# Supplementary material for: Rapid exometabolome footprinting combined with multivariate statistics: A powerful tool for bioprocess optimization
Source: Eng Life Sci. 2024 Mar 5;25(2):2300222. doi: 10.1002/elsc.202300222 (PMC11842285; doi:10.1002/elsc.202300222)
Supplement: Supplementary file 2 — Supporting Information [file ELSC-25-2300222-s002.zip]

Archive with 77 entries (51 files):
- Supplement-to-Reiter-et-al.-2023a-main/
- Supplement-to-Reiter-et-al.-2023a-main/.gitattributes
- Supplement-to-Reiter-et-al.-2023a-main/.gitignore
- Supplement-to-Reiter-et-al.-2023a-main/LICENSE
- Supplement-to-Reiter-et-al.-2023a-main/README.md
- Supplement-to-Reiter-et-al.-2023a-main/examples/
- Supplement-to-Reiter-et-al.-2023a-main/examples/Database/
- Supplement-to-Reiter-et-al.-2023a-main/examples/Database/Database/
- Supplement-to-Reiter-et-al.-2023a-main/examples/Database/Database/Lists/
- Supplement-to-Reiter-et-al.-2023a-main/examples/Database/Database/Lists/KEGG_list_class.xlsx
- Supplement-to-Reiter-et-al.-2023a-main/examples/Database/Database/Lists/KEGG_list_compound.xlsx
- Supplement-to-Reiter-et-al.-2023a-main/examples/Database/Database/Lists/KEGG_list_organisms.xlsx
- Supplement-to-Reiter-et-al.-2023a-main/examples/Database/Database/Lists/KEGG_list_pKa.xlsx
- Supplement-to-Reiter-et-al.-2023a-main/examples/Database/Database/Literature/
- Supplement-to-Reiter-et-al.-2023a-main/examples/Database/Database/Literature/Inorganics.xlsx
- Supplement-to-Reiter-et-al.-2023a-main/examples/Database/Database/Literature/Literature.xlsx
- Supplement-to-Reiter-et-al.-2023a-main/examples/Database/Database/Pathways/
- Supplement-to-Reiter-et-al.-2023a-main/examples/Database/Database/Pathways/cgb.xlsx
- Supplement-to-Reiter-et-al.-2023a-main/examples/Database/Database/Predictions/
- Supplement-to-Reiter-et-al.-2023a-main/examples/Database/Database/Predictions/CFM-ID/
- Supplement-to-Reiter-et-al.-2023a-main/examples/Database/Database/Predictions/CFM-ID/01_exe/
- Supplement-to-Reiter-et-al.-2023a-main/examples/Database/Database/Predictions/CFM-ID/01_exe/ISOTOPE.DAT
- Supplement-to-Reiter-et-al.-2023a-main/examples/Database/Database/Predictions/CFM-ID/01_exe/README.txt
- Supplement-to-Reiter-et-al.-2023a-main/examples/Database/Database/Predictions/CFM-ID/01_exe/cfm-annotate.exe
- Supplement-to-Reiter-et-al.-2023a-main/examples/Database/Database/Predictions/CFM-ID/01_exe/cfm-id-precomputed.exe
- Supplement-to-Reiter-et-al.-2023a-main/examples/Database/Database/Predictions/CFM-ID/01_exe/cfm-id.exe
- Supplement-to-Reiter-et-al.-2023a-main/examples/Database/Database/Predictions/CFM-ID/01_exe/cfm-predict.exe
- Supplement-to-Reiter-et-al.-2023a-main/examples/Database/Database/Predictions/CFM-ID/01_exe/cfm-train.exe
- Supplement-to-Reiter-et-al.-2023a-main/examples/Database/Database/Predictions/CFM-ID/01_exe/compute-stats.exe
- Supplement-to-Reiter-et-al.-2023a-main/examples/Database/Database/Predictions/CFM-ID/01_exe/fraggraph-gen.exe
- Supplement-to-Reiter-et-al.-2023a-main/examples/Database/Database/Predictions/CFM-ID/01_exe/license.txt
- Supplement-to-Reiter-et-al.-2023a-main/examples/Database/Database/Predictions/CFM-ID/01_exe/lpsolve55.dll
- Supplement-to-Reiter-et-al.-2023a-main/examples/Database/Database/Predictions/CFM-ID/02_positive/
- Supplement-to-Reiter-et-al.-2023a-main/examples/Database/Database/Predictions/CFM-ID/02_positive/param_config.txt
- Supplement-to-Reiter-et-al.-2023a-main/examples/Database/Database/Predictions/CFM-ID/03_negative/
- Supplement-to-Reiter-et-al.-2023a-main/examples/Database/Database/Predictions/CFM-ID/03_negative/param_config.txt
- Supplement-to-Reiter-et-al.-2023a-main/examples/Database/Database/Predictions/CFM-ID/04_chrome/
- Supplement-to-Reiter-et-al.-2023a-main/examples/Database/Database/Predictions/CFM-ID/04_chrome/ChromeSetup.exe
- Supplement-to-Reiter-et-al.-2023a-main/examples/Database/Database/Predictions/CFM-ID/04_chrome/chromedriver.exe
- Supplement-to-Reiter-et-al.-2023a-main/examples/Database/Database/Predictions/CFM-ID/05_lpsolve/
- Supplement-to-Reiter-et-al.-2023a-main/examples/Database/Database/Predictions/CFM-ID/05_lpsolve/lpsolve55.dll
- Supplement-to-Reiter-et-al.-2023a-main/examples/Database/Database/Predictions/SMILES/
- Supplement-to-Reiter-et-al.-2023a-main/examples/Database/Database/Predictions/SMILES/SMILES.7z
- Supplement-to-Reiter-et-al.-2023a-main/examples/Database/Development/
- Supplement-to-Reiter-et-al.-2023a-main/examples/Database/Development/Batches/
- Supplement-to-Reiter-et-al.-2023a-main/examples/Database/Development/Batches/final_samples/
- Supplement-to-Reiter-et-al.-2023a-main/examples/Database/Development/Batches/final_samples/allocation_1.xlsx
- Supplement-to-Reiter-et-al.-2023a-main/examples/Database/Development/Batches/final_samples/allocation_2.xlsx
- Supplement-to-Reiter-et-al.-2023a-main/examples/Database/Development/Batches/trace_samples/
- Supplement-to-Reiter-et-al.-2023a-main/examples/Database/Development/Batches/trace_samples/allocation.xlsx
- Supplement-to-Reiter-et-al.-2023a-main/examples/Database/Development/Projects/
- Supplement-to-Reiter-et-al.-2023a-main/examples/Database/Development/Projects/cgb/
- Supplement-to-Reiter-et-al.-2023a-main/examples/Database/Development/Projects/cgb/cgb/
- Supplement-to-Reiter-et-al.-2023a-main/examples/Database/Development/Projects/cgb/cgb/libraries.xlsx
- Supplement-to-Reiter-et-al.-2023a-main/examples/Database/Development/Projects/cgb/cgb/origin.xlsx
- Supplement-to-Reiter-et-al.-2023a-main/examples/Database/Development/Projects/cgb/cgb/reports.xlsx
- Supplement-to-Reiter-et-al.-2023a-main/examples/Database/Development/Projects/cgb/cgb/summary_development.png
- Supplement-to-Reiter-et-al.-2023a-main/examples/Database/Development/Projects/cgb/cgb/summary_development.svg
- Supplement-to-Reiter-et-al.-2023a-main/examples/Database/Development/Projects/cgb/methods.xlsx
- Supplement-to-Reiter-et-al.-2023a-main/examples/Database/Scan/
- Supplement-to-Reiter-et-al.-2023a-main/examples/Database/Scan/final_samples/
- Supplement-to-Reiter-et-al.-2023a-main/examples/Database/Scan/final_samples/data_ref_mg_phos_ams.xlsx
- Supplement-to-Reiter-et-al.-2023a-main/examples/Database/Scan/final_samples/data_ref_mg_phos_ams_noOutlier.xlsx
- Supplement-to-Reiter-et-al.-2023a-main/examples/Database/Scan/final_samples/parameter final samples.txt
- Supplement-to-Reiter-et-al.-2023a-main/examples/Database/Scan/trace_samples/
- Supplement-to-Reiter-et-al.-2023a-main/examples/Database/Scan/trace_samples/parameter trace samples.txt
- Supplement-to-Reiter-et-al.-2023a-main/examples/Database/Scan/trace_samples/trace.xlsx
- Supplement-to-Reiter-et-al.-2023a-main/examples/Database/Scan/trace_samples/trace_P5-P7.xlsx
- Supplement-to-Reiter-et-al.-2023a-main/examples/database.ipynb
- Supplement-to-Reiter-et-al.-2023a-main/examples/development.ipynb
- Supplement-to-Reiter-et-al.-2023a-main/examples/scan.ipynb
- Supplement-to-Reiter-et-al.-2023a-main/supplementcode/
- Supplement-to-Reiter-et-al.-2023a-main/supplementcode/__init__.py
- Supplement-to-Reiter-et-al.-2023a-main/supplementcode/core.py
- Supplement-to-Reiter-et-al.-2023a-main/supplementcode/database.py
- Supplement-to-Reiter-et-al.-2023a-main/supplementcode/development.py
- Supplement-to-Reiter-et-al.-2023a-main/supplementcode/scan.py
