# Supplementary material for: Rapid exometabolome footprinting combined with multivariate statistics: A powerful tool for bioprocess optimization
Source: Eng Life Sci. 2024 Mar 5;25(2):2300222. doi: 10.1002/elsc.202300222 (PMC11842285; doi:10.1002/elsc.202300222)
Supplement: Supplementary file 2 — Supporting Information [file ELSC-25-2300222-s002.zip › Supplement-to-Reiter-et-al.-2023a-main/examples/Database/Database/Lists/KEGG_list_class.xlsx]

## Sheet: Sheet1
brite_id	brite_name	group	class	subclass	compound_id	compound_name
br:br08001	Compounds with biological roles	Organic acids	Carboxylic acids	Monocarboxylic acids	C00058	Formate; Methanoate
br:br08001	Compounds with biological roles	Organic acids	Carboxylic acids	Monocarboxylic acids	C00033	Acetate; Ethanoate
br:br08001	Compounds with biological roles	Organic acids	Carboxylic acids	Monocarboxylic acids	C00163	Propionate; Propanoate
br:br08001	Compounds with biological roles	Organic acids	Carboxylic acids	Monocarboxylic acids	C00246	Butyrate; Butanoate
br:br08001	Compounds with biological roles	Organic acids	Carboxylic acids	Monocarboxylic acids	C00803	Valerate; Pentanoate
br:br08001	Compounds with biological roles	Organic acids	Carboxylic acids	Monocarboxylic acids	C01585	Capronate; Hexanoate
br:br08001	Compounds with biological roles	Organic acids	Carboxylic acids	Monocarboxylic acids	C17714	Enanthate; Heptanoate
br:br08001	Compounds with biological roles	Organic acids	Carboxylic acids	Monocarboxylic acids	C06423	Caprylate; Octanoate
br:br08001	Compounds with biological roles	Organic acids	Carboxylic acids	Dicarboxylic acids	C00209	Oxalate
br:br08001	Compounds with biological roles	Organic acids	Carboxylic acids	Dicarboxylic acids	C00383	Malonate
br:br08001	Compounds with biological roles	Organic acids	Carboxylic acids	Dicarboxylic acids	C00042	Succinate
br:br08001	Compounds with biological roles	Organic acids	Carboxylic acids	Dicarboxylic acids	C00489	Glutarate
br:br08001	Compounds with biological roles	Organic acids	Carboxylic acids	Dicarboxylic acids	C06104	Adipate
br:br08001	Compounds with biological roles	Organic acids	Carboxylic acids	Dicarboxylic acids	C02656	Pimelate
br:br08001	Compounds with biological roles	Organic acids	Carboxylic acids	Dicarboxylic acids	C08278	Suberate
br:br08001	Compounds with biological roles	Organic acids	Carboxylic acids	Tricarboxylic acids	C00158	Citrate
br:br08001	Compounds with biological roles	Organic acids	Carboxylic acids	Tricarboxylic acids	C00311	Isocitrate
br:br08001	Compounds with biological roles	Organic acids	Carboxylic acids	Tricarboxylic acids	C00417	cis-Aconitate
br:br08001	Compounds with biological roles	Organic acids	Carboxylic acids	Tricarboxylic acids	C02341	trans-Aconitate
br:br08001	Compounds with biological roles	Organic acids	Carboxylic acids	2-Oxocarboxylic acids	C00048	Glyoxylate; Oxoacetate
br:br08001	Compounds with biological roles	Organic acids	Carboxylic acids	2-Oxocarboxylic acids	C00022	Pyruvate; 2-Oxopropanoate
br:br08001	Compounds with biological roles	Organic acids	Carboxylic acids	2-Oxocarboxylic acids	C00109	2-Oxobutanoate
br:br08001	Compounds with biological roles	Organic acids	Carboxylic acids	2-Oxocarboxylic acids	C06255	2-Oxovalerate
br:br08001	Compounds with biological roles	Organic acids	Carboxylic acids	2-Oxocarboxylic acids	C00902	2-Oxohexanoate
br:br08001	Compounds with biological roles	Organic acids	Carboxylic acids	2-Oxocarboxylic acids	C00036	Oxaloacetate; 2-Oxosuccinate
br:br08001	Compounds with biological roles	Organic acids	Carboxylic acids	2-Oxocarboxylic acids	C00026	2-Oxoglutarate
br:br08001	Compounds with biological roles	Organic acids	Carboxylic acids	2-Oxocarboxylic acids	C00322	2-Oxoadipate
br:br08001	Compounds with biological roles	Organic acids	Carboxylic acids	2-Oxocarboxylic acids	C16588	2-Oxopimelate
br:br08001	Compounds with biological roles	Organic acids	Carboxylic acids	2-Oxocarboxylic acids	C16589	2-Oxosuberate
br:br08001	Compounds with biological roles	Organic acids	Carboxylic acids	2-Oxocarboxylic acids	C00141	2-Oxoisovalerate
br:br08001	Compounds with biological roles	Organic acids	Carboxylic acids	2-Oxocarboxylic acids	C00233	2-Oxoisocaproate
br:br08001	Compounds with biological roles	Organic acids	Carboxylic acids	2-Oxocarboxylic acids	C00671	(S)-3-Methyl-2-oxopentanoic acid
br:br08001	Compounds with biological roles	Organic acids	Carboxylic acids	3-Oxocarboxylic acids	C00222	3-Oxopropanoate
br:br08001	Compounds with biological roles	Organic acids	Carboxylic acids	3-Oxocarboxylic acids	C00164	Acetoacetate; 3-Oxobutanoate
br:br08001	Compounds with biological roles	Organic acids	Carboxylic acids	4-Oxocarboxylic acid	C00232	Succinate semialdehyde; 4-Oxobutanoate
br:br08001	Compounds with biological roles	Organic acids	Carboxylic acids	Hydroxycarboxylic acids	C00186	L-Lactate; (S)-2-Hydroxypropanoate
br:br08001	Compounds with biological roles	Organic acids	Carboxylic acids	Hydroxycarboxylic acids	C00149	Malate; (S)-2-Hydroxybutanediate
br:br08001	Compounds with biological roles	Organic acids	Carboxylic acids	Hydroxycarboxylic acids	C01013	3-Hydroxypropanoate
br:br08001	Compounds with biological roles	Organic acids	Carboxylic acids	Hydroxycarboxylic acids	C01089	(R)-3-Hydroxybutanoate
br:br08001	Compounds with biological roles	Organic acids	Carboxylic acids	Hydroxycarboxylic acids	C00989	4-Hydroxybutanoate
br:br08001	Compounds with biological roles	Lipids	Fatty acids	Saturated fatty acids	C00246	Butyric acid (4:0)
br:br08001	Compounds with biological roles	Lipids	Fatty acids	Saturated fatty acids	C01585	Caproic acid (6:0)
br:br08001	Compounds with biological roles	Lipids	Fatty acids	Saturated fatty acids	C06423	Caprylic acid (8:0)
br:br08001	Compounds with biological roles	Lipids	Fatty acids	Saturated fatty acids	C01571	Capric acid (10:0)
br:br08001	Compounds with biological roles	Lipids	Fatty acids	Saturated fatty acids	C02679	Lauric acid (12:0)
br:br08001	Compounds with biological roles	Lipids	Fatty acids	Saturated fatty acids	C06424	Myristic acid (14:0)
br:br08001	Compounds with biological roles	Lipids	Fatty acids	Saturated fatty acids	C00249	Palmitic acid (16:0)
br:br08001	Compounds with biological roles	Lipids	Fatty acids	Saturated fatty acids	C01530	Stearic acid (18:0)
br:br08001	Compounds with biological roles	Lipids	Fatty acids	Saturated fatty acids	C06425	Arachidic acid (20:0)
br:br08001	Compounds with biological roles	Lipids	Fatty acids	Saturated fatty acids	C08281	Behenic acid (22:0)
br:br08001	Compounds with biological roles	Lipids	Fatty acids	Saturated fatty acids	C08320	Lignoceric acid (24:0)
br:br08001	Compounds with biological roles	Lipids	Fatty acids	Unsaturated fatty acids	C08362	Palmitoleic acid (16:1;9)
br:br08001	Compounds with biological roles	Lipids	Fatty acids	Unsaturated fatty acids	C00712	Oleic acid (18:1;9)
br:br08001	Compounds with biological roles	Lipids	Fatty acids	Unsaturated fatty acids	C01712	Elaidic acid (18:1;9)
br:br08001	Compounds with biological roles	Lipids	Fatty acids	Unsaturated fatty acids	C16526	Icosenoic acid (20:1;11)
br:br08001	Compounds with biological roles	Lipids	Fatty acids	Unsaturated fatty acids	C08316	Erucic acid (22:1;13)
br:br08001	Compounds with biological roles	Lipids	Fatty acids	Unsaturated fatty acids	C08323	Nervonic acid (24:1;15)
br:br08001	Compounds with biological roles	Lipids	Fatty acids	Unsaturated fatty acids	C01595	Linoleic acid (18:2;9,12)
br:br08001	Compounds with biological roles	Lipids	Fatty acids	Unsaturated fatty acids	C16525	Icosadienoic acid (20:2;11,14)
br:br08001	Compounds with biological roles	Lipids	Fatty acids	Unsaturated fatty acids	C16533	Docosadienoic acid (22:2;13,16)
br:br08001	Compounds with biological roles	Lipids	Fatty acids	Unsaturated fatty acids	C06426	gamma-Linolenic acid (18:3;6,9,12)
br:br08001	Compounds with biological roles	Lipids	Fatty acids	Unsaturated fatty acids	C06427	alpha-Linolenic acid (18:3;9,12,15)
br:br08001	Compounds with biological roles	Lipids	Fatty acids	Unsaturated fatty acids	C00219	Arachidonic acid (20:4;5,8,11,14)
br:br08001	Compounds with biological roles	Lipids	Fatty acids	Unsaturated fatty acids	C06428	Eicosapentaenoic acid (20:5;5,8,11,14.17)
br:br08001	Compounds with biological roles	Lipids	Fatty acids	Unsaturated fatty acids	C06429	Docosahexaenoic acid (22:6;4,7,10,13,16,19)
br:br08001	Compounds with biological roles	Lipids	Fats	Acylglycerols	C01885	1-Monoacylglycerol
br:br08001	Compounds with biological roles	Lipids	Fats	Acylglycerols	C02112	2-Monoacylglycerol
br:br08001	Compounds with biological roles	Lipids	Fats	Acylglycerols	C00641	1,2-Diacylglycerol
br:br08001	Compounds with biological roles	Lipids	Fats	Acylglycerols	C06437	1,3-Diacylglycerol
br:br08001	Compounds with biological roles	Lipids	Fats	Acylglycerols	C00422	Triacylglycerol
br:br08001	Compounds with biological roles	Lipids	Phospholipids	Glycerophospholipids	C00416	Phosphatidic acid
br:br08001	Compounds with biological roles	Lipids	Phospholipids	Glycerophospholipids	C00350	Phosphatidylethanolamine
br:br08001	Compounds with biological roles	Lipids	Phospholipids	Glycerophospholipids	C00157	Phosphatidylcholine; Lecithin
br:br08001	Compounds with biological roles	Lipids	Phospholipids	Glycerophospholipids	C02737	Phosphatidylserine
br:br08001	Compounds with biological roles	Lipids	Phospholipids	Glycerophospholipids	C01194	Phosphatidylinositol
br:br08001	Compounds with biological roles	Lipids	Phospholipids	Glycerophospholipids	C04230	2-Lysolecithin
br:br08001	Compounds with biological roles	Lipids	Phospholipids	Glycerophospholipids	C04756	Plasmenylethanolamine
br:br08001	Compounds with biological roles	Lipids	Phospholipids	Glycerophospholipids	C00958	Plasmenylcholine
br:br08001	Compounds with biological roles	Lipids	Phospholipids	Glycerophospholipids	C00344	Phosphatidylglycerol
br:br08001	Compounds with biological roles	Lipids	Phospholipids	Glycerophospholipids	C05980	Diphosphatidylglycerol; Cardiolipin
br:br08001	Compounds with biological roles	Lipids	Phospholipids	Phosphosphingolipids	C00550	Sphingomyelin
br:br08001	Compounds with biological roles	Lipids	Glycolipids	Glyceroglycolipids	C03692	Monogalactosyldiacylglycerol
br:br08001	Compounds with biological roles	Lipids	Glycolipids	Glyceroglycolipids	C06037	Digalactosyldiacylglycerol
br:br08001	Compounds with biological roles	Lipids	Glycolipids	Glyceroglycolipids	C20825	Seminolipid
br:br08001	Compounds with biological roles	Lipids	Glycolipids	Glycosphingolipids	C01190	Glucosylceramide
br:br08001	Compounds with biological roles	Lipids	Glycolipids	Glycosphingolipids	C02686	Galactosylceramide
br:br08001	Compounds with biological roles	Lipids	Glycolipids	Glycosphingolipids	C01290	Lactosylceramide
br:br08001	Compounds with biological roles	Lipids	Glycolipids	Glycosphingolipids	C04911	GM1
br:br08001	Compounds with biological roles	Lipids	Glycolipids	Glycosphingolipids	C04884	GM2
br:br08001	Compounds with biological roles	Lipids	Glycolipids	Glycosphingolipids	C04730	GM3
br:br08001	Compounds with biological roles	Lipids	Glycolipids	Glycosphingolipids	C06125	Sulfatide
br:br08001	Compounds with biological roles	Lipids	Eicosanoids	Prostaglandins	C04685	Prostaglandin A1
br:br08001	Compounds with biological roles	Lipids	Eicosanoids	Prostaglandins	C05953	Prostaglandin A2
br:br08001	Compounds with biological roles	Lipids	Eicosanoids	Prostaglandins	C00959	Prostaglandin B1
br:br08001	Compounds with biological roles	Lipids	Eicosanoids	Prostaglandins	C05954	Prostaglandin B2
br:br08001	Compounds with biological roles	Lipids	Eicosanoids	Prostaglandins	C04686	Prostaglandin C1
br:br08001	Compounds with biological roles	Lipids	Eicosanoids	Prostaglandins	C05955	Prostaglandin C2
br:br08001	Compounds with biological roles	Lipids	Eicosanoids	Prostaglandins	C06438	Prostaglandin D1
br:br08001	Compounds with biological roles	Lipids	Eicosanoids	Prostaglandins	C00696	Prostaglandin D2
br:br08001	Compounds with biological roles	Lipids	Eicosanoids	Prostaglandins	C04741	Prostaglandin E1
br:br08001	Compounds with biological roles	Lipids	Eicosanoids	Prostaglandins	C00584	Prostaglandin E2
br:br08001	Compounds with biological roles	Lipids	Eicosanoids	Prostaglandins	C06439	Prostaglandin E3
br:br08001	Compounds with biological roles	Lipids	Eicosanoids	Prostaglandins	C06475	Prostaglandin F1alpha
br:br08001	Compounds with biological roles	Lipids	Eicosanoids	Prostaglandins	C00639	Prostaglandin F2alpha
br:br08001	Compounds with biological roles	Lipids	Eicosanoids	Prostaglandins	C02314	Prostaglandin F2beta
br:br08001	Compounds with biological roles	Lipids	Eicosanoids	Prostaglandins	C06476	Prostaglandin F3alpha
br:br08001	Compounds with biological roles	Lipids	Eicosanoids	Prostaglandins	C05956	Prostaglandin G2
br:br08001	Compounds with biological roles	Lipids	Eicosanoids	Prostaglandins	C00427	Prostaglandin H2
br:br08001	Compounds with biological roles	Lipids	Eicosanoids	Prostaglandins	C01312	Prostaglandin I2
br:br08001	Compounds with biological roles	Lipids	Eicosanoids	Prostaglandins	C05957	Prostaglandin J2
br:br08001	Compounds with biological roles	Lipids	Eicosanoids	Leukotrienes	C00909	Leukotriene A4
br:br08001	Compounds with biological roles	Lipids	Eicosanoids	Leukotrienes	C02165	Leukotriene B4
br:br08001	Compounds with biological roles	Lipids	Eicosanoids	Leukotrienes	C02166	Leukotriene C4
br:br08001	Compounds with biological roles	Lipids	Eicosanoids	Leukotrienes	C05951	Leukotriene D4
br:br08001	Compounds with biological roles	Lipids	Eicosanoids	Leukotrienes	C05952	Leukotriene E4
br:br08001	Compounds with biological roles	Lipids	Eicosanoids	Leukotrienes	C06462	Leukotriene F4
br:br08001	Compounds with biological roles	Lipids	Eicosanoids	Leukotrienes	C05356	5-HPETE
br:br08001	Compounds with biological roles	Lipids	Eicosanoids	Thromboxanes	C02198	Thromboxane A2
br:br08001	Compounds with biological roles	Lipids	Eicosanoids	Thromboxanes	C05963	Thromboxane B2
br:br08001	Compounds with biological roles	Lipids	Eicosanoids	Thromboxanes	C05964	11-Dehydro-thromboxane B2
br:br08001	Compounds with biological roles	Carbohydrates	Monosaccharides	Aldoses	C00577	D-Glyceraldehyde
br:br08001	Compounds with biological roles	Carbohydrates	Monosaccharides	Aldoses	C02426	L-Glyceraldehyde
br:br08001	Compounds with biological roles	Carbohydrates	Monosaccharides	Aldoses	C01796	D-Erythrose
br:br08001	Compounds with biological roles	Carbohydrates	Monosaccharides	Aldoses	C06463	D-Threose
br:br08001	Compounds with biological roles	Carbohydrates	Monosaccharides	Aldoses	C00216	D-Arabinose
br:br08001	Compounds with biological roles	Carbohydrates	Monosaccharides	Aldoses	C00259	L-Arabinose
br:br08001	Compounds with biological roles	Carbohydrates	Monosaccharides	Aldoses	C00181	D-Xylose
br:br08001	Compounds with biological roles	Carbohydrates	Monosaccharides	Aldoses	C01510	L-Xylose
br:br08001	Compounds with biological roles	Carbohydrates	Monosaccharides	Aldoses	C00476	D-Lyxose
br:br08001	Compounds with biological roles	Carbohydrates	Monosaccharides	Aldoses	C01508	L-Lyxose
br:br08001	Compounds with biological roles	Carbohydrates	Monosaccharides	Aldoses	C00121	D-Ribose
br:br08001	Compounds with biological roles	Carbohydrates	Monosaccharides	Aldoses	C00031	D-Glucose
br:br08001	Compounds with biological roles	Carbohydrates	Monosaccharides	Aldoses	C00124	D-Galactose
br:br08001	Compounds with biological roles	Carbohydrates	Monosaccharides	Aldoses	C01825	L-Galactose
br:br08001	Compounds with biological roles	Carbohydrates	Monosaccharides	Aldoses	C00159	D-Mannose
br:br08001	Compounds with biological roles	Carbohydrates	Monosaccharides	Aldoses	C01487	D-Allose
br:br08001	Compounds with biological roles	Carbohydrates	Monosaccharides	Aldoses	C06464	D-Altrose
br:br08001	Compounds with biological roles	Carbohydrates	Monosaccharides	Aldoses	C06465	D-Gulose
br:br08001	Compounds with biological roles	Carbohydrates	Monosaccharides	Aldoses	C15923	L-Gulose
br:br08001	Compounds with biological roles	Carbohydrates	Monosaccharides	Aldoses	C06466	D-Idose
br:br08001	Compounds with biological roles	Carbohydrates	Monosaccharides	Aldoses	C06467	D-Talose
br:br08001	Compounds with biological roles	Carbohydrates	Monosaccharides	Aldoses	C06474	3,6-Anhydrogalactose
br:br08001	Compounds with biological roles	Carbohydrates	Monosaccharides	Aldoses	C06478	3,6-Anhydroglucose
br:br08001	Compounds with biological roles	Carbohydrates	Monosaccharides	Ketoses	C00184	Dihydroxyacetone
br:br08001	Compounds with biological roles	Carbohydrates	Monosaccharides	Ketoses	C02022	D-Erythrulose
br:br08001	Compounds with biological roles	Carbohydrates	Monosaccharides	Ketoses	C02045	L-Erythrulose
br:br08001	Compounds with biological roles	Carbohydrates	Monosaccharides	Ketoses	C00309	D-Ribulose
br:br08001	Compounds with biological roles	Carbohydrates	Monosaccharides	Ketoses	C00508	L-Ribulose
br:br08001	Compounds with biological roles	Carbohydrates	Monosaccharides	Ketoses	C00310	D-Xylulose
br:br08001	Compounds with biological roles	Carbohydrates	Monosaccharides	Ketoses	C00312	L-Xylulose
br:br08001	Compounds with biological roles	Carbohydrates	Monosaccharides	Ketoses	C00095	D-Fructose; Fruit sugar
br:br08001	Compounds with biological roles	Carbohydrates	Monosaccharides	Ketoses	C01719	L-Fructose
br:br08001	Compounds with biological roles	Carbohydrates	Monosaccharides	Ketoses	C00764	D-Sorbose
br:br08001	Compounds with biological roles	Carbohydrates	Monosaccharides	Ketoses	C00247	L-Sorbose
br:br08001	Compounds with biological roles	Carbohydrates	Monosaccharides	Ketoses	C00795	D-Tagatose
br:br08001	Compounds with biological roles	Carbohydrates	Monosaccharides	Ketoses	C06468	D-Psicose
br:br08001	Compounds with biological roles	Carbohydrates	Monosaccharides	Ketoses	C02076	Sedoheptulose
br:br08001	Compounds with biological roles	Carbohydrates	Monosaccharides	Ketoses	C19612	Coriose
br:br08001	Compounds with biological roles	Carbohydrates	Monosaccharides	Deoxy sugars	C01801	Deoxyribose
br:br08001	Compounds with biological roles	Carbohydrates	Monosaccharides	Deoxy sugars	C01018	D-Fucose
br:br08001	Compounds with biological roles	Carbohydrates	Monosaccharides	Deoxy sugars	C01019	L-Fucose
br:br08001	Compounds with biological roles	Carbohydrates	Monosaccharides	Deoxy sugars	C01684	D-Rhamnose
br:br08001	Compounds with biological roles	Carbohydrates	Monosaccharides	Deoxy sugars	C00507	L-Rhamnose
br:br08001	Compounds with biological roles	Carbohydrates	Monosaccharides	Deoxy sugars	C00586	2-Deoxy-D-glucose
br:br08001	Compounds with biological roles	Carbohydrates	Monosaccharides	Deoxy sugars	C02522	D-Quinovose
br:br08001	Compounds with biological roles	Carbohydrates	Monosaccharides	Deoxy sugars	C02781	2-Deoxy-D-galactose
br:br08001	Compounds with biological roles	Carbohydrates	Monosaccharides	Deoxy sugars	C06471	Abequose
br:br08001	Compounds with biological roles	Carbohydrates	Monosaccharides	Amino sugars	C00329	D-Glucosamine
br:br08001	Compounds with biological roles	Carbohydrates	Monosaccharides	Amino sugars	C02262	D-Galactosamine
br:br08001	Compounds with biological roles	Carbohydrates	Monosaccharides	Amino sugars	C03570	D-Mannosamine
br:br08001	Compounds with biological roles	Carbohydrates	Monosaccharides	Amino sugars	C15478	D-Fucosamine
br:br08001	Compounds with biological roles	Carbohydrates	Monosaccharides	Amino sugars	C15479	D-Quinovosamine
br:br08001	Compounds with biological roles	Carbohydrates	Monosaccharides	Amino sugars	C06469	Neuraminic acid
br:br08001	Compounds with biological roles	Carbohydrates	Monosaccharides	Amino sugars	C06470	Muramic acid
br:br08001	Compounds with biological roles	Carbohydrates	Monosaccharides	Amino sugars	C00140	N-Acetyl-D-glucosamine
br:br08001	Compounds with biological roles	Carbohydrates	Monosaccharides	Amino sugars	C01132	N-Acetyl-D-galactosamine
br:br08001	Compounds with biological roles	Carbohydrates	Monosaccharides	Amino sugars	C00645	N-Acetyl-D-mannosamine
br:br08001	Compounds with biological roles	Carbohydrates	Monosaccharides	Amino sugars	C15480	N-Acetyl-D-fucosamine
br:br08001	Compounds with biological roles	Carbohydrates	Monosaccharides	Amino sugars	C15481	N-Acetyl-D-quinovosamine
br:br08001	Compounds with biological roles	Carbohydrates	Monosaccharides	Amino sugars	C00270	N-Acetylneuraminic acid
br:br08001	Compounds with biological roles	Carbohydrates	Monosaccharides	Amino sugars	C02713	N-Acetylmuramic acid
br:br08001	Compounds with biological roles	Carbohydrates	Monosaccharides	Amino sugars	C03525	O-Acetylneuraminic acid
br:br08001	Compounds with biological roles	Carbohydrates	Monosaccharides	Amino sugars	C03410	N-Glycoloyl-neuraminate
br:br08001	Compounds with biological roles	Carbohydrates	Monosaccharides	Sugar acids	C00905	D-Fructuronic acid
br:br08001	Compounds with biological roles	Carbohydrates	Monosaccharides	Sugar acids	C00558	D-Tagaturonic acid
br:br08001	Compounds with biological roles	Carbohydrates	Monosaccharides	Sugar acids	C00191	D-Glucuronic acid
br:br08001	Compounds with biological roles	Carbohydrates	Monosaccharides	Sugar acids	C00333	D-Galacturonic acid
br:br08001	Compounds with biological roles	Carbohydrates	Monosaccharides	Sugar acids	C02024	D-Mannuronic acid
br:br08001	Compounds with biological roles	Carbohydrates	Monosaccharides	Sugar acids	C06472	L-Iduronic acid
br:br08001	Compounds with biological roles	Carbohydrates	Monosaccharides	Sugar acids	C06477	L-Guluronic acid
br:br08001	Compounds with biological roles	Carbohydrates	Monosaccharides	Sugar acids	C00257	D-Gluconic acid
br:br08001	Compounds with biological roles	Carbohydrates	Monosaccharides	Sugar acids	C03752	D-Glucosaminic acid
br:br08001	Compounds with biological roles	Carbohydrates	Monosaccharides	Sugar acids	C06473	2-Keto-D-gluconic acid
br:br08001	Compounds with biological roles	Carbohydrates	Monosaccharides	Sugar acids	C01187	3-Deoxy-D-manno-octulosonic acid
br:br08001	Compounds with biological roles	Carbohydrates	Monosaccharides	Sugar alcohols	C00116	Glycerol
br:br08001	Compounds with biological roles	Carbohydrates	Monosaccharides	Sugar alcohols	C00379	Xylitol
br:br08001	Compounds with biological roles	Carbohydrates	Monosaccharides	Sugar alcohols	C00794	Sorbitol
br:br08001	Compounds with biological roles	Carbohydrates	Monosaccharides	Sugar alcohols	C00392	Mannitol
br:br08001	Compounds with biological roles	Carbohydrates	Monosaccharides	Sugar alcohols	C00137	myo-Inositol
br:br08001	Compounds with biological roles	Carbohydrates	Oligosaccharides	Disaccharides	C00089	Sucrose; Cane sugar
br:br08001	Compounds with biological roles	Carbohydrates	Oligosaccharides	Disaccharides	C00243	Lactose; Milk sugar
br:br08001	Compounds with biological roles	Carbohydrates	Oligosaccharides	Disaccharides	C00208	Maltose; Malt sugar
br:br08001	Compounds with biological roles	Carbohydrates	Oligosaccharides	Disaccharides	C01083	Trehalose
br:br08001	Compounds with biological roles	Carbohydrates	Oligosaccharides	Disaccharides	C00185	Cellobiose
br:br08001	Compounds with biological roles	Carbohydrates	Oligosaccharides	Disaccharides	C19632	Kojibiose
br:br08001	Compounds with biological roles	Carbohydrates	Oligosaccharides	Disaccharides	C01518	Nigerose
br:br08001	Compounds with biological roles	Carbohydrates	Oligosaccharides	Disaccharides	C00252	Isomaltose
br:br08001	Compounds with biological roles	Carbohydrates	Oligosaccharides	Disaccharides	C08250	Sophorose
br:br08001	Compounds with biological roles	Carbohydrates	Oligosaccharides	Disaccharides	C02048	Laminaribiose
br:br08001	Compounds with biological roles	Carbohydrates	Oligosaccharides	Disaccharides	C08240	Gentiobiose
br:br08001	Compounds with biological roles	Carbohydrates	Oligosaccharides	Disaccharides	C19636	Turanose
br:br08001	Compounds with biological roles	Carbohydrates	Oligosaccharides	Disaccharides	C19633	Maltulose
br:br08001	Compounds with biological roles	Carbohydrates	Oligosaccharides	Disaccharides	C01742	Palatinose
br:br08001	Compounds with biological roles	Carbohydrates	Oligosaccharides	Disaccharides	C19635	Scillabiose
br:br08001	Compounds with biological roles	Carbohydrates	Oligosaccharides	Disaccharides	C01728	Mannobiose
br:br08001	Compounds with biological roles	Carbohydrates	Oligosaccharides	Disaccharides	C05402	Melibiose
br:br08001	Compounds with biological roles	Carbohydrates	Oligosaccharides	Disaccharides	C06372	Lacto-N-biose
br:br08001	Compounds with biological roles	Carbohydrates	Oligosaccharides	Disaccharides	C19634	Melibiulose
br:br08001	Compounds with biological roles	Carbohydrates	Oligosaccharides	Disaccharides	C08247	Rutinose
br:br08001	Compounds with biological roles	Carbohydrates	Oligosaccharides	Disaccharides	C01625	Vicianose
br:br08001	Compounds with biological roles	Carbohydrates	Oligosaccharides	Disaccharides	C01630	Xylobiose
br:br08001	Compounds with biological roles	Carbohydrates	Oligosaccharides	Tetrasaccharides	C06371	Lacto-N-tetraose
br:br08001	Compounds with biological roles	Nucleic acids	Bases	Purines	C00147	Adenine (Ade)
br:br08001	Compounds with biological roles	Nucleic acids	Bases	Purines	C00242	Guanine (Gua)
br:br08001	Compounds with biological roles	Nucleic acids	Bases	Pyrimidines	C00106	Uracil (Ura)
br:br08001	Compounds with biological roles	Nucleic acids	Bases	Pyrimidines	C00178	Thymine (Thy)
br:br08001	Compounds with biological roles	Nucleic acids	Bases	Pyrimidines	C00380	Cytosine (Cyt)
br:br08001	Compounds with biological roles	Nucleic acids	Nucleosides	Ribonucleosides	C00212	Adenosine (A)
br:br08001	Compounds with biological roles	Nucleic acids	Nucleosides	Ribonucleosides	C00387	Guanosine (G)
br:br08001	Compounds with biological roles	Nucleic acids	Nucleosides	Ribonucleosides	C00299	Uridine (U)
br:br08001	Compounds with biological roles	Nucleic acids	Nucleosides	Ribonucleosides	C00475	Cytidine (C)
br:br08001	Compounds with biological roles	Nucleic acids	Nucleosides	Deoxyribonucleosides	C00559	Deoxyadenosine (dA)
br:br08001	Compounds with biological roles	Nucleic acids	Nucleosides	Deoxyribonucleosides	C00330	Deoxyguanosine (dG)
br:br08001	Compounds with biological roles	Nucleic acids	Nucleosides	Deoxyribonucleosides	C00526	Deoxyuridine (dU)
br:br08001	Compounds with biological roles	Nucleic acids	Nucleosides	Deoxyribonucleosides	C00214	Deoxythymidine (dT)
br:br08001	Compounds with biological roles	Nucleic acids	Nucleosides	Deoxyribonucleosides	C00881	Deoxycytidine (dC)
br:br08001	Compounds with biological roles	Nucleic acids	Nucleotides	Ribonucleotides	C00020	AMP
br:br08001	Compounds with biological roles	Nucleic acids	Nucleotides	Ribonucleotides	C00008	ADP
br:br08001	Compounds with biological roles	Nucleic acids	Nucleotides	Ribonucleotides	C00002	ATP
br:br08001	Compounds with biological roles	Nucleic acids	Nucleotides	Ribonucleotides	C00144	GMP
br:br08001	Compounds with biological roles	Nucleic acids	Nucleotides	Ribonucleotides	C00035	GDP
br:br08001	Compounds with biological roles	Nucleic acids	Nucleotides	Ribonucleotides	C00044	GTP
br:br08001	Compounds with biological roles	Nucleic acids	Nucleotides	Ribonucleotides	C00105	UMP
br:br08001	Compounds with biological roles	Nucleic acids	Nucleotides	Ribonucleotides	C00015	UDP
br:br08001	Compounds with biological roles	Nucleic acids	Nucleotides	Ribonucleotides	C00075	UTP
br:br08001	Compounds with biological roles	Nucleic acids	Nucleotides	Ribonucleotides	C00055	CMP
br:br08001	Compounds with biological roles	Nucleic acids	Nucleotides	Ribonucleotides	C00112	CDP
br:br08001	Compounds with biological roles	Nucleic acids	Nucleotides	Ribonucleotides	C00063	CTP
br:br08001	Compounds with biological roles	Nucleic acids	Nucleotides	Deoxyribonucleotides	C00360	dAMP
br:br08001	Compounds with biological roles	Nucleic acids	Nucleotides	Deoxyribonucleotides	C00206	dADP
br:br08001	Compounds with biological roles	Nucleic acids	Nucleotides	Deoxyribonucleotides	C00131	dATP
br:br08001	Compounds with biological roles	Nucleic acids	Nucleotides	Deoxyribonucleotides	C00362	dGMP
br:br08001	Compounds with biological roles	Nucleic acids	Nucleotides	Deoxyribonucleotides	C00361	dGDP
br:br08001	Compounds with biological roles	Nucleic acids	Nucleotides	Deoxyribonucleotides	C00286	dGTP
br:br08001	Compounds with biological roles	Nucleic acids	Nucleotides	Deoxyribonucleotides	C00365	dUMP
br:br08001	Compounds with biological roles	Nucleic acids	Nucleotides	Deoxyribonucleotides	C01346	dUDP
br:br08001	Compounds with biological roles	Nucleic acids	Nucleotides	Deoxyribonucleotides	C00460	dUTP
br:br08001	Compounds with biological roles	Nucleic acids	Nucleotides	Deoxyribonucleotides	C00364	dTMP
br:br08001	Compounds with biological roles	Nucleic acids	Nucleotides	Deoxyribonucleotides	C00363	dTDP
br:br08001	Compounds with biological roles	Nucleic acids	Nucleotides	Deoxyribonucleotides	C00459	dTTP
br:br08001	Compounds with biological roles	Nucleic acids	Nucleotides	Deoxyribonucleotides	C00239	dCMP
br:br08001	Compounds with biological roles	Nucleic acids	Nucleotides	Deoxyribonucleotides	C00705	dCDP
br:br08001	Compounds with biological roles	Nucleic acids	Nucleotides	Deoxyribonucleotides	C00458	dCTP
br:br08001	Compounds with biological roles	Nucleic acids	Cyclic nucleotides	3',5'-Cyclic nuclcleotides	C00575	3',5'-Cyclic AMP
br:br08001	Compounds with biological roles	Nucleic acids	Cyclic nucleotides	3',5'-Cyclic nuclcleotides	C00942	3',5'-Cyclic GMP
br:br08001	Compounds with biological roles	Nucleic acids	Cyclic nucleotides	3',5'-Cyclic nuclcleotides	C00943	3',5'-Cyclic IMP
br:br08001	Compounds with biological roles	Nucleic acids	Cyclic nucleotides	3',5'-Cyclic nuclcleotides	C00968	3',5'-Cyclic dAMP
br:br08001	Compounds with biological roles	Nucleic acids	Cyclic nucleotides	3',5'-Cyclic nuclcleotides	C02507	3',5'-Cyclic dGMP
br:br08001	Compounds with biological roles	Nucleic acids	Cyclic nucleotides	3',5'-Cyclic nuclcleotides	C00941	3',5'-Cyclic CMP
br:br08001	Compounds with biological roles	Nucleic acids	Cyclic nucleotides	2',3'-Cyclic nucleotides	C02353	2',3'-Cyclic AMP
br:br08001	Compounds with biological roles	Nucleic acids	Cyclic nucleotides	2',3'-Cyclic nucleotides	C06194	2',3'-Cyclic GMP
br:br08001	Compounds with biological roles	Nucleic acids	Cyclic nucleotides	2',3'-Cyclic nucleotides	C02354	2',3'-Cyclic CMP
br:br08001	Compounds with biological roles	Nucleic acids	Cyclic nucleotides	2',3'-Cyclic nucleotides	C02355	2',3'-Cyclic UMP
br:br08001	Compounds with biological roles	Peptides	Peptides	Dipeptides	C01262	Anserine
br:br08001	Compounds with biological roles	Peptides	Peptides	Dipeptides	C00386	Carnosine
br:br08001	Compounds with biological roles	Peptides	Peptides	Dipeptides	C00993	D-Alanyl-D-alanine
br:br08001	Compounds with biological roles	Peptides	Amino acids	Common amino acids	C00037	Glycine (Gly)
br:br08001	Compounds with biological roles	Peptides	Amino acids	Common amino acids	C00041	Alanine (Ala)
br:br08001	Compounds with biological roles	Peptides	Amino acids	Common amino acids	C00183	Valine (Val)
br:br08001	Compounds with biological roles	Peptides	Amino acids	Common amino acids	C00123	Leucine (Leu)
br:br08001	Compounds with biological roles	Peptides	Amino acids	Common amino acids	C00407	Isoleucine (Ile)
br:br08001	Compounds with biological roles	Peptides	Amino acids	Common amino acids	C00049	Aspartic acid (Asp)
br:br08001	Compounds with biological roles	Peptides	Amino acids	Common amino acids	C00152	Asparagine (Asn)
br:br08001	Compounds with biological roles	Peptides	Amino acids	Common amino acids	C00025	Glutamic acid (Glu)
br:br08001	Compounds with biological roles	Peptides	Amino acids	Common amino acids	C00064	Glutamine (Gln)
br:br08001	Compounds with biological roles	Peptides	Amino acids	Common amino acids	C00065	Serine (Ser)
br:br08001	Compounds with biological roles	Peptides	Amino acids	Common amino acids	C00188	Threonine (Thr)
br:br08001	Compounds with biological roles	Peptides	Amino acids	Common amino acids	C00073	Methionine (Met)
br:br08001	Compounds with biological roles	Peptides	Amino acids	Common amino acids	C00097	Cysteine (Cys)
br:br08001	Compounds with biological roles	Peptides	Amino acids	Common amino acids	C00047	Lysine (Lys)
br:br08001	Compounds with biological roles	Peptides	Amino acids	Common amino acids	C00062	Arginine (Arg)
br:br08001	Compounds with biological roles	Peptides	Amino acids	Common amino acids	C00135	Histidine (His)
br:br08001	Compounds with biological roles	Peptides	Amino acids	Common amino acids	C00148	Proline (Pro)
br:br08001	Compounds with biological roles	Peptides	Amino acids	Common amino acids	C00079	Phenylalanine (Phe)
br:br08001	Compounds with biological roles	Peptides	Amino acids	Common amino acids	C00082	Tyrosine (Tyr)
br:br08001	Compounds with biological roles	Peptides	Amino acids	Common amino acids	C00078	Tryptophan (Trp)
br:br08001	Compounds with biological roles	Peptides	Amino acids	Other amino acids	C05688	Selenocysteine (Sec)
br:br08001	Compounds with biological roles	Peptides	Amino acids	Other amino acids	C16138	Pyrrolysine (Pyl)
br:br08001	Compounds with biological roles	Peptides	Amino acids	Other amino acids	C00077	L-Ornithine
br:br08001	Compounds with biological roles	Peptides	Amino acids	Other amino acids	C00155	L-Homocysteine
br:br08001	Compounds with biological roles	Peptides	Amino acids	Other amino acids	C00263	L-Homoserine
br:br08001	Compounds with biological roles	Peptides	Amino acids	Other amino acids	C00327	L-Citrulline
br:br08001	Compounds with biological roles	Peptides	Amino acids	Other amino acids	C00606	3-Sulfino-L-alanine
br:br08001	Compounds with biological roles	Peptides	Amino acids	Other amino acids	C03406	L-Argininosuccinate
br:br08001	Compounds with biological roles	Peptides	Amino acids	Other amino acids	C00355	3,4-Dihydroxy-L-phenylalanine
br:br08001	Compounds with biological roles	Peptides	Amino acids	Other amino acids	C02515	3-Iodo-L-tyrosine
br:br08001	Compounds with biological roles	Peptides	Amino acids	Other amino acids	C01060	3,5-Diiodo-L-tyrosine
br:br08001	Compounds with biological roles	Peptides	Amino acids	Other amino acids	C02465	Triiodothyronine
br:br08001	Compounds with biological roles	Peptides	Amino acids	Other amino acids	C01829	L-Thyroxine
br:br08001	Compounds with biological roles	Peptides	Amino acids	Other amino acids	C00099	beta-Alanine
br:br08001	Compounds with biological roles	Peptides	Amino acids	Other amino acids	C00334	gamma-Aminobutyric acid
br:br08001	Compounds with biological roles	Peptides	Amino acids	Other amino acids	C05145	3-Aminoisobutyric acid
br:br08001	Compounds with biological roles	Peptides	Amino acids	Other amino acids	C00133	D-Alanine
br:br08001	Compounds with biological roles	Peptides	Amino acids	Other amino acids	C06417	D-Valine
br:br08001	Compounds with biological roles	Peptides	Amino acids	Other amino acids	C01570	D-Leucine
br:br08001	Compounds with biological roles	Peptides	Amino acids	Other amino acids	C06418	D-Isoleucine
br:br08001	Compounds with biological roles	Peptides	Amino acids	Other amino acids	C00402	D-Aspartic acid
br:br08001	Compounds with biological roles	Peptides	Amino acids	Other amino acids	C01905	D-Asparagine
br:br08001	Compounds with biological roles	Peptides	Amino acids	Other amino acids	C00217	D-Glutamic acid
br:br08001	Compounds with biological roles	Peptides	Amino acids	Other amino acids	C00819	D-Glutamine
br:br08001	Compounds with biological roles	Peptides	Amino acids	Other amino acids	C00740	D-Serine
br:br08001	Compounds with biological roles	Peptides	Amino acids	Other amino acids	C00820	D-Threonine
br:br08001	Compounds with biological roles	Peptides	Amino acids	Other amino acids	C00855	D-Methionine
br:br08001	Compounds with biological roles	Peptides	Amino acids	Other amino acids	C00793	D-Cysteine
br:br08001	Compounds with biological roles	Peptides	Amino acids	Other amino acids	C00739	D-Lysine
br:br08001	Compounds with biological roles	Peptides	Amino acids	Other amino acids	C00792	D-Arginine
br:br08001	Compounds with biological roles	Peptides	Amino acids	Other amino acids	C06419	D-Histidine
br:br08001	Compounds with biological roles	Peptides	Amino acids	Other amino acids	C00763	D-Proline
br:br08001	Compounds with biological roles	Peptides	Amino acids	Other amino acids	C02265	D-Phenylalanine
br:br08001	Compounds with biological roles	Peptides	Amino acids	Other amino acids	C06420	D-Tyrosine
br:br08001	Compounds with biological roles	Peptides	Amino acids	Other amino acids	C00525	D-Tryptophan
br:br08001	Compounds with biological roles	Peptides	Amino acids	Other amino acids	C01879	Pidolic acid
br:br08001	Compounds with biological roles	Peptides	Amino acids	Other amino acids	C01157	Hydroxyproline
br:br08001	Compounds with biological roles	Peptides	Amino acids	Other amino acids	C01420	Cystine
br:br08001	Compounds with biological roles	Peptides	Amino acids	Other amino acids	C03145	N-Formylmethionine
br:br08001	Compounds with biological roles	Peptides	Amines	Biogenic amines	C00189	Ethanolamine
br:br08001	Compounds with biological roles	Peptides	Amines	Biogenic amines	C01678	Cysteamine
br:br08001	Compounds with biological roles	Peptides	Amines	Biogenic amines	C03194	Aminopropanol
br:br08001	Compounds with biological roles	Peptides	Amines	Biogenic amines	C00099	beta-Alanine
br:br08001	Compounds with biological roles	Peptides	Amines	Biogenic amines	C00334	gamma-Aminobutyric acid (GABA)
br:br08001	Compounds with biological roles	Peptides	Amines	Biogenic amines	C00134	Putrescine
br:br08001	Compounds with biological roles	Peptides	Amines	Biogenic amines	C00388	Histamine
br:br08001	Compounds with biological roles	Peptides	Amines	Biogenic amines	C03758	Dopamine
br:br08001	Compounds with biological roles	Peptides	Amines	Biogenic amines	C00780	Serotonin
br:br08001	Compounds with biological roles	Peptides	Amines	Biogenic amines	C00483	Tyramine
br:br08001	Compounds with biological roles	Peptides	Amines	Biogenic amines	C05332	Phenethylamine
br:br08001	Compounds with biological roles	Peptides	Amines	Biogenic amines	C01137	S-Adenosylmethioninamine
br:br08001	Compounds with biological roles	Vitamins and cofactors	Vitamins	Fat-soluble vitamins	C00473	Retinol (Vitamin A)
br:br08001	Compounds with biological roles	Vitamins and cofactors	Vitamins	Fat-soluble vitamins	C05441	Ergocalciferol (Vitamin D2)
br:br08001	Compounds with biological roles	Vitamins and cofactors	Vitamins	Fat-soluble vitamins	C05443	Cholecalciferol (Vitamin D3)
br:br08001	Compounds with biological roles	Vitamins and cofactors	Vitamins	Fat-soluble vitamins	C02477	alpha-Tocopherol (Vitamin E)
br:br08001	Compounds with biological roles	Vitamins and cofactors	Vitamins	Fat-soluble vitamins	C02059	Phylloquinone (Vitamin K1)
br:br08001	Compounds with biological roles	Vitamins and cofactors	Vitamins	Fat-soluble vitamins	C00828	Menaquinone (Vitamin K2)
br:br08001	Compounds with biological roles	Vitamins and cofactors	Vitamins	Water-soluble vitamins	C00378	Thiamine (Vitamin B1)
br:br08001	Compounds with biological roles	Vitamins and cofactors	Vitamins	Water-soluble vitamins	C00255	Riboflavin (Vitamin B2)
br:br08001	Compounds with biological roles	Vitamins and cofactors	Vitamins	Water-soluble vitamins	C00253	Nicotinic acid (Vitamin B3)
br:br08001	Compounds with biological roles	Vitamins and cofactors	Vitamins	Water-soluble vitamins	C00153	Nicotinamide (Vitamin B3)
br:br08001	Compounds with biological roles	Vitamins and cofactors	Vitamins	Water-soluble vitamins	C00864	Pantothenic acid (Vitamin B5)
br:br08001	Compounds with biological roles	Vitamins and cofactors	Vitamins	Water-soluble vitamins	C00250	Pyridoxal (Vitamin B6)
br:br08001	Compounds with biological roles	Vitamins and cofactors	Vitamins	Water-soluble vitamins	C00314	Pyridoxine (Vitamin B6)
br:br08001	Compounds with biological roles	Vitamins and cofactors	Vitamins	Water-soluble vitamins	C00534	Pyridoxamine (Vitamin B6)
br:br08001	Compounds with biological roles	Vitamins and cofactors	Vitamins	Water-soluble vitamins	C00504	Folic acid (Vitamin B9)
br:br08001	Compounds with biological roles	Vitamins and cofactors	Vitamins	Water-soluble vitamins	C05776	Cobalamin(III) (Vitamin B12)
br:br08001	Compounds with biological roles	Vitamins and cofactors	Vitamins	Water-soluble vitamins	C00072	Ascorbic acid (Vitamin C)
br:br08001	Compounds with biological roles	Vitamins and cofactors	Cofactors	Coenzymes	C00068	TPP
br:br08001	Compounds with biological roles	Vitamins and cofactors	Cofactors	Coenzymes	C00016	FAD
br:br08001	Compounds with biological roles	Vitamins and cofactors	Cofactors	Coenzymes	C00061	FMN
br:br08001	Compounds with biological roles	Vitamins and cofactors	Cofactors	Coenzymes	C00003	NAD
br:br08001	Compounds with biological roles	Vitamins and cofactors	Cofactors	Coenzymes	C00006	NADP
br:br08001	Compounds with biological roles	Vitamins and cofactors	Cofactors	Coenzymes	C00010	CoA
br:br08001	Compounds with biological roles	Vitamins and cofactors	Cofactors	Coenzymes	C00018	PLP
br:br08001	Compounds with biological roles	Vitamins and cofactors	Cofactors	Coenzymes	C00101	THF
br:br08001	Compounds with biological roles	Vitamins and cofactors	Cofactors	Coenzymes	C00194	Cobamamide
br:br08001	Compounds with biological roles	Vitamins and cofactors	Cofactors	Coenzymes	C00002	ATP
br:br08001	Compounds with biological roles	Vitamins and cofactors	Cofactors	Coenzymes	C00063	CTP
br:br08001	Compounds with biological roles	Vitamins and cofactors	Cofactors	Coenzymes	C00019	SAM
br:br08001	Compounds with biological roles	Vitamins and cofactors	Cofactors	Coenzymes	C00029	UDP-glucose
br:br08001	Compounds with biological roles	Vitamins and cofactors	Cofactors	Coenzymes	C04628	Coenzyme B
br:br08001	Compounds with biological roles	Vitamins and cofactors	Cofactors	Coenzymes	C05777	Coenzyme F430
br:br08001	Compounds with biological roles	Vitamins and cofactors	Cofactors	Coenzymes	C03576	Coenzyme M
br:br08001	Compounds with biological roles	Vitamins and cofactors	Cofactors	Coenzymes	C11378	Coenzyme Q10
br:br08001	Compounds with biological roles	Vitamins and cofactors	Cofactors	Coenzymes	C00051	Glutathione
br:br08001	Compounds with biological roles	Vitamins and cofactors	Cofactors	Coenzymes	C00862	Methanofuran
br:br08001	Compounds with biological roles	Vitamins and cofactors	Cofactors	Coenzymes	C00053	PAPS
br:br08001	Compounds with biological roles	Vitamins and cofactors	Cofactors	Coenzymes	C00272	Tetrahydrobiopterin
br:br08001	Compounds with biological roles	Vitamins and cofactors	Cofactors	Coenzymes	C01217	5,6,7,8-Tetrahydromethanopterin
br:br08001	Compounds with biological roles	Vitamins and cofactors	Cofactors	Coenzymes	C15670	Heme A
br:br08001	Compounds with biological roles	Vitamins and cofactors	Cofactors	Coenzymes	C00032	Heme B
br:br08001	Compounds with biological roles	Vitamins and cofactors	Cofactors	Coenzymes	C15672	Heme O
br:br08001	Compounds with biological roles	Vitamins and cofactors	Cofactors	Coenzymes	C00120	Biotin
br:br08001	Compounds with biological roles	Vitamins and cofactors	Cofactors	Coenzymes	C00725	Lipoate
br:br08001	Compounds with biological roles	Vitamins and cofactors	Cofactors	Coenzymes	C18237	Molybdenum cofactor
br:br08001	Compounds with biological roles	Vitamins and cofactors	Cofactors	Coenzymes	C00113	PQQ
br:br08001	Compounds with biological roles	Steroids	18-Carbon atoms	Estrane derivatives	C02537	Estradiol-17alpha
br:br08001	Compounds with biological roles	Steroids	18-Carbon atoms	Estrane derivatives	C00951	Estradiol-17beta
br:br08001	Compounds with biological roles	Steroids	18-Carbon atoms	Estrane derivatives	C05141	Estriol
br:br08001	Compounds with biological roles	Steroids	18-Carbon atoms	Estrane derivatives	C00468	Estrone
br:br08001	Compounds with biological roles	Steroids	18-Carbon atoms	Estrane derivatives	C14392	Equilin
br:br08001	Compounds with biological roles	Steroids	18-Carbon atoms	Estrane derivatives	C14303	Equilenin
br:br08001	Compounds with biological roles	Steroids	18-Carbon atoms	Estrane derivatives	C05301	2-Hydroxyestradiol
br:br08001	Compounds with biological roles	Steroids	18-Carbon atoms	Estrane derivatives	C03935	6beta-Hydroxyestradiol-17beta
br:br08001	Compounds with biological roles	Steroids	18-Carbon atoms	Estrane derivatives	C05302	2-Methoxyestradiol-17beta
br:br08001	Compounds with biological roles	Steroids	19-Carbon atoms	Androstane derivatives	C05285	Adrenosterone
br:br08001	Compounds with biological roles	Steroids	19-Carbon atoms	Androstane derivatives	C00523	Androsterone
br:br08001	Compounds with biological roles	Steroids	19-Carbon atoms	Androstane derivatives	C03772	5beta-Androstane-3,17-dione
br:br08001	Compounds with biological roles	Steroids	19-Carbon atoms	Androstane derivatives	C07632	Androstanediol
br:br08001	Compounds with biological roles	Steroids	19-Carbon atoms	Androstane derivatives	C15638	3-Androstanol
br:br08001	Compounds with biological roles	Steroids	19-Carbon atoms	Androstane derivatives	C04295	Androstenediol
br:br08001	Compounds with biological roles	Steroids	19-Carbon atoms	Androstane derivatives	C00280	Androstenedione
br:br08001	Compounds with biological roles	Steroids	19-Carbon atoms	Androstane derivatives	C14210	4-Androstenediol
br:br08001	Compounds with biological roles	Steroids	19-Carbon atoms	Androstane derivatives	C01227	Dehydroepiandrosterone
br:br08001	Compounds with biological roles	Steroids	19-Carbon atoms	Androstane derivatives	C03917	Dihydrotestosterone
br:br08001	Compounds with biological roles	Steroids	19-Carbon atoms	Androstane derivatives	C04373	Etiocholanolone
br:br08001	Compounds with biological roles	Steroids	19-Carbon atoms	Androstane derivatives	C00535	Testosterone
br:br08001	Compounds with biological roles	Steroids	21-Carbon atoms	Pregnane derivatives	C01953	Pregnenolone
br:br08001	Compounds with biological roles	Steroids	21-Carbon atoms	Pregnane derivatives	C00410	Progesterone
br:br08001	Compounds with biological roles	Steroids	21-Carbon atoms	Pregnane derivatives	C01780	Aldosterone
br:br08001	Compounds with biological roles	Steroids	21-Carbon atoms	Pregnane derivatives	C03205	11-Deoxycorticosterone
br:br08001	Compounds with biological roles	Steroids	21-Carbon atoms	Pregnane derivatives	C02140	Corticosterone
br:br08001	Compounds with biological roles	Steroids	21-Carbon atoms	Pregnane derivatives	C00735	Cortisol
br:br08001	Compounds with biological roles	Steroids	21-Carbon atoms	Pregnane derivatives	C00762	Cortisone
br:br08001	Compounds with biological roles	Steroids	23-Carbon atoms	Cardanolide derivatives	C08859	Cymarin
br:br08001	Compounds with biological roles	Steroids	23-Carbon atoms	Cardanolide derivatives	C08866	Gitoxin
br:br08001	Compounds with biological roles	Steroids	23-Carbon atoms	Cardanolide derivatives	C08876	Neriifolin
br:br08001	Compounds with biological roles	Steroids	23-Carbon atoms	Cardanolide derivatives	C06955	Digitoxin
br:br08001	Compounds with biological roles	Steroids	23-Carbon atoms	Cardanolide derivatives	C06956	Digoxin
br:br08001	Compounds with biological roles	Steroids	23-Carbon atoms	Cardanolide derivatives	C01443	Ouabain
br:br08001	Compounds with biological roles	Steroids	24-Carbon atoms	Cholane derivatives	C00695	Cholic acid
br:br08001	Compounds with biological roles	Steroids	24-Carbon atoms	Cholane derivatives	C02528	Chenodeoxycholate
br:br08001	Compounds with biological roles	Steroids	24-Carbon atoms	Cholane derivatives	C04483	Deoxycholic acid
br:br08001	Compounds with biological roles	Steroids	24-Carbon atoms	Cholane derivatives	C03990	Lithocholic acid
br:br08001	Compounds with biological roles	Steroids	24-Carbon atoms	Cholane derivatives	C07880	Ursodiol
br:br08001	Compounds with biological roles	Steroids	24-Carbon atoms	Cholane derivatives	C01921	Glycocholate
br:br08001	Compounds with biological roles	Steroids	24-Carbon atoms	Cholane derivatives	C05122	Taurocholate
br:br08001	Compounds with biological roles	Steroids	24-Carbon atoms	Cholane derivatives	C15517	Hyodeoxycholate
br:br08001	Compounds with biological roles	Steroids	24-Carbon atoms	Cholane derivatives	C15515	Murideoxycholate
br:br08001	Compounds with biological roles	Steroids	24-Carbon atoms	Cholane derivatives	C03070	3-Oxo-5beta-cholanate
br:br08001	Compounds with biological roles	Steroids	24-Carbon atoms	Bufanolide derivatives	C08868	Hellebrin
br:br08001	Compounds with biological roles	Steroids	24-Carbon atoms	Bufanolide derivatives	C17058	Resibufogenin
br:br08001	Compounds with biological roles	Steroids	24-Carbon atoms	Bufanolide derivatives	C16922	Bufalin
br:br08001	Compounds with biological roles	Steroids	24-Carbon atoms	Bufanolide derivatives	C16923	Bufotalin
br:br08001	Compounds with biological roles	Steroids	24-Carbon atoms	Bufanolide derivatives	C16931	Cinobufagin
br:br08001	Compounds with biological roles	Steroids	24-Carbon atoms	Bufanolide derivatives	C16932	Cinobufotalin
br:br08001	Compounds with biological roles	Steroids	24-Carbon atoms	Bufanolide derivatives	C16962	Gamabufogenin
br:br08001	Compounds with biological roles	Steroids	24-Carbon atoms	Bufanolide derivatives	C16969	Hellebrigenin
br:br08001	Compounds with biological roles	Steroids	24-Carbon atoms	Bufanolide derivatives	C17072	Telocinobufagin
br:br08001	Compounds with biological roles	Steroids	24-Carbon atoms	Bufanolide derivatives	C12816	Proscillaridin
br:br08001	Compounds with biological roles	Steroids	24-Carbon atoms	Bufanolide derivatives	C19643	Scillarenin
br:br08001	Compounds with biological roles	Steroids	24-Carbon atoms	Bufanolide derivatives	C08880	Scilliroside
br:br08001	Compounds with biological roles	Steroids	27-Carbon atoms	Cholestane derivatives	C15337	Allocholesterol
br:br08001	Compounds with biological roles	Steroids	27-Carbon atoms	Cholestane derivatives	C00187	Cholesterol
br:br08001	Compounds with biological roles	Steroids	27-Carbon atoms	Cholestane derivatives	C01164	7-Dehydrocholesterol
br:br08001	Compounds with biological roles	Steroids	27-Carbon atoms	Cholestane derivatives	C01802	Desmosterol
br:br08001	Compounds with biological roles	Steroids	27-Carbon atoms	Cholestane derivatives	C00477	Ecdysone
br:br08001	Compounds with biological roles	Steroids	27-Carbon atoms	Spirostan derivatives	C08896	Digitogenin
br:br08001	Compounds with biological roles	Steroids	27-Carbon atoms	Spirostan derivatives	C08898	Diosgenin
br:br08001	Compounds with biological roles	Steroids	27-Carbon atoms	Spirostan derivatives	C08899	Gitogenin
br:br08001	Compounds with biological roles	Steroids	27-Carbon atoms	Spirostan derivatives	C03963	Sarsasapogenin
br:br08001	Compounds with biological roles	Steroids	27-Carbon atoms	Spirostan derivatives	C08913	Smilagenin
br:br08001	Compounds with biological roles	Steroids	27-Carbon atoms	Spirostan derivatives	C08914	Tigogenin
br:br08001	Compounds with biological roles	Steroids	27-Carbon atoms	Furostan derivatives	C04715	Nuatigenin
br:br08001	Compounds with biological roles	Steroids	27-Carbon atoms	Furostan derivatives	C19648	Pseudotigogenin
br:br08001	Compounds with biological roles	Steroids	27-Carbon atoms	Furostan derivatives	C19649	Pseudosarsasapogenin
br:br08001	Compounds with biological roles	Steroids	27-Carbon atoms	Furostan derivatives	C19650	Pseudosmilagenin
br:br08001	Compounds with biological roles	Steroids	28-Carbon atoms	Ergostane derivatives	C19651	Ergostanol
br:br08001	Compounds with biological roles	Steroids	28-Carbon atoms	Ergostane derivatives	C19652	alpha-Ergostenol
br:br08001	Compounds with biological roles	Steroids	28-Carbon atoms	Ergostane derivatives	C01694	Ergosterol
br:br08001	Compounds with biological roles	Steroids	28-Carbon atoms	Ergostane derivatives	C19653	Lumisterol
br:br08001	Compounds with biological roles	Steroids	28-Carbon atoms	Campestane derivatives	C08814	Brassinolide
br:br08001	Compounds with biological roles	Steroids	28-Carbon atoms	Campestane derivatives	C15787	Campestanol
br:br08001	Compounds with biological roles	Steroids	28-Carbon atoms	Campestane derivatives	C01789	Campesterol
br:br08001	Compounds with biological roles	Steroids	29-Carbon atoms	Stigmastane derivatives	C08817	Fucosterol
br:br08001	Compounds with biological roles	Steroids	29-Carbon atoms	Stigmastane derivatives	C19644	Stigmastanol
br:br08001	Compounds with biological roles	Steroids	29-Carbon atoms	Stigmastane derivatives	C05442	Stigmasterol
br:br08001	Compounds with biological roles	Steroids	29-Carbon atoms	Poriferastane derivatives	C08836	Poriferasterol
br:br08001	Compounds with biological roles	Steroids	29-Carbon atoms	Poriferastane derivatives	C19654	gamma-Sitosterol
br:br08001	Compounds with biological roles	Steroids	30-Carbon atoms	Gorgostane derivatives	C19657	Acanthasterol
br:br08001	Compounds with biological roles	Steroids	30-Carbon atoms	Gorgostane derivatives	C19655	Gorgosterol
br:br08001	Compounds with biological roles	Steroids	30-Carbon atoms	Gorgostane derivatives	C19656	Sarcoaldesterol A
br:br08001	Compounds with biological roles	Hormones and transmitters	Peptide hormones	Prolactin-releasing peptide	C16086	Prolactin-releasing peptide-31
br:br08001	Compounds with biological roles	Hormones and transmitters	Peptide hormones	Prolactin-releasing peptide	C16087	Prolactin-releasing peptide-20
br:br08001	Compounds with biological roles	Hormones and transmitters	Peptide hormones	Thyrotropin-releasing hormone	C03958	Thyrotropin-releasing hormone
br:br08001	Compounds with biological roles	Hormones and transmitters	Peptide hormones	Gonadotropin-releasing hormone	C07607	Gonadotropin-releasing hormone I
br:br08001	Compounds with biological roles	Hormones and transmitters	Peptide hormones	Gonadotropin-releasing hormone	C16084	Gonadotropin-releasing hormone II
br:br08001	Compounds with biological roles	Hormones and transmitters	Peptide hormones	Growth hormone-releasing hormone	C16085	Growth hormone-releasing hormone (1-29)
br:br08001	Compounds with biological roles	Hormones and transmitters	Peptide hormones	Somatostatin	C16022	Somatostatin-14
br:br08001	Compounds with biological roles	Hormones and transmitters	Peptide hormones	Somatostatin	C16021	Somatostatin-28
br:br08001	Compounds with biological roles	Hormones and transmitters	Peptide hormones	Corticotropin-releasing hormone	C16079	Corticotropin releasing hormone
br:br08001	Compounds with biological roles	Hormones and transmitters	Peptide hormones	Gastrin-releasing peptide	C16115	Gastrin-releasing peptide
br:br08001	Compounds with biological roles	Hormones and transmitters	Peptide hormones	Melanin-concentrating hormone	C16030	Melanin-concentrating hormone
br:br08001	Compounds with biological roles	Hormones and transmitters	Peptide hormones	Oxytocin	C00746	Oxytocin
br:br08001	Compounds with biological roles	Hormones and transmitters	Peptide hormones	Arginine vasopressin	C13662	Arg-vasopressin
br:br08001	Compounds with biological roles	Hormones and transmitters	Peptide hormones	Melanotropin	C02758	alpha-Melanotropin
br:br08001	Compounds with biological roles	Hormones and transmitters	Peptide hormones	Melanotropin	C16136	beta-Melanotropin
br:br08001	Compounds with biological roles	Hormones and transmitters	Peptide hormones	Melanotropin	C16137	gamma-Melanotropin
br:br08001	Compounds with biological roles	Hormones and transmitters	Peptide hormones	Corticotropin	C02017	Corticotropin
br:br08001	Compounds with biological roles	Hormones and transmitters	Peptide hormones	Growth hormone	C18181	Growth hormone
br:br08001	Compounds with biological roles	Hormones and transmitters	Peptide hormones	Prolactin	C18201	Prolactin
br:br08001	Compounds with biological roles	Hormones and transmitters	Peptide hormones	Thyroid stimulating hormone	C18182	Thyroid stimulating hormone
br:br08001	Compounds with biological roles	Hormones and transmitters	Peptide hormones	Luteinizing hormone	C18183	Luteinizing hormone
br:br08001	Compounds with biological roles	Hormones and transmitters	Peptide hormones	Follicle stimulating hormone	C18184	Follicle stimulating hormone
br:br08001	Compounds with biological roles	Hormones and transmitters	Peptide hormones	beta-Endorphin	C02210	beta-Endorphin
br:br08001	Compounds with biological roles	Hormones and transmitters	Peptide hormones	Enkephalin	C11684	Met-enkephalin
br:br08001	Compounds with biological roles	Hormones and transmitters	Peptide hormones	Enkephalin	C16041	Leu-enkephalin
br:br08001	Compounds with biological roles	Hormones and transmitters	Peptide hormones	Dynorphin	C01574	Dynorphin A
br:br08001	Compounds with biological roles	Hormones and transmitters	Peptide hormones	Dynorphin	C16135	Dynorphin B
br:br08001	Compounds with biological roles	Hormones and transmitters	Peptide hormones	Chorionic gonadotropin	C18185	Chorionic gonadotropin
br:br08001	Compounds with biological roles	Hormones and transmitters	Peptide hormones	Calcitonin	C06865	Calcitonin
br:br08001	Compounds with biological roles	Hormones and transmitters	Peptide hormones	Parathyroid hormone	C16051	Parathyroid hormone
br:br08001	Compounds with biological roles	Hormones and transmitters	Peptide hormones	Atrial natriuretic peptide	C16003	Atrial natriuretic peptide
br:br08001	Compounds with biological roles	Hormones and transmitters	Peptide hormones	Brain natriuretic peptide	C16004	Brain natriuretic peptide
br:br08001	Compounds with biological roles	Hormones and transmitters	Peptide hormones	C-Type natriuretic peptide	C16005	C-Type natriuretic peptide
br:br08001	Compounds with biological roles	Hormones and transmitters	Peptide hormones	Endothelin	C16010	Endothelin-1
br:br08001	Compounds with biological roles	Hormones and transmitters	Peptide hormones	Endothelin	C16012	Endothelin-2
br:br08001	Compounds with biological roles	Hormones and transmitters	Peptide hormones	Endothelin	C16013	Endothelin-3
br:br08001	Compounds with biological roles	Hormones and transmitters	Peptide hormones	Glucagon	C01501	Glucagon
br:br08001	Compounds with biological roles	Hormones and transmitters	Peptide hormones	Insulin	C00723	Insulin
br:br08001	Compounds with biological roles	Hormones and transmitters	Peptide hormones	Amylin	C16130	Amylin
br:br08001	Compounds with biological roles	Hormones and transmitters	Peptide hormones	Peptide YY	C16118	Peptide YY
br:br08001	Compounds with biological roles	Hormones and transmitters	Peptide hormones	Gastrin	C18186	Gastrin-14
br:br08001	Compounds with biological roles	Hormones and transmitters	Peptide hormones	Gastrin	C16113	Gastrin-17
br:br08001	Compounds with biological roles	Hormones and transmitters	Peptide hormones	Gastrin	C18187	Gastrin-34
br:br08001	Compounds with biological roles	Hormones and transmitters	Peptide hormones	Ghrelin	C16025	Ghrelin
br:br08001	Compounds with biological roles	Hormones and transmitters	Peptide hormones	Cholecystokinin	C16114	Cholecystokinin-8
br:br08001	Compounds with biological roles	Hormones and transmitters	Peptide hormones	Cholecystokinin	C16133	Cholecystokinin-33
br:br08001	Compounds with biological roles	Hormones and transmitters	Peptide hormones	Incretin	C15906	Gastric inhibitory peptide
br:br08001	Compounds with biological roles	Hormones and transmitters	Peptide hormones	Incretin	C16048	Glucagon-like peptide 1
br:br08001	Compounds with biological roles	Hormones and transmitters	Peptide hormones	Motilin	C16047	Motilin
br:br08001	Compounds with biological roles	Hormones and transmitters	Peptide hormones	Secretin	C13523	Secretin
br:br08001	Compounds with biological roles	Hormones and transmitters	Peptide hormones	Thymosin alpha	C16065	Thymosin alpha-1
br:br08001	Compounds with biological roles	Hormones and transmitters	Peptide hormones	Thymosin beta-4	C16066	Thymosin beta-4
br:br08001	Compounds with biological roles	Hormones and transmitters	Peptide hormones	Thymosin beta-10	C16067	Thymosin beta-10
br:br08001	Compounds with biological roles	Hormones and transmitters	Peptide hormones	Insulin-like growth factor 1	C16131	Insulin-like growth factor I
br:br08001	Compounds with biological roles	Hormones and transmitters	Peptide hormones	Insulin-like growth factor 2	C16132	Insulin-like growth factor II
br:br08001	Compounds with biological roles	Hormones and transmitters	Peptide hormones	Erythropoietin	C18200	Erythropoietin
br:br08001	Compounds with biological roles	Hormones and transmitters	Peptide hormones	Angiotensin	C00873	Angiotensin I
br:br08001	Compounds with biological roles	Hormones and transmitters	Peptide hormones	Angiotensin	C02135	Angiotensin II
br:br08001	Compounds with biological roles	Hormones and transmitters	Peptide hormones	Angiotensin	C15848	Angiotensin III
br:br08001	Compounds with biological roles	Hormones and transmitters	Peptide hormones	Angiotensin	C15849	Angiotensin IV
br:br08001	Compounds with biological roles	Hormones and transmitters	Peptide hormones	Bradykinin	C00306	Bradykinin
br:br08001	Compounds with biological roles	Hormones and transmitters	Peptide hormones	Leptin	C18188	Leptin
br:br08001	Compounds with biological roles	Hormones and transmitters	Peptide hormones	Adiponectin	C18189	Adiponectin
br:br08001	Compounds with biological roles	Hormones and transmitters	Peptide hormones	Resistin	C18190	Resistin
br:br08001	Compounds with biological roles	Hormones and transmitters	Steroid hormones	Androgens	C00280	Androstenedione
br:br08001	Compounds with biological roles	Hormones and transmitters	Steroid hormones	Androgens	C05291	7alpha-Hydroxytestosterone
br:br08001	Compounds with biological roles	Hormones and transmitters	Steroid hormones	Androgens	C00535	Testosterone
br:br08001	Compounds with biological roles	Hormones and transmitters	Steroid hormones	Androgens	C01227	Dehydroepiandrosterone
br:br08001	Compounds with biological roles	Hormones and transmitters	Steroid hormones	Androgens	C03917	Dihydrotestosterone
br:br08001	Compounds with biological roles	Hormones and transmitters	Steroid hormones	Androgens	C04555	Dehydroepiandrosterone sulfate
br:br08001	Compounds with biological roles	Hormones and transmitters	Steroid hormones	Androgens	C05294	19-Hydroxytestosterone
br:br08001	Compounds with biological roles	Hormones and transmitters	Steroid hormones	Estrogens	C00468	Estrone
br:br08001	Compounds with biological roles	Hormones and transmitters	Steroid hormones	Estrogens	C00951	Estradiol-17beta
br:br08001	Compounds with biological roles	Hormones and transmitters	Steroid hormones	Estrogens	C02538	Estrone 3-sulfate
br:br08001	Compounds with biological roles	Hormones and transmitters	Steroid hormones	Estrogens	C05141	Estriol
br:br08001	Compounds with biological roles	Hormones and transmitters	Steroid hormones	Estrogens	C05300	16alpha-Hydroxyestrone
br:br08001	Compounds with biological roles	Hormones and transmitters	Steroid hormones	Progestagens	C00410	Progesterone
br:br08001	Compounds with biological roles	Hormones and transmitters	Steroid hormones	Progestagens	C01176	17alpha-Hydroxyprogesterone
br:br08001	Compounds with biological roles	Hormones and transmitters	Steroid hormones	Progestagens	C01953	Pregnenolone
br:br08001	Compounds with biological roles	Hormones and transmitters	Steroid hormones	Progestagens	C05138	17alpha-Hydroxypregnenolone
br:br08001	Compounds with biological roles	Hormones and transmitters	Steroid hormones	Glucocorticoids	C00735	Cortisol
br:br08001	Compounds with biological roles	Hormones and transmitters	Steroid hormones	Glucocorticoids	C00762	Cortisone
br:br08001	Compounds with biological roles	Hormones and transmitters	Steroid hormones	Glucocorticoids	C05488	11-Deoxycortisol
br:br08001	Compounds with biological roles	Hormones and transmitters	Steroid hormones	Glucocorticoids	C05470	Tetrahydrocortisone
br:br08001	Compounds with biological roles	Hormones and transmitters	Steroid hormones	Glucocorticoids	C05497	21-Deoxycortisol
br:br08001	Compounds with biological roles	Hormones and transmitters	Steroid hormones	Mineralocorticoids	C01124	18-Hydroxycorticosterone
br:br08001	Compounds with biological roles	Hormones and transmitters	Steroid hormones	Mineralocorticoids	C01780	Aldosterone
br:br08001	Compounds with biological roles	Hormones and transmitters	Steroid hormones	Mineralocorticoids	C02140	Corticosterone
br:br08001	Compounds with biological roles	Hormones and transmitters	Steroid hormones	Mineralocorticoids	C03205	11-Deoxycorticosterone
br:br08001	Compounds with biological roles	Hormones and transmitters	Steroid hormones	Mineralocorticoids	C05490	11-Dehydrocorticosterone
br:br08001	Compounds with biological roles	Hormones and transmitters	Steroid hormones	Others	C01673	Calcitriol (Vitamin D)
br:br08001	Compounds with biological roles	Hormones and transmitters	Steroid hormones	Others	C00477	Ecdysone
br:br08001	Compounds with biological roles	Hormones and transmitters	Other hormones	Melatonin	C01598	Melatonin
br:br08001	Compounds with biological roles	Hormones and transmitters	Other hormones	Thyroid hormones	C01829	Thyroxine
br:br08001	Compounds with biological roles	Hormones and transmitters	Other hormones	Thyroid hormones	C02465	Triiodothyronine
br:br08001	Compounds with biological roles	Hormones and transmitters	Other hormones	Adrenalines	C00788	Adrenaline
br:br08001	Compounds with biological roles	Hormones and transmitters	Other hormones	Adrenalines	C00547	Noradrenaline
br:br08001	Compounds with biological roles	Hormones and transmitters	Other hormones	Dopamine	C03758	Dopamine
br:br08001	Compounds with biological roles	Hormones and transmitters	Other hormones	Histamine	C00388	Histamine
br:br08001	Compounds with biological roles	Hormones and transmitters	Neurotransmitters	Acetylcholine	C01996	Acetylcholine
br:br08001	Compounds with biological roles	Hormones and transmitters	Neurotransmitters	Amino acids	C00037	Glycine
br:br08001	Compounds with biological roles	Hormones and transmitters	Neurotransmitters	Amino acids	C00049	Aspartate
br:br08001	Compounds with biological roles	Hormones and transmitters	Neurotransmitters	Amino acids	C00025	Glutamate
br:br08001	Compounds with biological roles	Hormones and transmitters	Neurotransmitters	Amino acids	C00334	GABA
br:br08001	Compounds with biological roles	Hormones and transmitters	Neurotransmitters	Amino acids	C00355	Dopa
br:br08001	Compounds with biological roles	Hormones and transmitters	Neurotransmitters	Amino acids	C01829	Thyroxine
br:br08001	Compounds with biological roles	Hormones and transmitters	Neurotransmitters	Biogenic amines	C03758	Dopamine
br:br08001	Compounds with biological roles	Hormones and transmitters	Neurotransmitters	Biogenic amines	C00788	Epinephrine; Adrenaline
br:br08001	Compounds with biological roles	Hormones and transmitters	Neurotransmitters	Biogenic amines	C00547	Norepinephrine; Noradrenaline
br:br08001	Compounds with biological roles	Hormones and transmitters	Neurotransmitters	Biogenic amines	C00780	Serotonin
br:br08001	Compounds with biological roles	Hormones and transmitters	Neurotransmitters	Biogenic amines	C00388	Histamine
br:br08001	Compounds with biological roles	Antibiotics	beta-Lactams	Penams	C05551	Penicillin G
br:br08001	Compounds with biological roles	Antibiotics	beta-Lactams	Penams	C06574	Ampicillin
br:br08001	Compounds with biological roles	Antibiotics	beta-Lactams	Cephems	C00916	Cephalosporin C
br:br08001	Compounds with biological roles	Antibiotics	beta-Lactams	Cephems	C06566	Cephamycin C
br:br08001	Compounds with biological roles	Antibiotics	beta-Lactams	Cephems	C06880	Cefazolin
br:br08001	Compounds with biological roles	Antibiotics	beta-Lactams	Cephems	C06683	Ceftriaxone
br:br08001	Compounds with biological roles	Antibiotics	beta-Lactams	Clavams	C06662	Clavulanic acid
br:br08001	Compounds with biological roles	Antibiotics	beta-Lactams	Carbapenems	C06664	Thienamycin
br:br08001	Compounds with biological roles	Antibiotics	beta-Lactams	Carbapenems	C06665	Imipenem
br:br08001	Compounds with biological roles	Antibiotics	beta-Lactams	Monobactams	C01941	Nocardicin A
br:br08001	Compounds with biological roles	Antibiotics	beta-Lactams	Monobactams	C06840	Aztreonam
br:br08001	Compounds with biological roles	Antibiotics	Aminoglycosides	Streptidines	C00413	Streptomycin
br:br08001	Compounds with biological roles	Antibiotics	Aminoglycosides	Actinamines	C02078	Spectinomycin
br:br08001	Compounds with biological roles	Antibiotics	Aminoglycosides	2-Deoxystreptamines	C00304	Kanamycin
br:br08001	Compounds with biological roles	Antibiotics	Aminoglycosides	2-Deoxystreptamines	C01918	Gentamicin C
br:br08001	Compounds with biological roles	Antibiotics	Aminoglycosides	2-Deoxystreptamines	C01737	Neomycin B
br:br08001	Compounds with biological roles	Antibiotics	Aminoglycosides	2-Deoxystreptamines	C17585	Butirosin A
br:br08001	Compounds with biological roles	Antibiotics	Polyketides and nonribosomal peptides	Macrolides	C01912	Erythromycin
br:br08001	Compounds with biological roles	Antibiotics	Polyketides and nonribosomal peptides	Macrolides	C01946	Oleandomycin
br:br08001	Compounds with biological roles	Antibiotics	Polyketides and nonribosomal peptides	Macrolides	C01457	Tylosin
br:br08001	Compounds with biological roles	Antibiotics	Polyketides and nonribosomal peptides	Macrolides	C06690	Candicidin D
br:br08001	Compounds with biological roles	Antibiotics	Polyketides and nonribosomal peptides	Ansamycins	C11222	Geldanamycin
br:br08001	Compounds with biological roles	Antibiotics	Polyketides and nonribosomal peptides	Ansamycins	C12247	Rifamycin W
br:br08001	Compounds with biological roles	Antibiotics	Polyketides and nonribosomal peptides	Ansamycins	C06688	Rifampicin
br:br08001	Compounds with biological roles	Antibiotics	Polyketides and nonribosomal peptides	Tetracyclines	C06570	Tetracycline
br:br08001	Compounds with biological roles	Antibiotics	Polyketides and nonribosomal peptides	Tetracyclines	C06571	Chlortetracycline
br:br08001	Compounds with biological roles	Antibiotics	Polyketides and nonribosomal peptides	Other polyketides	C01661	Adriamycin
br:br08001	Compounds with biological roles	Antibiotics	Polyketides and nonribosomal peptides	Other polyketides	C06691	Actinorhodine
br:br08001	Compounds with biological roles	Antibiotics	Polyketides and nonribosomal peptides	Other polyketides	C06764	Tetranactin
br:br08001	Compounds with biological roles	Antibiotics	Polyketides and nonribosomal peptides	Other polyketides	C06693	Monensin
br:br08001	Compounds with biological roles	Antibiotics	Polyketides and nonribosomal peptides	Other polyketides	C06686	Griseofulvin
br:br08001	Compounds with biological roles	Antibiotics	Polyketides and nonribosomal peptides	Non-ribosomal peptides	C06689	Vancomycin
br:br08001	Compounds with biological roles	Antibiotics	Polyketides and nonribosomal peptides	Non-ribosomal peptides	C12046	Teicoplanin A2-2
br:br08001	Compounds with biological roles	Antibiotics	Polyketides and nonribosomal peptides	Non-ribosomal peptides	C01895	Bleomycin B2
br:br08001	Compounds with biological roles	Antibiotics	Polyketides and nonribosomal peptides	Non-ribosomal peptides	C15482	Bacitracin A
br:br08001	Compounds with biological roles	Antibiotics	Polyketides and nonribosomal peptides	Non-ribosomal peptides	C06684	Valinomycin
br:br08001	Compounds with biological roles	Antibiotics	Polyketides and nonribosomal peptides	Non-ribosomal peptides	C11612	Polymyxin B
br:br08001	Compounds with biological roles	Antibiotics	Polyketides and nonribosomal peptides	Non-ribosomal peptides	C06770	Actinomycin D
br:br08001	Compounds with biological roles	Antibiotics	Quinolones	4-Quinolones	C05079	Nalidixic acid
br:br08001	Compounds with biological roles	Antibiotics	Quinolones	Fluoroquinolones	C06687	Norfloxacin
br:br08001	Compounds with biological roles	Antibiotics	Others	Pure sugars	C06763	Nojirimycin
br:br08001	Compounds with biological roles	Antibiotics	Others	Glycolipids	C06765	Flavomycin
br:br08001	Compounds with biological roles	Antibiotics	Others	Amino acid derivatives	C06682	Cycloserine
br:br08001	Compounds with biological roles	Antibiotics	Others	Peptide nucleosides	C06692	Polyoxin B
br:br08001	Compounds with biological roles	Antibiotics	Others	Cycloalkane derivatives	C06685	Cycloheximide
br:br08001	Compounds with biological roles	Antibiotics	Others	Steroids	C06694	Fusidic acid
br:br08001	Compounds with biological roles	Antibiotics	Others	Aromatic compounds	C00918	Chloramphenicol
br:br08001	Compounds with biological roles	Antibiotics	Others	Aromatic compounds	C05080	Novobiocin
br:br08001	Compounds with biological roles	Antibiotics	Others	Aliphatic compounds	C06454	Fosfomycin
br:br08001	Compounds with biological roles	Antibiotics	Others	Quinones	C06681	Mitomycin
br:br08001	Compounds with biological roles	Antibiotics	Others	Cyclic lactones	C06695	2-Oxazolidinone
br:br08003	Phytochemical compounds	Alkaloids	Alkaloids derived from ornithine	Pyrrolidine alkaloids	C06179	Hygrine
br:br08003	Phytochemical compounds	Alkaloids	Alkaloids derived from ornithine	Pyrrolidine alkaloids	C11359	(-)-Hygrine
br:br08003	Phytochemical compounds	Alkaloids	Alkaloids derived from ornithine	Pyrrolidine alkaloids	C06521	Cuscohygrine
br:br08003	Phytochemical compounds	Alkaloids	Alkaloids derived from ornithine	Pyrrolidine alkaloids	C10152	(-)-Hygroline
br:br08003	Phytochemical compounds	Alkaloids	Alkaloids derived from ornithine	Pyrrolidine alkaloids	C10172	Stachydrine
br:br08003	Phytochemical compounds	Alkaloids	Alkaloids derived from ornithine	Pyrrolidine alkaloids	C08283	Homostachydrine
br:br08003	Phytochemical compounds	Alkaloids	Alkaloids derived from ornithine	Pyrrolidine alkaloids	C10151	3-Hydroxystachydrine
br:br08003	Phytochemical compounds	Alkaloids	Alkaloids derived from ornithine	Pyrrolizidine alkaloids	C10124	Alexine
br:br08003	Phytochemical compounds	Alkaloids	Alkaloids derived from ornithine	Pyrrolizidine alkaloids	C10263	Amabiline
br:br08003	Phytochemical compounds	Alkaloids	Alkaloids derived from ornithine	Pyrrolizidine alkaloids	C10132	Australine
br:br08003	Phytochemical compounds	Alkaloids	Alkaloids derived from ornithine	Pyrrolizidine alkaloids	C10277	Anacrotine
br:br08003	Phytochemical compounds	Alkaloids	Alkaloids derived from ornithine	Pyrrolizidine alkaloids	C10279	Angularine
br:br08003	Phytochemical compounds	Alkaloids	Alkaloids derived from ornithine	Pyrrolizidine alkaloids	C10280	Auriculine
br:br08003	Phytochemical compounds	Alkaloids	Alkaloids derived from ornithine	Pyrrolizidine alkaloids	C10282	Clivoline
br:br08003	Phytochemical compounds	Alkaloids	Alkaloids derived from ornithine	Pyrrolizidine alkaloids	C10284	Crotanecine
br:br08003	Phytochemical compounds	Alkaloids	Alkaloids derived from ornithine	Pyrrolizidine alkaloids	C10286	Doronine
br:br08003	Phytochemical compounds	Alkaloids	Alkaloids derived from ornithine	Pyrrolizidine alkaloids	C10299	Echimidine
br:br08003	Phytochemical compounds	Alkaloids	Alkaloids derived from ornithine	Pyrrolizidine alkaloids	C10301	Europine
br:br08003	Phytochemical compounds	Alkaloids	Alkaloids derived from ornithine	Pyrrolizidine alkaloids	C10304	Fulvine
br:br08003	Phytochemical compounds	Alkaloids	Alkaloids derived from ornithine	Pyrrolizidine alkaloids	C10319	Heliosupine
br:br08003	Phytochemical compounds	Alkaloids	Alkaloids derived from ornithine	Pyrrolizidine alkaloids	C10321	Heliotridine
br:br08003	Phytochemical compounds	Alkaloids	Alkaloids derived from ornithine	Pyrrolizidine alkaloids	C10278	O-7-Angelylheliotridine
br:br08003	Phytochemical compounds	Alkaloids	Alkaloids derived from ornithine	Pyrrolizidine alkaloids	C10324	Heliotrine
br:br08003	Phytochemical compounds	Alkaloids	Alkaloids derived from ornithine	Pyrrolizidine alkaloids	C10326	Indicine
br:br08003	Phytochemical compounds	Alkaloids	Alkaloids derived from ornithine	Pyrrolizidine alkaloids	C10328	Integerrimine
br:br08003	Phytochemical compounds	Alkaloids	Alkaloids derived from ornithine	Pyrrolizidine alkaloids	C10330	Intermedine
br:br08003	Phytochemical compounds	Alkaloids	Alkaloids derived from ornithine	Pyrrolizidine alkaloids	C16750	Acetylintermedine
br:br08003	Phytochemical compounds	Alkaloids	Alkaloids derived from ornithine	Pyrrolizidine alkaloids	C10339	Jacobine
br:br08003	Phytochemical compounds	Alkaloids	Alkaloids derived from ornithine	Pyrrolizidine alkaloids	C10341	Lasiocarpine
br:br08003	Phytochemical compounds	Alkaloids	Alkaloids derived from ornithine	Pyrrolizidine alkaloids	C10344	Latifoline
br:br08003	Phytochemical compounds	Alkaloids	Alkaloids derived from ornithine	Pyrrolizidine alkaloids	C10347	Lycopsamine
br:br08003	Phytochemical compounds	Alkaloids	Alkaloids derived from ornithine	Pyrrolizidine alkaloids	C16751	Acetyllycopsamine
br:br08003	Phytochemical compounds	Alkaloids	Alkaloids derived from ornithine	Pyrrolizidine alkaloids	C10336	Isolycopsamine
br:br08003	Phytochemical compounds	Alkaloids	Alkaloids derived from ornithine	Pyrrolizidine alkaloids	C10348	Macrophylline
br:br08003	Phytochemical compounds	Alkaloids	Alkaloids derived from ornithine	Pyrrolizidine alkaloids	C10350	Monocrotaline
br:br08003	Phytochemical compounds	Alkaloids	Alkaloids derived from ornithine	Pyrrolizidine alkaloids	C10353	Nemorensine
br:br08003	Phytochemical compounds	Alkaloids	Alkaloids derived from ornithine	Pyrrolizidine alkaloids	C10356	Otonecine
br:br08003	Phytochemical compounds	Alkaloids	Alkaloids derived from ornithine	Pyrrolizidine alkaloids	C10357	Parsonsine
br:br08003	Phytochemical compounds	Alkaloids	Alkaloids derived from ornithine	Pyrrolizidine alkaloids	C10359	Petasitenine
br:br08003	Phytochemical compounds	Alkaloids	Alkaloids derived from ornithine	Pyrrolizidine alkaloids	C10361	Phalaenopsine T
br:br08003	Phytochemical compounds	Alkaloids	Alkaloids derived from ornithine	Pyrrolizidine alkaloids	C10363	Platyphylline
br:br08003	Phytochemical compounds	Alkaloids	Alkaloids derived from ornithine	Pyrrolizidine alkaloids	C10364	Retrorsine
br:br08003	Phytochemical compounds	Alkaloids	Alkaloids derived from ornithine	Pyrrolizidine alkaloids	C10375	Riddelline
br:br08003	Phytochemical compounds	Alkaloids	Alkaloids derived from ornithine	Pyrrolizidine alkaloids	C10378	Rinderine
br:br08003	Phytochemical compounds	Alkaloids	Alkaloids derived from ornithine	Pyrrolizidine alkaloids	C10380	Rosmarinine
br:br08003	Phytochemical compounds	Alkaloids	Alkaloids derived from ornithine	Pyrrolizidine alkaloids	C06177	Retronecine
br:br08003	Phytochemical compounds	Alkaloids	Alkaloids derived from ornithine	Pyrrolizidine alkaloids	C10383	Sarracine
br:br08003	Phytochemical compounds	Alkaloids	Alkaloids derived from ornithine	Pyrrolizidine alkaloids	C06176	Senecionine
br:br08003	Phytochemical compounds	Alkaloids	Alkaloids derived from ornithine	Pyrrolizidine alkaloids	C15612	Senecionine N-oxide
br:br08003	Phytochemical compounds	Alkaloids	Alkaloids derived from ornithine	Pyrrolizidine alkaloids	C10391	Seneciphylline
br:br08003	Phytochemical compounds	Alkaloids	Alkaloids derived from ornithine	Pyrrolizidine alkaloids	C10393	Senecivernine
br:br08003	Phytochemical compounds	Alkaloids	Alkaloids derived from ornithine	Pyrrolizidine alkaloids	C10396	Senkirkine
br:br08003	Phytochemical compounds	Alkaloids	Alkaloids derived from ornithine	Pyrrolizidine alkaloids	C10400	Supinidine
br:br08003	Phytochemical compounds	Alkaloids	Alkaloids derived from ornithine	Pyrrolizidine alkaloids	C10403	Supinine
br:br08003	Phytochemical compounds	Alkaloids	Alkaloids derived from ornithine	Pyrrolizidine alkaloids	C10408	Symlandine
br:br08003	Phytochemical compounds	Alkaloids	Alkaloids derived from ornithine	Pyrrolizidine alkaloids	C10409	Symphytine
br:br08003	Phytochemical compounds	Alkaloids	Alkaloids derived from ornithine	Pyrrolizidine alkaloids	C12440	Trachelanthamidine
br:br08003	Phytochemical compounds	Alkaloids	Alkaloids derived from ornithine	Pyrrolizidine alkaloids	C10410	Triangularine
br:br08003	Phytochemical compounds	Alkaloids	Alkaloids derived from ornithine	Pyrrolizidine alkaloids	C10411	Tussilagine
br:br08003	Phytochemical compounds	Alkaloids	Alkaloids derived from ornithine	Pyrrolizidine alkaloids	C10412	Uplandicine
br:br08003	Phytochemical compounds	Alkaloids	Alkaloids derived from ornithine	Pyrrolizidine alkaloids	C10413	Usaramine
br:br08003	Phytochemical compounds	Alkaloids	Alkaloids derived from ornithine	Tropane alkaloids	C10841	Anatoxin a
br:br08003	Phytochemical compounds	Alkaloids	Alkaloids derived from ornithine	Tropane alkaloids	C10842	Anisodamine
br:br08003	Phytochemical compounds	Alkaloids	Alkaloids derived from ornithine	Tropane alkaloids	C10844	Apohyoscine
br:br08003	Phytochemical compounds	Alkaloids	Alkaloids derived from ornithine	Tropane alkaloids	C01479	Atropine
br:br08003	Phytochemical compounds	Alkaloids	Alkaloids derived from ornithine	Tropane alkaloids	C10843	Apoatropine
br:br08003	Phytochemical compounds	Alkaloids	Alkaloids derived from ornithine	Tropane alkaloids	C10845	Belladonnine
br:br08003	Phytochemical compounds	Alkaloids	Alkaloids derived from ornithine	Tropane alkaloids	C10846	Bellendine
br:br08003	Phytochemical compounds	Alkaloids	Alkaloids derived from ornithine	Tropane alkaloids	C10849	Brugine
br:br08003	Phytochemical compounds	Alkaloids	Alkaloids derived from ornithine	Tropane alkaloids	C10850	Calystegin A3
br:br08003	Phytochemical compounds	Alkaloids	Alkaloids derived from ornithine	Tropane alkaloids	C10581	Cichorine
br:br08003	Phytochemical compounds	Alkaloids	Alkaloids derived from ornithine	Tropane alkaloids	C01416	Cocaine
br:br08003	Phytochemical compounds	Alkaloids	Alkaloids derived from ornithine	Tropane alkaloids	C10853	Cochlearine
br:br08003	Phytochemical compounds	Alkaloids	Alkaloids derived from ornithine	Tropane alkaloids	C10854	Convolamine
br:br08003	Phytochemical compounds	Alkaloids	Alkaloids derived from ornithine	Tropane alkaloids	C10856	Convolvine
br:br08003	Phytochemical compounds	Alkaloids	Alkaloids derived from ornithine	Tropane alkaloids	C10852	Cinnamoylcocaine
br:br08003	Phytochemical compounds	Alkaloids	Alkaloids derived from ornithine	Tropane alkaloids	C10857	Darlingine
br:br08003	Phytochemical compounds	Alkaloids	Alkaloids derived from ornithine	Tropane alkaloids	C10858	Ecgonine
br:br08003	Phytochemical compounds	Alkaloids	Alkaloids derived from ornithine	Tropane alkaloids	C12448	Ecgonine methyl ester
br:br08003	Phytochemical compounds	Alkaloids	Alkaloids derived from ornithine	Tropane alkaloids	C10847	Benzoylecgonine
br:br08003	Phytochemical compounds	Alkaloids	Alkaloids derived from ornithine	Tropane alkaloids	C12449	Pseudoecgonine
br:br08003	Phytochemical compounds	Alkaloids	Alkaloids derived from ornithine	Tropane alkaloids	C12450	Pseudoecgonyl-CoA
br:br08003	Phytochemical compounds	Alkaloids	Alkaloids derived from ornithine	Tropane alkaloids	C02046	L-Hyoscyamine
br:br08003	Phytochemical compounds	Alkaloids	Alkaloids derived from ornithine	Tropane alkaloids	C03325	(6S)-Hydroxyhyoscyamine
br:br08003	Phytochemical compounds	Alkaloids	Alkaloids derived from ornithine	Tropane alkaloids	C10862	Norhyoscyamine
br:br08003	Phytochemical compounds	Alkaloids	Alkaloids derived from ornithine	Tropane alkaloids	C10859	Knightinol
br:br08003	Phytochemical compounds	Alkaloids	Alkaloids derived from ornithine	Tropane alkaloids	C10860	Littorine
br:br08003	Phytochemical compounds	Alkaloids	Alkaloids derived from ornithine	Tropane alkaloids	C10861	Meteloidine
br:br08003	Phytochemical compounds	Alkaloids	Alkaloids derived from ornithine	Tropane alkaloids	C02066	Pseudotropine
br:br08003	Phytochemical compounds	Alkaloids	Alkaloids derived from ornithine	Tropane alkaloids	C10863	Phyllalbine
br:br08003	Phytochemical compounds	Alkaloids	Alkaloids derived from ornithine	Tropane alkaloids	C10864	Physoperuvine
br:br08003	Phytochemical compounds	Alkaloids	Alkaloids derived from ornithine	Tropane alkaloids	C01851	Scopolamine
br:br08003	Phytochemical compounds	Alkaloids	Alkaloids derived from ornithine	Tropane alkaloids	C10866	Scopoline
br:br08003	Phytochemical compounds	Alkaloids	Alkaloids derived from ornithine	Tropane alkaloids	C10867	Strobamine
br:br08003	Phytochemical compounds	Alkaloids	Alkaloids derived from ornithine	Tropane alkaloids	C10848	Tropacocaine
br:br08003	Phytochemical compounds	Alkaloids	Alkaloids derived from ornithine	Tropane alkaloids	C00729	Tropine
br:br08003	Phytochemical compounds	Alkaloids	Alkaloids derived from ornithine	Tropane alkaloids	C12453	Acetylpseudotropine
br:br08003	Phytochemical compounds	Alkaloids	Alkaloids derived from ornithine	Tropane alkaloids	C12452	Acetyltropine
br:br08003	Phytochemical compounds	Alkaloids	Alkaloids derived from ornithine	Tropane alkaloids	C00783	Tropinone
br:br08003	Phytochemical compounds	Alkaloids	Alkaloids derived from ornithine	Tropane alkaloids	C10868	Tigloidine
br:br08003	Phytochemical compounds	Alkaloids	Alkaloids derived from ornithine	Tropane alkaloids	C10869	Valeroidine
br:br08003	Phytochemical compounds	Alkaloids	Alkaloids derived from lysine	Indolizidine alkaloids	C02256	Castanospermine
br:br08003	Phytochemical compounds	Alkaloids	Alkaloids derived from lysine	Indolizidine alkaloids	C10591	(+)-Elaeocarpine
br:br08003	Phytochemical compounds	Alkaloids	Alkaloids derived from lysine	Indolizidine alkaloids	C10592	Elaeokanine C
br:br08003	Phytochemical compounds	Alkaloids	Alkaloids derived from lysine	Indolizidine alkaloids	C10155	Lentiginosine
br:br08003	Phytochemical compounds	Alkaloids	Alkaloids derived from lysine	Indolizidine alkaloids	C06185	Slaframine
br:br08003	Phytochemical compounds	Alkaloids	Alkaloids derived from lysine	Indolizidine alkaloids	C10173	Swainsonine
br:br08003	Phytochemical compounds	Alkaloids	Alkaloids derived from lysine	Quinolizidine alkaloids	C10747	Albine
br:br08003	Phytochemical compounds	Alkaloids	Alkaloids derived from lysine	Quinolizidine alkaloids	C10749	Ammothamnine
br:br08003	Phytochemical compounds	Alkaloids	Alkaloids derived from lysine	Quinolizidine alkaloids	C10750	Anagyrine
br:br08003	Phytochemical compounds	Alkaloids	Alkaloids derived from lysine	Quinolizidine alkaloids	C10751	Angustifoline
br:br08003	Phytochemical compounds	Alkaloids	Alkaloids derived from lysine	Quinolizidine alkaloids	C10753	Argentine
br:br08003	Phytochemical compounds	Alkaloids	Alkaloids derived from lysine	Quinolizidine alkaloids	C10752	Aphylline
br:br08003	Phytochemical compounds	Alkaloids	Alkaloids derived from lysine	Quinolizidine alkaloids	C10754	Argyrolobine
br:br08003	Phytochemical compounds	Alkaloids	Alkaloids derived from lysine	Quinolizidine alkaloids	C10755	Baptifoline
br:br08003	Phytochemical compounds	Alkaloids	Alkaloids derived from lysine	Quinolizidine alkaloids	C10758	Camoensine
br:br08003	Phytochemical compounds	Alkaloids	Alkaloids derived from lysine	Quinolizidine alkaloids	C10757	Calpurnine
br:br08003	Phytochemical compounds	Alkaloids	Alkaloids derived from lysine	Quinolizidine alkaloids	C09856	Carolinianine
br:br08003	Phytochemical compounds	Alkaloids	Alkaloids derived from lysine	Quinolizidine alkaloids	C10760	Caulophylline
br:br08003	Phytochemical compounds	Alkaloids	Alkaloids derived from lysine	Quinolizidine alkaloids	C09860	Cernuine
br:br08003	Phytochemical compounds	Alkaloids	Alkaloids derived from lysine	Quinolizidine alkaloids	C10762	Cinegalline
br:br08003	Phytochemical compounds	Alkaloids	Alkaloids derived from lysine	Quinolizidine alkaloids	C10763	Cytisine
br:br08003	Phytochemical compounds	Alkaloids	Alkaloids derived from lysine	Quinolizidine alkaloids	C09945	Deoxynupharidine
br:br08003	Phytochemical compounds	Alkaloids	Alkaloids derived from lysine	Quinolizidine alkaloids	C10767	Dimethamine
br:br08003	Phytochemical compounds	Alkaloids	Alkaloids derived from lysine	Quinolizidine alkaloids	C10769	Lamprolobine
br:br08003	Phytochemical compounds	Alkaloids	Alkaloids derived from lysine	Quinolizidine alkaloids	C10772	Lupanine
br:br08003	Phytochemical compounds	Alkaloids	Alkaloids derived from lysine	Quinolizidine alkaloids	C02621	13-Hydroxylupanine
br:br08003	Phytochemical compounds	Alkaloids	Alkaloids derived from lysine	Quinolizidine alkaloids	C04170	13-(2-Methylcrotonoyl)oxylupanine
br:br08003	Phytochemical compounds	Alkaloids	Alkaloids derived from lysine	Quinolizidine alkaloids	C10764	5,6-Dehydrolupanine
br:br08003	Phytochemical compounds	Alkaloids	Alkaloids derived from lysine	Quinolizidine alkaloids	C10773	Lupinine
br:br08003	Phytochemical compounds	Alkaloids	Alkaloids derived from lysine	Quinolizidine alkaloids	C09874	Lycocernuine
br:br08003	Phytochemical compounds	Alkaloids	Alkaloids derived from lysine	Quinolizidine alkaloids	C10774	Matrine
br:br08003	Phytochemical compounds	Alkaloids	Alkaloids derived from lysine	Quinolizidine alkaloids	C10776	Nuttalline
br:br08003	Phytochemical compounds	Alkaloids	Alkaloids derived from lysine	Quinolizidine alkaloids	C10780	Retamine
br:br08003	Phytochemical compounds	Alkaloids	Alkaloids derived from lysine	Quinolizidine alkaloids	C10781	Rhombifoline
br:br08003	Phytochemical compounds	Alkaloids	Alkaloids derived from lysine	Quinolizidine alkaloids	C10782	Sophoramine
br:br08003	Phytochemical compounds	Alkaloids	Alkaloids derived from lysine	Quinolizidine alkaloids	C10783	(-)-Sparteine
br:br08003	Phytochemical compounds	Alkaloids	Alkaloids derived from lysine	Quinolizidine alkaloids	C10789	Thermospine
br:br08003	Phytochemical compounds	Alkaloids	Alkaloids derived from lysine	Quinolizidine alkaloids	C10790	Tinctorine
br:br08003	Phytochemical compounds	Alkaloids	Alkaloids derived from lysine	Piperidine alkaloids	C10123	Adenocarpine
br:br08003	Phytochemical compounds	Alkaloids	Alkaloids derived from lysine	Piperidine alkaloids	C10125	Ammodendrine
br:br08003	Phytochemical compounds	Alkaloids	Alkaloids derived from lysine	Piperidine alkaloids	C06183	L-(+)-Anaferine
br:br08003	Phytochemical compounds	Alkaloids	Alkaloids derived from lysine	Piperidine alkaloids	C11358	D-(-)-Anaferine
br:br08003	Phytochemical compounds	Alkaloids	Alkaloids derived from lysine	Piperidine alkaloids	C10127	Anibine
br:br08003	Phytochemical compounds	Alkaloids	Alkaloids derived from lysine	Piperidine alkaloids	C10130	Astrocasine
br:br08003	Phytochemical compounds	Alkaloids	Alkaloids derived from lysine	Piperidine alkaloids	C10131	Astrophylline
br:br08003	Phytochemical compounds	Alkaloids	Alkaloids derived from lysine	Piperidine alkaloids	C10134	Buchananine
br:br08003	Phytochemical compounds	Alkaloids	Alkaloids derived from lysine	Piperidine alkaloids	C10135	Carpaine
br:br08003	Phytochemical compounds	Alkaloids	Alkaloids derived from lysine	Piperidine alkaloids	C10136	Cassine
br:br08003	Phytochemical compounds	Alkaloids	Alkaloids derived from lysine	Piperidine alkaloids	C10139	Cryptophorine
br:br08003	Phytochemical compounds	Alkaloids	Alkaloids derived from lysine	Piperidine alkaloids	C10141	Deoxymannojirimycin
br:br08003	Phytochemical compounds	Alkaloids	Alkaloids derived from lysine	Piperidine alkaloids	C10142	Dioscorine
br:br08003	Phytochemical compounds	Alkaloids	Alkaloids derived from lysine	Piperidine alkaloids	C10144	Fagomine
br:br08003	Phytochemical compounds	Alkaloids	Alkaloids derived from lysine	Piperidine alkaloids	C10146	Fusaric acid
br:br08003	Phytochemical compounds	Alkaloids	Alkaloids derived from lysine	Piperidine alkaloids	C10148	Girgensonine
br:br08003	Phytochemical compounds	Alkaloids	Alkaloids derived from lysine	Piperidine alkaloids	C10150	Harzianopyridone
br:br08003	Phytochemical compounds	Alkaloids	Alkaloids derived from lysine	Piperidine alkaloids	C10156	Lobelanidine
br:br08003	Phytochemical compounds	Alkaloids	Alkaloids derived from lysine	Piperidine alkaloids	C10157	Lobelanine
br:br08003	Phytochemical compounds	Alkaloids	Alkaloids derived from lysine	Piperidine alkaloids	C07475	Lobeline
br:br08003	Phytochemical compounds	Alkaloids	Alkaloids derived from lysine	Piperidine alkaloids	C10153	Isolobinine
br:br08003	Phytochemical compounds	Alkaloids	Alkaloids derived from lysine	Piperidine alkaloids	C10158	Mearsine
br:br08003	Phytochemical compounds	Alkaloids	Alkaloids derived from lysine	Piperidine alkaloids	C10162	Nigrifactin
br:br08003	Phytochemical compounds	Alkaloids	Alkaloids derived from lysine	Piperidine alkaloids	C10163	Nitramine
br:br08003	Phytochemical compounds	Alkaloids	Alkaloids derived from lysine	Piperidine alkaloids	C10164	Picolinic acid
br:br08003	Phytochemical compounds	Alkaloids	Alkaloids derived from lysine	Piperidine alkaloids	C10166	Piplartine
br:br08003	Phytochemical compounds	Alkaloids	Alkaloids derived from lysine	Piperidine alkaloids	C06182	Pelletierine
br:br08003	Phytochemical compounds	Alkaloids	Alkaloids derived from lysine	Piperidine alkaloids	C06184	N-Methylpelletierine
br:br08003	Phytochemical compounds	Alkaloids	Alkaloids derived from lysine	Piperidine alkaloids	C10865	Pseudopelletierine
br:br08003	Phytochemical compounds	Alkaloids	Alkaloids derived from lysine	Piperidine alkaloids	C00408	L-Pipecolate
br:br08003	Phytochemical compounds	Alkaloids	Alkaloids derived from lysine	Piperidine alkaloids	C06181	Piperideine
br:br08003	Phytochemical compounds	Alkaloids	Alkaloids derived from lysine	Piperidine alkaloids	C03882	Piperine
br:br08003	Phytochemical compounds	Alkaloids	Alkaloids derived from lysine	Piperidine alkaloids	C10167	(+)-Prosopinine
br:br08003	Phytochemical compounds	Alkaloids	Alkaloids derived from lysine	Piperidine alkaloids	C10168	Pseudoconhydrine
br:br08003	Phytochemical compounds	Alkaloids	Alkaloids derived from lysine	Piperidine alkaloids	C10170	Santiaguine
br:br08003	Phytochemical compounds	Alkaloids	Alkaloids derived from lysine	Piperidine alkaloids	C10171	(-)-Sedamine
br:br08003	Phytochemical compounds	Alkaloids	Alkaloids derived from nicotinic acid	Pyridine alkaloids	C06180	Anabasine
br:br08003	Phytochemical compounds	Alkaloids	Alkaloids derived from nicotinic acid	Pyridine alkaloids	C11357	(-)-Anabasine
br:br08003	Phytochemical compounds	Alkaloids	Alkaloids derived from nicotinic acid	Pyridine alkaloids	C10126	Anatabine
br:br08003	Phytochemical compounds	Alkaloids	Alkaloids derived from nicotinic acid	Pyridine alkaloids	C10128	Arecaidine
br:br08003	Phytochemical compounds	Alkaloids	Alkaloids derived from nicotinic acid	Pyridine alkaloids	C10129	Arecoline
br:br08003	Phytochemical compounds	Alkaloids	Alkaloids derived from nicotinic acid	Pyridine alkaloids	C10149	Guvacine
br:br08003	Phytochemical compounds	Alkaloids	Alkaloids derived from nicotinic acid	Pyridine alkaloids	C10160	Myosmine
br:br08003	Phytochemical compounds	Alkaloids	Alkaloids derived from nicotinic acid	Pyridine alkaloids	C10161	Nicotyrine
br:br08003	Phytochemical compounds	Alkaloids	Alkaloids derived from nicotinic acid	Pyridine alkaloids	C00153	Nicotinamide
br:br08003	Phytochemical compounds	Alkaloids	Alkaloids derived from nicotinic acid	Pyridine alkaloids	C00253	Nicotinate
br:br08003	Phytochemical compounds	Alkaloids	Alkaloids derived from nicotinic acid	Pyridine alkaloids	C00745	Nicotine
br:br08003	Phytochemical compounds	Alkaloids	Alkaloids derived from nicotinic acid	Pyridine alkaloids	C01004	N-Methylnicotinate
br:br08003	Phytochemical compounds	Alkaloids	Alkaloids derived from nicotinic acid	Pyridine alkaloids	C01020	6-Hydroxynicotinate
br:br08003	Phytochemical compounds	Alkaloids	Alkaloids derived from nicotinic acid	Pyridine alkaloids	C01185	Nicotinate D-ribonucleotide
br:br08003	Phytochemical compounds	Alkaloids	Alkaloids derived from nicotinic acid	Pyridine alkaloids	C13051	Nicotinic acid adenine dinucleotide phosphate
br:br08003	Phytochemical compounds	Alkaloids	Alkaloids derived from nicotinic acid	Pyridine alkaloids	C06524	Nornicotine
br:br08003	Phytochemical compounds	Alkaloids	Alkaloids derived from nicotinic acid	Pyridine alkaloids	C11360	(+)-Nornicotine
br:br08003	Phytochemical compounds	Alkaloids	Alkaloids derived from nicotinic acid	Pyridine alkaloids	C01526	Ricinine
br:br08003	Phytochemical compounds	Alkaloids	Alkaloids derived from tyrosine	Isoquinoline alkaloids	C08514	3-Acetylnerbowdine
br:br08003	Phytochemical compounds	Alkaloids	Alkaloids derived from tyrosine	Isoquinoline alkaloids	C05322	7-O-Acetylsalutaridinol
br:br08003	Phytochemical compounds	Alkaloids	Alkaloids derived from tyrosine	Isoquinoline alkaloids	C09322	Actinodaphnine
br:br08003	Phytochemical compounds	Alkaloids	Alkaloids derived from tyrosine	Isoquinoline alkaloids	C09323	Adiantifoline
br:br08003	Phytochemical compounds	Alkaloids	Alkaloids derived from tyrosine	Isoquinoline alkaloids	C09324	(+)-Adlumine
br:br08003	Phytochemical compounds	Alkaloids	Alkaloids derived from tyrosine	Isoquinoline alkaloids	C09325	Aknadicine
br:br08003	Phytochemical compounds	Alkaloids	Alkaloids derived from tyrosine	Isoquinoline alkaloids	C09327	Alangicine
br:br08003	Phytochemical compounds	Alkaloids	Alkaloids derived from tyrosine	Isoquinoline alkaloids	C09328	Alangimarckine
br:br08003	Phytochemical compounds	Alkaloids	Alkaloids derived from tyrosine	Isoquinoline alkaloids	C09330	Alangiside
br:br08003	Phytochemical compounds	Alkaloids	Alkaloids derived from tyrosine	Isoquinoline alkaloids	C11813	Demethylalangiside
br:br08003	Phytochemical compounds	Alkaloids	Alkaloids derived from tyrosine	Isoquinoline alkaloids	C11814	Demethylisoalangiside
br:br08003	Phytochemical compounds	Alkaloids	Alkaloids derived from tyrosine	Isoquinoline alkaloids	C02134	Allocryptopine
br:br08003	Phytochemical compounds	Alkaloids	Alkaloids derived from tyrosine	Isoquinoline alkaloids	C08516	Amaryllisine
br:br08003	Phytochemical compounds	Alkaloids	Alkaloids derived from tyrosine	Isoquinoline alkaloids	C08517	Ambelline
br:br08003	Phytochemical compounds	Alkaloids	Alkaloids derived from tyrosine	Isoquinoline alkaloids	C09334	Amurine
br:br08003	Phytochemical compounds	Alkaloids	Alkaloids derived from tyrosine	Isoquinoline alkaloids	C09337	Ankorine
br:br08003	Phytochemical compounds	Alkaloids	Alkaloids derived from tyrosine	Isoquinoline alkaloids	C09338	Annolobine
br:br08003	Phytochemical compounds	Alkaloids	Alkaloids derived from tyrosine	Isoquinoline alkaloids	C09339	(-)-Annonaine
br:br08003	Phytochemical compounds	Alkaloids	Alkaloids derived from tyrosine	Isoquinoline alkaloids	C09340	(-)-Apoglaziovine
br:br08003	Phytochemical compounds	Alkaloids	Alkaloids derived from tyrosine	Isoquinoline alkaloids	C08469	Aristolochic acid
br:br08003	Phytochemical compounds	Alkaloids	Alkaloids derived from tyrosine	Isoquinoline alkaloids	C11141	(+)-Atherospermoline
br:br08003	Phytochemical compounds	Alkaloids	Alkaloids derived from tyrosine	Isoquinoline alkaloids	C16707	(S)-Autumnaline
br:br08003	Phytochemical compounds	Alkaloids	Alkaloids derived from tyrosine	Isoquinoline alkaloids	C09357	Berbamine
br:br08003	Phytochemical compounds	Alkaloids	Alkaloids derived from tyrosine	Isoquinoline alkaloids	C05177	Berbamunine
br:br08003	Phytochemical compounds	Alkaloids	Alkaloids derived from tyrosine	Isoquinoline alkaloids	C06512	2'-Norberbamunine
br:br08003	Phytochemical compounds	Alkaloids	Alkaloids derived from tyrosine	Isoquinoline alkaloids	C09352	(+)-Bebeerine
br:br08003	Phytochemical compounds	Alkaloids	Alkaloids derived from tyrosine	Isoquinoline alkaloids	C09360	Berberastine
br:br08003	Phytochemical compounds	Alkaloids	Alkaloids derived from tyrosine	Isoquinoline alkaloids	C00757	Berberine
br:br08003	Phytochemical compounds	Alkaloids	Alkaloids derived from tyrosine	Isoquinoline alkaloids	C05204	(S)-Tetrahydroprotoberberine
br:br08003	Phytochemical compounds	Alkaloids	Alkaloids derived from tyrosine	Isoquinoline alkaloids	C09364	Bicuculline
br:br08003	Phytochemical compounds	Alkaloids	Alkaloids derived from tyrosine	Isoquinoline alkaloids	C09365	Boldine
br:br08003	Phytochemical compounds	Alkaloids	Alkaloids derived from tyrosine	Isoquinoline alkaloids	C09541	(S)-Isoboldine
br:br08003	Phytochemical compounds	Alkaloids	Alkaloids derived from tyrosine	Isoquinoline alkaloids	C09366	Bracteoline
br:br08003	Phytochemical compounds	Alkaloids	Alkaloids derived from tyrosine	Isoquinoline alkaloids	C09367	Bulbocapnine
br:br08003	Phytochemical compounds	Alkaloids	Alkaloids derived from tyrosine	Isoquinoline alkaloids	C09368	(-)-Caaverine
br:br08003	Phytochemical compounds	Alkaloids	Alkaloids derived from tyrosine	Isoquinoline alkaloids	C09369	Calafatimine
br:br08003	Phytochemical compounds	Alkaloids	Alkaloids derived from tyrosine	Isoquinoline alkaloids	C11818	(R)-Canadine
br:br08003	Phytochemical compounds	Alkaloids	Alkaloids derived from tyrosine	Isoquinoline alkaloids	C03329	(S)-Canadine
br:br08003	Phytochemical compounds	Alkaloids	Alkaloids derived from tyrosine	Isoquinoline alkaloids	C09371	Capaurine
br:br08003	Phytochemical compounds	Alkaloids	Alkaloids derived from tyrosine	Isoquinoline alkaloids	C09372	Capnoidine
br:br08003	Phytochemical compounds	Alkaloids	Alkaloids derived from tyrosine	Isoquinoline alkaloids	C08521	Caranine
br:br08003	Phytochemical compounds	Alkaloids	Alkaloids derived from tyrosine	Isoquinoline alkaloids	C08513	Acetylcaranine
br:br08003	Phytochemical compounds	Alkaloids	Alkaloids derived from tyrosine	Isoquinoline alkaloids	C08522	Caribine
br:br08003	Phytochemical compounds	Alkaloids	Alkaloids derived from tyrosine	Isoquinoline alkaloids	C08523	Carinatine
br:br08003	Phytochemical compounds	Alkaloids	Alkaloids derived from tyrosine	Isoquinoline alkaloids	C09375	(+-)-Carnegine
br:br08003	Phytochemical compounds	Alkaloids	Alkaloids derived from tyrosine	Isoquinoline alkaloids	C09377	Caseadine
br:br08003	Phytochemical compounds	Alkaloids	Alkaloids derived from tyrosine	Isoquinoline alkaloids	C09380	Cassythine
br:br08003	Phytochemical compounds	Alkaloids	Alkaloids derived from tyrosine	Isoquinoline alkaloids	C08524	Cavinine
br:br08003	Phytochemical compounds	Alkaloids	Alkaloids derived from tyrosine	Isoquinoline alkaloids	C09389	(+)-Cassythicine
br:br08003	Phytochemical compounds	Alkaloids	Alkaloids derived from tyrosine	Isoquinoline alkaloids	C09390	Cephaeline
br:br08003	Phytochemical compounds	Alkaloids	Alkaloids derived from tyrosine	Isoquinoline alkaloids	C10580	Cephalotaxine
br:br08003	Phytochemical compounds	Alkaloids	Alkaloids derived from tyrosine	Isoquinoline alkaloids	C09391	Cepharanthine
br:br08003	Phytochemical compounds	Alkaloids	Alkaloids derived from tyrosine	Isoquinoline alkaloids	C05174	(S)-Cheilanthifoline
br:br08003	Phytochemical compounds	Alkaloids	Alkaloids derived from tyrosine	Isoquinoline alkaloids	C12242	Chelidonine
br:br08003	Phytochemical compounds	Alkaloids	Alkaloids derived from tyrosine	Isoquinoline alkaloids	C06327	Chelirubine
br:br08003	Phytochemical compounds	Alkaloids	Alkaloids derived from tyrosine	Isoquinoline alkaloids	C05193	12-Hydroxydihydrochelirubine
br:br08003	Phytochemical compounds	Alkaloids	Alkaloids derived from tyrosine	Isoquinoline alkaloids	C05194	Dihydrochelirubine
br:br08003	Phytochemical compounds	Alkaloids	Alkaloids derived from tyrosine	Isoquinoline alkaloids	C06161	(S)-Coclaurine
br:br08003	Phytochemical compounds	Alkaloids	Alkaloids derived from tyrosine	Isoquinoline alkaloids	C05243	(R)-N-Methylcoclaurine
br:br08003	Phytochemical compounds	Alkaloids	Alkaloids derived from tyrosine	Isoquinoline alkaloids	C05176	(S)-N-Methylcoclaurine
br:br08003	Phytochemical compounds	Alkaloids	Alkaloids derived from tyrosine	Isoquinoline alkaloids	C06160	(S)-Norcoclaurine
br:br08003	Phytochemical compounds	Alkaloids	Alkaloids derived from tyrosine	Isoquinoline alkaloids	C05202	3'-Hydroxy-N-methyl-(S)-coclaurine
br:br08003	Phytochemical compounds	Alkaloids	Alkaloids derived from tyrosine	Isoquinoline alkaloids	C06174	Codeine
br:br08003	Phytochemical compounds	Alkaloids	Alkaloids derived from tyrosine	Isoquinoline alkaloids	C06171	Codeinone
br:br08003	Phytochemical compounds	Alkaloids	Alkaloids derived from tyrosine	Isoquinoline alkaloids	C07592	Colchicine
br:br08003	Phytochemical compounds	Alkaloids	Alkaloids derived from tyrosine	Isoquinoline alkaloids	C01795	Columbamine
br:br08003	Phytochemical compounds	Alkaloids	Alkaloids derived from tyrosine	Isoquinoline alkaloids	C04118	(S)-Tetrahydrocolumbamine
br:br08003	Phytochemical compounds	Alkaloids	Alkaloids derived from tyrosine	Isoquinoline alkaloids	C09393	Corpaine
br:br08003	Phytochemical compounds	Alkaloids	Alkaloids derived from tyrosine	Isoquinoline alkaloids	C15530	Corydaline
br:br08003	Phytochemical compounds	Alkaloids	Alkaloids derived from tyrosine	Isoquinoline alkaloids	C17591	(S)-Corytuberine
br:br08003	Phytochemical compounds	Alkaloids	Alkaloids derived from tyrosine	Isoquinoline alkaloids	C08525	Crinamine
br:br08003	Phytochemical compounds	Alkaloids	Alkaloids derived from tyrosine	Isoquinoline alkaloids	C12162	Crinine
br:br08003	Phytochemical compounds	Alkaloids	Alkaloids derived from tyrosine	Isoquinoline alkaloids	C09415	Daphnandrine
br:br08003	Phytochemical compounds	Alkaloids	Alkaloids derived from tyrosine	Isoquinoline alkaloids	C09419	Dauricine
br:br08003	Phytochemical compounds	Alkaloids	Alkaloids derived from tyrosine	Isoquinoline alkaloids	C11250	Demecolcine
br:br08003	Phytochemical compounds	Alkaloids	Alkaloids derived from tyrosine	Isoquinoline alkaloids	C16710	N-Formyldemecolcine
br:br08003	Phytochemical compounds	Alkaloids	Alkaloids derived from tyrosine	Isoquinoline alkaloids	C17426	Dicentrine
br:br08003	Phytochemical compounds	Alkaloids	Alkaloids derived from tyrosine	Isoquinoline alkaloids	C19980	Domesticine
br:br08003	Phytochemical compounds	Alkaloids	Alkaloids derived from tyrosine	Isoquinoline alkaloids	C09421	Emetine
br:br08003	Phytochemical compounds	Alkaloids	Alkaloids derived from tyrosine	Isoquinoline alkaloids	C11816	Protoemetine
br:br08003	Phytochemical compounds	Alkaloids	Alkaloids derived from tyrosine	Isoquinoline alkaloids	C09420	Emetamine
br:br08003	Phytochemical compounds	Alkaloids	Alkaloids derived from tyrosine	Isoquinoline alkaloids	C09422	Erysonine
br:br08003	Phytochemical compounds	Alkaloids	Alkaloids derived from tyrosine	Isoquinoline alkaloids	C09423	Erysotrine
br:br08003	Phytochemical compounds	Alkaloids	Alkaloids derived from tyrosine	Isoquinoline alkaloids	C09424	Erythratidine
br:br08003	Phytochemical compounds	Alkaloids	Alkaloids derived from tyrosine	Isoquinoline alkaloids	C06531	alpha-Erythroidine
br:br08003	Phytochemical compounds	Alkaloids	Alkaloids derived from tyrosine	Isoquinoline alkaloids	C13682	Dihydro-beta-erythroidine
br:br08003	Phytochemical compounds	Alkaloids	Alkaloids derived from tyrosine	Isoquinoline alkaloids	C09430	Fagaridine
br:br08003	Phytochemical compounds	Alkaloids	Alkaloids derived from tyrosine	Isoquinoline alkaloids	C09438	Fagaronine
br:br08003	Phytochemical compounds	Alkaloids	Alkaloids derived from tyrosine	Isoquinoline alkaloids	C09441	Fetidine
br:br08003	Phytochemical compounds	Alkaloids	Alkaloids derived from tyrosine	Isoquinoline alkaloids	C16713	Floramultine
br:br08003	Phytochemical compounds	Alkaloids	Alkaloids derived from tyrosine	Isoquinoline alkaloids	C09444	Fumaricine
br:br08003	Phytochemical compounds	Alkaloids	Alkaloids derived from tyrosine	Isoquinoline alkaloids	C08526	Galanthamine
br:br08003	Phytochemical compounds	Alkaloids	Alkaloids derived from tyrosine	Isoquinoline alkaloids	C12173	Norgalanthamine
br:br08003	Phytochemical compounds	Alkaloids	Alkaloids derived from tyrosine	Isoquinoline alkaloids	C09445	Gigantine
br:br08003	Phytochemical compounds	Alkaloids	Alkaloids derived from tyrosine	Isoquinoline alkaloids	C09446	Glaucine
br:br08003	Phytochemical compounds	Alkaloids	Alkaloids derived from tyrosine	Isoquinoline alkaloids	C19981	Gloriosine
br:br08003	Phytochemical compounds	Alkaloids	Alkaloids derived from tyrosine	Isoquinoline alkaloids	C06511	Guattegaumerine
br:br08003	Phytochemical compounds	Alkaloids	Alkaloids derived from tyrosine	Isoquinoline alkaloids	C09458	Gyrocarpine
br:br08003	Phytochemical compounds	Alkaloids	Alkaloids derived from tyrosine	Isoquinoline alkaloids	C08527	Haemanthamine
br:br08003	Phytochemical compounds	Alkaloids	Alkaloids derived from tyrosine	Isoquinoline alkaloids	C10597	Harringtonine
br:br08003	Phytochemical compounds	Alkaloids	Alkaloids derived from tyrosine	Isoquinoline alkaloids	C09461	Hernandezine
br:br08003	Phytochemical compounds	Alkaloids	Alkaloids derived from tyrosine	Isoquinoline alkaloids	C09459	Hasubanonine
br:br08003	Phytochemical compounds	Alkaloids	Alkaloids derived from tyrosine	Isoquinoline alkaloids	C09460	Heliamine
br:br08003	Phytochemical compounds	Alkaloids	Alkaloids derived from tyrosine	Isoquinoline alkaloids	C09462	(-)-alpha-Hydrastine
br:br08003	Phytochemical compounds	Alkaloids	Alkaloids derived from tyrosine	Isoquinoline alkaloids	C13799	(+)-beta-Hydrastine
br:br08003	Phytochemical compounds	Alkaloids	Alkaloids derived from tyrosine	Isoquinoline alkaloids	C16708	Isoandrocymbine
br:br08003	Phytochemical compounds	Alkaloids	Alkaloids derived from tyrosine	Isoquinoline alkaloids	C16709	O-Methylandrocymbine
br:br08003	Phytochemical compounds	Alkaloids	Alkaloids derived from tyrosine	Isoquinoline alkaloids	C09464	Ipecoside
br:br08003	Phytochemical compounds	Alkaloids	Alkaloids derived from tyrosine	Isoquinoline alkaloids	C07304	Deacetylisoipecoside
br:br08003	Phytochemical compounds	Alkaloids	Alkaloids derived from tyrosine	Isoquinoline alkaloids	C07307	Deacetylipecoside
br:br08003	Phytochemical compounds	Alkaloids	Alkaloids derived from tyrosine	Isoquinoline alkaloids	C09543	Isochondrodendrine
br:br08003	Phytochemical compounds	Alkaloids	Alkaloids derived from tyrosine	Isoquinoline alkaloids	C09546	Isococculidine
br:br08003	Phytochemical compounds	Alkaloids	Alkaloids derived from tyrosine	Isoquinoline alkaloids	C09549	Isocorydine
br:br08003	Phytochemical compounds	Alkaloids	Alkaloids derived from tyrosine	Isoquinoline alkaloids	C09553	Jatrorrhizine
br:br08003	Phytochemical compounds	Alkaloids	Alkaloids derived from tyrosine	Isoquinoline alkaloids	C16714	Kreysigine
br:br08003	Phytochemical compounds	Alkaloids	Alkaloids derived from tyrosine	Isoquinoline alkaloids	C17592	Laudanine
br:br08003	Phytochemical compounds	Alkaloids	Alkaloids derived from tyrosine	Isoquinoline alkaloids	C09555	(-)-Laudanidine
br:br08003	Phytochemical compounds	Alkaloids	Alkaloids derived from tyrosine	Isoquinoline alkaloids	C09558	Laudanosine
br:br08003	Phytochemical compounds	Alkaloids	Alkaloids derived from tyrosine	Isoquinoline alkaloids	C02916	(S)-Norlaudanosoline
br:br08003	Phytochemical compounds	Alkaloids	Alkaloids derived from tyrosine	Isoquinoline alkaloids	C06517	(S)-6-O-Methylnorlaudanosoline
br:br08003	Phytochemical compounds	Alkaloids	Alkaloids derived from tyrosine	Isoquinoline alkaloids	C09573	Lophophorine
br:br08003	Phytochemical compounds	Alkaloids	Alkaloids derived from tyrosine	Isoquinoline alkaloids	C09571	Lophocerine
br:br08003	Phytochemical compounds	Alkaloids	Alkaloids derived from tyrosine	Isoquinoline alkaloids	C09575	(+)-Luguine
br:br08003	Phytochemical compounds	Alkaloids	Alkaloids derived from tyrosine	Isoquinoline alkaloids	C08532	Lycorine
br:br08003	Phytochemical compounds	Alkaloids	Alkaloids derived from tyrosine	Isoquinoline alkaloids	C09580	Macoline
br:br08003	Phytochemical compounds	Alkaloids	Alkaloids derived from tyrosine	Isoquinoline alkaloids	C09223	Mesembrenone
br:br08003	Phytochemical compounds	Alkaloids	Alkaloids derived from tyrosine	Isoquinoline alkaloids	C09224	Mesembrine
br:br08003	Phytochemical compounds	Alkaloids	Alkaloids derived from tyrosine	Isoquinoline alkaloids	C09225	Mesembrinol
br:br08003	Phytochemical compounds	Alkaloids	Alkaloids derived from tyrosine	Isoquinoline alkaloids	C06165	Macarpine
br:br08003	Phytochemical compounds	Alkaloids	Alkaloids derived from tyrosine	Isoquinoline alkaloids	C05316	Dihydromacarpine
br:br08003	Phytochemical compounds	Alkaloids	Alkaloids derived from tyrosine	Isoquinoline alkaloids	C09581	Magnoflorine
br:br08003	Phytochemical compounds	Alkaloids	Alkaloids derived from tyrosine	Isoquinoline alkaloids	C09589	(+)-Mecambroline
br:br08003	Phytochemical compounds	Alkaloids	Alkaloids derived from tyrosine	Isoquinoline alkaloids	C01516	Morphine
br:br08003	Phytochemical compounds	Alkaloids	Alkaloids derived from tyrosine	Isoquinoline alkaloids	C01735	Morphinone
br:br08003	Phytochemical compounds	Alkaloids	Alkaloids derived from tyrosine	Isoquinoline alkaloids	C19985	Nantenine
br:br08003	Phytochemical compounds	Alkaloids	Alkaloids derived from tyrosine	Isoquinoline alkaloids	C09591	Narceine
br:br08003	Phytochemical compounds	Alkaloids	Alkaloids derived from tyrosine	Isoquinoline alkaloids	C09592	alpha-Narcotine
br:br08003	Phytochemical compounds	Alkaloids	Alkaloids derived from tyrosine	Isoquinoline alkaloids	C09593	Narcotoline
br:br08003	Phytochemical compounds	Alkaloids	Alkaloids derived from tyrosine	Isoquinoline alkaloids	C08534	Narwedine
br:br08003	Phytochemical compounds	Alkaloids	Alkaloids derived from tyrosine	Isoquinoline alkaloids	C16703	N-Demethylnarwedine
br:br08003	Phytochemical compounds	Alkaloids	Alkaloids derived from tyrosine	Isoquinoline alkaloids	C09594	Neopine
br:br08003	Phytochemical compounds	Alkaloids	Alkaloids derived from tyrosine	Isoquinoline alkaloids	C06172	Neopinone
br:br08003	Phytochemical compounds	Alkaloids	Alkaloids derived from tyrosine	Isoquinoline alkaloids	C09595	Nitidine
br:br08003	Phytochemical compounds	Alkaloids	Alkaloids derived from tyrosine	Isoquinoline alkaloids	C06518	(S)-Nororientaline
br:br08003	Phytochemical compounds	Alkaloids	Alkaloids derived from tyrosine	Isoquinoline alkaloids	C09596	Obaberine
br:br08003	Phytochemical compounds	Alkaloids	Alkaloids derived from tyrosine	Isoquinoline alkaloids	C09597	Ochotensine
br:br08003	Phytochemical compounds	Alkaloids	Alkaloids derived from tyrosine	Isoquinoline alkaloids	C06175	Oripavine
br:br08003	Phytochemical compounds	Alkaloids	Alkaloids derived from tyrosine	Isoquinoline alkaloids	C09598	Oxyacanthine
br:br08003	Phytochemical compounds	Alkaloids	Alkaloids derived from tyrosine	Isoquinoline alkaloids	C05315	Palmatine
br:br08003	Phytochemical compounds	Alkaloids	Alkaloids derived from tyrosine	Isoquinoline alkaloids	C02890	Tetrahydropalmatine
br:br08003	Phytochemical compounds	Alkaloids	Alkaloids derived from tyrosine	Isoquinoline alkaloids	C06533	Papaverine
br:br08003	Phytochemical compounds	Alkaloids	Alkaloids derived from tyrosine	Isoquinoline alkaloids	C09599	Parfumine
br:br08003	Phytochemical compounds	Alkaloids	Alkaloids derived from tyrosine	Isoquinoline alkaloids	C09604	(-)-Pellotine
br:br08003	Phytochemical compounds	Alkaloids	Alkaloids derived from tyrosine	Isoquinoline alkaloids	C09608	Phaeantharine
br:br08003	Phytochemical compounds	Alkaloids	Alkaloids derived from tyrosine	Isoquinoline alkaloids	C05189	Protopine
br:br08003	Phytochemical compounds	Alkaloids	Alkaloids derived from tyrosine	Isoquinoline alkaloids	C05190	6-Hydroxyprotopine
br:br08003	Phytochemical compounds	Alkaloids	Alkaloids derived from tyrosine	Isoquinoline alkaloids	C09612	Psychotrine
br:br08003	Phytochemical compounds	Alkaloids	Alkaloids derived from tyrosine	Isoquinoline alkaloids	C09613	Pukateine
br:br08003	Phytochemical compounds	Alkaloids	Alkaloids derived from tyrosine	Isoquinoline alkaloids	C09615	Pycnamine
br:br08003	Phytochemical compounds	Alkaloids	Alkaloids derived from tyrosine	Isoquinoline alkaloids	C05178	(R)-Reticuline
br:br08003	Phytochemical compounds	Alkaloids	Alkaloids derived from tyrosine	Isoquinoline alkaloids	C02105	(S)-Reticuline
br:br08003	Phytochemical compounds	Alkaloids	Alkaloids derived from tyrosine	Isoquinoline alkaloids	C06516	(R)-Norreticuline
br:br08003	Phytochemical compounds	Alkaloids	Alkaloids derived from tyrosine	Isoquinoline alkaloids	C06520	(S)-Norreticuline
br:br08003	Phytochemical compounds	Alkaloids	Alkaloids derived from tyrosine	Isoquinoline alkaloids	C09624	Rodiasine
br:br08003	Phytochemical compounds	Alkaloids	Alkaloids derived from tyrosine	Isoquinoline alkaloids	C09642	(-)-Salsolinol
br:br08003	Phytochemical compounds	Alkaloids	Alkaloids derived from tyrosine	Isoquinoline alkaloids	C05179	Salutaridine
br:br08003	Phytochemical compounds	Alkaloids	Alkaloids derived from tyrosine	Isoquinoline alkaloids	C05220	Salutaridinol
br:br08003	Phytochemical compounds	Alkaloids	Alkaloids derived from tyrosine	Isoquinoline alkaloids	C06162	Sanguinarine
br:br08003	Phytochemical compounds	Alkaloids	Alkaloids derived from tyrosine	Isoquinoline alkaloids	C05191	Dihydrosanguinarine
br:br08003	Phytochemical compounds	Alkaloids	Alkaloids derived from tyrosine	Isoquinoline alkaloids	C05247	10-Hydroxydihydrosanguinarine
br:br08003	Phytochemical compounds	Alkaloids	Alkaloids derived from tyrosine	Isoquinoline alkaloids	C02106	(S)-Scoulerine
br:br08003	Phytochemical compounds	Alkaloids	Alkaloids derived from tyrosine	Isoquinoline alkaloids	C09643	Sinomenine
br:br08003	Phytochemical compounds	Alkaloids	Alkaloids derived from tyrosine	Isoquinoline alkaloids	C05175	Stylopine
br:br08003	Phytochemical compounds	Alkaloids	Alkaloids derived from tyrosine	Isoquinoline alkaloids	C06163	(S)-cis-N-methylstylopine
br:br08003	Phytochemical compounds	Alkaloids	Alkaloids derived from tyrosine	Isoquinoline alkaloids	C09654	(+)-Tetrandrine
br:br08003	Phytochemical compounds	Alkaloids	Alkaloids derived from tyrosine	Isoquinoline alkaloids	C09655	Thalicarpine
br:br08003	Phytochemical compounds	Alkaloids	Alkaloids derived from tyrosine	Isoquinoline alkaloids	C09656	Thalidasine
br:br08003	Phytochemical compounds	Alkaloids	Alkaloids derived from tyrosine	Isoquinoline alkaloids	C09590	Thalmidine
br:br08003	Phytochemical compounds	Alkaloids	Alkaloids derived from tyrosine	Isoquinoline alkaloids	C09659	Thalmine
br:br08003	Phytochemical compounds	Alkaloids	Alkaloids derived from tyrosine	Isoquinoline alkaloids	C09661	Thalsimine
br:br08003	Phytochemical compounds	Alkaloids	Alkaloids derived from tyrosine	Isoquinoline alkaloids	C06173	Thebaine
br:br08003	Phytochemical compounds	Alkaloids	Alkaloids derived from tyrosine	Isoquinoline alkaloids	C09550	Isothebaine
br:br08003	Phytochemical compounds	Alkaloids	Alkaloids derived from tyrosine	Isoquinoline alkaloids	C09667	Tiliacorine
br:br08003	Phytochemical compounds	Alkaloids	Alkaloids derived from tyrosine	Isoquinoline alkaloids	C07547	Tubocurarine
br:br08003	Phytochemical compounds	Alkaloids	Alkaloids derived from tyrosine	Isoquinoline alkaloids	C09248	Tubulosine
br:br08003	Phytochemical compounds	Alkaloids	Alkaloids derived from tyrosine	Isoquinoline alkaloids	C11817	Deoxytubulosine
br:br08003	Phytochemical compounds	Alkaloids	Alkaloids derived from tyrosine	Isoquinoline alkaloids	C09670	Xylopine
br:br08003	Phytochemical compounds	Alkaloids	Alkaloids derived from tyrosine	Isoquinoline alkaloids	C09671	Xylopinine
br:br08003	Phytochemical compounds	Alkaloids	Alkaloids derived from tyrosine	Thiazole alkaloids	C04294	5-(2-Hydroxyethyl)-4-methylthiazole
br:br08003	Phytochemical compounds	Alkaloids	Alkaloids derived from tyrosine	Thiazole alkaloids	C04327	4-Methyl-5-(2-phosphoethyl)-thiazole
br:br08003	Phytochemical compounds	Alkaloids	Alkaloids derived from tyrosine	Tyramine derivatives	C10575	Candicine
br:br08003	Phytochemical compounds	Alkaloids	Alkaloids derived from tyrosine	Tyramine derivatives	C03758	Dopamine
br:br08003	Phytochemical compounds	Alkaloids	Alkaloids derived from tyrosine	Tyramine derivatives	C06199	Hordenine
br:br08003	Phytochemical compounds	Alkaloids	Alkaloids derived from tyrosine	Tyramine derivatives	C06546	Mescaline
br:br08003	Phytochemical compounds	Alkaloids	Alkaloids derived from tyrosine	Tyramine derivatives	C08310	N-Methylmescaline
br:br08003	Phytochemical compounds	Alkaloids	Alkaloids derived from tyrosine	Tyramine derivatives	C00483	Tyramine
br:br08003	Phytochemical compounds	Alkaloids	Alkaloids derived from tyrosine	Tyramine derivatives	C02442	N-Methyltyramine
br:br08003	Phytochemical compounds	Alkaloids	Alkaloids derived from tryptophan and anthranilic acid	Acridone alkaloids	C10632	Acronycine
br:br08003	Phytochemical compounds	Alkaloids	Alkaloids derived from tryptophan and anthranilic acid	Acridone alkaloids	C10643	Arborinine
br:br08003	Phytochemical compounds	Alkaloids	Alkaloids derived from tryptophan and anthranilic acid	Acridone alkaloids	C10644	Atalanine
br:br08003	Phytochemical compounds	Alkaloids	Alkaloids derived from tryptophan and anthranilic acid	Acridone alkaloids	C10645	Atalaphylline
br:br08003	Phytochemical compounds	Alkaloids	Alkaloids derived from tryptophan and anthranilic acid	Acridone alkaloids	C10653	Buntanine
br:br08003	Phytochemical compounds	Alkaloids	Alkaloids derived from tryptophan and anthranilic acid	Acridone alkaloids	C10666	Evoprenine
br:br08003	Phytochemical compounds	Alkaloids	Alkaloids derived from tryptophan and anthranilic acid	Acridone alkaloids	C10668	Evoxanthidine
br:br08003	Phytochemical compounds	Alkaloids	Alkaloids derived from tryptophan and anthranilic acid	Acridone alkaloids	C10681	Furofoline I
br:br08003	Phytochemical compounds	Alkaloids	Alkaloids derived from tryptophan and anthranilic acid	Acridone alkaloids	C10685	Glycobismine A
br:br08003	Phytochemical compounds	Alkaloids	Alkaloids derived from tryptophan and anthranilic acid	Acridone alkaloids	C10722	Melicopicine
br:br08003	Phytochemical compounds	Alkaloids	Alkaloids derived from tryptophan and anthranilic acid	Acridone alkaloids	C10724	Melicopine
br:br08003	Phytochemical compounds	Alkaloids	Alkaloids derived from tryptophan and anthranilic acid	Acridone alkaloids	C10738	Rutacridone
br:br08003	Phytochemical compounds	Alkaloids	Alkaloids derived from tryptophan and anthranilic acid	Acridone alkaloids	C10739	Rutacridone epoxide
br:br08003	Phytochemical compounds	Alkaloids	Alkaloids derived from tryptophan and anthranilic acid	Indole alkaloids	C09019	1-Acetylaspidoalbidine
br:br08003	Phytochemical compounds	Alkaloids	Alkaloids derived from tryptophan and anthranilic acid	Indole alkaloids	C09023	Agroclavine
br:br08003	Phytochemical compounds	Alkaloids	Alkaloids derived from tryptophan and anthranilic acid	Indole alkaloids	C09024	Ajmalicine
br:br08003	Phytochemical compounds	Alkaloids	Alkaloids derived from tryptophan and anthranilic acid	Indole alkaloids	C11683	19-epi-Ajmalicine
br:br08003	Phytochemical compounds	Alkaloids	Alkaloids derived from tryptophan and anthranilic acid	Indole alkaloids	C06542	Ajmaline
br:br08003	Phytochemical compounds	Alkaloids	Alkaloids derived from tryptophan and anthranilic acid	Indole alkaloids	C09025	Akuammicine
br:br08003	Phytochemical compounds	Alkaloids	Alkaloids derived from tryptophan and anthranilic acid	Indole alkaloids	C09028	Alstonine
br:br08003	Phytochemical compounds	Alkaloids	Alkaloids derived from tryptophan and anthranilic acid	Indole alkaloids	C11682	Tetrahydroalstonine
br:br08003	Phytochemical compounds	Alkaloids	Alkaloids derived from tryptophan and anthranilic acid	Indole alkaloids	C09034	Apodine
br:br08003	Phytochemical compounds	Alkaloids	Alkaloids derived from tryptophan and anthranilic acid	Indole alkaloids	C09035	Apovincamine
br:br08003	Phytochemical compounds	Alkaloids	Alkaloids derived from tryptophan and anthranilic acid	Indole alkaloids	C09037	Aricine
br:br08003	Phytochemical compounds	Alkaloids	Alkaloids derived from tryptophan and anthranilic acid	Indole alkaloids	C09040	Aspidofractine
br:br08003	Phytochemical compounds	Alkaloids	Alkaloids derived from tryptophan and anthranilic acid	Indole alkaloids	C09042	Aspidospermine
br:br08003	Phytochemical compounds	Alkaloids	Alkaloids derived from tryptophan and anthranilic acid	Indole alkaloids	C09045	Baloxine
br:br08003	Phytochemical compounds	Alkaloids	Alkaloids derived from tryptophan and anthranilic acid	Indole alkaloids	C09046	Bleekerine
br:br08003	Phytochemical compounds	Alkaloids	Alkaloids derived from tryptophan and anthranilic acid	Indole alkaloids	C09054	Borrerine
br:br08003	Phytochemical compounds	Alkaloids	Alkaloids derived from tryptophan and anthranilic acid	Indole alkaloids	C09083	Brevicolline
br:br08003	Phytochemical compounds	Alkaloids	Alkaloids derived from tryptophan and anthranilic acid	Indole alkaloids	C09084	Brucine
br:br08003	Phytochemical compounds	Alkaloids	Alkaloids derived from tryptophan and anthranilic acid	Indole alkaloids	C08299	Bufotenine
br:br08003	Phytochemical compounds	Alkaloids	Alkaloids derived from tryptophan and anthranilic acid	Indole alkaloids	C09107	Catharanthine
br:br08003	Phytochemical compounds	Alkaloids	Alkaloids derived from tryptophan and anthranilic acid	Indole alkaloids	C11680	Cathenamine
br:br08003	Phytochemical compounds	Alkaloids	Alkaloids derived from tryptophan and anthranilic acid	Indole alkaloids	C11681	19-epi-Cathenamine
br:br08003	Phytochemical compounds	Alkaloids	Alkaloids derived from tryptophan and anthranilic acid	Indole alkaloids	C09129	Catharine
br:br08003	Phytochemical compounds	Alkaloids	Alkaloids derived from tryptophan and anthranilic acid	Indole alkaloids	C10904	Cabucine
br:br08003	Phytochemical compounds	Alkaloids	Alkaloids derived from tryptophan and anthranilic acid	Indole alkaloids	C09097	Calycanthidine
br:br08003	Phytochemical compounds	Alkaloids	Alkaloids derived from tryptophan and anthranilic acid	Indole alkaloids	C09139	Coronaridine
br:br08003	Phytochemical compounds	Alkaloids	Alkaloids derived from tryptophan and anthranilic acid	Indole alkaloids	C09144	C-Curarine
br:br08003	Phytochemical compounds	Alkaloids	Alkaloids derived from tryptophan and anthranilic acid	Indole alkaloids	C11679	4,21-Dehydrocorynantheine aldehyde
br:br08003	Phytochemical compounds	Alkaloids	Alkaloids derived from tryptophan and anthranilic acid	Indole alkaloids	C06541	Deserpidine
br:br08003	Phytochemical compounds	Alkaloids	Alkaloids derived from tryptophan and anthranilic acid	Indole alkaloids	C11678	Dialdehyde
br:br08003	Phytochemical compounds	Alkaloids	Alkaloids derived from tryptophan and anthranilic acid	Indole alkaloids	C09146	Eburnamine
br:br08003	Phytochemical compounds	Alkaloids	Alkaloids derived from tryptophan and anthranilic acid	Indole alkaloids	C09149	Eburnamonine
br:br08003	Phytochemical compounds	Alkaloids	Alkaloids derived from tryptophan and anthranilic acid	Indole alkaloids	C11784	Echitovenine
br:br08003	Phytochemical compounds	Alkaloids	Alkaloids derived from tryptophan and anthranilic acid	Indole alkaloids	C09154	Ellipticine
br:br08003	Phytochemical compounds	Alkaloids	Alkaloids derived from tryptophan and anthranilic acid	Indole alkaloids	C09160	Ergine
br:br08003	Phytochemical compounds	Alkaloids	Alkaloids derived from tryptophan and anthranilic acid	Indole alkaloids	C07545	alpha-Ergocryptine
br:br08003	Phytochemical compounds	Alkaloids	Alkaloids derived from tryptophan and anthranilic acid	Indole alkaloids	C07543	Ergonovine
br:br08003	Phytochemical compounds	Alkaloids	Alkaloids derived from tryptophan and anthranilic acid	Indole alkaloids	C07544	Ergotamine
br:br08003	Phytochemical compounds	Alkaloids	Alkaloids derived from tryptophan and anthranilic acid	Indole alkaloids	C09162	Ergocornine
br:br08003	Phytochemical compounds	Alkaloids	Alkaloids derived from tryptophan and anthranilic acid	Indole alkaloids	C09164	Ergocristine
br:br08003	Phytochemical compounds	Alkaloids	Alkaloids derived from tryptophan and anthranilic acid	Indole alkaloids	C06068	Elymoclavine
br:br08003	Phytochemical compounds	Alkaloids	Alkaloids derived from tryptophan and anthranilic acid	Indole alkaloids	C09191	Fruticosonine
br:br08003	Phytochemical compounds	Alkaloids	Alkaloids derived from tryptophan and anthranilic acid	Indole alkaloids	C19982	Gelsedine
br:br08003	Phytochemical compounds	Alkaloids	Alkaloids derived from tryptophan and anthranilic acid	Indole alkaloids	C09203	Gelsemicine
br:br08003	Phytochemical compounds	Alkaloids	Alkaloids derived from tryptophan and anthranilic acid	Indole alkaloids	C09207	Gelsemine
br:br08003	Phytochemical compounds	Alkaloids	Alkaloids derived from tryptophan and anthranilic acid	Indole alkaloids	C02151	Geissoschizine
br:br08003	Phytochemical compounds	Alkaloids	Alkaloids derived from tryptophan and anthranilic acid	Indole alkaloids	C03677	4,21-Dehydrogeissoschizine
br:br08003	Phytochemical compounds	Alkaloids	Alkaloids derived from tryptophan and anthranilic acid	Indole alkaloids	C08304	Gramine
br:br08003	Phytochemical compounds	Alkaloids	Alkaloids derived from tryptophan and anthranilic acid	Indole alkaloids	C09209	Harman
br:br08003	Phytochemical compounds	Alkaloids	Alkaloids derived from tryptophan and anthranilic acid	Indole alkaloids	C06536	Harmaline
br:br08003	Phytochemical compounds	Alkaloids	Alkaloids derived from tryptophan and anthranilic acid	Indole alkaloids	C06538	Harmine
br:br08003	Phytochemical compounds	Alkaloids	Alkaloids derived from tryptophan and anthranilic acid	Indole alkaloids	C11677	Horhammericine
br:br08003	Phytochemical compounds	Alkaloids	Alkaloids derived from tryptophan and anthranilic acid	Indole alkaloids	C09243	Tetrahydroharmine
br:br08003	Phytochemical compounds	Alkaloids	Alkaloids derived from tryptophan and anthranilic acid	Indole alkaloids	C09211	Hodgkinsine
br:br08003	Phytochemical compounds	Alkaloids	Alkaloids derived from tryptophan and anthranilic acid	Indole alkaloids	C09214	Ibogaine
br:br08003	Phytochemical compounds	Alkaloids	Alkaloids derived from tryptophan and anthranilic acid	Indole alkaloids	C09215	Ibogamine
br:br08003	Phytochemical compounds	Alkaloids	Alkaloids derived from tryptophan and anthranilic acid	Indole alkaloids	C00954	Indole-3-acetate
br:br08003	Phytochemical compounds	Alkaloids	Alkaloids derived from tryptophan and anthranilic acid	Indole alkaloids	C09218	Leurosidine
br:br08003	Phytochemical compounds	Alkaloids	Alkaloids derived from tryptophan and anthranilic acid	Indole alkaloids	C09219	Leurosine
br:br08003	Phytochemical compounds	Alkaloids	Alkaloids derived from tryptophan and anthranilic acid	Indole alkaloids	C11676	Lochnericine
br:br08003	Phytochemical compounds	Alkaloids	Alkaloids derived from tryptophan and anthranilic acid	Indole alkaloids	C11812	Lochnerinine
br:br08003	Phytochemical compounds	Alkaloids	Alkaloids derived from tryptophan and anthranilic acid	Indole alkaloids	C07541	Lysergic acid
br:br08003	Phytochemical compounds	Alkaloids	Alkaloids derived from tryptophan and anthranilic acid	Indole alkaloids	C07542	Lysergic acid diethylamide
br:br08003	Phytochemical compounds	Alkaloids	Alkaloids derived from tryptophan and anthranilic acid	Indole alkaloids	C01598	Melatonin
br:br08003	Phytochemical compounds	Alkaloids	Alkaloids derived from tryptophan and anthranilic acid	Indole alkaloids	C11783	Minovincinine
br:br08003	Phytochemical compounds	Alkaloids	Alkaloids derived from tryptophan and anthranilic acid	Indole alkaloids	C11810	Norajmaline
br:br08003	Phytochemical compounds	Alkaloids	Alkaloids derived from tryptophan and anthranilic acid	Indole alkaloids	C11809	17-O-Acetylnorajmaline
br:br08003	Phytochemical compounds	Alkaloids	Alkaloids derived from tryptophan and anthranilic acid	Indole alkaloids	C09230	Olivacine
br:br08003	Phytochemical compounds	Alkaloids	Alkaloids derived from tryptophan and anthranilic acid	Indole alkaloids	C09231	Perlolyrine
br:br08003	Phytochemical compounds	Alkaloids	Alkaloids derived from tryptophan and anthranilic acid	Indole alkaloids	C09233	Psychotridine
br:br08003	Phytochemical compounds	Alkaloids	Alkaloids derived from tryptophan and anthranilic acid	Indole alkaloids	C11632	Polyneuridine aldehyde
br:br08003	Phytochemical compounds	Alkaloids	Alkaloids derived from tryptophan and anthranilic acid	Indole alkaloids	C09234	Quadrigemine A
br:br08003	Phytochemical compounds	Alkaloids	Alkaloids derived from tryptophan and anthranilic acid	Indole alkaloids	C06539	Reserpine
br:br08003	Phytochemical compounds	Alkaloids	Alkaloids derived from tryptophan and anthranilic acid	Indole alkaloids	C06540	Rescinnamine
br:br08003	Phytochemical compounds	Alkaloids	Alkaloids derived from tryptophan and anthranilic acid	Indole alkaloids	C02074	Raucaffricine
br:br08003	Phytochemical compounds	Alkaloids	Alkaloids derived from tryptophan and anthranilic acid	Indole alkaloids	C09240	Sempervirine
br:br08003	Phytochemical compounds	Alkaloids	Alkaloids derived from tryptophan and anthranilic acid	Indole alkaloids	C00780	Serotonin
br:br08003	Phytochemical compounds	Alkaloids	Alkaloids derived from tryptophan and anthranilic acid	Indole alkaloids	C09241	Serpentine
br:br08003	Phytochemical compounds	Alkaloids	Alkaloids derived from tryptophan and anthranilic acid	Indole alkaloids	C06522	Strychnine
br:br08003	Phytochemical compounds	Alkaloids	Alkaloids derived from tryptophan and anthranilic acid	Indole alkaloids	C16724	Strictosamide
br:br08003	Phytochemical compounds	Alkaloids	Alkaloids derived from tryptophan and anthranilic acid	Indole alkaloids	C11691	Stemmadenine
br:br08003	Phytochemical compounds	Alkaloids	Alkaloids derived from tryptophan and anthranilic acid	Indole alkaloids	C03470	3-alpha(S)-Strictosidine
br:br08003	Phytochemical compounds	Alkaloids	Alkaloids derived from tryptophan and anthranilic acid	Indole alkaloids	C09239	Sarpagine
br:br08003	Phytochemical compounds	Alkaloids	Alkaloids derived from tryptophan and anthranilic acid	Indole alkaloids	C11635	10-Deoxysarpagine
br:br08003	Phytochemical compounds	Alkaloids	Alkaloids derived from tryptophan and anthranilic acid	Indole alkaloids	C03309	Strictosidine aglycone
br:br08003	Phytochemical compounds	Alkaloids	Alkaloids derived from tryptophan and anthranilic acid	Indole alkaloids	C09274	Tabernanthine
br:br08003	Phytochemical compounds	Alkaloids	Alkaloids derived from tryptophan and anthranilic acid	Indole alkaloids	C09244	Tabersonine
br:br08003	Phytochemical compounds	Alkaloids	Alkaloids derived from tryptophan and anthranilic acid	Indole alkaloids	C04578	16-Methoxy-2,3-dihydro-3-hydroxytabersonine
br:br08003	Phytochemical compounds	Alkaloids	Alkaloids derived from tryptophan and anthranilic acid	Indole alkaloids	C11642	19-Hydroxytabersonine
br:br08003	Phytochemical compounds	Alkaloids	Alkaloids derived from tryptophan and anthranilic acid	Indole alkaloids	C11643	16-Hydroxytabersonine
br:br08003	Phytochemical compounds	Alkaloids	Alkaloids derived from tryptophan and anthranilic acid	Indole alkaloids	C11675	16-Methoxytabersonine
br:br08003	Phytochemical compounds	Alkaloids	Alkaloids derived from tryptophan and anthranilic acid	Indole alkaloids	C12179	Tazettine
br:br08003	Phytochemical compounds	Alkaloids	Alkaloids derived from tryptophan and anthranilic acid	Indole alkaloids	C09246	C-Toxiferine I
br:br08003	Phytochemical compounds	Alkaloids	Alkaloids derived from tryptophan and anthranilic acid	Indole alkaloids	C00398	Tryptamine
br:br08003	Phytochemical compounds	Alkaloids	Alkaloids derived from tryptophan and anthranilic acid	Indole alkaloids	C06213	N-Methyltryptamine
br:br08003	Phytochemical compounds	Alkaloids	Alkaloids derived from tryptophan and anthranilic acid	Indole alkaloids	C08302	N,N-Dimethyltryptamine
br:br08003	Phytochemical compounds	Alkaloids	Alkaloids derived from tryptophan and anthranilic acid	Indole alkaloids	C08309	N,N-Dimethyl-5-methoxytryptamine
br:br08003	Phytochemical compounds	Alkaloids	Alkaloids derived from tryptophan and anthranilic acid	Indole alkaloids	C11634	Vellosimine
br:br08003	Phytochemical compounds	Alkaloids	Alkaloids derived from tryptophan and anthranilic acid	Indole alkaloids	C11633	16-Epivellosimine
br:br08003	Phytochemical compounds	Alkaloids	Alkaloids derived from tryptophan and anthranilic acid	Indole alkaloids	C07201	Vinblastine
br:br08003	Phytochemical compounds	Alkaloids	Alkaloids derived from tryptophan and anthranilic acid	Indole alkaloids	C11641	3',4'-Anhydrovinblastine
br:br08003	Phytochemical compounds	Alkaloids	Alkaloids derived from tryptophan and anthranilic acid	Indole alkaloids	C09251	Vincamine
br:br08003	Phytochemical compounds	Alkaloids	Alkaloids derived from tryptophan and anthranilic acid	Indole alkaloids	C07204	Vincristine
br:br08003	Phytochemical compounds	Alkaloids	Alkaloids derived from tryptophan and anthranilic acid	Indole alkaloids	C01626	Vindoline
br:br08003	Phytochemical compounds	Alkaloids	Alkaloids derived from tryptophan and anthranilic acid	Indole alkaloids	C01091	Deacetylvindoline
br:br08003	Phytochemical compounds	Alkaloids	Alkaloids derived from tryptophan and anthranilic acid	Indole alkaloids	C02673	Desacetoxyvindoline
br:br08003	Phytochemical compounds	Alkaloids	Alkaloids derived from tryptophan and anthranilic acid	Indole alkaloids	C11807	Vinorine
br:br08003	Phytochemical compounds	Alkaloids	Alkaloids derived from tryptophan and anthranilic acid	Indole alkaloids	C09255	Vomicine
br:br08003	Phytochemical compounds	Alkaloids	Alkaloids derived from tryptophan and anthranilic acid	Indole alkaloids	C01761	Vomilenine
br:br08003	Phytochemical compounds	Alkaloids	Alkaloids derived from tryptophan and anthranilic acid	Indole alkaloids	C11808	1,2-Dihydrovomilenine
br:br08003	Phytochemical compounds	Alkaloids	Alkaloids derived from tryptophan and anthranilic acid	Indole alkaloids	C09256	Yohimbine
br:br08003	Phytochemical compounds	Alkaloids	Alkaloids derived from tryptophan and anthranilic acid	Quinazoline alkaloids	C10635	Aniflorine
br:br08003	Phytochemical compounds	Alkaloids	Alkaloids derived from tryptophan and anthranilic acid	Quinazoline alkaloids	C10637	Anisessine
br:br08003	Phytochemical compounds	Alkaloids	Alkaloids derived from tryptophan and anthranilic acid	Quinazoline alkaloids	C10639	Anisotine
br:br08003	Phytochemical compounds	Alkaloids	Alkaloids derived from tryptophan and anthranilic acid	Quinazoline alkaloids	C10642	Arborine
br:br08003	Phytochemical compounds	Alkaloids	Alkaloids derived from tryptophan and anthranilic acid	Quinazoline alkaloids	C09187	Evodiamine
br:br08003	Phytochemical compounds	Alkaloids	Alkaloids derived from tryptophan and anthranilic acid	Quinazoline alkaloids	C10677	Febrifugine
br:br08003	Phytochemical compounds	Alkaloids	Alkaloids derived from tryptophan and anthranilic acid	Quinazoline alkaloids	C10687	Glycophymoline
br:br08003	Phytochemical compounds	Alkaloids	Alkaloids derived from tryptophan and anthranilic acid	Quinazoline alkaloids	C10688	Glycosminine
br:br08003	Phytochemical compounds	Alkaloids	Alkaloids derived from tryptophan and anthranilic acid	Quinazoline alkaloids	C10733	Peganine
br:br08003	Phytochemical compounds	Alkaloids	Alkaloids derived from tryptophan and anthranilic acid	Quinazoline alkaloids	C10656	Deoxypeganine
br:br08003	Phytochemical compounds	Alkaloids	Alkaloids derived from tryptophan and anthranilic acid	Quinazoline alkaloids	C09238	Rutecarpine
br:br08003	Phytochemical compounds	Alkaloids	Alkaloids derived from tryptophan and anthranilic acid	Quinazoline alkaloids	C10742	Tryptanthrine
br:br08003	Phytochemical compounds	Alkaloids	Alkaloids derived from tryptophan and anthranilic acid	Quinazoline alkaloids	C10743	Vasicinol
br:br08003	Phytochemical compounds	Alkaloids	Alkaloids derived from tryptophan and anthranilic acid	Quinazoline alkaloids	C10744	Vasicinone
br:br08003	Phytochemical compounds	Alkaloids	Alkaloids derived from tryptophan and anthranilic acid	Quinoline alkaloids	C10629	Acronidine
br:br08003	Phytochemical compounds	Alkaloids	Alkaloids derived from tryptophan and anthranilic acid	Quinoline alkaloids	C10631	Acronycidine
br:br08003	Phytochemical compounds	Alkaloids	Alkaloids derived from tryptophan and anthranilic acid	Quinoline alkaloids	C10634	Acrophylline
br:br08003	Phytochemical compounds	Alkaloids	Alkaloids derived from tryptophan and anthranilic acid	Quinoline alkaloids	C09032	Angustine
br:br08003	Phytochemical compounds	Alkaloids	Alkaloids derived from tryptophan and anthranilic acid	Quinoline alkaloids	C10641	Aurachin D
br:br08003	Phytochemical compounds	Alkaloids	Alkaloids derived from tryptophan and anthranilic acid	Quinoline alkaloids	C10660	Dictamnine
br:br08003	Phytochemical compounds	Alkaloids	Alkaloids derived from tryptophan and anthranilic acid	Quinoline alkaloids	C10697	Isodictamnine
br:br08003	Phytochemical compounds	Alkaloids	Alkaloids derived from tryptophan and anthranilic acid	Quinoline alkaloids	C10647	Balfourodine
br:br08003	Phytochemical compounds	Alkaloids	Alkaloids derived from tryptophan and anthranilic acid	Quinoline alkaloids	C10648	Balfourodinium
br:br08003	Phytochemical compounds	Alkaloids	Alkaloids derived from tryptophan and anthranilic acid	Quinoline alkaloids	C10649	Bucharaine
br:br08003	Phytochemical compounds	Alkaloids	Alkaloids derived from tryptophan and anthranilic acid	Quinoline alkaloids	C10652	Bucharidine
br:br08003	Phytochemical compounds	Alkaloids	Alkaloids derived from tryptophan and anthranilic acid	Quinoline alkaloids	C01897	Camptothecin
br:br08003	Phytochemical compounds	Alkaloids	Alkaloids derived from tryptophan and anthranilic acid	Quinoline alkaloids	C10654	Casimiroin
br:br08003	Phytochemical compounds	Alkaloids	Alkaloids derived from tryptophan and anthranilic acid	Quinoline alkaloids	C11379	Cinchonidine
br:br08003	Phytochemical compounds	Alkaloids	Alkaloids derived from tryptophan and anthranilic acid	Quinoline alkaloids	C06528	Cinchonine
br:br08003	Phytochemical compounds	Alkaloids	Alkaloids derived from tryptophan and anthranilic acid	Quinoline alkaloids	C10655	Cusparine
br:br08003	Phytochemical compounds	Alkaloids	Alkaloids derived from tryptophan and anthranilic acid	Quinoline alkaloids	C10661	Dubamine
br:br08003	Phytochemical compounds	Alkaloids	Alkaloids derived from tryptophan and anthranilic acid	Quinoline alkaloids	C10662	Dubinidine
br:br08003	Phytochemical compounds	Alkaloids	Alkaloids derived from tryptophan and anthranilic acid	Quinoline alkaloids	C10663	Echinopsine
br:br08003	Phytochemical compounds	Alkaloids	Alkaloids derived from tryptophan and anthranilic acid	Quinoline alkaloids	C10665	Echinorine
br:br08003	Phytochemical compounds	Alkaloids	Alkaloids derived from tryptophan and anthranilic acid	Quinoline alkaloids	C10670	Evoxine
br:br08003	Phytochemical compounds	Alkaloids	Alkaloids derived from tryptophan and anthranilic acid	Quinoline alkaloids	C10676	gamma-Fagarine
br:br08003	Phytochemical compounds	Alkaloids	Alkaloids derived from tryptophan and anthranilic acid	Quinoline alkaloids	C10678	Flindersiamine
br:br08003	Phytochemical compounds	Alkaloids	Alkaloids derived from tryptophan and anthranilic acid	Quinoline alkaloids	C10679	Flindersine
br:br08003	Phytochemical compounds	Alkaloids	Alkaloids derived from tryptophan and anthranilic acid	Quinoline alkaloids	C10731	N-Methylflindersine
br:br08003	Phytochemical compounds	Alkaloids	Alkaloids derived from tryptophan and anthranilic acid	Quinoline alkaloids	C10683	Galipine
br:br08003	Phytochemical compounds	Alkaloids	Alkaloids derived from tryptophan and anthranilic acid	Quinoline alkaloids	C10686	Glycoperine
br:br08003	Phytochemical compounds	Alkaloids	Alkaloids derived from tryptophan and anthranilic acid	Quinoline alkaloids	C10689	Graveoline
br:br08003	Phytochemical compounds	Alkaloids	Alkaloids derived from tryptophan and anthranilic acid	Quinoline alkaloids	C10691	Haplodimerine
br:br08003	Phytochemical compounds	Alkaloids	Alkaloids derived from tryptophan and anthranilic acid	Quinoline alkaloids	C10692	Haplophyllidine
br:br08003	Phytochemical compounds	Alkaloids	Alkaloids derived from tryptophan and anthranilic acid	Quinoline alkaloids	C10694	Haplopine
br:br08003	Phytochemical compounds	Alkaloids	Alkaloids derived from tryptophan and anthranilic acid	Quinoline alkaloids	C16641	Irinotecan
br:br08003	Phytochemical compounds	Alkaloids	Alkaloids derived from tryptophan and anthranilic acid	Quinoline alkaloids	C10699	Japonine
br:br08003	Phytochemical compounds	Alkaloids	Alkaloids derived from tryptophan and anthranilic acid	Quinoline alkaloids	C10701	Kokusaginine
br:br08003	Phytochemical compounds	Alkaloids	Alkaloids derived from tryptophan and anthranilic acid	Quinoline alkaloids	C10703	Leiokinine A
br:br08003	Phytochemical compounds	Alkaloids	Alkaloids derived from tryptophan and anthranilic acid	Quinoline alkaloids	C10705	Lemobiline
br:br08003	Phytochemical compounds	Alkaloids	Alkaloids derived from tryptophan and anthranilic acid	Quinoline alkaloids	C10710	Lunacridine
br:br08003	Phytochemical compounds	Alkaloids	Alkaloids derived from tryptophan and anthranilic acid	Quinoline alkaloids	C10711	Lunacrine
br:br08003	Phytochemical compounds	Alkaloids	Alkaloids derived from tryptophan and anthranilic acid	Quinoline alkaloids	C10713	Lunamarine
br:br08003	Phytochemical compounds	Alkaloids	Alkaloids derived from tryptophan and anthranilic acid	Quinoline alkaloids	C10714	Maculine
br:br08003	Phytochemical compounds	Alkaloids	Alkaloids derived from tryptophan and anthranilic acid	Quinoline alkaloids	C10716	Maculosidine
br:br08003	Phytochemical compounds	Alkaloids	Alkaloids derived from tryptophan and anthranilic acid	Quinoline alkaloids	C10718	Maculosine
br:br08003	Phytochemical compounds	Alkaloids	Alkaloids derived from tryptophan and anthranilic acid	Quinoline alkaloids	C10727	Melochinone
br:br08003	Phytochemical compounds	Alkaloids	Alkaloids derived from tryptophan and anthranilic acid	Quinoline alkaloids	C10732	O-Methylptelefolonium
br:br08003	Phytochemical compounds	Alkaloids	Alkaloids derived from tryptophan and anthranilic acid	Quinoline alkaloids	C10734	Pteleatine
br:br08003	Phytochemical compounds	Alkaloids	Alkaloids derived from tryptophan and anthranilic acid	Quinoline alkaloids	C10735	Ribalinium
br:br08003	Phytochemical compounds	Alkaloids	Alkaloids derived from tryptophan and anthranilic acid	Quinoline alkaloids	C06527	Quinidine
br:br08003	Phytochemical compounds	Alkaloids	Alkaloids derived from tryptophan and anthranilic acid	Quinoline alkaloids	C07344	3-Hydroxyquinine
br:br08003	Phytochemical compounds	Alkaloids	Alkaloids derived from tryptophan and anthranilic acid	Quinoline alkaloids	C10696	Hydroquinidine
br:br08003	Phytochemical compounds	Alkaloids	Alkaloids derived from tryptophan and anthranilic acid	Quinoline alkaloids	C10736	Robustine
br:br08003	Phytochemical compounds	Alkaloids	Alkaloids derived from tryptophan and anthranilic acid	Quinoline alkaloids	C10740	Skimmianine
br:br08003	Phytochemical compounds	Alkaloids	Alkaloids derived from tryptophan and anthranilic acid	Quinoline alkaloids	C10741	Swietenidin B
br:br08003	Phytochemical compounds	Alkaloids	Alkaloids derived from tryptophan and anthranilic acid	Quinoline alkaloids	C10745	Veprisinium
br:br08003	Phytochemical compounds	Alkaloids	Alkaloids derived from tryptophan and anthranilic acid	Pyrroloindole alkaloids	C09133	(-)-Chimonanthine
br:br08003	Phytochemical compounds	Alkaloids	Alkaloids derived from tryptophan and anthranilic acid	Pyrroloindole alkaloids	C09170	Eseramine
br:br08003	Phytochemical compounds	Alkaloids	Alkaloids derived from tryptophan and anthranilic acid	Pyrroloindole alkaloids	C09176	Eseridine
br:br08003	Phytochemical compounds	Alkaloids	Alkaloids derived from tryptophan and anthranilic acid	Pyrroloindole alkaloids	C06535	Physostigmine
br:br08003	Phytochemical compounds	Alkaloids	Alkaloids derived from tryptophan and anthranilic acid	Pyrroloindole alkaloids	C09232	Physovenine
br:br08003	Phytochemical compounds	Alkaloids	Alkaloids derived from histidine	Imidazole alkaloids	C16696	Dolichotheline
br:br08003	Phytochemical compounds	Alkaloids	Alkaloids derived from histidine	Imidazole alkaloids	C07474	Pilocarpine
br:br08003	Phytochemical compounds	Alkaloids	Alkaloids derived from histidine	Imidazole alkaloids	C10610	Pilosine
br:br08003	Phytochemical compounds	Alkaloids	Alkaloids derived by amination reactions	Acetate derived alkaloids	C10138	gamma-Coniceine
br:br08003	Phytochemical compounds	Alkaloids	Alkaloids derived by amination reactions	Acetate derived alkaloids	C06523	Coniine
br:br08003	Phytochemical compounds	Alkaloids	Alkaloids derived by amination reactions	Acetate derived alkaloids	C10159	Methylconiine
br:br08003	Phytochemical compounds	Alkaloids	Alkaloids derived by amination reactions	Acetate derived alkaloids	C10165	Pinidine
br:br08003	Phytochemical compounds	Alkaloids	Alkaloids derived by amination reactions	Acetate derived alkaloids	C09335	Ancistrocladine
br:br08003	Phytochemical compounds	Alkaloids	Alkaloids derived by amination reactions	Acetate derived alkaloids	C12340	Ancistrotectorine
br:br08003	Phytochemical compounds	Alkaloids	Alkaloids derived by amination reactions	Acetate derived alkaloids	C12339	Dioncopeltine A
br:br08003	Phytochemical compounds	Alkaloids	Alkaloids derived by amination reactions	Acetate derived alkaloids	C12336	Dioncophylline A
br:br08003	Phytochemical compounds	Alkaloids	Alkaloids derived by amination reactions	Acetate derived alkaloids	C12337	Dioncophylline C
br:br08003	Phytochemical compounds	Alkaloids	Alkaloids derived by amination reactions	Acetate derived alkaloids	C12338	Korupensamine A
br:br08003	Phytochemical compounds	Alkaloids	Alkaloids derived by amination reactions	Phenylalanine derived alkaloids	C08300	D-Cathine
br:br08003	Phytochemical compounds	Alkaloids	Alkaloids derived by amination reactions	Phenylalanine derived alkaloids	C08301	D-Cathinone
br:br08003	Phytochemical compounds	Alkaloids	Alkaloids derived by amination reactions	Phenylalanine derived alkaloids	C01575	Ephedrine
br:br08003	Phytochemical compounds	Alkaloids	Alkaloids derived by amination reactions	Phenylalanine derived alkaloids	C02765	(+)-Pseudoephedrine
br:br08003	Phytochemical compounds	Alkaloids	Alkaloids derived by amination reactions	Terpenoid alkaloids	C08655	Aconifine
br:br08003	Phytochemical compounds	Alkaloids	Alkaloids derived by amination reactions	Terpenoid alkaloids	C19990	Aconine
br:br08003	Phytochemical compounds	Alkaloids	Alkaloids derived by amination reactions	Terpenoid alkaloids	C06091	Aconitine
br:br08003	Phytochemical compounds	Alkaloids	Alkaloids derived by amination reactions	Terpenoid alkaloids	C08654	Acetylbrowniine
br:br08003	Phytochemical compounds	Alkaloids	Alkaloids derived by amination reactions	Terpenoid alkaloids	C08656	Ajaconine
br:br08003	Phytochemical compounds	Alkaloids	Alkaloids derived by amination reactions	Terpenoid alkaloids	C08657	Anhwiedelphinine
br:br08003	Phytochemical compounds	Alkaloids	Alkaloids derived by amination reactions	Terpenoid alkaloids	C08658	Anopterine
br:br08003	Phytochemical compounds	Alkaloids	Alkaloids derived by amination reactions	Terpenoid alkaloids	C08660	Atisine
br:br08003	Phytochemical compounds	Alkaloids	Alkaloids derived by amination reactions	Terpenoid alkaloids	C08661	Avadharidine
br:br08003	Phytochemical compounds	Alkaloids	Alkaloids derived by amination reactions	Terpenoid alkaloids	C08662	Barbinine
br:br08003	Phytochemical compounds	Alkaloids	Alkaloids derived by amination reactions	Terpenoid alkaloids	C08669	Cassaidine
br:br08003	Phytochemical compounds	Alkaloids	Alkaloids derived by amination reactions	Terpenoid alkaloids	C08670	Cassaine
br:br08003	Phytochemical compounds	Alkaloids	Alkaloids derived by amination reactions	Terpenoid alkaloids	C08667	Cardiopetalidine
br:br08003	Phytochemical compounds	Alkaloids	Alkaloids derived by amination reactions	Terpenoid alkaloids	C08671	Condelphine
br:br08003	Phytochemical compounds	Alkaloids	Alkaloids derived by amination reactions	Terpenoid alkaloids	C08672	Cuauchichicine
br:br08003	Phytochemical compounds	Alkaloids	Alkaloids derived by amination reactions	Terpenoid alkaloids	C08674	Delavaine A
br:br08003	Phytochemical compounds	Alkaloids	Alkaloids derived by amination reactions	Terpenoid alkaloids	C08675	Delcorine
br:br08003	Phytochemical compounds	Alkaloids	Alkaloids derived by amination reactions	Terpenoid alkaloids	C08676	Delcosine
br:br08003	Phytochemical compounds	Alkaloids	Alkaloids derived by amination reactions	Terpenoid alkaloids	C08677	Delphinine
br:br08003	Phytochemical compounds	Alkaloids	Alkaloids derived by amination reactions	Terpenoid alkaloids	C08678	Delsoline
br:br08003	Phytochemical compounds	Alkaloids	Alkaloids derived by amination reactions	Terpenoid alkaloids	C08679	Deltaline
br:br08003	Phytochemical compounds	Alkaloids	Alkaloids derived by amination reactions	Terpenoid alkaloids	C08680	Denudatine
br:br08003	Phytochemical compounds	Alkaloids	Alkaloids derived by amination reactions	Terpenoid alkaloids	C08681	Elatine
br:br08003	Phytochemical compounds	Alkaloids	Alkaloids derived by amination reactions	Terpenoid alkaloids	C08682	Erythrophleguine
br:br08003	Phytochemical compounds	Alkaloids	Alkaloids derived by amination reactions	Terpenoid alkaloids	C08683	Falaconitine
br:br08003	Phytochemical compounds	Alkaloids	Alkaloids derived by amination reactions	Terpenoid alkaloids	C08684	Finaconitine
br:br08003	Phytochemical compounds	Alkaloids	Alkaloids derived by amination reactions	Terpenoid alkaloids	C08685	Garryine
br:br08003	Phytochemical compounds	Alkaloids	Alkaloids derived by amination reactions	Terpenoid alkaloids	C08687	Hetisine
br:br08003	Phytochemical compounds	Alkaloids	Alkaloids derived by amination reactions	Terpenoid alkaloids	C08688	Hypaconitine
br:br08003	Phytochemical compounds	Alkaloids	Alkaloids derived by amination reactions	Terpenoid alkaloids	C08659	Inuline
br:br08003	Phytochemical compounds	Alkaloids	Alkaloids derived by amination reactions	Terpenoid alkaloids	C08689	Icaceine
br:br08003	Phytochemical compounds	Alkaloids	Alkaloids derived by amination reactions	Terpenoid alkaloids	C08690	Icacine
br:br08003	Phytochemical compounds	Alkaloids	Alkaloids derived by amination reactions	Terpenoid alkaloids	C08691	Indaconitine
br:br08003	Phytochemical compounds	Alkaloids	Alkaloids derived by amination reactions	Terpenoid alkaloids	C08692	Jesaconitine
br:br08003	Phytochemical compounds	Alkaloids	Alkaloids derived by amination reactions	Terpenoid alkaloids	C08693	Karakoline
br:br08003	Phytochemical compounds	Alkaloids	Alkaloids derived by amination reactions	Terpenoid alkaloids	C08694	Lappaconitine
br:br08003	Phytochemical compounds	Alkaloids	Alkaloids derived by amination reactions	Terpenoid alkaloids	C08695	Lindheimerine
br:br08003	Phytochemical compounds	Alkaloids	Alkaloids derived by amination reactions	Terpenoid alkaloids	C08696	Lycaconitine
br:br08003	Phytochemical compounds	Alkaloids	Alkaloids derived by amination reactions	Terpenoid alkaloids	C08697	Lycoctonine
br:br08003	Phytochemical compounds	Alkaloids	Alkaloids derived by amination reactions	Terpenoid alkaloids	C08698	Mesaconitine
br:br08003	Phytochemical compounds	Alkaloids	Alkaloids derived by amination reactions	Terpenoid alkaloids	C08699	Methyllycaconitine
br:br08003	Phytochemical compounds	Alkaloids	Alkaloids derived by amination reactions	Terpenoid alkaloids	C08700	Napelline
br:br08003	Phytochemical compounds	Alkaloids	Alkaloids derived by amination reactions	Terpenoid alkaloids	C08701	Norerythrostachaldine
br:br08003	Phytochemical compounds	Alkaloids	Alkaloids derived by amination reactions	Terpenoid alkaloids	C08702	Nudicauline
br:br08003	Phytochemical compounds	Alkaloids	Alkaloids derived by amination reactions	Terpenoid alkaloids	C08673	14-Deacetylnudicauline
br:br08003	Phytochemical compounds	Alkaloids	Alkaloids derived by amination reactions	Terpenoid alkaloids	C08704	Pseudoaconitine
br:br08003	Phytochemical compounds	Alkaloids	Alkaloids derived by amination reactions	Terpenoid alkaloids	C08705	Ryanodine
br:br08003	Phytochemical compounds	Alkaloids	Alkaloids derived by amination reactions	Terpenoid alkaloids	C08668	Septentriodine
br:br08003	Phytochemical compounds	Alkaloids	Alkaloids derived by amination reactions	Terpenoid alkaloids	C08706	Septentrionine
br:br08003	Phytochemical compounds	Alkaloids	Alkaloids derived by amination reactions	Terpenoid alkaloids	C08707	Songorine
br:br08003	Phytochemical compounds	Alkaloids	Alkaloids derived by amination reactions	Terpenoid alkaloids	C08708	Spiradine A
br:br08003	Phytochemical compounds	Alkaloids	Alkaloids derived by amination reactions	Terpenoid alkaloids	C08709	Spiramine A
br:br08003	Phytochemical compounds	Alkaloids	Alkaloids derived by amination reactions	Terpenoid alkaloids	C08710	Spirasine I
br:br08003	Phytochemical compounds	Alkaloids	Alkaloids derived by amination reactions	Terpenoid alkaloids	C08711	Spiredine
br:br08003	Phytochemical compounds	Alkaloids	Alkaloids derived by amination reactions	Terpenoid alkaloids	C08712	Staphidine
br:br08003	Phytochemical compounds	Alkaloids	Alkaloids derived by amination reactions	Terpenoid alkaloids	C08713	Talatizamine
br:br08003	Phytochemical compounds	Alkaloids	Alkaloids derived by amination reactions	Terpenoid alkaloids	C08714	Thalicsessine
br:br08003	Phytochemical compounds	Alkaloids	Alkaloids derived by amination reactions	Terpenoid alkaloids	C08715	Tricornine
br:br08003	Phytochemical compounds	Alkaloids	Alkaloids derived by amination reactions	Terpenoid alkaloids	C06092	Veatchine
br:br08003	Phytochemical compounds	Alkaloids	Alkaloids derived by amination reactions	Steroid alkaloids	C06543	Solanidine
br:br08003	Phytochemical compounds	Alkaloids	Alkaloids derived by amination reactions	Steroid alkaloids	C06545	Conessine
br:br08003	Phytochemical compounds	Alkaloids	Alkaloids derived by amination reactions	Steroid alkaloids	C10795	Buxamine E
br:br08003	Phytochemical compounds	Alkaloids	Alkaloids derived by amination reactions	Steroid alkaloids	C10796	alpha-Chaconine
br:br08003	Phytochemical compounds	Alkaloids	Alkaloids derived by amination reactions	Steroid alkaloids	C10797	Cyclobuxine D
br:br08003	Phytochemical compounds	Alkaloids	Alkaloids derived by amination reactions	Steroid alkaloids	C10798	Cyclopamine
br:br08003	Phytochemical compounds	Alkaloids	Alkaloids derived by amination reactions	Steroid alkaloids	C10799	Cycloprotobuxine C
br:br08003	Phytochemical compounds	Alkaloids	Alkaloids derived by amination reactions	Steroid alkaloids	C10801	Cyclovirobuxine C
br:br08003	Phytochemical compounds	Alkaloids	Alkaloids derived by amination reactions	Steroid alkaloids	C10803	Demissine
br:br08003	Phytochemical compounds	Alkaloids	Alkaloids derived by amination reactions	Steroid alkaloids	C10806	Funtumine
br:br08003	Phytochemical compounds	Alkaloids	Alkaloids derived by amination reactions	Steroid alkaloids	C10807	Germine
br:br08003	Phytochemical compounds	Alkaloids	Alkaloids derived by amination reactions	Steroid alkaloids	C10808	Imperialine
br:br08003	Phytochemical compounds	Alkaloids	Alkaloids derived by amination reactions	Steroid alkaloids	C10810	Irehine
br:br08003	Phytochemical compounds	Alkaloids	Alkaloids derived by amination reactions	Steroid alkaloids	C10811	Jervine
br:br08003	Phytochemical compounds	Alkaloids	Alkaloids derived by amination reactions	Steroid alkaloids	C10813	Kurchessine
br:br08003	Phytochemical compounds	Alkaloids	Alkaloids derived by amination reactions	Steroid alkaloids	C10814	Paravallarine
br:br08003	Phytochemical compounds	Alkaloids	Alkaloids derived by amination reactions	Steroid alkaloids	C10830	Peimine
br:br08003	Phytochemical compounds	Alkaloids	Alkaloids derived by amination reactions	Steroid alkaloids	C10815	Protoveratrine A
br:br08003	Phytochemical compounds	Alkaloids	Alkaloids derived by amination reactions	Steroid alkaloids	C10816	Protoveratrine B
br:br08003	Phytochemical compounds	Alkaloids	Alkaloids derived by amination reactions	Steroid alkaloids	C10817	Protoverine
br:br08003	Phytochemical compounds	Alkaloids	Alkaloids derived by amination reactions	Steroid alkaloids	C10818	Solacapine
br:br08003	Phytochemical compounds	Alkaloids	Alkaloids derived by amination reactions	Steroid alkaloids	C10819	Solamargine
br:br08003	Phytochemical compounds	Alkaloids	Alkaloids derived by amination reactions	Steroid alkaloids	C10820	Solanine
br:br08003	Phytochemical compounds	Alkaloids	Alkaloids derived by amination reactions	Steroid alkaloids	C10821	Solanocapsine
br:br08003	Phytochemical compounds	Alkaloids	Alkaloids derived by amination reactions	Steroid alkaloids	C10822	Solasodine
br:br08003	Phytochemical compounds	Alkaloids	Alkaloids derived by amination reactions	Steroid alkaloids	C10824	Solasonine
br:br08003	Phytochemical compounds	Alkaloids	Alkaloids derived by amination reactions	Steroid alkaloids	C10825	Terminaline
br:br08003	Phytochemical compounds	Alkaloids	Alkaloids derived by amination reactions	Steroid alkaloids	C10826	Tomatidine
br:br08003	Phytochemical compounds	Alkaloids	Alkaloids derived by amination reactions	Steroid alkaloids	C10827	Tomatine
br:br08003	Phytochemical compounds	Alkaloids	Alkaloids derived by amination reactions	Steroid alkaloids	C10828	Veracevine
br:br08003	Phytochemical compounds	Alkaloids	Alkaloids derived by amination reactions	Steroid alkaloids	C10829	Veratramine
br:br08003	Phytochemical compounds	Alkaloids	Alkaloids derived by amination reactions	Steroid alkaloids	C06544	Veratridine
br:br08003	Phytochemical compounds	Alkaloids	Alkaloids derived by amination reactions	Steroid alkaloids	C10831	Zygadenine
br:br08003	Phytochemical compounds	Alkaloids	Others	Purine alkaloids	C07481	Caffeine
br:br08003	Phytochemical compounds	Alkaloids	Others	Purine alkaloids	C16359	1-Methyluric acid
br:br08003	Phytochemical compounds	Alkaloids	Others	Purine alkaloids	C16355	7-Methyluric acid
br:br08003	Phytochemical compounds	Alkaloids	Others	Purine alkaloids	C16356	1,7-Dimethyluric acid
br:br08003	Phytochemical compounds	Alkaloids	Others	Purine alkaloids	C16360	3,7-Dimethyluric acid
br:br08003	Phytochemical compounds	Alkaloids	Others	Purine alkaloids	C16361	1,3,7-Trimethyluric acid
br:br08003	Phytochemical compounds	Alkaloids	Others	Purine alkaloids	C07130	Theophylline
br:br08003	Phytochemical compounds	Alkaloids	Others	Purine alkaloids	C07480	Theobromine
br:br08003	Phytochemical compounds	Alkaloids	Others	Purine alkaloids	C00385	Xanthine
br:br08003	Phytochemical compounds	Alkaloids	Others	Purine alkaloids	C00262	Hypoxanthine
br:br08003	Phytochemical compounds	Alkaloids	Others	Purine alkaloids	C16358	1-Methylxanthine
br:br08003	Phytochemical compounds	Alkaloids	Others	Purine alkaloids	C16357	3-Methylxanthine
br:br08003	Phytochemical compounds	Alkaloids	Others	Purine alkaloids	C16353	7-Methylxanthine
br:br08003	Phytochemical compounds	Alkaloids	Others	Purine alkaloids	C13747	1,7-Dimethylxanthine
br:br08003	Phytochemical compounds	Alkaloids	Others	Purine alkaloids	C01762	Xanthosine
br:br08003	Phytochemical compounds	Alkaloids	Others	Purine alkaloids	C00655	Xanthosine 5'-phosphate
br:br08003	Phytochemical compounds	Alkaloids	Others	Purine alkaloids	C16352	7-Methylxanthosine
br:br08003	Phytochemical compounds	Alkaloids	Others	Others	C10570	Annuloline
br:br08003	Phytochemical compounds	Alkaloids	Others	Others	C10573	Calycanthine
br:br08003	Phytochemical compounds	Alkaloids	Others	Others	C12227	Chelerythrine
br:br08003	Phytochemical compounds	Alkaloids	Others	Others	C10596	Halfordinol
br:br08003	Phytochemical compounds	Flavonoids	Flavonoids	Aurones	C08576	Aureusidin
br:br08003	Phytochemical compounds	Flavonoids	Flavonoids	Aurones	C16409	Aureusidin 6-O-glucoside
br:br08003	Phytochemical compounds	Flavonoids	Flavonoids	Aurones	C08577	Bracteatin
br:br08003	Phytochemical compounds	Flavonoids	Flavonoids	Aurones	C16410	Bracteatin 6-O-glucoside
br:br08003	Phytochemical compounds	Flavonoids	Flavonoids	Aurones	C08644	Hispidol
br:br08003	Phytochemical compounds	Flavonoids	Flavonoids	Aurones	C08651	Leptosidin
br:br08003	Phytochemical compounds	Flavonoids	Flavonoids	Aurones	C08720	Maritimetin
br:br08003	Phytochemical compounds	Flavonoids	Flavonoids	Aurones	C08722	4,5-Methylenedioxy-6-hydroxyaurone
br:br08003	Phytochemical compounds	Flavonoids	Flavonoids	Chalcones	C08573	Abyssinone VI
br:br08003	Phytochemical compounds	Flavonoids	Flavonoids	Chalcones	C08578	Butein
br:br08003	Phytochemical compounds	Flavonoids	Flavonoids	Chalcones	C08649	Isobutrin
br:br08003	Phytochemical compounds	Flavonoids	Flavonoids	Chalcones	C08598	Carthamone
br:br08003	Phytochemical compounds	Flavonoids	Flavonoids	Chalcones	C15525	Eriodictyol chalcone
br:br08003	Phytochemical compounds	Flavonoids	Flavonoids	Chalcones	C16405	Homoeriodictyol chalcone
br:br08003	Phytochemical compounds	Flavonoids	Flavonoids	Chalcones	C08648	Isobavachalcone
br:br08003	Phytochemical compounds	Flavonoids	Flavonoids	Chalcones	C08650	Isoliquiritigenin
br:br08003	Phytochemical compounds	Flavonoids	Flavonoids	Chalcones	C06561	Naringenin chalcone
br:br08003	Phytochemical compounds	Flavonoids	Flavonoids	Chalcones	C08724	Okanin
br:br08003	Phytochemical compounds	Flavonoids	Flavonoids	Chalcones	C15531	2'-O-Methylisoliquiritigenin
br:br08003	Phytochemical compounds	Flavonoids	Flavonoids	Chalcones	C16404	Pinocembrin chalcone
br:br08003	Phytochemical compounds	Flavonoids	Flavonoids	Chalcones	C16408	2',3,4,4',6'-Peptahydroxychalcone 4'-O-glucoside
br:br08003	Phytochemical compounds	Flavonoids	Flavonoids	Chalcones	C16407	2',4,4',6'-Tetrahydroxychalcone 4'-O-glucoside
br:br08003	Phytochemical compounds	Flavonoids	Flavonoids	Chalcones	C16417	Xanthohumol
br:br08003	Phytochemical compounds	Flavonoids	Flavonoids	Chalcones	C16416	Desmethylxanthohumol
br:br08003	Phytochemical compounds	Flavonoids	Flavonoids	Dihydrochalcones	C09471	Asebogenin
br:br08003	Phytochemical compounds	Flavonoids	Flavonoids	Dihydrochalcones	C09618	Davidigenin
br:br08003	Phytochemical compounds	Flavonoids	Flavonoids	Dihydrochalcones	C09644	2',6'-Dihydroxy-4'-methoxydihydrochalcone
br:br08003	Phytochemical compounds	Flavonoids	Flavonoids	Dihydrochalcones	C09754	Glycyphyllin
br:br08003	Phytochemical compounds	Flavonoids	Flavonoids	Dihydrochalcones	C09807	Odoratol
br:br08003	Phytochemical compounds	Flavonoids	Flavonoids	Dihydrochalcones	C09774	2'-O-Methylodoratol
br:br08003	Phytochemical compounds	Flavonoids	Flavonoids	Dihydrochalcones	C00774	Phloretin
br:br08003	Phytochemical compounds	Flavonoids	Flavonoids	Dihydrochalcones	C01604	Phlorizin
br:br08003	Phytochemical compounds	Flavonoids	Flavonoids	Dihydrochalcones	C09829	Piperaduncin B
br:br08003	Phytochemical compounds	Flavonoids	Flavonoids	Dihydrochalcones	C09975	2',4',6'-Trihydroxy-3'-formyldihydrochalcone
br:br08003	Phytochemical compounds	Flavonoids	Flavonoids	Dihydrochalcones	C09978	Uvaretin
br:br08003	Phytochemical compounds	Flavonoids	Flavonoids	Dihydrochalcones	C09759	Isouvaretin
br:br08003	Phytochemical compounds	Flavonoids	Flavonoids	Flavanones	C09318	Abyssinone I
br:br08003	Phytochemical compounds	Flavonoids	Flavonoids	Flavanones	C09319	Abyssinone V
br:br08003	Phytochemical compounds	Flavonoids	Flavonoids	Flavanones	C09479	Betagarin
br:br08003	Phytochemical compounds	Flavonoids	Flavonoids	Flavanones	C09616	Butrin
br:br08003	Phytochemical compounds	Flavonoids	Flavonoids	Flavanones	C15019	2,3-Dihydro-2-(4-hydroxyphenyl)-5,6,7-trimethoxy-4H-1-benzopyran-4-one
br:br08003	Phytochemical compounds	Flavonoids	Flavonoids	Flavanones	C15118	2,3-Dihydro-2-(4-methoxyphenyl)-5,6,7-trimethoxy-4H-1-benzopyran-4-one
br:br08003	Phytochemical compounds	Flavonoids	Flavonoids	Flavanones	C09732	Eriocitrin
br:br08003	Phytochemical compounds	Flavonoids	Flavonoids	Flavanones	C09805	Neoeriocitrin
br:br08003	Phytochemical compounds	Flavonoids	Flavonoids	Flavanones	C05631	Eriodictyol
br:br08003	Phytochemical compounds	Flavonoids	Flavonoids	Flavanones	C09734	Farrerol
br:br08003	Phytochemical compounds	Flavonoids	Flavonoids	Flavanones	C09752	Glabranin
br:br08003	Phytochemical compounds	Flavonoids	Flavonoids	Flavanones	C01709	Hesperetin
br:br08003	Phytochemical compounds	Flavonoids	Flavonoids	Flavanones	C16422	Hesperetin 7-O-glucoside
br:br08003	Phytochemical compounds	Flavonoids	Flavonoids	Flavanones	C09755	Hesperidin
br:br08003	Phytochemical compounds	Flavonoids	Flavonoids	Flavanones	C09806	Neohesperidin
br:br08003	Phytochemical compounds	Flavonoids	Flavonoids	Flavanones	C09756	Homoeriodictyol
br:br08003	Phytochemical compounds	Flavonoids	Flavonoids	Flavanones	C09831	5'-Prenylhomoeriodictyol
br:br08003	Phytochemical compounds	Flavonoids	Flavonoids	Flavanones	C14290	7-Hydroxyflavanone
br:br08003	Phytochemical compounds	Flavonoids	Flavonoids	Flavanones	C09724	Lonchocarpol A
br:br08003	Phytochemical compounds	Flavonoids	Flavonoids	Flavanones	C09762	Liquiritigenin
br:br08003	Phytochemical compounds	Flavonoids	Flavonoids	Flavanones	C00509	Naringenin
br:br08003	Phytochemical compounds	Flavonoids	Flavonoids	Flavanones	C09099	Naringenin 7-O-beta-D-glucoside
br:br08003	Phytochemical compounds	Flavonoids	Flavonoids	Flavanones	C16492	8-C-Glucosylnaringenin
br:br08003	Phytochemical compounds	Flavonoids	Flavonoids	Flavanones	C09789	Naringin
br:br08003	Phytochemical compounds	Flavonoids	Flavonoids	Flavanones	C09793	Narirutin
br:br08003	Phytochemical compounds	Flavonoids	Flavonoids	Flavanones	C09827	Pinocembrin
br:br08003	Phytochemical compounds	Flavonoids	Flavonoids	Flavanones	C09828	Pinocembrin 7-rhamnosylglucoside
br:br08003	Phytochemical compounds	Flavonoids	Flavonoids	Flavanones	C16419	Pinostrobin
br:br08003	Phytochemical compounds	Flavonoids	Flavonoids	Flavanones	C09830	Poncirin
br:br08003	Phytochemical compounds	Flavonoids	Flavonoids	Flavanones	C09833	Sakuranetin
br:br08003	Phytochemical compounds	Flavonoids	Flavonoids	Flavanones	C05334	Isosakuranetin
br:br08003	Phytochemical compounds	Flavonoids	Flavonoids	Flavanones	C08600	Silandrin
br:br08003	Phytochemical compounds	Flavonoids	Flavonoids	Flavanones	C08719	Sophoranone
br:br08003	Phytochemical compounds	Flavonoids	Flavonoids	Flavanones	C09939	Strobopinin
br:br08003	Phytochemical compounds	Flavonoids	Flavonoids	Flavones	C01470	Acacetin
br:br08003	Phytochemical compounds	Flavonoids	Flavonoids	Flavones	C09982	Acerosin
br:br08003	Phytochemical compounds	Flavonoids	Flavonoids	Flavones	C01477	Apigenin
br:br08003	Phytochemical compounds	Flavonoids	Flavonoids	Flavones	C04608	Apigenin 7-O-beta-D-glucoside
br:br08003	Phytochemical compounds	Flavonoids	Flavonoids	Flavones	C04858	Apigenin 7-O-[beta-D-apiosyl-(1->2)-beta-D-glucoside]
br:br08003	Phytochemical compounds	Flavonoids	Flavonoids	Flavones	C10019	Apigenin 7,4'-dimethyl ether
br:br08003	Phytochemical compounds	Flavonoids	Flavonoids	Flavones	C10020	Apigenin 7-(6''-malonylglucoside)
br:br08003	Phytochemical compounds	Flavonoids	Flavonoids	Flavones	C12627	Apigenin 7-O-neohesperidoside
br:br08003	Phytochemical compounds	Flavonoids	Flavonoids	Flavones	C10023	Baicalein
br:br08003	Phytochemical compounds	Flavonoids	Flavonoids	Flavones	C10024	Baicalein 5,6,7-trimethyl ether
br:br08003	Phytochemical compounds	Flavonoids	Flavonoids	Flavones	C10025	Baicalin
br:br08003	Phytochemical compounds	Flavonoids	Flavonoids	Flavones	C10026	Carlinoside
br:br08003	Phytochemical compounds	Flavonoids	Flavonoids	Flavones	C10028	Chrysin
br:br08003	Phytochemical compounds	Flavonoids	Flavonoids	Flavones	C11621	Tectochrysin
br:br08003	Phytochemical compounds	Flavonoids	Flavonoids	Flavones	C11325	8-(3,3-Dimethylallyl)chrysin
br:br08003	Phytochemical compounds	Flavonoids	Flavonoids	Flavones	C04293	Chrysoeriol
br:br08003	Phytochemical compounds	Flavonoids	Flavonoids	Flavones	C10032	Cirsilineol
br:br08003	Phytochemical compounds	Flavonoids	Flavonoids	Flavones	C10033	Cirsiliol
br:br08003	Phytochemical compounds	Flavonoids	Flavonoids	Flavones	C10072	6-Hydroxyluteolin
br:br08003	Phytochemical compounds	Flavonoids	Flavonoids	Flavones	C10104	6-Methoxyluteolin 7-rhamnoside
br:br08003	Phytochemical compounds	Flavonoids	Flavonoids	Flavones	C10079	Isoetin
br:br08003	Phytochemical compounds	Flavonoids	Flavonoids	Flavones	C01821	Isoorientin
br:br08003	Phytochemical compounds	Flavonoids	Flavonoids	Flavones	C03870	Isoorientin 2''-O-rhamnoside
br:br08003	Phytochemical compounds	Flavonoids	Flavonoids	Flavones	C05990	Isoscoparine
br:br08003	Phytochemical compounds	Flavonoids	Flavonoids	Flavones	C10035	Dasytrichone
br:br08003	Phytochemical compounds	Flavonoids	Flavonoids	Flavones	C10029	5,7-Dimethoxyflavone
br:br08003	Phytochemical compounds	Flavonoids	Flavonoids	Flavones	C10038	Diosmetin
br:br08003	Phytochemical compounds	Flavonoids	Flavonoids	Flavones	C10039	Diosmin
br:br08003	Phytochemical compounds	Flavonoids	Flavonoids	Flavones	C10040	Eupatilin
br:br08003	Phytochemical compounds	Flavonoids	Flavonoids	Flavones	C10594	Ficine
br:br08003	Phytochemical compounds	Flavonoids	Flavonoids	Flavones	C10601	Isoficine
br:br08003	Phytochemical compounds	Flavonoids	Flavonoids	Flavones	C15608	Flavone (generic compound)
br:br08003	Phytochemical compounds	Flavonoids	Flavonoids	Flavones	C10043	Flavone
br:br08003	Phytochemical compounds	Flavonoids	Flavonoids	Flavones	C14344	4',6-Dihydroxyflavone
br:br08003	Phytochemical compounds	Flavonoids	Flavonoids	Flavones	C12123	7,4'-Dihydroxyflavone
br:br08003	Phytochemical compounds	Flavonoids	Flavonoids	Flavones	C11264	7-Hydroxyflavone
br:br08003	Phytochemical compounds	Flavonoids	Flavonoids	Flavones	C15109	Gardenin B
br:br08003	Phytochemical compounds	Flavonoids	Flavonoids	Flavones	C10046	Genkwanin
br:br08003	Phytochemical compounds	Flavonoids	Flavonoids	Flavones	C10047	Geraldone
br:br08003	Phytochemical compounds	Flavonoids	Flavonoids	Flavones	C10058	Hispidulin
br:br08003	Phytochemical compounds	Flavonoids	Flavonoids	Flavones	C10078	Hypolaetin
br:br08003	Phytochemical compounds	Flavonoids	Flavonoids	Flavones	C10102	Lucenin-2
br:br08003	Phytochemical compounds	Flavonoids	Flavonoids	Flavones	C01514	Luteolin
br:br08003	Phytochemical compounds	Flavonoids	Flavonoids	Flavones	C03515	Luteolin 7-O-glucuronide
br:br08003	Phytochemical compounds	Flavonoids	Flavonoids	Flavones	C03951	Luteolin 7-O-beta-D-glucoside
br:br08003	Phytochemical compounds	Flavonoids	Flavonoids	Flavones	C04900	Luteolin 7-O-[beta-D-glucuronosyl-(1->2)-beta-D-glucuronide]-4'-O-beta-D-glucuronide
br:br08003	Phytochemical compounds	Flavonoids	Flavonoids	Flavones	C12632	Luteolin 7-O-[beta-D-glucuronosyl-(1->2)-beta-D-glucuronide]
br:br08003	Phytochemical compounds	Flavonoids	Flavonoids	Flavones	C10103	Luteolin 7-O-(6''-malonylglucoside)
br:br08003	Phytochemical compounds	Flavonoids	Flavonoids	Flavones	C05622	Malonylapiin
br:br08003	Phytochemical compounds	Flavonoids	Flavonoids	Flavones	C10109	Neocarlinoside
br:br08003	Phytochemical compounds	Flavonoids	Flavonoids	Flavones	C10110	Neoschaftoside
br:br08003	Phytochemical compounds	Flavonoids	Flavonoids	Flavones	C10111	Nevadensin
br:br08003	Phytochemical compounds	Flavonoids	Flavonoids	Flavones	C10112	Nobiletin
br:br08003	Phytochemical compounds	Flavonoids	Flavonoids	Flavones	C10113	Norwogonin
br:br08003	Phytochemical compounds	Flavonoids	Flavonoids	Flavones	C10114	Orientin
br:br08003	Phytochemical compounds	Flavonoids	Flavonoids	Flavones	C10119	Pedalitin
br:br08003	Phytochemical compounds	Flavonoids	Flavonoids	Flavones	C10609	Phyllospadine
br:br08003	Phytochemical compounds	Flavonoids	Flavonoids	Flavones	C10121	Primetin
br:br08003	Phytochemical compounds	Flavonoids	Flavonoids	Flavones	C08064	Saponarin
br:br08003	Phytochemical compounds	Flavonoids	Flavonoids	Flavones	C10181	Schaftoside
br:br08003	Phytochemical compounds	Flavonoids	Flavonoids	Flavones	C10183	Scullcapflavone II
br:br08003	Phytochemical compounds	Flavonoids	Flavonoids	Flavones	C10184	Scutellarein
br:br08003	Phytochemical compounds	Flavonoids	Flavonoids	Flavones	C10097	Isoscutellarein
br:br08003	Phytochemical compounds	Flavonoids	Flavonoids	Flavones	C10186	Sinensetin
br:br08003	Phytochemical compounds	Flavonoids	Flavonoids	Flavones	C10187	Swertiajaponin
br:br08003	Phytochemical compounds	Flavonoids	Flavonoids	Flavones	C10190	Tangeretin
br:br08003	Phytochemical compounds	Flavonoids	Flavonoids	Flavones	C10191	Thymonin
br:br08003	Phytochemical compounds	Flavonoids	Flavonoids	Flavones	C10192	Tricetin
br:br08003	Phytochemical compounds	Flavonoids	Flavonoids	Flavones	C10193	Tricin
br:br08003	Phytochemical compounds	Flavonoids	Flavonoids	Flavones	C12630	Scolymoside
br:br08003	Phytochemical compounds	Flavonoids	Flavonoids	Flavones	C12629	Isoswertisin 2''-rhamnoside
br:br08003	Phytochemical compounds	Flavonoids	Flavonoids	Flavones	C14472	4',5,6,7-Tetramethoxyflavone
br:br08003	Phytochemical compounds	Flavonoids	Flavonoids	Flavones	C14942	2-(2,4,5-Trimethoxyphenyl)-5,6,7,8-tetramethoxy-4H-1-benzopyran-4-one
br:br08003	Phytochemical compounds	Flavonoids	Flavonoids	Flavones	C14953	2-(3,4,5-Trimethoxyphenyl)-5,6,7,8-tetramethoxy-4H-1-benzopyran-4-one
br:br08003	Phytochemical compounds	Flavonoids	Flavonoids	Flavones	C14985	6-Hydroxy-2-(4-methoxyphenyl)-5,7-dimethoxy-4H-1-benzopyran-4-one
br:br08003	Phytochemical compounds	Flavonoids	Flavonoids	Flavones	C10195	Vicenin-2
br:br08003	Phytochemical compounds	Flavonoids	Flavonoids	Flavones	C10196	Violanthin
br:br08003	Phytochemical compounds	Flavonoids	Flavonoids	Flavones	C01460	Vitexin
br:br08003	Phytochemical compounds	Flavonoids	Flavonoids	Flavones	C04024	Vitexin 2''-O-beta-D-glucoside
br:br08003	Phytochemical compounds	Flavonoids	Flavonoids	Flavones	C12628	Vitexin 2''-O-beta-L-rhamnoside
br:br08003	Phytochemical compounds	Flavonoids	Flavonoids	Flavones	C01714	Isovitexin
br:br08003	Phytochemical compounds	Flavonoids	Flavonoids	Flavones	C10197	Wogonin
br:br08003	Phytochemical compounds	Flavonoids	Flavonoids	Flavonols	C10021	Axillarin
br:br08003	Phytochemical compounds	Flavonoids	Flavonoids	Flavonols	C10022	Azaleatin
br:br08003	Phytochemical compounds	Flavonoids	Flavonoids	Flavonols	C10030	Chrysosplenetin
br:br08003	Phytochemical compounds	Flavonoids	Flavonoids	Flavonols	C10031	Chrysosplenol C
br:br08003	Phytochemical compounds	Flavonoids	Flavonoids	Flavonols	C04552	Chrysosplenol D
br:br08003	Phytochemical compounds	Flavonoids	Flavonoids	Flavonols	C04527	Corniculatusin
br:br08003	Phytochemical compounds	Flavonoids	Flavonoids	Flavonols	C10036	Datiscetin
br:br08003	Phytochemical compounds	Flavonoids	Flavonoids	Flavonols	C11576	6-(3,3-DMA)galangin
br:br08003	Phytochemical compounds	Flavonoids	Flavonoids	Flavonols	C10041	Fisetin
br:br08003	Phytochemical compounds	Flavonoids	Flavonoids	Flavonols	C10049	Glepidotin A
br:br08003	Phytochemical compounds	Flavonoids	Flavonoids	Flavonols	C04109	Gossypetin
br:br08003	Phytochemical compounds	Flavonoids	Flavonoids	Flavonols	C10050	Gossypetin 8-rhamnoside
br:br08003	Phytochemical compounds	Flavonoids	Flavonoids	Flavonols	C10073	Hyperin
br:br08003	Phytochemical compounds	Flavonoids	Flavonoids	Flavonols	C10084	Isorhamnetin
br:br08003	Phytochemical compounds	Flavonoids	Flavonoids	Flavonols	C05903	Kaempferol
br:br08003	Phytochemical compounds	Flavonoids	Flavonoids	Flavonols	C12249	Kaempferol 3-O-glucoside
br:br08003	Phytochemical compounds	Flavonoids	Flavonoids	Flavonols	C12626	Kaempferol-3-O-galactoside
br:br08003	Phytochemical compounds	Flavonoids	Flavonoids	Flavonols	C12634	Kaempferol 3-O-beta-D-glucosyl-(1->2)-beta-D-glucoside
br:br08003	Phytochemical compounds	Flavonoids	Flavonoids	Flavonols	C12635	Kaempferol 3-sophorotrioside
br:br08003	Phytochemical compounds	Flavonoids	Flavonoids	Flavonols	C16490	Kaempferol 3-O-beta-D-glucosylgalactoside
br:br08003	Phytochemical compounds	Flavonoids	Flavonoids	Flavonols	C10068	6-Hydroxykaempferol
br:br08003	Phytochemical compounds	Flavonoids	Flavonoids	Flavonols	C02806	8-Hydroxykaempferol
br:br08003	Phytochemical compounds	Flavonoids	Flavonoids	Flavonols	C10037	Resokaempherol
br:br08003	Phytochemical compounds	Flavonoids	Flavonoids	Flavonols	C10098	Kaempferide
br:br08003	Phytochemical compounds	Flavonoids	Flavonoids	Flavonols	C11580	8-(1,1-DMA)kaempferide
br:br08003	Phytochemical compounds	Flavonoids	Flavonoids	Flavonols	C12633	Laricitrin
br:br08003	Phytochemical compounds	Flavonoids	Flavonoids	Flavonols	C10602	Lilaline
br:br08003	Phytochemical compounds	Flavonoids	Flavonoids	Flavonols	C05902	3-Methoxyapigenin
br:br08003	Phytochemical compounds	Flavonoids	Flavonoids	Flavonols	C11577	3-Methylgalangin
br:br08003	Phytochemical compounds	Flavonoids	Flavonoids	Flavonols	C10105	Morin
br:br08003	Phytochemical compounds	Flavonoids	Flavonoids	Flavonols	C10107	Myricetin
br:br08003	Phytochemical compounds	Flavonoids	Flavonoids	Flavonols	C10108	Myricitrin
br:br08003	Phytochemical compounds	Flavonoids	Flavonoids	Flavonols	C10115	Oxyanin A
br:br08003	Phytochemical compounds	Flavonoids	Flavonoids	Flavonols	C10116	Oxyanin B
br:br08003	Phytochemical compounds	Flavonoids	Flavonoids	Flavonols	C10117	Pachypodol
br:br08003	Phytochemical compounds	Flavonoids	Flavonoids	Flavonols	C10118	Patuletin
br:br08003	Phytochemical compounds	Flavonoids	Flavonoids	Flavonols	C10120	Pinoquercetin
br:br08003	Phytochemical compounds	Flavonoids	Flavonoids	Flavonols	C00389	Quercetin
br:br08003	Phytochemical compounds	Flavonoids	Flavonoids	Flavonols	C05623	Quercetin 3-O-glucoside
br:br08003	Phytochemical compounds	Flavonoids	Flavonoids	Flavonols	C03897	Quercetin 3,3',7-trissulfate
br:br08003	Phytochemical compounds	Flavonoids	Flavonoids	Flavonols	C03898	Quercetin 3,4',7-trissulfate
br:br08003	Phytochemical compounds	Flavonoids	Flavonoids	Flavonols	C00616	Quercetin 3-sulfate
br:br08003	Phytochemical compounds	Flavonoids	Flavonoids	Flavonols	C01155	Quercetin 3,3'-bissulfate
br:br08003	Phytochemical compounds	Flavonoids	Flavonoids	Flavonols	C01156	Quercetin 3,4'-bissulfate
br:br08003	Phytochemical compounds	Flavonoids	Flavonoids	Flavonols	C10175	Quercetin 3-(2G-xylosylrutinoside)
br:br08003	Phytochemical compounds	Flavonoids	Flavonoids	Flavonols	C12638	Quercetin 3-O-(6-O-malonyl-beta-D-glucoside)
br:br08003	Phytochemical compounds	Flavonoids	Flavonoids	Flavonols	C12667	Quercetin 3-O-beta-D-glucosyl-(1->2)-beta-D-glucoside
br:br08003	Phytochemical compounds	Flavonoids	Flavonoids	Flavonols	C12668	Quercetin 3-O-beta-D-glucosyl-(1->2)-beta-D-glucosyl-(1->2)-beta-D-glucoside
br:br08003	Phytochemical compounds	Flavonoids	Flavonoids	Flavonols	C04443	3-O-Methylquercetin
br:br08003	Phytochemical compounds	Flavonoids	Flavonoids	Flavonols	C01265	3,7-Di-O-methylquercetin
br:br08003	Phytochemical compounds	Flavonoids	Flavonoids	Flavonols	C04444	3,7,4'-Tri-O-methylquercetin
br:br08003	Phytochemical compounds	Flavonoids	Flavonoids	Flavonols	C10122	Quercetagetin
br:br08003	Phytochemical compounds	Flavonoids	Flavonoids	Flavonols	C12639	Quercimeritrin
br:br08003	Phytochemical compounds	Flavonoids	Flavonoids	Flavonols	C01750	Quercitrin
br:br08003	Phytochemical compounds	Flavonoids	Flavonoids	Flavonols	C10176	Rhamnetin
br:br08003	Phytochemical compounds	Flavonoids	Flavonoids	Flavonols	C10177	Robinetin
br:br08003	Phytochemical compounds	Flavonoids	Flavonoids	Flavonols	C10178	Robinin
br:br08003	Phytochemical compounds	Flavonoids	Flavonoids	Flavonols	C05625	Rutin
br:br08003	Phytochemical compounds	Flavonoids	Flavonoids	Flavonols	C10180	Santin
br:br08003	Phytochemical compounds	Flavonoids	Flavonoids	Flavonols	C10185	Sexangularetin
br:br08003	Phytochemical compounds	Flavonoids	Flavonoids	Flavonols	C11620	Syringetin
br:br08003	Phytochemical compounds	Flavonoids	Flavonoids	Flavonols	C10188	Tamarixetin
br:br08003	Phytochemical compounds	Flavonoids	Flavonoids	Flavonols	C10189	Tambulin
br:br08003	Phytochemical compounds	Flavonoids	Flavonoids	Flavonols	C04581	Tomentin
br:br08003	Phytochemical compounds	Flavonoids	Flavonoids	Flavonols	C10045	3,5,7-Trimethoxyflavone
br:br08003	Phytochemical compounds	Flavonoids	Flavonoids	Flavonols	C10194	Velloquercetin
br:br08003	Phytochemical compounds	Flavonoids	Flavonoids	Dihyroflavonols	C00974	Dihydrokaempferol
br:br08003	Phytochemical compounds	Flavonoids	Flavonoids	Dihyroflavonols	C01378	Fustin
br:br08003	Phytochemical compounds	Flavonoids	Flavonoids	Dihyroflavonols	C09751	Garbanzol
br:br08003	Phytochemical compounds	Flavonoids	Flavonoids	Dihyroflavonols	C09753	Glepidotin B
br:br08003	Phytochemical compounds	Flavonoids	Flavonoids	Dihyroflavonols	C02906	Dihydromyricetin
br:br08003	Phytochemical compounds	Flavonoids	Flavonoids	Dihyroflavonols	C09764	6-Methoxyaromadendrin 3-O-acetate
br:br08003	Phytochemical compounds	Flavonoids	Flavonoids	Dihyroflavonols	C09803	Neoastilbin
br:br08003	Phytochemical compounds	Flavonoids	Flavonoids	Dihyroflavonols	C09808	Phellamurin
br:br08003	Phytochemical compounds	Flavonoids	Flavonoids	Dihyroflavonols	C09826	Pinobanksin
br:br08003	Phytochemical compounds	Flavonoids	Flavonoids	Dihyroflavonols	C16418	Pinobanksin 3-O-acetate
br:br08003	Phytochemical compounds	Flavonoids	Flavonoids	Dihyroflavonols	C08717	Silychristin
br:br08003	Phytochemical compounds	Flavonoids	Flavonoids	Dihyroflavonols	C07610	Silymarin
br:br08003	Phytochemical compounds	Flavonoids	Flavonoids	Dihyroflavonols	C01617	Taxifolin
br:br08003	Phytochemical compounds	Flavonoids	Flavonoids	Dihyroflavonols	C09967	Taxifolin 3-O-acetate
br:br08003	Phytochemical compounds	Flavonoids	Flavonoids	Dihyroflavonols	C09770	6-Methoxytaxifolin
br:br08003	Phytochemical compounds	Flavonoids	Flavonoids	Flavans	C09478	Auriculoside
br:br08003	Phytochemical compounds	Flavonoids	Flavonoids	Flavans	C09505	Broussin
br:br08003	Phytochemical compounds	Flavonoids	Flavonoids	Flavans	C09636	Diffutin
br:br08003	Phytochemical compounds	Flavonoids	Flavonoids	Flavans	C09641	7,4'-Dihydroxyflavan
br:br08003	Phytochemical compounds	Flavonoids	Flavonoids	Flavans	C09646	7,3'-Dihydroxy-4'-methoxy-8-methylflavan
br:br08003	Phytochemical compounds	Flavonoids	Flavonoids	Flavans	C09650	7,4'-Dihydroxy-8-methylflavan
br:br08003	Phytochemical compounds	Flavonoids	Flavonoids	Flavans	C09757	7-Hydroxyflavan
br:br08003	Phytochemical compounds	Flavonoids	Flavonoids	Flavans	C09760	Kazinol A
br:br08003	Phytochemical compounds	Flavonoids	Flavonoids	Flavan 3-ols	C09320	Afzelechin
br:br08003	Phytochemical compounds	Flavonoids	Flavonoids	Flavan 3-ols	C12128	(-)-Epiafzelechin
br:br08003	Phytochemical compounds	Flavonoids	Flavonoids	Flavan 3-ols	C06562	(+)-Catechin
br:br08003	Phytochemical compounds	Flavonoids	Flavonoids	Flavan 3-ols	C14079	(-)-Catechin
br:br08003	Phytochemical compounds	Flavonoids	Flavonoids	Flavan 3-ols	C09617	Catechin 7-O-beta-D-xyloside
br:br08003	Phytochemical compounds	Flavonoids	Flavonoids	Flavan 3-ols	C09727	(-)-Epicatechin
br:br08003	Phytochemical compounds	Flavonoids	Flavonoids	Flavan 3-ols	C09728	(+)-Epicatechin
br:br08003	Phytochemical compounds	Flavonoids	Flavonoids	Flavan 3-ols	C12127	(+)-Gallocatechin
br:br08003	Phytochemical compounds	Flavonoids	Flavonoids	Flavan 3-ols	C12136	(-)-Epigallocatechin
br:br08003	Phytochemical compounds	Flavonoids	Flavonoids	Flavan 3-ols	C09731	Epigallocatechin 3-gallate
br:br08003	Phytochemical compounds	Flavonoids	Flavonoids	Flavan 3-ols	C09735	Fisetinidol
br:br08003	Phytochemical compounds	Flavonoids	Flavonoids	Flavan 4-ols	C12124	Apiforol
br:br08003	Phytochemical compounds	Flavonoids	Flavonoids	Flavan 4-ols	C05907	Luteoforol
br:br08003	Phytochemical compounds	Flavonoids	Flavonoids	Flavan 4-ols	C09970	Tephrowatsin A
br:br08003	Phytochemical compounds	Flavonoids	Flavonoids	Flavan 3,4-diols	C05906	Leucocyanidin
br:br08003	Phytochemical compounds	Flavonoids	Flavonoids	Flavan 3,4-diols	C09736	5-Deoxyleucocyanidin
br:br08003	Phytochemical compounds	Flavonoids	Flavonoids	Flavan 3,4-diols	C05909	Leucodelphinidin
br:br08003	Phytochemical compounds	Flavonoids	Flavonoids	Flavan 3,4-diols	C03648	cis-3,4-Leucopelargonidin
br:br08003	Phytochemical compounds	Flavonoids	Flavonoids	Flavan 3,4-diols	C16415	5-Deoxyleucopelargonidin
br:br08003	Phytochemical compounds	Flavonoids	Flavonoids	Anthocyanidins and anthocyanins	C16354	Albireodelphin
br:br08003	Phytochemical compounds	Flavonoids	Flavonoids	Anthocyanidins and anthocyanins	C08574	Apigeninidin
br:br08003	Phytochemical compounds	Flavonoids	Flavonoids	Anthocyanidins and anthocyanins	C08604	Chrysanthemin
br:br08003	Phytochemical compounds	Flavonoids	Flavonoids	Anthocyanidins and anthocyanins	C05905	Cyanidin
br:br08003	Phytochemical compounds	Flavonoids	Flavonoids	Anthocyanidins and anthocyanins	C04491	Cyanidin-3-rhamnoglucoside chloride
br:br08003	Phytochemical compounds	Flavonoids	Flavonoids	Anthocyanidins and anthocyanins	C08620	Cyanidin 3-O-rutinoside
br:br08003	Phytochemical compounds	Flavonoids	Flavonoids	Anthocyanidins and anthocyanins	C08647	Cyanidin 3-O-galactoside
br:br08003	Phytochemical compounds	Flavonoids	Flavonoids	Anthocyanidins and anthocyanins	C08629	Cyanidin 3,5,3'-tri-O-glucoside
br:br08003	Phytochemical compounds	Flavonoids	Flavonoids	Anthocyanidins and anthocyanins	C12095	Cyanidin 3-O-(6-O-p-coumaroyl)glucoside
br:br08003	Phytochemical compounds	Flavonoids	Flavonoids	Anthocyanidins and anthocyanins	C12096	Cyanidin 3-O-(6-O-p-coumaroyl)glucoside-5-O-glucoside
br:br08003	Phytochemical compounds	Flavonoids	Flavonoids	Anthocyanidins and anthocyanins	C12643	Cyanidin 3-O-(6-O-malonyl-beta-D-glucoside)
br:br08003	Phytochemical compounds	Flavonoids	Flavonoids	Anthocyanidins and anthocyanins	C12646	Cyanidin 3-O-rutinoside 5-O-beta-D-glucoside
br:br08003	Phytochemical compounds	Flavonoids	Flavonoids	Anthocyanidins and anthocyanins	C16289	Cyanidin 3-O-3'',6''-O-dimalonylglucoside
br:br08003	Phytochemical compounds	Flavonoids	Flavonoids	Anthocyanidins and anthocyanins	C16306	Cyanidin 3-O-sophoroside
br:br08003	Phytochemical compounds	Flavonoids	Flavonoids	Anthocyanidins and anthocyanins	C16350	Cyanidin 3-O-beta-D-glucoside 5-O-(6-coumaroyl-beta-D-glucoside)
br:br08003	Phytochemical compounds	Flavonoids	Flavonoids	Anthocyanidins and anthocyanins	C16373	Cyanidin-3-O-(6''-O-malonyl-2''-O-glucuronyl)glucoside
br:br08003	Phytochemical compounds	Flavonoids	Flavonoids	Anthocyanidins and anthocyanins	C16292	Cyanidin-3-(p-coumaroyl)-rutinoside-5-glucoside
br:br08003	Phytochemical compounds	Flavonoids	Flavonoids	Anthocyanidins and anthocyanins	C16369	Cyanidin 3-(6-p-caffeoyl)glucoside
br:br08003	Phytochemical compounds	Flavonoids	Flavonoids	Anthocyanidins and anthocyanins	C16372	Cyanidin 3-glucoside 5-caffeoylglucoside
br:br08003	Phytochemical compounds	Flavonoids	Flavonoids	Anthocyanidins and anthocyanins	C16298	Cyanidin 5-O-glucoside
br:br08003	Phytochemical compounds	Flavonoids	Flavonoids	Anthocyanidins and anthocyanins	C08639	Cyanin
br:br08003	Phytochemical compounds	Flavonoids	Flavonoids	Anthocyanidins and anthocyanins	C16312	Delphin
br:br08003	Phytochemical compounds	Flavonoids	Flavonoids	Anthocyanidins and anthocyanins	C16301	Delphinidin 3-O-(6''-O-malonyl-beta-D-glucoside)
br:br08003	Phytochemical compounds	Flavonoids	Flavonoids	Anthocyanidins and anthocyanins	C12138	Delphinidin 3-O-glucoside
br:br08003	Phytochemical compounds	Flavonoids	Flavonoids	Anthocyanidins and anthocyanins	C16313	Delphinidin 3-glucoside 5-caffoyl-glucoside
br:br08003	Phytochemical compounds	Flavonoids	Flavonoids	Anthocyanidins and anthocyanins	C16351	Delphinidin 3-O-beta-D-glucoside 5-O-(6-coumaroyl-beta-D-glucoside)
br:br08003	Phytochemical compounds	Flavonoids	Flavonoids	Anthocyanidins and anthocyanins	C16304	Delphinidin 3-O-(6''-O-malonyl)-beta-glucoside-3'-O-beta-glucoside
br:br08003	Phytochemical compounds	Flavonoids	Flavonoids	Anthocyanidins and anthocyanins	C16307	Delphinidin 3-O-sophoroside
br:br08003	Phytochemical compounds	Flavonoids	Flavonoids	Anthocyanidins and anthocyanins	C16367	Delphinidin 3-O-(6-caffeoyl-beta-D-glucoside)
br:br08003	Phytochemical compounds	Flavonoids	Flavonoids	Anthocyanidins and anthocyanins	C16290	Delphinidin 3-O-3'',6''-O-dimalonylglucoside
br:br08003	Phytochemical compounds	Flavonoids	Flavonoids	Anthocyanidins and anthocyanins	C16294	Delphinidin-3-(p-coumaroyl)-rutinoside-5-glucoside
br:br08003	Phytochemical compounds	Flavonoids	Flavonoids	Anthocyanidins and anthocyanins	C16370	Delphinidin 3-(6-p-coumaroyl)glucoside
br:br08003	Phytochemical compounds	Flavonoids	Flavonoids	Anthocyanidins and anthocyanins	C16314	Delphinidin 3,5,3'-triglucoside
br:br08003	Phytochemical compounds	Flavonoids	Flavonoids	Anthocyanidins and anthocyanins	C08641	Gentiodelphin
br:br08003	Phytochemical compounds	Flavonoids	Flavonoids	Anthocyanidins and anthocyanins	C08642	Heavenly blue anthocyanin
br:br08003	Phytochemical compounds	Flavonoids	Flavonoids	Anthocyanidins and anthocyanins	C08652	Luteolinidin
br:br08003	Phytochemical compounds	Flavonoids	Flavonoids	Anthocyanidins and anthocyanins	C08653	Malonylawobanin
br:br08003	Phytochemical compounds	Flavonoids	Flavonoids	Anthocyanidins and anthocyanins	C16299	Malonylshisonin
br:br08003	Phytochemical compounds	Flavonoids	Flavonoids	Anthocyanidins and anthocyanins	C08716	Malvidin
br:br08003	Phytochemical compounds	Flavonoids	Flavonoids	Anthocyanidins and anthocyanins	C12140	Malvidin 3-O-glucoside
br:br08003	Phytochemical compounds	Flavonoids	Flavonoids	Anthocyanidins and anthocyanins	C16296	Malvidin-3-(p-coumaroyl)-rutinoside-5-glucoside
br:br08003	Phytochemical compounds	Flavonoids	Flavonoids	Anthocyanidins and anthocyanins	C08718	Malvin
br:br08003	Phytochemical compounds	Flavonoids	Flavonoids	Anthocyanidins and anthocyanins	C08723	Monardaein
br:br08003	Phytochemical compounds	Flavonoids	Flavonoids	Anthocyanidins and anthocyanins	C05904	Pelargonidin
br:br08003	Phytochemical compounds	Flavonoids	Flavonoids	Anthocyanidins and anthocyanins	C12137	Pelargonidin 3-O-glucoside
br:br08003	Phytochemical compounds	Flavonoids	Flavonoids	Anthocyanidins and anthocyanins	C12640	Pelargonidin 3-O-(6-caffeoyl-beta-D-glucoside) 5-O-beta-D-glucoside
br:br08003	Phytochemical compounds	Flavonoids	Flavonoids	Anthocyanidins and anthocyanins	C12642	Pelargonidin 3-O-(6-O-malonyl-beta-D-glucoside)
br:br08003	Phytochemical compounds	Flavonoids	Flavonoids	Anthocyanidins and anthocyanins	C12644	Pelargonidin 3-O-rutinoside
br:br08003	Phytochemical compounds	Flavonoids	Flavonoids	Anthocyanidins and anthocyanins	C12645	Pelargonidin 3-O-rutinoside 5-O-beta-D-glucoside
br:br08003	Phytochemical compounds	Flavonoids	Flavonoids	Anthocyanidins and anthocyanins	C16288	Pelargonidin 3-O-3'',6''-O-dimalonylglucoside
br:br08003	Phytochemical compounds	Flavonoids	Flavonoids	Anthocyanidins and anthocyanins	C16297	Pelargonidin 3-O-(6-caffeoyl-beta-D-glucoside)
br:br08003	Phytochemical compounds	Flavonoids	Flavonoids	Anthocyanidins and anthocyanins	C16305	Pelargonidin 3-O-sophoroside
br:br08003	Phytochemical compounds	Flavonoids	Flavonoids	Anthocyanidins and anthocyanins	C16349	Pelargonidin 3-O-beta-D-glucoside 5-O-(6-coumaroyl-beta-D-glucoside)
br:br08003	Phytochemical compounds	Flavonoids	Flavonoids	Anthocyanidins and anthocyanins	C16368	Pelargonidin 3-(6-p-coumaroyl)glucoside
br:br08003	Phytochemical compounds	Flavonoids	Flavonoids	Anthocyanidins and anthocyanins	C16371	Pelargonidin 3-glucoside 5-caffeoylglucoside
br:br08003	Phytochemical compounds	Flavonoids	Flavonoids	Anthocyanidins and anthocyanins	C12139	Petunidin 3-O-glucoside
br:br08003	Phytochemical compounds	Flavonoids	Flavonoids	Anthocyanidins and anthocyanins	C16295	Petunidin-3-(p-coumaroyl)-rutinoside-5-glucoside
br:br08003	Phytochemical compounds	Flavonoids	Flavonoids	Anthocyanidins and anthocyanins	C08725	Pelargonin
br:br08003	Phytochemical compounds	Flavonoids	Flavonoids	Anthocyanidins and anthocyanins	C16293	Peonidin-3-(p-coumaroyl)-rutinoside-5-glucoside
br:br08003	Phytochemical compounds	Flavonoids	Flavonoids	Anthocyanidins and anthocyanins	C08728	Riccionidin A
br:br08003	Phytochemical compounds	Flavonoids	Flavonoids	Anthocyanidins and anthocyanins	C08729	Rosinidin
br:br08003	Phytochemical compounds	Flavonoids	Flavonoids	Anthocyanidins and anthocyanins	C12647	Salvianin
br:br08003	Phytochemical compounds	Flavonoids	Flavonoids	Anthocyanidins and anthocyanins	C12641	4'''-Demalonylsalvianin
br:br08003	Phytochemical compounds	Flavonoids	Flavonoids	Anthocyanidins and anthocyanins	C16302	Ternatin A1
br:br08003	Phytochemical compounds	Flavonoids	Flavonoids	Anthocyanidins and anthocyanins	C16303	Ternatin C5
br:br08003	Phytochemical compounds	Flavonoids	Flavonoids	Anthocyanidins and anthocyanins	C16315	Tulipanin
br:br08003	Phytochemical compounds	Flavonoids	Isoflavonoids	Isoflavanes	C16187	7,2'-Dihydroxy-4'-methoxy-isoflavanol
br:br08003	Phytochemical compounds	Flavonoids	Isoflavonoids	Isoflavanes	C14131	Equol
br:br08003	Phytochemical compounds	Flavonoids	Isoflavonoids	Isoflavanes	C10421	Glabridin
br:br08003	Phytochemical compounds	Flavonoids	Isoflavonoids	Isoflavanes	C10425	Hispaglabridin A
br:br08003	Phytochemical compounds	Flavonoids	Isoflavonoids	Isoflavanes	C10495	Lotisoflavan
br:br08003	Phytochemical compounds	Flavonoids	Isoflavonoids	Isoflavanes	C10507	Mucronulatol
br:br08003	Phytochemical compounds	Flavonoids	Isoflavonoids	Isoflavanes	C10515	(-)-Phaseollinisoflavan
br:br08003	Phytochemical compounds	Flavonoids	Isoflavonoids	Isoflavanes	C10526	(-)-Sativan
br:br08003	Phytochemical compounds	Flavonoids	Isoflavonoids	Isoflavanes	C10540	Vestitol
br:br08003	Phytochemical compounds	Flavonoids	Isoflavonoids	Isoflavanes	C16225	(-)-Vestitol
br:br08003	Phytochemical compounds	Flavonoids	Isoflavonoids	Isoflavanones	C02675	Dihydrobiochanin A
br:br08003	Phytochemical compounds	Flavonoids	Isoflavonoids	Isoflavanones	C10204	Cajanol
br:br08003	Phytochemical compounds	Flavonoids	Isoflavonoids	Isoflavanones	C10207	Cyclokievitone
br:br08003	Phytochemical compounds	Flavonoids	Isoflavonoids	Isoflavanones	C10415	(+-)-Dalbergioidin
br:br08003	Phytochemical compounds	Flavonoids	Isoflavonoids	Isoflavanones	C10416	Dalpanin
br:br08003	Phytochemical compounds	Flavonoids	Isoflavonoids	Isoflavanones	C10418	5-Deoxykievitone
br:br08003	Phytochemical compounds	Flavonoids	Isoflavonoids	Isoflavanones	C16190	2,7-Dihydroxy-4'-methoxyisoflavanone
br:br08003	Phytochemical compounds	Flavonoids	Isoflavonoids	Isoflavanones	C10419	Ferreirin
br:br08003	Phytochemical compounds	Flavonoids	Isoflavonoids	Isoflavanones	C03567	2'-Hydroxydihydrodaidzein
br:br08003	Phytochemical compounds	Flavonoids	Isoflavonoids	Isoflavanones	C12631	2-Hydroxy-2,3-dihydrogenistein
br:br08003	Phytochemical compounds	Flavonoids	Isoflavonoids	Isoflavanones	C01590	Kievitone
br:br08003	Phytochemical compounds	Flavonoids	Isoflavonoids	Isoflavanones	C02549	Kievitone hydrate
br:br08003	Phytochemical compounds	Flavonoids	Isoflavonoids	Isoflavanones	C10530	Sophoraisoflavanone A
br:br08003	Phytochemical compounds	Flavonoids	Isoflavonoids	Isoflavanones	C16227	(+)-Sophorol
br:br08003	Phytochemical compounds	Flavonoids	Isoflavonoids	Isoflavanones	C16228	(-)-Sophorol
br:br08003	Phytochemical compounds	Flavonoids	Isoflavonoids	Isoflavanones	C15567	2,7,4'-Trihydroxyisoflavanone
br:br08003	Phytochemical compounds	Flavonoids	Isoflavonoids	Isoflavanones	C16233	2,6,7,4'-Tetrahydroxyisoflavanone
br:br08003	Phytochemical compounds	Flavonoids	Isoflavonoids	Isoflavanones	C00786	(-)-Vestitone
br:br08003	Phytochemical compounds	Flavonoids	Isoflavonoids	Isoflavones	C10199	Afrormosin
br:br08003	Phytochemical compounds	Flavonoids	Isoflavonoids	Isoflavones	C00814	Biochanin A
br:br08003	Phytochemical compounds	Flavonoids	Isoflavonoids	Isoflavones	C05376	Biochanin A-beta-D-glucoside
br:br08003	Phytochemical compounds	Flavonoids	Isoflavonoids	Isoflavones	C12625	Biochanin A 7-O-(6-O-malonyl-beta-D-glucoside)
br:br08003	Phytochemical compounds	Flavonoids	Isoflavonoids	Isoflavones	C10201	Betavulgarin
br:br08003	Phytochemical compounds	Flavonoids	Isoflavonoids	Isoflavones	C10202	Bowdichione
br:br08003	Phytochemical compounds	Flavonoids	Isoflavonoids	Isoflavones	C12135	2'-Hydroxybiochanin A
br:br08003	Phytochemical compounds	Flavonoids	Isoflavonoids	Isoflavones	C10203	Cajanin
br:br08003	Phytochemical compounds	Flavonoids	Isoflavonoids	Isoflavones	C01562	Calycosin
br:br08003	Phytochemical compounds	Flavonoids	Isoflavonoids	Isoflavones	C10216	Daidzin
br:br08003	Phytochemical compounds	Flavonoids	Isoflavonoids	Isoflavones	C10208	Daidzein
br:br08003	Phytochemical compounds	Flavonoids	Isoflavonoids	Isoflavones	C02495	2'-Hydroxydaidzein
br:br08003	Phytochemical compounds	Flavonoids	Isoflavonoids	Isoflavones	C16226	2',7-Dihydroxy-4',5'-methylenedioxyisoflavone
br:br08003	Phytochemical compounds	Flavonoids	Isoflavonoids	Isoflavones	C00858	Formononetin
br:br08003	Phytochemical compounds	Flavonoids	Isoflavonoids	Isoflavones	C16222	Formononetin 7-O-glucoside-6''-O-malonate
br:br08003	Phytochemical compounds	Flavonoids	Isoflavonoids	Isoflavones	C02920	2'-Hydroxyformononetin
br:br08003	Phytochemical compounds	Flavonoids	Isoflavonoids	Isoflavones	C12125	Isoformononetin
br:br08003	Phytochemical compounds	Flavonoids	Isoflavonoids	Isoflavones	C06563	Genistein
br:br08003	Phytochemical compounds	Flavonoids	Isoflavonoids	Isoflavones	C09126	Genistein 7-O-beta-D-glucoside
br:br08003	Phytochemical compounds	Flavonoids	Isoflavonoids	Isoflavones	C10420	Genistein 8-C-glucoside
br:br08003	Phytochemical compounds	Flavonoids	Isoflavonoids	Isoflavones	C12134	2'-Hydroxygenistein
br:br08003	Phytochemical compounds	Flavonoids	Isoflavonoids	Isoflavones	C16188	7-Hydroxy-2',4',5'-trimethoxyisoflavone
br:br08003	Phytochemical compounds	Flavonoids	Isoflavonoids	Isoflavones	C14536	Glycitein
br:br08003	Phytochemical compounds	Flavonoids	Isoflavonoids	Isoflavones	C16195	Glycitin
br:br08003	Phytochemical compounds	Flavonoids	Isoflavonoids	Isoflavones	C10465	Iridin
br:br08003	Phytochemical compounds	Flavonoids	Isoflavonoids	Isoflavones	C10467	Irilone
br:br08003	Phytochemical compounds	Flavonoids	Isoflavonoids	Isoflavones	C10471	Irisolidone
br:br08003	Phytochemical compounds	Flavonoids	Isoflavonoids	Isoflavones	C10498	Luteone
br:br08003	Phytochemical compounds	Flavonoids	Isoflavonoids	Isoflavones	C10486	Licoisoflavone A
br:br08003	Phytochemical compounds	Flavonoids	Isoflavonoids	Isoflavones	C07290	7-O-Methylluteone
br:br08003	Phytochemical compounds	Flavonoids	Isoflavonoids	Isoflavones	C16191	Malonyldaidzin
br:br08003	Phytochemical compounds	Flavonoids	Isoflavonoids	Isoflavones	C16192	Malonylgenistin
br:br08003	Phytochemical compounds	Flavonoids	Isoflavonoids	Isoflavones	C16197	Malonylglycitin
br:br08003	Phytochemical compounds	Flavonoids	Isoflavonoids	Isoflavones	C10509	Ononin
br:br08003	Phytochemical compounds	Flavonoids	Isoflavonoids	Isoflavones	C10510	Orobol
br:br08003	Phytochemical compounds	Flavonoids	Isoflavonoids	Isoflavones	C10513	Paniculatin
br:br08003	Phytochemical compounds	Flavonoids	Isoflavonoids	Isoflavones	C10518	Piscerythramine
br:br08003	Phytochemical compounds	Flavonoids	Isoflavonoids	Isoflavones	C10519	Pomiferin
br:br08003	Phytochemical compounds	Flavonoids	Isoflavonoids	Isoflavones	C10520	Pratensein
br:br08003	Phytochemical compounds	Flavonoids	Isoflavonoids	Isoflavones	C10521	Prunetin
br:br08003	Phytochemical compounds	Flavonoids	Isoflavonoids	Isoflavones	C10522	Pseudobaptigenin
br:br08003	Phytochemical compounds	Flavonoids	Isoflavonoids	Isoflavones	C10524	Puerarin
br:br08003	Phytochemical compounds	Flavonoids	Isoflavonoids	Isoflavones	C10527	Sayanedine
br:br08003	Phytochemical compounds	Flavonoids	Isoflavonoids	Isoflavones	C10533	Tectoridin
br:br08003	Phytochemical compounds	Flavonoids	Isoflavonoids	Isoflavones	C10534	Tectorigenin
br:br08003	Phytochemical compounds	Flavonoids	Isoflavonoids	Isoflavones	C10536	Texasin
br:br08003	Phytochemical compounds	Flavonoids	Isoflavonoids	Isoflavones	C14313	3',4',7-Trihydroxyisoflavone
br:br08003	Phytochemical compounds	Flavonoids	Isoflavonoids	Isoflavones	C10542	Wighteone
br:br08003	Phytochemical compounds	Flavonoids	Isoflavonoids	3-Arylcoumarins	C10491	Lonchocarpenin
br:br08003	Phytochemical compounds	Flavonoids	Isoflavonoids	Pterocarpans	C10198	(-)-Acanthocarpan
br:br08003	Phytochemical compounds	Flavonoids	Isoflavonoids	Pterocarpans	C10200	Anhydroglycinol
br:br08003	Phytochemical compounds	Flavonoids	Isoflavonoids	Pterocarpans	C10206	Cristacarpin
br:br08003	Phytochemical compounds	Flavonoids	Isoflavonoids	Pterocarpans	C04271	3,9-Dihydroxypterocarpan
br:br08003	Phytochemical compounds	Flavonoids	Isoflavonoids	Pterocarpans	C01263	3,6,9-Trihydroxypterocarpan
br:br08003	Phytochemical compounds	Flavonoids	Isoflavonoids	Pterocarpans	C10461	4-Hydroxyhomopterocarpin
br:br08003	Phytochemical compounds	Flavonoids	Isoflavonoids	Pterocarpans	C15509	Glyceocarpin
br:br08003	Phytochemical compounds	Flavonoids	Isoflavonoids	Pterocarpans	C01701	(-)-Glyceollin I
br:br08003	Phytochemical compounds	Flavonoids	Isoflavonoids	Pterocarpans	C10422	(-)-Glyceollin II
br:br08003	Phytochemical compounds	Flavonoids	Isoflavonoids	Pterocarpans	C15511	Glyceollin III
br:br08003	Phytochemical compounds	Flavonoids	Isoflavonoids	Pterocarpans	C15510	4-Glyceollidin
br:br08003	Phytochemical compounds	Flavonoids	Isoflavonoids	Pterocarpans	C10424	Hildecarpin
br:br08003	Phytochemical compounds	Flavonoids	Isoflavonoids	Pterocarpans	C16229	(+)-Maackiain
br:br08003	Phytochemical compounds	Flavonoids	Isoflavonoids	Pterocarpans	C10502	(-)-Maackiain
br:br08003	Phytochemical compounds	Flavonoids	Isoflavonoids	Pterocarpans	C16231	(-)-Maackiain-3-O-glucosyl-6''-O-malonate
br:br08003	Phytochemical compounds	Flavonoids	Isoflavonoids	Pterocarpans	C16230	(+)-6a-Hydroxymaackiain
br:br08003	Phytochemical compounds	Flavonoids	Isoflavonoids	Pterocarpans	C10503	(-)-Medicarpin
br:br08003	Phytochemical compounds	Flavonoids	Isoflavonoids	Pterocarpans	C01729	(+)-Medicarpin
br:br08003	Phytochemical compounds	Flavonoids	Isoflavonoids	Pterocarpans	C16224	Medicarpin 3-O-glucoside-6'-malonate
br:br08003	Phytochemical compounds	Flavonoids	Isoflavonoids	Pterocarpans	C16223	(-)-Medicocarpin
br:br08003	Phytochemical compounds	Flavonoids	Isoflavonoids	Pterocarpans	C10508	(-)-Nissolin
br:br08003	Phytochemical compounds	Flavonoids	Isoflavonoids	Pterocarpans	C05230	Phaseollidin
br:br08003	Phytochemical compounds	Flavonoids	Isoflavonoids	Pterocarpans	C10514	(-)-Phaseollin
br:br08003	Phytochemical compounds	Flavonoids	Isoflavonoids	Pterocarpans	C10516	Pisatin
br:br08003	Phytochemical compounds	Flavonoids	Isoflavonoids	Pterocarpans	C10531	(-)-Sparticarpin
br:br08003	Phytochemical compounds	Flavonoids	Isoflavonoids	Pterocarpans	C10538	Trifolirhizin
br:br08003	Phytochemical compounds	Flavonoids	Isoflavonoids	Pterocarpans	C10539	(-)-Variabilin
br:br08003	Phytochemical compounds	Flavonoids	Isoflavonoids	Coumestanes	C10205	Coumestrol
br:br08003	Phytochemical compounds	Flavonoids	Isoflavonoids	Coumestanes	C10523	Psoralidin
br:br08003	Phytochemical compounds	Flavonoids	Isoflavonoids	Coumestanes	C10529	Sojagol
br:br08003	Phytochemical compounds	Flavonoids	Isoflavonoids	Coumestanes	C10541	Wedelolactone
br:br08003	Phytochemical compounds	Flavonoids	Isoflavonoids	Rotenones	C10417	Deguelin
br:br08003	Phytochemical compounds	Flavonoids	Isoflavonoids	Rotenones	C10506	Millettone
br:br08003	Phytochemical compounds	Flavonoids	Isoflavonoids	Rotenones	C10512	Pachyrrhizone
br:br08003	Phytochemical compounds	Flavonoids	Isoflavonoids	Rotenones	C07593	Rotenone
br:br08003	Phytochemical compounds	Flavonoids	Isoflavonoids	Rotenones	C10525	Rotenonone
br:br08003	Phytochemical compounds	Flavonoids	Isoflavonoids	Rotenones	C10464	12a-Hydroxyrotenone
br:br08003	Phytochemical compounds	Flavonoids	Isoflavonoids	Rotenones	C10532	Sumatrol
br:br08003	Phytochemical compounds	Flavonoids	Isoflavonoids	Rotenones	C10535	Tephrosin
br:br08003	Phytochemical compounds	Flavonoids	Isoflavonoids	Rotenones	C10537	Toxicarol
br:br08003	Phytochemical compounds	Flavonoids	Isoflavonoids	2-Arylbenzofurans	C08732	Albafuran A
br:br08003	Phytochemical compounds	Flavonoids	Isoflavonoids	2-Arylbenzofurans	C08844	Moracin A
br:br08003	Phytochemical compounds	Flavonoids	Isoflavonoids	2-Arylbenzofurans	C08846	Mulberrofuran A
br:br08003	Phytochemical compounds	Flavonoids	Isoflavonoids	2-Arylbenzofurans	C08974	Sainfuran
br:br08003	Phytochemical compounds	Flavonoids	Isoflavonoids	2-Arylbenzofurans	C08993	Vignafuran
br:br08003	Phytochemical compounds	Flavonoids	Complex flavonoids	Biflavonoids and polyflavonoids	C10017	Agathisflavone
br:br08003	Phytochemical compounds	Flavonoids	Complex flavonoids	Biflavonoids and polyflavonoids	C10018	Amentoflavone
br:br08003	Phytochemical compounds	Flavonoids	Complex flavonoids	Biflavonoids and polyflavonoids	C10034	Cupressuflavone
br:br08003	Phytochemical compounds	Flavonoids	Complex flavonoids	Biflavonoids and polyflavonoids	C10048	Ginkgetin
br:br08003	Phytochemical compounds	Flavonoids	Complex flavonoids	Biflavonoids and polyflavonoids	C10057	Hinokiflavone
br:br08003	Phytochemical compounds	Flavonoids	Complex flavonoids	Biflavonoids and polyflavonoids	C09758	Isochamaejasmin
br:br08003	Phytochemical compounds	Flavonoids	Complex flavonoids	Biflavonoids and polyflavonoids	C09761	Kolaflavanone
br:br08003	Phytochemical compounds	Flavonoids	Complex flavonoids	Biflavonoids and polyflavonoids	C09763	Manniflavanone
br:br08003	Phytochemical compounds	Flavonoids	Complex flavonoids	Biflavonoids and polyflavonoids	C10505	(R)-4-Methoxydalbergione
br:br08003	Phytochemical compounds	Flavonoids	Complex flavonoids	Biflavonoids and polyflavonoids	C10179	Robustaflavone
br:br08003	Phytochemical compounds	Flavonoids	Complex flavonoids	Biflavonoids and polyflavonoids	C10182	Sciadopitysin
br:br08003	Phytochemical compounds	Flavonoids	Complex flavonoids	Proanthocyanidins	C10209	Afzelechin-(4alpha->8)-afzelechin
br:br08003	Phytochemical compounds	Flavonoids	Complex flavonoids	Proanthocyanidins	C10222	Cinnamtannin A4
br:br08003	Phytochemical compounds	Flavonoids	Complex flavonoids	Proanthocyanidins	C09726	Dracorubin
br:br08003	Phytochemical compounds	Flavonoids	Complex flavonoids	Proanthocyanidins	C10221	Epicatechin-(4beta->8)-ent-epicatechin
br:br08003	Phytochemical compounds	Flavonoids	Complex flavonoids	Proanthocyanidins	C10223	Epigallocatechin-(4beta->8)-epicatechin-3-O-gallate ester
br:br08003	Phytochemical compounds	Flavonoids	Complex flavonoids	Proanthocyanidins	C10225	ent-Fisetinidol-(4beta->8)-catechin-(6->4beta)-ent-fisetinidol
br:br08003	Phytochemical compounds	Flavonoids	Complex flavonoids	Proanthocyanidins	C10227	Gallocatechin-(4alpha->8)-epigallocatechin
br:br08003	Phytochemical compounds	Flavonoids	Complex flavonoids	Proanthocyanidins	C10228	Gambiriin C
br:br08003	Phytochemical compounds	Flavonoids	Complex flavonoids	Proanthocyanidins	C10231	Guibourtinidol-(4alpha->6)-catechin
br:br08003	Phytochemical compounds	Flavonoids	Complex flavonoids	Proanthocyanidins	C10233	Kandelin A-1
br:br08003	Phytochemical compounds	Flavonoids	Complex flavonoids	Proanthocyanidins	C10234	Mahuannin D
br:br08003	Phytochemical compounds	Flavonoids	Complex flavonoids	Proanthocyanidins	C10237	Proanthocyanidin A2
br:br08003	Phytochemical compounds	Flavonoids	Complex flavonoids	Proanthocyanidins	C10238	Procyanidin B4
br:br08003	Phytochemical compounds	Flavonoids	Complex flavonoids	Proanthocyanidins	C10239	Robinetinidol-(4alpha->8)-catechin-(6->4alpha)-robinetinidol
br:br08003	Phytochemical compounds	Flavonoids	Complex flavonoids	Proanthocyanidins	C09972	Theasinensin A
br:br08003	Phytochemical compounds	Flavonoids	Complex flavonoids	Diels-Alder adduct of chalcone	C10099	Kuwanone G
br:br08003	Phytochemical compounds	Flavonoids	Complex flavonoids	Diels-Alder adduct of chalcone	C10100	Kuwanone H
br:br08003	Phytochemical compounds	Flavonoids	Complex flavonoids	Diels-Alder adduct of chalcone	C08928	Mulberrofuran C
br:br08003	Phytochemical compounds	Flavonoids	Complex flavonoids	Diels-Alder adduct of chalcone	C09834	Sanggenon C
br:br08003	Phytochemical compounds	Flavonoids	Complex flavonoids	Diels-Alder adduct of chalcone	C09835	Sanggenon D
br:br08003	Phytochemical compounds	Phenylpropanoids	Monolignols	Caffeate derivatives	C01197	Caffeate
br:br08003	Phytochemical compounds	Phenylpropanoids	Monolignols	Caffeate derivatives	C12206	Caffeyl alcohol
br:br08003	Phytochemical compounds	Phenylpropanoids	Monolignols	Caffeate derivatives	C10945	Caffeic aldehyde
br:br08003	Phytochemical compounds	Phenylpropanoids	Monolignols	Caffeate derivatives	C00323	Caffeoyl-CoA
br:br08003	Phytochemical compounds	Phenylpropanoids	Monolignols	Caffeate derivatives	C00852	Chlorogenate
br:br08003	Phytochemical compounds	Phenylpropanoids	Monolignols	Caffeate derivatives	C10468	Isochlorogenic acid b
br:br08003	Phytochemical compounds	Phenylpropanoids	Monolignols	Caffeate derivatives	C17147	Neochlorogenic acid
br:br08003	Phytochemical compounds	Phenylpropanoids	Monolignols	Caffeate derivatives	C06224	3,4-Dihydroxystyrene
br:br08003	Phytochemical compounds	Phenylpropanoids	Monolignols	Caffeate derivatives	C10434	5-O-Caffeoylshikimic acid
br:br08003	Phytochemical compounds	Phenylpropanoids	Monolignols	Coniferyl alcohol derivatives	C00590	Coniferyl alcohol
br:br08003	Phytochemical compounds	Phenylpropanoids	Monolignols	Coniferyl alcohol derivatives	C02666	Coniferyl aldehyde
br:br08003	Phytochemical compounds	Phenylpropanoids	Monolignols	Coniferyl alcohol derivatives	C00761	Coniferin
br:br08003	Phytochemical compounds	Phenylpropanoids	Monolignols	Coniferyl alcohol derivatives	C10448	Dihydroconiferyl alcohol
br:br08003	Phytochemical compounds	Phenylpropanoids	Monolignols	Coniferyl alcohol derivatives	C01494	Ferulate
br:br08003	Phytochemical compounds	Phenylpropanoids	Monolignols	Coniferyl alcohol derivatives	C00406	Feruloyl-CoA
br:br08003	Phytochemical compounds	Phenylpropanoids	Monolignols	Coniferyl alcohol derivatives	C05619	5-Hydroxyferulate
br:br08003	Phytochemical compounds	Phenylpropanoids	Monolignols	Coniferyl alcohol derivatives	C12203	5-Hydroxyferuloyl-CoA
br:br08003	Phytochemical compounds	Phenylpropanoids	Monolignols	Coniferyl alcohol derivatives	C17855	Coniferyl ferulate
br:br08003	Phytochemical compounds	Phenylpropanoids	Monolignols	Paracoumaryl alcohol derivatives	C02646	4-Coumaryl alcohol
br:br08003	Phytochemical compounds	Phenylpropanoids	Monolignols	Paracoumaryl alcohol derivatives	C00811	4-Coumarate
br:br08003	Phytochemical compounds	Phenylpropanoids	Monolignols	Paracoumaryl alcohol derivatives	C00223	p-Coumaroyl-CoA
br:br08003	Phytochemical compounds	Phenylpropanoids	Monolignols	Paracoumaryl alcohol derivatives	C02947	4-Coumaroylshikimate
br:br08003	Phytochemical compounds	Phenylpropanoids	Monolignols	Paracoumaryl alcohol derivatives	C05608	4-Hydroxycinnamyl aldehyde
br:br08003	Phytochemical compounds	Phenylpropanoids	Monolignols	Paracoumaryl alcohol derivatives	C05855	4-Hydroxycinnamyl alcohol 4-D-glucoside
br:br08003	Phytochemical compounds	Phenylpropanoids	Monolignols	Sinapate derivatives	C00482	Sinapate
br:br08003	Phytochemical compounds	Phenylpropanoids	Monolignols	Sinapate derivatives	C00933	Sinapine
br:br08003	Phytochemical compounds	Phenylpropanoids	Monolignols	Sinapate derivatives	C02325	Sinapyl alcohol
br:br08003	Phytochemical compounds	Phenylpropanoids	Monolignols	Sinapate derivatives	C00411	Sinapoyl-CoA
br:br08003	Phytochemical compounds	Phenylpropanoids	Monolignols	Sinapate derivatives	C01175	1-O-Sinapoyl-beta-D-glucose
br:br08003	Phytochemical compounds	Phenylpropanoids	Monolignols	Sinapate derivatives	C01533	Syringin
br:br08003	Phytochemical compounds	Phenylpropanoids	Monolignols	Sinapate derivatives	C02887	Sinapoyl malate
br:br08003	Phytochemical compounds	Phenylpropanoids	Monolignols	Sinapate derivatives	C05610	Sinapoyl aldehyde
br:br08003	Phytochemical compounds	Phenylpropanoids	Monolignols	Sinapate derivatives	C12204	5-Hydroxyconiferaldehyde
br:br08003	Phytochemical compounds	Phenylpropanoids	Monolignols	Sinapate derivatives	C12205	5-Hydroxyconiferyl alcohol
br:br08003	Phytochemical compounds	Phenylpropanoids	Monolignols	Others	C10428	Anethole
br:br08003	Phytochemical compounds	Phenylpropanoids	Monolignols	Others	C16930	Chavicol
br:br08003	Phytochemical compounds	Phenylpropanoids	Monolignols	Others	C10426	1'-Acetoxychavicol acetate
br:br08003	Phytochemical compounds	Phenylpropanoids	Monolignols	Others	C00423	trans-Cinnamate
br:br08003	Phytochemical compounds	Phenylpropanoids	Monolignols	Others	C00540	Cinnamoyl-CoA
br:br08003	Phytochemical compounds	Phenylpropanoids	Monolignols	Others	C00903	Cinnamaldehyde
br:br08003	Phytochemical compounds	Phenylpropanoids	Monolignols	Others	C01772	trans-2-Hydroxycinnamate
br:br08003	Phytochemical compounds	Phenylpropanoids	Monolignols	Others	C05158	trans-beta-D-Glucosyl-2-hydroxycinnamate
br:br08003	Phytochemical compounds	Phenylpropanoids	Monolignols	Others	C05838	cis-2-Hydroxycinnamate
br:br08003	Phytochemical compounds	Phenylpropanoids	Monolignols	Others	C05839	cis-beta-D-Glucosyl-2-hydroxycinnamate
br:br08003	Phytochemical compounds	Phenylpropanoids	Monolignols	Others	C10451	Elemicin
br:br08003	Phytochemical compounds	Phenylpropanoids	Monolignols	Others	C10452	Estragole
br:br08003	Phytochemical compounds	Phenylpropanoids	Monolignols	Others	C10453	Eugenol
br:br08003	Phytochemical compounds	Phenylpropanoids	Monolignols	Others	C10480	Myristicin
br:br08003	Phytochemical compounds	Phenylpropanoids	Lignans	Lignans	C10544	1-Acetoxypinoresinol
br:br08003	Phytochemical compounds	Phenylpropanoids	Lignans	Lignans	C10545	Arctigenin
br:br08003	Phytochemical compounds	Phenylpropanoids	Lignans	Lignans	C10546	Austrobailignan 1
br:br08003	Phytochemical compounds	Phenylpropanoids	Lignans	Lignans	C10547	Burseran
br:br08003	Phytochemical compounds	Phenylpropanoids	Lignans	Lignans	C17808	Clemaphenol A
br:br08003	Phytochemical compounds	Phenylpropanoids	Lignans	Lignans	C10552	4'-Demethyldeoxypodophyllotoxin
br:br08003	Phytochemical compounds	Phenylpropanoids	Lignans	Lignans	C10553	4'-Demethylpodophyllotoxin
br:br08003	Phytochemical compounds	Phenylpropanoids	Lignans	Lignans	C10555	Deoxygomisin A
br:br08003	Phytochemical compounds	Phenylpropanoids	Lignans	Lignans	C10556	Deoxypodophyllotoxin
br:br08003	Phytochemical compounds	Phenylpropanoids	Lignans	Lignans	C10557	Dihydroanhydropodorhizol
br:br08003	Phytochemical compounds	Phenylpropanoids	Lignans	Lignans	C10558	Dihydrocubebin
br:br08003	Phytochemical compounds	Phenylpropanoids	Lignans	Lignans	C10559	Diphyllin
br:br08003	Phytochemical compounds	Phenylpropanoids	Lignans	Lignans	C10561	(+)-Eudesmin
br:br08003	Phytochemical compounds	Phenylpropanoids	Lignans	Lignans	C16957	Fargesin
br:br08003	Phytochemical compounds	Phenylpropanoids	Lignans	Lignans	C10616	(+)-Galbacin
br:br08003	Phytochemical compounds	Phenylpropanoids	Lignans	Lignans	C17814	Gomisin B
br:br08003	Phytochemical compounds	Phenylpropanoids	Lignans	Lignans	C10621	Gomisin L1 methyl ether
br:br08003	Phytochemical compounds	Phenylpropanoids	Lignans	Lignans	C10622	Grandisin
br:br08003	Phytochemical compounds	Phenylpropanoids	Lignans	Lignans	C10627	Hinokinin
br:br08003	Phytochemical compounds	Phenylpropanoids	Lignans	Lignans	C10633	Justicidin A
br:br08003	Phytochemical compounds	Phenylpropanoids	Lignans	Lignans	C10636	Justicidin B
br:br08003	Phytochemical compounds	Phenylpropanoids	Lignans	Lignans	C10646	(+)-Lariciresinol
br:br08003	Phytochemical compounds	Phenylpropanoids	Lignans	Lignans	C20454	(-)-Lariciresinol
br:br08003	Phytochemical compounds	Phenylpropanoids	Lignans	Lignans	C10657	Magnosalicin
br:br08003	Phytochemical compounds	Phenylpropanoids	Lignans	Lignans	C10658	Magnoshinin
br:br08003	Phytochemical compounds	Phenylpropanoids	Lignans	Lignans	C10682	Matairesinol
br:br08003	Phytochemical compounds	Phenylpropanoids	Lignans	Lignans	C10551	Morelensin
br:br08003	Phytochemical compounds	Phenylpropanoids	Lignans	Lignans	C10707	Neoisostegane
br:br08003	Phytochemical compounds	Phenylpropanoids	Lignans	Lignans	C10719	Nordihydroguaiaretic acid
br:br08003	Phytochemical compounds	Phenylpropanoids	Lignans	Lignans	C10725	Nortrachelogenin
br:br08003	Phytochemical compounds	Phenylpropanoids	Lignans	Lignans	C10728	Otobain
br:br08003	Phytochemical compounds	Phenylpropanoids	Lignans	Lignans	C10729	alpha-Peltatin
br:br08003	Phytochemical compounds	Phenylpropanoids	Lignans	Lignans	C10730	beta-Peltatin A methyl ether
br:br08003	Phytochemical compounds	Phenylpropanoids	Lignans	Lignans	C10737	Phrymarolin I
br:br08003	Phytochemical compounds	Phenylpropanoids	Lignans	Lignans	C10746	Phyllanthin
br:br08003	Phytochemical compounds	Phenylpropanoids	Lignans	Lignans	C10871	Picropodophyllin
br:br08003	Phytochemical compounds	Phenylpropanoids	Lignans	Lignans	C05366	(+)-Pinoresinol
br:br08003	Phytochemical compounds	Phenylpropanoids	Lignans	Lignans	C20455	(-)-Pinoresinol
br:br08003	Phytochemical compounds	Phenylpropanoids	Lignans	Lignans	C10873	Plicatic acid
br:br08003	Phytochemical compounds	Phenylpropanoids	Lignans	Lignans	C10874	Podophyllotoxin
br:br08003	Phytochemical compounds	Phenylpropanoids	Lignans	Lignans	C10875	Podophyllotoxone
br:br08003	Phytochemical compounds	Phenylpropanoids	Lignans	Lignans	C10877	Prostalidin A
br:br08003	Phytochemical compounds	Phenylpropanoids	Lignans	Lignans	C10879	Saucernetin
br:br08003	Phytochemical compounds	Phenylpropanoids	Lignans	Lignans	C10880	Savinin
br:br08003	Phytochemical compounds	Phenylpropanoids	Lignans	Lignans	C10881	Schisantherin A
br:br08003	Phytochemical compounds	Phenylpropanoids	Lignans	Lignans	C10893	Schizandrin C
br:br08003	Phytochemical compounds	Phenylpropanoids	Lignans	Lignans	C20456	(+)-Secoisolariciresinol
br:br08003	Phytochemical compounds	Phenylpropanoids	Lignans	Lignans	C18167	(-)-Secoisolariciresinol
br:br08003	Phytochemical compounds	Phenylpropanoids	Lignans	Lignans	C10882	Sesamin
br:br08003	Phytochemical compounds	Phenylpropanoids	Lignans	Lignans	C10883	Sesamolinol
br:br08003	Phytochemical compounds	Phenylpropanoids	Lignans	Lignans	C10884	Sesartemin
br:br08003	Phytochemical compounds	Phenylpropanoids	Lignans	Lignans	C10886	Steganacin
br:br08003	Phytochemical compounds	Phenylpropanoids	Lignans	Lignans	C10887	Styraxin
br:br08003	Phytochemical compounds	Phenylpropanoids	Lignans	Lignans	C10889	(+)-Syringaresinol
br:br08003	Phytochemical compounds	Phenylpropanoids	Lignans	Lignans	C10891	Trachelogenin
br:br08003	Phytochemical compounds	Phenylpropanoids	Lignans	Lignans	C10892	(+)-Veraguensin
br:br08003	Phytochemical compounds	Phenylpropanoids	Lignans	Lignans	C10894	Yangambin
br:br08003	Phytochemical compounds	Phenylpropanoids	Lignans	Lignan glycosides	C16915	Arctiin
br:br08003	Phytochemical compounds	Phenylpropanoids	Lignans	Lignan glycosides	C10548	Cleistanthin A
br:br08003	Phytochemical compounds	Phenylpropanoids	Lignans	Lignan glycosides	C10560	Eucommin A
br:br08003	Phytochemical compounds	Phenylpropanoids	Lignans	Lignan glycosides	C17048	Forsythin
br:br08003	Phytochemical compounds	Phenylpropanoids	Lignans	Lignan glycosides	C10870	Phyllanthostatin A
br:br08003	Phytochemical compounds	Phenylpropanoids	Lignans	Lignan glycosides	C17529	(-)-Pinoresinol glucoside
br:br08003	Phytochemical compounds	Phenylpropanoids	Lignans	Lignan glycosides	C10876	Podorhizol beta-D-glucoside
br:br08003	Phytochemical compounds	Phenylpropanoids	Lignans	Lignan glycosides	C10885	Simplexoside
br:br08003	Phytochemical compounds	Phenylpropanoids	Lignans	Lignan glycosides	C10890	(+)-Syringaresinol O-beta-D-glucoside
br:br08003	Phytochemical compounds	Phenylpropanoids	Lignans	Neolignans	C10550	Dehydrodieugenol
br:br08003	Phytochemical compounds	Phenylpropanoids	Lignans	Neolignans	C10554	Denudatin B
br:br08003	Phytochemical compounds	Phenylpropanoids	Lignans	Neolignans	C10446	Diferulic acid
br:br08003	Phytochemical compounds	Phenylpropanoids	Lignans	Neolignans	C10562	Eudesobovatol A
br:br08003	Phytochemical compounds	Phenylpropanoids	Lignans	Neolignans	C10563	Fargesone A
br:br08003	Phytochemical compounds	Phenylpropanoids	Lignans	Neolignans	C10574	Futoquinol
br:br08003	Phytochemical compounds	Phenylpropanoids	Lignans	Neolignans	C10630	Honokiol
br:br08003	Phytochemical compounds	Phenylpropanoids	Lignans	Neolignans	C10638	Kadsurenone
br:br08003	Phytochemical compounds	Phenylpropanoids	Lignans	Neolignans	C10640	Kadsurin A
br:br08003	Phytochemical compounds	Phenylpropanoids	Lignans	Neolignans	C10650	Licarin A
br:br08003	Phytochemical compounds	Phenylpropanoids	Lignans	Neolignans	C10651	Magnolol
br:br08003	Phytochemical compounds	Phenylpropanoids	Lignans	Neolignans	C10690	Megaphone
br:br08003	Phytochemical compounds	Phenylpropanoids	Lignans	Neolignans	C10878	Randainol
br:br08003	Phytochemical compounds	Phenylpropanoids	Lignans	Neolignans	C10888	Surinamensin
br:br08003	Phytochemical compounds	Phenylpropanoids	Lignans	Norlignans	C10628	cis-Hinokiresinol
br:br08003	Phytochemical compounds	Phenylpropanoids	Lignans	Norlignans	C20133	Sugiresinol
br:br08003	Phytochemical compounds	Phenylpropanoids	Coumarins	Coumarins	C09056	Ammoresinol
br:br08003	Phytochemical compounds	Phenylpropanoids	Coumarins	Coumarins	C05851	Coumarin
br:br08003	Phytochemical compounds	Phenylpropanoids	Coumarins	Coumarins	C09147	Calanolide A
br:br08003	Phytochemical compounds	Phenylpropanoids	Coumarins	Coumarins	C09206	Cichoriin
br:br08003	Phytochemical compounds	Phenylpropanoids	Coumarins	Coumarins	C09216	Daphnoretin
br:br08003	Phytochemical compounds	Phenylpropanoids	Coumarins	Coumarins	C09258	Decursin
br:br08003	Phytochemical compounds	Phenylpropanoids	Coumarins	Coumarins	C09260	Dihydrosamidin
br:br08003	Phytochemical compounds	Phenylpropanoids	Coumarins	Coumarins	C09261	Disenecionyl cis-khellactone
br:br08003	Phytochemical compounds	Phenylpropanoids	Coumarins	Coumarins	C00796	Dicumarol
br:br08003	Phytochemical compounds	Phenylpropanoids	Coumarins	Coumarins	C09262	(3'R,4'R)-3'-Epoxyangeloyloxy-4'-acetoxy-3',4'-dihydroseselin
br:br08003	Phytochemical compounds	Phenylpropanoids	Coumarins	Coumarins	C09263	Esculetin
br:br08003	Phytochemical compounds	Phenylpropanoids	Coumarins	Coumarins	C09264	Esculin
br:br08003	Phytochemical compounds	Phenylpropanoids	Coumarins	Coumarins	C09265	Fraxetin
br:br08003	Phytochemical compounds	Phenylpropanoids	Coumarins	Coumarins	C09266	Fraxin
br:br08003	Phytochemical compounds	Phenylpropanoids	Coumarins	Coumarins	C03093	7,8-Dihydroxycoumarin
br:br08003	Phytochemical compounds	Phenylpropanoids	Coumarins	Coumarins	C09268	Herniarin
br:br08003	Phytochemical compounds	Phenylpropanoids	Coumarins	Coumarins	C09270	Isosamidin
br:br08003	Phytochemical compounds	Phenylpropanoids	Coumarins	Coumarins	C09271	Leptodactylone
br:br08003	Phytochemical compounds	Phenylpropanoids	Coumarins	Coumarins	C09273	Luvangetin
br:br08003	Phytochemical compounds	Phenylpropanoids	Coumarins	Coumarins	C09277	Micromelin
br:br08003	Phytochemical compounds	Phenylpropanoids	Coumarins	Coumarins	C09280	Osthol
br:br08003	Phytochemical compounds	Phenylpropanoids	Coumarins	Coumarins	C09281	Ostruthin
br:br08003	Phytochemical compounds	Phenylpropanoids	Coumarins	Coumarins	C09307	Pteryxin
br:br08003	Phytochemical compounds	Phenylpropanoids	Coumarins	Coumarins	C09310	Samidin
br:br08003	Phytochemical compounds	Phenylpropanoids	Coumarins	Coumarins	C09311	Scoparone
br:br08003	Phytochemical compounds	Phenylpropanoids	Coumarins	Coumarins	C01527	Scopolin
br:br08003	Phytochemical compounds	Phenylpropanoids	Coumarins	Coumarins	C01752	Scopoletin
br:br08003	Phytochemical compounds	Phenylpropanoids	Coumarins	Coumarins	C09312	Seselin
br:br08003	Phytochemical compounds	Phenylpropanoids	Coumarins	Coumarins	C09313	5,6,7-Trimethoxycoumarin
br:br08003	Phytochemical compounds	Phenylpropanoids	Coumarins	Coumarins	C09315	Umbelliferone
br:br08003	Phytochemical compounds	Phenylpropanoids	Coumarins	Coumarins	C09316	Visnadin
br:br08003	Phytochemical compounds	Phenylpropanoids	Coumarins	Coumarins	C09317	Xanthyletin
br:br08003	Phytochemical compounds	Phenylpropanoids	Coumarins	Furanocoumarins	C09053	Alloimperatorin
[truncated: 1,711 more rows]
