# Supplementary material for: Rapid exometabolome footprinting combined with multivariate statistics: A powerful tool for bioprocess optimization
Source: Eng Life Sci. 2024 Mar 5;25(2):2300222. doi: 10.1002/elsc.202300222 (PMC11842285; doi:10.1002/elsc.202300222)
Supplement: Supplementary file 2 — Supporting Information [file ELSC-25-2300222-s002.zip › Supplement-to-Reiter-et-al.-2023a-main/examples/Database/Database/Lists/KEGG_list_organisms.xlsx]

## Sheet: Sheet1
Identifier	KEGG_Code	Species	Domain	Kingdom	Phylum	Subphylum
T01001	hsa	Homo sapiens (human)	Eukaryotes	Animals	Vertebrates	Mammals
T01005	ptr	Pan troglodytes (chimpanzee)	Eukaryotes	Animals	Vertebrates	Mammals
T02283	pps	Pan paniscus (bonobo)	Eukaryotes	Animals	Vertebrates	Mammals
T02442	ggo	Gorilla gorilla gorilla (western lowland gorilla)	Eukaryotes	Animals	Vertebrates	Mammals
T01416	pon	Pongo abelii (Sumatran orangutan)	Eukaryotes	Animals	Vertebrates	Mammals
T03265	nle	Nomascus leucogenys (northern white-cheeked gibbon)	Eukaryotes	Animals	Vertebrates	Mammals
T01028	mcc	Macaca mulatta (rhesus monkey)	Eukaryotes	Animals	Vertebrates	Mammals
T02918	mcf	Macaca fascicularis (crab-eating macaque)	Eukaryotes	Animals	Vertebrates	Mammals
T04361	csab	Chlorocebus sabaeus (green monkey)	Eukaryotes	Animals	Vertebrates	Mammals
T03989	rro	Rhinopithecus roxellana (golden snub-nosed monkey)	Eukaryotes	Animals	Vertebrates	Mammals
T04641	rbb	Rhinopithecus bieti (black snub-nosed monkey)	Eukaryotes	Animals	Vertebrates	Mammals
T03264	cjc	Callithrix jacchus (white-tufted-ear marmoset)	Eukaryotes	Animals	Vertebrates	Mammals
T04350	sbq	Saimiri boliviensis boliviensis (Bolivian squirrel monkey)	Eukaryotes	Animals	Vertebrates	Mammals
T01002	mmu	Mus musculus (mouse)	Eukaryotes	Animals	Vertebrates	Mammals
T05910	mcal	Mus caroli (Ryukyu mouse)	Eukaryotes	Animals	Vertebrates	Mammals
T05929	mpah	Mus pahari (shrew mouse)	Eukaryotes	Animals	Vertebrates	Mammals
T01003	rno	Rattus norvegicus (rat)	Eukaryotes	Animals	Vertebrates	Mammals
T05884	mun	Meriones unguiculatus (Mongolian gerbil)	Eukaryotes	Animals	Vertebrates	Mammals
T02813	cge	Cricetulus griseus (Chinese hamster)	Eukaryotes	Animals	Vertebrates	Mammals
T03372	ngi	Nannospalax galili (Upper Galilee mountains blind mole rat)	Eukaryotes	Animals	Vertebrates	Mammals
T02812	hgl	Heterocephalus glaber (naked mole rat)	Eukaryotes	Animals	Vertebrates	Mammals
T04791	ccan	Castor canadensis (American beaver)	Eukaryotes	Animals	Vertebrates	Mammals
T03373	ocu	Oryctolagus cuniculus (rabbit)	Eukaryotes	Animals	Vertebrates	Mammals
T02978	tup	Tupaia chinensis (Chinese tree shrew)	Eukaryotes	Animals	Vertebrates	Mammals
T01007	cfa	Canis lupus familiaris (dog)	Eukaryotes	Animals	Vertebrates	Mammals
T05911	vvp	Vulpes vulpes (red fox)	Eukaryotes	Animals	Vertebrates	Mammals
T01329	aml	Ailuropoda melanoleuca (giant panda)	Eukaryotes	Animals	Vertebrates	Mammals
T03271	umr	Ursus maritimus (polar bear)	Eukaryotes	Animals	Vertebrates	Mammals
T05909	uah	Ursus arctos horribilis	Eukaryotes	Animals	Vertebrates	Mammals
T05148	oro	Odobenus rosmarus divergens (Pacific walrus)	Eukaryotes	Animals	Vertebrates	Mammals
T05871	elk	Enhydra lutris kenyoni (northern sea otter)	Eukaryotes	Animals	Vertebrates	Mammals
T02385	fca	Felis catus (domestic cat)	Eukaryotes	Animals	Vertebrates	Mammals
T02988	ptg	Panthera tigris altaica (Amur tiger)	Eukaryotes	Animals	Vertebrates	Mammals
T06062	ppad	Panthera pardus (leopard)	Eukaryotes	Animals	Vertebrates	Mammals
T04657	aju	Acinonyx jubatus (cheetah)	Eukaryotes	Animals	Vertebrates	Mammals
T01008	bta	Bos taurus (cow)	Eukaryotes	Animals	Vertebrates	Mammals
T02919	bom	Bos mutus (wild yak)	Eukaryotes	Animals	Vertebrates	Mammals
T04792	biu	Bos indicus (zebu cattle)	Eukaryotes	Animals	Vertebrates	Mammals
T05912	bbub	Bubalus bubalis (water buffalo)	Eukaryotes	Animals	Vertebrates	Mammals
T02910	chx	Capra hircus (goat)	Eukaryotes	Animals	Vertebrates	Mammals
T03117	oas	Ovis aries (sheep)	Eukaryotes	Animals	Vertebrates	Mammals
T01009	ssc	Sus scrofa (pig)	Eukaryotes	Animals	Vertebrates	Mammals
T02979	cfr	Camelus ferus (Wild Bactrian camel)	Eukaryotes	Animals	Vertebrates	Mammals
T04642	cdk	Camelus dromedarius (Arabian camel)	Eukaryotes	Animals	Vertebrates	Mammals
T03086	bacu	Balaenoptera acutorostrata scammoni (minke whale)	Eukaryotes	Animals	Vertebrates	Mammals
T03090	lve	Lipotes vexillifer (Yangtze River dolphin)	Eukaryotes	Animals	Vertebrates	Mammals
T05247	oor	Orcinus orca (killer whale)	Eukaryotes	Animals	Vertebrates	Mammals
T05885	dle	Delphinapterus leucas (beluga whale)	Eukaryotes	Animals	Vertebrates	Mammals
T06011	pcad	Physeter catodon (sperm whale)	Eukaryotes	Animals	Vertebrates	Mammals
T01058	ecb	Equus caballus (horse)	Eukaryotes	Animals	Vertebrates	Mammals
T04644	epz	Equus przewalskii (Przewalski's horse)	Eukaryotes	Animals	Vertebrates	Mammals
T04645	eai	Equus asinus (ass)	Eukaryotes	Animals	Vertebrates	Mammals
T02920	myb	Myotis brandtii (Brandt's bat)	Eukaryotes	Animals	Vertebrates	Mammals
T02992	myd	Myotis davidii	Eukaryotes	Animals	Vertebrates	Mammals
T05883	mna	Miniopterus natalensis	Eukaryotes	Animals	Vertebrates	Mammals
T04661	hai	Hipposideros armiger (great roundleaf bat)	Eukaryotes	Animals	Vertebrates	Mammals
T05907	dro	Desmodus rotundus (common vampire bat)	Eukaryotes	Animals	Vertebrates	Mammals
T02993	pale	Pteropus alecto (black flying fox)	Eukaryotes	Animals	Vertebrates	Mammals
T06036	ray	Rousettus aegyptiacus (Egyptian rousette)	Eukaryotes	Animals	Vertebrates	Mammals
T06054	mjv	Manis javanica (Malayan pangolin)	Eukaryotes	Animals	Vertebrates	Mammals
T04351	lav	Loxodonta africana (African savanna elephant)	Eukaryotes	Animals	Vertebrates	Mammals
T05135	tmu	Trichechus manatus latirostris (Florida manatee)	Eukaryotes	Animals	Vertebrates	Mammals
T01031	mdo	Monodelphis domestica (opossum)	Eukaryotes	Animals	Vertebrates	Mammals
T02286	shr	Sarcophilus harrisii (Tasmanian devil)	Eukaryotes	Animals	Vertebrates	Mammals
T05867	pcw	Phascolarctos cinereus (koala)	Eukaryotes	Animals	Vertebrates	Mammals
T01045	oaa	Ornithorhynchus anatinus (platypus)	Eukaryotes	Animals	Vertebrates	Mammals
T01006	gga	Gallus gallus (chicken)	Eukaryotes	Animals	Vertebrates	Birds
T01523	mgp	Meleagris gallopavo (turkey)	Eukaryotes	Animals	Vertebrates	Birds
T04297	cjo	Coturnix japonica (Japanese quail)	Eukaryotes	Animals	Vertebrates	Birds
T06015	nmel	Numida meleagris (helmeted guineafowl)	Eukaryotes	Animals	Vertebrates	Birds
T02816	apla	Anas platyrhynchos (mallard)	Eukaryotes	Animals	Vertebrates	Birds
T04896	acyg	Anser cygnoides domesticus (swan goose)	Eukaryotes	Animals	Vertebrates	Birds
T01082	tgu	Taeniopygia guttata (zebra finch)	Eukaryotes	Animals	Vertebrates	Birds
T05897	lsr	Lonchura striata domestica (Bengalese finch)	Eukaryotes	Animals	Vertebrates	Birds
T05755	scan	Serinus canaria (common canary)	Eukaryotes	Animals	Vertebrates	Birds
T03755	gfr	Geospiza fortis (medium ground-finch)	Eukaryotes	Animals	Vertebrates	Birds
T02815	fab	Ficedula albicollis (collared flycatcher)	Eukaryotes	Animals	Vertebrates	Birds
T02921	phi	Pseudopodoces humilis (Tibetan ground-tit)	Eukaryotes	Animals	Vertebrates	Birds
T04864	pmaj	Parus major (Great Tit)	Eukaryotes	Animals	Vertebrates	Birds
T05602	ccae	Cyanistes caeruleus (blue tit)	Eukaryotes	Animals	Vertebrates	Birds
T03546	ccw	Corvus cornix (hooded crow)	Eukaryotes	Animals	Vertebrates	Birds
T05887	etl	Empidonax traillii (willow flycatcher)	Eukaryotes	Animals	Vertebrates	Birds
T02856	fpg	Falco peregrinus (peregrine falcon)	Eukaryotes	Animals	Vertebrates	Birds
T02911	fch	Falco cherrug (Saker falcon)	Eukaryotes	Animals	Vertebrates	Birds
T02912	clv	Columba livia (rock pigeon)	Eukaryotes	Animals	Vertebrates	Birds
T05152	egz	Egretta garzetta (little egret)	Eukaryotes	Animals	Vertebrates	Birds
T05756	nni	Nipponia nippon (crested ibis)	Eukaryotes	Animals	Vertebrates	Birds
T05777	acun	Athene cunicularia (burrowing owl)	Eukaryotes	Animals	Vertebrates	Birds
T06012	padl	Pygoscelis adeliae (Adelie penguin)	Eukaryotes	Animals	Vertebrates	Birds
T04298	aam	Apteryx mantelli mantelli (brown kiwi)	Eukaryotes	Animals	Vertebrates	Birds
T02922	asn	Alligator sinensis (Chinese alligator)	Eukaryotes	Animals	Vertebrates	Reptiles
T03087	amj	Alligator mississippiensis (American alligator)	Eukaryotes	Animals	Vertebrates	Reptiles
T02980	pss	Pelodiscus sinensis (Chinese soft-shelled turtle)	Eukaryotes	Animals	Vertebrates	Reptiles
T02989	cmy	Chelonia mydas (green sea turtle)	Eukaryotes	Animals	Vertebrates	Reptiles
T04662	cpic	Chrysemys picta (western painted turtle)	Eukaryotes	Animals	Vertebrates	Reptiles
T01608	acs	Anolis carolinensis (green anole)	Eukaryotes	Animals	Vertebrates	Reptiles
T05000	pvt	Pogona vitticeps (central bearded dragon)	Eukaryotes	Animals	Vertebrates	Reptiles
T03091	pbi	Python bivittatus (Burmese python)	Eukaryotes	Animals	Vertebrates	Reptiles
T05763	pmur	Protobothrops mucrosquamatus (Taiwan habu)	Eukaryotes	Animals	Vertebrates	Reptiles
T06107	tsr	Thamnophis sirtalis	Eukaryotes	Animals	Vertebrates	Reptiles
T06059	pmua	Podarcis muralis (common wall lizard)	Eukaryotes	Animals	Vertebrates	Reptiles
T04299	gja	Gekko japonicus	Eukaryotes	Animals	Vertebrates	Reptiles
T01010	xla	Xenopus laevis (African clawed frog)	Eukaryotes	Animals	Vertebrates	Amphibians
T01011	xtr	Xenopus tropicalis (western clawed frog)	Eukaryotes	Animals	Vertebrates	Amphibians
T04897	npr	Nanorana parkeri	Eukaryotes	Animals	Vertebrates	Amphibians
T01004	dre	Danio rerio (zebrafish)	Eukaryotes	Animals	Vertebrates	Fishes
T04916	srx	Sinocyclocheilus rhinocerous	Eukaryotes	Animals	Vertebrates	Fishes
T04917	sanh	Sinocyclocheilus anshuiensis	Eukaryotes	Animals	Vertebrates	Fishes
T04918	sgh	Sinocyclocheilus grahami	Eukaryotes	Animals	Vertebrates	Fishes
T05134	ccar	Cyprinus carpio (common carp)	Eukaryotes	Animals	Vertebrates	Fishes
T04658	ipu	Ictalurus punctatus (channel catfish)	Eukaryotes	Animals	Vertebrates	Fishes
T05759	phyp	Pangasianodon hypophthalmus (striped catfish)	Eukaryotes	Animals	Vertebrates	Fishes
T05042	amex	Astyanax mexicanus (Mexican tetra)	Eukaryotes	Animals	Vertebrates	Fishes
T05787	eee	Electrophorus electricus (electric eel)	Eukaryotes	Animals	Vertebrates	Fishes
T02386	tru	Takifugu rubripes (torafugu)	Eukaryotes	Animals	Vertebrates	Fishes
T04346	tng	Tetraodon nigroviridis (spotted green pufferfish)	Eukaryotes	Animals	Vertebrates	Fishes
T04659	lco	Larimichthys crocea (large yellow croaker)	Eukaryotes	Animals	Vertebrates	Fishes
T04920	ncc	Notothenia coriiceps (black rockcod)	Eukaryotes	Animals	Vertebrates	Fishes
T02814	mze	Maylandia zebra (zebra mbuna)	Eukaryotes	Animals	Vertebrates	Fishes
T06104	onl	Oreochromis niloticus (Nile tilapia)	Eukaryotes	Animals	Vertebrates	Fishes
T02443	ola	Oryzias latipes (Japanese medaka)	Eukaryotes	Animals	Vertebrates	Fishes
T02923	xma	Xiphophorus maculatus (southern platyfish)	Eukaryotes	Animals	Vertebrates	Fishes
T05908	xco	Xiphophorus couchianus (Monterrey platyfish)	Eukaryotes	Animals	Vertebrates	Fishes
T05149	pret	Poecilia reticulata (guppy)	Eukaryotes	Animals	Vertebrates	Fishes
T06110	cvg	Cyprinodon variegatus (sheepshead minnow)	Eukaryotes	Animals	Vertebrates	Fishes
T05163	nfu	Nothobranchius furzeri (turquoise killifish)	Eukaryotes	Animals	Vertebrates	Fishes
T05608	kmr	Kryptolebias marmoratus (mangrove rivulus)	Eukaryotes	Animals	Vertebrates	Fishes
T06063	alim	Austrofundulus limnaeus (annual killifish)	Eukaryotes	Animals	Vertebrates	Fishes
T06018	aoce	Amphiprion ocellaris (clown anemonefish)	Eukaryotes	Animals	Vertebrates	Fishes
T04866	csem	Cynoglossus semilaevis (tongue sole)	Eukaryotes	Animals	Vertebrates	Fishes
T06037	pov	Paralichthys olivaceus (Japanese flounder)	Eukaryotes	Animals	Vertebrates	Fishes
T04895	lcf	Lates calcarifer (barramundi perch)	Eukaryotes	Animals	Vertebrates	Fishes
T05606	sdu	Seriola dumerili (greater amberjack)	Eukaryotes	Animals	Vertebrates	Fishes
T06058	slal	Seriola lalandi dorsalis (Yellowtail amberjack)	Eukaryotes	Animals	Vertebrates	Fishes
T04969	hcq	Hippocampus comes (tiger tail seahorse)	Eukaryotes	Animals	Vertebrates	Fishes
T05002	bpec	Boleophthalmus pectinirostris (great blue-spotted mudskipper)	Eukaryotes	Animals	Vertebrates	Fishes
T05607	malb	Monopterus albus (swamp eel)	Eukaryotes	Animals	Vertebrates	Fishes
T04363	sasa	Salmo salar (Atlantic salmon)	Eukaryotes	Animals	Vertebrates	Fishes
T05605	otw	Oncorhynchus tshawytscha (Chinook salmon)	Eukaryotes	Animals	Vertebrates	Fishes
T05762	salp	Salvelinus alpinus (Arctic char)	Eukaryotes	Animals	Vertebrates	Fishes
T04894	els	Esox lucius (northern pike)	Eukaryotes	Animals	Vertebrates	Fishes
T04919	sfm	Scleropages formosus (Asian bonytongue)	Eukaryotes	Animals	Vertebrates	Fishes
T05788	pki	Paramormyrops kingsleyae	Eukaryotes	Animals	Vertebrates	Fishes
T02913	lcm	Latimeria chalumnae (coelacanth)	Eukaryotes	Animals	Vertebrates	Fishes
T03088	cmk	Callorhinchus milii (elephant shark)	Eukaryotes	Animals	Vertebrates	Cartilaginous fishes
T06055	rtp	Rhincodon typus (whale shark)	Eukaryotes	Animals	Vertebrates	Cartilaginous fishes
T01074	bfo	Branchiostoma floridae (Florida lancelet)	Eukaryotes	Animals	Lancelets
T01056	cin	Ciona intestinalis (sea squirt)	Eukaryotes	Animals	Ascidians
T01019	spu	Strongylocentrotus purpuratus (purple sea urchin)	Eukaryotes	Animals	Echinoderms
T05078	aplc	Acanthaster planci (crown-of-thorns starfish)	Eukaryotes	Animals	Echinoderms
T04123	sko	Saccoglossus kowalevskii (acorn worm)	Eukaryotes	Animals	Hemichordates
T00030	dme	Drosophila melanogaster (fruit fly)	Eukaryotes	Animals	Arthropods	Insects
T01060	der	Drosophila erecta	Eukaryotes	Animals	Arthropods	Insects
T01064	dse	Drosophila sechellia	Eukaryotes	Animals	Arthropods	Insects
T01065	dsi	Drosophila simulans	Eukaryotes	Animals	Arthropods	Insects
T01068	dya	Drosophila yakuba	Eukaryotes	Animals	Arthropods	Insects
T01059	dan	Drosophila ananassae	Eukaryotes	Animals	Arthropods	Insects
T06108	dsr	Drosophila serrata	Eukaryotes	Animals	Arthropods	Insects
T01032	dpo	Drosophila pseudoobscura pseudoobscura	Eukaryotes	Animals	Arthropods	Insects
T01063	dpe	Drosophila persimilis	Eukaryotes	Animals	Arthropods	Insects
T06132	dmn	Drosophila miranda	Eukaryotes	Animals	Arthropods	Insects
T01067	dwi	Drosophila willistoni	Eukaryotes	Animals	Arthropods	Insects
T01061	dgr	Drosophila grimshawi	Eukaryotes	Animals	Arthropods	Insects
T01062	dmo	Drosophila mojavensis	Eukaryotes	Animals	Arthropods	Insects
T05886	daz	Drosophila arizonae	Eukaryotes	Animals	Arthropods	Insects
T05898	dnv	Drosophila navojoa	Eukaryotes	Animals	Arthropods	Insects
T05888	dhe	Drosophila hydei	Eukaryotes	Animals	Arthropods	Insects
T01066	dvi	Drosophila virilis	Eukaryotes	Animals	Arthropods	Insects
T03448	mde	Musca domestica (house fly)	Eukaryotes	Animals	Arthropods	Insects
T06013	lcq	Lucilia cuprina (Australian sheep blowfly)	Eukaryotes	Animals	Arthropods	Insects
T01036	aga	Anopheles gambiae (mosquito)	Eukaryotes	Animals	Arthropods	Insects
T01053	aag	Aedes aegypti (yellow fever mosquito)	Eukaryotes	Animals	Arthropods	Insects
T06060	aalb	Aedes albopictus (Asian tiger mosquito)	Eukaryotes	Animals	Arthropods	Insects
T01079	cqu	Culex quinquefasciatus (southern house mosquito)	Eukaryotes	Animals	Arthropods	Insects
T01057	ame	Apis mellifera (honey bee)	Eukaryotes	Animals	Arthropods	Insects
T04362	bim	Bombus impatiens (common eastern bumble bee)	Eukaryotes	Animals	Arthropods	Insects
T04364	bter	Bombus terrestris (buff-tailed bumblebee)	Eukaryotes	Animals	Arthropods	Insects
T06061	ccal	Ceratina calcarata (carpenter bee)	Eukaryotes	Animals	Arthropods	Insects
T06109	obb	Osmia bicornis bicornis	Eukaryotes	Animals	Arthropods	Insects
T03916	soc	Solenopsis invicta (red fire ant)	Eukaryotes	Animals	Arthropods	Insects
T05760	mpha	Monomorium pharaonis (pharaoh ant)	Eukaryotes	Animals	Arthropods	Insects
T03917	aec	Acromyrmex echinatior (Panamanian leafcutter ant)	Eukaryotes	Animals	Arthropods	Insects
T04923	acep	Atta cephalotes (leaf cutting ant)	Eukaryotes	Animals	Arthropods	Insects
T04903	pbar	Pogonomyrmex barbatus (red harvester ant)	Eukaryotes	Animals	Arthropods	Insects
T06016	vem	Vollenhovia emeryi	Eukaryotes	Animals	Arthropods	Insects
T03918	hst	Harpegnathos saltator (Jerdon's jumping ant)	Eukaryotes	Animals	Arthropods	Insects
T05610	dqu	Dinoponera quadriceps	Eukaryotes	Animals	Arthropods	Insects
T03919	cfo	Camponotus floridanus (Florida carpenter ant)	Eukaryotes	Animals	Arthropods	Insects
T04898	lhu	Linepithema humile (Argentine ant)	Eukaryotes	Animals	Arthropods	Insects
T05003	pgc	Pseudomyrmex gracilis	Eukaryotes	Animals	Arthropods	Insects
T05778	obo	Ooceraea biroi (clonal raider ant)	Eukaryotes	Animals	Arthropods	Insects
T05611	pcf	Polistes canadensis	Eukaryotes	Animals	Arthropods	Insects
T01081	nvi	Nasonia vitripennis (jewel wasp)	Eukaryotes	Animals	Arthropods	Insects
T06056	csol	Ceratosolen solmsi marchali	Eukaryotes	Animals	Arthropods	Insects
T05600	mdl	Microplitis demolitor	Eukaryotes	Animals	Arthropods	Insects
T01046	tca	Tribolium castaneum (red flour beetle)	Eukaryotes	Animals	Arthropods	Insects
T04899	dpa	Dendroctonus ponderosae (mountain pine beetle)	Eukaryotes	Animals	Arthropods	Insects
T06105	atd	Aethina tumida (small hive beetle)	Eukaryotes	Animals	Arthropods	Insects
T04922	nvl	Nicrophorus vespilloides	Eukaryotes	Animals	Arthropods	Insects
T02817	bmor	Bombyx mori (domestic silkworm)	Eukaryotes	Animals	Arthropods	Insects
T05882	bman	Bombyx mandarina (wild silkworm)	Eukaryotes	Animals	Arthropods	Insects
T04344	dpl	Danaus plexippus (monarch butterfly)	Eukaryotes	Animals	Arthropods	Insects
T05138	pmac	Papilio machaon (common yellow swallowtail)	Eukaryotes	Animals	Arthropods	Insects
T05162	prap	Pieris rapae (cabbage white)	Eukaryotes	Animals	Arthropods	Insects
T05609	haw	Helicoverpa armigera (cotton bollworm)	Eukaryotes	Animals	Arthropods	Insects
T05757	tnl	Trichoplusia ni (cabbage looper)	Eukaryotes	Animals	Arthropods	Insects
T03915	pxy	Plutella xylostella (diamondback moth)	Eukaryotes	Animals	Arthropods	Insects
T01076	api	Acyrthosiphon pisum (pea aphid)	Eukaryotes	Animals	Arthropods	Insects
T04900	dnx	Diuraphis noxia (Russian wheat aphid)	Eukaryotes	Animals	Arthropods	Insects
T05869	ags	Aphis gossypii (cotton aphid)	Eukaryotes	Animals	Arthropods	Insects
T06065	rmd	Rhopalosiphum maidis (corn leaf aphid)	Eukaryotes	Animals	Arthropods	Insects
T06019	btab	Bemisia tabaci (sweet potato whitefly)	Eukaryotes	Animals	Arthropods	Insects
T05603	clec	Cimex lectularius (bed bug)	Eukaryotes	Animals	Arthropods	Insects
T01223	phu	Pediculus humanus corporis (human body louse)	Eukaryotes	Animals	Arthropods	Insects
T05136	zne	Zootermopsis nevadensis	Eukaryotes	Animals	Arthropods	Insects
T05043	fcd	Folsomia candida	Eukaryotes	Animals	Arthropods	Insects
T04347	dpx	Daphnia pulex (common water flea)	Eukaryotes	Animals	Arthropods	Crustaceans
T06111	pvm	Penaeus vannamei (Pacific white shrimp)	Eukaryotes	Animals	Arthropods	Crustaceans
T01131	isc	Ixodes scapularis (black-legged tick)	Eukaryotes	Animals	Arthropods	Chelicerates
T04901	tut	Tetranychus urticae (two-spotted spider mite)	Eukaryotes	Animals	Arthropods	Chelicerates
T05775	dpte	Dermatophagoides pteronyssinus (European house dust mite)	Eukaryotes	Animals	Arthropods	Chelicerates
T06064	cscu	Centruroides sculpturatus (bark scorpion)	Eukaryotes	Animals	Arthropods	Chelicerates
T06106	ptep	Parasteatoda tepidariorum (common house spider)	Eukaryotes	Animals	Arthropods	Chelicerates
T00019	cel	Caenorhabditis elegans (nematode)	Eukaryotes	Animals	Nematodes
T01054	cbr	Caenorhabditis briggsae	Eukaryotes	Animals	Nematodes
T01050	bmy	Brugia malayi (filaria)	Eukaryotes	Animals	Nematodes
T02664	loa	Loa loa (eye worm)	Eukaryotes	Animals	Nematodes
T04867	nai	Necator americanus	Eukaryotes	Animals	Nematodes
T01609	tsp	Trichinella spiralis	Eukaryotes	Animals	Nematodes
T03272	hro	Helobdella robusta	Eukaryotes	Animals	Annelids
T03273	lgi	Lottia gigantea (owl limpet)	Eukaryotes	Animals	Mollusks
T05881	pcan	Pomacea canaliculata (golden apple snail)	Eukaryotes	Animals	Mollusks
T03920	crg	Crassostrea gigas (Pacific oyster)	Eukaryotes	Animals	Mollusks
T05079	myi	Mizuhopecten yessoensis (Yesso scallop)	Eukaryotes	Animals	Mollusks
T04127	obi	Octopus bimaculoides	Eukaryotes	Animals	Mollusks
T04921	lak	Lingula anatina	Eukaryotes	Animals	Brachiopodas
T01095	smm	Schistosoma mansoni	Eukaryotes	Animals	Flatworms
T05004	shx	Schistosoma haematobium	Eukaryotes	Animals	Flatworms
T04902	ovi	Opisthorchis viverrini	Eukaryotes	Animals	Flatworms
T05553	egl	Echinococcus granulosus	Eukaryotes	Animals	Flatworms
T01037	nve	Nematostella vectensis (starlet sea anemone)	Eukaryotes	Animals	Cnidarians
T05080	epa	Exaiptasia diaphana	Eukaryotes	Animals	Cnidarians
T04352	adf	Acropora digitifera (stony coral)	Eukaryotes	Animals	Cnidarians
T06134	amil	Acropora millepora	Eukaryotes	Animals	Cnidarians
T05773	pdam	Pocillopora damicornis (lace coral)	Eukaryotes	Animals	Cnidarians
T05774	spis	Stylophora pistillata	Eukaryotes	Animals	Cnidarians
T06112	dgt	Dendronephthya gigantea (soft corals)	Eukaryotes	Animals	Cnidarians
T01080	hmg	Hydra vulgaris	Eukaryotes	Animals	Cnidarians
T01069	tad	Trichoplax adhaerens	Eukaryotes	Animals	Placozoans
T02284	aqu	Amphimedon queenslandica (sponge)	Eukaryotes	Animals	Poriferans
T00041	ath	Arabidopsis thaliana (thale cress)	Eukaryotes	Plants	Eudicots	Mustard family
T01578	aly	Arabidopsis lyrata (lyrate rockcress)	Eukaryotes	Plants	Eudicots	Mustard family
T02984	crb	Capsella rubella	Eukaryotes	Plants	Eudicots	Mustard family
T05044	csat	Camelina sativa (false flax)	Eukaryotes	Plants	Eudicots	Mustard family
T02985	eus	Eutrema salsugineum	Eukaryotes	Plants	Eudicots	Mustard family
T03449	brp	Brassica rapa (field mustard)	Eukaryotes	Plants	Eudicots	Mustard family
T04128	bna	Brassica napus (rape)	Eukaryotes	Plants	Eudicots	Mustard family
T04124	boe	Brassica oleracea (wild cabbage)	Eukaryotes	Plants	Eudicots	Mustard family
T06014	rsz	Raphanus sativus (radish)	Eukaryotes	Plants	Eudicots	Mustard family
T04125	thj	Tarenaya hassleriana (spider flower)	Eukaryotes	Plants	Eudicots	Caper family
T05151	cpap	Carica papaya (papaya)	Eukaryotes	Plants	Eudicots	Papaya family
T02983	cit	Citrus sinensis (Valencia orange)	Eukaryotes	Plants	Eudicots	Rue family
T02982	cic	Citrus clementina (mandarin orange)	Eukaryotes	Plants	Eudicots	Rue family
T02994	tcc	Theobroma cacao (cacao)	Eukaryotes	Plants	Eudicots	Mallow family
T04129	gra	Gossypium raimondii	Eukaryotes	Plants	Eudicots	Mallow family
T04793	ghi	Gossypium hirsutum (upland cotton)	Eukaryotes	Plants	Eudicots	Mallow family
T05776	gab	Gossypium arboreum	Eukaryotes	Plants	Eudicots	Mallow family
T05242	dzi	Durio zibethinus (durian)	Eukaryotes	Plants	Eudicots	Mallow family
T03547	egr	Eucalyptus grandis (rose gum)	Eukaryotes	Plants	Eudicots	Myrtle family
T01710	gmx	Glycine max (soybean)	Eukaryotes	Plants	Eudicots	Pea family
T06057	gsj	Glycine soja (wild soybean)	Eukaryotes	Plants	Eudicots	Pea family
T03093	pvu	Phaseolus vulgaris (common bean)	Eukaryotes	Plants	Eudicots	Pea family
T04126	vra	Vigna radiata (mung bean)	Eukaryotes	Plants	Eudicots	Pea family
T04660	var	Vigna angularis (adzuki bean)	Eukaryotes	Plants	Eudicots	Pea family
T06017	vun	Vigna unguiculata (cowpea)	Eukaryotes	Plants	Eudicots	Pea family
T04868	ccaj	Cajanus cajan (pigeon pea)	Eukaryotes	Plants	Eudicots	Pea family
T01716	mtr	Medicago truncatula (barrel medic)	Eukaryotes	Plants	Eudicots	Pea family
T02819	cam	Cicer arietinum (chickpea)	Eukaryotes	Plants	Eudicots	Pea family
T04348	lja	Lotus japonicus	Eukaryotes	Plants	Eudicots	Pea family
T04300	adu	Arachis duranensis	Eukaryotes	Plants	Eudicots	Pea family
T04301	aip	Arachis ipaensis	Eukaryotes	Plants	Eudicots	Pea family
T04664	lang	Lupinus angustifolius (narrow-leaved blue lupine)	Eukaryotes	Plants	Eudicots	Pea family
T02666	fve	Fragaria vesca (woodland strawberry)	Eukaryotes	Plants	Eudicots	Rose family
T06020	rcn	Rosa chinensis (China rose)	Eukaryotes	Plants	Eudicots	Rose family
T03092	pper	Prunus persica (peach)	Eukaryotes	Plants	Eudicots	Rose family
T03196	pmum	Prunus mume (Japanese apricot)	Eukaryotes	Plants	Eudicots	Rose family
T05161	pavi	Prunus avium (sweet cherry)	Eukaryotes	Plants	Eudicots	Rose family
T03194	mdm	Malus domestica (apple)	Eukaryotes	Plants	Eudicots	Rose family
T03446	pxb	Pyrus x bretschneideri (Chinese white pear)	Eukaryotes	Plants	Eudicots	Rose family
T04794	zju	Ziziphus jujuba (Chinese jujube)	Eukaryotes	Plants	Eudicots	Buckthorn family
T02486	csv	Cucumis sativus (cucumber)	Eukaryotes	Plants	Eudicots	Cucumber family
T03195	cmo	Cucumis melo (muskmelon)	Eukaryotes	Plants	Eudicots	Cucumber family
T05045	mcha	Momordica charantia (bitter melon)	Eukaryotes	Plants	Eudicots	Cucumber family
T05246	cmax	Cucurbita maxima (winter squash)	Eukaryotes	Plants	Eudicots	Cucumber family
T05248	cmos	Cucurbita moschata (crookneck pumpkin)	Eukaryotes	Plants	Eudicots	Cucumber family
T05351	cpep	Cucurbita pepo subsp. pepo (vegetable marrow)	Eukaryotes	Plants	Eudicots	Cucumber family
T01087	rcu	Ricinus communis (castor bean)	Eukaryotes	Plants	Eudicots	Spurge family
T03922	jcu	Jatropha curcas	Eukaryotes	Plants	Eudicots	Spurge family
T05150	hbr	Hevea brasiliensis (rubber tree)	Eukaryotes	Plants	Eudicots	Spurge family
T05761	mesc	Manihot esculenta (cassava)	Eukaryotes	Plants	Eudicots	Spurge family
T01077	pop	Populus trichocarpa (black cottonwood)	Eukaryotes	Plants	Eudicots	Willow family
T05872	peu	Populus euphratica (Euphrates poplar)	Eukaryotes	Plants	Eudicots	Willow family
T05245	jre	Juglans regia (English walnut)	Eukaryotes	Plants	Eudicots	Walnut family
T05868	qsu	Quercus suber (cork oak)	Eukaryotes	Plants	Eudicots	Beech family
T01084	vvi	Vitis vinifera (wine grape)	Eukaryotes	Plants	Eudicots	Grape family
T02665	sly	Solanum lycopersicum (tomato)	Eukaryotes	Plants	Eudicots	Nightshade family
T04130	spen	Solanum pennellii	Eukaryotes	Plants	Eudicots	Nightshade family
T02981	sot	Solanum tuberosum (potato)	Eukaryotes	Plants	Eudicots	Nightshade family
T04646	cann	Capsicum annuum	Eukaryotes	Plants	Eudicots	Nightshade family
T04643	nta	Nicotiana tabacum (common tobacco)	Eukaryotes	Plants	Eudicots	Nightshade family
T05026	nsy	Nicotiana sylvestris	Eukaryotes	Plants	Eudicots	Nightshade family
T05025	nto	Nicotiana tomentosiformis	Eukaryotes	Plants	Eudicots	Nightshade family
T05870	nau	Nicotiana attenuata	Eukaryotes	Plants	Eudicots	Nightshade family
T04663	ini	Ipomoea nil (Japanese morning glory)	Eukaryotes	Plants	Eudicots	Morning-glory family
T04135	sind	Sesamum indicum (sesame)	Eukaryotes	Plants	Eudicots	Sesame family
T05244	oeu	Olea europaea var. sylvestris (wild olive)	Eukaryotes	Plants	Eudicots	Olive family
T05101	han	Helianthus annuus (common sunflower)	Eukaryotes	Plants	Eudicots	Daisy family
T05352	lsv	Lactuca sativa (garden lettuce)	Eukaryotes	Plants	Eudicots	Daisy family
T05604	ccav	Cynara cardunculus var. scolymus (artichoke)	Eukaryotes	Plants	Eudicots	Daisy family
T05350	dcr	Daucus carota (carrot)	Eukaryotes	Plants	Eudicots	Parsley family
T03548	bvg	Beta vulgaris (sugar beet)	Eukaryotes	Plants	Eudicots	Amaranth family
T05137	soe	Spinacia oleracea (spinach)	Eukaryotes	Plants	Eudicots	Amaranth family
T05764	cqi	Chenopodium quinoa (quinoa)	Eukaryotes	Plants	Eudicots	Amaranth family
T04131	nnu	Nelumbo nucifera (sacred lotus)	Eukaryotes	Plants	Eudicots	Lotus family
T05758	psom	Papaver somniferum (opium poppy)	Eukaryotes	Plants	Eudicots	Poppy family
T01015	osa	Oryza sativa japonica (Japanese rice) (RefSeq)	Eukaryotes	Plants	Monocots	Grass family
T02163	dosa	Oryza sativa japonica (Japanese rice) (RAPDB)	Eukaryotes	Plants	Monocots	Grass family
T02995	obr	Oryza brachyantha (malo sina)	Eukaryotes	Plants	Monocots	Grass family
T01717	bdi	Brachypodium distachyon	Eukaryotes	Plants	Monocots	Grass family
T04345	ats	Aegilops tauschii (wheat D)	Eukaryotes	Plants	Monocots	Grass family
T01086	sbi	Sorghum bicolor (sorghum)	Eukaryotes	Plants	Monocots	Grass family
T01088	zma	Zea mays (maize)	Eukaryotes	Plants	Monocots	Grass family
T02818	sita	Setaria italica (foxtail millet)	Eukaryotes	Plants	Monocots	Grass family
T03274	pda	Phoenix dactylifera (date palm)	Eukaryotes	Plants	Monocots	Palm family
T03921	egu	Elaeis guineensis (African oil palm)	Eukaryotes	Plants	Monocots	Palm family
T03447	mus	Musa acuminata (wild Malaysian banana)	Eukaryotes	Plants	Monocots	Banana family
T05027	dct	Dendrobium catenatum	Eukaryotes	Plants	Monocots	Orchid family
T05601	peq	Phalaenopsis equestris	Eukaryotes	Plants	Monocots	Orchid family
T05243	aof	Asparagus officinalis (garden asparagus)	Eukaryotes	Plants	Monocots	Asparagus family
T02990	atr	Amborella trichopoda	Eukaryotes	Plants	Basal Magnoliophyta	Amborella family
T01496	smo	Selaginella moellendorffii	Eukaryotes	Plants	Ferns
T01041	ppp	Physcomitrium patens	Eukaryotes	Plants	Mosses
T01039	cre	Chlamydomonas reinhardtii	Eukaryotes	Plants	Green algae
T01330	vcn	Volvox carteri f. nagariensis	Eukaryotes	Plants	Green algae
T05028	mng	Monoraphidium neglectum	Eukaryotes	Plants	Green algae
T02914	csl	Coccomyxa subellipsoidea	Eukaryotes	Plants	Green algae
T02924	cvr	Chlorella variabilis	Eukaryotes	Plants	Green algae
T04132	apro	Auxenochlorella protothecoides	Eukaryotes	Plants	Green algae
T01029	olu	Ostreococcus lucimarinus	Eukaryotes	Plants	Green algae
T01358	ota	Ostreococcus tauri	Eukaryotes	Plants	Green algae
T03089	bpg	Bathycoccus prasinos	Eukaryotes	Plants	Green algae
T02695	mis	Micromonas commoda	Eukaryotes	Plants	Green algae
T02696	mpp	Micromonas pusilla	Eukaryotes	Plants	Green algae
T00175	cme	Cyanidioschyzon merolae	Eukaryotes	Plants	Red algae
T02926	gsl	Galdieria sulphuraria	Eukaryotes	Plants	Red algae
T02916	ccp	Chondrus crispus (carragheen)	Eukaryotes	Plants	Red algae
T00005	sce	Saccharomyces cerevisiae (budding yeast)	Eukaryotes	Fungi	Ascomycetes	Saccharomycetes
T00167	ago	Ashbya gossypii (Eremothecium gossypii)	Eukaryotes	Fungi	Ascomycetes	Saccharomycetes
T02237	erc	Eremothecium cymbalariae	Eukaryotes	Fungi	Ascomycetes	Saccharomycetes
T01025	kla	Kluyveromyces lactis	Eukaryotes	Fungi	Ascomycetes	Saccharomycetes
T05269	kmx	Kluyveromyces marxianus	Eukaryotes	Fungi	Ascomycetes	Saccharomycetes
T01117	lth	Lachancea thermotolerans	Eukaryotes	Fungi	Ascomycetes	Saccharomycetes
T01049	vpo	Vanderwaltozyma polyspora	Eukaryotes	Fungi	Ascomycetes	Saccharomycetes
T01118	zro	Zygosaccharomyces rouxii	Eukaryotes	Fungi	Ascomycetes	Saccharomycetes
T01024	cgr	Candida glabrata	Eukaryotes	Fungi	Ascomycetes	Saccharomycetes
T02233	ncs	Naumovozyma castellii	Eukaryotes	Fungi	Ascomycetes	Saccharomycetes
T02234	ndi	Naumovozyma dairenensis	Eukaryotes	Fungi	Ascomycetes	Saccharomycetes
T02235	tpf	Tetrapisispora phaffii	Eukaryotes	Fungi	Ascomycetes	Saccharomycetes
T02489	tbl	Tetrapisispora blattae	Eukaryotes	Fungi	Ascomycetes	Saccharomycetes
T02236	tdl	Torulaspora delbrueckii	Eukaryotes	Fungi	Ascomycetes	Saccharomycetes
T06981	tgb	Torulaspora globosa	Eukaryotes	Fungi	Ascomycetes	Saccharomycetes
T02487	kaf	Kazachstania africana	Eukaryotes	Fungi	Ascomycetes	Saccharomycetes
T06976	zmk	Zygotorulaspora mrakii	Eukaryotes	Fungi	Ascomycetes	Saccharomycetes
T01092	ppa	Komagataella phaffii	Eukaryotes	Fungi	Ascomycetes	Saccharomycetes
T01026	dha	Debaryomyces hansenii	Eukaryotes	Fungi	Ascomycetes	Saccharomycetes
T01023	pic	Scheffersomyces stipitis	Eukaryotes	Fungi	Ascomycetes	Saccharomycetes
T01150	pgu	Meyerozyma guilliermondii	Eukaryotes	Fungi	Ascomycetes	Saccharomycetes
T03101	spaa	Spathaspora passalidarum	Eukaryotes	Fungi	Ascomycetes	Saccharomycetes
T01116	lel	Lodderomyces elongisporus	Eukaryotes	Fungi	Ascomycetes	Saccharomycetes
T00189	cal	Candida albicans	Eukaryotes	Fungi	Ascomycetes	Saccharomycetes
T01115	ctp	Candida tropicalis	Eukaryotes	Fungi	Ascomycetes	Saccharomycetes
T02488	cot	Candida orthopsilosis	Eukaryotes	Fungi	Ascomycetes	Saccharomycetes
T01140	cdu	Candida dubliniensis	Eukaryotes	Fungi	Ascomycetes	Saccharomycetes
T03099	cten	Yamadazyma tenuis	Eukaryotes	Fungi	Ascomycetes	Saccharomycetes
T01033	yli	Yarrowia lipolytica	Eukaryotes	Fungi	Ascomycetes	Saccharomycetes
T01149	clu	Clavispora lusitaniae ATCC 42720	Eukaryotes	Fungi	Ascomycetes	Saccharomycetes
T05147	clus	Clavispora lusitaniae CBS 6936	Eukaryotes	Fungi	Ascomycetes	Saccharomycetes
T04850	caur	Candida auris	Eukaryotes	Fungi	Ascomycetes	Saccharomycetes
T05270	slb	Sugiyamaella lignohabitans	Eukaryotes	Fungi	Ascomycetes	Saccharomycetes
T06133	pkz	Pichia kudriavzevii	Eukaryotes	Fungi	Ascomycetes	Saccharomycetes
T07002	bnn	Brettanomyces nanus	Eukaryotes	Fungi	Ascomycetes	Saccharomycetes
T01034	ncr	Neurospora crassa	Eukaryotes	Fungi	Ascomycetes	Sordariomycetes
T03451	nte	Neurospora tetrasperma	Eukaryotes	Fungi	Ascomycetes	Sordariomycetes
T01610	smp	Sordaria macrospora	Eukaryotes	Fungi	Ascomycetes	Sordariomycetes
T01048	pan	Podospora anserina	Eukaryotes	Fungi	Ascomycetes	Sordariomycetes
T02228	ttt	Thermothielavioides terrestris	Eukaryotes	Fungi	Ascomycetes	Sordariomycetes
T02231	mtm	Thermothelomyces thermophilus	Eukaryotes	Fungi	Ascomycetes	Sordariomycetes
T03100	cthr	Chaetomium thermophilum	Eukaryotes	Fungi	Ascomycetes	Sordariomycetes
T01027	mgr	Pyricularia oryzae	Eukaryotes	Fungi	Ascomycetes	Sordariomycetes
T03102	tmn	Phaeoacremonium minimum	Eukaryotes	Fungi	Ascomycetes	Sordariomycetes
T05555	ssck	Sporothrix schenckii	Eukaryotes	Fungi	Ascomycetes	Sordariomycetes
T01038	fgr	Fusarium graminearum	Eukaryotes	Fungi	Ascomycetes	Sordariomycetes
T03456	fpu	Fusarium pseudograminearum	Eukaryotes	Fungi	Ascomycetes	Sordariomycetes
T04869	fvr	Fusarium verticillioides	Eukaryotes	Fungi	Ascomycetes	Sordariomycetes
T04882	fox	Fusarium oxysporum	Eukaryotes	Fungi	Ascomycetes	Sordariomycetes
T01612	nhe	Fusarium vanettenii	Eukaryotes	Fungi	Ascomycetes	Sordariomycetes
T02991	tre	Trichoderma reesei QM6a	Eukaryotes	Fungi	Ascomycetes	Sordariomycetes
T06031	trr	Trichoderma reesei RUT C-30	Eukaryotes	Fungi	Ascomycetes	Sordariomycetes
T03104	maw	Metarhizium acridum	Eukaryotes	Fungi	Ascomycetes	Sordariomycetes
T03107	maj	Metarhizium robertsii	Eukaryotes	Fungi	Ascomycetes	Sordariomycetes
T03108	cmt	Cordyceps militaris	Eukaryotes	Fungi	Ascomycetes	Sordariomycetes
T05029	plj	Purpureocillium lilacinum	Eukaryotes	Fungi	Ascomycetes	Sordariomycetes
T02227	val	Verticillium alfalfae	Eukaryotes	Fungi	Ascomycetes	Sordariomycetes
T03450	vda	Verticillium dahliae	Eukaryotes	Fungi	Ascomycetes	Sordariomycetes
T04796	cfj	Colletotrichum fioriniae	Eukaryotes	Fungi	Ascomycetes	Sordariomycetes
T06367	sapo	Scedosporium apiospermum	Eukaryotes	Fungi	Ascomycetes	Sordariomycetes
T03103	ela	Eutypa lata	Eukaryotes	Fungi	Ascomycetes	Sordariomycetes
T04924	pfy	Pestalotiopsis fici	Eukaryotes	Fungi	Ascomycetes	Sordariomycetes
T01071	ssl	Sclerotinia sclerotiorum	Eukaryotes	Fungi	Ascomycetes	Leotiomycetes
T01072	bfu	Botrytis cinerea	Eukaryotes	Fungi	Ascomycetes	Leotiomycetes
T03105	mbe	Marssonina brunnea	Eukaryotes	Fungi	Ascomycetes	Leotiomycetes
T04865	psco	Mollisia scopiformis	Eukaryotes	Fungi	Ascomycetes	Leotiomycetes
T04883	glz	Glarea lozoyensis	Eukaryotes	Fungi	Ascomycetes	Leotiomycetes
T01016	ani	Aspergillus nidulans	Eukaryotes	Fungi	Ascomycetes	Eurotiomycetes
T01017	afm	Aspergillus fumigatus	Eukaryotes	Fungi	Ascomycetes	Eurotiomycetes
T01148	act	Aspergillus clavatus	Eukaryotes	Fungi	Ascomycetes	Eurotiomycetes
T01070	nfi	Aspergillus fischeri	Eukaryotes	Fungi	Ascomycetes	Eurotiomycetes
T01018	aor	Aspergillus oryzae	Eukaryotes	Fungi	Ascomycetes	Eurotiomycetes
T01030	ang	Aspergillus niger	Eukaryotes	Fungi	Ascomycetes	Eurotiomycetes
T01090	afv	Aspergillus flavus	Eukaryotes	Fungi	Ascomycetes	Eurotiomycetes
T01091	pcs	Penicillium rubens	Eukaryotes	Fungi	Ascomycetes	Eurotiomycetes
T04849	pdp	Penicillium digitatum	Eukaryotes	Fungi	Ascomycetes	Eurotiomycetes
T06392	tmf	Talaromyces marneffei	Eukaryotes	Fungi	Ascomycetes	Eurotiomycetes
T06879	trg	Talaromyces rugulosus	Eukaryotes	Fungi	Ascomycetes	Eurotiomycetes
T01114	cim	Coccidioides immitis	Eukaryotes	Fungi	Ascomycetes	Eurotiomycetes
T01332	cpw	Coccidioides posadasii	Eukaryotes	Fungi	Ascomycetes	Eurotiomycetes
T02230	pbl	Paracoccidioides lutzii Pb01	Eukaryotes	Fungi	Ascomycetes	Eurotiomycetes
T03549	pbn	Paracoccidioides brasiliensis	Eukaryotes	Fungi	Ascomycetes	Eurotiomycetes
T01132	ure	Uncinocarpus reesii	Eukaryotes	Fungi	Ascomycetes	Eurotiomycetes
T01611	abe	Trichophyton benhamiae	Eukaryotes	Fungi	Ascomycetes	Eurotiomycetes
T01615	tve	Trichophyton verrucosum	Eukaryotes	Fungi	Ascomycetes	Eurotiomycetes
T02229	aje	Histoplasma capsulatum	Eukaryotes	Fungi	Ascomycetes	Eurotiomycetes
T06540	bgh	Blastomyces gilchristii	Eukaryotes	Fungi	Ascomycetes	Eurotiomycetes
T01161	pno	Parastagonospora nodorum	Eukaryotes	Fungi	Ascomycetes	Dothideomycetes
T01613	pte	Pyrenophora teres	Eukaryotes	Fungi	Ascomycetes	Dothideomycetes
T03110	bze	Bipolaris zeicola	Eukaryotes	Fungi	Ascomycetes	Dothideomycetes
T03124	bsc	Bipolaris sorokiniana	Eukaryotes	Fungi	Ascomycetes	Dothideomycetes
T03125	bor	Bipolaris oryzae	Eukaryotes	Fungi	Ascomycetes	Dothideomycetes
T05291	aalt	Alternaria alternata	Eukaryotes	Fungi	Ascomycetes	Dothideomycetes
T02285	ztr	Zymoseptoria tritici	Eukaryotes	Fungi	Ascomycetes	Dothideomycetes
T03109	pfj	Pseudocercospora fijiensis	Eukaryotes	Fungi	Ascomycetes	Dothideomycetes
T03106	bcom	Baudoinia panamericana	Eukaryotes	Fungi	Ascomycetes	Dothideomycetes
T03126	npa	Neofusicoccum parvum	Eukaryotes	Fungi	Ascomycetes	Dothideomycetes
T01282	tml	Tuber melanosporum	Eukaryotes	Fungi	Ascomycetes	Pezizomycetes
T00076	spo	Schizosaccharomyces pombe (fission yeast)	Eukaryotes	Fungi	Ascomycetes	Schizosaccharomycetes
T00243	cne	Cryptococcus neoformans var. neoformans JEC21	Eukaryotes	Fungi	Basidiomycetes
T01040	cnb	Cryptococcus neoformans var. neoformans B-3501A	Eukaryotes	Fungi	Basidiomycetes
T02232	cgi	Cryptococcus gattii	Eukaryotes	Fungi	Basidiomycetes
T03139	tms	Tremella mesenterica	Eukaryotes	Fungi	Basidiomycetes
T06566	tasa	Trichosporon asahii var. asahii	Eukaryotes	Fungi	Basidiomycetes
T01162	ppl	Postia placenta	Eukaryotes	Fungi	Basidiomycetes
T04795	tvs	Trametes versicolor	Eukaryotes	Fungi	Basidiomycetes
T03133	dsq	Dichomitus squalens	Eukaryotes	Fungi	Basidiomycetes
T03128	pco	Phanerochaete carnosa	Eukaryotes	Fungi	Basidiomycetes
T03127	shs	Stereum hirsutum	Eukaryotes	Fungi	Basidiomycetes
T03455	hir	Heterobasidion irregulare	Eukaryotes	Fungi	Basidiomycetes
T03131	psq	Punctularia strigosozonata	Eukaryotes	Fungi	Basidiomycetes
T03129	adl	Auricularia subglabra	Eukaryotes	Fungi	Basidiomycetes
T03132	fme	Fomitiporia mediterranea	Eukaryotes	Fungi	Basidiomycetes
T03130	gtr	Gloeophyllum trabeum	Eukaryotes	Fungi	Basidiomycetes
T01044	lbc	Laccaria bicolor	Eukaryotes	Fungi	Basidiomycetes
T01089	mpr	Moniliophthora perniciosa	Eukaryotes	Fungi	Basidiomycetes
T03137	mrr	Moniliophthora roreri	Eukaryotes	Fungi	Basidiomycetes
T01275	cci	Coprinopsis cinerea	Eukaryotes	Fungi	Basidiomycetes
T01331	scm	Schizophyllum commune	Eukaryotes	Fungi	Basidiomycetes
T03136	abp	Agaricus bisporus var. burnettii JB137-S8	Eukaryotes	Fungi	Basidiomycetes
T03140	abv	Agaricus bisporus var. bisporus H97	Eukaryotes	Fungi	Basidiomycetes
T03134	cput	Coniophora puteana	Eukaryotes	Fungi	Basidiomycetes
T03135	sla	Serpula lacrymans	Eukaryotes	Fungi	Basidiomycetes
T03142	wse	Wallemia mellicola	Eukaryotes	Fungi	Basidiomycetes
T03457	wic	Wallemia ichthyophaga	Eukaryotes	Fungi	Basidiomycetes
T01021	uma	Ustilago maydis	Eukaryotes	Fungi	Basidiomycetes
T03141	pfp	Anthracocystis flocculosa	Eukaryotes	Fungi	Basidiomycetes
T01043	mgl	Malassezia globosa	Eukaryotes	Fungi	Basidiomycetes
T06113	mrt	Malassezia restricta	Eukaryotes	Fungi	Basidiomycetes
T06541	msym	Malassezia sympodialis	Eukaryotes	Fungi	Basidiomycetes
T02226	pgr	Puccinia graminis	Eukaryotes	Fungi	Basidiomycetes
T03138	mlr	Melampsora larici-populina	Eukaryotes	Fungi	Basidiomycetes
T00105	ecu	Encephalitozoon cuniculi	Eukaryotes	Fungi	Microsporidians
T02238	ein	Encephalitozoon intestinalis	Eukaryotes	Fungi	Microsporidians
T02287	ehe	Encephalitozoon hellem	Eukaryotes	Fungi	Microsporidians
T03458	ero	Encephalitozoon romaleae	Eukaryotes	Fungi	Microsporidians
T01614	nce	Nosema ceranae	Eukaryotes	Fungi	Microsporidians
T01042	mbr	Monosiga brevicollis	Eukaryotes	Protists	Choanoflagellates
T04136	sre	Salpingoeca rosetta	Eukaryotes	Protists	Choanoflagellates
T00245	ddi	Dictyostelium discoideum (cellular slime mold)	Eukaryotes	Protists	Amoebozoa	Dictyostelia
T02090	dpp	Dictyostelium purpureum (cellular slime mold)	Eukaryotes	Protists	Amoebozoa	Dictyostelia
T02668	dfa	Cavenderia fasciculata (cellular slime mold)	Eukaryotes	Protists	Amoebozoa	Dictyostelia
T00238	ehi	Entamoeba histolytica	Eukaryotes	Protists	Amoebozoa	Entamoeba
T01083	edi	Entamoeba dispar	Eukaryotes	Protists	Amoebozoa	Entamoeba
T04133	eiv	Entamoeba invadens	Eukaryotes	Protists	Amoebozoa	Entamoeba
T02667	acan	Acanthamoeba castellanii	Eukaryotes	Protists	Amoebozoa	Acanthamoeba
T00095	pfa	Plasmodium falciparum 3D7	Eukaryotes	Protists	Alveolates	Apicomplexans
T01051	pfd	Plasmodium falciparum Dd2	Eukaryotes	Protists	Alveolates	Apicomplexans
T01052	pfh	Plasmodium falciparum HB3	Eukaryotes	Protists	Alveolates	Apicomplexans
T01035	pyo	Plasmodium yoelii	Eukaryotes	Protists	Alveolates	Apicomplexans
T01108	pcb	Plasmodium chabaudi	Eukaryotes	Protists	Alveolates	Apicomplexans
T01111	pbe	Plasmodium berghei	Eukaryotes	Protists	Alveolates	Apicomplexans
T01094	pkn	Plasmodium knowlesi	Eukaryotes	Protists	Alveolates	Apicomplexans
T01073	pvx	Plasmodium vivax	Eukaryotes	Protists	Alveolates	Apicomplexans
T02490	pcy	Plasmodium cynomolgi	Eukaryotes	Protists	Alveolates	Apicomplexans
T00253	tan	Theileria annulata	Eukaryotes	Protists	Alveolates	Apicomplexans
T00254	tpv	Theileria parva	Eukaryotes	Protists	Alveolates	Apicomplexans
T03460	tot	Theileria orientalis	Eukaryotes	Protists	Alveolates	Apicomplexans
T02820	beq	Theileria equi	Eukaryotes	Protists	Alveolates	Apicomplexans
T01085	bbo	Babesia bovis	Eukaryotes	Protists	Alveolates	Apicomplexans
T05554	bmic	Babesia microti	Eukaryotes	Protists	Alveolates	Apicomplexans
T00168	cpv	Cryptosporidium parvum	Eukaryotes	Protists	Alveolates	Apicomplexans
T00210	cho	Cryptosporidium hominis	Eukaryotes	Protists	Alveolates	Apicomplexans
T01093	tgo	Toxoplasma gondii	Eukaryotes	Protists	Alveolates	Apicomplexans
T01020	tet	Tetrahymena thermophila	Eukaryotes	Protists	Alveolates	Ciliates
T01055	ptm	Paramecium tetraurelia	Eukaryotes	Protists	Alveolates	Ciliates
T04349	smin	Breviolum minutum	Eukaryotes	Protists	Alveolates	Dinoflagellates
T01075	pti	Phaeodactylum tricornutum	Eukaryotes	Protists	Stramenopiles	Diatoms
T04784	fcy	Fragilariopsis cylindrus	Eukaryotes	Protists	Stramenopiles	Diatoms
T01078	tps	Thalassiosira pseudonana	Eukaryotes	Protists	Stramenopiles	Diatoms
T02917	ngd	Nannochloropsis gaditana	Eukaryotes	Protists	Stramenopiles	Eustigmatophytes
T04134	aaf	Aureococcus anophagefferens	Eukaryotes	Protists	Stramenopiles	Pelagophytes
T01333	pif	Phytophthora infestans	Eukaryotes	Protists	Stramenopiles	Oomycetes
T03459	psoj	Phytophthora sojae	Eukaryotes	Protists	Stramenopiles	Oomycetes
T04137	spar	Saprolegnia parasitica	Eukaryotes	Protists	Stramenopiles	Oomycetes
T02915	ehx	Emiliania huxleyi	Eukaryotes	Protists	Haptophyta
T02925	gtt	Guillardia theta	Eukaryotes	Protists	Cryptomonads
T01013	tbr	Trypanosoma brucei brucei	Eukaryotes	Protists	Euglenozoa	Kinetoplasts
T06526	tbg	Trypanosoma brucei gambiense	Eukaryotes	Protists	Euglenozoa	Kinetoplasts
T01012	tcr	Trypanosoma cruzi	Eukaryotes	Protists	Euglenozoa	Kinetoplasts
T01014	lma	Leishmania major	Eukaryotes	Protists	Euglenozoa	Kinetoplasts
T01112	lif	Leishmania infantum	Eukaryotes	Protists	Euglenozoa	Kinetoplasts
T02289	ldo	Leishmania donovani	Eukaryotes	Protists	Euglenozoa	Kinetoplasts
T02288	lmi	Leishmania mexicana	Eukaryotes	Protists	Euglenozoa	Kinetoplasts
T01113	lbz	Leishmania braziliensis	Eukaryotes	Protists	Euglenozoa	Kinetoplasts
T06539	lpan	Leishmania panamensis	Eukaryotes	Protists	Euglenozoa	Kinetoplasts
T01241	ngr	Naegleria gruberi	Eukaryotes	Protists	Heterolobosea	Tetramitia
T01022	tva	Trichomonas vaginalis	Eukaryotes	Protists	Metamonada	Trichomonads
T01047	gla	Giardia lamblia	Eukaryotes	Protists	Metamonada	Diplomonads
T00007	eco	Escherichia coli K-12 MG1655	Prokaryotes	Bacteria	Gammaproteobacteria - Enterobacteria	Escherichia
T00068	ecj	Escherichia coli K-12 W3110	Prokaryotes	Bacteria	Gammaproteobacteria - Enterobacteria	Escherichia
T00666	ecd	Escherichia coli K-12 DH10B	Prokaryotes	Bacteria	Gammaproteobacteria - Enterobacteria	Escherichia
T00913	ebw	Escherichia coli K-12 BW2952	Prokaryotes	Bacteria	Gammaproteobacteria - Enterobacteria	Escherichia
T02541	ecok	Escherichia coli K-12 MDS42	Prokaryotes	Bacteria	Gammaproteobacteria - Enterobacteria	Escherichia
T00044	ece	Escherichia coli O157:H7 EDL933 (EHEC)	Prokaryotes	Bacteria	Gammaproteobacteria - Enterobacteria	Escherichia
T00048	ecs	Escherichia coli O157:H7 Sakai (EHEC)	Prokaryotes	Bacteria	Gammaproteobacteria - Enterobacteria	Escherichia
T00778	ecf	Escherichia coli O157:H7 EC4115 (EHEC)	Prokaryotes	Bacteria	Gammaproteobacteria - Enterobacteria	Escherichia
T00949	etw	Escherichia coli O157:H7 TW14359 (EHEC)	Prokaryotes	Bacteria	Gammaproteobacteria - Enterobacteria	Escherichia
T02122	elx	Escherichia coli O157:H7 Xuzhou21 (EHEC)	Prokaryotes	Bacteria	Gammaproteobacteria - Enterobacteria	Escherichia
T01097	eoi	Escherichia coli O111:H- 11128 (EHEC)	Prokaryotes	Bacteria	Gammaproteobacteria - Enterobacteria	Escherichia
T01098	eoj	Escherichia coli O26:H11 11368 (EHEC)	Prokaryotes	Bacteria	Gammaproteobacteria - Enterobacteria	Escherichia
T01096	eoh	Escherichia coli O103:H2 12009 (EHEC)	Prokaryotes	Bacteria	Gammaproteobacteria - Enterobacteria	Escherichia
T03010	ecoo	Escherichia coli O145:H28 RM13514 (EHEC)	Prokaryotes	Bacteria	Gammaproteobacteria - Enterobacteria	Escherichia
T03011	ecoh	Escherichia coli O145:H28 RM13516 (EHEC)	Prokaryotes	Bacteria	Gammaproteobacteria - Enterobacteria	Escherichia
T02257	esl	Escherichia coli O104:H4 2011C-3493 (EAEC)	Prokaryotes	Bacteria	Gammaproteobacteria - Enterobacteria	Escherichia
T02256	eso	Escherichia coli O104:H4 2009EL-2071 (EAEC)	Prokaryotes	Bacteria	Gammaproteobacteria - Enterobacteria	Escherichia
T02316	esm	Escherichia coli O104:H4 2009EL-2050 (EAEC)	Prokaryotes	Bacteria	Gammaproteobacteria - Enterobacteria	Escherichia
T00826	eck	Escherichia coli 55989 (EAEC)	Prokaryotes	Bacteria	Gammaproteobacteria - Enterobacteria	Escherichia
T00796	ecg	Escherichia coli O127:H6 E2348/69 (EPEC)	Prokaryotes	Bacteria	Gammaproteobacteria - Enterobacteria	Escherichia
T01190	eok	Escherichia coli O55:H7 CB9615 (EPEC)	Prokaryotes	Bacteria	Gammaproteobacteria - Enterobacteria	Escherichia
T02066	elr	Escherichia coli O55:H7 RM12579 (EPEC)	Prokaryotes	Bacteria	Gammaproteobacteria - Enterobacteria	Escherichia
T02069	elh	Escherichia coli O78:H11:K80 H10407 (ETEC)	Prokaryotes	Bacteria	Gammaproteobacteria - Enterobacteria	Escherichia
T00590	ecw	Escherichia coli O139:H28 E24377A (ETEC)	Prokaryotes	Bacteria	Gammaproteobacteria - Enterobacteria	Escherichia
T02001	eun	Escherichia coli UMNK88 (ETEC, porcine)	Prokaryotes	Bacteria	Gammaproteobacteria - Enterobacteria	Escherichia
T00373	ecp	Escherichia coli O6:K15:H31 536 (UPEC)	Prokaryotes	Bacteria	Gammaproteobacteria - Enterobacteria	Escherichia
T01998	ena	Escherichia coli NA114 (UPEC)	Prokaryotes	Bacteria	Gammaproteobacteria - Enterobacteria	Escherichia
T04373	ecos	Escherichia coli O25b:K100:H4-ST131 EC958 (UPEC)	Prokaryotes	Bacteria	Gammaproteobacteria - Enterobacteria	Escherichia
T00425	ecv	Escherichia coli APEC O1 (APEC)	Prokaryotes	Bacteria	Gammaproteobacteria - Enterobacteria	Escherichia
T02445	ecoa	Escherichia coli APEC O78 (APEC)	Prokaryotes	Bacteria	Gammaproteobacteria - Enterobacteria	Escherichia
T00591	ecx	Escherichia coli O9 HS (commensal)	Prokaryotes	Bacteria	Gammaproteobacteria - Enterobacteria	Escherichia
T00672	ecm	Escherichia coli SMS-3-5 (environmental)	Prokaryotes	Bacteria	Gammaproteobacteria - Enterobacteria	Escherichia
T00784	ecy	Escherichia coli O152:H28 SE11 (commensal)	Prokaryotes	Bacteria	Gammaproteobacteria - Enterobacteria	Escherichia
T00828	ecr	Escherichia coli O8 IAI1 (commensal)	Prokaryotes	Bacteria	Gammaproteobacteria - Enterobacteria	Escherichia
T00827	ecq	Escherichia coli O81 ED1a (commensal)	Prokaryotes	Bacteria	Gammaproteobacteria - Enterobacteria	Escherichia
T00831	eum	Escherichia coli O17:K52:H18 UMN026 (ExPEC)	Prokaryotes	Bacteria	Gammaproteobacteria - Enterobacteria	Escherichia
T00829	ect	Escherichia coli O7:K1 IAI39 (ExPEC)	Prokaryotes	Bacteria	Gammaproteobacteria - Enterobacteria	Escherichia
T01999	eoc	Escherichia coli O7:K1 CE10	Prokaryotes	Bacteria	Gammaproteobacteria - Enterobacteria	Escherichia
T00944	ebr	Escherichia coli B REL606	Prokaryotes	Bacteria	Gammaproteobacteria - Enterobacteria	Escherichia
T00931	ebl	Escherichia coli BL21(DE3)	Prokaryotes	Bacteria	Gammaproteobacteria - Enterobacteria	Escherichia
T02096	ebe	Escherichia coli BL21(DE3)	Prokaryotes	Bacteria	Gammaproteobacteria - Enterobacteria	Escherichia
T00939	ebd	Escherichia coli BL21-Gold(DE3)pLysS AG	Prokaryotes	Bacteria	Gammaproteobacteria - Enterobacteria	Escherichia
T00338	eci	Escherichia coli O18:K1:H7 UTI89 (UPEC)	Prokaryotes	Bacteria	Gammaproteobacteria - Enterobacteria	Escherichia
T01997	eih	Escherichia coli O18:K1:H7 IHE3034 (ExPEC)	Prokaryotes	Bacteria	Gammaproteobacteria - Enterobacteria	Escherichia
T00830	ecz	Escherichia coli O45:K1:H7 S88 (ExPEC)	Prokaryotes	Bacteria	Gammaproteobacteria - Enterobacteria	Escherichia
T00106	ecc	Escherichia coli O6:K2:H1 CFT073 (UPEC)	Prokaryotes	Bacteria	Gammaproteobacteria - Enterobacteria	Escherichia
T02067	elo	Escherichia coli O44:H18 042 (EAEC)	Prokaryotes	Bacteria	Gammaproteobacteria - Enterobacteria	Escherichia
T02068	eln	Escherichia coli O83:H1 NRG 857C (AIEC)	Prokaryotes	Bacteria	Gammaproteobacteria - Enterobacteria	Escherichia
T02077	ese	Escherichia coli O150:H5 SE15 (commensal)	Prokaryotes	Bacteria	Gammaproteobacteria - Enterobacteria	Escherichia
T00697	ecl	Escherichia coli ATCC 8739	Prokaryotes	Bacteria	Gammaproteobacteria - Enterobacteria	Escherichia
T01718	eko	Escherichia coli KO11FL	Prokaryotes	Bacteria	Gammaproteobacteria - Enterobacteria	Escherichia
T02104	ekf	Escherichia coli KO11FL	Prokaryotes	Bacteria	Gammaproteobacteria - Enterobacteria	Escherichia
T01995	eab	Escherichia coli ABU 83972	Prokaryotes	Bacteria	Gammaproteobacteria - Enterobacteria	Escherichia
T01996	edh	Escherichia coli DH1	Prokaryotes	Bacteria	Gammaproteobacteria - Enterobacteria	Escherichia
T02102	edj	Escherichia coli DH1	Prokaryotes	Bacteria	Gammaproteobacteria - Enterobacteria	Escherichia
T02000	elu	Escherichia coli UM146	Prokaryotes	Bacteria	Gammaproteobacteria - Enterobacteria	Escherichia
T02002	elw	Escherichia coli W	Prokaryotes	Bacteria	Gammaproteobacteria - Enterobacteria	Escherichia
T02101	ell	Escherichia coli W	Prokaryotes	Bacteria	Gammaproteobacteria - Enterobacteria	Escherichia
T02003	elc	Escherichia coli clone D i14	Prokaryotes	Bacteria	Gammaproteobacteria - Enterobacteria	Escherichia
T02004	eld	Escherichia coli clone D i2	Prokaryotes	Bacteria	Gammaproteobacteria - Enterobacteria	Escherichia
T02030	elp	Escherichia coli P12b	Prokaryotes	Bacteria	Gammaproteobacteria - Enterobacteria	Escherichia
T00854	elf	Escherichia coli LF82	Prokaryotes	Bacteria	Gammaproteobacteria - Enterobacteria	Escherichia
T02846	ecol	Escherichia coli LY180	Prokaryotes	Bacteria	Gammaproteobacteria - Enterobacteria	Escherichia
T02847	ecoi	Escherichia coli O18:K1 PMV-1 (ExPEC)	Prokaryotes	Bacteria	Gammaproteobacteria - Enterobacteria	Escherichia
T02896	ecoj	Escherichia coli JJ1886	Prokaryotes	Bacteria	Gammaproteobacteria - Enterobacteria	Escherichia
T00811	efe	Escherichia fergusonii	Prokaryotes	Bacteria	Gammaproteobacteria - Enterobacteria	Escherichia
T03986	eal	Escherichia albertii	Prokaryotes	Bacteria	Gammaproteobacteria - Enterobacteria	Escherichia
T05353	ema	Escherichia marmotae	Prokaryotes	Bacteria	Gammaproteobacteria - Enterobacteria	Escherichia
T06276	esz	Escherichia sp. E4742	Prokaryotes	Bacteria	Gammaproteobacteria - Enterobacteria	Escherichia
T00064	sty	Salmonella enterica subsp. enterica serovar Typhi CT18	Prokaryotes	Bacteria	Gammaproteobacteria - Enterobacteria	Salmonella
T00121	stt	Salmonella enterica subsp. enterica serovar Typhi Ty2	Prokaryotes	Bacteria	Gammaproteobacteria - Enterobacteria	Salmonella
T01741	sex	Salmonella enterica subsp. enterica serovar Typhi P-stx-12	Prokaryotes	Bacteria	Gammaproteobacteria - Enterobacteria	Salmonella
T02648	sent	Salmonella enterica subsp. enterica serovar Typhi Ty21a	Prokaryotes	Bacteria	Gammaproteobacteria - Enterobacteria	Salmonella
T00065	stm	Salmonella enterica subsp. enterica serovar Typhimurium LT2	Prokaryotes	Bacteria	Gammaproteobacteria - Enterobacteria	Salmonella
T01714	seo	Salmonella enterica subsp. enterica serovar Typhimurium 14028S	Prokaryotes	Bacteria	Gammaproteobacteria - Enterobacteria	Salmonella
T01715	sev	Salmonella enterica subsp. enterica serovar Typhimurium D23580	Prokaryotes	Bacteria	Gammaproteobacteria - Enterobacteria	Salmonella
T01724	sey	Salmonella enterica subsp. enterica serovar Typhimurium SL1344	Prokaryotes	Bacteria	Gammaproteobacteria - Enterobacteria	Salmonella
T01742	sem	Salmonella enterica subsp. enterica serovar Typhimurium T000240	Prokaryotes	Bacteria	Gammaproteobacteria - Enterobacteria	Salmonella
T01743	sej	Salmonella enterica subsp. enterica serovar Typhimurium UK-1	Prokaryotes	Bacteria	Gammaproteobacteria - Enterobacteria	Salmonella
T01760	seb	Salmonella enterica subsp. enterica serovar Typhimurium ST4/74	Prokaryotes	Bacteria	Gammaproteobacteria - Enterobacteria	Salmonella
T01782	sef	Salmonella enterica subsp. enterica serovar Typhimurium 798	Prokaryotes	Bacteria	Gammaproteobacteria - Enterobacteria	Salmonella
T02639	setu	Salmonella enterica subsp. enterica serovar Typhimurium U288	Prokaryotes	Bacteria	Gammaproteobacteria - Enterobacteria	Salmonella
T02737	setc	Salmonella enterica subsp. enterica serovar Typhimurium var. 5- CFSAN001921	Prokaryotes	Bacteria	Gammaproteobacteria - Enterobacteria	Salmonella
T02869	senr	Salmonella enterica subsp. enterica serovar Typhimurium DT2	Prokaryotes	Bacteria	Gammaproteobacteria - Enterobacteria	Salmonella
T02874	send	Salmonella enterica subsp. enterica serovar Typhimurium DT104	Prokaryotes	Bacteria	Gammaproteobacteria - Enterobacteria	Salmonella
T03493	seni	Salmonella enterica subsp. enterica serovar Typhimurium 138736	Prokaryotes	Bacteria	Gammaproteobacteria - Enterobacteria	Salmonella
T02738	seen	Salmonella enterica subsp. enterica serovar 4,[5],12:i:- str. 08-1736	Prokaryotes	Bacteria	Gammaproteobacteria - Enterobacteria	Salmonella
T00219	spt	Salmonella enterica subsp. enterica serovar Paratyphi A ATCC9150	Prokaryotes	Bacteria	Gammaproteobacteria - Enterobacteria	Salmonella
T00756	sek	Salmonella enterica subsp. enterica serovar Paratyphi A AKU12601	Prokaryotes	Bacteria	Gammaproteobacteria - Enterobacteria	Salmonella
T00628	spq	Salmonella enterica subsp. enterica serovar Paratyphi B	Prokaryotes	Bacteria	Gammaproteobacteria - Enterobacteria	Salmonella
T00862	sei	Salmonella enterica subsp. enterica serovar Paratyphi C	Prokaryotes	Bacteria	Gammaproteobacteria - Enterobacteria	Salmonella
T00240	sec	Salmonella enterica subsp. enterica serovar Choleraesuis	Prokaryotes	Bacteria	Gammaproteobacteria - Enterobacteria	Salmonella
T00738	seh	Salmonella enterica subsp. enterica serovar Heidelberg SL476	Prokaryotes	Bacteria	Gammaproteobacteria - Enterobacteria	Salmonella
T02011	shb	Salmonella enterica subsp. enterica serovar Heidelberg B182	Prokaryotes	Bacteria	Gammaproteobacteria - Enterobacteria	Salmonella
T02735	senh	Salmonella enterica subsp. enterica serovar Heidelberg CFSAN002069	Prokaryotes	Bacteria	Gammaproteobacteria - Enterobacteria	Salmonella
T02736	seeh	Salmonella enterica subsp. enterica serovar Heidelberg 41578	Prokaryotes	Bacteria	Gammaproteobacteria - Enterobacteria	Salmonella
T00739	see	Salmonella enterica subsp. enterica serovar Newport SL254	Prokaryotes	Bacteria	Gammaproteobacteria - Enterobacteria	Salmonella
T02779	senn	Salmonella enterica subsp. enterica serovar Newport USMARC-S3124.1	Prokaryotes	Bacteria	Gammaproteobacteria - Enterobacteria	Salmonella
T00743	sew	Salmonella enterica subsp. enterica serovar Schwarzengrund	Prokaryotes	Bacteria	Gammaproteobacteria - Enterobacteria	Salmonella
T00751	sea	Salmonella enterica subsp. enterica serovar Agona SL483	Prokaryotes	Bacteria	Gammaproteobacteria - Enterobacteria	Salmonella
T02944	sens	Salmonella enterica subsp. enterica serovar Agona 24249	Prokaryotes	Bacteria	Gammaproteobacteria - Enterobacteria	Salmonella
T00757	sed	Salmonella enterica subsp. enterica serovar Dublin	Prokaryotes	Bacteria	Gammaproteobacteria - Enterobacteria	Salmonella
T00770	seg	Salmonella enterica subsp. enterica serovar Gallinarum 287/91	Prokaryotes	Bacteria	Gammaproteobacteria - Enterobacteria	Salmonella
T01740	sel	Salmonella enterica subsp. enterica serovar Gallinarum/pullorum RKS5078	Prokaryotes	Bacteria	Gammaproteobacteria - Enterobacteria	Salmonella
T02824	sega	Salmonella enterica subsp. enterica serovar Gallinarum/pullorum CDC1983-67	Prokaryotes	Bacteria	Gammaproteobacteria - Enterobacteria	Salmonella
T00776	set	Salmonella enterica subsp. enterica serovar Enteritidis P125109	Prokaryotes	Bacteria	Gammaproteobacteria - Enterobacteria	Salmonella
T03731	sena	Salmonella enterica subsp. enterica serovar Enteritidis EC20090135	Prokaryotes	Bacteria	Gammaproteobacteria - Enterobacteria	Salmonella
T03732	seno	Salmonella enterica subsp. enterica serovar Enteritidis EC20090193	Prokaryotes	Bacteria	Gammaproteobacteria - Enterobacteria	Salmonella
T03760	senv	Salmonella enterica subsp. enterica serovar Enteritidis EC20090332	Prokaryotes	Bacteria	Gammaproteobacteria - Enterobacteria	Salmonella
T03761	senq	Salmonella enterica subsp. enterica serovar Enteritidis EC20090531	Prokaryotes	Bacteria	Gammaproteobacteria - Enterobacteria	Salmonella
T03817	senl	Salmonella enterica subsp. enterica serovar Enteritidis OLF-SE1-1019-1	Prokaryotes	Bacteria	Gammaproteobacteria - Enterobacteria	Salmonella
T02479	senj	Salmonella enterica subsp. enterica serovar Javiana	Prokaryotes	Bacteria	Gammaproteobacteria - Enterobacteria	Salmonella
T02734	seec	Salmonella enterica subsp. enterica serovar Cubana	Prokaryotes	Bacteria	Gammaproteobacteria - Enterobacteria	Salmonella
T02739	seeb	Salmonella enterica subsp. enterica serovar Bareilly	Prokaryotes	Bacteria	Gammaproteobacteria - Enterobacteria	Salmonella
T02790	seep	Salmonella enterica subsp. enterica serovar Pullorum	Prokaryotes	Bacteria	Gammaproteobacteria - Enterobacteria	Salmonella
T02827	senb	Salmonella enterica subsp. enterica serovar Bovismorbificans	Prokaryotes	Bacteria	Gammaproteobacteria - Enterobacteria	Salmonella
T02868	sene	Salmonella enterica subsp. enterica serovar Thompson	Prokaryotes	Bacteria	Gammaproteobacteria - Enterobacteria	Salmonella
T03730	senc	Salmonella enterica subsp. enterica serovar Tennessee	Prokaryotes	Bacteria	Gammaproteobacteria - Enterobacteria	Salmonella
T00627	ses	Salmonella enterica subsp. arizonae	Prokaryotes	Bacteria	Gammaproteobacteria - Enterobacteria	Salmonella
T01579	sbg	Salmonella bongori NCTC 12419	Prokaryotes	Bacteria	Gammaproteobacteria - Enterobacteria	Salmonella
T02733	sbz	Salmonella bongori N268-08	Prokaryotes	Bacteria	Gammaproteobacteria - Enterobacteria	Salmonella
T03249	sbv	Salmonella bongori serovar 48:z41:--	Prokaryotes	Bacteria	Gammaproteobacteria - Enterobacteria	Salmonella
T06160	salz	Salmonella sp. SSDFZ69	Prokaryotes	Bacteria	Gammaproteobacteria - Enterobacteria	Salmonella
T00097	sfl	Shigella flexneri 301 (serotype 2a)	Prokaryotes	Bacteria	Gammaproteobacteria - Enterobacteria	Shigella
T00128	sfx	Shigella flexneri 2457T (serotype 2a)	Prokaryotes	Bacteria	Gammaproteobacteria - Enterobacteria	Shigella
T00377	sfv	Shigella flexneri 8401 (serotype 5b)	Prokaryotes	Bacteria	Gammaproteobacteria - Enterobacteria	Shigella
T01883	sfe	Shigella flexneri 2002017 (serotype Fxv)	Prokaryotes	Bacteria	Gammaproteobacteria - Enterobacteria	Shigella
T03267	sfn	Shigella flexneri 2003036	Prokaryotes	Bacteria	Gammaproteobacteria - Enterobacteria	Shigella
T03315	sfs	Shigella flexneri Shi06HN006 (serotype Yv)	Prokaryotes	Bacteria	Gammaproteobacteria - Enterobacteria	Shigella
T03751	sft	Shigella flexneri NCTC1 (serotype 2a)	Prokaryotes	Bacteria	Gammaproteobacteria - Enterobacteria	Shigella
T00274	ssn	Shigella sonnei Ss046	Prokaryotes	Bacteria	Gammaproteobacteria - Enterobacteria	Shigella
T00301	sbo	Shigella boydii Sb227 (serotype 4)	Prokaryotes	Bacteria	Gammaproteobacteria - Enterobacteria	Shigella
T00700	sbc	Shigella boydii CDC 3083-94 (serotype 18)	Prokaryotes	Bacteria	Gammaproteobacteria - Enterobacteria	Shigella
T00306	sdy	Shigella dysenteriae Sd197	Prokaryotes	Bacteria	Gammaproteobacteria - Enterobacteria	Shigella
T02933	sdz	Shigella dysenteriae 1617 (serotype 1)	Prokaryotes	Bacteria	Gammaproteobacteria - Enterobacteria	Shigella
T04390	shq	Shigella sp. PAMC 28760	Prokaryotes	Bacteria	Gammaproteobacteria - Enterobacteria	Shigella
T01231	enc	Enterobacter cloacae subsp. cloacae ATCC 13047	Prokaryotes	Bacteria	Gammaproteobacteria - Enterobacteria	Enterobacter
T02159	enl	Enterobacter cloacae subsp. dissolvens SDM	Prokaryotes	Bacteria	Gammaproteobacteria - Enterobacteria	Enterobacter
T03429	eclg	Enterobacter cloacae GGT036	Prokaryotes	Bacteria	Gammaproteobacteria - Enterobacteria	Enterobacter
T03471	ecle	Enterobacter cloacae ECNIH2	Prokaryotes	Bacteria	Gammaproteobacteria - Enterobacteria	Enterobacter
T03486	ecln	Enterobacter cloacae ECNIH4	Prokaryotes	Bacteria	Gammaproteobacteria - Enterobacteria	Enterobacter
T03706	ecli	Enterobacter cloacae ECNIH5	Prokaryotes	Bacteria	Gammaproteobacteria - Enterobacteria	Enterobacter
T03707	eclx	Enterobacter hormaechei subsp. xiangfangensis	Prokaryotes	Bacteria	Gammaproteobacteria - Enterobacteria	Enterobacter
T03708	ecly	Enterobacter hormaechei subsp. steigerwaltii	Prokaryotes	Bacteria	Gammaproteobacteria - Enterobacteria	Enterobacter
T03709	eclz	Enterobacter hormaechei subsp. hormaechei	Prokaryotes	Bacteria	Gammaproteobacteria - Enterobacteria	Enterobacter
T02615	eclo	Enterobacter hormaechei NCTC 9394	Prokaryotes	Bacteria	Gammaproteobacteria - Enterobacteria	Enterobacter
T04593	ehm	Enterobacter hormaechei CAV1176	Prokaryotes	Bacteria	Gammaproteobacteria - Enterobacteria	Enterobacter
T04821	exf	Enterobacter hormaechei subsp. xiangfangensis	Prokaryotes	Bacteria	Gammaproteobacteria - Enterobacteria	Enterobacter
T03350	ecla	Enterobacter hormaechei subsp. hoffmannii ECNIH3	Prokaryotes	Bacteria	Gammaproteobacteria - Enterobacteria	Enterobacter
T03378	eclc	Enterobacter hormaechei subsp. hoffmannii ECR091	Prokaryotes	Bacteria	Gammaproteobacteria - Enterobacteria	Enterobacter
T03084	eau	Enterobacter asburiae L1	Prokaryotes	Bacteria	Gammaproteobacteria - Enterobacteria	Enterobacter
T04686	ekb	Enterobacter kobei DSM 13645	Prokaryotes	Bacteria	Gammaproteobacteria - Enterobacteria	Enterobacter
T02315	eno	Enterobacter kobei ENHKU01	Prokaryotes	Bacteria	Gammaproteobacteria - Enterobacteria	Enterobacter
T01652	eec	Enterobacter ludwigii EcWSU1	Prokaryotes	Bacteria	Gammaproteobacteria - Enterobacteria	Enterobacter
T04719	elg	Enterobacter ludwigii EN-119	Prokaryotes	Bacteria	Gammaproteobacteria - Enterobacteria	Enterobacter
T05545	ecan	Enterobacter cancerogenus	Prokaryotes	Bacteria	Gammaproteobacteria - Enterobacteria	Enterobacter
T05556	ern	Enterobacter roggenkampii DSM 16690	Prokaryotes	Bacteria	Gammaproteobacteria - Enterobacteria	Enterobacter
T04878	ecls	Enterobacter roggenkampii 35734	Prokaryotes	Bacteria	Gammaproteobacteria - Enterobacteria	Enterobacter
T06229	echg	Enterobacter chengduensis	Prokaryotes	Bacteria	Gammaproteobacteria - Enterobacteria	Enterobacter
T06532	esh	Enterobacter sichuanensis	Prokaryotes	Bacteria	Gammaproteobacteria - Enterobacteria	Enterobacter
T00507	ent	Enterobacter sp. 638	Prokaryotes	Bacteria	Gammaproteobacteria - Enterobacteria	Enterobacter
T01604	eas	Enterobacter soli	Prokaryotes	Bacteria	Gammaproteobacteria - Enterobacteria	Enterobacter
T02700	enr	Enterobacter sp. R4-368	Prokaryotes	Bacteria	Gammaproteobacteria - Enterobacteria	Enterobacter
T04118	enx	Enterobacter sp. E20	Prokaryotes	Bacteria	Gammaproteobacteria - Enterobacteria	Enterobacter
T04405	enf	Enterobacter sp. FY-07	Prokaryotes	Bacteria	Gammaproteobacteria - Enterobacteria	Enterobacter
T05993	ebg	Enterobacter bugandensis	Prokaryotes	Bacteria	Gammaproteobacteria - Enterobacteria	Enterobacter
T06363	end	Enterobacter sp. ODB01	Prokaryotes	Bacteria	Gammaproteobacteria - Enterobacteria	Enterobacter
T00586	esa	Cronobacter sakazakii ATCC BAA-894	Prokaryotes	Bacteria	Gammaproteobacteria - Enterobacteria	Cronobacter
T02119	csk	Cronobacter sakazakii ES15	Prokaryotes	Bacteria	Gammaproteobacteria - Enterobacteria	Cronobacter
T02461	csz	Cronobacter sakazakii Sp291	Prokaryotes	Bacteria	Gammaproteobacteria - Enterobacteria	Cronobacter
T03903	csj	Cronobacter sakazakii ATCC 29544	Prokaryotes	Bacteria	Gammaproteobacteria - Enterobacteria	Cronobacter
T04060	ccon	Cronobacter condimenti	Prokaryotes	Bacteria	Gammaproteobacteria - Enterobacteria	Cronobacter
T04061	cdm	Cronobacter dublinensis	Prokaryotes	Bacteria	Gammaproteobacteria - Enterobacteria	Cronobacter
T02955	csi	Cronobacter malonaticus CMCC45402	Prokaryotes	Bacteria	Gammaproteobacteria - Enterobacteria	Cronobacter
T04062	cmj	Cronobacter malonaticus LMG 23826	Prokaryotes	Bacteria	Gammaproteobacteria - Enterobacteria	Cronobacter
T04063	cui	Cronobacter universalis	Prokaryotes	Bacteria	Gammaproteobacteria - Enterobacteria	Cronobacter
T04067	cmw	Cronobacter muytjensii	Prokaryotes	Bacteria	Gammaproteobacteria - Enterobacteria	Cronobacter
T00999	ctu	Cronobacter turicensis	Prokaryotes	Bacteria	Gammaproteobacteria - Enterobacteria	Cronobacter
T00566	kpn	Klebsiella pneumoniae subsp. pneumoniae MGH 78578 (serotype K52)	Prokaryotes	Bacteria	Gammaproteobacteria - Enterobacteria	Klebsiella
T00910	kpu	Klebsiella pneumoniae subsp. pneumoniae NTUH-K2044 (serotype K1)	Prokaryotes	Bacteria	Gammaproteobacteria - Enterobacteria	Klebsiella
T01733	kpm	Klebsiella pneumoniae subsp. pneumoniae HS11286	Prokaryotes	Bacteria	Gammaproteobacteria - Enterobacteria	Klebsiella
T02213	kpp	Klebsiella pneumoniae subsp. pneumoniae 1084 (serotype K1)	Prokaryotes	Bacteria	Gammaproteobacteria - Enterobacteria	Klebsiella
T03369	kph	Klebsiella pneumoniae subsp. pneumoniae KPNIH24	Prokaryotes	Bacteria	Gammaproteobacteria - Enterobacteria	Klebsiella
T03370	kpz	Klebsiella pneumoniae subsp. pneumoniae KPNIH27	Prokaryotes	Bacteria	Gammaproteobacteria - Enterobacteria	Klebsiella
T03465	kpv	Klebsiella pneumoniae subsp. pneumoniae KPNIH29	Prokaryotes	Bacteria	Gammaproteobacteria - Enterobacteria	Klebsiella
T03466	kpw	Klebsiella pneumoniae subsp. pneumoniae KPNIH30	Prokaryotes	Bacteria	Gammaproteobacteria - Enterobacteria	Klebsiella
T03467	kpy	Klebsiella pneumoniae subsp. pneumoniae KPNIH31	Prokaryotes	Bacteria	Gammaproteobacteria - Enterobacteria	Klebsiella
T03468	kpg	Klebsiella pneumoniae subsp. pneumoniae KPNIH32	Prokaryotes	Bacteria	Gammaproteobacteria - Enterobacteria	Klebsiella
T03788	kpc	Klebsiella pneumoniae subsp. pneumoniae KPNIH10	Prokaryotes	Bacteria	Gammaproteobacteria - Enterobacteria	Klebsiella
T03371	kpq	Klebsiella pneumoniae subsp. pneumoniae KPR0928	Prokaryotes	Bacteria	Gammaproteobacteria - Enterobacteria	Klebsiella
T03418	kpt	Klebsiella pneumoniae subsp. pneumoniae ATCC 43816 KPPR1	Prokaryotes	Bacteria	Gammaproteobacteria - Enterobacteria	Klebsiella
T01982	kpo	Klebsiella pneumoniae KCTC 2242	Prokaryotes	Bacteria	Gammaproteobacteria - Enterobacteria	Klebsiella
T02793	kpr	Klebsiella pneumoniae subsp. rhinoscleromatis SB3432	Prokaryotes	Bacteria	Gammaproteobacteria - Enterobacteria	Klebsiella
T02799	kpj	Klebsiella pneumoniae JM45	Prokaryotes	Bacteria	Gammaproteobacteria - Enterobacteria	Klebsiella
T02866	kpi	Klebsiella pneumoniae CG43	Prokaryotes	Bacteria	Gammaproteobacteria - Enterobacteria	Klebsiella
T03176	kpa	Klebsiella pneumoniae 30660/NJST258_1	Prokaryotes	Bacteria	Gammaproteobacteria - Enterobacteria	Klebsiella
T03177	kps	Klebsiella pneumoniae 30684/NJST258_2	Prokaryotes	Bacteria	Gammaproteobacteria - Enterobacteria	Klebsiella
T03419	kpx	Klebsiella pneumoniae PMK1	Prokaryotes	Bacteria	Gammaproteobacteria - Enterobacteria	Klebsiella
T03440	kpb	Klebsiella pneumoniae blaNDM-1	Prokaryotes	Bacteria	Gammaproteobacteria - Enterobacteria	Klebsiella
T03746	kpne	Klebsiella pneumoniae 32192	Prokaryotes	Bacteria	Gammaproteobacteria - Enterobacteria	Klebsiella
T03747	kpnu	Klebsiella pneumoniae 34618	Prokaryotes	Bacteria	Gammaproteobacteria - Enterobacteria	Klebsiella
T05281	kpnk	Klebsiella pneumoniae Kp52.145	Prokaryotes	Bacteria	Gammaproteobacteria - Enterobacteria	Klebsiella
T01170	kva	Klebsiella variicola At-22	Prokaryotes	Bacteria	Gammaproteobacteria - Enterobacteria	Klebsiella
T00772	kpe	Klebsiella variicola 342	Prokaryotes	Bacteria	Gammaproteobacteria - Enterobacteria	Klebsiella
T03368	kpk	Klebsiella variicola KP5-1	Prokaryotes	Bacteria	Gammaproteobacteria - Enterobacteria	Klebsiella
T03531	kvd	Klebsiella variicola DX120E	Prokaryotes	Bacteria	Gammaproteobacteria - Enterobacteria	Klebsiella
T03641	kvq	Klebsiella variicola DSM 15968	Prokaryotes	Bacteria	Gammaproteobacteria - Enterobacteria	Klebsiella
T01681	kox	Klebsiella michiganensis KCTC 1686	Prokaryotes	Bacteria	Gammaproteobacteria - Enterobacteria	Klebsiella
T02173	koe	Klebsiella michiganensis E718	Prokaryotes	Bacteria	Gammaproteobacteria - Enterobacteria	Klebsiella
T03188	koy	Klebsiella michiganensis HKOPL1	Prokaryotes	Bacteria	Gammaproteobacteria - Enterobacteria	Klebsiella
T03349	kom	Klebsiella michiganensis M1	Prokaryotes	Bacteria	Gammaproteobacteria - Enterobacteria	Klebsiella
T03782	kmi	Klebsiella michiganensis RC10	Prokaryotes	Bacteria	Gammaproteobacteria - Enterobacteria	Klebsiella
T03269	kok	Klebsiella oxytoca KONIH1	Prokaryotes	Bacteria	Gammaproteobacteria - Enterobacteria	Klebsiella
T04534	koc	Klebsiella oxytoca CAV1374	Prokaryotes	Bacteria	Gammaproteobacteria - Enterobacteria	Klebsiella
T04389	kqu	Klebsiella quasipneumoniae	Prokaryotes	Bacteria	Gammaproteobacteria - Enterobacteria	Klebsiella
T01529	eae	Klebsiella aerogenes KCTC 2190	Prokaryotes	Bacteria	Gammaproteobacteria - Enterobacteria	Klebsiella
T02447	ear	Klebsiella aerogenes EA1509E	Prokaryotes	Bacteria	Gammaproteobacteria - Enterobacteria	Klebsiella
T05116	kqv	Klebsiella quasivariicola	Prokaryotes	Bacteria	Gammaproteobacteria - Enterobacteria	Klebsiella
T05751	kll	Klebsiella sp. LTGPAF-6F	Prokaryotes	Bacteria	Gammaproteobacteria - Enterobacteria	Klebsiella
T05915	klw	Klebsiella huaxiensis	Prokaryotes	Bacteria	Gammaproteobacteria - Enterobacteria	Klebsiella
T01145	cro	Citrobacter rodentium	Prokaryotes	Bacteria	Gammaproteobacteria - Enterobacteria	Citrobacter
T00592	cko	Citrobacter koseri	Prokaryotes	Bacteria	Gammaproteobacteria - Enterobacteria	Citrobacter
T03077	cfd	Citrobacter freundii	Prokaryotes	Bacteria	Gammaproteobacteria - Enterobacteria	Citrobacter
T04825	cbra	Citrobacter braakii	Prokaryotes	Bacteria	Gammaproteobacteria - Enterobacteria	Citrobacter
T05129	cwe	Citrobacter werkmanii	Prokaryotes	Bacteria	Gammaproteobacteria - Enterobacteria	Citrobacter
T05526	cyo	Citrobacter youngae	Prokaryotes	Bacteria	Gammaproteobacteria - Enterobacteria	Citrobacter
T06238	cpot	Citrobacter portucalensis	Prokaryotes	Bacteria	Gammaproteobacteria - Enterobacteria	Citrobacter
T06381	cfq	Citrobacter freundii complex sp. CFNIH3	Prokaryotes	Bacteria	Gammaproteobacteria - Enterobacteria	Citrobacter
T03934	cama	Citrobacter amalonaticus Y19	Prokaryotes	Bacteria	Gammaproteobacteria - Enterobacteria	Citrobacter
T04738	caf	Citrobacter amalonaticus FDAARGOS_165	Prokaryotes	Bacteria	Gammaproteobacteria - Enterobacteria	Citrobacter
T04313	cif	Citrobacter sp. FDAARGOS_156	Prokaryotes	Bacteria	Gammaproteobacteria - Enterobacteria	Citrobacter
T05012	cfar	Citrobacter farmeri	Prokaryotes	Bacteria	Gammaproteobacteria - Enterobacteria	Citrobacter
T05324	cir	Citrobacter sp. CFNIH10	Prokaryotes	Bacteria	Gammaproteobacteria - Enterobacteria	Citrobacter
T05520	cie	Citrobacter sp. CRE-46	Prokaryotes	Bacteria	Gammaproteobacteria - Enterobacteria	Citrobacter
T05874	cpar	Citrobacter pasteurii	Prokaryotes	Bacteria	Gammaproteobacteria - Enterobacteria	Citrobacter
T07059	ctel	Citrobacter telavivum	Prokaryotes	Bacteria	Gammaproteobacteria - Enterobacteria	Citrobacter
T00138	bfl	Candidatus Blochmannia floridanus	Prokaryotes	Bacteria	Gammaproteobacteria - Enterobacteria	Blochmannia
T00272	bpn	Candidatus Blochmannia pennsylvanicus	Prokaryotes	Bacteria	Gammaproteobacteria - Enterobacteria	Blochmannia
T01398	bva	Candidatus Blochmannia vafer	Prokaryotes	Bacteria	Gammaproteobacteria - Enterobacteria	Blochmannia
T02430	bchr	Candidatus Blochmannia chromaiodes	Prokaryotes	Bacteria	Gammaproteobacteria - Enterobacteria	Blochmannia
T03906	ben	Blochmannia endosymbiont of Camponotus (Colobopsis) obliquus 757	Prokaryotes	Bacteria	Gammaproteobacteria - Enterobacteria	Blochmannia
T03907	bed	Blochmannia endosymbiont of Polyrhachis (Hedomyrma) turneri 675	Prokaryotes	Bacteria	Gammaproteobacteria - Enterobacteria	Blochmannia
T00911	hde	Candidatus Hamiltonella defensa (Acyrthosiphon pisum)	Prokaryotes	Bacteria	Gammaproteobacteria - Enterobacteria	Hamiltonella
T02199	sect	Secondary endosymbiont of Ctenarytaina eucalypti	Prokaryotes	Bacteria	Gammaproteobacteria - Enterobacteria	unclassified aphid symbionts
T02336	sehc	Secondary endosymbiont of Heteropsylla cubana	Prokaryotes	Bacteria	Gammaproteobacteria - Enterobacteria	unclassified aphid symbionts
T04494	senm	Secondary endosymbiont of Trabutina mannipara	Prokaryotes	Bacteria	Gammaproteobacteria - Enterobacteria	unclassified mealybug symbionts
T01218	rip	Candidatus Riesia pediculicola	Prokaryotes	Bacteria	Gammaproteobacteria - Enterobacteria	Riesia
T04782	rig	Candidatus Riesia sp. GBBU	Prokaryotes	Bacteria	Gammaproteobacteria - Enterobacteria	Riesia
T01562	men	Candidatus Moranella endobia PCIT	Prokaryotes	Bacteria	Gammaproteobacteria - Enterobacteria	Moranella
T02613	meo	Candidatus Moranella endobia PCVAL	Prokaryotes	Bacteria	Gammaproteobacteria - Enterobacteria	Moranella
T02111	ebt	Shimwellia blattae	Prokaryotes	Bacteria	Gammaproteobacteria - Enterobacteria	Shimwellia
T02625	ror	Raoultella ornithinolytica B6	Prokaryotes	Bacteria	Gammaproteobacteria - Enterobacteria	Raoultella
T03629	ron	Raoultella ornithinolytica S12	Prokaryotes	Bacteria	Gammaproteobacteria - Enterobacteria	Raoultella
T05298	rpln	Raoultella planticola	Prokaryotes	Bacteria	Gammaproteobacteria - Enterobacteria	Raoultella
T05540	rao	Raoultella sp. X13	Prokaryotes	Bacteria	Gammaproteobacteria - Enterobacteria	Raoultella
T06046	rtg	Raoultella terrigena	Prokaryotes	Bacteria	Gammaproteobacteria - Enterobacteria	Raoultella
T06174	ree	Raoultella electrica	Prokaryotes	Bacteria	Gammaproteobacteria - Enterobacteria	Raoultella
T03298	cnt	Cedecea neteri SSMD04	Prokaryotes	Bacteria	Gammaproteobacteria - Enterobacteria	Cedecea
T03328	cem	Cedecea neteri M006	Prokaryotes	Bacteria	Gammaproteobacteria - Enterobacteria	Cedecea
T03337	cen	Cedecea neteri ND14a	Prokaryotes	Bacteria	Gammaproteobacteria - Enterobacteria	Cedecea
T05810	clap	Cedecea lapagei	Prokaryotes	Bacteria	Gammaproteobacteria - Enterobacteria	Cedecea
T03300	pge	Pluralibacter gergoviae	Prokaryotes	Bacteria	Gammaproteobacteria - Enterobacteria	Pluralibacter
T01342	esc	Enterobacter lignolyticus SCF1	Prokaryotes	Bacteria	Gammaproteobacteria - Enterobacteria	Pluralibacter
T04198	kle	Enterobacter lignolyticus G5	Prokaryotes	Bacteria	Gammaproteobacteria - Enterobacteria	Pluralibacter
T03601	ksa	Kosakonia sacchari	Prokaryotes	Bacteria	Gammaproteobacteria - Enterobacteria	Kosakonia
T04433	kor	Kosakonia oryzae	Prokaryotes	Bacteria	Gammaproteobacteria - Enterobacteria	Kosakonia
T04579	krd	Kosakonia radicincitans	Prokaryotes	Bacteria	Gammaproteobacteria - Enterobacteria	Kosakonia
T04691	kco	Kosakonia cowanii	Prokaryotes	Bacteria	Gammaproteobacteria - Enterobacteria	Kosakonia
T05734	kot	Kosakonia sp. CCTCC M2018092	Prokaryotes	Bacteria	Gammaproteobacteria - Enterobacteria	Kosakonia
T06897	kpse	Kosakonia pseudosacchari	Prokaryotes	Bacteria	Gammaproteobacteria - Enterobacteria	Kosakonia
T04930	kgo	Kluyvera genomosp. 3	Prokaryotes	Bacteria	Gammaproteobacteria - Enterobacteria	Kluyvera
T06042	kie	Kluyvera intermedia	Prokaryotes	Bacteria	Gammaproteobacteria - Enterobacteria	Kluyvera
T06881	kas	Kluyvera ascorbata	Prokaryotes	Bacteria	Gammaproteobacteria - Enterobacteria	Kluyvera
T04149	icp	Candidatus Ishikawaella capsulata	Prokaryotes	Bacteria	Gammaproteobacteria - Enterobacteria	Ishikawaella
T04232	lax	Leclercia adecarboxylata	Prokaryotes	Bacteria	Gammaproteobacteria - Enterobacteria	Leclercia
T05297	lei	Leclercia sp. LSNIH1	Prokaryotes	Bacteria	Gammaproteobacteria - Enterobacteria	Leclercia
T05316	leh	Leclercia sp. LSNIH3	Prokaryotes	Bacteria	Gammaproteobacteria - Enterobacteria	Leclercia
T05987	lee	Leclercia sp. W17	Prokaryotes	Bacteria	Gammaproteobacteria - Enterobacteria	Leclercia
T06321	ler	Leclercia sp. 1106151	Prokaryotes	Bacteria	Gammaproteobacteria - Enterobacteria	Leclercia
T06440	lea	Leclercia sp. J807	Prokaryotes	Bacteria	Gammaproteobacteria - Enterobacteria	Leclercia
T04400	laz	Lelliottia amnigena	Prokaryotes	Bacteria	Gammaproteobacteria - Enterobacteria	Lelliottia
T05035	lef	Lelliottia jeotgali	Prokaryotes	Bacteria	Gammaproteobacteria - Enterobacteria	Lelliottia
T05333	lni	Lelliottia nimipressuralis	Prokaryotes	Bacteria	Gammaproteobacteria - Enterobacteria	Lelliottia
T05398	lew	Lelliottia sp. WB101	Prokaryotes	Bacteria	Gammaproteobacteria - Enterobacteria	Lelliottia
T05676	buf	Buttiauxella sp. 3AFRM03	Prokaryotes	Bacteria	Gammaproteobacteria - Enterobacteria	Buttiauxella
T06676	bage	Buttiauxella agrestis	Prokaryotes	Bacteria	Gammaproteobacteria - Enterobacteria	Buttiauxella
T03624	sbw	Candidatus Tachikawaea gelatinosa	Prokaryotes	Bacteria	Gammaproteobacteria - Enterobacteria	Tachikawaea
T04480	den	Candidatus Doolittlea endobia	Prokaryotes	Bacteria	Gammaproteobacteria - Enterobacteria	Doolittlea
T04484	hed	Candidatus Hoaglandella endobia	Prokaryotes	Bacteria	Gammaproteobacteria - Enterobacteria	Hoaglandella
T04502	ged	Candidatus Gullanella endobia	Prokaryotes	Bacteria	Gammaproteobacteria - Enterobacteria	Gullanella
T04510	cmik	Candidatus Mikella endobia	Prokaryotes	Bacteria	Gammaproteobacteria - Enterobacteria	Mikella
T05580	ppet	Candidatus Purcelliella pentastirinorum	Prokaryotes	Bacteria	Gammaproteobacteria - Enterobacteria	Purcelliella
T05735	mety	Metakosakonia sp. MRY16-398	Prokaryotes	Bacteria	Gammaproteobacteria - Enterobacteria	Metakosakonia
T05790	ahn	Atlantibacter hermannii	Prokaryotes	Bacteria	Gammaproteobacteria - Enterobacteria	Atlantibacter
T06519	yre	Yokenella regensburgei	Prokaryotes	Bacteria	Gammaproteobacteria - Enterobacteria	Yokenella
T06630	sgoe	Scandinavium goeteborgense	Prokaryotes	Bacteria	Gammaproteobacteria - Enterobacteria	Scandinavium
T03950	kin	Phytobacter ursingii	Prokaryotes	Bacteria	Gammaproteobacteria - Enterobacteria	Phytobacter
T06586	pdz	Phytobacter diazotrophicus	Prokaryotes	Bacteria	Gammaproteobacteria - Enterobacteria	Phytobacter
T02431	ebf	Enterobacteriaceae bacterium FGI 57	Prokaryotes	Bacteria	Gammaproteobacteria - Enterobacteria	unclassified Enterobacteriaceae
T05417	ebc	Enterobacteriaceae bacterium ENNIH2	Prokaryotes	Bacteria	Gammaproteobacteria - Enterobacteria	unclassified Enterobacteriaceae
T05725	ebu	Enterobacteriaceae bacterium S05	Prokaryotes	Bacteria	Gammaproteobacteria - Enterobacteria	unclassified Enterobacteriaceae
T03051	psts	Plautia stali symbiont	Prokaryotes	Bacteria	Gammaproteobacteria - Enterobacteria	unclassified Enterobacteriaceae
T05975	izh	Jejubacter calystegiae	Prokaryotes	Bacteria	Gammaproteobacteria - Enterobacteria	Izhakiella
T00063	ype	Yersinia pestis CO92 (biovar Orientalis)	Prokaryotes	Bacteria	Gammaproteobacteria - Enterobacteria	Yersinia
T00092	ypk	Yersinia pestis KIM10+ (biovar Mediaevalis)	Prokaryotes	Bacteria	Gammaproteobacteria - Enterobacteria	Yersinia
T01874	yph	Yersinia pestis Harbin 35 (biovar Medievalis)	Prokaryotes	Bacteria	Gammaproteobacteria - Enterobacteria	Yersinia
T00369	ypa	Yersinia pestis Antiqua (biovar Antiqua)	Prokaryotes	Bacteria	Gammaproteobacteria - Enterobacteria	Yersinia
T00370	ypn	Yersinia pestis Nepal516 (biovar Antiqua)	Prokaryotes	Bacteria	Gammaproteobacteria - Enterobacteria	Yersinia
T00165	ypm	Yersinia pestis 91001 (biovar Microtus)	Prokaryotes	Bacteria	Gammaproteobacteria - Enterobacteria	Yersinia
T00505	ypp	Yersinia pestis Pestoides F (biovar Antiqua)	Prokaryotes	Bacteria	Gammaproteobacteria - Enterobacteria	Yersinia
T00635	ypg	Yersinia pestis Angola	Prokaryotes	Bacteria	Gammaproteobacteria - Enterobacteria	Yersinia
T01210	ypz	Yersinia pestis Z176003	Prokaryotes	Bacteria	Gammaproteobacteria - Enterobacteria	Yersinia
T01831	ypt	Yersinia pestis A1122	Prokaryotes	Bacteria	Gammaproteobacteria - Enterobacteria	Yersinia
T01832	ypd	Yersinia pestis D106004	Prokaryotes	Bacteria	Gammaproteobacteria - Enterobacteria	Yersinia
T01833	ypx	Yersinia pestis D182038	Prokaryotes	Bacteria	Gammaproteobacteria - Enterobacteria	Yersinia
T03716	ypw	Yersinia pestis PBM19	Prokaryotes	Bacteria	Gammaproteobacteria - Enterobacteria	Yersinia
T03717	ypj	Yersinia pestis Harbin35	Prokaryotes	Bacteria	Gammaproteobacteria - Enterobacteria	Yersinia
T03718	ypv	Yersinia pestis Shasta	Prokaryotes	Bacteria	Gammaproteobacteria - Enterobacteria	Yersinia
T03719	ypl	Yersinia pestis El Dorado	Prokaryotes	Bacteria	Gammaproteobacteria - Enterobacteria	Yersinia
T00195	yps	Yersinia pseudotuberculosis IP 32953 (serotype I)	Prokaryotes	Bacteria	Gammaproteobacteria - Enterobacteria	Yersinia
T03832	ypo	Yersinia pseudotuberculosis IP 32953 (serotype 1)	Prokaryotes	Bacteria	Gammaproteobacteria - Enterobacteria	Yersinia
T00570	ypi	Yersinia pseudotuberculosis IP 31758 (serotype O:1b)	Prokaryotes	Bacteria	Gammaproteobacteria - Enterobacteria	Yersinia
T00665	ypy	Yersinia pseudotuberculosis YPIII (serotype O:3)	Prokaryotes	Bacteria	Gammaproteobacteria - Enterobacteria	Yersinia
T00744	ypb	Yersinia pseudotuberculosis PB1/+ (serotype 1B)	Prokaryotes	Bacteria	Gammaproteobacteria - Enterobacteria	Yersinia
T03307	ypq	Yersinia pseudotuberculosis ATCC 6904	Prokaryotes	Bacteria	Gammaproteobacteria - Enterobacteria	Yersinia
T03677	ypu	Yersinia pseudotuberculosis MD67	Prokaryotes	Bacteria	Gammaproteobacteria - Enterobacteria	Yersinia
T03678	ypr	Yersinia pseudotuberculosis EP2/+	Prokaryotes	Bacteria	Gammaproteobacteria - Enterobacteria	Yersinia
T03679	ypc	Yersinia pseudotuberculosis 1	Prokaryotes	Bacteria	Gammaproteobacteria - Enterobacteria	Yersinia
T03846	ypf	Yersinia pseudotuberculosis PA3606	Prokaryotes	Bacteria	Gammaproteobacteria - Enterobacteria	Yersinia
T00469	yen	Yersinia enterocolitica subsp. enterocolitica 8081 (serotype 0:8)	Prokaryotes	Bacteria	Gammaproteobacteria - Enterobacteria	Yersinia
T01480	yep	Yersinia enterocolitica subsp. palearctica 105.5R(r) (serotype:O:9)	Prokaryotes	Bacteria	Gammaproteobacteria - Enterobacteria	Yersinia
T02010	yey	Yersinia enterocolitica subsp. palearctica Y11 (serotype:0:3)	Prokaryotes	Bacteria	Gammaproteobacteria - Enterobacteria	Yersinia
T03179	yel	Yersinia enterocolitica LC20	Prokaryotes	Bacteria	Gammaproteobacteria - Enterobacteria	Yersinia
T03643	yew	Yersinia enterocolitica WA	Prokaryotes	Bacteria	Gammaproteobacteria - Enterobacteria	Yersinia
T03644	yet	Yersinia enterocolitica 2516-87	Prokaryotes	Bacteria	Gammaproteobacteria - Enterobacteria	Yersinia
T03890	yef	Yersinia enterocolitica FORC_002	Prokaryotes	Bacteria	Gammaproteobacteria - Enterobacteria	Yersinia
T03739	yee	Yersinia enterocolitica (type O:5) YE53/03	Prokaryotes	Bacteria	Gammaproteobacteria - Enterobacteria	Yersinia
T03057	ysi	Yersinia similis	Prokaryotes	Bacteria	Gammaproteobacteria - Enterobacteria	Yersinia
T03605	yal	Yersinia aldovae	Prokaryotes	Bacteria	Gammaproteobacteria - Enterobacteria	Yersinia
T03606	yfr	Yersinia frederiksenii	Prokaryotes	Bacteria	Gammaproteobacteria - Enterobacteria	Yersinia
T03608	yin	Yersinia intermedia	Prokaryotes	Bacteria	Gammaproteobacteria - Enterobacteria	Yersinia
T03609	ykr	Yersinia kristensenii	Prokaryotes	Bacteria	Gammaproteobacteria - Enterobacteria	Yersinia
T03610	yro	Yersinia rohdei	Prokaryotes	Bacteria	Gammaproteobacteria - Enterobacteria	Yersinia
T03611	yru	Yersinia ruckeri YRB	Prokaryotes	Bacteria	Gammaproteobacteria - Enterobacteria	Yersinia
T03887	yrb	Yersinia ruckeri Big Creek 74 (serotype O2)	Prokaryotes	Bacteria	Gammaproteobacteria - Enterobacteria	Yersinia
T03994	yak	Yersinia aleksiciae	Prokaryotes	Bacteria	Gammaproteobacteria - Enterobacteria	Yersinia
T05402	yma	Yersinia massiliensis	Prokaryotes	Bacteria	Gammaproteobacteria - Enterobacteria	Yersinia
T05961	yhi	Yersinia hibernica	Prokaryotes	Bacteria	Gammaproteobacteria - Enterobacteria	Yersinia
T06446	yca	Yersinia canariae	Prokaryotes	Bacteria	Gammaproteobacteria - Enterobacteria	Yersinia
T06716	ymo	Yersinia mollaretii	Prokaryotes	Bacteria	Gammaproteobacteria - Enterobacteria	Yersinia
T03592	smar	Serratia marcescens SM39	Prokaryotes	Bacteria	Gammaproteobacteria - Enterobacteria	Serratia
T03985	smac	Serratia marcescens subsp. marcescens Db11	Prokaryotes	Bacteria	Gammaproteobacteria - Enterobacteria	Serratia
T02448	smw	Serratia marcescens WW4	Prokaryotes	Bacteria	Gammaproteobacteria - Enterobacteria	Serratia
T00595	spe	Serratia proteamaculans	Prokaryotes	Bacteria	Gammaproteobacteria - Enterobacteria	Serratia
T01503	srr	Serratia plymuthica AS9	Prokaryotes	Bacteria	Gammaproteobacteria - Enterobacteria	Serratia
T02710	srl	Serratia plymuthica 4Rx13	Prokaryotes	Bacteria	Gammaproteobacteria - Enterobacteria	Serratia
T02716	sry	Serratia plymuthica S13	Prokaryotes	Bacteria	Gammaproteobacteria - Enterobacteria	Serratia
T04576	sply	Serratia plymuthica PRI-2C	Prokaryotes	Bacteria	Gammaproteobacteria - Enterobacteria	Serratia
T01502	srs	Serratia sp. AS12	Prokaryotes	Bacteria	Gammaproteobacteria - Enterobacteria	Serratia
T02012	sra	Serratia sp. AS13	Prokaryotes	Bacteria	Gammaproteobacteria - Enterobacteria	Serratia
T01672	ssz	Serratia symbiotica	Prokaryotes	Bacteria	Gammaproteobacteria - Enterobacteria	Serratia
T02433	smaf	Serratia sp. FGI94	Prokaryotes	Bacteria	Gammaproteobacteria - Enterobacteria	Serratia
T02740	slq	Serratia liquefaciens	Prokaryotes	Bacteria	Gammaproteobacteria - Enterobacteria	Serratia
T03313	serf	Serratia sp. FS14	Prokaryotes	Bacteria	Gammaproteobacteria - Enterobacteria	Serratia
T03314	sers	Serratia sp. SCBI	Prokaryotes	Bacteria	Gammaproteobacteria - Enterobacteria	Serratia
T04030	sfw	Serratia fonticola DSM 4576	Prokaryotes	Bacteria	Gammaproteobacteria - Enterobacteria	Serratia
T04716	sfg	Serratia fonticola GS2	Prokaryotes	Bacteria	Gammaproteobacteria - Enterobacteria	Serratia
T04417	srz	Serratia rubidaea	Prokaryotes	Bacteria	Gammaproteobacteria - Enterobacteria	Serratia
T05290	sera	Serratia sp. ATCC 39006	Prokaryotes	Bacteria	Gammaproteobacteria - Enterobacteria	Serratia
T05968	serq	Serratia sp. ATCC 39006	Prokaryotes	Bacteria	Gammaproteobacteria - Enterobacteria	Serratia
T05477	serm	Serratia sp. MYb239	Prokaryotes	Bacteria	Gammaproteobacteria - Enterobacteria	Serratia
T05941	squ	Serratia quinivorans	Prokaryotes	Bacteria	Gammaproteobacteria - Enterobacteria	Serratia
T06444	sfj	Serratia ficaria	Prokaryotes	Bacteria	Gammaproteobacteria - Enterobacteria	Serratia
T06612	sof	Serratia odorifera	Prokaryotes	Bacteria	Gammaproteobacteria - Enterobacteria	Serratia
T06779	ssur	Serratia surfactantfaciens	Prokaryotes	Bacteria	Gammaproteobacteria - Enterobacteria	Serratia
T02987	sfo	Chania multitudinisentens	Prokaryotes	Bacteria	Gammaproteobacteria - Enterobacteria	Chania
T01422	rah	Rahnella sp. Y9602	Prokaryotes	Bacteria	Gammaproteobacteria - Enterobacteria	Rahnella
T01770	raq	Rahnella aquatilis CIP 78.65 = ATCC 33071	Prokaryotes	Bacteria	Gammaproteobacteria - Enterobacteria	Rahnella
T01850	raa	Rahnella aquatilis HX2	Prokaryotes	Bacteria	Gammaproteobacteria - Enterobacteria	Rahnella
T05331	rox	Rahnella sp. ERMR1:05	Prokaryotes	Bacteria	Gammaproteobacteria - Enterobacteria	Rahnella
T07163	race	Rahnella aceris	Prokaryotes	Bacteria	Gammaproteobacteria - Enterobacteria	Rahnella
T05060	gqu	Gibbsiella quercinecans	Prokaryotes	Bacteria	Gammaproteobacteria - Enterobacteria	Gibbsiella
T06003	fsm	Candidatus Fukatsuia symbiotica	Prokaryotes	Bacteria	Gammaproteobacteria - Enterobacteria	Fukatsuia
T06747	eame	Ewingella americana	Prokaryotes	Bacteria	Gammaproteobacteria - Enterobacteria	Ewingella
T06835	rbad	Rouxiella badensis	Prokaryotes	Bacteria	Gammaproteobacteria - Enterobacteria	Rouxiella
T00186	eca	Pectobacterium atrosepticum SCRI1043	Prokaryotes	Bacteria	Gammaproteobacteria - Enterobacteria	Pectobacterium
T03199	patr	Pectobacterium atrosepticum JG10-08	Prokaryotes	Bacteria	Gammaproteobacteria - Enterobacteria	Pectobacterium
T03293	pato	Pectobacterium atrosepticum 21A	Prokaryotes	Bacteria	Gammaproteobacteria - Enterobacteria	Pectobacterium
T00934	pct	Pectobacterium carotovorum subsp. carotovorum PC1	Prokaryotes	Bacteria	Gammaproteobacteria - Enterobacteria	Pectobacterium
T02320	pcc	Pectobacterium carotovorum subsp. carotovorum PCC21	Prokaryotes	Bacteria	Gammaproteobacteria - Enterobacteria	Pectobacterium
T03424	pcv	Pectobacterium odoriferum	Prokaryotes	Bacteria	Gammaproteobacteria - Enterobacteria	Pectobacterium
T01106	pwa	Pectobacterium parmentieri WPP163	Prokaryotes	Bacteria	Gammaproteobacteria - Enterobacteria	Pectobacterium
T04513	ppar	Pectobacterium parmentieri RNS08.42.1A	Prokaryotes	Bacteria	Gammaproteobacteria - Enterobacteria	Pectobacterium
T02514	pec	Pectobacterium parmentieri SCC3193	Prokaryotes	Bacteria	Gammaproteobacteria - Enterobacteria	Pectobacterium
T04535	pws	Pectobacterium wasabiae	Prokaryotes	Bacteria	Gammaproteobacteria - Enterobacteria	Pectobacterium
T05195	ppoa	Pectobacterium polaris	Prokaryotes	Bacteria	Gammaproteobacteria - Enterobacteria	Pectobacterium
T06364	pbra	Pectobacterium brasiliense	Prokaryotes	Bacteria	Gammaproteobacteria - Enterobacteria	Pectobacterium
T06530	ppuj	Pectobacterium punjabense	Prokaryotes	Bacteria	Gammaproteobacteria - Enterobacteria	Pectobacterium
T01305	ddd	Dickeya dadantii 3937	Prokaryotes	Bacteria	Gammaproteobacteria - Enterobacteria	Dickeya
T00927	dda	Dickeya paradisiaca	Prokaryotes	Bacteria	Gammaproteobacteria - Enterobacteria	Dickeya
T00930	dze	Dickeya chrysanthemi	Prokaryotes	Bacteria	Gammaproteobacteria - Enterobacteria	Dickeya
T01138	ddc	Dickeya zeae Ech586	Prokaryotes	Bacteria	Gammaproteobacteria - Enterobacteria	Dickeya
T03567	dzc	Dickeya zeae EC1	Prokaryotes	Bacteria	Gammaproteobacteria - Enterobacteria	Dickeya
T04410	dso	Dickeya solani IPO 2222	Prokaryotes	Bacteria	Gammaproteobacteria - Enterobacteria	Dickeya
T03347	ced	Dickeya fangzhongdai ND14b	Prokaryotes	Bacteria	Gammaproteobacteria - Enterobacteria	Dickeya
T05277	dfn	Dickeya fangzhongdai DSM 101947	Prokaryotes	Bacteria	Gammaproteobacteria - Enterobacteria	Dickeya
T05141	ddq	Dickeya dianthicola	Prokaryotes	Bacteria	Gammaproteobacteria - Enterobacteria	Dickeya
T06021	daq	Dickeya aquatica	Prokaryotes	Bacteria	Gammaproteobacteria - Enterobacteria	Dickeya
T06188	dic	Dickeya poaceiphila	Prokaryotes	Bacteria	Gammaproteobacteria - Enterobacteria	Dickeya
T05061	bgj	Brenneria goodwinii	Prokaryotes	Bacteria	Gammaproteobacteria - Enterobacteria	Brenneria
T05976	brb	Brenneria rubrifaciens	Prokaryotes	Bacteria	Gammaproteobacteria - Enterobacteria	Brenneria
T06070	bng	Brenneria nigrifluens	Prokaryotes	Bacteria	Gammaproteobacteria - Enterobacteria	Brenneria
T05623	lbq	Lonsdalea britannica	Prokaryotes	Bacteria	Gammaproteobacteria - Enterobacteria	Lonsdalea
T06954	lpop	Lonsdalea populi	Prokaryotes	Bacteria	Gammaproteobacteria - Enterobacteria	Lonsdalea
T00316	sgl	Sodalis glossinidius	Prokaryotes	Bacteria	Gammaproteobacteria - Enterobacteria	Sodalis
T03004	sod	Sodalis praecaptivus	Prokaryotes	Bacteria	Gammaproteobacteria - Enterobacteria	Sodalis
T03006	pes	Candidatus Sodalis pierantonius	Prokaryotes	Bacteria	Gammaproteobacteria - Enterobacteria	Sodalis
T05311	seny	Sodalis endosymbiont of Henestaris halophilus	Prokaryotes	Bacteria	Gammaproteobacteria - Enterobacteria	Sodalis
T01197	eam	Erwinia amylovora CFBP1430	Prokaryotes	Bacteria	Gammaproteobacteria - Enterobacteria	Erwinia
T01199	eay	Erwinia amylovora ATCC 49946	Prokaryotes	Bacteria	Gammaproteobacteria - Enterobacteria	Erwinia
T00711	eta	Erwinia tasmaniensis	Prokaryotes	Bacteria	Gammaproteobacteria - Enterobacteria	Erwinia
T01000	epy	Erwinia pyrifoliae Ep1/96	Prokaryotes	Bacteria	Gammaproteobacteria - Enterobacteria	Erwinia
T02121	epr	Erwinia pyrifoliae DSM 12163	Prokaryotes	Bacteria	Gammaproteobacteria - Enterobacteria	Erwinia
T01270	ebi	Erwinia billingiae	Prokaryotes	Bacteria	Gammaproteobacteria - Enterobacteria	Erwinia
T01935	erj	Erwinia sp. Ejp617	Prokaryotes	Bacteria	Gammaproteobacteria - Enterobacteria	Erwinia
T04258	ege	Erwinia gerundensis	Prokaryotes	Bacteria	Gammaproteobacteria - Enterobacteria	Erwinia
T05618	epe	Erwinia persicina	Prokaryotes	Bacteria	Gammaproteobacteria - Enterobacteria	Erwinia
T05981	ehd	Candidatus Erwinia haradaeae	Prokaryotes	Bacteria	Gammaproteobacteria - Enterobacteria	Erwinia
T06366	erwi	Erwinia sp. J780	Prokaryotes	Bacteria	Gammaproteobacteria - Enterobacteria	Erwinia
T00036	buc	Buchnera aphidicola APS (Acyrthosiphon pisum)	Prokaryotes	Bacteria	Gammaproteobacteria - Enterobacteria	Buchnera
T00820	bap	Buchnera aphidicola 5A (Acyrthosiphon pisum)	Prokaryotes	Bacteria	Gammaproteobacteria - Enterobacteria	Buchnera
T00821	bau	Buchnera aphidicola Tuc7 (Acyrthosiphon pisum)	Prokaryotes	Bacteria	Gammaproteobacteria - Enterobacteria	Buchnera
T01826	baw	Buchnera aphidicola JF98 (Acyrthosiphon pisum)	Prokaryotes	Bacteria	Gammaproteobacteria - Enterobacteria	Buchnera
T02354	bajc	Buchnera aphidicola JF99 (Acyrthosiphon pisum)	Prokaryotes	Bacteria	Gammaproteobacteria - Enterobacteria	Buchnera
T01828	bua	Buchnera aphidicola LL01 (Acyrthosiphon pisum)	Prokaryotes	Bacteria	Gammaproteobacteria - Enterobacteria	Buchnera
T01829	bup	Buchnera aphidicola TLW03 (Acyrthosiphon pisum)	Prokaryotes	Bacteria	Gammaproteobacteria - Enterobacteria	Buchnera
T01825	bak	Buchnera aphidicola Ak (Acyrthosiphon kondoi)	Prokaryotes	Bacteria	Gammaproteobacteria - Enterobacteria	Buchnera
T01830	buh	Buchnera aphidicola Ua (Uroleucon ambrosiae)	Prokaryotes	Bacteria	Gammaproteobacteria - Enterobacteria	Buchnera
T03020	bapf	Buchnera aphidicola F009 (Myzus persicae)	Prokaryotes	Bacteria	Gammaproteobacteria - Enterobacteria	Buchnera
T03021	bapg	Buchnera aphidicola G002 (Myzus persicae)	Prokaryotes	Bacteria	Gammaproteobacteria - Enterobacteria	Buchnera
T03022	bapu	Buchnera aphidicola USDA (Myzus persicae)	Prokaryotes	Bacteria	Gammaproteobacteria - Enterobacteria	Buchnera
T03023	bapw	Buchnera aphidicola W106 (Myzus persicae)	Prokaryotes	Bacteria	Gammaproteobacteria - Enterobacteria	Buchnera
T00087	bas	Buchnera aphidicola Sg (Schizaphis graminum)	Prokaryotes	Bacteria	Gammaproteobacteria - Enterobacteria	Buchnera
T00111	bab	Buchnera aphidicola Bp (Baizongia pistaciae)	Prokaryotes	Bacteria	Gammaproteobacteria - Enterobacteria	Buchnera
T00423	bcc	Buchnera aphidicola BCc	Prokaryotes	Bacteria	Gammaproteobacteria - Enterobacteria	Buchnera
T01528	baj	Buchnera aphidicola (Cinara tujafilina)	Prokaryotes	Bacteria	Gammaproteobacteria - Enterobacteria	Buchnera
T04764	baph	Buchnera aphidicola (Aphis glycines)	Prokaryotes	Bacteria	Gammaproteobacteria - Enterobacteria	Buchnera
T00101	wbr	Wigglesworthia glossinidia endosymbiont of Glossina brevipalpis	Prokaryotes	Bacteria	Gammaproteobacteria - Enterobacteria	Wigglesworthia
T01747	wgl	Wigglesworthia glossinidia endosymbiont of Glossina morsitans morsitan	Prokaryotes	Bacteria	Gammaproteobacteria - Enterobacteria	Wigglesworthia
T01195	pam	Pantoea ananatis LMG 20103	Prokaryotes	Bacteria	Gammaproteobacteria - Enterobacteria	Pantoea
T01728	plf	Pantoea ananatis LMG 5342	Prokaryotes	Bacteria	Gammaproteobacteria - Enterobacteria	Pantoea
T01969	paj	Pantoea ananatis AJ13355	Prokaryotes	Bacteria	Gammaproteobacteria - Enterobacteria	Pantoea
T01970	paq	Pantoea ananatis PA13	Prokaryotes	Bacteria	Gammaproteobacteria - Enterobacteria	Pantoea
T01326	pva	Pantoea vagans C9-1	Prokaryotes	Bacteria	Gammaproteobacteria - Enterobacteria	Pantoea
T04302	pagg	Pantoea vagans FDAARGOS_160	Prokaryotes	Bacteria	Gammaproteobacteria - Enterobacteria	Pantoea
T01386	pao	Pantoea sp. At-9b	Prokaryotes	Bacteria	Gammaproteobacteria - Enterobacteria	Pantoea
T03331	kln	Pantoea rwandensis	Prokaryotes	Bacteria	Gammaproteobacteria - Enterobacteria	Pantoea
T03464	pant	Pantoea sp. PSNIH1	Prokaryotes	Bacteria	Gammaproteobacteria - Enterobacteria	Pantoea
T03514	panp	Pantoea sp. PSNIH2	Prokaryotes	Bacteria	Gammaproteobacteria - Enterobacteria	Pantoea
T02865	hhs	Candidatus Pantoea carbekii	Prokaryotes	Bacteria	Gammaproteobacteria - Enterobacteria	Pantoea
T03853	pck	Candidatus Pantoea carbekii US	Prokaryotes	Bacteria	Gammaproteobacteria - Enterobacteria	Pantoea
T04739	pagc	Pantoea agglomerans C410P1	Prokaryotes	Bacteria	Gammaproteobacteria - Enterobacteria	Pantoea
T04970	pstw	Pantoea stewartii subsp. stewartii	Prokaryotes	Bacteria	Gammaproteobacteria - Enterobacteria	Pantoea
T05014	palh	Pantoea alhagi	Prokaryotes	Bacteria	Gammaproteobacteria - Enterobacteria	Pantoea
T06053	pans	Pantoea sp. SO10	Prokaryotes	Bacteria	Gammaproteobacteria - Enterobacteria	Pantoea
T06282	pey	Pantoea eucalypti	Prokaryotes	Bacteria	Gammaproteobacteria - Enterobacteria	Pantoea
T06714	pdis	Pantoea dispersa	Prokaryotes	Bacteria	Gammaproteobacteria - Enterobacteria	Pantoea
T05418	pgz	Mixta gaviniae	Prokaryotes	Bacteria	Gammaproteobacteria - Enterobacteria	Mixta
T05419	pcd	Mixta calida	Prokaryotes	Bacteria	Gammaproteobacteria - Enterobacteria	Mixta
T06391	mint	Mixta intestinalis	Prokaryotes	Bacteria	Gammaproteobacteria - Enterobacteria	Mixta
T06402	mthi	Mixta theicola	Prokaryotes	Bacteria	Gammaproteobacteria - Enterobacteria	Mixta
T04873	tci	Tatumella citrea	Prokaryotes	Bacteria	Gammaproteobacteria - Enterobacteria	Tatumella
T05493	tpty	Tatumella ptyseos	Prokaryotes	Bacteria	Gammaproteobacteria - Enterobacteria	Tatumella
T00149	plu	Photorhabdus laumondii subsp. laumondii TTO1	Prokaryotes	Bacteria	Gammaproteobacteria - Enterobacteria	Photorhabdus
T05478	plum	Photorhabdus laumondii subsp. laumondii DSPV002N	Prokaryotes	Bacteria	Gammaproteobacteria - Enterobacteria	Photorhabdus
T00941	pay	Photorhabdus asymbiotica	Prokaryotes	Bacteria	Gammaproteobacteria - Enterobacteria	Photorhabdus
T03944	ptt	Photorhabdus thracensis	Prokaryotes	Bacteria	Gammaproteobacteria - Enterobacteria	Photorhabdus
T00753	pmr	Proteus mirabilis HI4320	Prokaryotes	Bacteria	Gammaproteobacteria - Enterobacteria	Proteus
T02789	pmib	Proteus mirabilis BB2000	Prokaryotes	Bacteria	Gammaproteobacteria - Enterobacteria	Proteus
T04093	pvl	Proteus mirabilis CYPV1	Prokaryotes	Bacteria	Gammaproteobacteria - Enterobacteria	Proteus
T05486	pvg	Proteus vulgaris	Prokaryotes	Bacteria	Gammaproteobacteria - Enterobacteria	Proteus
T05854	phau	Proteus hauseri	Prokaryotes	Bacteria	Gammaproteobacteria - Enterobacteria	Proteus
T06244	prot	Proteus sp. CD3	Prokaryotes	Bacteria	Gammaproteobacteria - Enterobacteria	Proteus
T06419	pcol	Proteus columbae	Prokaryotes	Bacteria	Gammaproteobacteria - Enterobacteria	Proteus
T06330	pcib	Proteus terrae subsp. cibarius	Prokaryotes	Bacteria	Gammaproteobacteria - Enterobacteria	Proteus terrae
T01186	xbo	Xenorhabdus bovienii SS-2004	Prokaryotes	Bacteria	Gammaproteobacteria - Enterobacteria	Xenorhabdus
T03845	xbv	Xenorhabdus bovienii CS03	Prokaryotes	Bacteria	Gammaproteobacteria - Enterobacteria	Xenorhabdus
T01274	xne	Xenorhabdus nematophila ATCC 19061	Prokaryotes	Bacteria	Gammaproteobacteria - Enterobacteria	Xenorhabdus
T03752	xnm	Xenorhabdus nematophila AN6/1	Prokaryotes	Bacteria	Gammaproteobacteria - Enterobacteria	Xenorhabdus
T03784	xdo	Xenorhabdus doucetiae	Prokaryotes	Bacteria	Gammaproteobacteria - Enterobacteria	Xenorhabdus
T03805	xpo	Xenorhabdus poinarii	Prokaryotes	Bacteria	Gammaproteobacteria - Enterobacteria	Xenorhabdus
T04538	xho	Xenorhabdus hominickii	Prokaryotes	Bacteria	Gammaproteobacteria - Enterobacteria	Xenorhabdus
T02042	psi	Providencia stuartii MRSN 2154	Prokaryotes	Bacteria	Gammaproteobacteria - Enterobacteria	Providencia
T03282	psx	Providencia stuartii ATCC 33672	Prokaryotes	Bacteria	Gammaproteobacteria - Enterobacteria	Providencia
T04734	psta	Providencia stuartii BE2467	Prokaryotes	Bacteria	Gammaproteobacteria - Enterobacteria	Providencia
T04571	prg	Providencia rettgeri	Prokaryotes	Bacteria	Gammaproteobacteria - Enterobacteria	Providencia
T05107	pala	Providencia alcalifaciens	Prokaryotes	Bacteria	Gammaproteobacteria - Enterobacteria	Providencia
T05509	phei	Providencia heimbachae	Prokaryotes	Bacteria	Gammaproteobacteria - Enterobacteria	Providencia
T05654	prq	Providencia huaxiensis	Prokaryotes	Bacteria	Gammaproteobacteria - Enterobacteria	Providencia
T06047	prj	Providencia rustigianii	Prokaryotes	Bacteria	Gammaproteobacteria - Enterobacteria	Providencia
T06449	pvc	Providencia vermicola	Prokaryotes	Bacteria	Gammaproteobacteria - Enterobacteria	Providencia
T02496	mmk	Morganella morganii	Prokaryotes	Bacteria	Gammaproteobacteria - Enterobacteria	Morganella
T04248	asy	Candidatus Arsenophonus lipoptenae	Prokaryotes	Bacteria	Gammaproteobacteria - Enterobacteria	Arsenophonus
T05672	aen	Arsenophonus endosymbiont of Aleurodicus dispersus	Prokaryotes	Bacteria	Gammaproteobacteria - Enterobacteria	Arsenophonus
T05992	ans	Arsenophonus nasoniae	Prokaryotes	Bacteria	Gammaproteobacteria - Enterobacteria	Arsenophonus
T00912	eic	Edwardsiella ictaluri	Prokaryotes	Bacteria	Gammaproteobacteria - Enterobacteria	Edwardsiella
T01121	etr	Edwardsiella tarda EIB202	Prokaryotes	Bacteria	Gammaproteobacteria - Enterobacteria	Edwardsiella
T02091	etd	Edwardsiella tarda FL6-60	Prokaryotes	Bacteria	Gammaproteobacteria - Enterobacteria	Edwardsiella
T03245	ete	Edwardsiella anguillarum	Prokaryotes	Bacteria	Gammaproteobacteria - Enterobacteria	Edwardsiella
T02509	etc	Edwardsiella piscicida C07-087	Prokaryotes	Bacteria	Gammaproteobacteria - Enterobacteria	Edwardsiella
T03991	edw	Edwardsiella sp. EA181011	Prokaryotes	Bacteria	Gammaproteobacteria - Enterobacteria	Edwardsiella
T04005	edl	Edwardsiella sp. LADL05-105	Prokaryotes	Bacteria	Gammaproteobacteria - Enterobacteria	Edwardsiella
T04508	eho	Edwardsiella hoshinae	Prokaryotes	Bacteria	Gammaproteobacteria - Enterobacteria	Edwardsiella
T03425	hav	Hafnia alvei	Prokaryotes	Bacteria	Gammaproteobacteria - Enterobacteria	Hafnia
T05667	hpar	Hafnia paralvei	Prokaryotes	Bacteria	Gammaproteobacteria - Enterobacteria	Hafnia
T04310	opo	Obesumbacterium proteus	Prokaryotes	Bacteria	Gammaproteobacteria - Enterobacteria	Obesumbacterium
T05491	lpv	Limnobaculum parvum	Prokaryotes	Bacteria	Gammaproteobacteria - Enterobacteria	Limnobaculum
T03952	pfq	Pragia fontium	Prokaryotes	Bacteria	Gammaproteobacteria - Enterobacteria	Pragia
T06157	prag	Jinshanibacter zhutongyuii	Prokaryotes	Bacteria	Gammaproteobacteria - Enterobacteria	Jinshanibacter
T05503	lri	Leminorella richardii	Prokaryotes	Bacteria	Gammaproteobacteria - Enterobacteria	Leminorella
T04378	pshi	Plesiomonas shigelloides	Prokaryotes	Bacteria	Gammaproteobacteria - Enterobacteria	Plesiomonas
T00001	hin	Haemophilus influenzae Rd KW20 (serotype d)	Prokaryotes	Bacteria	Gammaproteobacteria - Others	Haemophilus
T00248	hit	Haemophilus influenzae 86-028NP (nontypeable)	Prokaryotes	Bacteria	Gammaproteobacteria - Others	Haemophilus
T00543	hip	Haemophilus influenzae PittEE (nontypeable)	Prokaryotes	Bacteria	Gammaproteobacteria - Others	Haemophilus
T00544	hiq	Haemophilus influenzae PittGG (nontypeable)	Prokaryotes	Bacteria	Gammaproteobacteria - Others	Haemophilus
T01395	hif	Haemophilus influenzae F3031 (nontypeable)	Prokaryotes	Bacteria	Gammaproteobacteria - Others	Haemophilus
T01400	hil	Haemophilus influenzae F3047 (nontypeable)	Prokaryotes	Bacteria	Gammaproteobacteria - Others	Haemophilus
T01720	hiu	Haemophilus influenzae 10810 (serotype b)	Prokaryotes	Bacteria	Gammaproteobacteria - Others	Haemophilus
T01980	hie	Haemophilus influenzae R2846 (nontypeable)	Prokaryotes	Bacteria	Gammaproteobacteria - Others	Haemophilus
T01981	hiz	Haemophilus influenzae R2866 (nontypeable)	Prokaryotes	Bacteria	Gammaproteobacteria - Others	Haemophilus
T02839	hik	Haemophilus influenzae KR494 (serotype f)	Prokaryotes	Bacteria	Gammaproteobacteria - Others	Haemophilus
T03436	hia	Haemophilus influenzae CGSHiCZ412602	Prokaryotes	Bacteria	Gammaproteobacteria - Others	Haemophilus
T03485	hih	Haemophilus influenzae Hi375	Prokaryotes	Bacteria	Gammaproteobacteria - Others	Haemophilus
T03720	hiw	Haemophilus influenzae 477	Prokaryotes	Bacteria	Gammaproteobacteria - Others	Haemophilus
T03721	hic	Haemophilus influenzae C486	Prokaryotes	Bacteria	Gammaproteobacteria - Others	Haemophilus
T03722	hix	Haemophilus influenzae 723	Prokaryotes	Bacteria	Gammaproteobacteria - Others	Haemophilus
T01605	hpr	Haemophilus parainfluenzae	Prokaryotes	Bacteria	Gammaproteobacteria - Others	Haemophilus
T00135	hdu	Haemophilus ducreyi	Prokaryotes	Bacteria	Gammaproteobacteria - Others	Haemophilus
T05707	hay	Haemophilus sp. oral taxon 036	Prokaryotes	Bacteria	Gammaproteobacteria - Others	Haemophilus
T06001	hpit	Haemophilus pittmaniae	Prokaryotes	Bacteria	Gammaproteobacteria - Others	Haemophilus
T06216	hhz	Haemophilus haemolyticus	Prokaryotes	Bacteria	Gammaproteobacteria - Others	Haemophilus
T06550	haeg	Haemophilus aegyptius	Prokaryotes	Bacteria	Gammaproteobacteria - Others	Haemophilus
T06595	hpaa	Haemophilus parahaemolyticus	Prokaryotes	Bacteria	Gammaproteobacteria - Others	Haemophilus
T00825	hap	Glaesserella parasuis SH0165	Prokaryotes	Bacteria	Gammaproteobacteria - Others	Glaesserella
T02697	hpaz	Glaesserella parasuis ZJ0906	Prokaryotes	Bacteria	Gammaproteobacteria - Others	Glaesserella
T03301	hpas	Glaesserella parasuis SH03	Prokaryotes	Bacteria	Gammaproteobacteria - Others	Glaesserella
T03312	hpak	Glaesserella parasuis KL0318	Prokaryotes	Bacteria	Gammaproteobacteria - Others	Glaesserella
T05643	gle	Glaesserella sp. 15-184	Prokaryotes	Bacteria	Gammaproteobacteria - Others	Glaesserella
T00386	hso	Histophilus somni 129PT	Prokaryotes	Bacteria	Gammaproteobacteria - Others	Histophilus
T00673	hsm	Histophilus somni 2336	Prokaryotes	Bacteria	Gammaproteobacteria - Others	Histophilus
T00046	pmu	Pasteurella multocida subsp. multocida Pm70	Prokaryotes	Bacteria	Gammaproteobacteria - Others	Pasteurella
T01776	pmv	Pasteurella multocida subsp. multocida HN06	Prokaryotes	Bacteria	Gammaproteobacteria - Others	Pasteurella
T02057	pul	Pasteurella multocida subsp. multocida 3480	Prokaryotes	Bacteria	Gammaproteobacteria - Others	Pasteurella
T01729	pmp	Pasteurella multocida 36950	Prokaryotes	Bacteria	Gammaproteobacteria - Others	Pasteurella
T03322	pmul	Pasteurella multocida ATCC 43137	Prokaryotes	Bacteria	Gammaproteobacteria - Others	Pasteurella
T05467	pdag	Pasteurella dagmatis	Prokaryotes	Bacteria	Gammaproteobacteria - Others	Pasteurella
T06668	psky	Pasteurella skyensis	Prokaryotes	Bacteria	Gammaproteobacteria - Others	Pasteurella
T00201	msu	Mannheimia succiniciproducens	Prokaryotes	Bacteria	Gammaproteobacteria - Others	Basfia
T06488	bsun	Basfia succiniciproducens	Prokaryotes	Bacteria	Gammaproteobacteria - Others	Basfia
T02522	mht	Mannheimia haemolytica USDA-ARS-USMARC-185	Prokaryotes	Bacteria	Gammaproteobacteria - Others	Mannheimia
T02523	mhq	Mannheimia haemolytica USDA-ARS-USMARC-183	Prokaryotes	Bacteria	Gammaproteobacteria - Others	Mannheimia
T03786	mhat	Mannheimia haemolytica USDA-ARS-USMARC-184	Prokaryotes	Bacteria	Gammaproteobacteria - Others	Mannheimia
T02635	mhx	Mannheimia haemolytica M42548	Prokaryotes	Bacteria	Gammaproteobacteria - Others	Mannheimia
T02746	mhae	Mannheimia haemolytica D153	Prokaryotes	Bacteria	Gammaproteobacteria - Others	Mannheimia
T02747	mham	Mannheimia haemolytica D171	Prokaryotes	Bacteria	Gammaproteobacteria - Others	Mannheimia
T02748	mhao	Mannheimia haemolytica D174	Prokaryotes	Bacteria	Gammaproteobacteria - Others	Mannheimia
T02758	mhal	Mannheimia haemolytica USMARC_2286	Prokaryotes	Bacteria	Gammaproteobacteria - Others	Mannheimia
T03749	mhaq	Mannheimia haemolytica 89010807N	Prokaryotes	Bacteria	Gammaproteobacteria - Others	Mannheimia
T03750	mhay	Mannheimia haemolytica 89010807N lktA-	Prokaryotes	Bacteria	Gammaproteobacteria - Others	Mannheimia
T03026	mvr	Mannheimia sp. USDA-ARS-USMARC-1261	Prokaryotes	Bacteria	Gammaproteobacteria - Others	Mannheimia
T03027	mvi	Mannheimia varigena USDA-ARS-USMARC-1296	Prokaryotes	Bacteria	Gammaproteobacteria - Others	Mannheimia
T03028	mvg	Mannheimia varigena USDA-ARS-USMARC-1312	Prokaryotes	Bacteria	Gammaproteobacteria - Others	Mannheimia
T03029	mve	Mannheimia varigena USDA-ARS-USMARC-1388	Prokaryotes	Bacteria	Gammaproteobacteria - Others	Mannheimia
T06423	mann	Mannheimia ovis	Prokaryotes	Bacteria	Gammaproteobacteria - Others	Mannheimia
T06759	mgra	Mannheimia granulomatis	Prokaryotes	Bacteria	Gammaproteobacteria - Others	Mannheimia
T00476	apl	Actinobacillus pleuropneumoniae L20 (serotype 5b)	Prokaryotes	Bacteria	Gammaproteobacteria - Others	Actinobacillus
T00644	apj	Actinobacillus pleuropneumoniae JL03 (serotype 3)	Prokaryotes	Bacteria	Gammaproteobacteria - Others	Actinobacillus
T00717	apa	Actinobacillus pleuropneumoniae AP76 (serotype 7)	Prokaryotes	Bacteria	Gammaproteobacteria - Others	Actinobacillus
T00558	asu	Actinobacillus succinogenes	Prokaryotes	Bacteria	Gammaproteobacteria - Others	Actinobacillus
T02262	asi	Actinobacillus suis H91-0380	Prokaryotes	Bacteria	Gammaproteobacteria - Others	Actinobacillus
T03246	ass	Actinobacillus suis ATCC 33415	Prokaryotes	Bacteria	Gammaproteobacteria - Others	Actinobacillus
T03501	aeu	Actinobacillus equuli subsp. equuli	Prokaryotes	Bacteria	Gammaproteobacteria - Others	Actinobacillus
T05443	apor	Actinobacillus porcitonsillarum	Prokaryotes	Bacteria	Gammaproteobacteria - Others	Actinobacillus
T05940	aio	Actinobacillus indolicus	Prokaryotes	Bacteria	Gammaproteobacteria - Others	Actinobacillus
T06572	adp	Actinobacillus delphinicola	Prokaryotes	Bacteria	Gammaproteobacteria - Others	Actinobacillus
T06678	alig	Actinobacillus lignieresii	Prokaryotes	Bacteria	Gammaproteobacteria - Others	Actinobacillus
T00929	aap	Aggregatibacter aphrophilus NJ8700	Prokaryotes	Bacteria	Gammaproteobacteria - Others	Aggregatibacter
T04521	aaz	Aggregatibacter aphrophilus W10433	Prokaryotes	Bacteria	Gammaproteobacteria - Others	Aggregatibacter
T00993	aat	Aggregatibacter actinomycetemcomitans D11S-1	Prokaryotes	Bacteria	Gammaproteobacteria - Others	Aggregatibacter
T01651	aao	Aggregatibacter actinomycetemcomitans ANH9381	Prokaryotes	Bacteria	Gammaproteobacteria - Others	Aggregatibacter
T02046	aan	Aggregatibacter actinomycetemcomitans D7S-1	Prokaryotes	Bacteria	Gammaproteobacteria - Others	Aggregatibacter
T03184	aah	Aggregatibacter actinomycetemcomitans HK1651	Prokaryotes	Bacteria	Gammaproteobacteria - Others	Aggregatibacter
T04531	aacn	Aggregatibacter actinomycetemcomitans NUM4039	Prokaryotes	Bacteria	Gammaproteobacteria - Others	Aggregatibacter
T04753	aact	Aggregatibacter actinomycetemcomitans 624	Prokaryotes	Bacteria	Gammaproteobacteria - Others	Aggregatibacter
T06075	aseg	Aggregatibacter segnis	Prokaryotes	Bacteria	Gammaproteobacteria - Others	Aggregatibacter
T01482	gan	Gallibacterium anatis	Prokaryotes	Bacteria	Gammaproteobacteria - Others	Gallibacterium
T02504	bto	Bibersteinia trehalosi USDA-ARS-USMARC-192	Prokaryotes	Bacteria	Gammaproteobacteria - Others	Bibersteinia
T03017	btre	Bibersteinia trehalosi USDA-ARS-USMARC-188	Prokaryotes	Bacteria	Gammaproteobacteria - Others	Bibersteinia
T03018	btrh	Bibersteinia trehalosi USDA-ARS-USMARC-189	Prokaryotes	Bacteria	Gammaproteobacteria - Others	Bibersteinia
T03019	btra	Bibersteinia trehalosi USDA-ARS-USMARC-190	Prokaryotes	Bacteria	Gammaproteobacteria - Others	Bibersteinia
T05728	apag	Avibacterium paragallinarum	Prokaryotes	Bacteria	Gammaproteobacteria - Others	Avibacterium
T06626	avt	Avibacterium volantium	Prokaryotes	Bacteria	Gammaproteobacteria - Others	Avibacterium
T05800	rpne	Rodentibacter pneumotropicus	Prokaryotes	Bacteria	Gammaproteobacteria - Others	Rodentibacter
T06473	rhey	Rodentibacter heylii	Prokaryotes	Bacteria	Gammaproteobacteria - Others	Rodentibacter
T06287	ooi	Otariodibacter oris	Prokaryotes	Bacteria	Gammaproteobacteria - Others	Otariodibacter
T06481	fcl	Frederiksenia canicola	Prokaryotes	Bacteria	Gammaproteobacteria - Others	Frederiksenia
T06663	bhud	Bisgaardia hudsonensis	Prokaryotes	Bacteria	Gammaproteobacteria - Others	Bisgaardia
T05989	paet	Pasteurella aerogenes	Prokaryotes	Bacteria	Gammaproteobacteria - Others	unclassified Pasteurellaceae
T00033	xfa	Xylella fastidiosa 9a5c	Prokaryotes	Bacteria	Gammaproteobacteria - Others	Xylella
T00113	xft	Xylella fastidiosa Temecula1	Prokaryotes	Bacteria	Gammaproteobacteria - Others	Xylella
T00677	xfm	Xylella fastidiosa M12	Prokaryotes	Bacteria	Gammaproteobacteria - Others	Xylella
T00692	xfn	Xylella fastidiosa M23	Prokaryotes	Bacteria	Gammaproteobacteria - Others	Xylella
T01979	xff	Xylella fastidiosa subsp. fastidiosa GB514	Prokaryotes	Bacteria	Gammaproteobacteria - Others	Xylella
T03317	xfl	Xylella fastidiosa MUL0034	Prokaryotes	Bacteria	Gammaproteobacteria - Others	Xylella
T03318	xfs	Xylella fastidiosa subsp. sandyi Ann-1	Prokaryotes	Bacteria	Gammaproteobacteria - Others	Xylella
T04925	xfh	Xylella fastidiosa Hib4	Prokaryotes	Bacteria	Gammaproteobacteria - Others	Xylella
T05568	xtw	Xylella taiwanensis	Prokaryotes	Bacteria	Gammaproteobacteria - Others	Xylella
T00083	xcc	Xanthomonas campestris pv. campestris ATCC 33913	Prokaryotes	Bacteria	Gammaproteobacteria - Others	Xanthomonas
T00247	xcb	Xanthomonas campestris pv. campestris 8004	Prokaryotes	Bacteria	Gammaproteobacteria - Others	Xanthomonas
T00759	xca	Xanthomonas campestris pv. campestris B100	Prokaryotes	Bacteria	Gammaproteobacteria - Others	Xanthomonas
T01872	xcp	Xanthomonas campestris pv. raphani	Prokaryotes	Bacteria	Gammaproteobacteria - Others	Xanthomonas
T00288	xcv	Xanthomonas campestris pv. vesicatoria	Prokaryotes	Bacteria	Gammaproteobacteria - Others	Xanthomonas
T01616	xax	Xanthomonas axonopodis pv. citrumelo F1	Prokaryotes	Bacteria	Gammaproteobacteria - Others	Xanthomonas
T00084	xac	Xanthomonas citri pv. citri 306	Prokaryotes	Bacteria	Gammaproteobacteria - Others	Xanthomonas
T02519	xci	Xanthomonas citri subsp. citri Aw12879	Prokaryotes	Bacteria	Gammaproteobacteria - Others	Xanthomonas
T03584	xct	Xanthomonas citri subsp. citri A306	Prokaryotes	Bacteria	Gammaproteobacteria - Others	Xanthomonas
T03894	xcj	Xanthomonas citri subsp. citri UI6	Prokaryotes	Bacteria	Gammaproteobacteria - Others	Xanthomonas
T03733	xcu	Xanthomonas citri pv. citri UI7	Prokaryotes	Bacteria	Gammaproteobacteria - Others	Xanthomonas
T03734	xcn	Xanthomonas citri pv. citri NT17	Prokaryotes	Bacteria	Gammaproteobacteria - Others	Xanthomonas
T03779	xcw	Xanthomonas citri pv. citri MN10	Prokaryotes	Bacteria	Gammaproteobacteria - Others	Xanthomonas
T03780	xcr	Xanthomonas citri pv. citri MN11	Prokaryotes	Bacteria	Gammaproteobacteria - Others	Xanthomonas
T03735	xcm	Xanthomonas citri pv. citri MN12	Prokaryotes	Bacteria	Gammaproteobacteria - Others	Xanthomonas
T03781	xcf	Xanthomonas citri pv. citri mf20	Prokaryotes	Bacteria	Gammaproteobacteria - Others	Xanthomonas
T03094	xfu	Xanthomonas citri pv. fuscans	Prokaryotes	Bacteria	Gammaproteobacteria - Others	Xanthomonas
T02500	xao	Xanthomonas axonopodis Xac29-1	Prokaryotes	Bacteria	Gammaproteobacteria - Others	Xanthomonas
T00360	xom	Xanthomonas oryzae pv. oryzae MAFF 311018	Prokaryotes	Bacteria	Gammaproteobacteria - Others	Xanthomonas
T00235	xoo	Xanthomonas oryzae pv. oryzae KACC 10331	Prokaryotes	Bacteria	Gammaproteobacteria - Others	Xanthomonas
T00763	xop	Xanthomonas oryzae pv. oryzae PXO99A	Prokaryotes	Bacteria	Gammaproteobacteria - Others	Xanthomonas
T03765	xoy	Xanthomonas oryzae pv. oryzae PXO86	Prokaryotes	Bacteria	Gammaproteobacteria - Others	Xanthomonas
T01873	xor	Xanthomonas oryzae pv. oryzicola BLS256	Prokaryotes	Bacteria	Gammaproteobacteria - Others	Xanthomonas
T03868	xoz	Xanthomonas oryzae pv. oryzicola CFBP7342	Prokaryotes	Bacteria	Gammaproteobacteria - Others	Xanthomonas
T01160	xal	Xanthomonas albilineans	Prokaryotes	Bacteria	Gammaproteobacteria - Others	Xanthomonas
T03566	xsa	Xanthomonas sacchari	Prokaryotes	Bacteria	Gammaproteobacteria - Others	Xanthomonas
T03961	xtn	Xanthomonas translucens	Prokaryotes	Bacteria	Gammaproteobacteria - Others	Xanthomonas
T04667	xfr	Xanthomonas fragariae	Prokaryotes	Bacteria	Gammaproteobacteria - Others	Xanthomonas
T04741	xve	Xanthomonas vesicatoria	Prokaryotes	Bacteria	Gammaproteobacteria - Others	Xanthomonas
T04778	xpe	Xanthomonas perforans	Prokaryotes	Bacteria	Gammaproteobacteria - Others	Xanthomonas
T05082	xhr	Xanthomonas hortorum	Prokaryotes	Bacteria	Gammaproteobacteria - Others	Xanthomonas
T04668	xga	Xanthomonas hortorum pv. gardneri	Prokaryotes	Bacteria	Gammaproteobacteria - Others	Xanthomonas
T05156	xph	Xanthomonas phaseoli	Prokaryotes	Bacteria	Gammaproteobacteria - Others	Xanthomonas
T05388	xva	Xanthomonas vasicola	Prokaryotes	Bacteria	Gammaproteobacteria - Others	Xanthomonas
T06033	xan	Xanthomonas sp. ISO98C4	Prokaryotes	Bacteria	Gammaproteobacteria - Others	Xanthomonas
T06096	xar	Xanthomonas arboricola	Prokaryotes	Bacteria	Gammaproteobacteria - Others	Xanthomonas
T06345	xhy	Xanthomonas hyacinthi	Prokaryotes	Bacteria	Gammaproteobacteria - Others	Xanthomonas
T06553	xcz	Xanthomonas cucurbitae	Prokaryotes	Bacteria	Gammaproteobacteria - Others	Xanthomonas
T06965	xth	Xanthomonas theicola	Prokaryotes	Bacteria	Gammaproteobacteria - Others	Xanthomonas
T00718	sml	Stenotrophomonas maltophilia K279a	Prokaryotes	Bacteria	Gammaproteobacteria - Others	Stenotrophomonas
T00733	smt	Stenotrophomonas maltophilia R551-3	Prokaryotes	Bacteria	Gammaproteobacteria - Others	Stenotrophomonas
T01596	buj	Stenotrophomonas maltophilia JV3	Prokaryotes	Bacteria	Gammaproteobacteria - Others	Stenotrophomonas
T02061	smz	Stenotrophomonas maltophilia D457	Prokaryotes	Bacteria	Gammaproteobacteria - Others	Stenotrophomonas
T04107	sacz	Stenotrophomonas acidaminiphila	Prokaryotes	Bacteria	Gammaproteobacteria - Others	Stenotrophomonas
T04408	stek	Stenotrophomonas sp. KCTC 12332	Prokaryotes	Bacteria	Gammaproteobacteria - Others	Stenotrophomonas
T04500	srh	Stenotrophomonas rhizophila	Prokaryotes	Bacteria	Gammaproteobacteria - Others	Stenotrophomonas
T04630	slm	Stenotrophomonas sp. LM091	Prokaryotes	Bacteria	Gammaproteobacteria - Others	Stenotrophomonas
T04963	sten	Stenotrophomonas sp. WZN-1	Prokaryotes	Bacteria	Gammaproteobacteria - Others	Stenotrophomonas
T05384	stem	Stenotrophomonas sp. MYb57	Prokaryotes	Bacteria	Gammaproteobacteria - Others	Stenotrophomonas
T06051	stes	Stenotrophomonas sp. ASS1	Prokaryotes	Bacteria	Gammaproteobacteria - Others	Stenotrophomonas
T07128	sinc	Stenotrophomonas indicatrix	Prokaryotes	Bacteria	Gammaproteobacteria - Others	Stenotrophomonas
T01403	psu	Pseudoxanthomonas suwonensis 11-1	Prokaryotes	Bacteria	Gammaproteobacteria - Others	Pseudoxanthomonas
T04241	psuw	Pseudoxanthomonas suwonensis J1	Prokaryotes	Bacteria	Gammaproteobacteria - Others	Pseudoxanthomonas
T01643	psd	Pseudoxanthomonas spadix	Prokaryotes	Bacteria	Gammaproteobacteria - Others	Pseudoxanthomonas
T06805	pmex	Pseudoxanthomonas mexicana	Prokaryotes	Bacteria	Gammaproteobacteria - Others	Pseudoxanthomonas
T04154	lab	Lysobacter antibioticus 76	Prokaryotes	Bacteria	Gammaproteobacteria - Others	Lysobacter
T04526	laq	Lysobacter antibioticus ATCC 29479	Prokaryotes	Bacteria	Gammaproteobacteria - Others	Lysobacter
T04162	lcp	Lysobacter capsici	Prokaryotes	Bacteria	Gammaproteobacteria - Others	Lysobacter
T04163	lgu	Lysobacter gummosus	Prokaryotes	Bacteria	Gammaproteobacteria - Others	Lysobacter
T04371	lez	Lysobacter enzymogenes C3	Prokaryotes	Bacteria	Gammaproteobacteria - Others	Lysobacter
T04598	lem	Lysobacter enzymogenes M497-1	Prokaryotes	Bacteria	Gammaproteobacteria - Others	Lysobacter
T05495	lmb	Lysobacter maris	Prokaryotes	Bacteria	Gammaproteobacteria - Others	Lysobacter
T05586	lyt	Lysobacter sp. TY2-98	Prokaryotes	Bacteria	Gammaproteobacteria - Others	Lysobacter
T05527	lue	Lysobacter oculi	Prokaryotes	Bacteria	Gammaproteobacteria - Others	Lysobacter
T06167	lyj	Lysobacter alkalisoli	Prokaryotes	Bacteria	Gammaproteobacteria - Others	Lysobacter
T06337	lsol	Lysobacter soli	Prokaryotes	Bacteria	Gammaproteobacteria - Others	Lysobacter
T05077	lum	Luteimonas chenhongjianii	Prokaryotes	Bacteria	Gammaproteobacteria - Others	Luteimonas
T05957	lus	Luteimonas yindakuii	Prokaryotes	Bacteria	Gammaproteobacteria - Others	Luteimonas
T06154	lug	Luteimonas granuli	Prokaryotes	Bacteria	Gammaproteobacteria - Others	Luteimonas
T06025	thes	Thermomonas sp. SY21	Prokaryotes	Bacteria	Gammaproteobacteria - Others	Thermomonas
T06498	theh	Thermomonas sp. HDW16	Prokaryotes	Bacteria	Gammaproteobacteria - Others	Thermomonas
T06786	tcn	Thermomonas carbonis	Prokaryotes	Bacteria	Gammaproteobacteria - Others	Thermomonas
T06816	tbv	Thermomonas brevis	Prokaryotes	Bacteria	Gammaproteobacteria - Others	Thermomonas
T06010	xbc	Pseudolysobacter antarcticus	Prokaryotes	Bacteria	Gammaproteobacteria - Others	Pseudolysobacter
T01773	fau	Frateuria aurantia	Prokaryotes	Bacteria	Gammaproteobacteria - Others	Frateuria
T02495	rhd	Rhodanobacter denitrificans	Prokaryotes	Bacteria	Gammaproteobacteria - Others	Rhodanobacter
T06136	rgl	Rhodanobacter glycinis	Prokaryotes	Bacteria	Gammaproteobacteria - Others	Rhodanobacter
T03074	dji	Dyella jiangningensis	Prokaryotes	Bacteria	Gammaproteobacteria - Others	Dyella
T03215	dja	Dyella japonica	Prokaryotes	Bacteria	Gammaproteobacteria - Others	Dyella
T04308	dtx	Dyella thiooxydans	Prokaryotes	Bacteria	Gammaproteobacteria - Others	Dyella
T05846	dye	Dyella sp. M7H15-1	Prokaryotes	Bacteria	Gammaproteobacteria - Others	Dyella
T07062	dcs	Dyella caseinilytica	Prokaryotes	Bacteria	Gammaproteobacteria - Others	Dyella
T04377	dko	Dokdonella koreensis	Prokaryotes	Bacteria	Gammaproteobacteria - Others	Dokdonella
T04563	lrz	Luteibacter rhizovicinus DSM 16549	Prokaryotes	Bacteria	Gammaproteobacteria - Others	Luteibacter
T06035	lpy	Luteibacter pinisoli	Prokaryotes	Bacteria	Gammaproteobacteria - Others	Luteibacter
T05483	xba	Ahniella affigens	Prokaryotes	Bacteria	Gammaproteobacteria - Others	Ahniella
T06043	rbd	Aerosticca soli	Prokaryotes	Bacteria	Gammaproteobacteria - Others	Aerosticca
T00034	vch	Vibrio cholerae O1 El Tor N16961	Prokaryotes	Bacteria	Gammaproteobacteria - Others	Vibrio
T03827	vcf	Vibrio cholerae O1 El Tor FJ147	Prokaryotes	Bacteria	Gammaproteobacteria - Others	Vibrio
T03666	vcs	Vibrio cholerae O1 El Tor MS6	Prokaryotes	Bacteria	Gammaproteobacteria - Others	Vibrio
T01650	vce	Vibrio cholerae O1 2010EL-1786	Prokaryotes	Bacteria	Gammaproteobacteria - Others	Vibrio
T03389	vcq	Vibrio cholerae O1 2012EL-2176	Prokaryotes	Bacteria	Gammaproteobacteria - Others	Vibrio
T00903	vcj	Vibrio cholerae O1 MJ-1236	Prokaryotes	Bacteria	Gammaproteobacteria - Others	Vibrio
T01766	vci	Vibrio cholerae O1 IEC224	Prokaryotes	Bacteria	Gammaproteobacteria - Others	Vibrio
T00520	vco	Vibrio cholerae O1 O395	Prokaryotes	Bacteria	Gammaproteobacteria - Others	Vibrio
T02099	vcr	Vibrio cholerae O1 O395	Prokaryotes	Bacteria	Gammaproteobacteria - Others	Vibrio
T00891	vcm	Vibrio cholerae O1 M66-2	Prokaryotes	Bacteria	Gammaproteobacteria - Others	Vibrio
T01871	vcl	Vibrio cholerae O1 LMA3984-4	Prokaryotes	Bacteria	Gammaproteobacteria - Others	Vibrio
T03828	vcx	Vibrio cholerae O49 1154-74	Prokaryotes	Bacteria	Gammaproteobacteria - Others	Vibrio
T03829	vcz	Vibrio cholerae O27 10432-62	Prokaryotes	Bacteria	Gammaproteobacteria - Others	Vibrio
T00108	vvu	Vibrio vulnificus CMCP6	Prokaryotes	Bacteria	Gammaproteobacteria - Others	Vibrio
T00150	vvy	Vibrio vulnificus YJ016	Prokaryotes	Bacteria	Gammaproteobacteria - Others	Vibrio
T01415	vvm	Vibrio vulnificus MO6-24/O	Prokaryotes	Bacteria	Gammaproteobacteria - Others	Vibrio
T03294	vvl	Vibrio vulnificus 93U204	Prokaryotes	Bacteria	Gammaproteobacteria - Others	Vibrio
T00120	vpa	Vibrio parahaemolyticus RIMD 2210633	Prokaryotes	Bacteria	Gammaproteobacteria - Others	Vibrio
T02409	vpb	Vibrio parahaemolyticus BB22OP	Prokaryotes	Bacteria	Gammaproteobacteria - Others	Vibrio
T02760	vpk	Vibrio parahaemolyticus O1:K33 CDC_K4557	Prokaryotes	Bacteria	Gammaproteobacteria - Others	Vibrio
T02761	vpf	Vibrio parahaemolyticus O1:Kuk FDA_R31	Prokaryotes	Bacteria	Gammaproteobacteria - Others	Vibrio
T03116	vph	Vibrio parahaemolyticus UCM-V493	Prokaryotes	Bacteria	Gammaproteobacteria - Others	Vibrio
T00589	vha	Vibrio campbellii	Prokaryotes	Bacteria	Gammaproteobacteria - Others	Vibrio
T02837	vca	Vibrio campbellii	Prokaryotes	Bacteria	Gammaproteobacteria - Others	Vibrio
T02840	vag	Vibrio alginolyticus	Prokaryotes	Bacteria	Gammaproteobacteria - Others	Vibrio
T01107	vex	Vibrio antiquarius	Prokaryotes	Bacteria	Gammaproteobacteria - Others	Vibrio
T05332	vdb	Vibrio diabolicus	Prokaryotes	Bacteria	Gammaproteobacteria - Others	Vibrio
T04380	vhr	Vibrio harveyi	Prokaryotes	Bacteria	Gammaproteobacteria - Others	Vibrio
T04636	vna	Vibrio natriegens	Prokaryotes	Bacteria	Gammaproteobacteria - Others	Vibrio
T04844	vow	Vibrio owensii	Prokaryotes	Bacteria	Gammaproteobacteria - Others	Vibrio
T05115	vro	Vibrio rotiferianus	Prokaryotes	Bacteria	Gammaproteobacteria - Others	Vibrio
T00812	vsp	Vibrio atlanticus	Prokaryotes	Bacteria	Gammaproteobacteria - Others	Vibrio
T01683	vej	Vibrio sp. EJY3	Prokaryotes	Bacteria	Gammaproteobacteria - Others	Vibrio
T01680	vfu	Vibrio furnissii	Prokaryotes	Bacteria	Gammaproteobacteria - Others	Vibrio
T02871	vni	Vibrio nigripulchritudo	Prokaryotes	Bacteria	Gammaproteobacteria - Others	Vibrio
T01536	van	Vibrio anguillarum 775	Prokaryotes	Bacteria	Gammaproteobacteria - Others	Vibrio
T02823	lag	Vibrio anguillarum M3	Prokaryotes	Bacteria	Gammaproteobacteria - Others	Vibrio
T03657	vau	Vibrio anguillarum NB10	Prokaryotes	Bacteria	Gammaproteobacteria - Others	Vibrio
T03444	vcy	Vibrio coralliilyticus RE98	Prokaryotes	Bacteria	Gammaproteobacteria - Others	Vibrio
T03497	vct	Vibrio coralliilyticus OCN014	Prokaryotes	Bacteria	Gammaproteobacteria - Others	Vibrio
T03445	vtu	Vibrio tubiashii	Prokaryotes	Bacteria	Gammaproteobacteria - Others	Vibrio
T07114	veu	Vibrio europaeus	Prokaryotes	Bacteria	Gammaproteobacteria - Others	Vibrio
T04379	vfl	Vibrio fluvialis	Prokaryotes	Bacteria	Gammaproteobacteria - Others	Vibrio
T04381	vmi	Vibrio mimicus	Prokaryotes	Bacteria	Gammaproteobacteria - Others	Vibrio
T04649	vbr	Vibrio breoganii	Prokaryotes	Bacteria	Gammaproteobacteria - Others	Vibrio
T04650	vsc	Vibrio scophthalmi	Prokaryotes	Bacteria	Gammaproteobacteria - Others	Vibrio
T04933	vga	Vibrio gazogenes	Prokaryotes	Bacteria	Gammaproteobacteria - Others	Vibrio
T04936	vsh	Vibrio mediterranei	Prokaryotes	Bacteria	Gammaproteobacteria - Others	Vibrio
T05259	vqi	Vibrio qinghaiensis	Prokaryotes	Bacteria	Gammaproteobacteria - Others	Vibrio
T05424	vta	Vibrio tapetis subsp. tapetis	Prokaryotes	Bacteria	Gammaproteobacteria - Others	Vibrio
T05841	vaf	Vibrio alfacsensis	Prokaryotes	Bacteria	Gammaproteobacteria - Others	Vibrio
T06228	vnl	Vibrio neocaledonicus	Prokaryotes	Bacteria	Gammaproteobacteria - Others	Vibrio
T06393	vcc	Vibrio cyclitrophicus	Prokaryotes	Bacteria	Gammaproteobacteria - Others	Vibrio
T06574	vas	Vibrio astriarenae	Prokaryotes	Bacteria	Gammaproteobacteria - Others	Vibrio
T06969	vaq	Vibrio aquimaris	Prokaryotes	Bacteria	Gammaproteobacteria - Others	Vibrio
T07037	vsr	Vibrio spartinae	Prokaryotes	Bacteria	Gammaproteobacteria - Others	Vibrio
T07086	vka	Vibrio kanaloae	Prokaryotes	Bacteria	Gammaproteobacteria - Others	Vibrio
T00236	vfi	Aliivibrio fischeri ES114	Prokaryotes	Bacteria	Gammaproteobacteria - Others	Aliivibrio
T00754	vfm	Aliivibrio fischeri MJ11	Prokaryotes	Bacteria	Gammaproteobacteria - Others	Aliivibrio
T00782	vsa	Aliivibrio salmonicida	Prokaryotes	Bacteria	Gammaproteobacteria - Others	Aliivibrio
T03808	awd	Aliivibrio wodanis	Prokaryotes	Bacteria	Gammaproteobacteria - Others	Aliivibrio
T00173	ppr	Photobacterium profundum	Prokaryotes	Bacteria	Gammaproteobacteria - Others	Photobacterium
T03698	pgb	Photobacterium gaetbulicola	Prokaryotes	Bacteria	Gammaproteobacteria - Others	Photobacterium
T04927	pds	Photobacterium damselae subsp. damselae	Prokaryotes	Bacteria	Gammaproteobacteria - Others	Photobacterium
T04260	gho	Grimontia hollisae	Prokaryotes	Bacteria	Gammaproteobacteria - Others	Grimontia
T05093	pmai	Paraphotobacterium marinum	Prokaryotes	Bacteria	Gammaproteobacteria - Others	Paraphotobacterium
T05946	saly	Salinivibrio sp. YCSC6	Prokaryotes	Bacteria	Gammaproteobacteria - Others	Salinivibrio
T05956	sks	Salinivibrio kushneri	Prokaryotes	Bacteria	Gammaproteobacteria - Others	Salinivibrio
T06511	scot	Salinivibrio costicola	Prokaryotes	Bacteria	Gammaproteobacteria - Others	Salinivibrio
T00035	pae	Pseudomonas aeruginosa PAO1	Prokaryotes	Bacteria	Gammaproteobacteria - Others	Pseudomonas
T03097	paev	Pseudomonas aeruginosa PAO1-VE13	Prokaryotes	Bacteria	Gammaproteobacteria - Others	Pseudomonas
T03170	paei	Pseudomonas aeruginosa PAO1-VE2	Prokaryotes	Bacteria	Gammaproteobacteria - Others	Pseudomonas
T00401	pau	Pseudomonas aeruginosa UCBPP-PA14	Prokaryotes	Bacteria	Gammaproteobacteria - Others	Pseudomonas
T00569	pap	Pseudomonas aeruginosa PA7	Prokaryotes	Bacteria	Gammaproteobacteria - Others	Pseudomonas
T00818	pag	Pseudomonas aeruginosa LESB58	Prokaryotes	Bacteria	Gammaproteobacteria - Others	Pseudomonas
T01973	paf	Pseudomonas aeruginosa M18	Prokaryotes	Bacteria	Gammaproteobacteria - Others	Pseudomonas
T01974	pnc	Pseudomonas aeruginosa NCGM2.S1	Prokaryotes	Bacteria	Gammaproteobacteria - Others	Pseudomonas
T03789	paeb	Pseudomonas aeruginosa NCGM 1900	Prokaryotes	Bacteria	Gammaproteobacteria - Others	Pseudomonas
T02161	pdk	Pseudomonas aeruginosa DK2	Prokaryotes	Bacteria	Gammaproteobacteria - Others	Pseudomonas
T02627	psg	Pseudomonas aeruginosa B136-33	Prokaryotes	Bacteria	Gammaproteobacteria - Others	Pseudomonas
T02711	prp	Pseudomonas aeruginosa RP73	Prokaryotes	Bacteria	Gammaproteobacteria - Others	Pseudomonas
T02928	paep	Pseudomonas aeruginosa PA1	Prokaryotes	Bacteria	Gammaproteobacteria - Others	Pseudomonas
T02929	paer	Pseudomonas aeruginosa PA1R	Prokaryotes	Bacteria	Gammaproteobacteria - Others	Pseudomonas
T02951	paem	Pseudomonas aeruginosa MTB-1	Prokaryotes	Bacteria	Gammaproteobacteria - Others	Pseudomonas
T02970	pael	Pseudomonas aeruginosa LES431	Prokaryotes	Bacteria	Gammaproteobacteria - Others	Pseudomonas
T02971	paes	Pseudomonas aeruginosa SCV20265	Prokaryotes	Bacteria	Gammaproteobacteria - Others	Pseudomonas
T03031	paeu	Pseudomonas aeruginosa PA38182	Prokaryotes	Bacteria	Gammaproteobacteria - Others	Pseudomonas
T03035	paeg	Pseudomonas aeruginosa YL84	Prokaryotes	Bacteria	Gammaproteobacteria - Others	Pseudomonas
T03098	paec	Pseudomonas aeruginosa c7447m	Prokaryotes	Bacteria	Gammaproteobacteria - Others	Pseudomonas
T03171	paeo	Pseudomonas aeruginosa PAO581	Prokaryotes	Bacteria	Gammaproteobacteria - Others	Pseudomonas
T00510	pmy	Pseudomonas mendocina ymp	Prokaryotes	Bacteria	Gammaproteobacteria - Others	Pseudomonas
T01473	pmk	Pseudomonas mendocina NK-01	Prokaryotes	Bacteria	Gammaproteobacteria - Others	Pseudomonas
T02708	pre	Pseudomonas resinovorans	Prokaryotes	Bacteria	Gammaproteobacteria - Others	Pseudomonas
T03772	ppse	Pseudomonas pseudoalcaligenes	Prokaryotes	Bacteria	Gammaproteobacteria - Others	Pseudomonas
T07047	pfuw	Pseudomonas furukawaii	Prokaryotes	Bacteria	Gammaproteobacteria - Others	Pseudomonas
T04318	palc	Pseudomonas alcaligenes	Prokaryotes	Bacteria	Gammaproteobacteria - Others	Pseudomonas
T04637	pcq	Pseudomonas citronellolis	Prokaryotes	Bacteria	Gammaproteobacteria - Others	Pseudomonas
T00114	ppu	Pseudomonas putida KT2440	Prokaryotes	Bacteria	Gammaproteobacteria - Others	Pseudomonas
T00537	ppf	Pseudomonas putida F1	Prokaryotes	Bacteria	Gammaproteobacteria - Others	Pseudomonas
T00650	ppg	Pseudomonas putida GB-1	Prokaryotes	Bacteria	Gammaproteobacteria - Others	Pseudomonas
T00675	ppw	Pseudomonas putida W619	Prokaryotes	Bacteria	Gammaproteobacteria - Others	Pseudomonas
T01570	ppt	Pseudomonas putida S16	Prokaryotes	Bacteria	Gammaproteobacteria - Others	Pseudomonas
T01975	ppb	Pseudomonas putida BIRD-1	Prokaryotes	Bacteria	Gammaproteobacteria - Others	Pseudomonas
T02170	ppi	Pseudomonas putida ND6	Prokaryotes	Bacteria	Gammaproteobacteria - Others	Pseudomonas
T02181	ppx	Pseudomonas putida DOT-T1E	Prokaryotes	Bacteria	Gammaproteobacteria - Others	Pseudomonas
T02389	ppuh	Pseudomonas putida HB3267	Prokaryotes	Bacteria	Gammaproteobacteria - Others	Pseudomonas
T02706	pput	Pseudomonas putida H8234	Prokaryotes	Bacteria	Gammaproteobacteria - Others	Pseudomonas
T02707	ppun	Pseudomonas putida NBRC 14164	Prokaryotes	Bacteria	Gammaproteobacteria - Others	Pseudomonas
T03439	ppud	Pseudomonas putida DLL-E4	Prokaryotes	Bacteria	Gammaproteobacteria - Others	Pseudomonas
T01501	pfv	Pseudomonas fulva	Prokaryotes	Bacteria	Gammaproteobacteria - Others	Pseudomonas
T02972	pmon	Pseudomonas monteilii SB3078	Prokaryotes	Bacteria	Gammaproteobacteria - Others	Pseudomonas
T02973	pmot	Pseudomonas monteilii SB3101	Prokaryotes	Bacteria	Gammaproteobacteria - Others	Pseudomonas
T03276	pmos	Pseudomonas soli	Prokaryotes	Bacteria	Gammaproteobacteria - Others	Pseudomonas
T03646	ppj	Pseudomonas plecoglossicida	Prokaryotes	Bacteria	Gammaproteobacteria - Others	Pseudomonas
T04267	por	Pseudomonas oryzihabitans	Prokaryotes	Bacteria	Gammaproteobacteria - Others	Pseudomonas
T00118	pst	Pseudomonas syringae pv. tomato DC3000	Prokaryotes	Bacteria	Gammaproteobacteria - Others	Pseudomonas
T00246	psb	Pseudomonas syringae pv. syringae B728a	Prokaryotes	Bacteria	Gammaproteobacteria - Others	Pseudomonas
T03014	psyr	Pseudomonas syringae CC1557	Prokaryotes	Bacteria	Gammaproteobacteria - Others	Pseudomonas
T00266	psp	Pseudomonas savastanoi pv. phaseolicola 1448A	Prokaryotes	Bacteria	Gammaproteobacteria - Others	Pseudomonas
T05354	pamg	Pseudomonas amygdali	Prokaryotes	Bacteria	Gammaproteobacteria - Others	Pseudomonas
T03002	pci	Pseudomonas cichorii	Prokaryotes	Bacteria	Gammaproteobacteria - Others	Pseudomonas
T05369	pavl	Pseudomonas avellanae	Prokaryotes	Bacteria	Gammaproteobacteria - Others	Pseudomonas
T06554	pvd	Pseudomonas viridiflava	Prokaryotes	Bacteria	Gammaproteobacteria - Others	Pseudomonas
T00249	pfl	Pseudomonas protegens Pf-5	Prokaryotes	Bacteria	Gammaproteobacteria - Others	Pseudomonas
T02671	pprc	Pseudomonas protegens CHA0	Prokaryotes	Bacteria	Gammaproteobacteria - Others	Pseudomonas
T03613	ppro	Pseudomonas protegens Cab57	Prokaryotes	Bacteria	Gammaproteobacteria - Others	Pseudomonas
T00283	pfo	Pseudomonas fluorescens Pf0-1	Prokaryotes	Bacteria	Gammaproteobacteria - Others	Pseudomonas
T00899	pfs	Pseudomonas fluorescens SBW25	Prokaryotes	Bacteria	Gammaproteobacteria - Others	Pseudomonas
T01734	pfe	Pseudomonas fluorescens F113	Prokaryotes	Bacteria	Gammaproteobacteria - Others	Pseudomonas
T02114	pfc	Pseudomonas fluorescens A506	Prokaryotes	Bacteria	Gammaproteobacteria - Others	Pseudomonas
T03319	pfn	Pseudomonas fluorescens UK4	Prokaryotes	Bacteria	Gammaproteobacteria - Others	Pseudomonas
T02456	ppz	Pseudomonas poae	Prokaryotes	Bacteria	Gammaproteobacteria - Others	Pseudomonas
T03769	pfb	Pseudomonas synxantha LBUM223	Prokaryotes	Bacteria	Gammaproteobacteria - Others	Pseudomonas
T03626	pman	Pseudomonas mandelii	Prokaryotes	Bacteria	Gammaproteobacteria - Others	Pseudomonas
T04006	ptv	Pseudomonas trivialis	Prokaryotes	Bacteria	Gammaproteobacteria - Others	Pseudomonas
T04842	pcg	Pseudomonas corrugata	Prokaryotes	Bacteria	Gammaproteobacteria - Others	Pseudomonas
T04853	pvr	Pseudomonas veronii	Prokaryotes	Bacteria	Gammaproteobacteria - Others	Pseudomonas
T04879	pazo	Pseudomonas azotoformans	Prokaryotes	Bacteria	Gammaproteobacteria - Others	Pseudomonas
T05323	poi	Pseudomonas orientalis	Prokaryotes	Bacteria	Gammaproteobacteria - Others	Pseudomonas
T07097	prx	Pseudomonas rhodesiae	Prokaryotes	Bacteria	Gammaproteobacteria - Others	Pseudomonas
T03766	pfw	Pseudomonas simiae PCL1751	Prokaryotes	Bacteria	Gammaproteobacteria - Others	Pseudomonas
T03767	pff	Pseudomonas simiae PICF7	Prokaryotes	Bacteria	Gammaproteobacteria - Others	Pseudomonas
T04730	pfx	Pseudomonas lurida	Prokaryotes	Bacteria	Gammaproteobacteria - Others	Pseudomonas
T00362	pen	Pseudomonas entomophila	Prokaryotes	Bacteria	Gammaproteobacteria - Others	Pseudomonas
T00511	psa	Pseudomonas stutzeri A1501	Prokaryotes	Bacteria	Gammaproteobacteria - Others	Pseudomonas
T01571	psz	Pseudomonas stutzeri ATCC 17588	Prokaryotes	Bacteria	Gammaproteobacteria - Others	Pseudomonas
T01976	psr	Pseudomonas stutzeri DSM 4166	Prokaryotes	Bacteria	Gammaproteobacteria - Others	Pseudomonas
T02168	psc	Pseudomonas stutzeri CCUG 29243	Prokaryotes	Bacteria	Gammaproteobacteria - Others	Pseudomonas
T02182	psj	Pseudomonas stutzeri DSM 10701	Prokaryotes	Bacteria	Gammaproteobacteria - Others	Pseudomonas
T02391	psh	Pseudomonas stutzeri RCH2	Prokaryotes	Bacteria	Gammaproteobacteria - Others	Pseudomonas
T03366	pstu	Pseudomonas stutzeri 19SMN4	Prokaryotes	Bacteria	Gammaproteobacteria - Others	Pseudomonas
T03390	pstt	Pseudomonas stutzeri 28a24	Prokaryotes	Bacteria	Gammaproteobacteria - Others	Pseudomonas
T03573	pbm	Pseudomonas balearica	Prokaryotes	Bacteria	Gammaproteobacteria - Others	Pseudomonas
T06601	plul	Pseudomonas luteola	Prokaryotes	Bacteria	Gammaproteobacteria - Others	Pseudomonas
T01472	pba	Pseudomonas brassicacearum subsp. brassicacearum NFM421	Prokaryotes	Bacteria	Gammaproteobacteria - Others	Pseudomonas
T03174	pbc	Pseudomonas brassicacearum DF41	Prokaryotes	Bacteria	Gammaproteobacteria - Others	Pseudomonas
T02357	ppuu	Pseudomonas sp. UW4	Prokaryotes	Bacteria	Gammaproteobacteria - Others	Pseudomonas
T02524	pdr	Pseudomonas sp. ATCC 13867	Prokaryotes	Bacteria	Gammaproteobacteria - Others	Pseudomonas
T02897	psv	Pseudomonas sp. VLB120	Prokaryotes	Bacteria	Gammaproteobacteria - Others	Pseudomonas
T02969	psk	Pseudomonas sp. TKP	Prokaryotes	Bacteria	Gammaproteobacteria - Others	Pseudomonas
T03081	pkc	Pseudomonas knackmussii	Prokaryotes	Bacteria	Gammaproteobacteria - Others	Pseudomonas
T03201	pch	Pseudomonas chlororaphis PA23	Prokaryotes	Bacteria	Gammaproteobacteria - Others	Pseudomonas
T03768	pcz	Pseudomonas chlororaphis PCL1606	Prokaryotes	Bacteria	Gammaproteobacteria - Others	Pseudomonas
T03338	pcp	Pseudomonas chlororaphis subsp. aurantiaca	Prokaryotes	Bacteria	Gammaproteobacteria - Others	Pseudomonas
T04285	pfz	Pseudomonas fragi	Prokaryotes	Bacteria	Gammaproteobacteria - Others	Pseudomonas
T05473	plq	Pseudomonas lundensis	Prokaryotes	Bacteria	Gammaproteobacteria - Others	Pseudomonas
T03238	palk	Pseudomonas alkylphenolica	Prokaryotes	Bacteria	Gammaproteobacteria - Others	Pseudomonas
T03339	prh	Pseudomonas rhizosphaerae	Prokaryotes	Bacteria	Gammaproteobacteria - Others	Pseudomonas
T03354	psw	Pseudomonas cremoricolorata	Prokaryotes	Bacteria	Gammaproteobacteria - Others	Pseudomonas
T03520	ppv	Pseudomonas parafulva	Prokaryotes	Bacteria	Gammaproteobacteria - Others	Pseudomonas
T03623	pses	Pseudomonas sp. StFLB209	Prokaryotes	Bacteria	Gammaproteobacteria - Others	Pseudomonas
T03702	psem	Pseudomonas sp. MRSN12121	Prokaryotes	Bacteria	Gammaproteobacteria - Others	Pseudomonas
T03967	psec	Pseudomonas sp. CCOS 191	Prokaryotes	Bacteria	Gammaproteobacteria - Others	Pseudomonas
T04081	ppsy	Pseudomonas versuta	Prokaryotes	Bacteria	Gammaproteobacteria - Others	Pseudomonas
T04177	psos	Pseudomonas sp. Os17	Prokaryotes	Bacteria	Gammaproteobacteria - Others	Pseudomonas
T04647	pkr	Pseudomonas koreensis	Prokaryotes	Bacteria	Gammaproteobacteria - Others	Pseudomonas
T04786	pfk	Pseudomonas frederiksbergensis	Prokaryotes	Bacteria	Gammaproteobacteria - Others	Pseudomonas
T04830	panr	Pseudomonas antarctica	Prokaryotes	Bacteria	Gammaproteobacteria - Others	Pseudomonas
T05074	ppsl	Pseudomonas psychrotolerans	Prokaryotes	Bacteria	Gammaproteobacteria - Others	Pseudomonas
T05373	pset	Pseudomonas sp. TCU-HL1	Prokaryotes	Bacteria	Gammaproteobacteria - Others	Pseudomonas
T05412	psil	Pseudomonas silesiensis	Prokaryotes	Bacteria	Gammaproteobacteria - Others	Pseudomonas
T05821	pym	Pseudomonas yamanorum	Prokaryotes	Bacteria	Gammaproteobacteria - Others	Pseudomonas
T05857	pade	Candidatus Pseudomonas adelgestsugas	Prokaryotes	Bacteria	Gammaproteobacteria - Others	Pseudomonas
T05921	psed	Pseudomonas sp. R2A2	Prokaryotes	Bacteria	Gammaproteobacteria - Others	Pseudomonas
T06348	pke	Pseudomonas kribbensis	Prokaryotes	Bacteria	Gammaproteobacteria - Others	Pseudomonas
T06680	pall	Pseudomonas alcaliphila	Prokaryotes	Bacteria	Gammaproteobacteria - Others	Pseudomonas
T06842	pum	Pseudomonas umsongensis	Prokaryotes	Bacteria	Gammaproteobacteria - Others	Pseudomonas
T06890	poj	Pseudomonas otitidis	Prokaryotes	Bacteria	Gammaproteobacteria - Others	Pseudomonas
T06934	pgg	Pseudomonas graminis	Prokaryotes	Bacteria	Gammaproteobacteria - Others	Pseudomonas
T06988	ppsh	Pseudomonas psychrophila	Prokaryotes	Bacteria	Gammaproteobacteria - Others	Pseudomonas
T06994	pgy	Pseudomonas glycinae	Prokaryotes	Bacteria	Gammaproteobacteria - Others	Pseudomonas
T07120	plal	Pseudomonas lalkuanensis	Prokaryotes	Bacteria	Gammaproteobacteria - Others	Pseudomonas
T07154	psej	Pseudomonas sediminis	Prokaryotes	Bacteria	Gammaproteobacteria - Others	Pseudomonas
T07167	pvk	Pseudomonas viciae	Prokaryotes	Bacteria	Gammaproteobacteria - Others	Pseudomonas
T00885	avn	Azotobacter vinelandii DJ	Prokaryotes	Bacteria	Gammaproteobacteria - Others	Azotobacter
T02633	avl	Azotobacter vinelandii CA	Prokaryotes	Bacteria	Gammaproteobacteria - Others	Azotobacter
T02634	avd	Azotobacter vinelandii CA6	Prokaryotes	Bacteria	Gammaproteobacteria - Others	Azotobacter
T03640	acx	Azotobacter chroococcum	Prokaryotes	Bacteria	Gammaproteobacteria - Others	Azotobacter
T04152	pbb	Oblitimonas alkaliphila	Prokaryotes	Bacteria	Gammaproteobacteria - Others	Oblitimonas
T06332	pagr	Permianibacter aggregans	Prokaryotes	Bacteria	Gammaproteobacteria - Others	Permianibacter
T06727	emo	Entomomonas moraniae	Prokaryotes	Bacteria	Gammaproteobacteria - Others	Entomomonas
T00256	par	Psychrobacter arcticus	Prokaryotes	Bacteria	Gammaproteobacteria - Others	Psychrobacter
T00350	pcr	Psychrobacter cryohalolentis	Prokaryotes	Bacteria	Gammaproteobacteria - Others	Psychrobacter
T00541	prw	Psychrobacter sp. PRwf-1	Prokaryotes	Bacteria	Gammaproteobacteria - Others	Psychrobacter
T02715	pso	Psychrobacter sp. G	Prokaryotes	Bacteria	Gammaproteobacteria - Others	Psychrobacter
T04087	pur	Psychrobacter urativorans	Prokaryotes	Bacteria	Gammaproteobacteria - Others	Psychrobacter
T04320	pali	Psychrobacter alimentarius	Prokaryotes	Bacteria	Gammaproteobacteria - Others	Psychrobacter
T04386	pspg	Psychrobacter sp. P2G3	Prokaryotes	Bacteria	Gammaproteobacteria - Others	Psychrobacter
T04411	psyg	Psychrobacter sp. P11G5	Prokaryotes	Bacteria	Gammaproteobacteria - Others	Psychrobacter
T04748	psyc	Psychrobacter sp. DAB_AL43B	Prokaryotes	Bacteria	Gammaproteobacteria - Others	Psychrobacter
T04964	psya	Psychrobacter sp. AntiMn-1	Prokaryotes	Bacteria	Gammaproteobacteria - Others	Psychrobacter
T05488	psyy	Psychrobacter sp. YP14	Prokaryotes	Bacteria	Gammaproteobacteria - Others	Psychrobacter
T06076	psyp	Psychrobacter sp. PAMC27889	Prokaryotes	Bacteria	Gammaproteobacteria - Others	Psychrobacter
T00486	acb	Acinetobacter baumannii ATCC 17978	Prokaryotes	Bacteria	Gammaproteobacteria - Others	Acinetobacter
T00660	abm	Acinetobacter baumannii SDF	Prokaryotes	Bacteria	Gammaproteobacteria - Others	Acinetobacter
T00667	aby	Acinetobacter baumannii AYE	Prokaryotes	Bacteria	Gammaproteobacteria - Others	Acinetobacter
T00710	abc	Acinetobacter baumannii ACICU	Prokaryotes	Bacteria	Gammaproteobacteria - Others	Acinetobacter
T00793	abn	Acinetobacter baumannii AB0057	Prokaryotes	Bacteria	Gammaproteobacteria - Others	Acinetobacter
T00795	abb	Acinetobacter baumannii AB307-0294	Prokaryotes	Bacteria	Gammaproteobacteria - Others	Acinetobacter
T01819	abx	Acinetobacter baumannii 1656-2	Prokaryotes	Bacteria	Gammaproteobacteria - Others	Acinetobacter
T01820	abz	Acinetobacter baumannii MDR-ZJ06	Prokaryotes	Bacteria	Gammaproteobacteria - Others	Acinetobacter
T02045	abr	Acinetobacter baumannii MDR-TJ	Prokaryotes	Bacteria	Gammaproteobacteria - Others	Acinetobacter
T01908	abd	Acinetobacter baumannii TCDC-AB0715	Prokaryotes	Bacteria	Gammaproteobacteria - Others	Acinetobacter
T02261	abh	Acinetobacter baumannii TYTH-1	Prokaryotes	Bacteria	Gammaproteobacteria - Others	Acinetobacter
T02491	abad	Acinetobacter baumannii D1279779	Prokaryotes	Bacteria	Gammaproteobacteria - Others	Acinetobacter
T02726	abj	Acinetobacter baumannii BJAB07104	Prokaryotes	Bacteria	Gammaproteobacteria - Others	Acinetobacter
T02727	abab	Acinetobacter baumannii BJAB0715	Prokaryotes	Bacteria	Gammaproteobacteria - Others	Acinetobacter
T02728	abaj	Acinetobacter baumannii BJAB0868	Prokaryotes	Bacteria	Gammaproteobacteria - Others	Acinetobacter
T02954	abaz	Acinetobacter baumannii ZW85-1	Prokaryotes	Bacteria	Gammaproteobacteria - Others	Acinetobacter
T03374	abk	Acinetobacter baumannii AbH12O-A2	Prokaryotes	Bacteria	Gammaproteobacteria - Others	Acinetobacter
T03375	abau	Acinetobacter baumannii AB030	Prokaryotes	Bacteria	Gammaproteobacteria - Others	Acinetobacter
T03376	abaa	Acinetobacter baumannii AB031	Prokaryotes	Bacteria	Gammaproteobacteria - Others	Acinetobacter
T03377	abw	Acinetobacter baumannii AC29	Prokaryotes	Bacteria	Gammaproteobacteria - Others	Acinetobacter
T03519	abal	Acinetobacter baumannii LAC-4	Prokaryotes	Bacteria	Gammaproteobacteria - Others	Acinetobacter
T01684	acc	Acinetobacter pittii	Prokaryotes	Bacteria	Gammaproteobacteria - Others	Acinetobacter
T04196	ano	Acinetobacter nosocomialis	Prokaryotes	Bacteria	Gammaproteobacteria - Others	Acinetobacter
T05220	alc	Acinetobacter lactucae	Prokaryotes	Bacteria	Gammaproteobacteria - Others	Acinetobacter
T05452	acal	Acinetobacter calcoaceticus	Prokaryotes	Bacteria	Gammaproteobacteria - Others	Acinetobacter
T07113	asei	Acinetobacter seifertii	Prokaryotes	Bacteria	Gammaproteobacteria - Others	Acinetobacter
T01263	acd	Acinetobacter oleivorans	Prokaryotes	Bacteria	Gammaproteobacteria - Others	Acinetobacter
T00185	aci	Acinetobacter baylyi	Prokaryotes	Bacteria	Gammaproteobacteria - Others	Acinetobacter
T04075	att	Acinetobacter sp. TTH0-4	Prokaryotes	Bacteria	Gammaproteobacteria - Others	Acinetobacter
T04103	aei	Acinetobacter equi	Prokaryotes	Bacteria	Gammaproteobacteria - Others	Acinetobacter
T04178	ajo	Acinetobacter johnsonii	Prokaryotes	Bacteria	Gammaproteobacteria - Others	Acinetobacter
T04353	acw	Acinetobacter sp. DUT-2	Prokaryotes	Bacteria	Gammaproteobacteria - Others	Acinetobacter
T04425	acv	Acinetobacter sp. TGL-Y2	Prokaryotes	Bacteria	Gammaproteobacteria - Others	Acinetobacter
T04618	ahl	Acinetobacter haemolyticus	Prokaryotes	Bacteria	Gammaproteobacteria - Others	Acinetobacter
T04674	ajn	Acinetobacter junii	Prokaryotes	Bacteria	Gammaproteobacteria - Others	Acinetobacter
T04684	asol	Acinetobacter soli	Prokaryotes	Bacteria	Gammaproteobacteria - Others	Acinetobacter
T04708	ala	Acinetobacter larvae	Prokaryotes	Bacteria	Gammaproteobacteria - Others	Acinetobacter
T04787	asj	Acinetobacter schindleri	Prokaryotes	Bacteria	Gammaproteobacteria - Others	Acinetobacter
T05342	aid	Acinetobacter indicus	Prokaryotes	Bacteria	Gammaproteobacteria - Others	Acinetobacter
T05474	adv	Acinetobacter defluvii	Prokaryotes	Bacteria	Gammaproteobacteria - Others	Acinetobacter
T05620	arj	Acinetobacter radioresistens	Prokaryotes	Bacteria	Gammaproteobacteria - Others	Acinetobacter
T05823	awu	Acinetobacter wuhouensis	Prokaryotes	Bacteria	Gammaproteobacteria - Others	Acinetobacter
T06087	acum	Acinetobacter cumulans	Prokaryotes	Bacteria	Gammaproteobacteria - Others	Acinetobacter
T06251	agu	Acinetobacter guillouiae	Prokaryotes	Bacteria	Gammaproteobacteria - Others	Acinetobacter
T06299	aug	Acinetobacter ursingii	Prokaryotes	Bacteria	Gammaproteobacteria - Others	Acinetobacter
T06349	alw	Acinetobacter lwoffii	Prokaryotes	Bacteria	Gammaproteobacteria - Others	Acinetobacter
T06602	ads	Acinetobacter dispersus	Prokaryotes	Bacteria	Gammaproteobacteria - Others	Acinetobacter
T06609	aber	Acinetobacter bereziniae	Prokaryotes	Bacteria	Gammaproteobacteria - Others	Acinetobacter
T06790	atn	Acinetobacter tandoii	Prokaryotes	Bacteria	Gammaproteobacteria - Others	Acinetobacter
T06795	achi	Acinetobacter chinensis	Prokaryotes	Bacteria	Gammaproteobacteria - Others	Acinetobacter
T06989	alj	Acinetobacter lanii	Prokaryotes	Bacteria	Gammaproteobacteria - Others	Acinetobacter
T07048	awg	Acinetobacter wanghuae	Prokaryotes	Bacteria	Gammaproteobacteria - Others	Acinetobacter
T07106	asha	Acinetobacter shaoyimingii	Prokaryotes	Bacteria	Gammaproteobacteria - Others	Acinetobacter
T01224	mct	Moraxella catarrhalis BBH18	Prokaryotes	Bacteria	Gammaproteobacteria - Others	Moraxella
T03217	mcs	Moraxella catarrhalis 25240	Prokaryotes	Bacteria	Gammaproteobacteria - Others	Moraxella
T03381	mcat	Moraxella catarrhalis 25239	Prokaryotes	Bacteria	Gammaproteobacteria - Others	Moraxella
T04329	moi	Moraxella ovis	Prokaryotes	Bacteria	Gammaproteobacteria - Others	Moraxella
T04294	mos	Moraxella osloensis	Prokaryotes	Bacteria	Gammaproteobacteria - Others	Moraxella
T04324	mbl	Moraxella bovoculi	Prokaryotes	Bacteria	Gammaproteobacteria - Others	Moraxella
T05535	mboi	Moraxella bovis	Prokaryotes	Bacteria	Gammaproteobacteria - Others	Moraxella
T06646	mcun	Moraxella cuniculi	Prokaryotes	Bacteria	Gammaproteobacteria - Others	Moraxella
T07003	mnn	Moraxella nonliquefaciens	Prokaryotes	Bacteria	Gammaproteobacteria - Others	Moraxella
T05575	mbah	Aquirhabdus parva	Prokaryotes	Bacteria	Gammaproteobacteria - Others	Aquirhabdus
T00099	son	Shewanella oneidensis	Prokaryotes	Bacteria	Gammaproteobacteria - Others	Shewanella
T00344	sdn	Shewanella denitrificans	Prokaryotes	Bacteria	Gammaproteobacteria - Others	Shewanella
T00395	sfr	Shewanella frigidimarina	Prokaryotes	Bacteria	Gammaproteobacteria - Others	Shewanella
T00445	saz	Shewanella amazonensis	Prokaryotes	Bacteria	Gammaproteobacteria - Others	Shewanella
T00478	sbl	Shewanella baltica OS155	Prokaryotes	Bacteria	Gammaproteobacteria - Others	Shewanella
T00571	sbm	Shewanella baltica OS185	Prokaryotes	Bacteria	Gammaproteobacteria - Others	Shewanella
T00622	sbn	Shewanella baltica OS195	Prokaryotes	Bacteria	Gammaproteobacteria - Others	Shewanella
T00803	sbp	Shewanella baltica OS223	Prokaryotes	Bacteria	Gammaproteobacteria - Others	Shewanella
T01725	sbt	Shewanella baltica OS678	Prokaryotes	Bacteria	Gammaproteobacteria - Others	Shewanella
T02013	sbs	Shewanella baltica OS117	Prokaryotes	Bacteria	Gammaproteobacteria - Others	Shewanella
T02014	sbb	Shewanella baltica BA175	Prokaryotes	Bacteria	Gammaproteobacteria - Others	Shewanella
T00489	slo	Shewanella loihica	Prokaryotes	Bacteria	Gammaproteobacteria - Others	Shewanella
T00513	spc	Shewanella putrefaciens CN-32	Prokaryotes	Bacteria	Gammaproteobacteria - Others	Shewanella
T02015	shp	Shewanella putrefaciens 200	Prokaryotes	Bacteria	Gammaproteobacteria - Others	Shewanella
T00596	sse	Shewanella sediminis	Prokaryotes	Bacteria	Gammaproteobacteria - Others	Shewanella
T00606	spl	Shewanella pealeana	Prokaryotes	Bacteria	Gammaproteobacteria - Others	Shewanella
T00388	she	Shewanella sp. MR-4	Prokaryotes	Bacteria	Gammaproteobacteria - Others	Shewanella
T00389	shm	Shewanella sp. MR-7	Prokaryotes	Bacteria	Gammaproteobacteria - Others	Shewanella
T00428	shn	Shewanella sp. ANA-3	Prokaryotes	Bacteria	Gammaproteobacteria - Others	Shewanella
T00453	shw	Shewanella sp. W3-18-1	Prokaryotes	Bacteria	Gammaproteobacteria - Others	Shewanella
T00654	shl	Shewanella halifaxensis	Prokaryotes	Bacteria	Gammaproteobacteria - Others	Shewanella
T00676	swd	Shewanella woodyi	Prokaryotes	Bacteria	Gammaproteobacteria - Others	Shewanella
T00791	swp	Shewanella piezotolerans	Prokaryotes	Bacteria	Gammaproteobacteria - Others	Shewanella
T01206	svo	Shewanella violacea	Prokaryotes	Bacteria	Gammaproteobacteria - Others	Shewanella
T04944	shf	Shewanella sp. FDAARGOS_354	Prokaryotes	Bacteria	Gammaproteobacteria - Others	Shewanella
T04959	sja	Shewanella japonica	Prokaryotes	Bacteria	Gammaproteobacteria - Others	Shewanella
T05063	spsw	Shewanella psychrophila	Prokaryotes	Bacteria	Gammaproteobacteria - Others	Shewanella
T05197	sbj	Shewanella bicestrii	Prokaryotes	Bacteria	Gammaproteobacteria - Others	Shewanella
T05400	smav	Shewanella marisflavi	Prokaryotes	Bacteria	Gammaproteobacteria - Others	Shewanella
T05404	shew	Shewanella sp. WE21	Prokaryotes	Bacteria	Gammaproteobacteria - Others	Shewanella
T05622	salg	Shewanella algae	Prokaryotes	Bacteria	Gammaproteobacteria - Others	Shewanella
T05875	slj	Shewanella livingstonensis	Prokaryotes	Bacteria	Gammaproteobacteria - Others	Shewanella
T06365	smai	Shewanella maritima	Prokaryotes	Bacteria	Gammaproteobacteria - Others	Shewanella
T06579	spol	Shewanella polaris	Prokaryotes	Bacteria	Gammaproteobacteria - Others	Shewanella
T06707	sbk	Shewanella benthica	Prokaryotes	Bacteria	Gammaproteobacteria - Others	Shewanella
T06711	skh	Shewanella khirikhana	Prokaryotes	Bacteria	Gammaproteobacteria - Others	Shewanella
T06921	saes	Shewanella aestuarii	Prokaryotes	Bacteria	Gammaproteobacteria - Others	Shewanella
T00218	ilo	Idiomarina loihiensis L2TR	Prokaryotes	Bacteria	Gammaproteobacteria - Others	Idiomarina
T02681	ili	Idiomarina loihiensis GSL 199	Prokaryotes	Bacteria	Gammaproteobacteria - Others	Idiomarina
T04931	ipi	Idiomarina piscisalsi	Prokaryotes	Bacteria	Gammaproteobacteria - Others	Idiomarina
T05226	idi	Idiomarina sp. X4	Prokaryotes	Bacteria	Gammaproteobacteria - Others	Idiomarina
T05379	idt	Idiomarina sp. OT37-5b	Prokaryotes	Bacteria	Gammaproteobacteria - Others	Idiomarina
T00258	cps	Colwellia psychrerythraea	Prokaryotes	Bacteria	Gammaproteobacteria - Others	Colwellia
T04159	com	Colwellia sp. MT41	Prokaryotes	Bacteria	Gammaproteobacteria - Others	Colwellia
T04511	coz	Colwellia sp. PAMC 20917	Prokaryotes	Bacteria	Gammaproteobacteria - Others	Colwellia
T04816	colw	Colwellia sp. PAMC 21821	Prokaryotes	Bacteria	Gammaproteobacteria - Others	Colwellia
T05422	cola	Colwellia sp. Arc7-D	Prokaryotes	Bacteria	Gammaproteobacteria - Others	Colwellia
T05628	cber	Colwellia beringensis	Prokaryotes	Bacteria	Gammaproteobacteria - Others	Colwellia
T06022	cov	Colwellia sp. Arc7-635	Prokaryotes	Bacteria	Gammaproteobacteria - Others	Colwellia
T05852	lsd	Litorilituus sediminis	Prokaryotes	Bacteria	Gammaproteobacteria - Others	Litorilituus
T05926	tht	Thalassotalea sp. HSM 43	Prokaryotes	Bacteria	Gammaproteobacteria - Others	Thalassotalea
T06100	thap	Thalassotalea sp. PS06	Prokaryotes	Bacteria	Gammaproteobacteria - Others	Thalassotalea
T00282	pha	Pseudoalteromonas translucida TAC125	Prokaryotes	Bacteria	Gammaproteobacteria - Others	Pseudoalteromonas
T04220	ptn	Pseudoalteromonas translucida KMM 520	Prokaryotes	Bacteria	Gammaproteobacteria - Others	Pseudoalteromonas
T00372	pat	Pseudoalteromonas atlantica	Prokaryotes	Bacteria	Gammaproteobacteria - Others	Pseudoalteromonas
T01374	psm	Pseudoalteromonas sp. SM9913	Prokaryotes	Bacteria	Gammaproteobacteria - Others	Pseudoalteromonas
T03513	pseo	Pseudoalteromonas piratica OCN003	Prokaryotes	Bacteria	Gammaproteobacteria - Others	Pseudoalteromonas
T04164	pia	Pseudoalteromonas issachenkonii	Prokaryotes	Bacteria	Gammaproteobacteria - Others	Pseudoalteromonas
T04165	pphe	Pseudoalteromonas phenolica	Prokaryotes	Bacteria	Gammaproteobacteria - Others	Pseudoalteromonas
T04175	pbw	Pseudoalteromonas sp. Bsw20308	Prokaryotes	Bacteria	Gammaproteobacteria - Others	Pseudoalteromonas
T04179	prr	Pseudoalteromonas rubra	Prokaryotes	Bacteria	Gammaproteobacteria - Others	Pseudoalteromonas
T04577	plz	Pseudoalteromonas luteoviolacea	Prokaryotes	Bacteria	Gammaproteobacteria - Others	Pseudoalteromonas
T04815	paln	Pseudoalteromonas aliena	Prokaryotes	Bacteria	Gammaproteobacteria - Others	Pseudoalteromonas
T04942	ppis	Pseudoalteromonas piscicida	Prokaryotes	Bacteria	Gammaproteobacteria - Others	Pseudoalteromonas
T04989	pea	Pseudoalteromonas espejiana	Prokaryotes	Bacteria	Gammaproteobacteria - Others	Pseudoalteromonas
T05098	pspo	Pseudoalteromonas spongiae	Prokaryotes	Bacteria	Gammaproteobacteria - Others	Pseudoalteromonas
T05179	part	Pseudoalteromonas arctica	Prokaryotes	Bacteria	Gammaproteobacteria - Others	Pseudoalteromonas
T05187	ptu	Pseudoalteromonas tunicata	Prokaryotes	Bacteria	Gammaproteobacteria - Others	Pseudoalteromonas
T05271	png	Pseudoalteromonas nigrifaciens	Prokaryotes	Bacteria	Gammaproteobacteria - Others	Pseudoalteromonas
T05282	ptd	Pseudoalteromonas tetraodonis	Prokaryotes	Bacteria	Gammaproteobacteria - Others	Pseudoalteromonas
T05464	psen	Pseudoalteromonas sp. NC201	Prokaryotes	Bacteria	Gammaproteobacteria - Others	Pseudoalteromonas
T05890	pdj	Pseudoalteromonas donghaensis	Prokaryotes	Bacteria	Gammaproteobacteria - Others	Pseudoalteromonas
T06137	paga	Pseudoalteromonas agarivorans	Prokaryotes	Bacteria	Gammaproteobacteria - Others	Pseudoalteromonas
T06565	pcar	Pseudoalteromonas carrageenovora	Prokaryotes	Bacteria	Gammaproteobacteria - Others	Pseudoalteromonas
T06578	pmaa	Pseudoalteromonas marina	Prokaryotes	Bacteria	Gammaproteobacteria - Others	Pseudoalteromonas
T07123	psym	Psychrosphaera sp. MTZ26	Prokaryotes	Bacteria	Gammaproteobacteria - Others	Psychrosphaera
T00454	maq	Marinobacter hydrocarbonoclasticus VT8	Prokaryotes	Bacteria	Gammaproteobacteria - Others	Marinobacter
T02083	mhc	Marinobacter hydrocarbonoclasticus ATCC 49840	Prokaryotes	Bacteria	Gammaproteobacteria - Others	Marinobacter
T01922	mad	Marinobacter adhaerens	Prokaryotes	Bacteria	Gammaproteobacteria - Others	Marinobacter
T02323	mbs	Marinobacter sp. BSs20148	Prokaryotes	Bacteria	Gammaproteobacteria - Others	Marinobacter
T03593	msr	Marinobacter salarius	Prokaryotes	Bacteria	Gammaproteobacteria - Others	Marinobacter
T03594	msx	Marinobacter similis	Prokaryotes	Bacteria	Gammaproteobacteria - Others	Marinobacter
T03980	mpq	Marinobacter psychrophilus	Prokaryotes	Bacteria	Gammaproteobacteria - Others	Marinobacter
T04052	mari	Marinobacter sp. CP1	Prokaryotes	Bacteria	Gammaproteobacteria - Others	Marinobacter
T04470	mlq	Marinobacter sp. LQ44	Prokaryotes	Bacteria	Gammaproteobacteria - Others	Marinobacter
T04766	msq	Marinobacter salinus	Prokaryotes	Bacteria	Gammaproteobacteria - Others	Marinobacter
T05619	mara	Marinobacter sp. Arc7-DN-1	Prokaryotes	Bacteria	Gammaproteobacteria - Others	Marinobacter
T06162	marj	Marinobacter sp. JH2	Prokaryotes	Bacteria	Gammaproteobacteria - Others	Marinobacter
T00747	amc	Alteromonas mediterranea DE	Prokaryotes	Bacteria	Gammaproteobacteria - Others	Alteromonas
T02719	amh	Alteromonas mediterranea 615	Prokaryotes	Bacteria	Gammaproteobacteria - Others	Alteromonas
T02340	amaa	Alteromonas mediterranea DE1	Prokaryotes	Bacteria	Gammaproteobacteria - Others	Alteromonas
T02720	amal	Alteromonas mediterranea U4	Prokaryotes	Bacteria	Gammaproteobacteria - Others	Alteromonas
T02721	amae	Alteromonas mediterranea U7	Prokaryotes	Bacteria	Gammaproteobacteria - Others	Alteromonas
T02722	amao	Alteromonas mediterranea U8	Prokaryotes	Bacteria	Gammaproteobacteria - Others	Alteromonas
T02723	amad	Alteromonas mediterranea UM4b	Prokaryotes	Bacteria	Gammaproteobacteria - Others	Alteromonas
T02724	amai	Alteromonas mediterranea UM7	Prokaryotes	Bacteria	Gammaproteobacteria - Others	Alteromonas
T02958	amag	Alteromonas mediterranea MED64	Prokaryotes	Bacteria	Gammaproteobacteria - Others	Alteromonas
T02246	amac	Alteromonas macleodii ATCC 27126	Prokaryotes	Bacteria	Gammaproteobacteria - Others	Alteromonas
T02253	amb	Alteromonas macleodii Balearic Sea AD45	Prokaryotes	Bacteria	Gammaproteobacteria - Others	Alteromonas
T02254	amg	Alteromonas macleodii English Channel 673	Prokaryotes	Bacteria	Gammaproteobacteria - Others	Alteromonas
T02260	amk	Alteromonas macleodii Black Sea 11	Prokaryotes	Bacteria	Gammaproteobacteria - Others	Alteromonas
T01513	alt	Alteromonas naphthalenivorans	Prokaryotes	Bacteria	Gammaproteobacteria - Others	Alteromonas
T03220	aal	Alteromonas australica H 17	Prokaryotes	Bacteria	Gammaproteobacteria - Others	Alteromonas
T03858	aaus	Alteromonas australica DE170	Prokaryotes	Bacteria	Gammaproteobacteria - Others	Alteromonas
T04153	asp	Alteromonas stellipolaris LMG 21856	Prokaryotes	Bacteria	Gammaproteobacteria - Others	Alteromonas
T04545	asq	Alteromonas stellipolaris LMG 21861	Prokaryotes	Bacteria	Gammaproteobacteria - Others	Alteromonas
T04403	aaw	Alteromonas addita	Prokaryotes	Bacteria	Gammaproteobacteria - Others	Alteromonas
T05653	alr	Alteromonas sp. RKMC-009	Prokaryotes	Bacteria	Gammaproteobacteria - Others	Alteromonas
T05687	ale	Alteromonas sp. Mac1	Prokaryotes	Bacteria	Gammaproteobacteria - Others	Alteromonas
T05899	alz	Alteromonas sp. Mac2	Prokaryotes	Bacteria	Gammaproteobacteria - Others	Alteromonas
T06582	apel	Alteromonas pelagimontana	Prokaryotes	Bacteria	Gammaproteobacteria - Others	Alteromonas
T01483	gag	Glaciecola sp. 4H-3-7+YE-5	Prokaryotes	Bacteria	Gammaproteobacteria - Others	Glaciecola
T01632	gni	Glaciecola nitratireducens	Prokaryotes	Bacteria	Gammaproteobacteria - Others	Glaciecola
T02535	gps	Paraglaciecola psychrophila	Prokaryotes	Bacteria	Gammaproteobacteria - Others	Paraglaciecola
T06389	pmes	Paraglaciecola mesophila	Prokaryotes	Bacteria	Gammaproteobacteria - Others	Paraglaciecola
T04189	lal	Lacimicrobium alkaliphilum	Prokaryotes	Bacteria	Gammaproteobacteria - Others	Lacimicrobium
T05408	cate	Catenovulum sp. CCB-QB4	Prokaryotes	Bacteria	Gammaproteobacteria - Others	Catenovulum
T05447	salh	Saliniradius amylolyticus	Prokaryotes	Bacteria	Gammaproteobacteria - Others	Saliniradius
T05624	salm	Salinimonas sediminis	Prokaryotes	Bacteria	Gammaproteobacteria - Others	Salinimonas
T06006	salk	Salinimonas sp. KX18D6	Prokaryotes	Bacteria	Gammaproteobacteria - Others	Salinimonas
T06192	hmi	Hydrocarboniclastica marina	Prokaryotes	Bacteria	Gammaproteobacteria - Others	Hydrocarboniclastica
T00450	pin	Psychromonas ingrahamii	Prokaryotes	Bacteria	Gammaproteobacteria - Others	Psychromonas
T02515	psy	Psychromonas sp. CNPT3	Prokaryotes	Bacteria	Gammaproteobacteria - Others	Psychromonas
T01318	fbl	Ferrimonas balearica	Prokaryotes	Bacteria	Gammaproteobacteria - Others	Ferrimonas
T06529	fes	Ferrimonas lipolytica	Prokaryotes	Bacteria	Gammaproteobacteria - Others	Ferrimonas
T03770	mvs	Moritella viscosa	Prokaryotes	Bacteria	Gammaproteobacteria - Others	Moritella
T05564	mya	Moritella yayanosii	Prokaryotes	Bacteria	Gammaproteobacteria - Others	Moritella
T06214	mmaa	Moritella marina	Prokaryotes	Bacteria	Gammaproteobacteria - Others	Moritella
T00721	cja	Cellvibrio japonicus	Prokaryotes	Bacteria	Gammaproteobacteria - Others	Cellvibrio
T04725	ceb	Cellvibrio sp. PSBB023	Prokaryotes	Bacteria	Gammaproteobacteria - Others	Cellvibrio
T04891	cell	Cellvibrio sp. PSBB006	Prokaryotes	Bacteria	Gammaproteobacteria - Others	Cellvibrio
T06234	cek	Cellvibrio sp. KY-YJ-3	Prokaryotes	Bacteria	Gammaproteobacteria - Others	Cellvibrio
T06422	ceg	Cellvibrio sp. KY-GH-1	Prokaryotes	Bacteria	Gammaproteobacteria - Others	Cellvibrio
T00335	sde	Saccharophagus degradans	Prokaryotes	Bacteria	Gammaproteobacteria - Others	Saccharophagus
T00952	ttu	Teredinibacter turnerae	Prokaryotes	Bacteria	Gammaproteobacteria - Others	Teredinibacter
T02281	saga	Simiduia agarivorans	Prokaryotes	Bacteria	Gammaproteobacteria - Others	Simiduia
T03945	spoi	Spongiibacter sp. IMCC21906	Prokaryotes	Bacteria	Gammaproteobacteria - Others	Spongiibacter
T04315	zal	Zhongshania aliphaticivorans	Prokaryotes	Bacteria	Gammaproteobacteria - Others	Zhongshania
T04832	osg	Oceanicoccus sagamiensis	Prokaryotes	Bacteria	Gammaproteobacteria - Others	Oceanicoccus
T04393	mthd	Microbulbifer thermotolerans	Prokaryotes	Bacteria	Gammaproteobacteria - Others	Microbulbifer
T04560	micc	Microbulbifer aggregans	Prokaryotes	Bacteria	Gammaproteobacteria - Others	Microbulbifer
T04709	maga	Microbulbifer agarilyticus	Prokaryotes	Bacteria	Gammaproteobacteria - Others	Microbulbifer
T05421	mii	Microbulbifer sp. A4B17	Prokaryotes	Bacteria	Gammaproteobacteria - Others	Microbulbifer
T06274	mict	Microbulbifer sp. THAF38	Prokaryotes	Bacteria	Gammaproteobacteria - Others	Microbulbifer
T06404	mhyd	Microbulbifer hydrolyticus	Prokaryotes	Bacteria	Gammaproteobacteria - Others	Microbulbifer
T04687	hja	Halioglobus japonicus	Prokaryotes	Bacteria	Gammaproteobacteria - Others	Halioglobus
T06250	halc	Halioglobus maricola	Prokaryotes	Bacteria	Gammaproteobacteria - Others	Halioglobus
T06468	kim	Kineobactrum salinum	Prokaryotes	Bacteria	Gammaproteobacteria - Others	Kineobactrum
T00124	cbu	Coxiella burnetii RSA 493	Prokaryotes	Bacteria	Gammaproteobacteria - Others	Coxiella
T00632	cbs	Coxiella burnetii RSA 331	Prokaryotes	Bacteria	Gammaproteobacteria - Others	Coxiella
T00583	cbd	Coxiella burnetii Dugway 5J108-111	Prokaryotes	Bacteria	Gammaproteobacteria - Others	Coxiella
T00787	cbg	Coxiella burnetii CbuG_Q212	Prokaryotes	Bacteria	Gammaproteobacteria - Others	Coxiella
T00788	cbc	Coxiella burnetii CbuK_Q154	Prokaryotes	Bacteria	Gammaproteobacteria - Others	Coxiella
T03998	cey	Coxiella mudrowiae	Prokaryotes	Bacteria	Gammaproteobacteria - Others	Coxiella
T03533	cea	Coxiella endosymbiont of Amblyomma americanum	Prokaryotes	Bacteria	Gammaproteobacteria - Others	Coxiella
T06434	cend	Coxiella endosymbiont of Amblyomma sculptum	Prokaryotes	Bacteria	Gammaproteobacteria - Others	Coxiella
T05765	rvi	Candidatus Rickettsiella viridis	Prokaryotes	Bacteria	Gammaproteobacteria - Others	Rickettsiella
T06205	alg	Aquicella lusitana	Prokaryotes	Bacteria	Gammaproteobacteria - Others	Aquicella
T06267	asip	Aquicella siphonis	Prokaryotes	Bacteria	Gammaproteobacteria - Others	Aquicella
T00199	lpn	Legionella pneumophila subsp. pneumophila Philadelphia 1 (serogroup 1)	Prokaryotes	Bacteria	Gammaproteobacteria - Others	Legionella
T02174	lph	Legionella pneumophila subsp. pneumophila HL06041035 (serogroup 1)	Prokaryotes	Bacteria	Gammaproteobacteria - Others	Legionella
T02175	lpo	Legionella pneumophila subsp. pneumophila Lorraine (serogroup 1)	Prokaryotes	Bacteria	Gammaproteobacteria - Others	Legionella
T02511	lpu	Legionella pneumophila subsp. pneumophila LPE509	Prokaryotes	Bacteria	Gammaproteobacteria - Others	Legionella
T02689	lpm	Legionella pneumophila subsp. pneumophila Thunder Bay	Prokaryotes	Bacteria	Gammaproteobacteria - Others	Legionella
T00208	lpf	Legionella pneumophila Lens (serogroup 1)	Prokaryotes	Bacteria	Gammaproteobacteria - Others	Legionella
T00209	lpp	Legionella pneumophila Paris (serogroup 1)	Prokaryotes	Bacteria	Gammaproteobacteria - Others	Legionella
T00532	lpc	Legionella pneumophila Corby	Prokaryotes	Bacteria	Gammaproteobacteria - Others	Legionella
T01232	lpa	Legionella pneumophila 2300/99 Alcoy (serogroup 1)	Prokaryotes	Bacteria	Gammaproteobacteria - Others	Legionella
T01726	lpe	Legionella pneumophila subsp. pneumophila ATCC 43290 (serogroup 12)	Prokaryotes	Bacteria	Gammaproteobacteria - Others	Legionella
T01183	llo	Legionella longbeachae	Prokaryotes	Bacteria	Gammaproteobacteria - Others	Legionella
T03771	lfa	Legionella fallonii	Prokaryotes	Bacteria	Gammaproteobacteria - Others	Legionella
T03809	lha	Legionella hackeliae	Prokaryotes	Bacteria	Gammaproteobacteria - Others	Legionella
T03928	lok	Legionella oakridgensis	Prokaryotes	Bacteria	Gammaproteobacteria - Others	Legionella
T05016	lcd	Legionella clemsonensis	Prokaryotes	Bacteria	Gammaproteobacteria - Others	Legionella
T05191	les	Legionella endosymbiont of Polyplax serrata	Prokaryotes	Bacteria	Gammaproteobacteria - Others	Legionella
T05293	lsh	Legionella sainthelensi	Prokaryotes	Bacteria	Gammaproteobacteria - Others	Legionella
T05543	llg	Legionella lansingensis	Prokaryotes	Bacteria	Gammaproteobacteria - Others	Legionella
T05938	lib	Legionella israelensis	Prokaryotes	Bacteria	Gammaproteobacteria - Others	Legionella
T06170	lgt	Legionella geestiana	Prokaryotes	Bacteria	Gammaproteobacteria - Others	Legionella
T06275	ljr	Legionella jordanis	Prokaryotes	Bacteria	Gammaproteobacteria - Others	Legionella
T06506	lcj	Legionella cherrii	Prokaryotes	Bacteria	Gammaproteobacteria - Others	Legionella
T06599	lwa	Legionella waltersii	Prokaryotes	Bacteria	Gammaproteobacteria - Others	Legionella
T06800	lss	Legionella spiritensis	Prokaryotes	Bacteria	Gammaproteobacteria - Others	Legionella
T07063	ladl	Legionella adelaidensis	Prokaryotes	Bacteria	Gammaproteobacteria - Others	Legionella
T03810	tmc	Tatlockia micdadei	Prokaryotes	Bacteria	Gammaproteobacteria - Others	Tatlockia
T00205	mca	Methylococcus capsulatus	Prokaryotes	Bacteria	Gammaproteobacteria - Others	Methylococcus
T06585	metu	Methylococcus sp. IM1	Prokaryotes	Bacteria	Gammaproteobacteria - Others	Methylococcus
T01511	mmt	Methylomonas methanica	Prokaryotes	Bacteria	Gammaproteobacteria - Others	Methylomonas
T04191	mdn	Methylomonas denitrificans	Prokaryotes	Bacteria	Gammaproteobacteria - Others	Methylomonas
T04396	mdh	Methylomonas sp. DH-1	Prokaryotes	Bacteria	Gammaproteobacteria - Others	Methylomonas
T05118	mko	Methylomonas koyamae	Prokaryotes	Bacteria	Gammaproteobacteria - Others	Methylomonas
T05879	metl	Methylomonas sp. LW13	Prokaryotes	Bacteria	Gammaproteobacteria - Others	Methylomonas
T01649	mah	Methylotuvimicrobium alcaliphilum	Prokaryotes	Bacteria	Gammaproteobacteria - Others	Methylotuvimicrobium
T05995	mbur	Methylotuvimicrobium buryatense	Prokaryotes	Bacteria	Gammaproteobacteria - Others	Methylotuvimicrobium
T04929	mpsy	Methylovulum psychrotolerans	Prokaryotes	Bacteria	Gammaproteobacteria - Others	Methylovulum
T05638	mmai	Methylocaldum marinum	Prokaryotes	Bacteria	Gammaproteobacteria - Others	Methylocaldum
T06248	mmob	Candidatus Methylospira mobilis	Prokaryotes	Bacteria	Gammaproteobacteria - Others	Methylospira
T07025	mein	Methyloprofundus sp. INp10_methR40d	Prokaryotes	Bacteria	Gammaproteobacteria - Others	Methyloprofundus
T00214	ftu	Francisella tularensis subsp. tularensis SCHU S4	Prokaryotes	Bacteria	Gammaproteobacteria - Others	Francisella
T03888	ftq	Francisella tularensis subsp. tularensis SCHU S4 NR-28534	Prokaryotes	Bacteria	Gammaproteobacteria - Others	Francisella
T00381	ftf	Francisella tularensis subsp. tularensis FSC198	Prokaryotes	Bacteria	Gammaproteobacteria - Others	Francisella
T00495	ftw	Francisella tularensis subsp. tularensis WY96-3418	Prokaryotes	Bacteria	Gammaproteobacteria - Others	Francisella
T01938	ftr	Francisella tularensis subsp. tularensis NE061598	Prokaryotes	Bacteria	Gammaproteobacteria - Others	Francisella
T01761	ftt	Francisella tularensis subsp. tularensis TI0902	Prokaryotes	Bacteria	Gammaproteobacteria - Others	Francisella
T01762	ftg	Francisella tularensis subsp. tularensis TIGB03	Prokaryotes	Bacteria	Gammaproteobacteria - Others	Francisella
T00331	ftl	Francisella tularensis subsp. holarctica LVS	Prokaryotes	Bacteria	Gammaproteobacteria - Others	Francisella
T00399	fth	Francisella tularensis subsp. holarctica OSU18	Prokaryotes	Bacteria	Gammaproteobacteria - Others	Francisella
T00584	fta	Francisella tularensis subsp. holarctica FTNF002-00	Prokaryotes	Bacteria	Gammaproteobacteria - Others	Francisella
T02349	fts	Francisella tularensis subsp. holarctica F92	Prokaryotes	Bacteria	Gammaproteobacteria - Others	Francisella
T02350	fti	Francisella tularensis subsp. holarctica FSC200	Prokaryotes	Bacteria	Gammaproteobacteria - Others	Francisella
T03033	fto	Francisella tularensis subsp. holarctica PHIT-FT049	Prokaryotes	Bacteria	Gammaproteobacteria - Others	Francisella
T03713	ftc	Francisella tularensis subsp. holarctica FTT_1	Prokaryotes	Bacteria	Gammaproteobacteria - Others	Francisella
T03714	ftv	Francisella tularensis subsp. holarctica VT68	Prokaryotes	Bacteria	Gammaproteobacteria - Others	Francisella
T03715	ftz	Francisella tularensis subsp. holarctica 425	Prokaryotes	Bacteria	Gammaproteobacteria - Others	Francisella
T00698	ftm	Francisella tularensis subsp. mediasiatica FSC147	Prokaryotes	Bacteria	Gammaproteobacteria - Others	Francisella
T00432	ftn	Francisella tularensis subsp. novicida U112	Prokaryotes	Bacteria	Gammaproteobacteria - Others	Francisella
T03874	ftx	Francisella tularensis subsp. novicida U112	Prokaryotes	Bacteria	Gammaproteobacteria - Others	Francisella
T03873	ftd	Francisella tularensis subsp. novicida F6168	Prokaryotes	Bacteria	Gammaproteobacteria - Others	Francisella
T03875	fty	Francisella tularensis subsp. novicida DPG 3A-IS	Prokaryotes	Bacteria	Gammaproteobacteria - Others	Francisella
T01937	fcf	Francisella cf. novicida Fx1	Prokaryotes	Bacteria	Gammaproteobacteria - Others	Francisella
T02078	fcn	Francisella hispaniensis 3523	Prokaryotes	Bacteria	Gammaproteobacteria - Others	Francisella
T04700	fhi	Francisella hispaniensis FSC454	Prokaryotes	Bacteria	Gammaproteobacteria - Others	Francisella
T00652	fph	Francisella philomiragia subsp. philomiragia ATCC 25017	Prokaryotes	Bacteria	Gammaproteobacteria - Others	Francisella
T03764	fpt	Francisella philomiragia subsp. philomiragia ATCC 25015 O#319L	Prokaryotes	Bacteria	Gammaproteobacteria - Others	Francisella
T03617	fpi	Francisella philomiragia O#319-029	Prokaryotes	Bacteria	Gammaproteobacteria - Others	Francisella
T03618	fpm	Francisella philomiragia O#319-036	Prokaryotes	Bacteria	Gammaproteobacteria - Others	Francisella
T03619	fpx	Francisella philomiragia O#319-067	Prokaryotes	Bacteria	Gammaproteobacteria - Others	Francisella
T03620	fpz	Francisella philomiragia GA01-2794	Prokaryotes	Bacteria	Gammaproteobacteria - Others	Francisella
T03621	fpj	Francisella philomiragia GA01-2801	Prokaryotes	Bacteria	Gammaproteobacteria - Others	Francisella
T01560	frt	Francisella salina	Prokaryotes	Bacteria	Gammaproteobacteria - Others	Francisella
T02112	fna	Francisella orientalis Toba 04	Prokaryotes	Bacteria	Gammaproteobacteria - Others	Francisella
T02952	fnl	Francisella orientalis LADL--07-285A	Prokaryotes	Bacteria	Gammaproteobacteria - Others	Francisella
T03403	frf	Francisella sp. FSC1006	Prokaryotes	Bacteria	Gammaproteobacteria - Others	Francisella
T04357	fper	Francisella persica	Prokaryotes	Bacteria	Gammaproteobacteria - Others	Francisella
T04972	fha	Francisella halioticida	Prokaryotes	Bacteria	Gammaproteobacteria - Others	Francisella
T05017	frx	Francisella uliginis	Prokaryotes	Bacteria	Gammaproteobacteria - Others	Francisella
T05204	frm	Francisella sp. MA067296	Prokaryotes	Bacteria	Gammaproteobacteria - Others	Francisella
T05636	frc	Francisella frigiditurris	Prokaryotes	Bacteria	Gammaproteobacteria - Others	Francisella
T06148	fad	Francisella adeliensis	Prokaryotes	Bacteria	Gammaproteobacteria - Others	Francisella
T06206	fmi	Francisella marina	Prokaryotes	Bacteria	Gammaproteobacteria - Others	Francisella
T06355	foo	Francisella opportunistica	Prokaryotes	Bacteria	Gammaproteobacteria - Others	Francisella
T07065	fnn	Francisella noatunensis subsp. noatunensis	Prokaryotes	Bacteria	Gammaproteobacteria - Others	Francisella
T03527	fgu	Allofrancisella guangzhouensis	Prokaryotes	Bacteria	Gammaproteobacteria - Others	Allofrancisella
T06608	afri	Allofrancisella frigidaquae	Prokaryotes	Bacteria	Gammaproteobacteria - Others	Allofrancisella
T06698	aii	Allofrancisella inopinata	Prokaryotes	Bacteria	Gammaproteobacteria - Others	Allofrancisella
T00296	tcx	Hydrogenovibrio crunogenus	Prokaryotes	Bacteria	Gammaproteobacteria - Others	Hydrogenovibrio
T05808	htr	Hydrogenovibrio thermophilus	Prokaryotes	Bacteria	Gammaproteobacteria - Others	Hydrogenovibrio
T06677	hmar	Hydrogenovibrio marinus	Prokaryotes	Bacteria	Gammaproteobacteria - Others	Hydrogenovibrio
T01517	tcy	Thiomicrospira cyclica	Prokaryotes	Bacteria	Gammaproteobacteria - Others	Thiomicrospira
T03589	tao	Thiomicrospira aerophila	Prokaryotes	Bacteria	Gammaproteobacteria - Others	Thiomicrospira
T05796	thio	Thiomicrospira sp. S5	Prokaryotes	Bacteria	Gammaproteobacteria - Others	Thiomicrospira
T02055	mej	Methylophaga nitratireducenticrescens	Prokaryotes	Bacteria	Gammaproteobacteria - Others	Methylophaga
T02056	mec	Methylophaga frappieri	Prokaryotes	Bacteria	Gammaproteobacteria - Others	Methylophaga
T02265	cyq	Cycloclasticus sp. P1	Prokaryotes	Bacteria	Gammaproteobacteria - Others	Cycloclasticus
T02780	cza	Cycloclasticus zancles	Prokaryotes	Bacteria	Gammaproteobacteria - Others	Cycloclasticus
T05126	cyy	Cycloclasticus sp. PY97N	Prokaryotes	Bacteria	Gammaproteobacteria - Others	Cycloclasticus
T03982	psal	Piscirickettsia salmonis	Prokaryotes	Bacteria	Gammaproteobacteria - Others	Piscirickettsia
T05983	thig	Thiomicrorhabdus sediminis	Prokaryotes	Bacteria	Gammaproteobacteria - Others	Thiomicrorhabdus
T07160	txa	Thiomicrorhabdus xiamenensis	Prokaryotes	Bacteria	Gammaproteobacteria - Others	Thiomicrorhabdus
T06859	tse	Thiosulfatimonas sediminis	Prokaryotes	Bacteria	Gammaproteobacteria - Others	Thiosulfatimonas
T06856	tzo	Thiosulfativibrio zosterae	Prokaryotes	Bacteria	Gammaproteobacteria - Others	Thiosulfativibrio
T03616	tig	Thioploca ingrica	Prokaryotes	Bacteria	Gammaproteobacteria - Others	Thioploca
T04090	blep	Beggiatoa leptomitoformis	Prokaryotes	Bacteria	Gammaproteobacteria - Others	Beggiatoa
T06729	this	Candidatus Thiothrix singaporensis	Prokaryotes	Bacteria	Gammaproteobacteria - Others	Thiothrix
T00281	noc	Nitrosococcus oceani	Prokaryotes	Bacteria	Gammaproteobacteria - Others	Nitrosococcus
T01198	nhl	Nitrosococcus halophilus	Prokaryotes	Bacteria	Gammaproteobacteria - Others	Nitrosococcus
T01266	nwa	Nitrosococcus watsonii	Prokaryotes	Bacteria	Gammaproteobacteria - Others	Nitrosococcus
T05933	nwr	Nitrosococcus wardiae	Prokaryotes	Bacteria	Gammaproteobacteria - Others	Nitrosococcus
T01168	alv	Allochromatium vinosum	Prokaryotes	Bacteria	Gammaproteobacteria - Others	Allochromatium
T02138	tvi	Thiocystis violascens	Prokaryotes	Bacteria	Gammaproteobacteria - Others	Thiocystis
T02397	tmb	Thioflavicoccus mobilis	Prokaryotes	Bacteria	Gammaproteobacteria - Others	Thioflavicoccus
T03650	mpur	Marichromatium purpuratum	Prokaryotes	Bacteria	Gammaproteobacteria - Others	Marichromatium
T04171	tee	Candidatus Tenderia electrophaga	Prokaryotes	Bacteria	Gammaproteobacteria - Others	Tenderia
T05173	ntt	Candidatus Nitrosoglobus terrae	Prokaryotes	Bacteria	Gammaproteobacteria - Others	Nitrosoglobus
T05211	tsy	Candidatus Thiodictyon syntrophicum	Prokaryotes	Bacteria	Gammaproteobacteria - Others	Thiodictyon
T05923	rhh	Rheinheimera sp. D18	Prokaryotes	Bacteria	Gammaproteobacteria - Others	Rheinheimera
T06573	ttp	Thermochromatium tepidum	Prokaryotes	Bacteria	Gammaproteobacteria - Others	Thermochromatium
T06962	ntg	Candidatus Nitrosacidococcus tergens	Prokaryotes	Bacteria	Gammaproteobacteria - Others	Nitrosacidococcus
T07019	thip	Thiohalocapsa sp. PB-PSB1	Prokaryotes	Bacteria	Gammaproteobacteria - Others	Thiohalocapsa
T07151	cjap	Caldichromatium japonicum	Prokaryotes	Bacteria	Gammaproteobacteria - Others	Caldichromatium
T00391	aeh	Alkalilimnicola ehrlichii	Prokaryotes	Bacteria	Gammaproteobacteria - Others	Alkalilimnicola
T00462	hha	Halorhodospira halophila	Prokaryotes	Bacteria	Gammaproteobacteria - Others	Halorhodospira
T06158	hhk	Halorhodospira halochloris	Prokaryotes	Bacteria	Gammaproteobacteria - Others	Halorhodospira
T03059	hhc	Ectothiorhodospira haloalkaliphila	Prokaryotes	Bacteria	Gammaproteobacteria - Others	Ectothiorhodospira
T04374	ebs	Ectothiorhodospira sp. BSL-9	Prokaryotes	Bacteria	Gammaproteobacteria - Others	Ectothiorhodospira
T00840	tgr	Thioalkalivibrio sulfidiphilus	Prokaryotes	Bacteria	Gammaproteobacteria - Others	Thioalkalivibrio
T01174	tkm	Thioalkalivibrio sp. K90mix	Prokaryotes	Bacteria	Gammaproteobacteria - Others	Thioalkalivibrio
T02408	tni	Thioalkalivibrio nitratireducens	Prokaryotes	Bacteria	Gammaproteobacteria - Others	Thioalkalivibrio
T03590	tti	Thioalkalivibrio paradoxus	Prokaryotes	Bacteria	Gammaproteobacteria - Others	Thioalkalivibrio
T03959	tvr	Thioalkalivibrio versutus	Prokaryotes	Bacteria	Gammaproteobacteria - Others	Thioalkalivibrio
T02685	ssal	Spiribacter salinus	Prokaryotes	Bacteria	Gammaproteobacteria - Others	Spiribacter
T02888	spiu	Spiribacter curvatus	Prokaryotes	Bacteria	Gammaproteobacteria - Others	Spiribacter
T06143	sros	Spiribacter roseus	Prokaryotes	Bacteria	Gammaproteobacteria - Others	Spiribacter
T06294	spiz	Spiribacter sp. 2438	Prokaryotes	Bacteria	Gammaproteobacteria - Others	Spiribacter
T04495	aprs	Acidihalobacter prosperus	Prokaryotes	Bacteria	Gammaproteobacteria - Others	Acidihalobacter
T01104	hna	Halothiobacillus neapolitanus	Prokaryotes	Bacteria	Gammaproteobacteria - Others	Halothiobacillus
T04441	haz	Halothiobacillus sp. LS2	Prokaryotes	Bacteria	Gammaproteobacteria - Others	Halothiobacillus
T04011	wma	Wenzhouxiangella marina	Prokaryotes	Bacteria	Gammaproteobacteria - Others	Wenzhouxiangella
T04427	woc	Woeseia oceani	Prokaryotes	Bacteria	Gammaproteobacteria - Others	Woeseia
T04938	gai	Granulosicoccus antarcticus	Prokaryotes	Bacteria	Gammaproteobacteria - Others	Granulosicoccus
T06369	ghl	Guyparkeria halophila	Prokaryotes	Bacteria	Gammaproteobacteria - Others	Guyparkeria
T05229	ttc	Thiohalobacter thiocyanaticus	Prokaryotes	Bacteria	Gammaproteobacteria - Others	Thiohalobacter
T00307	hch	Hahella chejuensis	Prokaryotes	Bacteria	Gammaproteobacteria - Others	Hahella
T05793	hahe	Hahella sp. KA22	Prokaryotes	Bacteria	Gammaproteobacteria - Others	Hahella
T00347	csa	Chromohalobacter salexigens	Prokaryotes	Bacteria	Gammaproteobacteria - Others	Chromohalobacter
T01311	hel	Halomonas elongata	Prokaryotes	Bacteria	Gammaproteobacteria - Others	Halomonas
T03198	hcs	Halomonas campaniensis	Prokaryotes	Bacteria	Gammaproteobacteria - Others	Halomonas
T03800	hak	Halomonas sp. KO116	Prokaryotes	Bacteria	Gammaproteobacteria - Others	Halomonas
T04029	ham	Halomonas sp. R57-5	Prokaryotes	Bacteria	Gammaproteobacteria - Others	Halomonas
T04119	hhu	Halomonas huangheensis	Prokaryotes	Bacteria	Gammaproteobacteria - Others	Halomonas
T04292	hco	Halomonas chromatireducens	Prokaryotes	Bacteria	Gammaproteobacteria - Others	Halomonas
T04554	hsi	Halomonas aestuarii	Prokaryotes	Bacteria	Gammaproteobacteria - Others	Halomonas
T04761	halo	Halomonas sp. 1513	Prokaryotes	Bacteria	Gammaproteobacteria - Others	Halomonas
T05117	hhh	Halomonas hydrothermalis	Prokaryotes	Bacteria	Gammaproteobacteria - Others	Halomonas
T05125	hbe	Halomonas beimenensis	Prokaryotes	Bacteria	Gammaproteobacteria - Others	Halomonas
T05375	hag	Halomonas sp. GFAJ-1	Prokaryotes	Bacteria	Gammaproteobacteria - Others	Halomonas
T05423	haf	Halomonas sp. SF2003	Prokaryotes	Bacteria	Gammaproteobacteria - Others	Halomonas
T05720	halk	Halomonas alkaliphila	Prokaryotes	Bacteria	Gammaproteobacteria - Others	Halomonas
T05892	hvn	Halomonas venusta	Prokaryotes	Bacteria	Gammaproteobacteria - Others	Halomonas
T06227	hol	Halomonas olivaria	Prokaryotes	Bacteria	Gammaproteobacteria - Others	Halomonas
T06264	hsr	Halomonas sulfidaeris	Prokaryotes	Bacteria	Gammaproteobacteria - Others	Halomonas
T06424	hmd	Halomonas meridiana	Prokaryotes	Bacteria	Gammaproteobacteria - Others	Halomonas
T06639	haxi	Halomonas axialensis	Prokaryotes	Bacteria	Gammaproteobacteria - Others	Halomonas
T06950	htt	Halomonas titanicae	Prokaryotes	Bacteria	Gammaproteobacteria - Others	Halomonas
T07024	hcam	Halomonas campisalis	Prokaryotes	Bacteria	Gammaproteobacteria - Others	Halomonas
T07036	hpiz	Halomonas piezotolerans	Prokaryotes	Bacteria	Gammaproteobacteria - Others	Halomonas
T02206	ple	Candidatus Portiera aleyrodidarum BT-B-HRs	Prokaryotes	Bacteria	Gammaproteobacteria - Others	Portiera
T02267	ply	Candidatus Portiera aleyrodidarum BT-B-HRs	Prokaryotes	Bacteria	Gammaproteobacteria - Others	Portiera
T02306	plr	Candidatus Portiera aleyrodidarum BT-QVLC	Prokaryotes	Bacteria	Gammaproteobacteria - Others	Portiera
T02307	plo	Candidatus Portiera aleyrodidarum BT-QVLC	Prokaryotes	Bacteria	Gammaproteobacteria - Others	Portiera
T02521	pld	Candidatus Portiera aleyrodidarum TV	Prokaryotes	Bacteria	Gammaproteobacteria - Others	Portiera
T03736	plb	Candidatus Portiera aleyrodidarum TV-BCN	Prokaryotes	Bacteria	Gammaproteobacteria - Others	Portiera
T03737	plc	Candidatus Portiera aleyrodidarum AD-CAI	Prokaryotes	Bacteria	Gammaproteobacteria - Others	Portiera
T03738	pli	Candidatus Portiera aleyrodidarum AF-CAI	Prokaryotes	Bacteria	Gammaproteobacteria - Others	Portiera
T03834	paly	Candidatus Portiera aleyrodidarum MED (Bemisia tabaci)	Prokaryotes	Bacteria	Gammaproteobacteria - Others	Portiera
T00403	crp	Candidatus Carsonella ruddii PV	Prokaryotes	Bacteria	Gammaproteobacteria - Others	Carsonella
T02194	cru	Candidatus Carsonella ruddii CE	Prokaryotes	Bacteria	Gammaproteobacteria - Others	Carsonella
T02195	crc	Candidatus Carsonella ruddii CS	Prokaryotes	Bacteria	Gammaproteobacteria - Others	Carsonella
T02196	crt	Candidatus Carsonella ruddii HT	Prokaryotes	Bacteria	Gammaproteobacteria - Others	Carsonella
T02197	crh	Candidatus Carsonella ruddii HC	Prokaryotes	Bacteria	Gammaproteobacteria - Others	Carsonella
T02198	crv	Candidatus Carsonella ruddii PC	Prokaryotes	Bacteria	Gammaproteobacteria - Others	Carsonella
T02774	cri	Candidatus Carsonella ruddii DC	Prokaryotes	Bacteria	Gammaproteobacteria - Others	Carsonella
T03696	eme	Candidatus Evansia muelleri	Prokaryotes	Bacteria	Gammaproteobacteria - Others	Evansia
T05646	zpl	Zymobacter palmae	Prokaryotes	Bacteria	Gammaproteobacteria - Others	Zymobacter
T04333	haa	Halotalea alkalilenta	Prokaryotes	Bacteria	Gammaproteobacteria - Others	Halotalea
T04789	cmai	Cobetia marina	Prokaryotes	Bacteria	Gammaproteobacteria - Others	Cobetia
T04839	kus	Kushneria konosiri	Prokaryotes	Bacteria	Gammaproteobacteria - Others	Kushneria
T04840	kma	Kushneria marisflavi	Prokaryotes	Bacteria	Gammaproteobacteria - Others	Kushneria
T06200	kuy	Kushneria phosphatilytica	Prokaryotes	Bacteria	Gammaproteobacteria - Others	Kushneria
T06130	paur	Pistricoccus aurantiacus	Prokaryotes	Bacteria	Gammaproteobacteria - Others	Pistricoccus
T00380	abo	Alcanivorax borkumensis	Prokaryotes	Bacteria	Gammaproteobacteria - Others	Alcanivorax
T02259	adi	Alcanivorax dieselolei	Prokaryotes	Bacteria	Gammaproteobacteria - Others	Alcanivorax
T03580	apac	Alcanivorax pacificus	Prokaryotes	Bacteria	Gammaproteobacteria - Others	Alcanivorax
T03879	aln	Alcanivorax sp. NBRC 101098	Prokaryotes	Bacteria	Gammaproteobacteria - Others	Alcanivorax
T04770	axe	Alcanivorax xenomutans	Prokaryotes	Bacteria	Gammaproteobacteria - Others	Alcanivorax
T05294	kak	Ketobacter alkanivorans	Prokaryotes	Bacteria	Gammaproteobacteria - Others	Ketobacter
T00973	kko	Kangiella koreensis	Prokaryotes	Bacteria	Gammaproteobacteria - Others	Kangiella
T03889	kge	Kangiella geojedonensis	Prokaryotes	Bacteria	Gammaproteobacteria - Others	Kangiella
T04467	ksd	Kangiella sediminilitoris	Prokaryotes	Bacteria	Gammaproteobacteria - Others	Kangiella
T05254	kpd	Kangiella profundi	Prokaryotes	Bacteria	Gammaproteobacteria - Others	Kangiella
T00567	mmw	Marinomonas sp. MWYL1	Prokaryotes	Bacteria	Gammaproteobacteria - Others	Marinomonas
T01449	mme	Marinomonas mediterranea	Prokaryotes	Bacteria	Gammaproteobacteria - Others	Marinomonas
T01508	mpc	Marinomonas posidonica	Prokaryotes	Bacteria	Gammaproteobacteria - Others	Marinomonas
T06705	mpri	Marinomonas primoryensis	Prokaryotes	Bacteria	Gammaproteobacteria - Others	Marinomonas
T06902	mard	Marinomonas arctica	Prokaryotes	Bacteria	Gammaproteobacteria - Others	Marinomonas
T07165	mfoi	Marinomonas foliarum	Prokaryotes	Bacteria	Gammaproteobacteria - Others	Marinomonas
T02529	tol	Thalassolituus oleivorans MIL-1	Prokaryotes	Bacteria	Gammaproteobacteria - Others	Thalassolituus
T03056	tor	Thalassolituus oleivorans R6-15	Prokaryotes	Bacteria	Gammaproteobacteria - Others	Thalassolituus
T04028	oai	Oleispira antarctica	Prokaryotes	Bacteria	Gammaproteobacteria - Others	Oleispira
T04398	mars	Marinobacterium aestuarii	Prokaryotes	Bacteria	Gammaproteobacteria - Others	Marinobacterium
T07136	mgeo	Marinobacterium georgiense	Prokaryotes	Bacteria	Gammaproteobacteria - Others	Marinobacterium
T04982	bsan	Bacterioplanes sanyensis	Prokaryotes	Bacteria	Gammaproteobacteria - Others	Bacterioplanes
T06194	ncu	Neptunomonas concharum	Prokaryotes	Bacteria	Gammaproteobacteria - Others	Neptunomonas
T07060	njp	Neptunomonas japonica	Prokaryotes	Bacteria	Gammaproteobacteria - Others	Neptunomonas
T06212	nik	Nitrincola sp. KXZD1103	Prokaryotes	Bacteria	Gammaproteobacteria - Others	Nitrincola
T06527	bmar	Bermanella marisrubri	Prokaryotes	Bacteria	Gammaproteobacteria - Others	Bermanella
T06992	ajp	Amphritea japonica	Prokaryotes	Bacteria	Gammaproteobacteria - Others	Amphritea
T03690	gsn	Gynuella sunshinyii	Prokaryotes	Bacteria	Gammaproteobacteria - Others	Gynuella
T05208	rfo	Reinekea forsetii	Prokaryotes	Bacteria	Gammaproteobacteria - Others	Reinekea
T04860	ome	Oleiphilus messinensis	Prokaryotes	Bacteria	Gammaproteobacteria - Others	Oleiphilus
T06278	llp	Litoricola lipolytica	Prokaryotes	Bacteria	Gammaproteobacteria - Others	Litoricola
T00424	aha	Aeromonas hydrophila subsp. hydrophila ATCC 7966	Prokaryotes	Bacteria	Gammaproteobacteria - Others	Aeromonas
T02683	ahy	Aeromonas hydrophila ML09-119	Prokaryotes	Bacteria	Gammaproteobacteria - Others	Aeromonas
T03186	ahd	Aeromonas hydrophila YL17	Prokaryotes	Bacteria	Gammaproteobacteria - Others	Aeromonas
T03192	ahr	Aeromonas hydrophila subsp. hydrophila AL09-71	Prokaryotes	Bacteria	Gammaproteobacteria - Others	Aeromonas
T03193	ahp	Aeromonas hydrophila pc104A	Prokaryotes	Bacteria	Gammaproteobacteria - Others	Aeromonas
T03574	ahj	Aeromonas hydrophila J-1	Prokaryotes	Bacteria	Gammaproteobacteria - Others	Aeromonas
T03748	ahh	Aeromonas hydrophila AL06-06	Prokaryotes	Bacteria	Gammaproteobacteria - Others	Aeromonas
T03886	ahi	Aeromonas hydrophila AH10	Prokaryotes	Bacteria	Gammaproteobacteria - Others	Aeromonas
T04629	aaj	Aeromonas hydrophila MX16A	Prokaryotes	Bacteria	Gammaproteobacteria - Others	Aeromonas
T00500	asa	Aeromonas salmonicida subsp. salmonicida A449	Prokaryotes	Bacteria	Gammaproteobacteria - Others	Aeromonas
T04990	aeo	Aeromonas salmonicida O23A	Prokaryotes	Bacteria	Gammaproteobacteria - Others	Aeromonas
T01462	avr	Aeromonas veronii B565	Prokaryotes	Bacteria	Gammaproteobacteria - Others	Aeromonas
T04529	avo	Aeromonas veronii TH0426	Prokaryotes	Bacteria	Gammaproteobacteria - Others	Aeromonas
T03075	amed	Aeromonas media	Prokaryotes	Bacteria	Gammaproteobacteria - Others	Aeromonas
T04186	asr	Aeromonas schubertii	Prokaryotes	Bacteria	Gammaproteobacteria - Others	Aeromonas
T05186	adh	Aeromonas dhakensis	Prokaryotes	Bacteria	Gammaproteobacteria - Others	Aeromonas
T05190	acav	Aeromonas caviae	Prokaryotes	Bacteria	Gammaproteobacteria - Others	Aeromonas
T05327	aem	Aeromonas sp. CU5	Prokaryotes	Bacteria	Gammaproteobacteria - Others	Aeromonas
T05427	aea	Aeromonas sp. ASNIH3	Prokaryotes	Bacteria	Gammaproteobacteria - Others	Aeromonas
T05453	arv	Aeromonas rivipollensis	Prokaryotes	Bacteria	Gammaproteobacteria - Others	Aeromonas
T05873	aes	Aeromonas sp. ASNIH5	Prokaryotes	Bacteria	Gammaproteobacteria - Others	Aeromonas
T06531	ael	Aeromonas encheleia	Prokaryotes	Bacteria	Gammaproteobacteria - Others	Aeromonas
T07073	asim	Aeromonas simiae	Prokaryotes	Bacteria	Gammaproteobacteria - Others	Aeromonas
T07074	aall	Aeromonas allosaccharophila	Prokaryotes	Bacteria	Gammaproteobacteria - Others	Aeromonas
T00904	tau	Tolumonas auensis	Prokaryotes	Bacteria	Gammaproteobacteria - Others	Tolumonas
T01667	oce	Oceanimonas sp. GK1	Prokaryotes	Bacteria	Gammaproteobacteria - Others	Oceanimonas
T04855	ocm	Oceanisphaera avium	Prokaryotes	Bacteria	Gammaproteobacteria - Others	Oceanisphaera
T04856	opf	Oceanisphaera profunda	Prokaryotes	Bacteria	Gammaproteobacteria - Others	Oceanisphaera
T05100	zdf	Zobellella denitrificans	Prokaryotes	Bacteria	Gammaproteobacteria - Others	Zobellella
T00517	dno	Dichelobacter nodosus	Prokaryotes	Bacteria	Gammaproteobacteria - Others	Dichelobacter
T05791	chj	Cardiobacterium hominis	Prokaryotes	Bacteria	Gammaproteobacteria - Others	Cardiobacterium
T03066	gap	Gilliamella apicola	Prokaryotes	Bacteria	Gammaproteobacteria - Others	Gilliamella
T03525	fpp	Frischella perrara	Prokaryotes	Bacteria	Gammaproteobacteria - Others	Frischella
T06493	orb	Orbus sp. IPMB12	Prokaryotes	Bacteria	Gammaproteobacteria - Others	Orbus
T04296	sdf	Steroidobacter denitrificans	Prokaryotes	Bacteria	Gammaproteobacteria - Others	Steroidobacter
T05591	sok	Solimonas sp. K1W22B-7	Prokaryotes	Bacteria	Gammaproteobacteria - Others	Solimonas
T06400	sini	Sinimarinibacterium sp. NLF-5-8	Prokaryotes	Bacteria	Gammaproteobacteria - Others	Sinimarinibacterium
T04454	gbi	Immundisolibacter cernigliae	Prokaryotes	Bacteria	Gammaproteobacteria - Others	Immundisolibacter
T05241	slim	Sulfuricaulis limicola	Prokaryotes	Bacteria	Gammaproteobacteria - Others	Sulfuricaulis
T05321	sva	Sulfurifustis variabilis	Prokaryotes	Bacteria	Gammaproteobacteria - Others	Sulfurifustis
T05469	acii	Acidiferrobacter sp. SPIII_3	Prokaryotes	Bacteria	Gammaproteobacteria - Others	Acidiferrobacter
T05476	saln	Salinisphaera sp. LB1	Prokaryotes	Bacteria	Gammaproteobacteria - Others	Salinisphaera
T03600	tbn	Thiolapillus brandeum	Prokaryotes	Bacteria	Gammaproteobacteria - Others	Thiolapillus
T03943	seds	Sedimenticola thiotaurini	Prokaryotes	Bacteria	Gammaproteobacteria - Others	Sedimenticola
T04071	tsn	Candidatus Thioglobus singularis PS1	Prokaryotes	Bacteria	Gammaproteobacteria - Others	Thioglobus
T05818	thin	Candidatus Thioglobus sp. NP1	Prokaryotes	Bacteria	Gammaproteobacteria - Others	Thioglobus
T04079	tho	Candidatus Thioglobus autotrophicus	Prokaryotes	Bacteria	Gammaproteobacteria - Others	Thioglobus
T04158	pspi	Pseudohongiella spirulinae	Prokaryotes	Bacteria	Gammaproteobacteria - Others	Pseudohongiella
T06000	eof	Endosymbiont of Sipalinus gigas	Prokaryotes	Bacteria	Gammaproteobacteria - Others	Nardonella
T06650	rev	Candidatus Reidiella endopervernicosa	Prokaryotes	Bacteria	Gammaproteobacteria - Others	Reidiella
T07098	acil	Candidatus Azoamicus ciliaticola	Prokaryotes	Bacteria	Gammaproteobacteria - Others	Azoamicus
T00438	rma	Candidatus Ruthia magnifica (Calyptogena magnifica)	Prokaryotes	Bacteria	Gammaproteobacteria - Others	Ruthia
T06701	reo	Candidatus Ruthia endofausta	Prokaryotes	Bacteria	Gammaproteobacteria - Others	Ruthia
T00530	vok	Candidatus Vesicomyosocius okutanii	Prokaryotes	Bacteria	Gammaproteobacteria - Others	Vesicomyosocius
T04606	ebh	Endosymbiont of Bathymodiolus septemdierum	Prokaryotes	Bacteria	Gammaproteobacteria - Others	unclassified Gammaproteobacteria
T00349	bci	Baumannia cicadellinicola Hc (Homalodisca coagulata)	Prokaryotes	Bacteria	Gammaproteobacteria - Others	unclassified Gammaproteobacteria
T03277	bcib	Candidatus Baumannia cicadellinicola BGSS	Prokaryotes	Bacteria	Gammaproteobacteria - Others	unclassified Gammaproteobacteria
T04544	bcig	Candidatus Baumannia cicadellinicola B-GSS	Prokaryotes	Bacteria	Gammaproteobacteria - Others	unclassified Gammaproteobacteria
T01300	gpb	Gamma proteobacterium HdN1	Prokaryotes	Bacteria	Gammaproteobacteria - Others	unclassified Gammaproteobacteria
T04530	enm	Endosymbiont of unidentified scaly snail isolate Monju	Prokaryotes	Bacteria	Gammaproteobacteria - Others	unclassified Gammaproteobacteria
T00027	nme	Neisseria meningitidis MC58 (serogroup B)	Prokaryotes	Bacteria	Betaproteobacteria	Neisseria
T01932	nmp	Neisseria meningitidis alpha710 (serogroup B)	Prokaryotes	Bacteria	Betaproteobacteria	Neisseria
T01946	nmh	Neisseria meningitidis H44/76 (serogroup B)	Prokaryotes	Bacteria	Betaproteobacteria	Neisseria
T01929	nmd	Neisseria meningitidis G2136 (serogroup B)	Prokaryotes	Bacteria	Betaproteobacteria	Neisseria
T01930	nmm	Neisseria meningitidis M01-240149 (serogroup B)	Prokaryotes	Bacteria	Betaproteobacteria	Neisseria
T01947	nms	Neisseria meningitidis M01-240355 (serogroup B)	Prokaryotes	Bacteria	Betaproteobacteria	Neisseria
T01948	nmq	Neisseria meningitidis M04-240196 (serogroup B)	Prokaryotes	Bacteria	Betaproteobacteria	Neisseria
T01949	nmz	Neisseria meningitidis NZ-05/33 (serogroup B)	Prokaryotes	Bacteria	Betaproteobacteria	Neisseria
T00031	nma	Neisseria meningitidis Z2491 (serogroup A)	Prokaryotes	Bacteria	Betaproteobacteria	Neisseria
T01931	nmw	Neisseria meningitidis WUE 2594 (serogroup A)	Prokaryotes	Bacteria	Betaproteobacteria	Neisseria
T03438	nmx	Neisseria meningitidis 510612 (serogroup A)	Prokaryotes	Bacteria	Betaproteobacteria	Neisseria
T00458	nmc	Neisseria meningitidis FAM18 (serogroup C)	Prokaryotes	Bacteria	Betaproteobacteria	Neisseria
T00633	nmn	Neisseria meningitidis 053442 (serogroup C)	Prokaryotes	Bacteria	Betaproteobacteria	Neisseria
T01928	nmt	Neisseria meningitidis 8013 (serogroup C)	Prokaryotes	Bacteria	Betaproteobacteria	Neisseria
T00954	nmi	Neisseria meningitidis alpha14 (cnl strain)	Prokaryotes	Bacteria	Betaproteobacteria	Neisseria
T00237	ngo	Neisseria gonorrhoeae FA 1090	Prokaryotes	Bacteria	Betaproteobacteria	Neisseria
T00728	ngk	Neisseria gonorrhoeae NCCP11945	Prokaryotes	Bacteria	Betaproteobacteria	Neisseria
T01368	nla	Neisseria lactamica	Prokaryotes	Bacteria	Betaproteobacteria	Neisseria
T03569	nel	Neisseria elongata	Prokaryotes	Bacteria	Betaproteobacteria	Neisseria
T04355	nwe	Neisseria weaveri	Prokaryotes	Bacteria	Betaproteobacteria	Neisseria
T04958	nsi	Neisseria mucosa FDAARGOS_260	Prokaryotes	Bacteria	Betaproteobacteria	Neisseria
T05436	nmj	Neisseria mucosa ATCC 19696	Prokaryotes	Bacteria	Betaproteobacteria	Neisseria
T05718	nei	Neisseria chenwenguii	Prokaryotes	Bacteria	Betaproteobacteria	Neisseria
T05913	nek	Neisseria sp. KEM232	Prokaryotes	Bacteria	Betaproteobacteria	Neisseria
T06171	nfv	Neisseria flavescens	Prokaryotes	Bacteria	Betaproteobacteria	Neisseria
T06236	nsf	Neisseria subflava	Prokaryotes	Bacteria	Betaproteobacteria	Neisseria
T06266	nzl	Neisseria zalophi	Prokaryotes	Bacteria	Betaproteobacteria	Neisseria
T06425	naq	Neisseria animalis	Prokaryotes	Bacteria	Betaproteobacteria	Neisseria
T06557	nbl	Neisseria brasiliensis	Prokaryotes	Bacteria	Betaproteobacteria	Neisseria
T06683	nzo	Neisseria zoodegmatis	Prokaryotes	Bacteria	Betaproteobacteria	Neisseria
T06799	nci	Neisseria canis	Prokaryotes	Bacteria	Betaproteobacteria	Neisseria
T06828	ncz	Neisseria cinerea	Prokaryotes	Bacteria	Betaproteobacteria	Neisseria
T06907	nani	Neisseria animaloris	Prokaryotes	Bacteria	Betaproteobacteria	Neisseria
[truncated: 5,135 more rows]
