# Supplementary material for: Rapid exometabolome footprinting combined with multivariate statistics: A powerful tool for bioprocess optimization
Source: Eng Life Sci. 2024 Mar 5;25(2):2300222. doi: 10.1002/elsc.202300222 (PMC11842285; doi:10.1002/elsc.202300222)
Supplement: Supplementary file 2 — Supporting Information [file ELSC-25-2300222-s002.zip › Supplement-to-Reiter-et-al.-2023a-main/examples/Database/Database/Lists/KEGG_list_pKa.xlsx]

## Sheet: Sheet1
compound_id	compound_name	Molecular formula	Charge	Molecular weight	CAS	IUPAC	PubChemSID	PubChemCID	ChEMBL	InChi	InChi_key	Canonical SMILES	Isomeric SMILES	pKa_acidic	pKa_basic	logD	logP	alogP	molecular_species
C00001	H2O	H2O	0	18.0153	7732-18-5	oxidane	3303	962	CHEMBL1098659	InChI=1S/H2O/h1H2	XLYOFNOQVPJJNP-UHFFFAOYSA-N	O	O			-0.65	-0.65	-0.82	neutral
C00002	ATP	C10H16N5O13P3	0	507.181	56-65-5	[[(2R,3S,4R,5R)-5-(6-aminopurin-9-yl)-3,4-dihydroxyoxolan-2-yl]methoxy-hydroxyphosphoryl] phosphono hydrogen phosphate	3304	5957	CHEMBL14249	InChI=1S/C10H16N5O13P3/c11-8-5-9(13-2-12-8)15(3-14-5)10-7(17)6(16)4(26-10)1-25-30(21,22)28-31(23,24)27-29(18,19)20/h2-4,6-7,10,16-17H,1H2,(H,21,22)(H,23,24)(H2,11,12,13)(H2,18,19,20)/t4-,6-,7-,10-/m1/s1	ZKHQWZAMYRWXGA-KQYNXXCUSA-N	C1=NC(=C2C(=N1)N(C=N2)C3C(C(C(O3)COP(=O)(O)OP(=O)(O)OP(=O)(O)O)O)O)N	C1=NC(=C2C(=N1)N(C=N2)[C@H]3[C@@H]([C@@H]([C@H](O3)COP(=O)(O)OP(=O)(O)OP(=O)(O)O)O)O)N	0.9	4.92	-10.47	-5.36	-1.63	acid
C00003	NAD+	C21H28N7O14P2	1	664.433	53-84-9	[[(2R,3S,4R,5R)-5-(6-aminopurin-9-yl)-3,4-dihydroxyoxolan-2-yl]methoxy-hydroxyphosphoryl] [(2R,3S,4R,5R)-5-(3-carbamoylpyridin-1-ium-1-yl)-3,4-dihydroxyoxolan-2-yl]methyl hydrogen phosphate	3305	5893	CHEMBL1234613 CHEMBL1454168 CHEMBL3039307	InChI=1S/C21H27N7O14P2/c22-17-12-19(25-7-24-17)28(8-26-12)21-16(32)14(30)11(41-21)6-39-44(36,37)42-43(34,35)38-5-10-13(29)15(31)20(40-10)27-3-1-2-9(4-27)18(23)33/h1-4,7-8,10-11,13-16,20-21,29-32H,5-6H2,(H5-,22,23,24,25,33,34,35,36,37)/p+1/t10-,11-,13-,14-,15-,16-,20-,21-/m1/s1	BAWFJGJZGIEFAR-NNYOXOHSSA-O	C1=CC(=C[N+](=C1)C2C(C(C(O2)COP(=O)(O)OP(=O)(O)OCC3C(C(C(O3)N4C=NC5=C(N=CN=C54)N)O)O)O)O)C(=O)N	C1=CC(=C[N+](=C1)[C@H]2[C@@H]([C@@H]([C@H](O2)COP(=O)(O)OP(=O)(O)OC[C@@H]3[C@H]([C@H]([C@@H](O3)N4C=NC5=C(N=CN=C54)N)O)O)O)O)C(=O)N	1.86	4.92	-11.41	-9.96	-3.65	acid
C00004	NADH	C21H29N7O14P2	0	665.441	58-68-4	[[(2R,3S,4R,5R)-5-(6-aminopurin-9-yl)-3,4-dihydroxyoxolan-2-yl]methoxy-hydroxyphosphoryl] [(2R,3S,4R,5R)-5-(3-carbamoyl-4H-pyridin-1-yl)-3,4-dihydroxyoxolan-2-yl]methyl hydrogen phosphate	3306	439153	CHEMBL1234616	InChI=1S/C21H29N7O14P2/c22-17-12-19(25-7-24-17)28(8-26-12)21-16(32)14(30)11(41-21)6-39-44(36,37)42-43(34,35)38-5-10-13(29)15(31)20(40-10)27-3-1-2-9(4-27)18(23)33/h1,3-4,7-8,10-11,13-16,20-21,29-32H,2,5-6H2,(H2,23,33)(H,34,35)(H,36,37)(H2,22,24,25)/t10-,11-,13-,14-,15-,16-,20-,21-/m1/s1	BOPGDPNILDQYTO-NNYOXOHSSA-N	C1C=CN(C=C1C(=O)N)C2C(C(C(O2)COP(=O)(O)OP(=O)(O)OCC3C(C(C(O3)N4C=NC5=C(N=CN=C54)N)O)O)O)O	C1C=CN(C=C1C(=O)N)[C@H]2[C@@H]([C@@H]([C@H](O2)COP(=O)(O)OP(=O)(O)OC[C@@H]3[C@H]([C@H]([C@@H](O3)N4C=NC5=C(N=CN=C54)N)O)O)O)O	1.86	4.92	-8.58	-5.95	-2.69	acid
C00005	NADPH	C21H30N7O17P3	0	745.421	2646-71-1	[[(2R,3R,4R,5R)-5-(6-aminopurin-9-yl)-3-hydroxy-4-phosphonooxyoxolan-2-yl]methoxy-hydroxyphosphoryl] [(2R,3S,4R,5R)-5-(3-carbamoyl-4H-pyridin-1-yl)-3,4-dihydroxyoxolan-2-yl]methyl hydrogen phosphate	3307	5884	CHEMBL1594246 CHEMBL407009	InChI=1S/C21H30N7O17P3/c22-17-12-19(25-7-24-17)28(8-26-12)21-16(44-46(33,34)35)14(30)11(43-21)6-41-48(38,39)45-47(36,37)40-5-10-13(29)15(31)20(42-10)27-3-1-2-9(4-27)18(23)32/h1,3-4,7-8,10-11,13-16,20-21,29-31H,2,5-6H2,(H2,23,32)(H,36,37)(H,38,39)(H2,22,24,25)(H2,33,34,35)/t10-,11-,13-,14-,15-,16-,20-,21-/m1/s1	ACFIXJIJDZMPPO-NNYOXOHSSA-N	C1C=CN(C=C1C(=O)N)C2C(C(C(O2)COP(=O)(O)OP(=O)(O)OCC3C(C(C(O3)N4C=NC5=C(N=CN=C54)N)OP(=O)(O)O)O)O)O	C1C=CN(C=C1C(=O)N)[C@H]2[C@@H]([C@@H]([C@H](O2)COP(=O)(O)OP(=O)(O)OC[C@@H]3[C@H]([C@H]([C@@H](O3)N4C=NC5=C(N=CN=C54)N)OP(=O)(O)O)O)O)O	0.66	5.72	-12.69	-6.59	-2.57	acid
C00006	NADP+	C21H29N7O17P3	1	744.413	53-59-8	[[(2R,3R,4R,5R)-5-(6-aminopurin-9-yl)-3-hydroxy-4-phosphonooxyoxolan-2-yl]methoxy-hydroxyphosphoryl] [(2R,3S,4R,5R)-5-(3-carbamoylpyridin-1-ium-1-yl)-3,4-dihydroxyoxolan-2-yl]methyl hydrogen phosphate	3308	5886	CHEMBL295069 CHEMBL4299863	InChI=1S/C21H28N7O17P3/c22-17-12-19(25-7-24-17)28(8-26-12)21-16(44-46(33,34)35)14(30)11(43-21)6-41-48(38,39)45-47(36,37)40-5-10-13(29)15(31)20(42-10)27-3-1-2-9(4-27)18(23)32/h1-4,7-8,10-11,13-16,20-21,29-31H,5-6H2,(H7-,22,23,24,25,32,33,34,35,36,37,38,39)/p+1/t10-,11-,13-,14-,15-,16-,20-,21-/m1/s1	XJLXINKUBYWONI-NNYOXOHSSA-O	C1=CC(=C[N+](=C1)C2C(C(C(O2)COP(=O)(O)OP(=O)(O)OCC3C(C(C(O3)N4C=NC5=C(N=CN=C54)N)OP(=O)(O)O)O)O)O)C(=O)N	C1=CC(=C[N+](=C1)[C@H]2[C@@H]([C@@H]([C@H](O2)COP(=O)(O)OP(=O)(O)OC[C@@H]3[C@H]([C@H]([C@@H](O3)N4C=NC5=C(N=CN=C54)N)OP(=O)(O)O)O)O)O)C(=O)N	0.66	4.8	-15.52	-10.61	-3.53	acid
C00007	Oxygen	O2	0	31.9988	7782-44-7	molecular oxygen	3309	977	CHEMBL1234886	InChI=1S/O2/c1-2	MYMOFIZGZYHOMD-UHFFFAOYSA-N	O=O	O=O			-0.28	-0.28	0.07	none
C00008	ADP	C10H15N5O10P2	0	427.201	58-64-0	[(2R,3S,4R,5R)-5-(6-aminopurin-9-yl)-3,4-dihydroxyoxolan-2-yl]methyl phosphono hydrogen phosphate	3310	6022	CHEMBL14830	InChI=1S/C10H15N5O10P2/c11-8-5-9(13-2-12-8)15(3-14-5)10-7(17)6(16)4(24-10)1-23-27(21,22)25-26(18,19)20/h2-4,6-7,10,16-17H,1H2,(H,21,22)(H2,11,12,13)(H2,18,19,20)/t4-,6-,7-,10-/m1/s1	XTWYTFMLZFPYCI-KQYNXXCUSA-N	C1=NC(=C2C(=N1)N(C=N2)C3C(C(C(O3)COP(=O)(O)OP(=O)(O)O)O)O)N	C1=NC(=C2C(=N1)N(C=N2)[C@H]3[C@@H]([C@@H]([C@H](O3)COP(=O)(O)OP(=O)(O)O)O)O)N	1.77	4.92	-7.67	-4.83	-1.75	acid
C00009	Orthophosphate	H3PO4	0	97.9952	7664-38-2	phosphoric acid	3311	1004	CHEMBL1187	InChI=1S/H3O4P/c1-5(2,3)4/h(H3,1,2,3,4)	NBIIXXVUZAFLBC-UHFFFAOYSA-N	OP(=O)(O)O	OP(=O)(O)O	1.8		-3.97	-1.02	-0.93	acid
C00010	CoA	C21H36N7O16P3S	0	767.534	85-61-0	[[(2R,3S,4R,5R)-5-(6-aminopurin-9-yl)-4-hydroxy-3-phosphonooxyoxolan-2-yl]methoxy-hydroxyphosphoryl] [(3R)-3-hydroxy-2,2-dimethyl-4-oxo-4-[[3-oxo-3-(2-sulfanylethylamino)propyl]amino]butyl] hydrogen phosphate	3312	87642	CHEMBL1213327 CHEMBL1623949	InChI=1S/C21H36N7O16P3S/c1-21(2,16(31)19(32)24-4-3-12(29)23-5-6-48)8-41-47(38,39)44-46(36,37)40-7-11-15(43-45(33,34)35)14(30)20(42-11)28-10-27-13-17(22)25-9-26-18(13)28/h9-11,14-16,20,30-31,48H,3-8H2,1-2H3,(H,23,29)(H,24,32)(H,36,37)(H,38,39)(H2,22,25,26)(H2,33,34,35)/t11-,14-,15-,16+,20-/m1/s1	RGJOEKWQDUBAIZ-IBOSZNHHSA-N	CC(C)(COP(=O)(O)OP(=O)(O)OCC1C(C(C(O1)N2C=NC3=C(N=CN=C32)N)O)OP(=O)(O)O)C(C(=O)NCCC(=O)NCCS)O	CC(C)(COP(=O)(O)OP(=O)(O)OC[C@@H]1[C@H]([C@H]([C@@H](O1)N2C=NC3=C(N=CN=C32)N)O)OP(=O)(O)O)[C@H](C(=O)NCCC(=O)NCCS)O	0.82	4.84	-11.98	-5.91	-1.67	acid
C00011	CO2	CO2	0	44.0095	124-38-9		3313	280	CHEMBL1231871	InChI=1S/CO2/c2-1-3	CURLTUGMZLYLDI-UHFFFAOYSA-N	C(=O)=O	C(=O)=O			-0.28	-0.28	-0.58	none
C00012	Peptide	C2H4NO2R(C2H2NOR)n					3314
C00013	Diphosphate	H4P2O7	0	177.975	2466-09-3	phosphono dihydrogen phosphate	3315	1023	CHEMBL1160571	InChI=1S/H4O7P2/c1-8(2,3)7-9(4,5)6/h(H2,1,2,3)(H2,4,5,6)	XPPKVPWEQAFLFU-UHFFFAOYSA-N	OP(=O)(O)OP(=O)(O)O	OP(=O)(O)OP(=O)(O)O	1.7		-6.88	-1.44	-0.81	acid
C00014	Ammonia	NH3	0	17.0305	7664-41-7	azane	3316	222	CHEMBL1160819	InChI=1S/H3N/h1H3	QGZKDVFQNNGYKY-UHFFFAOYSA-N	N	N		8.86	-2.44	-0.98	0.16	base
C00015	UDP	C9H14N2O12P2	0	404.161	58-98-0	[(2R,3S,4R,5R)-5-(2,4-dioxopyrimidin-1-yl)-3,4-dihydroxyoxolan-2-yl]methyl phosphono hydrogen phosphate	3317	6031	CHEMBL130266	InChI=1S/C9H14N2O12P2/c12-5-1-2-11(9(15)10-5)8-7(14)6(13)4(22-8)3-21-25(19,20)23-24(16,17)18/h1-2,4,6-8,13-14H,3H2,(H,19,20)(H,10,12,15)(H2,16,17,18)/t4-,6-,7-,8-/m1/s1	XCCTYIAWTASOJW-XVFCMESISA-N	C1=CN(C(=O)NC1=O)C2C(C(C(O2)COP(=O)(O)OP(=O)(O)O)O)O	C1=CN(C(=O)NC1=O)[C@H]2[C@@H]([C@@H]([C@H](O2)COP(=O)(O)OP(=O)(O)O)O)O	1.77		-8.00	-2.96	-2.62	acid
C00016	FAD	C27H33N9O15P2	0	785.55	146-14-5	[[(2R,3S,4R,5R)-5-(6-aminopurin-9-yl)-3,4-dihydroxyoxolan-2-yl]methoxy-hydroxyphosphoryl] [(2R,3S,4S)-5-(7,8-dimethyl-2,4-dioxobenzo[g]pteridin-10-yl)-2,3,4-trihydroxypentyl] hydrogen phosphate	3318	643975	CHEMBL1232653	InChI=1S/C27H33N9O15P2/c1-10-3-12-13(4-11(10)2)35(24-18(32-12)25(42)34-27(43)33-24)5-14(37)19(39)15(38)6-48-52(44,45)51-53(46,47)49-7-16-20(40)21(41)26(50-16)36-9-31-17-22(28)29-8-30-23(17)36/h3-4,8-9,14-16,19-21,26,37-41H,5-7H2,1-2H3,(H,44,45)(H,46,47)(H2,28,29,30)(H,34,42,43)/t14-,15+,16+,19-,20+,21+,26+/m0/s1	VWWQXMAJTJZDQX-UYBVJOGSSA-N	CC1=CC2=C(C=C1C)N(C3=NC(=O)NC(=O)C3=N2)CC(C(C(COP(=O)(O)OP(=O)(O)OCC4C(C(C(O4)N5C=NC6=C(N=CN=C65)N)O)O)O)O)O	CC1=CC2=C(C=C1C)N(C3=NC(=O)NC(=O)C3=N2)C[C@@H]([C@@H]([C@@H](COP(=O)(O)OP(=O)(O)OC[C@@H]4[C@H]([C@H]([C@@H](O4)N5C=NC6=C(N=CN=C65)N)O)O)O)O)O	1.86	4.88	-8.73	-4.78	-2.42	acid
C00017	Protein	C2H4NO2R(C2H2NOR)n					3319
C00018	Pyridoxal phosphate	C8H10NO6P	0	247.142	54-47-7	(4-formyl-5-hydroxy-6-methylpyridin-3-yl)methyl dihydrogen phosphate	3320	1051	CHEMBL82202	InChI=1S/C8H10NO6P/c1-5-8(11)7(3-10)6(2-9-5)4-15-16(12,13)14/h2-3,11H,4H2,1H3,(H2,12,13,14)	NGVDGCNFYWLIFO-UHFFFAOYSA-N	CC1=NC=C(C(=C1O)C=O)COP(=O)(O)O	CC1=NC=C(C(=C1O)C=O)COP(=O)(O)O	1.68	4.11	-3.18	-2.09	0.52	acid
C00019	S-Adenosyl-L-methionine	C15H22N6O5S	0	398.437	29908-03-0	(2S)-2-amino-4-[[(2S,3S,4R,5R)-5-(6-aminopurin-9-yl)-3,4-dihydroxyoxolan-2-yl]methyl-methylsulfonio]butanoate	3321	34755	CHEMBL1088977 CHEMBL224120	InChI=1S/C15H22N6O5S/c1-27(3-2-7(16)15(24)25)4-8-10(22)11(23)14(26-8)21-6-20-9-12(17)18-5-19-13(9)21/h5-8,10-11,14,22-23H,2-4,16H2,1H3,(H2-,17,18,19,24,25)/t7-,8+,10+,11+,14+,27?/m0/s1	MEFKEPWMEQBLKI-AIRLBKTGSA-N	C[S+](CCC(C(=O)[O-])N)CC1C(C(C(O1)N2C=NC3=C(N=CN=C32)N)O)O	C[S+](CC[C@@H](C(=O)[O-])N)C[C@@H]1[C@H]([C@H]([C@@H](O1)N2C=NC3=C(N=CN=C32)N)O)O	1.71	9.41	-5.32	-5.32	-3.26	zwitterion
C00020	AMP	C10H14N5O7P	0	347.221	61-19-8	[(2R,3S,4R,5R)-5-(6-aminopurin-9-yl)-3,4-dihydroxyoxolan-2-yl]methyl dihydrogen phosphate	3322	6083	CHEMBL603764 CHEMBL752	InChI=1S/C10H14N5O7P/c11-8-5-9(13-2-12-8)15(3-14-5)10-7(17)6(16)4(22-10)1-21-23(18,19)20/h2-4,6-7,10,16-17H,1H2,(H2,11,12,13)(H2,18,19,20)/t4-,6-,7-,10-/m1/s1	UDMBCSSLTHHNCD-KQYNXXCUSA-N	C1=NC(=C2C(=N1)N(C=N2)C3C(C(C(O3)COP(=O)(O)O)O)O)N	C1=NC(=C2C(=N1)N(C=N2)[C@H]3[C@@H]([C@@H]([C@H](O3)COP(=O)(O)O)O)O)N	1.22	4.88	-5.75	-4.75	-1.86	acid
C00021	S-Adenosyl-L-homocysteine	C14H20N6O5S	0	384.411	979-92-0	(2S)-2-amino-4-[[(2S,3S,4R,5R)-5-(6-aminopurin-9-yl)-3,4-dihydroxyoxolan-2-yl]methylsulfanyl]butanoic acid	3323	439155	CHEMBL142828 CHEMBL418052	InChI=1S/C14H20N6O5S/c15-6(14(23)24)1-2-26-3-7-9(21)10(22)13(25-7)20-5-19-8-11(16)17-4-18-12(8)20/h4-7,9-10,13,21-22H,1-3,15H2,(H,23,24)(H2,16,17,18)/t6-,7+,9+,10+,13+/m0/s1	ZJUKTBDSGOFHSH-WFMPWKQPSA-N	C1=NC(=C2C(=N1)N(C=N2)C3C(C(C(O3)CSCCC(C(=O)O)N)O)O)N	C1=NC(=C2C(=N1)N(C=N2)[C@H]3[C@@H]([C@@H]([C@H](O3)CSCC[C@@H](C(=O)O)N)O)O)N	1.81	9.5	-4.03	-4.02	-1.44	zwitterion
C00022	Pyruvate	C3H4O3	0	88.0621	127-17-3	2-oxopropanoic acid	3324	1060	CHEMBL1162144	InChI=1S/C3H4O3/c1-2(4)3(5)6/h1H3,(H,5,6)	LCTONWCANYUPML-UHFFFAOYSA-N	CC(=O)C(=O)O	CC(=O)C(=O)O	2.93		-3.42	0.07	-0.34	acid
C00023	Iron	Fe	0	55.845	7439-89-6	iron	3325	23925		InChI=1S/Fe	XEEYBQQBJWHFJM-UHFFFAOYSA-N	[Fe]	[Fe]
C00024	Acetyl-CoA	C23H38N7O17P3S	0	809.571	72-89-9	S-[2-[3-[[(2R)-4-[[[(2R,3S,4R,5R)-5-(6-aminopurin-9-yl)-4-hydroxy-3-phosphonooxyoxolan-2-yl]methoxy-hydroxyphosphoryl]oxy-hydroxyphosphoryl]oxy-2-hydroxy-3,3-dimethylbutanoyl]amino]propanoylamino]ethyl] ethanethioate	3326	444493		InChI=1S/C23H38N7O17P3S/c1-12(31)51-7-6-25-14(32)4-5-26-21(35)18(34)23(2,3)9-44-50(41,42)47-49(39,40)43-8-13-17(46-48(36,37)38)16(33)22(45-13)30-11-29-15-19(24)27-10-28-20(15)30/h10-11,13,16-18,22,33-34H,4-9H2,1-3H3,(H,25,32)(H,26,35)(H,39,40)(H,41,42)(H2,24,27,28)(H2,36,37,38)/t13-,16-,17-,18+,22-/m1/s1	ZSLZBFCDCINBPY-ZSJPKINUSA-N	CC(=O)SCCNC(=O)CCNC(=O)C(C(C)(C)COP(=O)(O)OP(=O)(O)OCC1C(C(C(O1)N2C=NC3=C(N=CN=C32)N)O)OP(=O)(O)O)O	CC(=O)SCCNC(=O)CCNC(=O)[C@@H](C(C)(C)COP(=O)(O)OP(=O)(O)OC[C@@H]1[C@H]([C@H]([C@@H](O1)N2C=NC3=C(N=CN=C32)N)O)OP(=O)(O)O)O
C00025	L-Glutamate	C5H9NO4	0	147.129	56-86-0	(2S)-2-aminopentanedioic acid	3327	33032	CHEMBL575060	InChI=1S/C5H9NO4/c6-3(5(9)10)1-2-4(7)8/h3H,1-2,6H2,(H,7,8)(H,9,10)/t3-/m0/s1	WHUUTDBJXJRKMK-VKHMYHEASA-N	C(CC(=O)O)C(C(=O)O)N	C(CC(=O)O)[C@@H](C(=O)O)N	1.88	9.54	-6.18	-3.24	-0.74	zwitterion
C00026	2-Oxoglutarate	C5H6O5	0	146.098	328-50-7	2-oxopentanedioic acid	3328	51	CHEMBL1686	InChI=1S/C5H6O5/c6-3(5(9)10)1-2-4(7)8/h1-2H2,(H,7,8)(H,9,10)	KPGXRSRHYNQIFN-UHFFFAOYSA-N	C(CC(=O)O)C(=O)C(=O)O	C(CC(=O)O)C(=O)C(=O)O	2.66		-6.86	-0.11	-0.50	acid
C00027	Hydrogen peroxide	H2O2	0	34.0147	7722-84-1	hydrogen peroxide	3329	784	CHEMBL71595	InChI=1S/H2O2/c1-2/h1-2H	MHAJPDPJQMAIIY-UHFFFAOYSA-N	OO	OO	11.52		-0.45	-0.45	0.02	neutral
C00028	Acceptor						3330
C00029	UDP-glucose	C15H24N2O17P2	0	566.302	133-89-1	[[(2R,3S,4R,5R)-5-(2,4-dioxopyrimidin-1-yl)-3,4-dihydroxyoxolan-2-yl]methoxy-hydroxyphosphoryl] [(2R,3R,4S,5S,6R)-3,4,5-trihydroxy-6-(hydroxymethyl)oxan-2-yl] hydrogen phosphate	3331	8629	CHEMBL375951	InChI=1S/C15H24N2O17P2/c18-3-5-8(20)10(22)12(24)14(32-5)33-36(28,29)34-35(26,27)30-4-6-9(21)11(23)13(31-6)17-2-1-7(19)16-15(17)25/h1-2,5-6,8-14,18,20-24H,3-4H2,(H,26,27)(H,28,29)(H,16,19,25)/t5-,6-,8-,9-,10+,11-,12-,13-,14-/m1/s1	HSCJRCZFDFQWRP-JZMIEXBBSA-N	C1=CN(C(=O)NC1=O)C2C(C(C(O2)COP(=O)(O)OP(=O)(O)OC3C(C(C(C(O3)CO)O)O)O)O)O	C1=CN(C(=O)NC1=O)[C@H]2[C@@H]([C@@H]([C@H](O2)COP(=O)(O)OP(=O)(O)O[C@@H]3[C@@H]([C@H]([C@@H]([C@H](O3)CO)O)O)O)O)O	1.73		-9.75	-5.00	-4.79	acid
C00030	Reduced acceptor						3332
C00031	D-Glucose	C6H12O6	0	180.156	50-99-7 2280-44-6	(3R,4S,5S,6R)-6-(hydroxymethyl)oxane-2,3,4,5-tetrol	3333	5793	CHEMBL1222250 CHEMBL1614854 CHEMBL423707 CHEMBL98182	InChI=1S/C6H12O6/c7-1-2-3(8)4(9)5(10)6(11)12-2/h2-11H,1H2/t2-,3-,4+,5-,6?/m1/s1	WQZGKKKJIJFFOK-GASJEMHNSA-N	C(C1C(C(C(C(O1)O)O)O)O)O	C([C@@H]1[C@H]([C@@H]([C@H](C(O1)O)O)O)O)O	11.3		-2.93	-2.93	-3.22	neutral
C00032	Heme	C34H32FeN4O4	0	616.487	14875-96-8	3-[18-(2-carboxyethyl)-7,12-bis(ethenyl)-3,8,13,17-tetramethylporphyrin-21,23-diid-2-yl]propanoic acid;iron(2+)	3334	444097		InChI=1S/C34H34N4O4.Fe/c1-7-21-17(3)25-13-26-19(5)23(9-11-33(39)40)31(37-26)16-32-24(10-12-34(41)42)20(6)28(38-32)15-30-22(8-2)18(4)27(36-30)14-29(21)35-25;/h7-8,13-16H,1-2,9-12H2,3-6H3,(H4,35,36,37,38,39,40,41,42);/q;+2/p-2	KABFMIBPWCXCRK-UHFFFAOYSA-L	CC1=C(C2=CC3=NC(=CC4=C(C(=C([N-]4)C=C5C(=C(C(=N5)C=C1[N-]2)C=C)C)C=C)C)C(=C3CCC(=O)O)C)CCC(=O)O.[Fe+2]	CC1=C(C2=CC3=NC(=CC4=C(C(=C([N-]4)C=C5C(=C(C(=N5)C=C1[N-]2)C=C)C)C=C)C)C(=C3CCC(=O)O)C)CCC(=O)O.[Fe+2]
C00033	Acetate	C2H4O2	0	60.052	64-19-7	acetic acid	3335	176	CHEMBL539	InChI=1S/C2H4O2/c1-2(3)4/h1H3,(H,3,4)	QTBSBXVTEAMEQO-UHFFFAOYSA-N	CC(=O)O	CC(=O)O	4.54		-3.00	-0.22	0.09	acid
C00034	Manganese	Mn	0	54.938	7439-96-5	manganese	3336	23930		InChI=1S/Mn	PWHULOQIROXLJO-UHFFFAOYSA-N	[Mn]	[Mn]
C00035	GDP	C10H15N5O11P2	0	443.2	146-91-8	[(2R,3S,4R,5R)-5-(2-amino-6-oxo-1H-purin-9-yl)-3,4-dihydroxyoxolan-2-yl]methyl phosphono hydrogen phosphate	3337	135398619	CHEMBL384759	InChI=1S/C10H15N5O11P2/c11-10-13-7-4(8(18)14-10)12-2-15(7)9-6(17)5(16)3(25-9)1-24-28(22,23)26-27(19,20)21/h2-3,5-6,9,16-17H,1H2,(H,22,23)(H2,19,20,21)(H3,11,13,14,18)/t3-,5-,6-,9-/m1/s1	QGWNDRXFNXRZMB-UUOKFMHZSA-N	C1=NC2=C(N1C3C(C(C(O3)COP(=O)(O)OP(=O)(O)O)O)O)N=C(NC2=O)N	C1=NC2=C(N1[C@H]3[C@@H]([C@@H]([C@H](O3)COP(=O)(O)OP(=O)(O)O)O)O)N=C(NC2=O)N	1.77	0.42	-8.29	-3.42	-2.45	acid
C00036	Oxaloacetate	C4H4O5	0	132.072	328-42-7	2-oxobutanedioic acid	3338	970	CHEMBL1794791	InChI=1S/C4H4O5/c5-2(4(8)9)1-3(6)7/h1H2,(H,6,7)(H,8,9)	KHPXUQMNIQBQEV-UHFFFAOYSA-N	C(C(=O)C(=O)O)C(=O)O	C(C(=O)C(=O)O)C(=O)O	2.41		-6.92	-0.04	-0.89	acid
C00037	Glycine	C2H5NO2	0	75.0666	56-40-6	2-aminoacetic acid	3339	750	CHEMBL773	InChI=1S/C2H5NO2/c3-1-2(4)5/h1,3H2,(H,4,5)	DHMQDGOQFOQNFH-UHFFFAOYSA-N	C(C(=O)O)N	C(C(=O)O)N	2.31	9.24	-3.42	-3.41	-0.97	zwitterion
C00038	Zinc cation	Zn	2	65.409	23713-49-7	zinc(2+)	3340	32051	CHEMBL1236970	InChI=1S/Zn/q+2	PTFCDOFLOPIGGS-UHFFFAOYSA-N	[Zn+2]	[Zn+2]						none
C00039	DNA	C10H17O8PR2(C5H8O5PR)n			9007-49-2		3341
C00040	Acyl-CoA	C22H35N7O17P3SR			9029-97-4		3342
C00041	L-Alanine	C3H7NO2	0	89.0932	56-41-7	(2S)-2-aminopropanoic acid	3343	5950	CHEMBL279597	InChI=1S/C3H7NO2/c1-2(4)3(5)6/h2H,4H2,1H3,(H,5,6)/t2-/m0/s1	QNAYBMKLOCPYGJ-REOHCLBHSA-N	CC(C(=O)O)N	C[C@@H](C(=O)O)N	2.47	9.48	-2.84	-2.84	-0.58	zwitterion
C00042	Succinate	C4H6O4	0	118.088	110-15-6	butanedioic acid	3344	1110	CHEMBL576	InChI=1S/C4H6O4/c5-3(6)1-2-4(7)8/h1-2H2,(H,5,6)(H,7,8)	KDYFGRWQOYBRFD-UHFFFAOYSA-N	C(CC(=O)O)C(=O)O	C(CC(=O)O)C(=O)O	3.55		-5.47	-0.40	-0.06	acid
C00043	UDP-N-acetyl-alpha-D-glucosamine	C17H27N3O17P2	0	607.354	528-04-1	[(2R,3R,4R,5S,6R)-3-acetamido-4,5-dihydroxy-6-(hydroxymethyl)oxan-2-yl] [[(2R,3S,4R,5R)-5-(2,4-dioxopyrimidin-1-yl)-3,4-dihydroxyoxolan-2-yl]methoxy-hydroxyphosphoryl] hydrogen phosphate	3345	445675	CHEMBL388154	InChI=1S/C17H27N3O17P2/c1-6(22)18-10-13(26)11(24)7(4-21)35-16(10)36-39(31,32)37-38(29,30)33-5-8-12(25)14(27)15(34-8)20-3-2-9(23)19-17(20)28/h2-3,7-8,10-16,21,24-27H,4-5H2,1H3,(H,18,22)(H,29,30)(H,31,32)(H,19,23,28)/t7-,8-,10-,11-,12-,13-,14-,15-,16-/m1/s1	LFTYTUAZOPRMMI-CFRASDGPSA-N	CC(=O)NC1C(C(C(OC1OP(=O)(O)OP(=O)(O)OCC2C(C(C(O2)N3C=CC(=O)NC3=O)O)O)CO)O)O	CC(=O)N[C@@H]1[C@H]([C@@H]([C@H](O[C@@H]1OP(=O)(O)OP(=O)(O)OC[C@@H]2[C@H]([C@H]([C@@H](O2)N3C=CC(=O)NC3=O)O)O)CO)O)O	1.74		-10.03	-5.28	-4.65	acid
C00044	GTP	C10H16N5O14P3	0	523.18	86-01-1	[[(2R,3S,4R,5R)-5-(2-amino-6-oxo-1H-purin-9-yl)-3,4-dihydroxyoxolan-2-yl]methoxy-hydroxyphosphoryl] phosphono hydrogen phosphate	3346	135398633	CHEMBL1233147	InChI=1S/C10H16N5O14P3/c11-10-13-7-4(8(18)14-10)12-2-15(7)9-6(17)5(16)3(27-9)1-26-31(22,23)29-32(24,25)28-30(19,20)21/h2-3,5-6,9,16-17H,1H2,(H,22,23)(H,24,25)(H2,19,20,21)(H3,11,13,14,18)/t3-,5-,6-,9-/m1/s1	XKMLYUALXHKNFT-UUOKFMHZSA-N	C1=NC2=C(N1C3C(C(C(O3)COP(=O)(O)OP(=O)(O)OP(=O)(O)O)O)O)N=C(NC2=O)N	C1=NC2=C(N1[C@H]3[C@@H]([C@@H]([C@H](O3)COP(=O)(O)OP(=O)(O)OP(=O)(O)O)O)O)N=C(NC2=O)N	0.9	0.31	-11.08	-3.67	-2.34	acid
C00045	Amino acid	C2H4NO2R					3347
C00046	RNA	C10H18O13P2R2(C5H8O6PR)n					3348
C00047	L-Lysine	C6H14N2O2	0	146.188	56-87-1	(2S)-2,6-diaminohexanoic acid	3349	5962	CHEMBL8085	InChI=1S/C6H14N2O2/c7-4-2-1-3-5(8)6(9)10/h5H,1-4,7-8H2,(H,9,10)/t5-/m0/s1	KDXKERNSBIXSRK-YFKPBYRVSA-N	C(CCN)CC(C(=O)O)N	C(CCN)C[C@@H](C(=O)O)N	2.74	10.29	-4.98	-3.21	-0.47	zwitterion
C00048	Glyoxylate	C2H2O3	0	74.0355	298-12-4	oxaldehydic acid	3350	760	CHEMBL1162545	InChI=1S/C2H2O3/c3-1-2(4)5/h1H,(H,4,5)	HHLFWLYXYJOTON-UHFFFAOYSA-N	C(=O)C(=O)O	C(=O)C(=O)O	2.61		-3.64	-0.13	-0.73	acid
C00049	L-Aspartate	C4H7NO4	0	133.103	56-84-8	(2S)-2-aminobutanedioic acid	3351	5960	CHEMBL274323	InChI=1S/C4H7NO4/c5-2(4(8)9)1-3(6)7/h2H,1,5H2,(H,6,7)(H,8,9)/t2-/m0/s1	CKLJMWTZIZZHCS-REOHCLBHSA-N	C(C(C(=O)O)N)C(=O)O	C([C@@H](C(=O)O)N)C(=O)O	1.7	9.61	-5.75	-3.50	-1.13	zwitterion
C00050	Metal						3352
C00051	Glutathione	C10H17N3O6S	0	307.324	70-18-8	(2S)-2-amino-5-[[(2R)-1-(carboxymethylamino)-1-oxo-3-sulfanylpropan-2-yl]amino]-5-oxopentanoic acid	3353	124886	CHEMBL1514919 CHEMBL1543	InChI=1S/C10H17N3O6S/c11-5(10(18)19)1-2-7(14)13-6(4-20)9(17)12-3-8(15)16/h5-6,20H,1-4,11H2,(H,12,17)(H,13,14)(H,15,16)(H,18,19)/t5-,6-/m0/s1	RWSXRVCMGQZWBV-WDSKDSINSA-N	C(CC(=O)NC(CS)C(=O)NCC(=O)O)C(C(=O)O)N	C(CC(=O)N[C@@H](CS)C(=O)NCC(=O)O)[C@@H](C(=O)O)N	1.94	9.22	-8.08	-4.88	-2.21	zwitterion
C00052	UDP-alpha-D-galactose	C15H24N2O17P2	0	566.302	2956-16-3	[[(2R,3S,4R)-5-(2,4-dioxopyrimidin-1-yl)-3,4-dihydroxyoxolan-2-yl]methoxy-hydroxyphosphoryl] [(2R,3R,4S,5R,6R)-3,4,5-trihydroxy-6-(hydroxymethyl)oxan-2-yl] hydrogen phosphate	3354	23724458	CHEMBL439009	InChI=1S/C15H24N2O17P2/c18-3-5-8(20)10(22)12(24)14(32-5)33-36(28,29)34-35(26,27)30-4-6-9(21)11(23)13(31-6)17-2-1-7(19)16-15(17)25/h1-2,5-6,8-14,18,20-24H,3-4H2,(H,26,27)(H,28,29)(H,16,19,25)/t5-,6-,8+,9-,10+,11-,12-,13?,14-/m1/s1	HSCJRCZFDFQWRP-WBRQRZOHSA-N	C1=CN(C(=O)NC1=O)C2C(C(C(O2)COP(=O)(O)OP(=O)(O)OC3C(C(C(C(O3)CO)O)O)O)O)O	C1=CN(C(=O)NC1=O)C2[C@@H]([C@@H]([C@H](O2)COP(=O)(O)OP(=O)(O)O[C@@H]3[C@@H]([C@H]([C@H]([C@H](O3)CO)O)O)O)O)O	1.73		-9.75	-5.00	-4.79	acid
C00053	3'-Phosphoadenylyl sulfate	C10H15N5O13P2S	0	507.264	482-67-7	[(2R,3S,4R,5R)-5-(6-aminopurin-9-yl)-4-hydroxy-3-phosphonooxyoxolan-2-yl]methyl sulfo hydrogen phosphate	3355	10214		InChI=1S/C10H15N5O13P2S/c11-8-5-9(13-2-12-8)15(3-14-5)10-6(16)7(27-29(17,18)19)4(26-10)1-25-30(20,21)28-31(22,23)24/h2-4,6-7,10,16H,1H2,(H,20,21)(H2,11,12,13)(H2,17,18,19)(H,22,23,24)/t4-,6-,7-,10-/m1/s1	GACDQMDRPRGCTN-KQYNXXCUSA-N	C1=NC(=C2C(=N1)N(C=N2)C3C(C(C(O3)COP(=O)(O)OS(=O)(=O)O)OP(=O)(O)O)O)N	C1=NC(=C2C(=N1)N(C=N2)[C@H]3[C@@H]([C@@H]([C@H](O3)COP(=O)(O)OS(=O)(=O)O)OP(=O)(O)O)O)N
C00054	Adenosine 3',5'-bisphosphate	C10H15N5O10P2	0	427.201	1053-73-2	[(2R,3S,4R,5R)-5-(6-aminopurin-9-yl)-4-hydroxy-2-(phosphonooxymethyl)oxolan-3-yl] dihydrogen phosphate	3356	159296	CHEMBL574817	InChI=1S/C10H15N5O10P2/c11-8-5-9(13-2-12-8)15(3-14-5)10-6(16)7(25-27(20,21)22)4(24-10)1-23-26(17,18)19/h2-4,6-7,10,16H,1H2,(H2,11,12,13)(H2,17,18,19)(H2,20,21,22)/t4-,6-,7-,10-/m1/s1	WHTCPDAXWFLDIH-KQYNXXCUSA-N	C1=NC(=C2C(=N1)N(C=N2)C3C(C(C(O3)COP(=O)(O)O)OP(=O)(O)O)O)N	C1=NC(=C2C(=N1)N(C=N2)[C@H]3[C@@H]([C@@H]([C@H](O3)COP(=O)(O)O)OP(=O)(O)O)O)N	0.7	4.8	-9.71	-5.23	-1.75	acid
C00055	CMP	C9H14N3O8P	0	323.197	63-37-6	[(2R,3S,4R,5R)-5-(4-amino-2-oxopyrimidin-1-yl)-3,4-dihydroxyoxolan-2-yl]methyl dihydrogen phosphate	3357	6131	CHEMBL307679	InChI=1S/C9H14N3O8P/c10-5-1-2-12(9(15)11-5)8-7(14)6(13)4(20-8)3-19-21(16,17)18/h1-2,4,6-8,13-14H,3H2,(H2,10,11,15)(H2,16,17,18)/t4-,6-,7-,8-/m1/s1	IERHLVCPSMICTF-XVFCMESISA-N	C1=CN(C(=O)N=C1N)C2C(C(C(O2)COP(=O)(O)O)O)O	C1=CN(C(=O)N=C1N)[C@H]2[C@@H]([C@@H]([C@H](O2)COP(=O)(O)O)O)O	1.23		-6.45	-2.92	-2.45	acid
C00058	Formate	CH2O2	0	46.0254	64-18-6	formic acid	3358	284	CHEMBL116736	InChI=1S/CH2O2/c2-1-3/h1H,(H,2,3)	BDAGIHXWWSANSR-UHFFFAOYSA-N	C(=O)O	C(=O)O	4.27		-3.26	-0.27	-0.30	acid
C00059	Sulfate	H2SO4	0	98.0785	7664-93-9	sulfuric acid	3359	1118	CHEMBL572964	InChI=1S/H2O4S/c1-5(2,3)4/h(H2,1,2,3,4)	QAOWNCQODCNURD-UHFFFAOYSA-N	OS(=O)(=O)O	OS(=O)(=O)O	-3.03		-5.59	-0.84	-0.65	acid
C00060	Carboxylate	CO2R					3360
C00061	FMN	C17H21N4O9P	0	456.344	146-17-8	[(2R,3S,4S)-5-(7,8-dimethyl-2,4-dioxobenzo[g]pteridin-10-yl)-2,3,4-trihydroxypentyl] dihydrogen phosphate	3361	643976	CHEMBL1201794	InChI=1S/C17H21N4O9P/c1-7-3-9-10(4-8(7)2)21(15-13(18-9)16(25)20-17(26)19-15)5-11(22)14(24)12(23)6-30-31(27,28)29/h3-4,11-12,14,22-24H,5-6H2,1-2H3,(H,20,25,26)(H2,27,28,29)/t11-,12+,14-/m0/s1	FVTCRASFADXXNN-SCRDCRAPSA-N	CC1=CC2=C(C=C1C)N(C3=NC(=O)NC(=O)C3=N2)CC(C(C(COP(=O)(O)O)O)O)O	CC1=CC2=C(C=C1C)N(C3=NC(=O)NC(=O)C3=N2)C[C@@H]([C@@H]([C@@H](COP(=O)(O)O)O)O)O	1.49		-5.67	-1.04	-1.61	acid
C00062	L-Arginine	C6H14N4O2	0	174.201	74-79-3	(2S)-2-amino-5-(diaminomethylideneamino)pentanoic acid	3362	6322	CHEMBL1485	InChI=1S/C6H14N4O2/c7-4(5(11)12)2-1-3-10-6(8)9/h4H,1-3,7H2,(H,11,12)(H4,8,9,10)/t4-/m0/s1	ODKSFYDXXFIFQN-BYPYZUCNSA-N	C(CC(C(=O)O)N)CN=C(N)N	C(C[C@@H](C(=O)O)N)CN=C(N)N	2.41	12.41	-4.85	-3.16	-1.34	zwitterion
C00063	CTP	C9H16N3O14P3	0	483.156	65-47-4	[[(2R,3S,4R,5R)-5-(4-amino-2-oxopyrimidin-1-yl)-3,4-dihydroxyoxolan-2-yl]methoxy-hydroxyphosphoryl] phosphono hydrogen phosphate	3363	6176	CHEMBL223533	InChI=1S/C9H16N3O14P3/c10-5-1-2-12(9(15)11-5)8-7(14)6(13)4(24-8)3-23-28(19,20)26-29(21,22)25-27(16,17)18/h1-2,4,6-8,13-14H,3H2,(H,19,20)(H,21,22)(H2,10,11,15)(H2,16,17,18)/t4-,6-,7-,8-/m1/s1	PCDQPRRSZKQHHS-XVFCMESISA-N	C1=CN(C(=O)N=C1N)C2C(C(C(O2)COP(=O)(O)OP(=O)(O)OP(=O)(O)O)O)O	C1=CN(C(=O)N=C1N)[C@H]2[C@@H]([C@@H]([C@H](O2)COP(=O)(O)OP(=O)(O)OP(=O)(O)O)O)O	0.9		-11.17	-3.76	-2.21	acid
C00064	L-Glutamine	C5H10N2O3	0	146.144	56-85-9	(2S)-2,5-diamino-5-oxopentanoic acid	3364	5961	CHEMBL930	InChI=1S/C5H10N2O3/c6-3(5(9)10)1-2-4(7)8/h3H,1-2,6H2,(H2,7,8)(H,9,10)/t3-/m0/s1	ZDXPYRJPNDTMRX-VKHMYHEASA-N	C(CC(=O)N)C(C(=O)O)N	C(CC(=O)N)[C@@H](C(=O)O)N	2.15	9.31	-4.01	-4.00	-1.34	zwitterion
C00065	L-Serine	C3H7NO3	0	105.093	56-45-1	(2S)-2-amino-3-hydroxypropanoic acid	3365	5951	CHEMBL11298	InChI=1S/C3H7NO3/c4-2(1-5)3(6)7/h2,5H,1,4H2,(H,6,7)/t2-/m0/s1	MTCFGRXMJLQNBG-REOHCLBHSA-N	C(C(C(=O)O)N)O	C([C@@H](C(=O)O)N)O	2.03	8.93	-3.90	-3.89	-1.61	zwitterion
C00066	tRNA	C10H17O10PR2(C5H8O6PR)n					3366
C00067	Formaldehyde	CH2O	0	30.026	50-00-0	formaldehyde	3367	712	CHEMBL1255	InChI=1S/CH2O/c1-2/h1H2	WSFSSNUMVMOOMR-UHFFFAOYSA-N	C=O	C=O			-0.47	-0.47	-0.18	none
C00068	Thiamin diphosphate	C12H19N4O7P2S	1	425.314		2-[3-[(4-amino-2-methylpyrimidin-5-yl)methyl]-4-methyl-1,3-thiazol-3-ium-5-yl]ethyl phosphono hydrogen phosphate	3368	1132	CHEMBL1236235 CHEMBL1236376	InChI=1S/C12H18N4O7P2S/c1-8-11(3-4-22-25(20,21)23-24(17,18)19)26-7-16(8)6-10-5-14-9(2)15-12(10)13/h5,7H,3-4,6H2,1-2H3,(H4-,13,14,15,17,18,19,20,21)/p+1	AYEKOFBPNLCAJY-UHFFFAOYSA-O	CC1=C(SC=[N+]1CC2=CN=C(N=C2N)C)CCOP(=O)(O)OP(=O)(O)O	CC1=C(SC=[N+]1CC2=CN=C(N=C2N)C)CCOP(=O)(O)OP(=O)(O)O	1.78	6.48	-7.23	-5.92	0.21	acid
C00069	Alcohol	HOR					3369
C00070	Copper	Cu	0	63.546	7440-50-8	copper	3370	23978		InChI=1S/Cu	RYGMFSIKBFXOCR-UHFFFAOYSA-N	[Cu]	[Cu]
C00071	Aldehyde	CHOR					3371
C00072	Ascorbate	C6H8O6	0	176.124	50-81-7	(2R)-2-[(1S)-1,2-dihydroxyethyl]-3,4-dihydroxy-2H-furan-5-one	3372	54670067	CHEMBL196	InChI=1S/C6H8O6/c7-1-2(8)5-3(9)4(10)6(11)12-5/h2,5,7-10H,1H2/t2-,5+/m0/s1	CIWBSHSKHKDKBQ-JLAZNSOCSA-N	C(C(C1C(=C(C(=O)O1)O)O)O)O	C([C@@H]([C@@H]1C(=C(C(=O)O1)O)O)O)O	4.36		-4.83	-1.91	-1.41	acid
C00073	L-Methionine	C5H11NO2S	0	149.211	63-68-3	(2S)-2-amino-4-methylsulfanylbutanoic acid	3373	6137	CHEMBL42336	InChI=1S/C5H11NO2S/c1-9-3-2-4(6)5(7)8/h4H,2-3,6H2,1H3,(H,7,8)/t4-/m0/s1	FFEARJCKVFRZRR-BYPYZUCNSA-N	CSCCC(C(=O)O)N	CSCC[C@@H](C(=O)O)N	2.53	9.5	-2.19	-2.19	0.15	zwitterion
C00074	Phosphoenolpyruvate	C3H5O6P	0	168.042	138-08-9	2-phosphonooxyprop-2-enoic acid	3374	1005	CHEMBL1235228	InChI=1S/C3H5O6P/c1-2(3(4)5)9-10(6,7)8/h1H2,(H,4,5)(H2,6,7,8)	DTBNBXWJWCWCIK-UHFFFAOYSA-N	C=C(C(=O)O)OP(=O)(O)O	C=C(C(=O)O)OP(=O)(O)O	0.76		-7.78	-0.64	-0.31	acid
C00075	UTP	C9H15N2O15P3	0	484.141	63-39-8	[[(2R,3S,4R,5R)-5-(2,4-dioxopyrimidin-1-yl)-3,4-dihydroxyoxolan-2-yl]methoxy-hydroxyphosphoryl] phosphono hydrogen phosphate	3375	6133	CHEMBL336296 CHEMBL4303609	InChI=1S/C9H15N2O15P3/c12-5-1-2-11(9(15)10-5)8-7(14)6(13)4(24-8)3-23-28(19,20)26-29(21,22)25-27(16,17)18/h1-2,4,6-8,13-14H,3H2,(H,19,20)(H,21,22)(H,10,12,15)(H2,16,17,18)/t4-,6-,7-,8-/m1/s1	PGAVKCOVUIYSFO-XVFCMESISA-N	C1=CN(C(=O)NC1=O)C2C(C(C(O2)COP(=O)(O)OP(=O)(O)OP(=O)(O)O)O)O	C1=CN(C(=O)NC1=O)[C@H]2[C@@H]([C@@H]([C@H](O2)COP(=O)(O)OP(=O)(O)OP(=O)(O)O)O)O	0.9		-10.79	-3.38	-2.50	acid
C00076	Calcium cation	Ca	2	40.078	14127-61-8	calcium(2+)	3376	271		InChI=1S/Ca/q+2	BHPQYMZQTOCNFJ-UHFFFAOYSA-N	[Ca+2]	[Ca+2]
C00077	L-Ornithine	C5H12N2O2	0	132.161	70-26-8	(2S)-2,5-diaminopentanoic acid	3377	6262	CHEMBL446143	InChI=1S/C5H12N2O2/c6-3-1-2-4(7)5(8)9/h4H,1-3,6-7H2,(H,8,9)/t4-/m0/s1	AHLPHDHHMVZTML-BYPYZUCNSA-N	C(CC(C(=O)O)N)CN	C(C[C@@H](C(=O)O)N)CN	2.67	10.29	-5.42	-3.66	-0.86	zwitterion
C00078	L-Tryptophan	C11H12N2O2	0	204.225	73-22-3	(2S)-2-amino-3-(1H-indol-3-yl)propanoic acid	3378	6305	CHEMBL54976	InChI=1S/C11H12N2O2/c12-9(11(14)15)5-7-6-13-10-4-2-1-3-8(7)10/h1-4,6,9,13H,5,12H2,(H,14,15)/t9-/m0/s1	QIVBCDIJIAJPQS-VIFPVBQESA-N	C1=CC=C2C(=C1)C(=CN2)CC(C(=O)O)N	C1=CC=C2C(=C1)C(=CN2)C[C@@H](C(=O)O)N	2.54	9.4	-1.09	-1.09	1.12	zwitterion
C00079	L-Phenylalanine	C9H11NO2	0	165.189	63-91-2	(2S)-2-amino-3-phenylpropanoic acid	3379	6140	CHEMBL301523	InChI=1S/C9H11NO2/c10-8(9(11)12)6-7-4-2-1-3-5-7/h1-5,8H,6,10H2,(H,11,12)/t8-/m0/s1	COLNVLDHVKWLRT-QMMMGPOBSA-N	C1=CC=C(C=C1)CC(C(=O)O)N	C1=CC=C(C=C1)C[C@@H](C(=O)O)N	2.47	9.45	-1.19	-1.18	0.64	zwitterion
C00080	H+	H	1	1.0079		hydron	3380	1038		InChI=1S/p+1	GPRLSGONYQIRFK-UHFFFAOYSA-N	[H+]	[H+]
C00081	ITP	C10H15N4O14P3	0	508.166	132-06-9	[[(2R,3S,4R,5R)-3,4-dihydroxy-5-(6-oxo-1H-purin-9-yl)oxolan-2-yl]methoxy-hydroxyphosphoryl] phosphono hydrogen phosphate	3381	135398643	CHEMBL1233686	InChI=1S/C10H15N4O14P3/c15-6-4(1-25-30(21,22)28-31(23,24)27-29(18,19)20)26-10(7(6)16)14-3-13-5-8(14)11-2-12-9(5)17/h2-4,6-7,10,15-16H,1H2,(H,21,22)(H,23,24)(H,11,12,17)(H2,18,19,20)/t4-,6-,7-,10-/m1/s1	HAEJPQIATWHALX-KQYNXXCUSA-N	C1=NC2=C(C(=O)N1)N=CN2C3C(C(C(O3)COP(=O)(O)OP(=O)(O)OP(=O)(O)O)O)O	C1=NC2=C(C(=O)N1)N=CN2[C@H]3[C@@H]([C@@H]([C@H](O3)COP(=O)(O)OP(=O)(O)OP(=O)(O)O)O)O	0.9	0.44	-9.94	-2.70	-1.51	acid
C00082	L-Tyrosine	C9H11NO3	0	181.189	60-18-4	(2S)-2-amino-3-(4-hydroxyphenyl)propanoic acid	3382	6057	CHEMBL925	InChI=1S/C9H11NO3/c10-8(9(12)13)5-6-1-3-7(11)4-2-6/h1-4,8,11H,5,10H2,(H,12,13)/t8-/m0/s1	OUYCCCASQSFEME-QMMMGPOBSA-N	C1=CC(=CC=C1CC(C(=O)O)N)O	C1=CC(=CC=C1C[C@@H](C(=O)O)N)O	2	9.19	-1.50	-1.49	0.35	zwitterion
C00083	Malonyl-CoA	C24H38N7O19P3S	0	853.58	524-14-1	3-[2-[3-[[(2R)-4-[[[(2R,3S,4R,5R)-5-(6-aminopurin-9-yl)-4-hydroxy-3-phosphonooxyoxolan-2-yl]methoxy-hydroxyphosphoryl]oxy-hydroxyphosphoryl]oxy-2-hydroxy-3,3-dimethylbutanoyl]amino]propanoylamino]ethylsulfanyl]-3-oxopropanoic acid	3383	644066	CHEMBL1234355	InChI=1S/C24H38N7O19P3S/c1-24(2,19(37)22(38)27-4-3-13(32)26-5-6-54-15(35)7-14(33)34)9-47-53(44,45)50-52(42,43)46-8-12-18(49-51(39,40)41)17(36)23(48-12)31-11-30-16-20(25)28-10-29-21(16)31/h10-12,17-19,23,36-37H,3-9H2,1-2H3,(H,26,32)(H,27,38)(H,33,34)(H,42,43)(H,44,45)(H2,25,28,29)(H2,39,40,41)/t12-,17-,18-,19+,23-/m1/s1	LTYOQGRJFJAKNA-DVVLENMVSA-N	CC(C)(COP(=O)(O)OP(=O)(O)OCC1C(C(C(O1)N2C=NC3=C(N=CN=C32)N)O)OP(=O)(O)O)C(C(=O)NCCC(=O)NCCSC(=O)CC(=O)O)O	CC(C)(COP(=O)(O)OP(=O)(O)OC[C@@H]1[C@H]([C@H]([C@@H](O1)N2C=NC3=C(N=CN=C32)N)O)OP(=O)(O)O)[C@H](C(=O)NCCC(=O)NCCSC(=O)CC(=O)O)O	0.82	4.87	-15.51	-6.18	-1.86	acid
C00084	Acetaldehyde	C2H4O	0	44.0526	75-07-0	acetaldehyde	3384	177	CHEMBL170365	InChI=1S/C2H4O/c1-2-3/h2H,1H3	IKHGUXGNUITLKF-UHFFFAOYSA-N	CC=O	CC=O			-0.38	-0.38	0.21	neutral
C00085	D-Fructose 6-phosphate	C6H13O9P	0	260.136	643-13-0	[(2R,3S,4S)-3,4,5-trihydroxy-5-(hydroxymethyl)oxolan-2-yl]methyl dihydrogen phosphate	3385	439160	CHEMBL604196	InChI=1S/C6H13O9P/c7-2-6(10)5(9)4(8)3(15-6)1-14-16(11,12)13/h3-5,7-10H,1-2H2,(H2,11,12,13)/t3-,4-,5+,6?/m1/s1	BGWGXPAPYGQALX-VRPWFDPXSA-N	C(C1C(C(C(O1)(CO)O)O)O)OP(=O)(O)O	C([C@@H]1[C@H]([C@@H](C(O1)(CO)O)O)O)OP(=O)(O)O	1.22		-6.42	-2.88	-3.10	acid
C00086	Urea	CH4N2O	0	60.0553	57-13-6	urea	3386	1176	CHEMBL985	InChI=1S/CH4N2O/c2-1(3)4/h(H4,2,3,4)	XSQUKJJJFZCRTK-UHFFFAOYSA-N	C(=O)(N)N	C(=O)(N)N			-1.36	-1.36	-0.98	neutral
C00087	Sulfur	S	0	32.065	7704-34-9 10544-50-0	sulfane	3387	402	CHEMBL2105487	InChI=1S/H2S/h1H2	RWSOTUBLDIXVET-UHFFFAOYSA-N	S	S			0.61	0.61	0.65	none
C00088	Nitrite	HNO2	0	47.0134		nitrous acid	3388	24529	CHEMBL1161681	InChI=1S/HNO2/c2-1-3/h(H,2,3)	IOVCWXUNBOPUCH-UHFFFAOYSA-N	N(=O)O	N(=O)O			0.17	0.17	0.14	neutral
C00089	Sucrose	C12H22O11	0	342.296	57-50-1	(2R,3R,4S,5S,6R)-2-[(2S,3S,4S,5R)-3,4-dihydroxy-2,5-bis(hydroxymethyl)oxolan-2-yl]oxy-6-(hydroxymethyl)oxane-3,4,5-triol	3389	5988	CHEMBL253582	InChI=1S/C12H22O11/c13-1-4-6(16)8(18)9(19)11(21-4)23-12(3-15)10(20)7(17)5(2-14)22-12/h4-11,13-20H,1-3H2/t4-,5-,6-,7-,8+,9-,10+,11-,12+/m1/s1	CZMRCDWAGMRECN-UGDNZRGBSA-N	C(C1C(C(C(C(O1)OC2(C(C(C(O2)CO)O)O)CO)O)O)O)O	C([C@@H]1[C@H]([C@@H]([C@H]([C@H](O1)O[C@]2([C@H]([C@@H]([C@H](O2)CO)O)O)CO)O)O)O)O	11.84		-4.53	-4.53	-5.40	neutral
C00090	Catechol	C6H6O2	0	110.111	120-80-9	benzene-1,2-diol	3390	289	CHEMBL280998	InChI=1S/C6H6O2/c7-5-3-1-2-4-6(5)8/h1-4,7-8H	YCIMNLLNPGFGHC-UHFFFAOYSA-N	C1=CC=C(C(=C1)O)O	C1=CC=C(C(=C1)O)O	9.34		1.36	1.37	1.10	neutral
C00091	Succinyl-CoA	C25H40N7O19P3S	0	867.607	604-98-8	4-[2-[3-[[(2R)-4-[[[(2R,3S,4R,5R)-5-(6-aminopurin-9-yl)-4-hydroxy-3-phosphonooxyoxolan-2-yl]methoxy-hydroxyphosphoryl]oxy-hydroxyphosphoryl]oxy-2-hydroxy-3,3-dimethylbutanoyl]amino]propanoylamino]ethylsulfanyl]-4-oxobutanoic acid	3391	92133		InChI=1S/C25H40N7O19P3S/c1-25(2,20(38)23(39)28-6-5-14(33)27-7-8-55-16(36)4-3-15(34)35)10-48-54(45,46)51-53(43,44)47-9-13-19(50-52(40,41)42)18(37)24(49-13)32-12-31-17-21(26)29-11-30-22(17)32/h11-13,18-20,24,37-38H,3-10H2,1-2H3,(H,27,33)(H,28,39)(H,34,35)(H,43,44)(H,45,46)(H2,26,29,30)(H2,40,41,42)/t13-,18-,19-,20+,24-/m1/s1	VNOYUJKHFWYWIR-ITIYDSSPSA-N	CC(C)(COP(=O)(O)OP(=O)(O)OCC1C(C(C(O1)N2C=NC3=C(N=CN=C32)N)O)OP(=O)(O)O)C(C(=O)NCCC(=O)NCCSC(=O)CCC(=O)O)O	CC(C)(COP(=O)(O)OP(=O)(O)OC[C@@H]1[C@H]([C@H]([C@@H](O1)N2C=NC3=C(N=CN=C32)N)O)OP(=O)(O)O)[C@H](C(=O)NCCC(=O)NCCSC(=O)CCC(=O)O)O
C00092	D-Glucose 6-phosphate	C6H13O9P	0	260.136	56-73-5	[(2R,3S,4S,5R)-3,4,5,6-tetrahydroxyoxan-2-yl]methyl dihydrogen phosphate	3392	5958	CHEMBL257975 CHEMBL4283156	InChI=1S/C6H13O9P/c7-3-2(1-14-16(11,12)13)15-6(10)5(9)4(3)8/h2-10H,1H2,(H2,11,12,13)/t2-,3-,4+,5-,6?/m1/s1	NBSCHQHZLSJFNQ-GASJEMHNSA-N	C(C1C(C(C(C(O1)O)O)O)O)OP(=O)(O)O	C([C@@H]1[C@H]([C@@H]([C@H](C(O1)O)O)O)O)OP(=O)(O)O	1.22		-6.59	-3.06	-3.10	acid
C00093	sn-Glycerol 3-phosphate	C3H9O6P	0	172.074	17989-41-2	[(2R)-2,3-dihydroxypropyl] dihydrogen phosphate	3393	439162	CHEMBL1232920	InChI=1S/C3H9O6P/c4-1-3(5)2-9-10(6,7)8/h3-5H,1-2H2,(H2,6,7,8)/t3-/m1/s1	AWUCVROLDVIAJX-GSVOUGTGSA-N	C(C(COP(=O)(O)O)O)O	C([C@H](COP(=O)(O)O)O)O	1.51		-5.25	-1.96	-1.55	acid
C00094	Sulfite	H2SO3	0	82.0791		sulfurous acid	3394	1100	CHEMBL1161699	InChI=1S/H2O3S/c1-4(2)3/h(H2,1,2,3)	LSNNMFCWUKXFEE-UHFFFAOYSA-N	OS(=O)O	OS(=O)O	1.7		-3.81	-1.15	-0.32	acid
C00095	D-Fructose	C6H12O6	0	180.156	57-48-7	(3S,4S,5R)-2,5-bis(hydroxymethyl)oxolane-2,3,4-triol	3395	439163	CHEMBL604608	InChI=1S/C6H12O6/c7-1-3-4(9)5(10)6(11,2-8)12-3/h3-5,7-11H,1-2H2/t3-,4-,5+,6?/m1/s1	RFSUNEUAIZKAJO-VRPWFDPXSA-N	C(C1C(C(C(O1)(CO)O)O)O)O	C([C@@H]1[C@H]([C@@H](C(O1)(CO)O)O)O)O	10.28		-2.76	-2.76	-3.22	neutral
C00096	GDP-mannose	C16H25N5O16P2	0	605.341	3123-67-9	[[(2R,3S,4R,5R)-5-(2-amino-6-oxo-1H-purin-9-yl)-3,4-dihydroxyoxolan-2-yl]methoxy-hydroxyphosphoryl] [(2R,3S,4S,5S,6R)-3,4,5-trihydroxy-6-(hydroxymethyl)oxan-2-yl] hydrogen phosphate	3396	135398627		InChI=1S/C16H25N5O16P2/c17-16-19-12-6(13(28)20-16)18-3-21(12)14-10(26)8(24)5(34-14)2-33-38(29,30)37-39(31,32)36-15-11(27)9(25)7(23)4(1-22)35-15/h3-5,7-11,14-15,22-27H,1-2H2,(H,29,30)(H,31,32)(H3,17,19,20,28)/t4-,5-,7-,8-,9+,10-,11+,14-,15-/m1/s1	MVMSCBBUIHUTGJ-GDJBGNAASA-N	C1=NC2=C(N1C3C(C(C(O3)COP(=O)(O)OP(=O)(O)OC4C(C(C(C(O4)CO)O)O)O)O)O)N=C(NC2=O)N	C1=NC2=C(N1[C@H]3[C@@H]([C@@H]([C@H](O3)COP(=O)(O)OP(=O)(O)O[C@@H]4[C@H]([C@H]([C@@H]([C@H](O4)CO)O)O)O)O)O)N=C(NC2=O)N
C00097	L-Cysteine	C3H7NO2S	0	121.158	52-90-4	(2R)-2-amino-3-sulfanylpropanoic acid	3397	5862	CHEMBL863	InChI=1S/C3H7NO2S/c4-2(1-7)3(5)6/h2,7H,1,4H2,(H,5,6)/t2-/m0/s1	XUJNEKJLAYXESH-REOHCLBHSA-N	C(C(C(=O)O)N)S	C([C@@H](C(=O)O)N)S	2.35	9.05	-2.80	-2.79	-0.67	zwitterion
C00098	Oligopeptide	C2H4NO2R(C2H2NOR)n					3398
C00099	beta-Alanine	C3H7NO2	0	89.0932	107-95-9	3-aminopropanoic acid	3399	239	CHEMBL297569	InChI=1S/C3H7NO2/c4-2-1-3(5)6/h1-2,4H2,(H,5,6)	UCMIRNVEIXFBKS-UHFFFAOYSA-N	C(CN)C(=O)O	C(CN)C(=O)O	4.08	10.31	-3.17	-3.17	-0.58	zwitterion
C00100	Propanoyl-CoA	C24H40N7O17P3S	0	823.597	317-66-8	S-[2-[3-[[(2R)-4-[[[(2R,3S,4R,5R)-5-(6-aminopurin-9-yl)-4-hydroxy-3-phosphonooxyoxolan-2-yl]methoxy-hydroxyphosphoryl]oxy-hydroxyphosphoryl]oxy-2-hydroxy-3,3-dimethylbutanoyl]amino]propanoylamino]ethyl] propanethioate	3400	92753		InChI=1S/C24H40N7O17P3S/c1-4-15(33)52-8-7-26-14(32)5-6-27-22(36)19(35)24(2,3)10-45-51(42,43)48-50(40,41)44-9-13-18(47-49(37,38)39)17(34)23(46-13)31-12-30-16-20(25)28-11-29-21(16)31/h11-13,17-19,23,34-35H,4-10H2,1-3H3,(H,26,32)(H,27,36)(H,40,41)(H,42,43)(H2,25,28,29)(H2,37,38,39)/t13-,17-,18-,19+,23-/m1/s1	QAQREVBBADEHPA-IEXPHMLFSA-N	CCC(=O)SCCNC(=O)CCNC(=O)C(C(C)(C)COP(=O)(O)OP(=O)(O)OCC1C(C(C(O1)N2C=NC3=C(N=CN=C32)N)O)OP(=O)(O)O)O	CCC(=O)SCCNC(=O)CCNC(=O)[C@@H](C(C)(C)COP(=O)(O)OP(=O)(O)OC[C@@H]1[C@H]([C@H]([C@@H](O1)N2C=NC3=C(N=CN=C32)N)O)OP(=O)(O)O)O
C00101	Tetrahydrofolate	C19H23N7O6	0	445.429	135-16-0	(2S)-2-[[4-[[(6S)-2-amino-4-oxo-5,6,7,8-tetrahydro-3H-pteridin-6-yl]methylamino]benzoyl]amino]pentanedioic acid	3401	135398650	CHEMBL2021342	InChI=1S/C19H23N7O6/c20-19-25-15-14(17(30)26-19)23-11(8-22-15)7-21-10-3-1-9(2-4-10)16(29)24-12(18(31)32)5-6-13(27)28/h1-4,11-12,21,23H,5-8H2,(H,24,29)(H,27,28)(H,31,32)(H4,20,22,25,26,30)/t11-,12-/m0/s1	MSTNYGQPCMXVAQ-RYUDHWBXSA-N	C1C(NC2=C(N1)N=C(NC2=O)N)CNC3=CC=C(C=C3)C(=O)NC(CCC(=O)O)C(=O)O	C1[C@@H](NC2=C(N1)N=C(NC2=O)N)CNC3=CC=C(C=C3)C(=O)N[C@@H](CCC(=O)O)C(=O)O	2.97	3.94	-6.86	-1.66	0.13	acid
C00102	2,6-Dichloroindophenol	C12H7Cl2NO2	0	268.096	956-48-9	4-(3,5-dichloro-4-hydroxyphenyl)iminocyclohexa-2,5-dien-1-one	3402	13726	CHEMBL500871	InChI=1S/C12H7Cl2NO2/c13-10-5-8(6-11(14)12(10)17)15-7-1-3-9(16)4-2-7/h1-6,17H	FBWADIKARMIWNM-UHFFFAOYSA-N	C1=CC(=O)C=CC1=NC2=CC(=C(C(=C2)Cl)O)Cl	C1=CC(=O)C=CC1=NC2=CC(=C(C(=C2)Cl)O)Cl	8.85	0.13	3.65	3.66	3.29	neutral
C00103	D-Glucose 1-phosphate	C6H13O9P	0	260.136	59-56-3	[(2R,3R,4S,5S,6R)-3,4,5-trihydroxy-6-(hydroxymethyl)oxan-2-yl] dihydrogen phosphate	3403	65533		InChI=1S/C6H13O9P/c7-1-2-3(8)4(9)5(10)6(14-2)15-16(11,12)13/h2-10H,1H2,(H2,11,12,13)/t2-,3-,4+,5-,6-/m1/s1	HXXFSFRBOHSIMQ-VFUOTHLCSA-N	C(C1C(C(C(C(O1)OP(=O)(O)O)O)O)O)O	C([C@@H]1[C@H]([C@@H]([C@H]([C@H](O1)OP(=O)(O)O)O)O)O)O
C00104	IDP	C10H14N4O11P2	0	428.186	86-04-4	[(2R,3S,4R,5R)-3,4-dihydroxy-5-(6-oxo-1H-purin-9-yl)oxolan-2-yl]methyl phosphono hydrogen phosphate	3404	135398651	CHEMBL1233551	InChI=1S/C10H14N4O11P2/c15-6-4(1-23-27(21,22)25-26(18,19)20)24-10(7(6)16)14-3-13-5-8(14)11-2-12-9(5)17/h2-4,6-7,10,15-16H,1H2,(H,21,22)(H,11,12,17)(H2,18,19,20)/t4-,6-,7-,10-/m1/s1	JPXZQMKKFWMMGK-KQYNXXCUSA-N	C1=NC2=C(C(=O)N1)N=CN2C3C(C(C(O3)COP(=O)(O)OP(=O)(O)O)O)O	C1=NC2=C(C(=O)N1)N=CN2[C@H]3[C@@H]([C@@H]([C@H](O3)COP(=O)(O)OP(=O)(O)O)O)O	1.77	0.56	-8.07	-3.22	-2.03	acid
C00105	UMP	C9H13N2O9P	0	324.181	58-97-9	[(2R,3S,4R,5R)-5-(2,4-dioxopyrimidin-1-yl)-3,4-dihydroxyoxolan-2-yl]methyl dihydrogen phosphate	3405	6030	CHEMBL214393	InChI=1S/C9H13N2O9P/c12-5-1-2-11(9(15)10-5)8-7(14)6(13)4(20-8)3-19-21(16,17)18/h1-2,4,6-8,13-14H,3H2,(H,10,12,15)(H2,16,17,18)/t4-,6-,7-,8-/m1/s1	DJJCXFVJDGTHFX-XVFCMESISA-N	C1=CN(C(=O)NC1=O)C2C(C(C(O2)COP(=O)(O)O)O)O	C1=CN(C(=O)NC1=O)[C@H]2[C@@H]([C@@H]([C@H](O2)COP(=O)(O)O)O)O	1.23		-6.07	-2.54	-2.73	acid
C00106	Uracil	C4H4N2O2	0	112.087	66-22-8	1H-pyrimidine-2,4-dione	3406	1174	CHEMBL566	InChI=1S/C4H4N2O2/c7-3-1-2-5-4(8)6-3/h1-2H,(H2,5,6,7,8)	ISAKRJDGNUQOIC-UHFFFAOYSA-N	C1=CNC(=O)NC1=O	C1=CNC(=O)NC1=O	8.8		-0.87	-0.86	-0.94	neutral
C00107	Dipeptide	C4H6N2O3R2					3407
C00108	Anthranilate	C7H7NO2	0	137.136	118-92-3	2-aminobenzoic acid	3408	227	CHEMBL14173	InChI=1S/C7H7NO2/c8-6-4-2-1-3-5(6)7(9)10/h1-4H,8H2,(H,9,10)	RWZYAGGXGHYGMB-UHFFFAOYSA-N	C1=CC=C(C(=C1)C(=O)O)N	C1=CC=C(C(=C1)C(=O)O)N	4.89	1.95	-1.15	1.45	0.97	acid
C00109	2-Oxobutanoate	C4H6O3	0	102.089	600-18-0	2-oxobutanoic acid	3409	58	CHEMBL171246	InChI=1S/C4H6O3/c1-2-3(5)4(6)7/h2H2,1H3,(H,6,7)	TYEYBOSBBBHJIV-UHFFFAOYSA-N	CCC(=O)C(=O)O	CCC(=O)C(=O)O	3.19		-2.68	0.77	0.05	acid
C00110	Dolichyl phosphate	C20H37O4P(C5H8)n	0			[(6Z,10E,14E)-3,7,11,15,19-pentamethylicosa-6,10,14,18-tetraenyl] dihydrogen phosphate	3410	24892715		InChI=1S/C25H45O4P/c1-21(2)11-7-12-22(3)13-8-14-23(4)15-9-16-24(5)17-10-18-25(6)19-20-29-30(26,27)28/h11,13,15,17,25H,7-10,12,14,16,18-20H2,1-6H3,(H2,26,27,28)/b22-13+,23-15+,24-17-	GYBNOAFGEKAZTA-QOLULZROSA-N	CC(CCC=C(C)CCC=C(C)CCC=C(C)CCC=C(C)C)CCOP(=O)(O)O	CC(CC/C=C(/C)\CC/C=C(\C)/CC/C=C(\C)/CCC=C(C)C)CCOP(=O)(O)O
C00111	Glycerone phosphate	C3H7O6P	0	170.058	57-04-5	(3-hydroxy-2-oxopropyl) dihydrogen phosphate	3411	668	CHEMBL1161998	InChI=1S/C3H7O6P/c4-1-3(5)2-9-10(6,7)8/h4H,1-2H2,(H2,6,7,8)	GNGACRATGGDKBX-UHFFFAOYSA-N	C(C(=O)COP(=O)(O)O)O	C(C(=O)COP(=O)(O)O)O	1.19		-5.21	-1.65	-1.34	acid
C00112	CDP	C9H15N3O11P2	0	403.176	63-38-7	[(2R,3S,4R,5R)-5-(4-amino-2-oxopyrimidin-1-yl)-3,4-dihydroxyoxolan-2-yl]methyl phosphono hydrogen phosphate	3412	6132	CHEMBL425252	InChI=1S/C9H15N3O11P2/c10-5-1-2-12(9(15)11-5)8-7(14)6(13)4(22-8)3-21-25(19,20)23-24(16,17)18/h1-2,4,6-8,13-14H,3H2,(H,19,20)(H2,10,11,15)(H2,16,17,18)/t4-,6-,7-,8-/m1/s1	ZWIADYZPOWUWEW-XVFCMESISA-N	C1=CN(C(=O)N=C1N)C2C(C(C(O2)COP(=O)(O)OP(=O)(O)O)O)O	C1=CN(C(=O)N=C1N)[C@H]2[C@@H]([C@@H]([C@H](O2)COP(=O)(O)OP(=O)(O)O)O)O	1.77		-8.38	-3.34	-2.33	acid
C00113	PQQ	C14H6N2O8	0	330.206	72909-34-3	4,5-dioxo-1H-pyrrolo[2,3-f]quinoline-2,7,9-tricarboxylic acid	3413	1024	CHEMBL1235421	InChI=1S/C14H6N2O8/c17-10-4-2-6(14(23)24)15-8(4)7-3(12(19)20)1-5(13(21)22)16-9(7)11(10)18/h1-2,15H,(H,19,20)(H,21,22)(H,23,24)	MMXZSJMASHPLLR-UHFFFAOYSA-N	C1=C(C2=C(C(=O)C(=O)C3=C2NC(=C3)C(=O)O)N=C1C(=O)O)C(=O)O	C1=C(C2=C(C(=O)C(=O)C3=C2NC(=C3)C(=O)O)N=C1C(=O)O)C(=O)O	3.05		-9.62	-1.02	0.55	acid
C00114	Choline	C5H14NO	1	104.171	62-49-7	2-hydroxyethyl(trimethyl)azanium	3414	305	CHEMBL920	InChI=1S/C5H14NO/c1-6(2,3)4-5-7/h7H,4-5H2,1-3H3/q+1	OEYIOHPDSNJKLS-UHFFFAOYSA-N	C[N+](C)(C)CCO	C[N+](C)(C)CCO	13.97		-4.66	-4.66	-0.32	neutral
C00116	Glycerol	C3H8O3	0	92.0938	56-81-5	propane-1,2,3-triol	3416	753	CHEMBL692	InChI=1S/C3H8O3/c4-1-3(6)2-5/h3-6H,1-2H2	PEDCQBHIVMGVHV-UHFFFAOYSA-N	C(C(CO)O)O	C(C(CO)O)O	13.61		-1.84	-1.84	-1.67	neutral
C00117	D-Ribose 5-phosphate	C5H11O8P	0	230.11	4300-28-1	[(2R,3S,4R)-3,4,5-trihydroxyoxolan-2-yl]methyl dihydrogen phosphate	3417	439167	CHEMBL1235722 CHEMBL605020	InChI=1S/C5H11O8P/c6-3-2(1-12-14(9,10)11)13-5(8)4(3)7/h2-8H,1H2,(H2,9,10,11)/t2-,3-,4-,5?/m1/s1	KTVPXOYAKDPRHY-SOOFDHNKSA-N	C(C1C(C(C(O1)O)O)O)OP(=O)(O)O	C([C@@H]1[C@H]([C@H](C(O1)O)O)O)OP(=O)(O)O	1.22		-5.96	-2.43	-2.47	acid
C00118	D-Glyceraldehyde 3-phosphate	C3H7O6P	0	170.058	591-57-1	[(2R)-2-hydroxy-3-oxopropyl] dihydrogen phosphate	3418	439168	CHEMBL1232918	InChI=1S/C3H7O6P/c4-1-3(5)2-9-10(6,7)8/h1,3,5H,2H2,(H2,6,7,8)/t3-/m0/s1	LXJXRIRHZLFYRP-VKHMYHEASA-N	C(C(C=O)O)OP(=O)(O)O	C([C@H](C=O)O)OP(=O)(O)O	1.4		-5.18	-1.80	-1.34	acid
C00119	5-Phospho-alpha-D-ribose 1-diphosphate	C5H13O14P3	0	390.07		[(2R,3R,4S,5R)-3,4-dihydroxy-5-(phosphonooxymethyl)oxolan-2-yl] phosphono hydrogen phosphate	3419	7339	CHEMBL606077	InChI=1S/C5H13O14P3/c6-3-2(1-16-20(8,9)10)17-5(4(3)7)18-22(14,15)19-21(11,12)13/h2-7H,1H2,(H,14,15)(H2,8,9,10)(H2,11,12,13)/t2-,3-,4-,5-/m1/s1	PQGCEDQWHSBAJP-TXICZTDVSA-N	C(C1C(C(C(O1)OP(=O)(O)OP(=O)(O)O)O)O)OP(=O)(O)O	C([C@@H]1[C@H]([C@H]([C@H](O1)OP(=O)(O)OP(=O)(O)O)O)O)OP(=O)(O)O	1.09		-11.54	-2.97	-2.23	acid
C00120	Biotin	C10H16N2O3S	0	244.311	58-85-5	5-[(3aS,4S,6aR)-2-oxo-1,3,3a,4,6,6a-hexahydrothieno[3,4-d]imidazol-4-yl]pentanoic acid	3420	171548	CHEMBL857	InChI=1S/C10H16N2O3S/c13-8(14)4-2-1-3-7-9-6(5-16-7)11-10(15)12-9/h6-7,9H,1-5H2,(H,13,14)(H2,11,12,15)/t6-,7-,9-/m0/s1	YBJHBAHKTGYVGT-ZKWXMUAHSA-N	C1C2C(C(S1)CCCCC(=O)O)NC(=O)N2	C1[C@H]2[C@@H]([C@@H](S1)CCCCC(=O)O)NC(=O)N2	4.4		-2.57	0.32	0.80	acid
C00121	D-Ribose	C5H10O5	0	150.13	50-69-1	(3R,4S,5R)-5-(hydroxymethyl)oxolane-2,3,4-triol	3421	5779	CHEMBL444125 CHEMBL606078	InChI=1S/C5H10O5/c6-1-2-3(7)4(8)5(9)10-2/h2-9H,1H2/t2-,3-,4-,5?/m1/s1	HMFHBZSHGGEWLO-SOOFDHNKSA-N	C(C1C(C(C(O1)O)O)O)O	C([C@@H]1[C@H]([C@H](C(O1)O)O)O)O	11.31		-2.30	-2.30	-2.58	neutral
C00122	Fumarate	C4H4O4	0	116.072	110-17-8	(E)-but-2-enedioic acid	3422	444972	CHEMBL503160	InChI=1S/C4H4O4/c5-3(6)1-2-4(7)8/h1-2H,(H,5,6)(H,7,8)/b2-1+	VZCYOOQTPOCHFL-OWOJBTEDSA-N	C(=CC(=O)O)C(=O)O	C(=C/C(=O)O)\C(=O)O	3.35		-6.51	-0.04	-0.29	acid
C00123	L-Leucine	C6H13NO2	0	131.173	61-90-5	(2S)-2-amino-4-methylpentanoic acid	3423	6106	CHEMBL291962	InChI=1S/C6H13NO2/c1-4(2)3-5(7)6(8)9/h4-5H,3,7H2,1-2H3,(H,8,9)/t5-/m0/s1	ROHFNLRQFUQHCH-YFKPBYRVSA-N	CC(C)CC(C(=O)O)N	CC(C)C[C@@H](C(=O)O)N	2.79	9.52	-1.59	-1.59	0.44	zwitterion
C00124	D-Galactose	C6H12O6	0	180.156	59-23-4 10257-28-0	(3R,4S,5R,6R)-6-(hydroxymethyl)oxane-2,3,4,5-tetrol	3424	6036	CHEMBL1233058 CHEMBL195923 CHEMBL300520	InChI=1S/C6H12O6/c7-1-2-3(8)4(9)5(10)6(11)12-2/h2-11H,1H2/t2-,3+,4+,5-,6?/m1/s1	WQZGKKKJIJFFOK-SVZMEOIVSA-N	C(C1C(C(C(C(O1)O)O)O)O)O	C([C@@H]1[C@@H]([C@@H]([C@H](C(O1)O)O)O)O)O	11.3		-2.93	-2.93	-3.22	neutral
C00125	Ferricytochrome c	C42H44FeN8O8S2R4					3425
C00126	Ferrocytochrome c	C42H44FeN8O8S2R4					3426
C00127	Glutathione disulfide	C20H32N6O12S2	0	612.631	27025-41-8	(2S)-2-amino-5-[[(2R)-3-[[(2R)-2-[[(4S)-4-amino-4-carboxybutanoyl]amino]-3-(carboxymethylamino)-3-oxopropyl]disulfanyl]-1-(carboxymethylamino)-1-oxopropan-2-yl]amino]-5-oxopentanoic acid	3427	65359	CHEMBL1372	InChI=1S/C20H32N6O12S2/c21-9(19(35)36)1-3-13(27)25-11(17(33)23-5-15(29)30)7-39-40-8-12(18(34)24-6-16(31)32)26-14(28)4-2-10(22)20(37)38/h9-12H,1-8,21-22H2,(H,23,33)(H,24,34)(H,25,27)(H,26,28)(H,29,30)(H,31,32)(H,35,36)(H,37,38)/t9-,10-,11-,12-/m0/s1	YPZRWBKMTBYPTK-BJDJZHNGSA-N	C(CC(=O)NC(CSSCC(C(=O)NCC(=O)O)NC(=O)CCC(C(=O)O)N)C(=O)NCC(=O)O)C(C(=O)O)N	C(CC(=O)N[C@@H](CSSC[C@@H](C(=O)NCC(=O)O)NC(=O)CC[C@@H](C(=O)O)N)C(=O)NCC(=O)O)[C@@H](C(=O)O)N	1.44	9.61	-16.60	-10.11	-3.88	zwitterion
C00128	CMP-N-acetylneuraminate	C20H31N4O16P	0	614.451	3063-71-6	(2R,4S,5R,6R)-5-acetamido-2-[[(2R,3S,4R,5R)-5-(4-amino-2-oxopyrimidin-1-yl)-3,4-dihydroxyoxolan-2-yl]methoxy-hydroxyphosphoryl]oxy-4-hydroxy-6-[(1R,2R)-1,2,3-trihydroxypropyl]oxane-2-carboxylic acid	3428	448209	CHEMBL1234647	InChI=1S/C20H31N4O16P/c1-7(26)22-12-8(27)4-20(18(32)33,39-16(12)13(29)9(28)5-25)40-41(35,36)37-6-10-14(30)15(31)17(38-10)24-3-2-11(21)23-19(24)34/h2-3,8-10,12-17,25,27-31H,4-6H2,1H3,(H,22,26)(H,32,33)(H,35,36)(H2,21,23,34)/t8-,9+,10+,12+,13+,14+,15+,16+,17+,20+/m0/s1	TXCIAUNLDRJGJZ-BILDWYJOSA-N	CC(=O)NC1C(CC(OC1C(C(CO)O)O)(C(=O)O)OP(=O)(O)OCC2C(C(C(O2)N3C=CC(=NC3=O)N)O)O)O	CC(=O)N[C@@H]1[C@H](C[C@](O[C@H]1[C@@H]([C@@H](CO)O)O)(C(=O)O)OP(=O)(O)OC[C@@H]2[C@H]([C@H]([C@@H](O2)N3C=CC(=NC3=O)N)O)O)O	1.47		-11.45	-5.59	-5.27	acid
C00129	Isopentenyl diphosphate	C5H12O7P2	0	246.092	358-71-4	3-methylbut-3-enyl phosphono hydrogen phosphate	3429	1195	CHEMBL356362	InChI=1S/C5H12O7P2/c1-5(2)3-4-11-14(9,10)12-13(6,7)8/h1,3-4H2,2H3,(H,9,10)(H2,6,7,8)	NUHSROFQTUXZQQ-UHFFFAOYSA-N	CC(=C)CCOP(=O)(O)OP(=O)(O)O	CC(=C)CCOP(=O)(O)OP(=O)(O)O	1.78		-4.83	0.20	1.18	acid
C00130	IMP	C10H13N4O8P	0	348.206	131-99-7	[(2R,3S,4R,5R)-3,4-dihydroxy-5-(6-oxo-1H-purin-9-yl)oxolan-2-yl]methyl dihydrogen phosphate	3430	135398640	CHEMBL1207374	InChI=1S/C10H13N4O8P/c15-6-4(1-21-23(18,19)20)22-10(7(6)16)14-3-13-5-8(14)11-2-12-9(5)17/h2-4,6-7,10,15-16H,1H2,(H,11,12,17)(H2,18,19,20)/t4-,6-,7-,10-/m1/s1	GRSZFWQUAKGDAV-KQYNXXCUSA-N	C1=NC2=C(C(=O)N1)N=CN2C3C(C(C(O3)COP(=O)(O)O)O)O	C1=NC2=C(C(=O)N1)N=CN2[C@H]3[C@@H]([C@@H]([C@H](O3)COP(=O)(O)O)O)O	1.31	0.49	-6.14	-2.93	-2.15	acid
C00131	dATP	C10H16N5O12P3	0	491.182	1927-31-7	[[(2R,3S,5R)-5-(6-aminopurin-9-yl)-3-hydroxyoxolan-2-yl]methoxy-hydroxyphosphoryl] phosphono hydrogen phosphate	3431	15993	CHEMBL335538	InChI=1S/C10H16N5O12P3/c11-9-8-10(13-3-12-9)15(4-14-8)7-1-5(16)6(25-7)2-24-29(20,21)27-30(22,23)26-28(17,18)19/h3-7,16H,1-2H2,(H,20,21)(H,22,23)(H2,11,12,13)(H2,17,18,19)/t5-,6+,7+/m0/s1	SUYVUBYJARFZHO-RRKCRQDMSA-N	C1C(C(OC1N2C=NC3=C(N=CN=C32)N)COP(=O)(O)OP(=O)(O)OP(=O)(O)O)O	C1[C@@H]([C@H](O[C@H]1N2C=NC3=C(N=CN=C32)N)COP(=O)(O)OP(=O)(O)OP(=O)(O)O)O	0.9	4.94	-9.57	-4.46	-0.60	acid
C00132	Methanol	CH4O	0	32.0419	67-56-1	methanol	3432	887	CHEMBL14688	InChI=1S/CH4O/c1-2/h2H,1H3	OKKJLVBELUTLKV-UHFFFAOYSA-N	CO	CO			-0.52	-0.52	-0.39	neutral
C00133	D-Alanine	C3H7NO2	0	89.0932	338-69-2	(2R)-2-aminopropanoic acid	3433	71080	CHEMBL66693	InChI=1S/C3H7NO2/c1-2(4)3(5)6/h2H,4H2,1H3,(H,5,6)/t2-/m1/s1	QNAYBMKLOCPYGJ-UWTATZPHSA-N	CC(C(=O)O)N	C[C@H](C(=O)O)N	2.47	9.48	-2.84	-2.84	-0.58	zwitterion
C00134	Putrescine	C4H12N2	0	88.1515	110-60-1	butane-1,4-diamine	3434	1045	CHEMBL46257	InChI=1S/C4H12N2/c5-3-1-2-4-6/h1-6H2	KIDHWZJUCRJVML-UHFFFAOYSA-N	C(CCN)CN	C(CCN)CN		10.51	-6.05	-0.85	-0.32	base
C00135	L-Histidine	C6H9N3O2	0	155.155	71-00-1	(2S)-2-amino-3-(1H-imidazol-5-yl)propanoic acid	3435	6274	CHEMBL17962	InChI=1S/C6H9N3O2/c7-5(6(10)11)1-4-2-8-3-9-4/h2-3,5H,1,7H2,(H,8,9)(H,10,11)/t5-/m0/s1	HNDVDQJCIGZPNO-YFKPBYRVSA-N	C1=C(NC=N1)CC(C(=O)O)N	C1=C(NC=N1)C[C@@H](C(=O)O)N	1.85	9.25	-3.29	-3.29	-0.64	zwitterion
C00136	Butanoyl-CoA	C25H42N7O17P3S	0	837.624		S-[2-[3-[[(2R)-4-[[[(2R,3S,4R,5R)-5-(6-aminopurin-9-yl)-4-hydroxy-3-phosphonooxyoxolan-2-yl]methoxy-hydroxyphosphoryl]oxy-hydroxyphosphoryl]oxy-2-hydroxy-3,3-dimethylbutanoyl]amino]propanoylamino]ethyl] butanethioate	3436	122283	CHEMBL1949894	InChI=1S/C25H42N7O17P3S/c1-4-5-16(34)53-9-8-27-15(33)6-7-28-23(37)20(36)25(2,3)11-46-52(43,44)49-51(41,42)45-10-14-19(48-50(38,39)40)18(35)24(47-14)32-13-31-17-21(26)29-12-30-22(17)32/h12-14,18-20,24,35-36H,4-11H2,1-3H3,(H,27,33)(H,28,37)(H,41,42)(H,43,44)(H2,26,29,30)(H2,38,39,40)/t14-,18-,19-,20+,24-/m1/s1	CRFNGMNYKDXRTN-CITAKDKDSA-N	CCCC(=O)SCCNC(=O)CCNC(=O)C(C(C)(C)COP(=O)(O)OP(=O)(O)OCC1C(C(C(O1)N2C=NC3=C(N=CN=C32)N)O)OP(=O)(O)O)O	CCCC(=O)SCCNC(=O)CCNC(=O)[C@@H](C(C)(C)COP(=O)(O)OP(=O)(O)OC[C@@H]1[C@H]([C@H]([C@@H](O1)N2C=NC3=C(N=CN=C32)N)O)OP(=O)(O)O)O	0.82	4.84	-11.00	-4.92	-0.54	acid
C00137	myo-Inositol	C6H12O6	0	180.156	87-89-8	cyclohexane-1,2,3,4,5,6-hexol	3437	892	CHEMBL1222251	InChI=1S/C6H12O6/c7-1-2(8)4(10)6(12)5(11)3(1)9/h1-12H	CDAISMWEOUEBRE-UHFFFAOYSA-N	C1(C(C(C(C(C1O)O)O)O)O)O	C1(C(C(C(C(C1O)O)O)O)O)O	12.29		-3.78	-3.78	-3.83	neutral
C00138	Reduced ferredoxin						3438
C00139	Oxidized ferredoxin						3439
C00140	N-Acetyl-D-glucosamine	C8H15NO6	0	221.208	7512-17-6	N-[(3R,4R,5S,6R)-2,4,5-trihydroxy-6-(hydroxymethyl)oxan-3-yl]acetamide	3440	439174	CHEMBL1234669 CHEMBL240524 CHEMBL447878	InChI=1S/C8H15NO6/c1-3(11)9-5-7(13)6(12)4(2-10)15-8(5)14/h4-8,10,12-14H,2H2,1H3,(H,9,11)/t4-,5-,6-,7-,8?/m1/s1	OVRNDRQMDRJTHS-RTRLPJTCSA-N	CC(=O)NC1C(C(C(OC1O)CO)O)O	CC(=O)N[C@@H]1[C@H]([C@@H]([C@H](OC1O)CO)O)O	11.6		-3.22	-3.22	-3.08	neutral
C00141	3-Methyl-2-oxobutanoic acid	C5H8O3	0	116.115	759-05-7	3-methyl-2-oxobutanoic acid	3441	49	CHEMBL146554	InChI=1S/C5H8O3/c1-3(2)4(6)5(7)8/h3H,1-2H3,(H,7,8)	QHKABHOOEWYVLI-UHFFFAOYSA-N	CC(C)C(=O)C(=O)O	CC(C)C(=O)C(=O)O	3.37		-2.10	1.31	0.30	acid
C00143	5,10-Methylenetetrahydrofolate	C20H23N7O6	0	457.44	3432-99-3	2-[[4-[(6aR)-3-amino-1-oxo-2,5,6,6a,7,9-hexahydroimidazo[1,5-f]pteridin-8-yl]benzoyl]amino]pentanedioic acid	3443	135398652	CHEMBL1234270 CHEMBL3274193	InChI=1S/C20H23N7O6/c21-20-24-16-15(18(31)25-20)27-9-26(8-12(27)7-22-16)11-3-1-10(2-4-11)17(30)23-13(19(32)33)5-6-14(28)29/h1-4,12-13H,5-9H2,(H,23,30)(H,28,29)(H,32,33)(H4,21,22,24,25,31)/t12-,13?/m1/s1	QYNUQALWYRSVHF-PZORYLMUSA-N	C1C2CN(CN2C3=C(N1)N=C(NC3=O)N)C4=CC=C(C=C4)C(=O)NC(CCC(=O)O)C(=O)O	C1[C@@H]2CN(CN2C3=C(N1)N=C(NC3=O)N)C4=CC=C(C=C4)C(=O)NC(CCC(=O)O)C(=O)O	3.24	5.29	-7.13	-2.17	-0.52	acid
C00144	GMP	C10H14N5O8P	0	363.221	85-32-5	[(2R,3S,4R,5R)-5-(2-amino-6-oxo-1H-purin-9-yl)-3,4-dihydroxyoxolan-2-yl]methyl dihydrogen phosphate	3444	135398631	CHEMBL283807	InChI=1S/C10H14N5O8P/c11-10-13-7-4(8(18)14-10)12-2-15(7)9-6(17)5(16)3(23-9)1-22-24(19,20)21/h2-3,5-6,9,16-17H,1H2,(H2,19,20,21)(H3,11,13,14,18)/t3-,5-,6-,9-/m1/s1	RQFCJASXJCIDSX-UUOKFMHZSA-N	C1=NC2=C(N1C3C(C(C(O3)COP(=O)(O)O)O)O)N=C(NC2=O)N	C1=NC2=C(N1[C@H]3[C@@H]([C@@H]([C@H](O3)COP(=O)(O)O)O)O)N=C(NC2=O)N	1.22	0.38	-6.36	-3.12	-2.57	acid
C00145	Thiol	HSR					3445
C00146	Phenol	C6H6O	0	94.1112	108-95-2	phenol	3446	996	CHEMBL14060	InChI=1S/C6H6O/c7-6-4-2-1-3-5-6/h1-5,7H	ISWSIDIOOBJBQZ-UHFFFAOYSA-N	C1=CC=C(C=C1)O	C1=CC=C(C=C1)O	10.02		1.67	1.67	1.39	neutral
C00147	Adenine	C5H5N5	0	135.127	73-24-5	7H-purin-6-amine	3447	190	CHEMBL226345	InChI=1S/C5H5N5/c6-4-3-5(9-1-7-3)10-2-8-4/h1-2H,(H3,6,7,8,9,10)	GFFGJBXGBJISGV-UHFFFAOYSA-N	C1=NC2=NC=NC(=C2N1)N	C1=NC2=NC=NC(=C2N1)N	9.9	4.25	-0.53	-0.53	-0.06	neutral
C00148	L-Proline	C5H9NO2	0	115.13	147-85-3	(2S)-pyrrolidine-2-carboxylic acid	3448	145742	CHEMBL54922	InChI=1S/C5H9NO2/c7-5(8)4-2-1-3-6-4/h4,6H,1-3H2,(H,7,8)/t4-/m0/s1	ONIBWKKTOPOVIA-BYPYZUCNSA-N	C1CC(NC1)C(=O)O	C1C[C@H](NC1)C(=O)O	1.94	11.33	-2.57	-2.57	-0.18	zwitterion
C00149	(S)-Malate	C4H6O5	0	134.087	97-67-6	(2S)-2-hydroxybutanedioic acid	3449	222656	CHEMBL1234046	InChI=1S/C4H6O5/c5-2(4(8)9)1-3(6)7/h2,5H,1H2,(H,6,7)(H,8,9)/t2-/m0/s1	BJEPYKJPYRNKOW-REOHCLBHSA-N	C(C(C(=O)O)O)C(=O)O	C([C@@H](C(=O)O)O)C(=O)O	3.2		-6.81	-1.11	-1.09	acid
C00150	Molybdenum	Mo	0	95.94	7439-98-7	molybdenum	3450	23932		InChI=1S/Mo	ZOKXTWBITQBERF-UHFFFAOYSA-N	[Mo]	[Mo]
C00151	L-Amino acid	C2H4NO2R					3451
C00152	L-Asparagine	C4H8N2O3	0	132.118	70-47-3	(2S)-2,4-diamino-4-oxobutanoic acid	3452	6267	CHEMBL58832	InChI=1S/C4H8N2O3/c5-2(4(8)9)1-3(6)7/h2H,1,5H2,(H2,6,7)(H,8,9)/t2-/m0/s1	DCXYFEDJOCDNAF-REOHCLBHSA-N	C(C(C(=O)O)N)C(=O)N	C([C@@H](C(=O)O)N)C(=O)N	2	8.43	-4.32	-4.29	-1.73	acid
C00153	Nicotinamide	C6H6N2O	0	122.125	98-92-0	pyridine-3-carboxamide	3453	936	CHEMBL1140	InChI=1S/C6H6N2O/c7-6(9)5-2-1-3-8-4-5/h1-4H,(H2,7,9)	DFPAKSUCGFBDDF-UHFFFAOYSA-N	C1=CC(=CN=C1)C(=O)N	C1=CC(=CN=C1)C(=O)N	13.39	3.63	-0.39	-0.39	0.18	neutral
C00154	Palmitoyl-CoA	C37H66N7O17P3S	0	1005.94	1763-10-6	S-[2-[3-[[(2R)-4-[[[(2R,3S,4R,5R)-5-(6-aminopurin-9-yl)-4-hydroxy-3-phosphonooxyoxolan-2-yl]methoxy-hydroxyphosphoryl]oxy-hydroxyphosphoryl]oxy-2-hydroxy-3,3-dimethylbutanoyl]amino]propanoylamino]ethyl] hexadecanethioate	3454	644109	CHEMBL3904487	InChI=1S/C37H66N7O17P3S/c1-4-5-6-7-8-9-10-11-12-13-14-15-16-17-28(46)65-21-20-39-27(45)18-19-40-35(49)32(48)37(2,3)23-58-64(55,56)61-63(53,54)57-22-26-31(60-62(50,51)52)30(47)36(59-26)44-25-43-29-33(38)41-24-42-34(29)44/h24-26,30-32,36,47-48H,4-23H2,1-3H3,(H,39,45)(H,40,49)(H,53,54)(H,55,56)(H2,38,41,42)(H2,50,51,52)/t26-,30-,31-,32+,36-/m1/s1	MNBKLUUYKPBKDU-BBECNAHFSA-N	CCCCCCCCCCCCCCCC(=O)SCCNC(=O)CCNC(=O)C(C(C)(C)COP(=O)(O)OP(=O)(O)OCC1C(C(C(O1)N2C=NC3=C(N=CN=C32)N)O)OP(=O)(O)O)O	CCCCCCCCCCCCCCCC(=O)SCCNC(=O)CCNC(=O)[C@@H](C(C)(C)COP(=O)(O)OP(=O)(O)OC[C@@H]1[C@H]([C@H]([C@@H](O1)N2C=NC3=C(N=CN=C32)N)O)OP(=O)(O)O)O						none
C00155	L-Homocysteine	C4H9NO2S	0	135.185	6027-13-0	(2S)-2-amino-4-sulfanylbutanoic acid	3455	91552	CHEMBL469662	InChI=1S/C4H9NO2S/c5-3(1-2-8)4(6)7/h3,8H,1-2,5H2,(H,6,7)/t3-/m0/s1	FFFHZYDWPBMWHY-VKHMYHEASA-N	C(CS)C(C(=O)O)N	C(CS)[C@@H](C(=O)O)N	2.46	9.41	-2.58	-2.58	-0.28	zwitterion
C00156	4-Hydroxybenzoate	C7H6O3	0	138.121	99-96-7	4-hydroxybenzoic acid	3456	135	CHEMBL441343	InChI=1S/C7H6O3/c8-6-3-1-5(2-4-6)7(9)10/h1-4,8H,(H,9,10)	FJKROLUGYXJWQN-UHFFFAOYSA-N	C1=CC(=CC=C1C(=O)O)O	C1=CC(=CC=C1C(=O)O)O	4.38		-1.58	1.33	1.09	acid
C00157	Phosphatidylcholine	C10H18NO8PR2			8002-43-5		3457
C00158	Citrate	C6H8O7	0	192.124	77-92-9	2-hydroxypropane-1,2,3-tricarboxylic acid	3458	311	CHEMBL1261	InChI=1S/C6H8O7/c7-3(8)1-6(13,5(11)12)2-4(9)10/h13H,1-2H2,(H,7,8)(H,9,10)(H,11,12)	KRKNYBCHXYNGOX-UHFFFAOYSA-N	C(C(=O)O)C(CC(=O)O)(C(=O)O)O	C(C(=O)O)C(CC(=O)O)(C(=O)O)O	3.05		-9.47	-1.32	-1.25	acid
C00159	D-Mannose	C6H12O6	0	180.156	3458-28-4 31103-86-3	(3S,4S,5S,6R)-6-(hydroxymethyl)oxane-2,3,4,5-tetrol	3459	18950	CHEMBL365590 CHEMBL469448 CHEMBL98182	InChI=1S/C6H12O6/c7-1-2-3(8)4(9)5(10)6(11)12-2/h2-11H,1H2/t2-,3-,4+,5+,6?/m1/s1	WQZGKKKJIJFFOK-QTVWNMPRSA-N	C(C1C(C(C(C(O1)O)O)O)O)O	C([C@@H]1[C@H]([C@@H]([C@@H](C(O1)O)O)O)O)O	11.3		-2.93	-2.93	-3.22	neutral
C00160	Glycolate	C2H4O3	0	76.0514	79-14-1	2-hydroxyacetic acid	3460	757	CHEMBL252557	InChI=1S/C2H4O3/c3-1-2(4)5/h3H,1H2,(H,4,5)	AEMRFAOFKBGASW-UHFFFAOYSA-N	C(C(=O)O)O	C(C(=O)O)O	3.53		-4.41	-1.04	-0.94	acid
C00161	2-Oxo acid	C2HO3R					3461
C00162	Fatty acid	CHO2R					3462
C00163	Propanoate	C3H6O2	0	74.0785	79-09-4	propanoic acid	3463	1032	CHEMBL14021	InChI=1S/C3H6O2/c1-2-3(4)5/h2H2,1H3,(H,4,5)	XBDQKXXYIPTUBI-UHFFFAOYSA-N	CCC(=O)O	CCC(=O)O	4.75		-2.12	0.48	0.48	acid
C00164	Acetoacetate	C4H6O3	0	102.089	541-50-4	3-oxobutanoic acid	3464	96	CHEMBL1230762	InChI=1S/C4H6O3/c1-3(5)2-4(6)7/h2H2,1H3,(H,6,7)	WDJHALXBUFZDSR-UHFFFAOYSA-N	CC(=O)CC(=O)O	CC(=O)CC(=O)O	4.02		-3.15	0.00	0.05	acid
C00165	Diacylglycerol	C5H6O5R2					3465
C00166	Phenylpyruvate	C9H8O3	0	164.158	156-06-9	2-oxo-3-phenylpropanoic acid	3466	997	CHEMBL1162488	InChI=1S/C9H8O3/c10-8(9(11)12)6-7-4-2-1-3-5-7/h1-5H,6H2,(H,11,12)	BTNMPGBKDVTSJY-UHFFFAOYSA-N	C1=CC=C(C=C1)CC(=O)C(=O)O	C1=CC=C(C=C1)CC(=O)C(=O)O	3.33		-1.52	1.90	0.88	acid
C00167	UDP-glucuronate	C15H22N2O18P2	0	580.285		(2S,3S,4S,5R,6R)-6-[[[(2R,3S,4R,5R)-5-(2,4-dioxopyrimidin-1-yl)-3,4-dihydroxyoxolan-2-yl]methoxy-hydroxyphosphoryl]oxy-hydroxyphosphoryl]oxy-3,4,5-trihydroxyoxane-2-carboxylic acid	3467	17473	CHEMBL228057	InChI=1S/C15H22N2O18P2/c18-5-1-2-17(15(26)16-5)12-9(22)6(19)4(32-12)3-31-36(27,28)35-37(29,30)34-14-10(23)7(20)8(21)11(33-14)13(24)25/h1-2,4,6-12,14,19-23H,3H2,(H,24,25)(H,27,28)(H,29,30)(H,16,18,26)/t4-,6-,7+,8+,9-,10-,11+,12-,14-/m1/s1	HDYANYHVCAPMJV-LXQIFKJMSA-N	C1=CN(C(=O)NC1=O)C2C(C(C(O2)COP(=O)(O)OP(=O)(O)OC3C(C(C(C(O3)C(=O)O)O)O)O)O)O	C1=CN(C(=O)NC1=O)[C@H]2[C@@H]([C@@H]([C@H](O2)COP(=O)(O)OP(=O)(O)O[C@@H]3[C@@H]([C@H]([C@@H]([C@H](O3)C(=O)O)O)O)O)O)O	1.72		-12.85	-4.68	-4.70	acid
C00168	Hydroxypyruvate	C3H4O4	0	104.061	1113-60-6	3-hydroxy-2-oxopropanoic acid	3468	964	CHEMBL1230192	InChI=1S/C3H4O4/c4-1-2(5)3(6)7/h4H,1H2,(H,6,7)	HHDDCCUIIUWNGJ-UHFFFAOYSA-N	C(C(=O)C(=O)O)O	C(C(=O)C(=O)O)O	2.57		-4.26	-0.75	-1.37	acid
C00169	Carbamoyl phosphate	CH4NO5P	0	141.02	590-55-6	phosphono carbamate	3469	278	CHEMBL369105	InChI=1S/CH4NO5P/c2-1(3)7-8(4,5)6/h(H2,2,3)(H2,4,5,6)	FFQKYPRQEYGKAF-UHFFFAOYSA-N	C(=O)(N)OP(=O)(O)O	C(=O)(N)OP(=O)(O)O	1.1		-4.85	-1.21	-0.83	acid
C00170	5'-Methylthioadenosine	C11H15N5O3S	0	297.334	2457-80-9	(2R,3R,4S,5S)-2-(6-aminopurin-9-yl)-5-(methylsulfanylmethyl)oxolane-3,4-diol	3470	439176	CHEMBL277041	InChI=1S/C11H15N5O3S/c1-20-2-5-7(17)8(18)11(19-5)16-4-15-6-9(12)13-3-14-10(6)16/h3-5,7-8,11,17-18H,2H2,1H3,(H2,12,13,14)/t5-,7-,8-,11-/m1/s1	WUUGFSXJNOTRMR-IOSLPCCCSA-N	CSCC1C(C(C(O1)N2C=NC3=C(N=CN=C32)N)O)O	CSC[C@@H]1[C@H]([C@H]([C@@H](O1)N2C=NC3=C(N=CN=C32)N)O)O	12.47	3.94	-0.61	-0.61	-0.61	neutral
C00171	5'-Phosphomononucleotide	C5H10O7PR					3471
C00172	3'-Phosphooligonucleotide	C10H19O16P3R2(C5H8O6PR)n					3472
C00173	Acyl-[acyl-carrier protein]	C3H4OSR2					3473
C00174	Acid						3474
C00175	Cobalt ion	Co	2	58.9332	22541-53-3	cobalt(2+)	3475	104729		InChI=1S/Co/q+2	XLJKHNWPARRRJB-UHFFFAOYSA-N	[Co+2]	[Co+2]
C00176	Flavin	C12H9N4O2R					3476
C00177	Cyanide ion	CN	-1	26.0174	57-12-5	cyanide	3477	5975		InChI=1S/CN/c1-2/q-1	XFXPMWWXUTWYJX-UHFFFAOYSA-N	[C-]#N	[C-]#N
C00178	Thymine	C5H6N2O2	0	126.113	65-71-4	5-methyl-1H-pyrimidine-2,4-dione	3478	1135	CHEMBL993	InChI=1S/C5H6N2O2/c1-3-2-6-5(9)7-4(3)8/h2H,1H3,(H2,6,7,8,9)	RWQNBRDOKXIBIV-UHFFFAOYSA-N	CC1=CNC(=O)NC1=O	CC1=CNC(=O)NC1=O	9.06		-0.47	-0.46	-0.63	neutral
C00179	Agmatine	C5H14N4	0	130.191	306-60-5	2-(4-aminobutyl)guanidine	3479	199	CHEMBL58343	InChI=1S/C5H14N4/c6-3-1-2-4-9-5(7)8/h1-4,6H2,(H4,7,8,9)	QYPPJABKJHAVHS-UHFFFAOYSA-N	C(CCN=C(N)N)CN	C(CCN=C(N)N)CN		12.14	-5.94	-1.23	-1.00	base
C00180	Benzoate	C7H6O2	0	122.121	65-85-0	benzoic acid	3480	243	CHEMBL541	InChI=1S/C7H6O2/c8-7(9)6-4-2-1-3-5-6/h1-5H,(H,8,9)	WPYMKLBDIGXBTP-UHFFFAOYSA-N	C1=CC=C(C=C1)C(=O)O	C1=CC=C(C=C1)C(=O)O	4.08		-1.48	1.63	1.38	acid
C00181	D-Xylose	C5H10O5	0	150.13	58-86-6	(3R,4S,5R)-oxane-2,3,4,5-tetrol	3481	135191	CHEMBL502135	InChI=1S/C5H10O5/c6-2-1-10-5(9)4(8)3(2)7/h2-9H,1H2/t2-,3+,4-,5?/m1/s1	SRBFZHDQGSBBOR-IOVATXLUSA-N	C1C(C(C(C(O1)O)O)O)O	C1[C@H]([C@@H]([C@H](C(O1)O)O)O)O	11.31		-2.30	-2.30	-2.58	neutral
C00182	Glycogen	C24H42O21	0	666.578	9005-79-2	(2S,3R,4S,5S,6R)-2-[[(2R,3S,4R,5R,6R)-4,5-dihydroxy-3-[(2R,3R,4S,5S,6R)-3,4,5-trihydroxy-6-(hydroxymethyl)oxan-2-yl]oxy-6-[(2R,3S,4R,5R,6S)-4,5,6-trihydroxy-2-(hydroxymethyl)oxan-3-yl]oxyoxan-2-yl]methoxy]-6-(hydroxymethyl)oxane-3,4,5-triol	3482	439177		InChI=1S/C24H42O21/c25-1-5-9(28)11(30)16(35)22(41-5)39-4-8-20(45-23-17(36)12(31)10(29)6(2-26)42-23)14(33)18(37)24(43-8)44-19-7(3-27)40-21(38)15(34)13(19)32/h5-38H,1-4H2/t5-,6-,7-,8-,9-,10-,11+,12+,13-,14-,15-,16-,17-,18-,19-,20-,21+,22+,23-,24-/m1/s1	BYSGBSNPRWKUQH-UJDJLXLFSA-N	C(C1C(C(C(C(O1)OCC2C(C(C(C(O2)OC3C(OC(C(C3O)O)O)CO)O)O)OC4C(C(C(C(O4)CO)O)O)O)O)O)O)O	C([C@@H]1[C@H]([C@@H]([C@H]([C@H](O1)OC[C@@H]2[C@H]([C@@H]([C@H]([C@H](O2)O[C@@H]3[C@H](O[C@@H]([C@@H]([C@H]3O)O)O)CO)O)O)O[C@@H]4[C@@H]([C@H]([C@@H]([C@H](O4)CO)O)O)O)O)O)O)O
C00183	L-Valine	C5H11NO2	0	117.146	72-18-4	(2S)-2-amino-3-methylbutanoic acid	3483	6287	CHEMBL43068	InChI=1S/C5H11NO2/c1-3(2)4(6)5(7)8/h3-4H,6H2,1-2H3,(H,7,8)/t4-/m0/s1	KZSNJWFQEVHDMF-BYPYZUCNSA-N	CC(C)C(C(=O)O)N	CC(C)[C@@H](C(=O)O)N	2.72	9.6	-1.96	-1.95	0.05	zwitterion
C00184	Glycerone	C3H6O3	0	90.0779	96-26-4	1,3-dihydroxypropan-2-one	3484	670	CHEMBL1229937	InChI=1S/C3H6O3/c4-1-3(6)2-5/h4-5H,1-2H2	RXKJFZQQPQGTFL-UHFFFAOYSA-N	C(C(=O)CO)O	C(C(=O)CO)O	13.5		-1.53	-1.53	-1.46	neutral
C00185	Cellobiose	C12H22O11	0	342.296	16462-44-5	(2R,3S,4S,5R,6S)-2-(hydroxymethyl)-6-[(2R,3S,4R,5R)-4,5,6-trihydroxy-2-(hydroxymethyl)oxan-3-yl]oxyoxane-3,4,5-triol	3485	439178	CHEMBL1231670 CHEMBL1614877	InChI=1S/C12H22O11/c13-1-3-5(15)6(16)9(19)12(22-3)23-10-4(2-14)21-11(20)8(18)7(10)17/h3-20H,1-2H2/t3-,4-,5-,6+,7-,8-,9-,10-,11?,12+/m1/s1	GUBGYTABKSRVRQ-CUHNMECISA-N	C(C1C(C(C(C(O1)OC2C(OC(C(C2O)O)O)CO)O)O)O)O	C([C@@H]1[C@H]([C@@H]([C@H]([C@@H](O1)O[C@@H]2[C@H](OC([C@@H]([C@H]2O)O)O)CO)O)O)O)O	11.25		-4.70	-4.70	-5.40	neutral
C00186	(S)-Lactate	C3H6O3	0	90.0779	79-33-4	(2S)-2-hydroxypropanoic acid	3486	107689	CHEMBL330546	InChI=1S/C3H6O3/c1-2(4)3(5)6/h2,4H,1H3,(H,5,6)/t2-/m0/s1	JVTAAEKCZFNVCJ-REOHCLBHSA-N	CC(C(=O)O)O	C[C@@H](C(=O)O)O	3.78		-3.74	-0.47	-0.55	acid
C00187	Cholesterol	C27H46O	0	386.654	57-88-5	(3S,8S,9S,10R,13R,14S,17R)-10,13-dimethyl-17-[(2R)-6-methylheptan-2-yl]-2,3,4,7,8,9,11,12,14,15,16,17-dodecahydro-1H-cyclopenta[a]phenanthren-3-ol	3487	5997	CHEMBL112570 CHEMBL1867358	InChI=1S/C27H46O/c1-18(2)7-6-8-19(3)23-11-12-24-22-10-9-20-17-21(28)13-15-26(20,4)25(22)14-16-27(23,24)5/h9,18-19,21-25,28H,6-8,10-17H2,1-5H3/t19-,21+,22+,23-,24+,25+,26+,27-/m1/s1	HVYWMOMLDIMFJA-DPAQBDIFSA-N	CC(C)CCCC(C)C1CCC2C1(CCC3C2CC=C4C3(CCC(C4)O)C)C	C[C@H](CCCC(C)C)[C@H]1CC[C@@H]2[C@@]1(CC[C@H]3[C@H]2CC=C4[C@@]3(CC[C@@H](C4)O)C)C			7.11	7.11	7.39	neutral
C00188	L-Threonine	C4H9NO3	0	119.119	72-19-5	(2S,3R)-2-amino-3-hydroxybutanoic acid	3488	6288	CHEMBL291747	InChI=1S/C4H9NO3/c1-2(6)3(5)4(7)8/h2-3,6H,5H2,1H3,(H,7,8)/t2-,3+/m1/s1	AYFVYJQAPQTCCC-GBXIJSLDSA-N	CC(C(C(=O)O)N)O	C[C@H]([C@@H](C(=O)O)N)O	2.21	9	-3.48	-3.47	-1.22	zwitterion
C00189	Ethanolamine	C2H7NO	0	61.0831	141-43-5	2-aminoethanol	3489	700	CHEMBL104943	InChI=1S/C2H7NO/c3-1-2-4/h4H,1-3H2	HZAXFHJVJLSVMW-UHFFFAOYSA-N	C(CO)N	C(CO)N		9.55	-3.42	-1.32	-1.06	base
C00190	UDP-D-xylose	C14H22N2O16P2	0	536.276	3616-06-6	[[(2R,3S,4R)-5-(2,4-dioxopyrimidin-1-yl)-3,4-dihydroxyoxolan-2-yl]methoxy-hydroxyphosphoryl] [(2R,3R,4S,5R)-3,4,5-trihydroxyoxan-2-yl] hydrogen phosphate	3490	23724459		InChI=1S/C14H22N2O16P2/c17-5-3-28-13(11(22)8(5)19)31-34(26,27)32-33(24,25)29-4-6-9(20)10(21)12(30-6)16-2-1-7(18)15-14(16)23/h1-2,5-6,8-13,17,19-22H,3-4H2,(H,24,25)(H,26,27)(H,15,18,23)/t5-,6-,8+,9-,10-,11-,12?,13-/m1/s1	DQQDLYVHOTZLOR-WJCCNOJNSA-N	C1C(C(C(C(O1)OP(=O)(O)OP(=O)(O)OCC2C(C(C(O2)N3C=CC(=O)NC3=O)O)O)O)O)O	C1[C@H]([C@@H]([C@H]([C@H](O1)OP(=O)(O)OP(=O)(O)OC[C@@H]2[C@H]([C@H](C(O2)N3C=CC(=O)NC3=O)O)O)O)O)O
C00191	D-Glucuronate	C6H10O7	0	194.139	6556-12-3	(2S,3S,4S,5R)-3,4,5,6-tetrahydroxyoxane-2-carboxylic acid	3491	94715	CHEMBL1159524 CHEMBL496672	InChI=1S/C6H10O7/c7-1-2(8)4(5(10)11)13-6(12)3(1)9/h1-4,6-9,12H,(H,10,11)/t1-,2-,3+,4-,6?/m0/s1	AEMOLEFTQBMNLQ-AQKNRBDQSA-N	C1(C(C(OC(C1O)O)C(=O)O)O)O	[C@@H]1([C@@H]([C@H](OC([C@@H]1O)O)C(=O)O)O)O	3.21		-6.06	-2.61	-3.13	acid
C00192	Hydroxylamine	NH3O	0	33.0299	7803-49-8	hydroxylamine	3492	787	CHEMBL1191361	InChI=1S/H3NO/c1-2/h2H,1H2	AVXURJPOCDRRFD-UHFFFAOYSA-N	NO	NO		3.94	-0.74	-0.74	-0.67	neutral
C00193	Aromatic aldehyde	C7H6O	0	106.122		benzaldehyde	3493	240	CHEMBL15972	InChI=1S/C7H6O/c8-6-7-4-2-1-3-5-7/h1-6H	HUMNYLRZRPPJDN-UHFFFAOYSA-N	C1=CC=C(C=C1)C=O	C1=CC=C(C=C1)C=O			1.69	1.69	1.50	none
C00194	Cobamide coenzyme	C72H100CoN18O17P	0	1579.58	13870-90-1	(2R,3R,4S,5R)-2-(6-aminopurin-9-yl)-5-methanidyloxolane-3,4-diol;cobalt(3+);[(2R,3S,4R,5S)-5-(5,6-dimethylbenzimidazol-1-yl)-4-hydroxy-2-(hydroxymethyl)oxolan-3-yl] [(2R)-1-[3-[(2R,3R,4Z,7S,9Z,12S,13S,14Z,17S,18S,19R)-2,13,18-tris(2-amino-2-oxoethyl)-7,12,17-tris(3-amino-3-oxopropyl)-3,5,8,8,13,15,18,19-octamethyl-2,7,12,17-tetrahydro-1H-corrin-21-id-3-yl]propanoylamino]propan-2-yl] phosphate	3494	24892716		InChI=1S/C62H90N13O14P.C10H12N5O3.Co/c1-29-20-39-40(21-30(29)2)75(28-70-39)57-52(84)53(41(27-76)87-57)89-90(85,86)88-31(3)26-69-49(83)18-19-59(8)37(22-46(66)80)56-62(11)61(10,25-48(68)82)36(14-17-45(65)79)51(74-62)33(5)55-60(9,24-47(67)81)34(12-15-43(63)77)38(71-55)23-42-58(6,7)35(13-16-44(64)78)50(72-42)32(4)54(59)73-56;1-4-6(16)7(17)10(18-4)15-3-14-5-8(11)12-2-13-9(5)15;/h20-21,23,28,31,34-37,4…	OAJLVMGLJZXSGX-QRVZQHAISA-L	CC1=CC2=C(C=C1C)N(C=N2)C3C(C(C(O3)CO)OP(=O)([O-])OC(C)CNC(=O)CCC4(C(C5C6(C(C(C(=N6)C(=C7C(C(C(=N7)C=C8C(C(C(=N8)C(=C4[N-]5)C)CCC(=O)N)(C)C)CCC(=O)N)(C)CC(=O)N)C)CCC(=O)N)(C)CC(=O)N)C)CC(=O)N)C)O.[CH2-]C1C(C(C(O1)N2C=NC3=C(N=CN=C32)N)O)O.[Co+3]	CC1=CC2=C(C=C1C)N(C=N2)[C@@H]3[C@@H]([C@@H]([C@H](O3)CO)OP(=O)([O-])O[C@H](C)CNC(=O)CC[C@@]\4([C@H](C5[C@]6([C@@]([C@@H](C(=N6)/C(=C\7/[C@@]([C@@H](C(=N7)/C=C\8/C([C@@H](C(=N8)/C(=C4\[N-]5)/C)CCC(=O)N)(C)C)CCC(=O)N)(C)CC(=O)N)/C)CCC(=O)N)(C)CC(=O)N)C)CC(=O)N)C)O.[CH2-][C@@H]1[C@H]([C@H]([C@@H](O1)N2C=NC3=C(N=CN=C32)N)O)O.[Co+3]
C00195	N-Acylsphingosine	C19H36NO3R					3495
C00196	2,3-Dihydroxybenzoate	C7H6O4	0	154.12	303-38-8	2,3-dihydroxybenzoic acid	3496	19	CHEMBL1432	InChI=1S/C7H6O4/c8-5-3-1-2-4(6(5)9)7(10)11/h1-3,8-9H,(H,10,11)	GLDQAMYCGOIJDV-UHFFFAOYSA-N	C1=CC(=C(C(=C1)O)O)C(=O)O	C1=CC(=C(C(=C1)O)O)C(=O)O	2.56		-1.84	1.67	0.80	acid
C00197	3-Phospho-D-glycerate	C3H7O7P	0	186.057		(2R)-2-hydroxy-3-phosphonooxypropanoic acid	3497	439183	CHEMBL1160563	InChI=1S/C3H7O7P/c4-2(3(5)6)1-10-11(7,8)9/h2,4H,1H2,(H,5,6)(H2,7,8,9)/t2-/m1/s1	OSJPPGNTCRNQQC-UWTATZPHSA-N	C(C(C(=O)O)O)OP(=O)(O)O	C([C@H](C(=O)O)O)OP(=O)(O)O	1.3		-8.35	-1.64	-1.46	acid
C00198	D-Glucono-1,5-lactone	C6H10O6	0	178.14	90-80-2	(3R,4S,5S,6R)-3,4,5-trihydroxy-6-(hydroxymethyl)oxan-2-one	3498	7027	CHEMBL1200829	InChI=1S/C6H10O6/c7-1-2-3(8)4(9)5(10)6(11)12-2/h2-5,7-10H,1H2/t2-,3-,4+,5-/m1/s1	PHOQVHQSTUBQQK-SQOUGZDYSA-N	C(C1C(C(C(C(=O)O1)O)O)O)O	C([C@@H]1[C@H]([C@@H]([C@H](C(=O)O1)O)O)O)O	11.62		-2.75	-2.75	-3.01	neutral
C00199	D-Ribulose 5-phosphate	C5H11O8P	0	230.11	551-85-9	[(2R,3R)-2,3,5-trihydroxy-4-oxopentyl] dihydrogen phosphate	3499	439184		InChI=1S/C5H11O8P/c6-1-3(7)5(9)4(8)2-13-14(10,11)12/h4-6,8-9H,1-2H2,(H2,10,11,12)/t4-,5+/m1/s1	FNZLKVNUWIIPSJ-UHNVWZDZSA-N	C(C(C(C(=O)CO)O)O)OP(=O)(O)O	C([C@H]([C@H](C(=O)CO)O)O)OP(=O)(O)O
C00200	Phenazine methosulfate	C13H11N2. CH3SO4	0	306.337	299-11-6	5-methylphenazin-5-ium;methyl sulfate	3500	9285		InChI=1S/C13H11N2.CH4O4S/c1-15-12-8-4-2-6-10(12)14-11-7-3-5-9-13(11)15;1-5-6(2,3)4/h2-9H,1H3;1H3,(H,2,3,4)/q+1;/p-1	RXGJTUSBYWCRBK-UHFFFAOYSA-M	C[N+]1=C2C=CC=CC2=NC3=CC=CC=C31.COS(=O)(=O)[O-]	C[N+]1=C2C=CC=CC2=NC3=CC=CC=C31.COS(=O)(=O)[O-]
C00201	Nucleoside triphosphate	C5H12O13P3R					3501
C00202	Isoflurophate	C6H14FO3P	0	184.146	55-91-4	2-[fluoro(propan-2-yloxy)phosphoryl]oxypropane	3502	5936	CHEMBL1025	InChI=1S/C6H14FO3P/c1-5(2)9-11(7,8)10-6(3)4/h5-6H,1-4H3	MUCZHBLJLSDCSD-UHFFFAOYSA-N	CC(C)OP(=O)(OC(C)C)F	CC(C)OP(=O)(OC(C)C)F			1.76	1.76	2.91	none
C00203	UDP-N-acetyl-D-galactosamine	C17H27N3O17P2	0	607.354		[(2R,3R,4R,5R,6R)-3-acetamido-4,5-dihydroxy-6-(hydroxymethyl)oxan-2-yl] [[(2R,3S,4R)-5-(2,4-dioxopyrimidin-1-yl)-3,4-dihydroxyoxolan-2-yl]methoxy-hydroxyphosphoryl] hydrogen phosphate	3503	23724461		InChI=1S/C17H27N3O17P2/c1-6(22)18-10-13(26)11(24)7(4-21)35-16(10)36-39(31,32)37-38(29,30)33-5-8-12(25)14(27)15(34-8)20-3-2-9(23)19-17(20)28/h2-3,7-8,10-16,21,24-27H,4-5H2,1H3,(H,18,22)(H,29,30)(H,31,32)(H,19,23,28)/t7-,8-,10-,11+,12-,13-,14-,15?,16-/m1/s1	LFTYTUAZOPRMMI-FTFHWYEPSA-N	CC(=O)NC1C(C(C(OC1OP(=O)(O)OP(=O)(O)OCC2C(C(C(O2)N3C=CC(=O)NC3=O)O)O)CO)O)O	CC(=O)N[C@@H]1[C@H]([C@H]([C@H](O[C@@H]1OP(=O)(O)OP(=O)(O)OC[C@@H]2[C@H]([C@H](C(O2)N3C=CC(=O)NC3=O)O)O)CO)O)O
C00204	2-Dehydro-3-deoxy-D-gluconate	C6H10O6	0	178.14	17510-99-5	(4S,5R)-4,5,6-trihydroxy-2-oxohexanoic acid	3504	161227		InChI=1S/C6H10O6/c7-2-5(10)3(8)1-4(9)6(11)12/h3,5,7-8,10H,1-2H2,(H,11,12)/t3-,5+/m0/s1	WPAMZTWLKIDIOP-WVZVXSGGSA-N	C(C(C(CO)O)O)C(=O)C(=O)O	C([C@@H]([C@@H](CO)O)O)C(=O)C(=O)O
C00205	hn						3505
C00206	dADP	C10H15N5O9P2	0	411.202	2793-06-8	[(2R,3S,5R)-5-(6-aminopurin-9-yl)-3-hydroxyoxolan-2-yl]methyl phosphono hydrogen phosphate	3506	188966		InChI=1S/C10H15N5O9P2/c11-9-8-10(13-3-12-9)15(4-14-8)7-1-5(16)6(23-7)2-22-26(20,21)24-25(17,18)19/h3-7,16H,1-2H2,(H,20,21)(H2,11,12,13)(H2,17,18,19)/t5-,6+,7+/m0/s1	DAEAPNUQQAICNR-RRKCRQDMSA-N	C1C(C(OC1N2C=NC3=C(N=CN=C32)N)COP(=O)(O)OP(=O)(O)O)O	C1[C@@H]([C@H](O[C@H]1N2C=NC3=C(N=CN=C32)N)COP(=O)(O)OP(=O)(O)O)O
C00207	Acetone	C3H6O	0	58.0791	67-64-1	propan-2-one	3507	180	CHEMBL14253	InChI=1S/C3H6O/c1-3(2)4/h1-2H3	CSCPPACGZOOCGX-UHFFFAOYSA-N	CC(=O)C	CC(=O)C			0.11	0.11	0.60	neutral
C00208	Maltose	C12H22O11	0	342.296	69-79-4	(2R,3S,4S,5R,6R)-2-(hydroxymethyl)-6-[(2R,3S,4R,5R)-4,5,6-trihydroxy-2-(hydroxymethyl)oxan-3-yl]oxyoxane-3,4,5-triol	3508	439186	CHEMBL1908365	InChI=1S/C12H22O11/c13-1-3-5(15)6(16)9(19)12(22-3)23-10-4(2-14)21-11(20)8(18)7(10)17/h3-20H,1-2H2/t3-,4-,5-,6+,7-,8-,9-,10-,11?,12-/m1/s1	GUBGYTABKSRVRQ-PICCSMPSSA-N	C(C1C(C(C(C(O1)OC2C(OC(C(C2O)O)O)CO)O)O)O)O	C([C@@H]1[C@H]([C@@H]([C@H]([C@H](O1)O[C@@H]2[C@H](OC([C@@H]([C@H]2O)O)O)CO)O)O)O)O	11.25		-4.70	-4.70	-5.40	neutral
C00209	Oxalate	C2H2O4	0	90.0349	144-62-7	oxalic acid	3509	971	CHEMBL146755	InChI=1S/C2H2O4/c3-1(4)2(5)6/h(H,3,4)(H,5,6)	MUBZPKHOEPUJKR-UHFFFAOYSA-N	C(=O)(C(=O)O)O	C(=O)(C(=O)O)O	1.36		-6.88	-0.26	-0.84	acid
C00210	Cobamide	C53H79CoN11O14P(R1)(R2)			14709-02-5		3510
C00211	Collagen	C4H6N2O3R2(C7H9N2O2R)n			9064-67-9		3511
C00212	Adenosine	C10H13N5O4	0	267.241	58-61-7	(2R,3R,4S,5R)-2-(6-aminopurin-9-yl)-5-(hydroxymethyl)oxolane-3,4-diol	3512	60961	CHEMBL477 CHEMBL606298	InChI=1S/C10H13N5O4/c11-8-5-9(13-2-12-8)15(3-14-5)10-7(18)6(17)4(1-16)19-10/h2-4,6-7,10,16-18H,1H2,(H2,11,12,13)/t4-,6-,7-,10-/m1/s1	OIRDTQYFTABQOQ-KQYNXXCUSA-N	C1=NC(=C2C(=N1)N(C=N2)C3C(C(C(O3)CO)O)O)N	C1=NC(=C2C(=N1)N(C=N2)[C@H]3[C@@H]([C@@H]([C@H](O3)CO)O)O)N	12.45	3.94	-2.09	-2.09	-1.98	neutral
C00213	Sarcosine	C3H7NO2	0	89.0932	107-97-1	2-(methylamino)acetic acid	3513	1088	CHEMBL304383	InChI=1S/C3H7NO2/c1-4-2-3(5)6/h4H,2H2,1H3,(H,5,6)	FSYKKLYZXJSNPZ-UHFFFAOYSA-N	CNCC(=O)O	CNCC(=O)O	2.06	10.35	-3.19	-3.19	-0.71	zwitterion
C00214	Thymidine	C10H14N2O5	0	242.229	50-89-5	1-[(2R,4S,5R)-4-hydroxy-5-(hydroxymethyl)oxolan-2-yl]-5-methylpyrimidine-2,4-dione	3514	5789	CHEMBL52609	InChI=1S/C10H14N2O5/c1-5-3-12(10(16)11-9(5)15)8-2-6(14)7(4-13)17-8/h3,6-8,13-14H,2,4H2,1H3,(H,11,15,16)/t6-,7+,8+/m0/s1	IQFYYKKMVGJFEH-XLPZGREQSA-N	CC1=CN(C(=O)NC1=O)C2CC(C(O2)CO)O	CC1=CN(C(=O)NC1=O)[C@H]2C[C@@H]([C@H](O2)CO)O	9.96		-1.12	-1.12	-1.51	neutral
C00215	Nucleotide						3515
C00216	D-Arabinose	C5H10O5	0	150.13	10323-20-3	(3S,4R,5R)-oxane-2,3,4,5-tetrol	3516	6902	CHEMBL1222249	InChI=1S/C5H10O5/c6-2-1-10-5(9)4(8)3(2)7/h2-9H,1H2/t2-,3-,4+,5?/m1/s1	SRBFZHDQGSBBOR-ZRMNMSDTSA-N	C1C(C(C(C(O1)O)O)O)O	C1[C@H]([C@H]([C@@H](C(O1)O)O)O)O	11.31		-2.30	-2.30	-2.58	neutral
C00217	D-Glutamate	C5H9NO4	0	147.129	6893-26-1	(2R)-2-aminopentanedioic acid	3517	23327	CHEMBL76232	InChI=1S/C5H9NO4/c6-3(5(9)10)1-2-4(7)8/h3H,1-2,6H2,(H,7,8)(H,9,10)/t3-/m1/s1	WHUUTDBJXJRKMK-GSVOUGTGSA-N	C(CC(=O)O)C(C(=O)O)N	C(CC(=O)O)[C@H](C(=O)O)N	1.88	9.54	-6.18	-3.24	-0.74	zwitterion
C00218	Methylamine	CH5N	0	31.0571	74-89-5	methanamine	3518	6329	CHEMBL43280	InChI=1S/CH5N/c1-2/h2H2,1H3	BAVYZALUXZFZLV-UHFFFAOYSA-N	CN	CN		10.08	-3.15	-0.63	-0.43	base
C00219	Arachidonate	C20H32O2	0	304.467	506-32-1	(5Z,8Z,11Z,14Z)-icosa-5,8,11,14-tetraenoic acid	3519	444899	CHEMBL15594	InChI=1S/C20H32O2/c1-2-3-4-5-6-7-8-9-10-11-12-13-14-15-16-17-18-19-20(21)22/h6-7,9-10,12-13,15-16H,2-5,8,11,14,17-19H2,1H3,(H,21,22)/b7-6-,10-9-,13-12-,16-15-	YZXBAPSDXZZRGB-DOFZRALJSA-N	CCCCCC=CCC=CCC=CCC=CCCCC(=O)O	CCCCC/C=C\C/C=C\C/C=C\C/C=C\CCCC(=O)O	4.82		4.05	6.59	6.22	acid
C00220	Methylene blue	C16H18N3S. Cl	0	319.852	61-73-4	[7-(dimethylamino)phenothiazin-3-ylidene]-dimethylazanium;chloride	3520	6099	CHEMBL405110	InChI=1S/C16H18N3S.ClH/c1-18(2)11-5-7-13-15(9-11)20-16-10-12(19(3)4)6-8-14(16)17-13;/h5-10H,1-4H3;1H/q+1;/p-1	CXKWCBBOMKCUKX-UHFFFAOYSA-M	CN(C)C1=CC2=C(C=C1)N=C3C=CC(=[N+](C)C)C=C3S2.[Cl-]	CN(C)C1=CC2=C(C=C1)N=C3C=CC(=[N+](C)C)C=C3S2.[Cl-]		3.14	-0.62	-0.62	2.50	neutral
C00221	beta-D-Glucose	C6H12O6	0	180.156	492-61-5	(2R,3R,4S,5S,6R)-6-(hydroxymethyl)oxane-2,3,4,5-tetrol	3521	64689	CHEMBL1222250 CHEMBL1614854	InChI=1S/C6H12O6/c7-1-2-3(8)4(9)5(10)6(11)12-2/h2-11H,1H2/t2-,3-,4+,5-,6-/m1/s1	WQZGKKKJIJFFOK-VFUOTHLCSA-N	C(C1C(C(C(C(O1)O)O)O)O)O	C([C@@H]1[C@H]([C@@H]([C@H]([C@@H](O1)O)O)O)O)O	11.3		-2.93	-2.93	-3.22	neutral
C00222	3-Oxopropanoate	C3H4O3	0	88.0621		3-oxopropanoic acid	3522	868		InChI=1S/C3H4O3/c4-2-1-3(5)6/h2H,1H2,(H,5,6)	OAKURXIZZOAYBC-UHFFFAOYSA-N	C(C=O)C(=O)O	C(C=O)C(=O)O
C00223	p-Coumaroyl-CoA	C30H42N7O18P3S	0	913.677	119785-99-8	S-[2-[3-[[(2R)-4-[[[(2R,3S,4R,5R)-5-(6-aminopurin-9-yl)-4-hydroxy-3-phosphonooxyoxolan-2-yl]methoxy-hydroxyphosphoryl]oxy-hydroxyphosphoryl]oxy-2-hydroxy-3,3-dimethylbutanoyl]amino]propanoylamino]ethyl] (E)-3-(4-hydroxyphenyl)prop-2-enethioate	3523	6440013	CHEMBL250086	InChI=1S/C30H42N7O18P3S/c1-30(2,25(42)28(43)33-10-9-20(39)32-11-12-59-21(40)8-5-17-3-6-18(38)7-4-17)14-52-58(49,50)55-57(47,48)51-13-19-24(54-56(44,45)46)23(41)29(53-19)37-16-36-22-26(31)34-15-35-27(22)37/h3-8,15-16,19,23-25,29,38,41-42H,9-14H2,1-2H3,(H,32,39)(H,33,43)(H,47,48)(H,49,50)(H2,31,34,35)(H2,44,45,46)/b8-5+/t19-,23-,24-,25+,29-/m1/s1	DMZOKBALNZWDKI-MATMFAIHSA-N	CC(C)(COP(=O)(O)OP(=O)(O)OCC1C(C(C(O1)N2C=NC3=C(N=CN=C32)N)O)OP(=O)(O)O)C(C(=O)NCCC(=O)NCCSC(=O)C=CC4=CC=C(C=C4)O)O	CC(C)(COP(=O)(O)OP(=O)(O)OC[C@@H]1[C@H]([C@H]([C@@H](O1)N2C=NC3=C(N=CN=C32)N)O)OP(=O)(O)O)[C@H](C(=O)NCCC(=O)NCCSC(=O)/C=C/C4=CC=C(C=C4)O)O	0.82	4.84	-9.86	-3.78	0.08	acid
C00224	Adenylyl sulfate	C10H14N5O10PS	0	427.284	485-84-7	[(2R,3S,4R,5R)-5-(6-aminopurin-9-yl)-3,4-dihydroxyoxolan-2-yl]methyl sulfo hydrogen phosphate	3524	10238	CHEMBL572546	InChI=1S/C10H14N5O10PS/c11-8-5-9(13-2-12-8)15(3-14-5)10-7(17)6(16)4(24-10)1-23-26(18,19)25-27(20,21)22/h2-4,6-7,10,16-17H,1H2,(H,18,19)(H2,11,12,13)(H,20,21,22)/t4-,6-,7-,10-/m1/s1	IRLPACMLTUPBCL-KQYNXXCUSA-N	C1=NC(=C2C(=N1)N(C=N2)C3C(C(C(O3)COP(=O)(O)OS(=O)(=O)O)O)O)N	C1=NC(=C2C(=N1)N(C=N2)[C@H]3[C@@H]([C@@H]([C@H](O3)COP(=O)(O)OS(=O)(=O)O)O)O)N	-2.09	4.92	-7.21	-5.58	-2.04	acid
C00225	Methyl viologen	C12H14N2. 2Cl	0	257.159	1910-42-5	1-methyl-4-(1-methylpyridin-1-ium-4-yl)pyridin-1-ium;dichloride	3525	15938	CHEMBL458019	InChI=1S/C12H14N2.2ClH/c1-13-7-3-11(4-8-13)12-5-9-14(2)10-6-12;;/h3-10H,1-2H3;2*1H/q+2;;/p-2	FIKAKWIAUPDISJ-UHFFFAOYSA-L	C[N+]1=CC=C(C=C1)C2=CC=[N+](C=C2)C.[Cl-].[Cl-]	C[N+]1=CC=C(C=C1)C2=CC=[N+](C=C2)C.[Cl-].[Cl-]			-6.70	-6.70	1.00	neutral
C00226	Primary alcohol	CH3OR					3526
C00227	Acetyl phosphate	C2H5O5P	0	140.032		phosphono acetate	3527	186		InChI=1S/C2H5O5P/c1-2(3)7-8(4,5)6/h1H3,(H2,4,5,6)	LIPOUNRJVLNBCD-UHFFFAOYSA-N	CC(=O)OP(=O)(O)O	CC(=O)OP(=O)(O)O
C00229	Acyl-carrier protein	HSR					3528
C00230	3,4-Dihydroxybenzoate	C7H6O4	0	154.12	99-50-3	3,4-dihydroxybenzoic acid	3529	72	CHEMBL37537	InChI=1S/C7H6O4/c8-5-2-1-4(7(10)11)3-6(5)9/h1-3,8-9H,(H,10,11)	YQUVCSBJEUQKSH-UHFFFAOYSA-N	C1=CC(=C(C=C1C(=O)O)O)O	C1=CC(=C(C=C1C(=O)O)O)O	4.16		-2.04	1.02	0.80	acid
C00231	D-Xylulose 5-phosphate	C5H11O8P	0	230.11		[(2R,3S)-2,3,5-trihydroxy-4-oxopentyl] dihydrogen phosphate	3530	439190		InChI=1S/C5H11O8P/c6-1-3(7)5(9)4(8)2-13-14(10,11)12/h4-6,8-9H,1-2H2,(H2,10,11,12)/t4-,5-/m1/s1	FNZLKVNUWIIPSJ-RFZPGFLSSA-N	C(C(C(C(=O)CO)O)O)OP(=O)(O)O	C([C@H]([C@@H](C(=O)CO)O)O)OP(=O)(O)O
C00232	Succinate semialdehyde	C4H6O3	0	102.089	692-29-5	4-oxobutanoic acid	3531	1112	CHEMBL1615238	InChI=1S/C4H6O3/c5-3-1-2-4(6)7/h3H,1-2H2,(H,6,7)	UIUJIQZEACWQSV-UHFFFAOYSA-N	C(CC(=O)O)C=O	C(CC(=O)O)C=O	4.13		-3.64	-0.56	0.05	acid
C00233	4-Methyl-2-oxopentanoate	C6H10O3	0	130.142	816-66-0	4-methyl-2-oxopentanoic acid	3532	70	CHEMBL445647	InChI=1S/C6H10O3/c1-4(2)3-5(7)6(8)9/h4H,3H2,1-2H3,(H,8,9)	BKAJNAXTPSGJCU-UHFFFAOYSA-N	CC(C)CC(=O)C(=O)O	CC(C)CC(=O)C(=O)O	3.53		-1.87	1.50	0.69	acid
C00234	10-Formyltetrahydrofolate	C20H23N7O7	0	473.439	2800-34-2	(2S)-2-[[4-[[(6R)-2-amino-4-oxo-5,6,7,8-tetrahydro-3H-pteridin-6-yl]methyl-formylamino]benzoyl]amino]pentanedioic acid	3533	135398556		InChI=1S/C20H23N7O7/c21-20-25-16-15(18(32)26-20)23-11(7-22-16)8-27(9-28)12-3-1-10(2-4-12)17(31)24-13(19(33)34)5-6-14(29)30/h1-4,9,11,13,23H,5-8H2,(H,24,31)(H,29,30)(H,33,34)(H4,21,22,25,26,32)/t11-,13+/m1/s1	AUFGTPPARQZWDO-YPMHNXCESA-N	C1C(NC2=C(N1)N=C(NC2=O)N)CN(C=O)C3=CC=C(C=C3)C(=O)NC(CCC(=O)O)C(=O)O	C1[C@@H](NC2=C(N1)N=C(NC2=O)N)CN(C=O)C3=CC=C(C=C3)C(=O)N[C@@H](CCC(=O)O)C(=O)O
C00235	Dimethylallyl diphosphate	C5H12O7P2	0	246.092	358-72-5	3-methylbut-2-enyl phosphono hydrogen phosphate	3534	647	CHEMBL343480	InChI=1S/C5H12O7P2/c1-5(2)3-4-11-14(9,10)12-13(6,7)8/h3H,4H2,1-2H3,(H,9,10)(H2,6,7,8)	CBIDRCWHNCKSTO-UHFFFAOYSA-N	CC(=CCOP(=O)(O)OP(=O)(O)O)C	CC(=CCOP(=O)(O)OP(=O)(O)O)C	1.77		-4.74	0.30	1.18	acid
C00236	3-Phospho-D-glyceroyl phosphate	C3H8O10P2	0	266.037	38168-82-0	phosphono (2R)-2-hydroxy-3-phosphonooxypropanoate	3535	439191		InChI=1S/C3H8O10P2/c4-2(1-12-14(6,7)8)3(5)13-15(9,10)11/h2,4H,1H2,(H2,6,7,8)(H2,9,10,11)/t2-/m1/s1	LJQLQCAXBUHEAZ-UWTATZPHSA-N	C(C(C(=O)OP(=O)(O)O)O)OP(=O)(O)O	C([C@H](C(=O)OP(=O)(O)O)O)OP(=O)(O)O
C00237	CO	CO	0	28.0101	630-08-0	carbon monoxide	3536	281	CHEMBL1231840	InChI=1S/CO/c1-2	UGFAIRIUMAVXCW-UHFFFAOYSA-N	[C-]#[O+]	[C-]#[O+]			-3.96	-3.96	-0.04	neutral
C00238	Potassium cation	K	1	39.0983	24203-36-9	potassium(1+)	3537	813		InChI=1S/K/q+1	NPYPAHLBTDXSSS-UHFFFAOYSA-N	[K+]	[K+]
C00239	dCMP	C9H14N3O7P	0	307.197	1032-65-1	[(2R,3S,5R)-5-(4-amino-2-oxopyrimidin-1-yl)-3-hydroxyoxolan-2-yl]methyl dihydrogen phosphate	3538	13945	CHEMBL374699	InChI=1S/C9H14N3O7P/c10-7-1-2-12(9(14)11-7)8-3-5(13)6(19-8)4-18-20(15,16)17/h1-2,5-6,8,13H,3-4H2,(H2,10,11,14)(H2,15,16,17)/t5-,6+,8+/m0/s1	NCMVOABPESMRCP-SHYZEUOFSA-N	C1C(C(OC1N2C=CC(=NC2=O)N)COP(=O)(O)O)O	C1[C@@H]([C@H](O[C@H]1N2C=CC(=NC2=O)N)COP(=O)(O)O)O	1.23		-5.54	-2.02	-1.42	acid
C00240	rRNA	C15H25O16P2R3					3539
C00241	Amide	CH2NOR					3540
C00242	Guanine	C5H5N5O	0	151.126	73-40-5	2-amino-1,7-dihydropurin-6-one	3541	135398634	CHEMBL219568	InChI=1S/C5H5N5O/c6-5-9-3-2(4(11)10-5)7-1-8-3/h1H,(H4,6,7,8,9,10,11)	UYTPUPDQBNUYGX-UHFFFAOYSA-N	C1=NC2=C(N1)C(=O)NC(=N2)N	C1=NC2=C(N1)C(=O)NC(=N2)N	9.38	0.96	-1.15	-1.15	-0.77	neutral
C00243	Lactose	C12H22O11	0	342.296	63-42-3	(2R,3R,4S,5R,6S)-2-(hydroxymethyl)-6-[(2R,3S,4R,5R)-4,5,6-trihydroxy-2-(hydroxymethyl)oxan-3-yl]oxyoxane-3,4,5-triol	3542	440995	CHEMBL417016	InChI=1S/C12H22O11/c13-1-3-5(15)6(16)9(19)12(22-3)23-10-4(2-14)21-11(20)8(18)7(10)17/h3-20H,1-2H2/t3-,4-,5+,6+,7-,8-,9-,10-,11?,12+/m1/s1	GUBGYTABKSRVRQ-QKKXKWKRSA-N	C(C1C(C(C(C(O1)OC2C(OC(C(C2O)O)O)CO)O)O)O)O	C([C@@H]1[C@@H]([C@@H]([C@H]([C@@H](O1)O[C@@H]2[C@H](OC([C@@H]([C@H]2O)O)O)CO)O)O)O)O	11.25		-4.70	-4.70	-5.40	neutral
C00244	Nitrate	HNO3	0	63.0128	7697-37-2	nitric acid	3543	944	CHEMBL1352	InChI=1S/HNO3/c2-1(3)4/h(H,2,3,4)	GRYLNZFGIOXLOG-UHFFFAOYSA-N	[N+](=O)(O)[O-]	[N+](=O)(O)[O-]			-2.57	-0.20	-0.35	none
C00245	Taurine	C2H7NO3S	0	125.147	107-35-7	2-aminoethanesulfonic acid	3544	1123	CHEMBL239243	InChI=1S/C2H7NO3S/c3-1-2-7(4,5)6/h1-3H2,(H,4,5,6)	XOAAWQZATWQOTB-UHFFFAOYSA-N	C(CS(=O)(=O)O)N	C(CS(=O)(=O)O)N	-1.49	9.34	-2.62	-2.61	-1.17	zwitterion
C00246	Butanoic acid	C4H8O2	0	88.1051	107-92-6	butanoic acid	3545	264	CHEMBL14227	InChI=1S/C4H8O2/c1-2-3-4(5)6/h2-3H2,1H3,(H,5,6)	FERIUCNNQQJTOY-UHFFFAOYSA-N	CCCC(=O)O	CCCC(=O)O	4.91		-1.53	0.92	0.87	acid
C00247	L-Sorbose	C6H12O6	0	180.156	87-79-6	(3S,4R,5S)-2-(hydroxymethyl)oxane-2,3,4,5-tetrol	3546	439192		InChI=1S/C6H12O6/c7-2-6(11)5(10)4(9)3(8)1-12-6/h3-5,7-11H,1-2H2/t3-,4+,5-,6?/m0/s1	LKDRXBCSQODPBY-AMVSKUEXSA-N	C1C(C(C(C(O1)(CO)O)O)O)O	C1[C@@H]([C@H]([C@@H](C(O1)(CO)O)O)O)O
C00248	Lipoamide	C8H15NOS2	0	205.341	940-69-2	5-(dithiolan-3-yl)pentanamide	3547	863	CHEMBL1403899	InChI=1S/C8H15NOS2/c9-8(10)4-2-1-3-7-5-6-11-12-7/h7H,1-6H2,(H2,9,10)	FCCDDURTIIUXBY-UHFFFAOYSA-N	C1CSSC1CCCCC(=O)N	C1CSSC1CCCCC(=O)N			1.31	1.31	2.19	neutral
C00249	Hexadecanoic acid	C16H32O2	0	256.424	57-10-3	hexadecanoic acid	3548	985	CHEMBL82293	InChI=1S/C16H32O2/c1-2-3-4-5-6-7-8-9-10-11-12-13-14-15-16(17)18/h2-15H2,1H3,(H,17,18)	IPCSVZSSVZVIGE-UHFFFAOYSA-N	CCCCCCCCCCCCCCCC(=O)O	CCCCCCCCCCCCCCCC(=O)O	4.95		3.84	6.26	5.55	acid
C00250	Pyridoxal	C8H9NO3	0	167.162	66-72-8	3-hydroxy-5-(hydroxymethyl)-2-methylpyridine-4-carbaldehyde	3549	1050	CHEMBL102970	InChI=1S/C8H9NO3/c1-5-8(12)7(4-11)6(3-10)2-9-5/h2,4,10,12H,3H2,1H3	RADKZDMFGJYCBB-UHFFFAOYSA-N	CC1=NC=C(C(=C1O)C=O)CO	CC1=NC=C(C(=C1O)C=O)CO	7.97	4.11	0.08	0.18	0.40	neutral
C00251	Chorismate	C10H10O6	0	226.183	617-12-9	(3R,4R)-3-(1-carboxyethenoxy)-4-hydroxycyclohexa-1,5-diene-1-carboxylic acid	3550	12039		InChI=1S/C10H10O6/c1-5(9(12)13)16-8-4-6(10(14)15)2-3-7(8)11/h2-4,7-8,11H,1H2,(H,12,13)(H,14,15)/t7-,8-/m1/s1	WTFXTQVDAKGDEY-HTQZYQBOSA-N	C=C(C(=O)O)OC1C=C(C=CC1O)C(=O)O	C=C(C(=O)O)O[C@@H]1C=C(C=C[C@H]1O)C(=O)O
C00252	Isomaltose	C12H22O11	0	342.296	499-40-1	(3R,4S,5S,6R)-6-[[(2S,3R,4S,5S,6R)-3,4,5-trihydroxy-6-(hydroxymethyl)oxan-2-yl]oxymethyl]oxane-2,3,4,5-tetrol	3551	439193	CHEMBL134478 CHEMBL66675	InChI=1S/C12H22O11/c13-1-3-5(14)8(17)10(19)12(23-3)21-2-4-6(15)7(16)9(18)11(20)22-4/h3-20H,1-2H2/t3-,4-,5-,6-,7+,8+,9-,10-,11?,12+/m1/s1	DLRVVLDZNNYCBX-RTPHMHGBSA-N	C(C1C(C(C(C(O1)OCC2C(C(C(C(O2)O)O)O)O)O)O)O)O	C([C@@H]1[C@H]([C@@H]([C@H]([C@H](O1)OC[C@@H]2[C@H]([C@@H]([C@H](C(O2)O)O)O)O)O)O)O)O	11.25		-4.70	-4.70	-5.40	neutral
C00253	Nicotinate	C6H5NO2	0	123.109	59-67-6	pyridine-3-carboxylic acid	3552	938	CHEMBL573	InChI=1S/C6H5NO2/c8-6(9)5-2-1-3-7-4-5/h1-4H,(H,8,9)	PVNIIMVLHYAWGP-UHFFFAOYSA-N	C1=CC(=CN=C1)C(=O)O	C1=CC(=CN=C1)C(=O)O	2.79	4.19	-2.86	-0.17	0.78	acid
C00254	Prephenate	C10H10O6	0	226.183	126-49-8	1-(2-carboxy-2-oxoethyl)-4-hydroxycyclohexa-2,5-diene-1-carboxylic acid	3553	1028		InChI=1S/C10H10O6/c11-6-1-3-10(4-2-6,9(15)16)5-7(12)8(13)14/h1-4,6,11H,5H2,(H,13,14)(H,15,16)	FPWMCUPFBRFMLH-UHFFFAOYSA-N	C1=CC(C=CC1O)(CC(=O)C(=O)O)C(=O)O	C1=CC(C=CC1O)(CC(=O)C(=O)O)C(=O)O
C00255	Riboflavin	C17H20N4O6	0	376.364	83-88-5	7,8-dimethyl-10-[(2S,3S,4R)-2,3,4,5-tetrahydroxypentyl]benzo[g]pteridine-2,4-dione	3554	493570	CHEMBL1534	InChI=1S/C17H20N4O6/c1-7-3-9-10(4-8(7)2)21(5-11(23)14(25)12(24)6-22)15-13(18-9)16(26)20-17(27)19-15/h3-4,11-12,14,22-25H,5-6H2,1-2H3,(H,20,26,27)/t11-,12+,14-/m0/s1	AUNGANRZJHBGPY-SCRDCRAPSA-N	CC1=CC2=C(C=C1C)N(C3=NC(=O)NC(=O)C3=N2)CC(C(C(CO)O)O)O	CC1=CC2=C(C=C1C)N(C3=NC(=O)NC(=O)C3=N2)C[C@@H]([C@@H]([C@@H](CO)O)O)O	5.97	0.76	-2.25	-0.92	-1.72	acid
C00256	(R)-Lactate	C3H6O3	0	90.0779	10326-41-7	(2R)-2-hydroxypropanoic acid	3555	61503	CHEMBL358850	InChI=1S/C3H6O3/c1-2(4)3(5)6/h2,4H,1H3,(H,5,6)/t2-/m1/s1	JVTAAEKCZFNVCJ-UWTATZPHSA-N	CC(C(=O)O)O	C[C@H](C(=O)O)O	3.78		-3.74	-0.47	-0.55	acid
C00257	D-Gluconic acid	C6H12O7	0	196.155	526-95-4	(2R,3S,4R,5R)-2,3,4,5,6-pentahydroxyhexanoic acid	3556	10690	CHEMBL464345	InChI=1S/C6H12O7/c7-1-2(8)3(9)4(10)5(11)6(12)13/h2-5,7-11H,1H2,(H,12,13)/t2-,3-,4+,5-/m1/s1	RGHNJXZEOKUKBD-SQOUGZDYSA-N	C(C(C(C(C(C(=O)O)O)O)O)O)O	C([C@H]([C@H]([C@@H]([C@H](C(=O)O)O)O)O)O)O	3.39		-6.82	-3.41	-3.49	acid
C00258	D-Glycerate	C3H6O4	0	106.077	473-81-4	(2R)-2,3-dihydroxypropanoic acid	3557	439194		InChI=1S/C3H6O4/c4-1-2(5)3(6)7/h2,4-5H,1H2,(H,6,7)/t2-/m1/s1	RBNPOMFGQQGHHO-UWTATZPHSA-N	C(C(C(=O)O)O)O	C([C@H](C(=O)O)O)O
C00259	L-Arabinose	C5H10O5	0	150.13	147-81-9	(3R,4S,5S)-oxane-2,3,4,5-tetrol	3558	439195	CHEMBL1357418 CHEMBL505348	InChI=1S/C5H10O5/c6-2-1-10-5(9)4(8)3(2)7/h2-9H,1H2/t2-,3-,4+,5?/m0/s1	SRBFZHDQGSBBOR-HWQSCIPKSA-N	C1C(C(C(C(O1)O)O)O)O	C1[C@@H]([C@@H]([C@H](C(O1)O)O)O)O	11.31		-2.30	-2.30	-2.58	neutral
C00261	Benzaldehyde	C7H6O	0	106.122	100-52-7	benzaldehyde	3559	240	CHEMBL15972	InChI=1S/C7H6O/c8-6-7-4-2-1-3-5-7/h1-6H	HUMNYLRZRPPJDN-UHFFFAOYSA-N	C1=CC=C(C=C1)C=O	C1=CC=C(C=C1)C=O			1.69	1.69	1.50	none
C00262	Hypoxanthine	C5H4N4O	0	136.112	68-94-0	1,7-dihydropurin-6-one	3560	135398638	CHEMBL1427	InChI=1S/C5H4N4O/c10-5-3-4(7-1-6-3)8-2-9-5/h1-2H,(H2,6,7,8,9,10)	FDGQSTZJBFJUBT-UHFFFAOYSA-N	C1=NC2=C(N1)C(=O)NC=N2	C1=NC2=C(N1)C(=O)NC=N2	8.52		-0.91	-0.88	-0.35	neutral
C00263	L-Homoserine	C4H9NO3	0	119.119	672-15-1	(2S)-2-amino-4-hydroxybutanoic acid	3561	12647	CHEMBL11722	InChI=1S/C4H9NO3/c5-3(1-2-6)4(7)8/h3,6H,1-2,5H2,(H,7,8)/t3-/m0/s1	UKAUYVFTDYCKQA-VKHMYHEASA-N	C(CO)C(C(=O)O)N	C(CO)[C@@H](C(=O)O)N	2.22	9.16	-3.83	-3.83	-1.22	zwitterion
C00264	3-Oxoacyl-CoA	C24H37N7O18P3SR					3562
C00265	Dithiothreitol	C4H10O2S2	0	154.251	3483-12-3	(2R,3R)-1,4-bis(sulfanyl)butane-2,3-diol	3563	439196	CHEMBL406270	InChI=1S/C4H10O2S2/c5-3(1-7)4(6)2-8/h3-8H,1-2H2/t3-,4-/m0/s1	VHJLVAABSRFDPM-IMJSIDKUSA-N	C(C(C(CS)O)O)S	C([C@@H]([C@H](CS)O)O)S	9.62		-0.28	-0.28	-0.43	neutral
C00266	Glycolaldehyde	C2H4O2	0	60.052	141-46-8	2-hydroxyacetaldehyde	3564	756	CHEMBL3884509	InChI=1S/C2H4O2/c3-1-2-4/h1,4H,2H2	WGCNASOHLSPBMP-UHFFFAOYSA-N	C(C=O)O	C(C=O)O			-1.20	-1.20	-0.82	neutral
C00267	alpha-D-Glucose	C6H12O6	0	180.156	492-62-6	(2S,3R,4S,5S,6R)-6-(hydroxymethyl)oxane-2,3,4,5-tetrol	3565	79025	CHEMBL1222250 CHEMBL423707 CHEMBL98182	InChI=1S/C6H12O6/c7-1-2-3(8)4(9)5(10)6(11)12-2/h2-11H,1H2/t2-,3-,4+,5-,6+/m1/s1	WQZGKKKJIJFFOK-DVKNGEFBSA-N	C(C1C(C(C(C(O1)O)O)O)O)O	C([C@@H]1[C@H]([C@@H]([C@H]([C@H](O1)O)O)O)O)O	11.3		-2.93	-2.93	-3.22	neutral
C00268	Dihydrobiopterin	C9H13N5O3	0	239.231		(6R)-2-amino-6-[(1R,2S)-1,2-dihydroxypropyl]-6,7-dihydro-3H-pteridin-4-one	3566	135398653		InChI=1S/C9H13N5O3/c1-3(15)6(16)4-2-11-7-5(12-4)8(17)14-9(10)13-7/h3-4,6,15-16H,2H2,1H3,(H3,10,11,13,14,17)/t3-,4+,6-/m0/s1	ZHQJVZLJDXWFFX-RPDRRWSUSA-N	CC(C(C1CN=C2C(=N1)C(=O)NC(=N2)N)O)O	C[C@@H]([C@@H]([C@H]1CN=C2C(=N1)C(=O)NC(=N2)N)O)O
C00269	CDP-diacylglycerol	C14H19N3O15P2R2					3567
C00270	N-Acetylneuraminate	C11H19NO9	0	309.27	131-48-6	(4S,5R,6R)-5-acetamido-2,4-dihydroxy-6-[(1R,2R)-1,2,3-trihydroxypropyl]oxane-2-carboxylic acid	3568	439197	CHEMBL1234621 CHEMBL165084 CHEMBL4280954	InChI=1S/C11H19NO9/c1-4(14)12-7-5(15)2-11(20,10(18)19)21-9(7)8(17)6(16)3-13/h5-9,13,15-17,20H,2-3H2,1H3,(H,12,14)(H,18,19)/t5-,6+,7+,8+,9+,11?/m0/s1	SQVRNKJHWKZAKO-LUWBGTNYSA-N	CC(=O)NC1C(CC(OC1C(C(CO)O)O)(C(=O)O)O)O	CC(=O)N[C@@H]1[C@H](CC(O[C@H]1[C@@H]([C@@H](CO)O)O)(C(=O)O)O)O	3		-7.04	-3.56	-3.87	acid
C00272	Tetrahydrobiopterin	C9H15N5O3	0	241.247	17528-72-2	(6R)-2-amino-6-[(1R,2S)-1,2-dihydroxypropyl]-5,6,7,8-tetrahydro-3H-pteridin-4-one	3570	135398654	CHEMBL1201774	InChI=1S/C9H15N5O3/c1-3(15)6(16)4-2-11-7-5(12-4)8(17)14-9(10)13-7/h3-4,6,12,15-16H,2H2,1H3,(H4,10,11,13,14,17)/t3-,4+,6-/m0/s1	FNKQXYHWGSIFBK-RPDRRWSUSA-N	CC(C(C1CNC2=C(N1)C(=O)NC(=N2)N)O)O	C[C@@H]([C@@H]([C@H]1CNC2=C(N1)C(=O)NC(=N2)N)O)O	13.1	2.82	-1.29	-1.29	-1.29	neutral
C00273	5-Dehydro-D-fructose	C6H10O6	0	178.14		(3S,4S)-1,3,4,6-tetrahydroxyhexane-2,5-dione	3571	99513		InChI=1S/C6H10O6/c7-1-3(9)5(11)6(12)4(10)2-8/h5-8,11-12H,1-2H2/t5-,6-/m1/s1	AWQIYVPBMVSGCL-PHDIDXHHSA-N	C(C(=O)C(C(C(=O)CO)O)O)O	C(C(=O)[C@H]([C@@H](C(=O)CO)O)O)O
C00275	D-Mannose 6-phosphate	C6H13O9P	0	260.136		[(2R,3S,4S,5S)-3,4,5,6-tetrahydroxyoxan-2-yl]methyl dihydrogen phosphate	3572	65127	CHEMBL402001 CHEMBL4296692	InChI=1S/C6H13O9P/c7-3-2(1-14-16(11,12)13)15-6(10)5(9)4(3)8/h2-10H,1H2,(H2,11,12,13)/t2-,3-,4+,5+,6?/m1/s1	NBSCHQHZLSJFNQ-QTVWNMPRSA-N	C(C1C(C(C(C(O1)O)O)O)O)OP(=O)(O)O	C([C@@H]1[C@H]([C@@H]([C@@H](C(O1)O)O)O)O)OP(=O)(O)O	1.22		-6.59	-3.06	-3.10	acid
C00279	D-Erythrose 4-phosphate	C4H9O7P	0	200.084	585-18-2	[(2R,3R)-2,3-dihydroxy-4-oxobutyl] dihydrogen phosphate	3574	122357	CHEMBL1232448	InChI=1S/C4H9O7P/c5-1-3(6)4(7)2-11-12(8,9)10/h1,3-4,6-7H,2H2,(H2,8,9,10)/t3-,4+/m0/s1	NGHMDNPXVRFFGS-IUYQGCFVSA-N	C(C(C(C=O)O)O)OP(=O)(O)O	C([C@H]([C@H](C=O)O)O)OP(=O)(O)O	1.48		-5.74	-2.43	-1.98	acid
C00280	Androstenedione	C19H26O2	0	286.409	63-05-8	(8R,9S,10R,13S,14S)-10,13-dimethyl-2,6,7,8,9,11,12,14,15,16-decahydro-1H-cyclopenta[a]phenanthrene-3,17-dione	3575	6128	CHEMBL2140059 CHEMBL274826	InChI=1S/C19H26O2/c1-18-9-7-13(20)11-12(18)3-4-14-15-5-6-17(21)19(15,2)10-8-16(14)18/h11,14-16H,3-10H2,1-2H3/t14-,15-,16-,18-,19-/m0/s1	AEMFNILZOJDQLW-QAGGRKNESA-N	CC12CCC(=O)C=C1CCC3C2CCC4(C3CCC4=O)C	C[C@]12CCC(=O)C=C1CC[C@@H]3[C@@H]2CC[C@]4([C@H]3CCC4=O)C			3.93	3.93	4.09	neutral
C00282	Hydrogen	H2	0	2.0159	1333-74-0	molecular hydrogen	3577	783		InChI=1S/H2/h1H	UFHFLCQGNIYNRP-UHFFFAOYSA-N	[HH]	[HH]
C00283	Hydrogen sulfide	H2S	0	34.0809	7783-06-4	sulfane	3578	402	CHEMBL1200739	InChI=1S/H2S/h1H2	RWSOTUBLDIXVET-UHFFFAOYSA-N	S	S			-0.72	-0.04	0.11	none
C00284	EDTA	C10H16N2O8	0	292.243	60-00-4	2-[2-[bis(carboxymethyl)amino]ethyl-(carboxymethyl)amino]acetic acid	3579	6049	CHEMBL858	InChI=1S/C10H16N2O8/c13-7(14)3-11(4-8(15)16)1-2-12(5-9(17)18)6-10(19)20/h1-6H2,(H,13,14)(H,15,16)(H,17,18)(H,19,20)	KCXVZYZYPLLWCC-UHFFFAOYSA-N	C(CN(CC(=O)O)CC(=O)O)N(CC(=O)O)CC(=O)O	C(CN(CC(=O)O)CC(=O)O)N(CC(=O)O)CC(=O)O	0.33	10.62	-14.73	-4.92	-2.07	zwitterion
C00286	dGTP	C10H16N5O13P3	0	507.181	2564-35-4	[[(2R,3S,5R)-5-(2-amino-6-oxo-1H-purin-9-yl)-3-hydroxyoxolan-2-yl]methoxy-hydroxyphosphoryl] phosphono hydrogen phosphate	3581	135398599	CHEMBL477486	InChI=1S/C10H16N5O13P3/c11-10-13-8-7(9(17)14-10)12-3-15(8)6-1-4(16)5(26-6)2-25-30(21,22)28-31(23,24)27-29(18,19)20/h3-6,16H,1-2H2,(H,21,22)(H,23,24)(H2,18,19,20)(H3,11,13,14,17)/t4-,5+,6+/m0/s1	HAAZLUGHYHWQIW-KVQBGUIXSA-N	C1C(C(OC1N2C=NC3=C2N=C(NC3=O)N)COP(=O)(O)OP(=O)(O)OP(=O)(O)O)O	C1[C@@H]([C@H](O[C@H]1N2C=NC3=C2N=C(NC3=O)N)COP(=O)(O)OP(=O)(O)OP(=O)(O)O)O	0.9	0.32	-10.18	-3.19	-1.31	acid
C00288	HCO3-	HCO3	-1	61.0168	71-52-3	hydrogen carbonate	3583	769		InChI=1S/CH2O3/c2-1(3)4/h(H2,2,3,4)/p-1	BVKZGUZCCUSVTD-UHFFFAOYSA-M	C(=O)(O)[O-]	C(=O)(O)[O-]
C00290	Fibrin				9001-31-4		3584
C00291	Nickel	Ni	0	58.6934	7440-02-0	nickel	3585	935		InChI=1S/Ni	PXHVJJICTQNCMI-UHFFFAOYSA-N	[Ni]	[Ni]
C00292	Aniline	C6H7N	0	93.1265	62-53-3	aniline	3586	6115	CHEMBL538	InChI=1S/C6H7N/c7-6-4-2-1-3-5-6/h1-5H,7H2	PAYRUJLWNCNPSJ-UHFFFAOYSA-N	C1=CC=C(C=C1)N	C1=CC=C(C=C1)N		4.64	1.14	1.14	1.27	neutral
C00294	Inosine	C10H12N4O5	0	268.226	58-63-9	9-[(2R,3R,4S,5R)-3,4-dihydroxy-5-(hydroxymethyl)oxolan-2-yl]-1H-purin-6-one	3588	135398641	CHEMBL1556 CHEMBL462399	InChI=1S/C10H12N4O5/c15-1-4-6(16)7(17)10(19-4)14-3-13-5-8(14)11-2-12-9(5)18/h2-4,6-7,10,15-17H,1H2,(H,11,12,18)/t4-,6-,7-,10-/m1/s1	UGQMRVRMYYASKQ-KQYNXXCUSA-N	C1=NC2=C(C(=O)N1)N=CN2C3C(C(C(O3)CO)O)O	C1=NC2=C(C(=O)N1)N=CN2[C@H]3[C@@H]([C@@H]([C@H](O3)CO)O)O	8.93	0.58	-2.49	-2.48	-2.27	neutral
C00295	Orotate	C5H4N2O4	0	156.096	65-86-1	2,4-dioxo-1H-pyrimidine-6-carboxylic acid	3589	967	CHEMBL1235017	InChI=1S/C5H4N2O4/c8-3-1-2(4(9)10)6-5(11)7-3/h1H,(H,9,10)(H2,6,7,8,11)	PXQPEWDEAKTCGB-UHFFFAOYSA-N	C1=C(NC(=O)NC1=O)C(=O)O	C1=C(NC(=O)NC1=O)C(=O)O	2.64		-4.75	-1.23	-1.24	acid
C00296	Quinate	C7H12O6	0	192.167	77-95-2	(3R,5R)-1,3,4,5-tetrahydroxycyclohexane-1-carboxylic acid	3590	6508	CHEMBL465398	InChI=1S/C7H12O6/c8-3-1-7(13,6(11)12)2-4(9)5(3)10/h3-5,8-10,13H,1-2H2,(H,11,12)/t3-,4-,5?,7?/m1/s1	AAWZDTNXLSGCEK-LNVDRNJUSA-N	C1C(C(C(CC1(C(=O)O)O)O)O)O	C1[C@H](C([C@@H](CC1(C(=O)O)O)O)O)O	3.46		-6.08	-2.70	-2.32	acid
C00297	Sulfide	SR2					3591
C00298	Trypsin				9002-07-7		3592
C00299	Uridine	C9H12N2O6	0	244.201	58-96-8	1-[(2R,3R,4S,5R)-3,4-dihydroxy-5-(hydroxymethyl)oxolan-2-yl]pyrimidine-2,4-dione	3593	6029	CHEMBL100259	InChI=1S/C9H12N2O6/c12-3-4-6(14)7(15)8(17-4)11-2-1-5(13)10-9(11)16/h1-2,4,6-8,12,14-15H,3H2,(H,10,13,16)/t4-,6-,7-,8-/m1/s1	DRTQHJPVMGBUCF-XVFCMESISA-N	C1=CN(C(=O)NC1=O)C2C(C(C(O2)CO)O)O	C1=CN(C(=O)NC1=O)[C@H]2[C@@H]([C@@H]([C@H](O2)CO)O)O	9.7		-2.42	-2.42	-2.85	neutral
C00300	Creatine	C4H9N3O2	0	131.133	57-00-1	2-[carbamimidoyl(methyl)amino]acetic acid	3594	586	CHEMBL283800	InChI=1S/C4H9N3O2/c1-7(4(5)6)2-3(8)9/h2H2,1H3,(H3,5,6)(H,8,9)	CVSVTCORWBXHQV-UHFFFAOYSA-N	CN(CC(=O)O)C(=N)N	CN(CC(=O)O)C(=N)N	3.5	12.43	-2.86	-2.86	-1.10	zwitterion
C00301	ADP-ribose	C15H23N5O14P2	0	559.316		[[(2R,3S,4R,5R)-5-(6-aminopurin-9-yl)-3,4-dihydroxyoxolan-2-yl]methoxy-hydroxyphosphoryl] [(2R,3S,4R,5R)-3,4,5-trihydroxyoxolan-2-yl]methyl hydrogen phosphate	3595	445794	CHEMBL1161865 CHEMBL1231026 CHEMBL2360089	InChI=1S/C15H23N5O14P2/c16-12-7-13(18-3-17-12)20(4-19-7)14-10(23)8(21)5(32-14)1-30-35(26,27)34-36(28,29)31-2-6-9(22)11(24)15(25)33-6/h3-6,8-11,14-15,21-25H,1-2H2,(H,26,27)(H,28,29)(H2,16,17,18)/t5-,6-,8-,9-,10-,11-,14-,15-/m1/s1	SRNWOUGRCWSEMX-KEOHHSTQSA-N	C1=NC(=C2C(=N1)N(C=N2)C3C(C(C(O3)COP(=O)(O)OP(=O)(O)OCC4C(C(C(O4)O)O)O)O)O)N	C1=NC(=C2C(=N1)N(C=N2)[C@H]3[C@@H]([C@@H]([C@H](O3)COP(=O)(O)OP(=O)(O)OC[C@@H]4[C@H]([C@H]([C@@H](O4)O)O)O)O)O)N	1.86	4.92	-8.79	-6.16	-3.28	acid
C00302	Glutamate	C5H9NO4	0	147.129	617-65-2	2-aminopentanedioic acid	3596	611		InChI=1S/C5H9NO4/c6-3(5(9)10)1-2-4(7)8/h3H,1-2,6H2,(H,7,8)(H,9,10)	WHUUTDBJXJRKMK-UHFFFAOYSA-N	C(CC(=O)O)C(C(=O)O)N	C(CC(=O)O)C(C(=O)O)N
C00303	Glutamine	C5H10N2O3	0	146.144	6899-04-3	2,5-diamino-5-oxopentanoic acid	3597	738		InChI=1S/C5H10N2O3/c6-3(5(9)10)1-2-4(7)8/h3H,1-2,6H2,(H2,7,8)(H,9,10)	ZDXPYRJPNDTMRX-UHFFFAOYSA-N	C(CC(=O)N)C(C(=O)O)N	C(CC(=O)N)C(C(=O)O)N
C00304	Kanamycin	C18H33N3O10(R1)(R2)			8063-07-8		3598
C00305	Magnesium cation	Mg	2	24.305	22537-22-0	magnesium(2+)	3599	888		InChI=1S/Mg/q+2	JLVVSXFLKOJNIY-UHFFFAOYSA-N	[Mg+2]	[Mg+2]
C00306	Bradykinin	C50H73N15O11	0	1060.21	58-82-2	(2S)-2-[[(2S)-2-[[(2S)-1-[(2S)-2-[[(2S)-2-[[2-[[(2S)-1-[(2S)-1-[(2S)-2-amino-5-(diaminomethylideneamino)pentanoyl]pyrrolidine-2-carbonyl]pyrrolidine-2-carbonyl]amino]acetyl]amino]-3-phenylpropanoyl]amino]-3-hydroxypropanoyl]pyrrolidine-2-carbonyl]amino]-3-phenylpropanoyl]amino]-5-(diaminomethylideneamino)pentanoic acid	3600	439201	CHEMBL406291	InChI=1S/C50H73N15O11/c51-32(16-7-21-56-49(52)53)45(72)65-25-11-20-39(65)47(74)64-24-9-18-37(64)43(70)58-28-40(67)59-34(26-30-12-3-1-4-13-30)41(68)62-36(29-66)46(73)63-23-10-19-38(63)44(71)61-35(27-31-14-5-2-6-15-31)42(69)60-33(48(75)76)17-8-22-57-50(54)55/h1-6,12-15,32-39,66H,7-11,16-29,51H2,(H,58,70)(H,59,67)(H,60,69)(H,61,71)(H,62,68)(H,75,76)(H4,52,53,56)(H4,54,55,57)/t32-,33-,34-,35-,36-,37-…	QXZGBUJJYSLZLT-FDISYFBBSA-N	C1CC(N(C1)C(=O)C2CCCN2C(=O)C(CCCN=C(N)N)N)C(=O)NCC(=O)NC(CC3=CC=CC=C3)C(=O)NC(CO)C(=O)N4CCCC4C(=O)NC(CC5=CC=CC=C5)C(=O)NC(CCCN=C(N)N)C(=O)O	C1C[C@H](N(C1)C(=O)[C@@H]2CCCN2C(=O)[C@H](CCCN=C(N)N)N)C(=O)NCC(=O)N[C@@H](CC3=CC=CC=C3)C(=O)N[C@@H](CO)C(=O)N4CCC[C@H]4C(=O)N[C@@H](CC5=CC=CC=C5)C(=O)N[C@@H](CCCN=C(N)N)C(=O)O						none
C00307	CDP-choline	C14H26N4O11P2	0	488.324	987-78-0	[[(2R,3S,4R,5R)-5-(4-amino-2-oxopyrimidin-1-yl)-3,4-dihydroxyoxolan-2-yl]methoxy-hydroxyphosphoryl] 2-(trimethylazaniumyl)ethyl phosphate	3601	13804	CHEMBL1231700 CHEMBL1618340	InChI=1S/C14H26N4O11P2/c1-18(2,3)6-7-26-30(22,23)29-31(24,25)27-8-9-11(19)12(20)13(28-9)17-5-4-10(15)16-14(17)21/h4-5,9,11-13,19-20H,6-8H2,1-3H3,(H3-,15,16,21,22,23,24,25)/t9-,11-,12-,13-/m1/s1	RZZPDXZPRHQOCG-OJAKKHQRSA-N	C[N+](C)(C)CCOP(=O)([O-])OP(=O)(O)OCC1C(C(C(O1)N2C=CC(=NC2=O)N)O)O	C[N+](C)(C)CCOP(=O)([O-])OP(=O)(O)OC[C@@H]1[C@H]([C@H]([C@@H](O1)N2C=CC(=NC2=O)N)O)O	1.84		-7.45	-7.11	-2.23	acid
C00308	Canavanine	C5H12N4O3	0	176.174	543-38-4	(2S)-2-amino-4-(diaminomethylideneamino)oxybutanoic acid	3602	439202	CHEMBL443732	InChI=1S/C5H12N4O3/c6-3(4(10)11)1-2-12-9-5(7)8/h3H,1-2,6H2,(H,10,11)(H4,7,8,9)/t3-/m0/s1	FSBIGDSBMBYOPN-VKHMYHEASA-N	C(CON=C(N)N)C(C(=O)O)N	C(CON=C(N)N)[C@@H](C(=O)O)N	2.1	9.16	-4.42	-4.25	-2.01	zwitterion
C00309	D-Ribulose	C5H10O5	0	150.13	488-84-6	(3R,4R)-2-(hydroxymethyl)oxolane-2,3,4-triol	3603	439203	CHEMBL1341376	InChI=1S/C5H10O5/c6-2-5(9)4(8)3(7)1-10-5/h3-4,6-9H,1-2H2/t3-,4-,5?/m1/s1	LQXVFWRQNMEDEE-ZZKAVYKESA-N	C1C(C(C(O1)(CO)O)O)O	C1[C@H]([C@H](C(O1)(CO)O)O)O	10.29		-2.13	-2.13	-2.58	neutral
C00310	D-Xylulose	C5H10O5	0	150.13	551-84-8	(3S,4R)-2-(hydroxymethyl)oxolane-2,3,4-triol	3604	439204		InChI=1S/C5H10O5/c6-2-5(9)4(8)3(7)1-10-5/h3-4,6-9H,1-2H2/t3-,4+,5?/m1/s1	LQXVFWRQNMEDEE-OVEKKEMJSA-N	C1C(C(C(O1)(CO)O)O)O	C1[C@H]([C@@H](C(O1)(CO)O)O)O
C00311	Isocitrate	C6H8O7	0	192.124	320-77-4	1-hydroxypropane-1,2,3-tricarboxylic acid	3605	1198	CHEMBL539669	InChI=1S/C6H8O7/c7-3(8)1-2(5(10)11)4(9)6(12)13/h2,4,9H,1H2,(H,7,8)(H,10,11)(H,12,13)	ODBLHEXUDAPZAU-UHFFFAOYSA-N	C(C(C(C(=O)O)O)C(=O)O)C(=O)O	C(C(C(C(=O)O)O)C(=O)O)C(=O)O	3.07		-9.58	-1.45	-1.39	acid
C00312	L-Xylulose	C5H10O5	0	150.13	527-50-4	(3R,4S)-2-(hydroxymethyl)oxolane-2,3,4-triol	3606	439205		InChI=1S/C5H10O5/c6-2-5(9)4(8)3(7)1-10-5/h3-4,6-9H,1-2H2/t3-,4+,5?/m0/s1	LQXVFWRQNMEDEE-PYHARJCCSA-N	C1C(C(C(O1)(CO)O)O)O	C1[C@@H]([C@H](C(O1)(CO)O)O)O
C00313	Oxalyl-CoA	C23H36N7O19P3S	0	839.554		2-[2-[3-[[(2R)-4-[[[(2R,3S,4R,5R)-5-(6-aminopurin-9-yl)-4-hydroxy-3-phosphonooxyoxolan-2-yl]methoxy-hydroxyphosphoryl]oxy-hydroxyphosphoryl]oxy-2-hydroxy-3,3-dimethylbutanoyl]amino]propanoylamino]ethylsulfanyl]-2-oxoacetic acid	3607	11966123		InChI=1S/C23H36N7O19P3S/c1-23(2,16(33)19(34)26-4-3-12(31)25-5-6-53-22(37)21(35)36)8-46-52(43,44)49-51(41,42)45-7-11-15(48-50(38,39)40)14(32)20(47-11)30-10-29-13-17(24)27-9-28-18(13)30/h9-11,14-16,20,32-33H,3-8H2,1-2H3,(H,25,31)(H,26,34)(H,35,36)(H,41,42)(H,43,44)(H2,24,27,28)(H2,38,39,40)/t11-,14-,15-,16+,20-/m1/s1	QVXMZFTWJVBUHP-IBOSZNHHSA-N	CC(C)(COP(=O)(O)OP(=O)(O)OCC1C(C(C(O1)N2C=NC3=C(N=CN=C32)N)O)OP(=O)(O)O)C(C(=O)NCCC(=O)NCCSC(=O)C(=O)O)O	CC(C)(COP(=O)(O)OP(=O)(O)OC[C@@H]1[C@H]([C@H]([C@@H](O1)N2C=NC3=C(N=CN=C32)N)O)OP(=O)(O)O)[C@H](C(=O)NCCC(=O)NCCSC(=O)C(=O)O)O
C00314	Pyridoxine	C8H11NO3	0	169.178	65-23-6	4,5-bis(hydroxymethyl)-2-methylpyridin-3-ol	3608	1054	CHEMBL1364	InChI=1S/C8H11NO3/c1-5-8(12)7(4-11)6(3-10)2-9-5/h2,10-12H,3-4H2,1H3	LXNHXLLTXMVWPM-UHFFFAOYSA-N	CC1=NC=C(C(=C1O)CO)CO	CC1=NC=C(C(=C1O)CO)CO	9.4	5.58	-0.96	-0.95	0.08	neutral
C00315	Spermidine	C7H19N3	0	145.246	124-20-9	N'-(3-aminopropyl)butane-1,4-diamine	3609	1102	CHEMBL19612	InChI=1S/C7H19N3/c8-4-1-2-6-10-7-3-5-9/h10H,1-9H2	ATHGHQPFGPMSJY-UHFFFAOYSA-N	C(CCNCCCN)CN	C(CCNCCCN)CN		10.68	-7.40	-1.15	-0.34	base
C00317	Amylopectin				9037-22-3		3611
C00318	L-Carnitine	C7H15NO3	0	161.199	541-15-1	(3R)-3-hydroxy-4-(trimethylazaniumyl)butanoate	3612	10917	CHEMBL1149 CHEMBL1229656	InChI=1S/C7H15NO3/c1-8(2,3)5-6(9)4-7(10)11/h6,9H,4-5H2,1-3H3/t6-/m1/s1	PHIQHXFUZVPYII-ZCFIWIBFSA-N	C[N+](C)(C)CC(CC(=O)[O-])O	C[N+](C)(C)C[C@@H](CC(=O)[O-])O	4.2		-4.12	-4.89	-1.81	acid
C00319	Sphingosine	C18H37NO2	0	299.492	123-78-4	(E,2S,3R)-2-aminooctadec-4-ene-1,3-diol	3613	5280335	CHEMBL67166	InChI=1S/C18H37NO2/c1-2-3-4-5-6-7-8-9-10-11-12-13-14-15-18(21)17(19)16-20/h14-15,17-18,20-21H,2-13,16,19H2,1H3/b15-14+/t17-,18+/m0/s1	WWUZIQQURGPMPG-KRWOKUGFSA-N	CCCCCCCCCCCCCC=CC(C(CO)N)O	CCCCCCCCCCCCC/C=C/[C@H]([C@H](CO)N)O		9.23	2.75	4.57	3.92	base
C00320	Thiosulfate	HS2O3	-1	113.136		hydroxy-oxido-oxo-sulfanylidene-lambda6-sulfane	3614	439208		InChI=1S/H2O3S2/c1-5(2,3)4/h(H2,1,2,3,4)/p-1	DHCDFWKWKRSZHF-UHFFFAOYSA-M	OS(=O)(=S)[O-]	OS(=O)(=S)[O-]
C00322	2-Oxoadipate	C6H8O5	0	160.125	3184-35-8	2-oxohexanedioic acid	3616	71		InChI=1S/C6H8O5/c7-4(6(10)11)2-1-3-5(8)9/h1-3H2,(H,8,9)(H,10,11)	FGSBNBBHOZHUBO-UHFFFAOYSA-N	C(CC(=O)C(=O)O)CC(=O)O	C(CC(=O)C(=O)O)CC(=O)O
C00323	Caffeoyl-CoA	C30H42N7O19P3S	0	929.676	53034-79-0	S-[2-[3-[[(2R)-4-[[[(2R,3S,4R,5R)-5-(6-aminopurin-9-yl)-4-hydroxy-3-phosphonooxyoxolan-2-yl]methoxy-hydroxyphosphoryl]oxy-hydroxyphosphoryl]oxy-2-hydroxy-3,3-dimethylbutanoyl]amino]propanoylamino]ethyl] (E)-3-(3,4-dihydroxyphenyl)prop-2-enethioate	3617	11966126		InChI=1S/C30H42N7O19P3S/c1-30(2,25(43)28(44)33-8-7-20(40)32-9-10-60-21(41)6-4-16-3-5-17(38)18(39)11-16)13-53-59(50,51)56-58(48,49)52-12-19-24(55-57(45,46)47)23(42)29(54-19)37-15-36-22-26(31)34-14-35-27(22)37/h3-6,11,14-15,19,23-25,29,38-39,42-43H,7-10,12-13H2,1-2H3,(H,32,40)(H,33,44)(H,48,49)(H,50,51)(H2,31,34,35)(H2,45,46,47)/b6-4+/t19-,23-,24-,25+,29-/m1/s1	QHRGJMIMHCLHRG-ZSELIEHESA-N	CC(C)(COP(=O)(O)OP(=O)(O)OCC1C(C(C(O1)N2C=NC3=C(N=CN=C32)N)O)OP(=O)(O)O)C(C(=O)NCCC(=O)NCCSC(=O)C=CC4=CC(=C(C=C4)O)O)O	CC(C)(COP(=O)(O)OP(=O)(O)OC[C@@H]1[C@H]([C@H]([C@@H](O1)N2C=NC3=C(N=CN=C32)N)O)OP(=O)(O)O)[C@H](C(=O)NCCC(=O)NCCSC(=O)/C=C/C4=CC(=C(C=C4)O)O)O
C00324	Ferricyanide	C6FeN6	-3	211.949	13408-62-3	iron(3+);hexacyanide	3618	439210		InChI=1S/6CN.Fe/c6*1-2;/q6*-1;+3	YAGKRVSRTSUGEY-UHFFFAOYSA-N	[C-]#N.[C-]#N.[C-]#N.[C-]#N.[C-]#N.[C-]#N.[Fe+3]	[C-]#N.[C-]#N.[C-]#N.[C-]#N.[C-]#N.[C-]#N.[Fe+3]
C00325	GDP-L-fucose	C16H25N5O15P2	0	589.342		[[(2R,3S,4R,5R)-5-(2-amino-6-oxo-1H-purin-9-yl)-3,4-dihydroxyoxolan-2-yl]methoxy-hydroxyphosphoryl] [(2R,3S,4R,5S,6S)-3,4,5-trihydroxy-6-methyloxan-2-yl] hydrogen phosphate	3619	135398655	CHEMBL1229250	InChI=1S/C16H25N5O15P2/c1-4-7(22)9(24)11(26)15(33-4)35-38(30,31)36-37(28,29)32-2-5-8(23)10(25)14(34-5)21-3-18-6-12(21)19-16(17)20-13(6)27/h3-5,7-11,14-15,22-26H,2H2,1H3,(H,28,29)(H,30,31)(H3,17,19,20,27)/t4-,5+,7+,8+,9+,10+,11-,14+,15+/m0/s1	LQEBEXMHBLQMDB-JGQUBWHWSA-N	CC1C(C(C(C(O1)OP(=O)(O)OP(=O)(O)OCC2C(C(C(O2)N3C=NC4=C3N=C(NC4=O)N)O)O)O)O)O	C[C@H]1[C@H]([C@H]([C@@H]([C@H](O1)OP(=O)(O)OP(=O)(O)OC[C@@H]2[C@H]([C@H]([C@@H](O2)N3C=NC4=C3N=C(NC4=O)N)O)O)O)O)O	1.73	1.96	-8.99	-4.24	-3.60	acid
C00326	Glycoprotein						3620
C00327	L-Citrulline	C6H13N3O3	0	175.186	372-75-8	(2S)-2-amino-5-(carbamoylamino)pentanoic acid	3621	9750	CHEMBL444814	InChI=1S/C6H13N3O3/c7-4(5(10)11)2-1-3-9-6(8)12/h4H,1-3,7H2,(H,10,11)(H3,8,9,12)/t4-/m0/s1	RHGKLRLOHDJJDR-BYPYZUCNSA-N	C(CC(C(=O)O)N)CNC(=O)N	C(C[C@@H](C(=O)O)N)CNC(=O)N	2.27	9.23	-3.94	-3.93	-1.15	zwitterion
C00328	L-Kynurenine	C10H12N2O3	0	208.214	2922-83-0	(2S)-2-amino-4-(2-aminophenyl)-4-oxobutanoic acid	3622	161166	CHEMBL498416	InChI=1S/C10H12N2O3/c11-7-4-2-1-3-6(7)9(13)5-8(12)10(14)15/h1-4,8H,5,11-12H2,(H,14,15)/t8-/m0/s1	YGPSJZOEDVAXAB-QMMMGPOBSA-N	C1=CC=C(C(=C1)C(=O)CC(C(=O)O)N)N	C1=CC=C(C(=C1)C(=O)C[C@@H](C(=O)O)N)N	1.19	8.96	-1.92	-1.91	0.25	zwitterion
C00329	D-Glucosamine	C6H13NO5	0	179.171	3416-24-8	(3R,4R,5S,6R)-3-amino-6-(hydroxymethyl)oxane-2,4,5-triol	3623	439213	CHEMBL234432 CHEMBL493287 CHEMBL606759	InChI=1S/C6H13NO5/c7-3-5(10)4(9)2(1-8)12-6(3)11/h2-6,8-11H,1,7H2/t2-,3-,4-,5-,6?/m1/s1	MSWZFWKMSRAUBD-IVMDWMLBSA-N	C(C1C(C(C(C(O1)O)N)O)O)O	C([C@@H]1[C@H]([C@@H]([C@H](C(O1)O)N)O)O)O	11.73	8.23	-3.93	-3.04	-3.25	neutral
C00330	Deoxyguanosine	C10H13N5O4	0	267.241	961-07-9	2-amino-9-[(2R,4S,5R)-4-hydroxy-5-(hydroxymethyl)oxolan-2-yl]-1H-purin-6-one	3624	135398592	CHEMBL68908	InChI=1S/C10H13N5O4/c11-10-13-8-7(9(18)14-10)12-3-15(8)6-1-4(17)5(2-16)19-6/h3-6,16-17H,1-2H2,(H3,11,13,14,18)/t4-,5+,6+/m0/s1	YKBGVTZYEHREMT-KVQBGUIXSA-N	C1C(C(OC1N2C=NC3=C2N=C(NC3=O)N)CO)O	C1[C@@H]([C@H](O[C@H]1N2C=NC3=C2N=C(NC3=O)N)CO)O	11.58	0.98	-0.82	-0.82	-1.25	neutral
C00331	Indolepyruvate	C11H9NO3	0	203.194	392-12-1	3-(1H-indol-3-yl)-2-oxopropanoic acid	3625	803	CHEMBL485012	InChI=1S/C11H9NO3/c13-10(11(14)15)5-7-6-12-9-4-2-1-3-8(7)9/h1-4,6,12H,5H2,(H,14,15)	RSTKLPZEZYGQPY-UHFFFAOYSA-N	C1=CC=C2C(=C1)C(=CN2)CC(=O)C(=O)O	C1=CC=C2C(=C1)C(=CN2)CC(=O)C(=O)O	3.49		-1.38	2.00	1.36	acid
C00332	Acetoacetyl-CoA	C25H40N7O18P3S	0	851.607	1420-36-6	S-[2-[3-[[(2R)-4-[[[(2R,3S,4R,5R)-5-(6-aminopurin-9-yl)-4-hydroxy-3-phosphonooxyoxolan-2-yl]methoxy-hydroxyphosphoryl]oxy-hydroxyphosphoryl]oxy-2-hydroxy-3,3-dimethylbutanoyl]amino]propanoylamino]ethyl] 3-oxobutanethioate	3626	92153		InChI=1S/C25H40N7O18P3S/c1-13(33)8-16(35)54-7-6-27-15(34)4-5-28-23(38)20(37)25(2,3)10-47-53(44,45)50-52(42,43)46-9-14-19(49-51(39,40)41)18(36)24(48-14)32-12-31-17-21(26)29-11-30-22(17)32/h11-12,14,18-20,24,36-37H,4-10H2,1-3H3,(H,27,34)(H,28,38)(H,42,43)(H,44,45)(H2,26,29,30)(H2,39,40,41)/t14-,18-,19-,20+,24-/m1/s1	OJFDKHTZOUZBOS-CITAKDKDSA-N	CC(=O)CC(=O)SCCNC(=O)CCNC(=O)C(C(C)(C)COP(=O)(O)OP(=O)(O)OCC1C(C(C(O1)N2C=NC3=C(N=CN=C32)N)O)OP(=O)(O)O)O	CC(=O)CC(=O)SCCNC(=O)CCNC(=O)[C@@H](C(C)(C)COP(=O)(O)OP(=O)(O)OC[C@@H]1[C@H]([C@H]([C@@H](O1)N2C=NC3=C(N=CN=C32)N)O)OP(=O)(O)O)O
C00333	D-Galacturonate	C6H10O7	0	194.139	685-73-4	(2S,3R,4S,5R)-3,4,5,6-tetrahydroxyoxane-2-carboxylic acid	3627	439215		InChI=1S/C6H10O7/c7-1-2(8)4(5(10)11)13-6(12)3(1)9/h1-4,6-9,12H,(H,10,11)/t1-,2+,3+,4-,6?/m0/s1	AEMOLEFTQBMNLQ-YMDCURPLSA-N	C1(C(C(OC(C1O)O)C(=O)O)O)O	[C@@H]1([C@H]([C@H](OC([C@@H]1O)O)C(=O)O)O)O
C00334	4-Aminobutanoate	C4H9NO2	0	103.12	56-12-2	4-aminobutanoic acid	3628	119	CHEMBL96	InChI=1S/C4H9NO2/c5-3-1-2-4(6)7/h1-3,5H2,(H,6,7)	BTCSSZJGUNDROE-UHFFFAOYSA-N	C(CC(=O)O)CN	C(CC(=O)O)CN	4.53	10.22	-2.89	-2.89	-0.19	zwitterion
C00337	(S)-Dihydroorotate	C5H6N2O4	0	158.112	5988-19-2	(4S)-2,6-dioxo-1,3-diazinane-4-carboxylic acid	3630	439216		InChI=1S/C5H6N2O4/c8-3-1-2(4(9)10)6-5(11)7-3/h2H,1H2,(H,9,10)(H2,6,7,8,11)/t2-/m0/s1	UFIVEPVSAGBUSI-REOHCLBHSA-N	C1C(NC(=O)NC1=O)C(=O)O	C1[C@H](NC(=O)NC1=O)C(=O)O
C00338	Lipopolysaccharide						3631
C00339	Long-chain alcohol	CH3OR					3632
C00340	Reduced rubredoxin						3633
C00341	Geranyl diphosphate	C10H20O7P2	0	314.209		[(2E)-3,7-dimethylocta-2,6-dienyl] phosphono hydrogen phosphate	3634	445995	CHEMBL41342	InChI=1S/C10H20O7P2/c1-9(2)5-4-6-10(3)7-8-16-19(14,15)17-18(11,12)13/h5,7H,4,6,8H2,1-3H3,(H,14,15)(H2,11,12,13)/b10-7+	GVVPGTZRZFNKDS-JXMROGBWSA-N	CC(=CCCC(=CCOP(=O)(O)OP(=O)(O)O)C)C	CC(=CCC/C(=C/COP(=O)(O)OP(=O)(O)O)/C)C	1.77		-3.08	1.96	2.91	acid
C00342	Thioredoxin	C10H14N4O4S2R4			52500-60-4		3635
C00343	Thioredoxin disulfide	C10H12N4O4S2R4					3636
C00344	Phosphatidylglycerol	C8H13O10PR2					3637
C00345	6-Phospho-D-gluconate	C6H13O10P	0	276.135		(2R,3S,4R,5R)-2,3,4,5-tetrahydroxy-6-phosphonooxyhexanoic acid	3638	91493	CHEMBL1230513	InChI=1S/C6H13O10P/c7-2(1-16-17(13,14)15)3(8)4(9)5(10)6(11)12/h2-5,7-10H,1H2,(H,11,12)(H2,13,14,15)/t2-,3-,4+,5-/m1/s1	BIRSGZKFKXLSJQ-SQOUGZDYSA-N	C(C(C(C(C(C(=O)O)O)O)O)O)OP(=O)(O)O	C([C@H]([C@H]([C@@H]([C@H](C(=O)O)O)O)O)O)OP(=O)(O)O	1.49		-10.15	-3.53	-3.38	acid
C00346	Ethanolamine phosphate	C2H8NO4P	0	141.063	1071-23-4	2-aminoethyl dihydrogen phosphate	3639	1015	CHEMBL146972	InChI=1S/C2H8NO4P/c3-1-2-7-8(4,5)6/h1-3H2,(H2,4,5,6)	SUHOOTKUPISOBE-UHFFFAOYSA-N	C(COP(=O)(O)O)N	C(COP(=O)(O)O)N	1.54	10.02	-3.33	-2.45	-0.95	zwitterion
C00347	Long-chain carboxylate	C3H5O2R					3640
C00348	all-trans-Undecaprenyl phosphate	C55H91O4P	0	847.282		[(2E,6E,10E,14E,18E,22E,26E,30E,34E,38E)-3,7,11,15,19,23,27,31,35,39,43-undecamethyltetratetraconta-2,6,10,14,18,22,26,30,34,38,42-undecaenyl] dihydrogen phosphate	3641	5280338		InChI=1S/C55H91O4P/c1-45(2)23-13-24-46(3)25-14-26-47(4)27-15-28-48(5)29-16-30-49(6)31-17-32-50(7)33-18-34-51(8)35-19-36-52(9)37-20-38-53(10)39-21-40-54(11)41-22-42-55(12)43-44-59-60(56,57)58/h23,25,27,29,31,33,35,37,39,41,43H,13-22,24,26,28,30,32,34,36,38,40,42,44H2,1-12H3,(H2,56,57,58)/b46-25+,47-27+,48-29+,49-31+,50-33+,51-35+,52-37+,53-39+,54-41+,55-43+	UFPHFKCTOZIAFY-RDQGWRCRSA-N	CC(=CCCC(=CCCC(=CCCC(=CCCC(=CCCC(=CCCC(=CCCC(=CCCC(=CCCC(=CCCC(=CCOP(=O)(O)O)C)C)C)C)C)C)C)C)C)C)C	CC(=CCC/C(=C/CC/C(=C/CC/C(=C/CC/C(=C/CC/C(=C/CC/C(=C/CC/C(=C/CC/C(=C/CC/C(=C/CC/C(=C/COP(=O)(O)O)/C)/C)/C)/C)/C)/C)/C)/C)/C)/C)C
C00349	2-Methyl-3-oxopropanoate	C4H6O3	0	102.089		2-methyl-3-oxopropanoic acid	3642	296		InChI=1S/C4H6O3/c1-3(2-5)4(6)7/h2-3H,1H3,(H,6,7)	VOKUMXABRRXHAR-UHFFFAOYSA-N	CC(C=O)C(=O)O	CC(C=O)C(=O)O
C00350	Phosphatidylethanolamine	C7H12NO8PR2			39382-08-6		3643
C00351	5'-Phosphooligonucleotide	C10H19O14P3R2(C5H8O5PR)n					3644
C00352	D-Glucosamine 6-phosphate	C6H14NO8P	0	259.151	3616-42-0	[(2R,3S,4R,5R)-5-amino-3,4,6-trihydroxyoxan-2-yl]methyl dihydrogen phosphate	3645	440997	CHEMBL2448885 CHEMBL3426569	InChI=1S/C6H14NO8P/c7-3-5(9)4(8)2(15-6(3)10)1-14-16(11,12)13/h2-6,8-10H,1,7H2,(H2,11,12,13)/t2-,3-,4-,5-,6?/m1/s1	XHMJOUIAFHJHBW-IVMDWMLBSA-N	C(C1C(C(C(C(O1)O)N)O)O)OP(=O)(O)O	C([C@@H]1[C@H]([C@@H]([C@H](C(O1)O)N)O)O)OP(=O)(O)O	1.22	8.23	-5.39	-4.18	-3.14	acid
C00353	Geranylgeranyl diphosphate	C20H36O7P2	0	450.443	6699-20-3	phosphono [(2E,6E,10E)-3,7,11,15-tetramethylhexadeca-2,6,10,14-tetraenyl] hydrogen phosphate	3646	447277	CHEMBL1229266	InChI=1S/C20H36O7P2/c1-17(2)9-6-10-18(3)11-7-12-19(4)13-8-14-20(5)15-16-26-29(24,25)27-28(21,22)23/h9,11,13,15H,6-8,10,12,14,16H2,1-5H3,(H,24,25)(H2,21,22,23)/b18-11+,19-13+,20-15+	OINNEUNVOZHBOX-QIRCYJPOSA-N	CC(=CCCC(=CCCC(=CCCC(=CCOP(=O)(O)OP(=O)(O)O)C)C)C)C	CC(=CCC/C(=C/CC/C(=C/CC/C(=C/COP(=O)(O)OP(=O)(O)O)/C)/C)/C)C	1.77		0.24	5.28	6.36	acid
C00354	D-Fructose 1,6-bisphosphate	C6H14O12P2	0	340.116	488-69-7	[(2R,3S,4S)-3,4,5-trihydroxy-5-(phosphonooxymethyl)oxolan-2-yl]methyl dihydrogen phosphate	3647	172313	CHEMBL1089962 CHEMBL2111113 CHEMBL97893	InChI=1S/C6H14O12P2/c7-4-3(1-16-19(10,11)12)18-6(9,5(4)8)2-17-20(13,14)15/h3-5,7-9H,1-2H2,(H2,10,11,12)(H2,13,14,15)/t3-,4-,5+,6?/m1/s1	RNBGYGVWRKECFJ-VRPWFDPXSA-N	C(C1C(C(C(O1)(COP(=O)(O)O)O)O)O)OP(=O)(O)O	C([C@@H]1[C@H]([C@@H](C(O1)(COP(=O)(O)O)O)O)O)OP(=O)(O)O	0.89		-10.12	-3.01	-2.99	acid
C00355	3,4-Dihydroxy-L-phenylalanine	C9H11NO4	0	197.188	59-92-7	(2S)-2-amino-3-(3,4-dihydroxyphenyl)propanoic acid	3648	6047	CHEMBL1009	InChI=1S/C9H11NO4/c10-6(9(13)14)3-5-1-2-7(11)8(12)4-5/h1-2,4,6,11-12H,3,10H2,(H,13,14)/t6-/m0/s1	WTDRDQBEARUVNC-LURJTMIESA-N	C1=CC(=C(C=C1CC(C(=O)O)N)O)O	C1=CC(=C(C=C1C[C@@H](C(=O)O)N)O)O	1.65	9.06	-1.80	-1.79	0.05	zwitterion
C00356	(S)-3-Hydroxy-3-methylglutaryl-CoA	C27H44N7O20P3S	0	911.659	1553-55-5	(3S)-5-[2-[3-[[(2R)-4-[[[(2R,3S,4R,5R)-5-(6-aminopurin-9-yl)-4-hydroxy-3-phosphonooxyoxolan-2-yl]methoxy-hydroxyphosphoryl]oxy-hydroxyphosphoryl]oxy-2-hydroxy-3,3-dimethylbutanoyl]amino]propanoylamino]ethylsulfanyl]-3-hydroxy-3-methyl-5-oxopentanoic acid	3649	445127	CHEMBL1794644	InChI=1S/C27H44N7O20P3S/c1-26(2,21(40)24(41)30-5-4-15(35)29-6-7-58-17(38)9-27(3,42)8-16(36)37)11-51-57(48,49)54-56(46,47)50-10-14-20(53-55(43,44)45)19(39)25(52-14)34-13-33-18-22(28)31-12-32-23(18)34/h12-14,19-21,25,39-40,42H,4-11H2,1-3H3,(H,29,35)(H,30,41)(H,36,37)(H,46,47)(H,48,49)(H2,28,31,32)(H2,43,44,45)/t14-,19-,20-,21+,25-,27+/m1/s1	CABVTRNMFUVUDM-VRHQGPGLSA-N	CC(C)(COP(=O)(O)OP(=O)(O)OCC1C(C(C(O1)N2C=NC3=C(N=CN=C32)N)O)OP(=O)(O)O)C(C(=O)NCCC(=O)NCCSC(=O)CC(C)(CC(=O)O)O)O	C[C@](CC(=O)O)(CC(=O)SCCNC(=O)CCNC(=O)[C@@H](C(C)(C)COP(=O)(O)OP(=O)(O)OC[C@@H]1[C@H]([C@H]([C@@H](O1)N2C=NC3=C(N=CN=C32)N)O)OP(=O)(O)O)O)O	0.82	4.9	-15.74	-6.59	-1.72	acid
C00357	N-Acetyl-D-glucosamine 6-phosphate	C8H16NO9P	0	301.188		[(2R,3S,4R,5R)-5-acetamido-3,4,6-trihydroxyoxan-2-yl]methyl dihydrogen phosphate	3650	440996		InChI=1S/C8H16NO9P/c1-3(10)9-5-7(12)6(11)4(18-8(5)13)2-17-19(14,15)16/h4-8,11-13H,2H2,1H3,(H,9,10)(H2,14,15,16)/t4-,5-,6-,7-,8?/m1/s1	BRGMHAYQAZFZDJ-RTRLPJTCSA-N	CC(=O)NC1C(C(C(OC1O)COP(=O)(O)O)O)O	CC(=O)N[C@@H]1[C@H]([C@@H]([C@H](OC1O)COP(=O)(O)O)O)O
C00360	dAMP	C10H14N5O6P	0	331.222	653-63-4	[(2R,3S,5R)-5-(6-aminopurin-9-yl)-3-hydroxyoxolan-2-yl]methyl dihydrogen phosphate	3651	12599	CHEMBL1206239	InChI=1S/C10H14N5O6P/c11-9-8-10(13-3-12-9)15(4-14-8)7-1-5(16)6(21-7)2-20-22(17,18)19/h3-7,16H,1-2H2,(H2,11,12,13)(H2,17,18,19)/t5-,6+,7+/m0/s1	KHWCHTKSEGGWEX-RRKCRQDMSA-N	C1C(C(OC1N2C=NC3=C(N=CN=C32)N)COP(=O)(O)O)O	C1[C@@H]([C@H](O[C@H]1N2C=NC3=C(N=CN=C32)N)COP(=O)(O)O)O	1.23	3.94	-4.84	-3.85	-0.83	acid
C00361	dGDP	C10H15N5O10P2	0	427.201		[(2R,3S,5R)-5-(2-amino-6-oxo-1H-purin-9-yl)-3-hydroxyoxolan-2-yl]methyl phosphono hydrogen phosphate	3652	135398595	CHEMBL1232205	InChI=1S/C10H15N5O10P2/c11-10-13-8-7(9(17)14-10)12-3-15(8)6-1-4(16)5(24-6)2-23-27(21,22)25-26(18,19)20/h3-6,16H,1-2H2,(H,21,22)(H2,18,19,20)(H3,11,13,14,17)/t4-,5+,6+/m0/s1	CIKGWCTVFSRMJU-KVQBGUIXSA-N	C1C(C(OC1N2C=NC3=C2N=C(NC3=O)N)COP(=O)(O)OP(=O)(O)O)O	C1[C@@H]([C@H](O[C@H]1N2C=NC3=C2N=C(NC3=O)N)COP(=O)(O)OP(=O)(O)O)O	1.77	0.44	-7.39	-2.53	-1.42	acid
C00362	dGMP	C10H14N5O7P	0	347.221	902-04-5	[(2R,3S,5R)-5-(2-amino-6-oxo-1H-purin-9-yl)-3-hydroxyoxolan-2-yl]methyl dihydrogen phosphate	3653	135398597	CHEMBL477487	InChI=1S/C10H14N5O7P/c11-10-13-8-7(9(17)14-10)12-3-15(8)6-1-4(16)5(22-6)2-21-23(18,19)20/h3-6,16H,1-2H2,(H2,18,19,20)(H3,11,13,14,17)/t4-,5+,6+/m0/s1	LTFMZDNNPPEQNG-KVQBGUIXSA-N	C1C(C(OC1N2C=NC3=C2N=C(NC3=O)N)COP(=O)(O)O)O	C1[C@@H]([C@H](O[C@H]1N2C=NC3=C2N=C(NC3=O)N)COP(=O)(O)O)O	1.23	0.78	-4.46	-1.39	-1.13	acid
C00363	dTDP	C10H16N2O11P2	0	402.188	491-97-4	[(2R,3S,5R)-3-hydroxy-5-(5-methyl-2,4-dioxopyrimidin-1-yl)oxolan-2-yl]methyl phosphono hydrogen phosphate	3654	164628	CHEMBL259724	InChI=1S/C10H16N2O11P2/c1-5-3-12(10(15)11-9(5)14)8-2-6(13)7(22-8)4-21-25(19,20)23-24(16,17)18/h3,6-8,13H,2,4H2,1H3,(H,19,20)(H,11,14,15)(H2,16,17,18)/t6-,7+,8+/m0/s1	UJLXYODCHAELLY-XLPZGREQSA-N	CC1=CN(C(=O)NC1=O)C2CC(C(O2)COP(=O)(O)OP(=O)(O)O)O	CC1=CN(C(=O)NC1=O)[C@H]2C[C@@H]([C@H](O2)COP(=O)(O)OP(=O)(O)O)O	1.77		-6.70	-1.66	-1.28	acid
C00364	dTMP	C10H15N2O8P	0	322.209	365-07-1	[(2R,3S,5R)-3-hydroxy-5-(5-methyl-2,4-dioxopyrimidin-1-yl)oxolan-2-yl]methyl dihydrogen phosphate	3655	9700	CHEMBL394429	InChI=1S/C10H15N2O8P/c1-5-3-12(10(15)11-9(5)14)8-2-6(13)7(20-8)4-19-21(16,17)18/h3,6-8,13H,2,4H2,1H3,(H,11,14,15)(H2,16,17,18)/t6-,7+,8+/m0/s1	GYOZYWVXFNDGLU-XLPZGREQSA-N	CC1=CN(C(=O)NC1=O)C2CC(C(O2)COP(=O)(O)O)O	CC1=CN(C(=O)NC1=O)[C@H]2C[C@@H]([C@H](O2)COP(=O)(O)O)O	1.23		-4.77	-1.24	-1.40	acid
C00365	dUMP	C9H13N2O8P	0	308.182	964-26-1	[(2R,3S,5R)-5-(2,4-dioxopyrimidin-1-yl)-3-hydroxyoxolan-2-yl]methyl dihydrogen phosphate	3656	65063	CHEMBL211312	InChI=1S/C9H13N2O8P/c12-5-3-8(11-2-1-7(13)10-9(11)14)19-6(5)4-18-20(15,16)17/h1-2,5-6,8,12H,3-4H2,(H,10,13,14)(H2,15,16,17)/t5-,6+,8+/m0/s1	JSRLJPSBLDHEIO-SHYZEUOFSA-N	C1C(C(OC1N2C=CC(=O)NC2=O)COP(=O)(O)O)O	C1[C@@H]([C@H](O[C@H]1N2C=CC(=O)NC2=O)COP(=O)(O)O)O	1.23		-5.16	-1.64	-1.71	acid
C00366	Urate	C5H4N4O3	0	168.11	69-93-2	7,9-dihydro-3H-purine-2,6,8-trione	3657	1175	CHEMBL792	InChI=1S/C5H4N4O3/c10-3-1-2(7-4(11)6-1)8-5(12)9-3/h(H4,6,7,8,9,10,11,12)	LEHOTFFKMJEONL-UHFFFAOYSA-N	C12=C(NC(=O)N1)NC(=O)NC2=O	C12=C(NC(=O)N1)NC(=O)NC2=O	8.17		0.69	0.75	-0.53	neutral
C00367	Casein				9000-71-9		3658
C00369	Starch	(C12H20O10)n			9005-25-8		3659
C00370	Sterol	C17H28O	0	248.404		2,3,4,5,6,7,8,9,10,11,12,13,14,15,16,17-hexadecahydro-1H-cyclopenta[a]phenanthren-3-ol	3660	1107		InChI=1S/C17H28O/c18-13-6-9-15-12(10-13)5-8-16-14-3-1-2-11(14)4-7-17(15)16/h11-18H,1-10H2	FPXSXMFOYWRHDX-UHFFFAOYSA-N	C1CC2CCC3C4CCC(CC4CCC3C2C1)O	C1CC2CCC3C4CCC(CC4CCC3C2C1)O
C00371	Zeatin	C10H13N5O	0	219.243	1637-39-4	(E)-2-methyl-4-(7H-purin-6-ylamino)but-2-en-1-ol	3661	449093	CHEMBL525239	InChI=1S/C10H13N5O/c1-7(4-16)2-3-11-9-8-10(13-5-12-8)15-6-14-9/h2,5-6,16H,3-4H2,1H3,(H2,11,12,13,14,15)/b7-2+	UZKQTCBAMSWPJD-FARCUNLSSA-N	CC(=CCNC1=NC=NC2=C1NC=N2)CO	C/C(=C\CNC1=NC=NC2=C1NC=N2)/CO	9.87	4.03	-0.15	-0.15	0.70	neutral
C00372	Dextran	(C12H20O10)n			9004-54-0		3662
C00373	Elastin				9007-58-3		3663
C00374	Heparin	(C26H40N2O36S5)n			9005-49-6		3664
C00375	RCH2NH2	CH4NR					3665
C00376	Retinal	C20H28O	0	284.436	116-31-4	(2E,4E,6E,8E)-3,7-dimethyl-9-(2,6,6-trimethylcyclohexen-1-yl)nona-2,4,6,8-tetraenal	3666	638015	CHEMBL81379	InChI=1S/C20H28O/c1-16(8-6-9-17(2)13-15-21)11-12-19-18(3)10-7-14-20(19,4)5/h6,8-9,11-13,15H,7,10,14H2,1-5H3/b9-6+,12-11+,16-8+,17-13+	NCYCYZXNIZJOKI-OVSJKPMPSA-N	CC1=C(C(CCC1)(C)C)C=CC(=CC=CC(=CC=O)C)C	CC1=C(C(CCC1)(C)C)/C=C/C(=C/C=C/C(=C/C=O)/C)/C			4.86	4.86	5.72	neutral
C00377	Steroid						3667
C00378	Thiamine	C12H17N4OS	1	265.355		2-[3-[(4-amino-2-methylpyrimidin-5-yl)methyl]-4-methyl-1,3-thiazol-3-ium-5-yl]ethanol	3668	1130	CHEMBL1547	InChI=1S/C12H17N4OS/c1-8-11(3-4-17)18-7-16(8)6-10-5-14-9(2)15-12(10)13/h5,7,17H,3-4,6H2,1-2H3,(H2,13,14,15)/q+1	JZRWCGZRTZMZEH-UHFFFAOYSA-N	CC1=C(SC=[N+]1CC2=CN=C(N=C2N)C)CCO	CC1=C(SC=[N+]1CC2=CN=C(N=C2N)C)CCO		5.54	-3.10	-3.10	0.61	neutral
C00379	Xylitol	C5H12O5	0	152.146	87-99-0	(2S,4R)-pentane-1,2,3,4,5-pentol	3669	6912	CHEMBL1865120 CHEMBL96783	InChI=1S/C5H12O5/c6-1-3(8)5(10)4(9)2-7/h3-10H,1-2H2/t3-,4+,5?	HEBKCHPVOIAQTA-NGQZWQHPSA-N	C(C(C(C(CO)O)O)O)O	C([C@H](C([C@H](CO)O)O)O)O	12.76		-3.10	-3.10	-2.95	neutral
C00380	Cytosine	C4H5N3O	0	111.102	71-30-7	6-amino-1H-pyrimidin-2-one	3670	597	CHEMBL15913	InChI=1S/C4H5N3O/c5-3-1-2-6-4(8)7-3/h1-2H,(H3,5,6,7,8)	OPTASPLRGRRNAP-UHFFFAOYSA-N	C1=C(NC(=O)N=C1)N	C1=C(NC(=O)N=C1)N	9.98		-1.24	-1.24	-0.65	neutral
C00381	Dolichol	C20H36O(C5H8)n	0			(6Z,10E,14E)-3,7,11,15,19-pentamethylicosa-6,10,14,18-tetraen-1-ol	3671	24892719		InChI=1S/C25H44O/c1-21(2)11-7-12-22(3)13-8-14-23(4)15-9-16-24(5)17-10-18-25(6)19-20-26/h11,13,15,17,25-26H,7-10,12,14,16,18-20H2,1-6H3/b22-13+,23-15+,24-17-	KLGBTYNAYAZPFD-QOLULZROSA-N	CC(CCC=C(C)CCC=C(C)CCC=C(C)CCC=C(C)C)CCO	CC(CC/C=C(/C)\CC/C=C(\C)/CC/C=C(\C)/CCC=C(C)C)CCO
C00383	Malonate	C3H4O4	0	104.061	141-82-2	propanedioic acid	3673	867	CHEMBL7942	InChI=1S/C3H4O4/c4-2(5)1-3(6)7/h1H2,(H,4,5)(H,6,7)	OFOBLEOULBTSOW-UHFFFAOYSA-N	C(C(=O)O)C(=O)O	C(C(=O)O)C(=O)O	2.43		-5.34	-0.33	-0.45	acid
C00384	Neomycin	C12H25N4O5R			1404-04-2		3674
C00385	Xanthine	C5H4N4O2	0	152.111	69-89-6	3,7-dihydropurine-2,6-dione	3675	1188	CHEMBL1424	InChI=1S/C5H4N4O2/c10-4-2-3(7-1-6-2)8-5(11)9-4/h1H,(H3,6,7,8,9,10,11)	LRFVTYWOQMYALW-UHFFFAOYSA-N	C1=NC2=C(N1)C(=O)NC(=O)N2	C1=NC2=C(N1)C(=O)NC(=O)N2	7.6	0.53	-0.43	-0.25	-1.06	neutral
C00386	Carnosine	C9H14N4O3	0	226.232	305-84-0	(2S)-2-(3-aminopropanoylamino)-3-(1H-imidazol-5-yl)propanoic acid	3676	439224	CHEMBL242948	InChI=1S/C9H14N4O3/c10-2-1-8(14)13-7(9(15)16)3-6-4-11-5-12-6/h4-5,7H,1-3,10H2,(H,11,12)(H,13,14)(H,15,16)/t7-/m0/s1	CQOVPNPJLQNMDC-ZETCQYMHSA-N	C1=C(NC=N1)CC(C(=O)O)NC(=O)CCN	C1=C(NC=N1)C[C@@H](C(=O)O)NC(=O)CCN	3.37	9.13	-4.51	-4.48	-1.13	zwitterion
C00387	Guanosine	C10H13N5O5	0	283.241	118-00-3	2-amino-9-[(2R,3R,4S,5R)-3,4-dihydroxy-5-(hydroxymethyl)oxolan-2-yl]-1H-purin-6-one	3677	135398635	CHEMBL375655	InChI=1S/C10H13N5O5/c11-10-13-7-4(8(19)14-10)12-2-15(7)9-6(18)5(17)3(1-16)20-9/h2-3,5-6,9,16-18H,1H2,(H3,11,13,14,19)/t3-,5-,6-,9-/m1/s1	NYHBQMYGNKIUIF-UUOKFMHZSA-N	C1=NC2=C(N1C3C(C(C(O3)CO)O)O)N=C(NC2=O)N	C1=NC2=C(N1[C@H]3[C@@H]([C@@H]([C@H](O3)CO)O)O)N=C(NC2=O)N	10.16	0.55	-2.71	-2.71	-2.69	neutral
C00388	Histamine	C5H9N3	0	111.145	51-45-6	2-(1H-imidazol-5-yl)ethanamine	3678	774	CHEMBL90	InChI=1S/C5H9N3/c6-2-1-5-3-7-4-8-5/h3-4H,1-2,6H2,(H,7,8)	NTYJJOPFIAHURM-UHFFFAOYSA-N	C1=C(NC=N1)CCN	C1=C(NC=N1)CCN		9.58	-2.85	-0.70	-0.09	base
C00389	Quercetin	C15H10O7	0	302.236	117-39-5	2-(3,4-dihydroxyphenyl)-3,5,7-trihydroxychromen-4-one	3679	5280343	CHEMBL50	InChI=1S/C15H10O7/c16-7-4-10(19)12-11(5-7)22-15(14(21)13(12)20)6-1-2-8(17)9(18)3-6/h1-5,16-19,21H	REFJWTPEDVJJIY-UHFFFAOYSA-N	C1=CC(=C(C=C1C2=C(C(=O)C3=C(C=C(C=C3O2)O)O)O)O)O	C1=CC(=C(C=C1C2=C(C(=O)C3=C(C=C(C=C3O2)O)O)O)O)O	6.38		1.00	2.16	1.99	acid
C00390	Ubiquinol	C14H20O4(C5H8)n	0		56275-39-9	2-[(2E)-3,7-dimethylocta-2,6-dienyl]-5,6-dimethoxy-3-methylbenzene-1,4-diol	3680	5280344		InChI=1S/C19H28O4/c1-12(2)8-7-9-13(3)10-11-15-14(4)16(20)18(22-5)19(23-6)17(15)21/h8,10,20-21H,7,9,11H2,1-6H3/b13-10+	RNUCUWWMTTWKAH-JLHYYAGUSA-N	CC1=C(C(=C(C(=C1O)OC)OC)O)CC=C(C)CCC=C(C)C	CC1=C(C(=C(C(=C1O)OC)OC)O)C/C=C(\C)/CCC=C(C)C
C00391	Calmodulin						3681
C00392	Mannitol	C6H14O6	0	182.172	69-65-8	(2R,3R,4R,5R)-hexane-1,2,3,4,5,6-hexol	3682	6251	CHEMBL689	InChI=1S/C6H14O6/c7-1-3(9)5(11)6(12)4(10)2-8/h3-12H,1-2H2/t3-,4-,5-,6-/m1/s1	FBPFZTCFMRRESA-KVTDHHQDSA-N	C(C(C(C(C(CO)O)O)O)O)O	C([C@H]([C@H]([C@@H]([C@@H](CO)O)O)O)O)O	12.59		-3.73	-3.73	-3.59	neutral
C00393	Fibrinogen				9001-32-5		3683
C00394	GDP-glucose	C16H25N5O16P2	0	605.341		[[(2R,3S,4R)-5-(2-amino-6-oxo-1H-purin-9-yl)-3,4-dihydroxyoxolan-2-yl]methoxy-hydroxyphosphoryl] [(2R,3R,4S,5S,6R)-3,4,5-trihydroxy-6-(hydroxymethyl)oxan-2-yl] hydrogen phosphate	3684	135398656	CHEMBL228228	InChI=1S/C16H25N5O16P2/c17-16-19-12-6(13(28)20-16)18-3-21(12)14-10(26)8(24)5(34-14)2-33-38(29,30)37-39(31,32)36-15-11(27)9(25)7(23)4(1-22)35-15/h3-5,7-11,14-15,22-27H,1-2H2,(H,29,30)(H,31,32)(H3,17,19,20,28)/t4-,5-,7-,8-,9+,10-,11-,14?,15-/m1/s1	MVMSCBBUIHUTGJ-IKVBDKFJSA-N	C1=NC2=C(N1C3C(C(C(O3)COP(=O)(O)OP(=O)(O)OC4C(C(C(C(O4)CO)O)O)O)O)O)N=C(NC2=O)N	C1=NC2=C(N1C3[C@@H]([C@@H]([C@H](O3)COP(=O)(O)OP(=O)(O)O[C@@H]4[C@@H]([C@H]([C@@H]([C@H](O4)CO)O)O)O)O)O)N=C(NC2=O)N	1.73	0.42	-10.03	-5.29	-4.63	acid
C00395	Penicillin	C9H11N2O4SR					3685
C00396	Pyrimidine	C4H4N2	0	80.088		pyrimidine	3686	9260	CHEMBL15562	InChI=1S/C4H4N2/c1-2-5-4-6-3-1/h1-4H	CZPWVGJYEJSRLH-UHFFFAOYSA-N	C1=CN=CN=C1	C1=CN=CN=C1		1.58	0.05	0.05	0.48	neutral
C00397	Tobramycin	C18H37N5O9	0	467.514	32986-56-4	(2S,3R,4S,5S,6R)-4-amino-2-[(1S,2S,3R,4S,6R)-4,6-diamino-3-[(2R,3R,5S,6R)-3-amino-6-(aminomethyl)-5-hydroxyoxan-2-yl]oxy-2-hydroxycyclohexyl]oxy-6-(hydroxymethyl)oxane-3,5-diol	3687	36294	CHEMBL1747	InChI=1S/C18H37N5O9/c19-3-9-8(25)2-7(22)17(29-9)31-15-5(20)1-6(21)16(14(15)28)32-18-13(27)11(23)12(26)10(4-24)30-18/h5-18,24-28H,1-4,19-23H2/t5-,6+,7+,8-,9+,10+,11-,12+,13+,14-,15+,16-,17+,18+/m0/s1	NLVFBUXFDBBNBW-PBSUHMDJSA-N	C1C(C(C(C(C1N)OC2C(C(C(C(O2)CO)O)N)O)O)OC3C(CC(C(O3)CN)O)N)N	C1[C@@H]([C@H]([C@@H]([C@H]([C@@H]1N)O[C@@H]2[C@@H]([C@H]([C@@H]([C@H](O2)CO)O)N)O)O)O[C@@H]3[C@@H](C[C@@H]([C@H](O3)CN)O)N)N	12.53	9.54	-13.16	-6.48	-6.30	base
C00398	Tryptamine	C10H12N2	0	160.216	61-54-1	2-(1H-indol-3-yl)ethanamine	3688	1150	CHEMBL6640	InChI=1S/C10H12N2/c11-6-5-8-7-12-10-4-2-1-3-9(8)10/h1-4,7,12H,5-6,11H2	APJYDQYYACXCRM-UHFFFAOYSA-N	C1=CC=C2C(=C1)C(=CN2)CCN	C1=CC=C2C(=C1)C(=CN2)CCN		9.73	-0.77	1.49	1.67	base
C00399	Ubiquinone	C14H18O4(C5H8)n	0		1339-63-5	2-[(2E)-3,7-dimethylocta-2,6-dienyl]-5,6-dimethoxy-3-methylcyclohexa-2,5-diene-1,4-dione	3689	5280346		InChI=1S/C19H26O4/c1-12(2)8-7-9-13(3)10-11-15-14(4)16(20)18(22-5)19(23-6)17(15)21/h8,10H,7,9,11H2,1-6H3/b13-10+	SQQWBSBBCSFQGC-JLHYYAGUSA-N	CC1=C(C(=O)C(=C(C1=O)OC)OC)CC=C(C)CCC=C(C)C	CC1=C(C(=O)C(=C(C1=O)OC)OC)C/C=C(\C)/CCC=C(C)C
C00400	(-)-Menthol	C10H20O	0	156.265	2216-51-5	(1R,2S,5R)-5-methyl-2-propan-2-ylcyclohexan-1-ol	3690	16666	CHEMBL470670	InChI=1S/C10H20O/c1-7(2)9-5-4-8(3)6-10(9)11/h7-11H,4-6H2,1-3H3/t8-,9+,10-/m1/s1	NOOLISFMXDJSKH-KXUCPTDWSA-N	CC1CCC(C(C1)O)C(C)C	C[C@@H]1CC[C@H]([C@@H](C1)O)C(C)C			2.66	2.66	2.44	neutral
C00401	Chondroitin	(C14H21NO11)n					3691
C00402	D-Aspartate	C4H7NO4	0	133.103	1783-96-6	(2R)-2-aminobutanedioic acid	3692	83887	CHEMBL29757	InChI=1S/C4H7NO4/c5-2(4(8)9)1-3(6)7/h2H,1,5H2,(H,6,7)(H,8,9)/t2-/m1/s1	CKLJMWTZIZZHCS-UWTATZPHSA-N	C(C(C(=O)O)N)C(=O)O	C([C@H](C(=O)O)N)C(=O)O	1.7	9.61	-5.75	-3.50	-1.13	zwitterion
C00403	Polypeptide	C4H6N2O3R2(C2H2NOR)n					3693
C00404	Polyphosphate	H4P2O7(HPO3)n	0			diphosphono hydrogen phosphate	3694	983		InChI=1S/H5O10P3/c1-11(2,3)9-13(7,8)10-12(4,5)6/h(H,7,8)(H2,1,2,3)(H2,4,5,6)	UNXRWKVEANCORM-UHFFFAOYSA-N	OP(=O)(O)OP(=O)(O)OP(=O)(O)O	OP(=O)(O)OP(=O)(O)OP(=O)(O)O
C00405	D-Amino acid	C2H4NO2R					3695
C00406	Feruloyl-CoA	C31H44N7O19P3S	0	943.703		S-[2-[3-[[(2R)-4-[[[(2R,3S,4R,5R)-5-(6-aminopurin-9-yl)-4-hydroxy-3-phosphonooxyoxolan-2-yl]methoxy-hydroxyphosphoryl]oxy-hydroxyphosphoryl]oxy-2-hydroxy-3,3-dimethylbutanoyl]amino]propanoylamino]ethyl] (E)-3-(4-hydroxy-3-methoxyphenyl)prop-2-enethioate	3696	11966129		InChI=1S/C31H44N7O19P3S/c1-31(2,26(43)29(44)34-9-8-21(40)33-10-11-61-22(41)7-5-17-4-6-18(39)19(12-17)52-3)14-54-60(50,51)57-59(48,49)53-13-20-25(56-58(45,46)47)24(42)30(55-20)38-16-37-23-27(32)35-15-36-28(23)38/h4-7,12,15-16,20,24-26,30,39,42-43H,8-11,13-14H2,1-3H3,(H,33,40)(H,34,44)(H,48,49)(H,50,51)(H2,32,35,36)(H2,45,46,47)/b7-5+/t20-,24-,25-,26+,30-/m1/s1	GBXZVJQQDAJGSO-NBXNMEGSSA-N	CC(C)(COP(=O)(O)OP(=O)(O)OCC1C(C(C(O1)N2C=NC3=C(N=CN=C32)N)O)OP(=O)(O)O)C(C(=O)NCCC(=O)NCCSC(=O)C=CC4=CC(=C(C=C4)O)OC)O	CC(C)(COP(=O)(O)OP(=O)(O)OC[C@@H]1[C@H]([C@H]([C@@H](O1)N2C=NC3=C(N=CN=C32)N)O)OP(=O)(O)O)[C@H](C(=O)NCCC(=O)NCCSC(=O)/C=C/C4=CC(=C(C=C4)O)OC)O
C00407	L-Isoleucine	C6H13NO2	0	131.173	73-32-5	(2S,3S)-2-amino-3-methylpentanoic acid	3697	6306	CHEMBL1233584 CHEMBL1869615	InChI=1S/C6H13NO2/c1-3-4(2)5(7)6(8)9/h4-5H,3,7H2,1-2H3,(H,8,9)/t4-,5-/m0/s1	AGPKZVBTJJNPAG-WHFBIAKZSA-N	CCC(C)C(C(=O)O)N	CC[C@H](C)[C@@H](C(=O)O)N	2.79	9.59	-1.51	-1.51	0.44	zwitterion
C00408	L-Pipecolate	C6H11NO2	0	129.157	3105-95-1	(2S)-piperidine-2-carboxylic acid	3698	439227	CHEMBL322883	InChI=1S/C6H11NO2/c8-6(9)5-3-1-2-4-7-5/h5,7H,1-4H2,(H,8,9)/t5-/m0/s1	HXEACLLIILLPRG-YFKPBYRVSA-N	C1CCNC(C1)C(=O)O	C1CCN[C@@H](C1)C(=O)O	2.06	10.39	-2.12	-2.12	0.21	zwitterion
C00409	Methanethiol	CH4S	0	48.1075	74-93-1	methanethiol	3699	878		InChI=1S/CH4S/c1-2/h2H,1H3	LSDPWZHWYPCBBB-UHFFFAOYSA-N	CS	CS
C00410	Progesterone	C21H30O2	0	314.462	57-83-0	(8S,9S,10R,13S,14S,17S)-17-acetyl-10,13-dimethyl-1,2,6,7,8,9,11,12,14,15,16,17-dodecahydrocyclopenta[a]phenanthren-3-one	3700	5994	CHEMBL103	InChI=1S/C21H30O2/c1-13(22)17-6-7-18-16-5-4-14-12-15(23)8-10-20(14,2)19(16)9-11-21(17,18)3/h12,16-19H,4-11H2,1-3H3/t16-,17+,18-,19-,20-,21+/m0/s1	RJKFOVLPORLFTN-LEKSSAKUSA-N	CC(=O)C1CCC2C1(CCC3C2CCC4=CC(=O)CCC34C)C	CC(=O)[C@H]1CC[C@@H]2[C@@]1(CC[C@H]3[C@H]2CCC4=CC(=O)CC[C@]34C)C			4.15	4.15	4.72	neutral
C00411	Sinapoyl-CoA	C32H46N7O20P3S	0	973.729	54429-80-0	S-[2-[3-[[(2R)-4-[[[(2R,3S,4R,5R)-5-(6-aminopurin-9-yl)-4-hydroxy-3-phosphonooxyoxolan-2-yl]methoxy-hydroxyphosphoryl]oxy-hydroxyphosphoryl]oxy-2-hydroxy-3,3-dimethylbutanoyl]amino]propanoylamino]ethyl] (E)-3-(4-hydroxy-3,5-dimethoxyphenyl)prop-2-enethioate	3701	11966120		InChI=1S/C32H46N7O20P3S/c1-32(2,27(44)30(45)35-8-7-21(40)34-9-10-63-22(41)6-5-17-11-18(53-3)24(42)19(12-17)54-4)14-56-62(51,52)59-61(49,50)55-13-20-26(58-60(46,47)48)25(43)31(57-20)39-16-38-23-28(33)36-15-37-29(23)39/h5-6,11-12,15-16,20,25-27,31,42-44H,7-10,13-14H2,1-4H3,(H,34,40)(H,35,45)(H,49,50)(H,51,52)(H2,33,36,37)(H2,46,47,48)/b6-5+/t20-,25-,26-,27+,31-/m1/s1	RBFUWESMWRUGFY-GSNIOFLCSA-N	CC(C)(COP(=O)(O)OP(=O)(O)OCC1C(C(C(O1)N2C=NC3=C(N=CN=C32)N)O)OP(=O)(O)O)C(C(=O)NCCC(=O)NCCSC(=O)C=CC4=CC(=C(C(=C4)OC)O)OC)O	CC(C)(COP(=O)(O)OP(=O)(O)OC[C@@H]1[C@H]([C@H]([C@@H](O1)N2C=NC3=C(N=CN=C32)N)O)OP(=O)(O)O)[C@H](C(=O)NCCC(=O)NCCSC(=O)/C=C/C4=CC(=C(C(=C4)OC)O)OC)O
C00412	Stearoyl-CoA	C39H70N7O17P3S	0	1034	362-66-3	S-[2-[3-[[(2R)-4-[[[(2R,3S,4R,5R)-5-(6-aminopurin-9-yl)-4-hydroxy-3-phosphonooxyoxolan-2-yl]methoxy-hydroxyphosphoryl]oxy-hydroxyphosphoryl]oxy-2-hydroxy-3,3-dimethylbutanoyl]amino]propanoylamino]ethyl] octadecanethioate	3702	94140		InChI=1S/C39H70N7O17P3S/c1-4-5-6-7-8-9-10-11-12-13-14-15-16-17-18-19-30(48)67-23-22-41-29(47)20-21-42-37(51)34(50)39(2,3)25-60-66(57,58)63-65(55,56)59-24-28-33(62-64(52,53)54)32(49)38(61-28)46-27-45-31-35(40)43-26-44-36(31)46/h26-28,32-34,38,49-50H,4-25H2,1-3H3,(H,41,47)(H,42,51)(H,55,56)(H,57,58)(H2,40,43,44)(H2,52,53,54)/t28-,32-,33-,34+,38-/m1/s1	SIARJEKBADXQJG-LFZQUHGESA-N	CCCCCCCCCCCCCCCCCC(=O)SCCNC(=O)CCNC(=O)C(C(C)(C)COP(=O)(O)OP(=O)(O)OCC1C(C(C(O1)N2C=NC3=C(N=CN=C32)N)O)OP(=O)(O)O)O	CCCCCCCCCCCCCCCCCC(=O)SCCNC(=O)CCNC(=O)[C@@H](C(C)(C)COP(=O)(O)OP(=O)(O)OC[C@@H]1[C@H]([C@H]([C@@H](O1)N2C=NC3=C(N=CN=C32)N)O)OP(=O)(O)O)O
C00413	Streptomycin	C21H39N7O12	0	581.574	57-92-1	2-[(1R,2R,3S,4R,5R,6S)-3-(diaminomethylideneamino)-4-[(2R,3R,4R,5S)-3-[(2S,3S,4S,5R,6S)-4,5-dihydroxy-6-(hydroxymethyl)-3-(methylamino)oxan-2-yl]oxy-4-formyl-4-hydroxy-5-methyloxolan-2-yl]oxy-2,5,6-trihydroxycyclohexyl]guanidine	3703	19649	CHEMBL372795	InChI=1S/C21H39N7O12/c1-5-21(36,4-30)16(40-17-9(26-2)13(34)10(31)6(3-29)38-17)18(37-5)39-15-8(28-20(24)25)11(32)7(27-19(22)23)12(33)14(15)35/h4-18,26,29,31-36H,3H2,1-2H3,(H4,22,23,27)(H4,24,25,28)/t5-,6-,7+,8-,9-,10-,11+,12-,13-,14+,15+,16-,17-,18-,21+/m0/s1	UCSJYZPVAKXKNQ-HZYVHMACSA-N	CC1C(C(C(O1)OC2C(C(C(C(C2O)O)N=C(N)N)O)N=C(N)N)OC3C(C(C(C(O3)CO)O)O)NC)(C=O)O	C[C@H]1[C@@]([C@H]([C@@H](O1)O[C@@H]2[C@H]([C@@H]([C@H]([C@@H]([C@H]2O)O)N=C(N)N)O)N=C(N)N)O[C@H]3[C@H]([C@@H]([C@H]([C@@H](O3)CO)O)O)NC)(C=O)O	11.23	10.07	-11.79	-7.06	-8.16	base
C00414	Cyclohexanone	C6H10O	0	98.143	108-94-1	cyclohexanone	3704	7967	CHEMBL18850	InChI=1S/C6H10O/c7-6-4-2-1-3-5-6/h1-5H2	JHIVVAPYMSGYDF-UHFFFAOYSA-N	C1CCC(=O)CC1	C1CCC(=O)CC1			1.49	1.49	1.52	neutral
C00415	Dihydrofolate	C19H21N7O6	0	443.413	4033-27-6	(2S)-2-[[4-[(2-amino-4-oxo-7,8-dihydro-3H-pteridin-6-yl)methylamino]benzoyl]amino]pentanedioic acid	3705	135398604	CHEMBL46294	InChI=1S/C19H21N7O6/c20-19-25-15-14(17(30)26-19)23-11(8-22-15)7-21-10-3-1-9(2-4-10)16(29)24-12(18(31)32)5-6-13(27)28/h1-4,12,21H,5-8H2,(H,24,29)(H,27,28)(H,31,32)(H4,20,22,25,26,30)/t12-/m0/s1	OZRNSSUDZOLUSN-LBPRGKRZSA-N	C1C(=NC2=C(N1)N=C(NC2=O)N)CNC3=CC=C(C=C3)C(=O)NC(CCC(=O)O)C(=O)O	C1C(=NC2=C(N1)N=C(NC2=O)N)CNC3=CC=C(C=C3)C(=O)N[C@@H](CCC(=O)O)C(=O)O	3.32	3.69	-8.01	-2.41	0.01	acid
C00416	Phosphatidate	C5H7O8PR2					3706
C00417	cis-Aconitate	C6H6O6	0	174.108	585-84-2	(Z)-prop-1-ene-1,2,3-tricarboxylic acid	3707	643757	CHEMBL347285	InChI=1S/C6H6O6/c7-4(8)1-3(6(11)12)2-5(9)10/h1H,2H2,(H,7,8)(H,9,10)(H,11,12)/b3-1-	GTZCVFVGUGFEME-IWQZZHSRSA-N	C(C(=CC(=O)O)C(=O)O)C(=O)O	C(/C(=C/C(=O)O)/C(=O)O)C(=O)O	1.92		-9.40	-0.52	-0.44	acid
C00418	(R)-Mevalonate	C6H12O4	0	148.157	17817-88-8	(3R)-3,5-dihydroxy-3-methylpentanoic acid	3708	439230	CHEMBL1794734	InChI=1S/C6H12O4/c1-6(10,2-3-7)4-5(8)9/h7,10H,2-4H2,1H3,(H,8,9)/t6-/m1/s1	KJTLQQUUPVSXIM-ZCFIWIBFSA-N	CC(CCO)(CC(=O)O)O	C[C@@](CCO)(CC(=O)O)O	4.38		-3.99	-1.09	-0.41	acid
C00419	Polynucleotide	C10H17O10PR2(C5H8O6PR)n					3709
C00420	Polysaccharide	C12H22O11(C6H10O5)n	0			2-[4,5-dihydroxy-2-(hydroxymethyl)-6-[4,5,6-trihydroxy-2-(hydroxymethyl)oxan-3-yl]oxyoxan-3-yl]oxy-6-(hydroxymethyl)oxane-3,4,5-triol	3710	871		InChI=1S/C18H32O16/c19-1-4-7(22)8(23)12(27)17(31-4)34-15-6(3-21)32-18(13(28)10(15)25)33-14-5(2-20)30-16(29)11(26)9(14)24/h4-29H,1-3H2	FYGDTMLNYKFZSV-UHFFFAOYSA-N	C(C1C(C(C(C(O1)OC2C(OC(C(C2O)O)OC3C(OC(C(C3O)O)O)CO)CO)O)O)O)O	C(C1C(C(C(C(O1)OC2C(OC(C(C2O)O)OC3C(OC(C(C3O)O)O)CO)CO)O)O)O)O
C00422	Triacylglycerol	C6H5O6R3					3712
C00423	trans-Cinnamate	C9H8O2	0	148.159	140-10-3	(E)-3-phenylprop-2-enoic acid	3713	444539	CHEMBL27246	InChI=1S/C9H8O2/c10-9(11)7-6-8-4-2-1-3-5-8/h1-7H,(H,10,11)/b7-6+	WBYWAXJHAXSJNI-VOTSOKGWSA-N	C1=CC=C(C=C1)C=CC(=O)O	C1=CC=C(C=C1)/C=C/C(=O)O	4.32		-0.81	2.14	1.78	acid
C00424	(S)-Lactaldehyde	C3H6O2	0	74.0785	3913-64-2	(2S)-2-hydroxypropanal	3714	439231		InChI=1S/C3H6O2/c1-3(5)2-4/h2-3,5H,1H3/t3-/m0/s1	BSABBBMNWQWLLU-VKHMYHEASA-N	CC(C=O)O	C[C@@H](C=O)O
C00426	Dermatan sulfate	(C14H18NO11R3)n			24967-94-0		3716
C00427	Prostaglandin H2	C20H32O5	0	352.465	42935-17-1	(Z)-7-[(1R,4S,5R,6R)-6-[(E,3S)-3-hydroxyoct-1-enyl]-2,3-dioxabicyclo[2.2.1]heptan-5-yl]hept-5-enoic acid	3717	445049	CHEMBL1743209 CHEMBL2074582	InChI=1S/C20H32O5/c1-2-3-6-9-15(21)12-13-17-16(18-14-19(17)25-24-18)10-7-4-5-8-11-20(22)23/h4,7,12-13,15-19,21H,2-3,5-6,8-11,14H2,1H3,(H,22,23)/b7-4-,13-12+/t15-,16+,17+,18-,19+/m0/s1	YIBNHAJFJUQSRA-YNNPMVKQSA-N	CCCCCC(C=CC1C2CC(C1CC=CCCCC(=O)O)OO2)O	CCCCC[C@@H](/C=C/[C@H]1[C@H]2C[C@@H]([C@@H]1C/C=C\CCCC(=O)O)OO2)O	4.36		1.03	3.96	4.02	acid
C00429	5,6-Dihydrouracil	C4H6N2O2	0	114.103	504-07-4	1,3-diazinane-2,4-dione	3718	649		InChI=1S/C4H6N2O2/c7-3-1-2-5-4(8)6-3/h1-2H2,(H2,5,6,7,8)	OIVLITBTBDPEFK-UHFFFAOYSA-N	C1CNC(=O)NC1=O	C1CNC(=O)NC1=O
C00430	5-Aminolevulinate	C5H9NO3	0	131.13	106-60-5	5-amino-4-oxopentanoic acid	3719	137	CHEMBL601	InChI=1S/C5H9NO3/c6-3-4(7)1-2-5(8)9/h1-3,6H2,(H,8,9)	ZGXJTSGNIOSYLO-UHFFFAOYSA-N	C(CC(=O)O)C(=O)CN	C(CC(=O)O)C(=O)CN	4.05	7.84	-3.37	-3.25	-0.62	acid
C00431	5-Aminopentanoate	C5H11NO2	0	117.146	660-88-8	5-aminopentanoic acid	3720	138	CHEMBL284116	InChI=1S/C5H11NO2/c6-4-2-1-3-5(7)8/h1-4,6H2,(H,7,8)	JJMDCOVWQOJGCB-UHFFFAOYSA-N	C(CCN)CC(=O)O	C(CCN)CC(=O)O	4.65	10.21	-2.44	-2.44	0.20	zwitterion
C00433	2,5-Dioxopentanoate	C5H6O4	0	130.099		2,5-dioxopentanoic acid	3722	523		InChI=1S/C5H6O4/c6-3-1-2-4(7)5(8)9/h3H,1-2H2,(H,8,9)	VHKNBDIQDAXGBL-UHFFFAOYSA-N	C(CC(=O)C(=O)O)C=O	C(CC(=O)C(=O)O)C=O
C00434	Double-stranded DNA	C10H17O8PR2(C5H8O5PR)n. C10H17O7PR2(C5H8O6PR)n					3723
C00435	Oxidized rubredoxin						3724
C00436	N-Carbamoylputrescine	C5H13N3O	0	131.176	6851-51-0	4-aminobutylurea	3725	502		InChI=1S/C5H13N3O/c6-3-1-2-4-8-5(7)9/h1-4,6H2,(H3,7,8,9)	YANFYYGANIYHGI-UHFFFAOYSA-N	C(CCNC(=O)N)CN	C(CCNC(=O)N)CN
C00437	N-Acetylornithine	C7H14N2O3	0	174.198	6205-08-9	(2S)-2-acetamido-5-aminopentanoic acid	3726	439232		InChI=1S/C7H14N2O3/c1-5(10)9-6(7(11)12)3-2-4-8/h6H,2-4,8H2,1H3,(H,9,10)(H,11,12)/t6-/m0/s1	JRLGPAXAGHMNOL-LURJTMIESA-N	CC(=O)NC(CCCN)C(=O)O	CC(=O)N[C@@H](CCCN)C(=O)O
C00438	N-Carbamoyl-L-aspartate	C5H8N2O5	0	176.127		(2S)-2-(carbamoylamino)butanedioic acid	3727	93072		InChI=1S/C5H8N2O5/c6-5(12)7-2(4(10)11)1-3(8)9/h2H,1H2,(H,8,9)(H,10,11)(H3,6,7,12)/t2-/m0/s1	HLKXYZVTANABHZ-REOHCLBHSA-N	C(C(C(=O)O)NC(=O)N)C(=O)O	C([C@@H](C(=O)O)NC(=O)N)C(=O)O
C00439	N-Formimino-L-glutamate	C6H10N2O4	0	174.155		(2S)-2-(aminomethylideneamino)pentanedioic acid	3728	439233		InChI=1S/C6H10N2O4/c7-3-8-4(6(11)12)1-2-5(9)10/h3-4H,1-2H2,(H2,7,8)(H,9,10)(H,11,12)/t4-/m0/s1	NRXIKWMTVXPVEF-BYPYZUCNSA-N	C(CC(=O)O)C(C(=O)O)N=CN	C(CC(=O)O)[C@@H](C(=O)O)N=CN
C00440	5-Methyltetrahydrofolate	C20H25N7O6	0	459.456	134-35-0	(2S)-2-[[4-[[(6S)-2-amino-5-methyl-4-oxo-3,6,7,8-tetrahydropteridin-6-yl]methylamino]benzoyl]amino]pentanedioic acid	3729	135398561	CHEMBL1221561 CHEMBL1231574	InChI=1S/C20H25N7O6/c1-27-12(9-23-16-15(27)18(31)26-20(21)25-16)8-22-11-4-2-10(3-5-11)17(30)24-13(19(32)33)6-7-14(28)29/h2-5,12-13,22H,6-9H2,1H3,(H,24,30)(H,28,29)(H,32,33)(H4,21,23,25,26,31)/t12-,13-/m0/s1	ZNOVTXRBGFNYRX-STQMWFEESA-N	CN1C(CNC2=C1C(=O)NC(=N2)N)CNC3=CC=C(C=C3)C(=O)NC(CCC(=O)O)C(=O)O	CN1[C@H](CNC2=C1C(=O)NC(=N2)N)CNC3=CC=C(C=C3)C(=O)N[C@@H](CCC(=O)O)C(=O)O	2.56	5.3	-7.66	-2.98	-0.26	acid
C00441	L-Aspartate 4-semialdehyde	C4H7NO3	0	117.103		(2S)-2-amino-4-oxobutanoic acid	3730	439235	CHEMBL404100	InChI=1S/C4H7NO3/c5-3(1-2-6)4(7)8/h2-3H,1,5H2,(H,7,8)/t3-/m0/s1	HOSWPDPVFBCLSY-VKHMYHEASA-N	C(C=O)C(C(=O)O)N	C(C=O)[C@@H](C(=O)O)N	1.95	8.98	-3.65	-3.64	-1.01	zwitterion
C00444	5'-Phosphooligoribonucleotide	C10H19O16P3R2(C5H8O6PR)n					3732
C00445	5,10-Methenyltetrahydrofolate	C20H22N7O6	1	456.432		(2S)-2-[[4-(3-amino-1-oxo-5,6,6a,7-tetrahydro-2H-imidazo[1,5-f]pteridin-10-ium-8-yl)benzoyl]amino]pentanedioic acid	3733	135398657		InChI=1S/C20H21N7O6/c21-20-24-16-15(18(31)25-20)27-9-26(8-12(27)7-22-16)11-3-1-10(2-4-11)17(30)23-13(19(32)33)5-6-14(28)29/h1-4,9,12-13H,5-8H2,(H6-,21,22,23,24,25,28,29,30,31,32,33)/p+1/t12?,13-/m0/s1	MEANFMOQMXYMCT-ABLWVSNPSA-O	C1C2CN(C=[N+]2C3=C(N1)N=C(NC3=O)N)C4=CC=C(C=C4)C(=O)NC(CCC(=O)O)C(=O)O	C1C2CN(C=[N+]2C3=C(N1)N=C(NC3=O)N)C4=CC=C(C=C4)C(=O)N[C@@H](CCC(=O)O)C(=O)O
C00446	alpha-D-Galactose 1-phosphate	C6H13O9P	0	260.136	2255-14-3	[(2R,3R,4S,5R,6R)-3,4,5-trihydroxy-6-(hydroxymethyl)oxan-2-yl] dihydrogen phosphate	3734	123912	CHEMBL1159526	InChI=1S/C6H13O9P/c7-1-2-3(8)4(9)5(10)6(14-2)15-16(11,12)13/h2-10H,1H2,(H2,11,12,13)/t2-,3+,4+,5-,6-/m1/s1	HXXFSFRBOHSIMQ-FPRJBGLDSA-N	C(C1C(C(C(C(O1)OP(=O)(O)O)O)O)O)O	C([C@@H]1[C@@H]([C@@H]([C@H]([C@H](O1)OP(=O)(O)O)O)O)O)O	1.16		-6.61	-3.06	-3.10	acid
C00447	Sedoheptulose 1,7-bisphosphate	C7H16O13P2	0	370.142	815-91-8	[(2R,3R,4R,5S)-2,3,4,5-tetrahydroxy-6-oxo-7-phosphonooxyheptyl] dihydrogen phosphate	3735	164735		InChI=1S/C7H16O13P2/c8-3(1-19-21(13,14)15)5(10)7(12)6(11)4(9)2-20-22(16,17)18/h3,5-8,10-12H,1-2H2,(H2,13,14,15)(H2,16,17,18)/t3-,5-,6-,7-/m1/s1	OKHXOUGRECCASI-SHUUEZRQSA-N	C(C(C(C(C(C(=O)COP(=O)(O)O)O)O)O)O)OP(=O)(O)O	C([C@H]([C@H]([C@H]([C@@H](C(=O)COP(=O)(O)O)O)O)O)O)OP(=O)(O)O
C00448	trans,trans-Farnesyl diphosphate	C15H28O7P2	0	382.326	372-97-4	phosphono [(2E,6E)-3,7,11-trimethyldodeca-2,6,10-trienyl] hydrogen phosphate	3736	445713	CHEMBL69330	InChI=1S/C15H28O7P2/c1-13(2)7-5-8-14(3)9-6-10-15(4)11-12-21-24(19,20)22-23(16,17)18/h7,9,11H,5-6,8,10,12H2,1-4H3,(H,19,20)(H2,16,17,18)/b14-9+,15-11+	VWFJDQUYCIWHTN-YFVJMOTDSA-N	CC(=CCCC(=CCCC(=CCOP(=O)(O)OP(=O)(O)O)C)C)C	CC(=CCC/C(=C/CC/C(=C/COP(=O)(O)OP(=O)(O)O)/C)/C)C	1.77		-1.42	3.62	4.63	acid
C00449	N6-(L-1,3-Dicarboxypropyl)-L-lysine	C11H20N2O6	0	276.286	997-68-2	(2S)-2-[[(5S)-5-amino-5-carboxypentyl]amino]pentanedioic acid	3737	160556		InChI=1S/C11H20N2O6/c12-7(10(16)17)3-1-2-6-13-8(11(18)19)4-5-9(14)15/h7-8,13H,1-6,12H2,(H,14,15)(H,16,17)(H,18,19)/t7-,8-/m0/s1	ZDGJAHTZVHVLOT-YUMQZZPRSA-N	C(CCNC(CCC(=O)O)C(=O)O)CC(C(=O)O)N	C(CCN[C@@H](CCC(=O)O)C(=O)O)C[C@@H](C(=O)O)N
C00450	(S)-2,3,4,5-Tetrahydropyridine-2-carboxylate	C6H9NO2	0	127.141		(2S)-2,3,4,5-tetrahydropyridine-2-carboxylic acid	3738	24771808		InChI=1S/C6H9NO2/c8-6(9)5-3-1-2-4-7-5/h4-5H,1-3H2,(H,8,9)/t5-/m0/s1	CSDPVAKVEWETFG-YFKPBYRVSA-N	C1CC=NC(C1)C(=O)O	C1CC=N[C@@H](C1)C(=O)O
C00451	(1R,2S)-1-Hydroxypropane-1,2,3-tricarboxylate	C6H8O7	0	192.124	6061-97-8	(1R,2S)-1-hydroxypropane-1,2,3-tricarboxylic acid	3739	5318532	CHEMBL390356	InChI=1S/C6H8O7/c7-3(8)1-2(5(10)11)4(9)6(12)13/h2,4,9H,1H2,(H,7,8)(H,10,11)(H,12,13)/t2-,4+/m0/s1	ODBLHEXUDAPZAU-ZAFYKAAXSA-N	C(C(C(C(=O)O)O)C(=O)O)C(=O)O	C([C@@H]([C@H](C(=O)O)O)C(=O)O)C(=O)O	3.07		-9.58	-1.45	-1.39	acid
C00454	NDP	C5H11O10P2R					3740
C00455	Nicotinamide D-ribonucleotide	C11H15N2O8P	0	334.219	1094-61-7	[(2R,3S,4R,5R)-5-(3-carbamoylpyridin-1-ium-1-yl)-3,4-dihydroxyoxolan-2-yl]methyl hydrogen phosphate	3741	14180	CHEMBL610238	InChI=1S/C11H15N2O8P/c12-10(16)6-2-1-3-13(4-6)11-9(15)8(14)7(21-11)5-20-22(17,18)19/h1-4,7-9,11,14-15H,5H2,(H3-,12,16,17,18,19)/t7-,8-,9-,11-/m1/s1	DAYLJWODMCOQEW-TURQNECASA-N	C1=CC(=C[N+](=C1)C2C(C(C(O2)COP(=O)(O)[O-])O)O)C(=O)N	C1=CC(=C[N+](=C1)[C@H]2[C@@H]([C@@H]([C@H](O2)COP(=O)(O)[O-])O)O)C(=O)N	1.21		-8.59	-6.24	-2.83	acid
C00458	dCTP	C9H16N3O13P3	0	467.157	2056-98-6	[[(2R,3S,5R)-5-(4-amino-2-oxopyrimidin-1-yl)-3-hydroxyoxolan-2-yl]methoxy-hydroxyphosphoryl] phosphono hydrogen phosphate	3742	65091	CHEMBL560403	InChI=1S/C9H16N3O13P3/c10-7-1-2-12(9(14)11-7)8-3-5(13)6(23-8)4-22-27(18,19)25-28(20,21)24-26(15,16)17/h1-2,5-6,8,13H,3-4H2,(H,18,19)(H,20,21)(H2,10,11,14)(H2,15,16,17)/t5-,6+,8+/m0/s1	RGWHQCVHVJXOKC-SHYZEUOFSA-N	C1C(C(OC1N2C=CC(=NC2=O)N)COP(=O)(O)OP(=O)(O)OP(=O)(O)O)O	C1[C@@H]([C@H](O[C@H]1N2C=CC(=NC2=O)N)COP(=O)(O)OP(=O)(O)OP(=O)(O)O)O	0.9		-10.27	-2.86	-1.18	acid
C00459	dTTP	C10H17N2O14P3	0	482.168		[hydroxy-[[(2R,3S,5R)-3-hydroxy-5-(5-methyl-2,4-dioxopyrimidin-1-yl)oxolan-2-yl]methoxy]phosphoryl] phosphono hydrogen phosphate	3743	64968	CHEMBL363559	InChI=1S/C10H17N2O14P3/c1-5-3-12(10(15)11-9(5)14)8-2-6(13)7(24-8)4-23-28(19,20)26-29(21,22)25-27(16,17)18/h3,6-8,13H,2,4H2,1H3,(H,19,20)(H,21,22)(H,11,14,15)(H2,16,17,18)/t6-,7+,8+/m0/s1	NHVNXKFIZYSCEB-XLPZGREQSA-N	CC1=CN(C(=O)NC1=O)C2CC(C(O2)COP(=O)(O)OP(=O)(O)OP(=O)(O)O)O	CC1=CN(C(=O)NC1=O)[C@H]2C[C@@H]([C@H](O2)COP(=O)(O)OP(=O)(O)OP(=O)(O)O)O	0.9		-9.50	-2.09	-1.16	acid
C00460	dUTP	C9H15N2O14P3	0	468.142		[[(2R,3S,5R)-5-(2,4-dioxopyrimidin-1-yl)-3-hydroxyoxolan-2-yl]methoxy-hydroxyphosphoryl] phosphono hydrogen phosphate	3744	65070	CHEMBL374361	InChI=1S/C9H15N2O14P3/c12-5-3-8(11-2-1-7(13)10-9(11)14)23-6(5)4-22-27(18,19)25-28(20,21)24-26(15,16)17/h1-2,5-6,8,12H,3-4H2,(H,18,19)(H,20,21)(H,10,13,14)(H2,15,16,17)/t5-,6+,8+/m0/s1	AHCYMLUZIRLXAA-SHYZEUOFSA-N	C1C(C(OC1N2C=CC(=O)NC2=O)COP(=O)(O)OP(=O)(O)OP(=O)(O)O)O	C1[C@@H]([C@H](O[C@H]1N2C=CC(=O)NC2=O)COP(=O)(O)OP(=O)(O)OP(=O)(O)O)O	0.9		-9.89	-2.48	-1.47	acid
C00461	Chitin	(C8H13NO5)n			1398-61-4		3745
C00462	Halide	HX					3746
C00463	Indole	C8H7N	0	117.148	120-72-9	1H-indole	3747	798	CHEMBL15844	InChI=1S/C8H7N/c1-2-4-8-7(3-1)5-6-9-8/h1-6,9H	SIKJAQJRHWYJAI-UHFFFAOYSA-N	C1=CC=C2C(=C1)C=CN2	C1=CC=C2C(=C1)C=CN2			2.07	2.07	2.17	neutral
C00464	Mannan				52002-03-6		3748
C00466	Acetoin	C4H8O2	0	88.1051	513-86-0	3-hydroxybutan-2-one	3750	179	CHEMBL3561873	InChI=1S/C4H8O2/c1-3(5)4(2)6/h3,5H,1-2H3	ROWKJAVDOGWPAT-UHFFFAOYSA-N	CC(C(=O)C)O	CC(C(=O)C)O	13.72		-0.14	-0.14	-0.04	neutral
C00468	Estrone	C18H22O2	0	270.366	53-16-7	(8R,9S,13S,14S)-3-hydroxy-13-methyl-7,8,9,11,12,14,15,16-octahydro-6H-cyclopenta[a]phenanthren-17-one	3751	5870	CHEMBL1405	InChI=1S/C18H22O2/c1-18-9-8-14-13-5-3-12(19)10-11(13)2-4-15(14)16(18)6-7-17(18)20/h3,5,10,14-16,19H,2,4,6-9H2,1H3/t14-,15-,16+,18+/m1/s1	DNXHEGUUPJUMQT-CBZIJGRNSA-N	CC12CCC3C(C1CCC2=O)CCC4=C3C=CC(=C4)O	C[C@]12CC[C@H]3[C@H]([C@@H]1CCC2=O)CCC4=C3C=CC(=C4)O	10.33		4.31	4.31	3.82	neutral
C00469	Ethanol	C2H6O	0	46.0684	64-17-5	ethanol	3752	702	CHEMBL545	InChI=1S/C2H6O/c1-2-3/h3H,2H2,1H3	LFQSCWFLJHTTHZ-UHFFFAOYSA-N	CCO	CCO			-0.16	-0.16	0.00	neutral
C00470	Pectate	C12H18O13(C6H8O6)n-2	0			(2S,3R,4S,5R,6S)-6-[(2S,3R,4R,5R,6S)-2-carboxy-6-[(2S,3R,4R,5R)-2-carboxy-4,5,6-trihydroxyoxan-3-yl]oxy-4,5-dihydroxyoxan-3-yl]oxy-3,4,5-trihydroxyoxane-2-carboxylic acid	3753	24892720		InChI=1S/C18H26O19/c19-1-2(20)10(13(26)27)36-17(6(1)24)35-9-4(22)7(25)18(37-12(9)15(30)31)34-8-3(21)5(23)16(32)33-11(8)14(28)29/h1-12,16-25,32H,(H,26,27)(H,28,29)(H,30,31)/t1-,2+,3+,4+,5+,6+,7+,8+,9+,10-,11-,12-,16?,17-,18-/m0/s1	LCLHHZYHLXDRQG-XIDBBRFWSA-N	C1(C(C(OC(C1O)OC2C(C(C(OC2C(=O)O)OC3C(C(C(OC3C(=O)O)O)O)O)O)O)C(=O)O)O)O	[C@@H]1([C@H]([C@H](O[C@@H]([C@@H]1O)O[C@@H]2[C@@H]([C@H]([C@H](O[C@@H]2C(=O)O)O[C@@H]3[C@@H]([C@H](C(O[C@@H]3C(=O)O)O)O)O)O)O)C(=O)O)O)O
C00472	p-Benzoquinone	C6H4O2	0	108.095	106-51-4	cyclohexa-2,5-diene-1,4-dione	3755	4650	CHEMBL8320	InChI=1S/C6H4O2/c7-5-1-2-6(8)4-3-5/h1-4H	AZQWKYJCGOJGHM-UHFFFAOYSA-N	C1=CC(=O)C=CC1=O	C1=CC(=O)C=CC1=O			1.02	1.02	0.25	none
C00473	Retinol	C20H30O	0	286.452	68-26-8 11103-57-4	(2E,4E,6E,8E)-3,7-dimethyl-9-(2,6,6-trimethylcyclohexen-1-yl)nona-2,4,6,8-tetraen-1-ol	3756	445354	CHEMBL986	InChI=1S/C20H30O/c1-16(8-6-9-17(2)13-15-21)11-12-19-18(3)10-7-14-20(19,4)5/h6,8-9,11-13,21H,7,10,14-15H2,1-5H3/b9-6+,12-11+,16-8+,17-13+	FPIPGXGPPPQFEQ-OVSJKPMPSA-N	CC1=C(C(CCC1)(C)C)C=CC(=CC=CC(=CCO)C)C	CC1=C(C(CCC1)(C)C)/C=C/C(=C/C=C/C(=C/CO)/C)/C			4.69	4.69	5.51	neutral
C00474	Ribitol	C5H12O5	0	152.146	488-81-3	(2S,4R)-pentane-1,2,3,4,5-pentol	3757	6912	CHEMBL1865120 CHEMBL3137744	InChI=1S/C5H12O5/c6-1-3(8)5(10)4(9)2-7/h3-10H,1-2H2/t3-,4+,5?	HEBKCHPVOIAQTA-NGQZWQHPSA-N	C(C(C(C(CO)O)O)O)O	C([C@H](C([C@H](CO)O)O)O)O	12.76		-3.10	-3.10	-2.95	neutral
C00475	Cytidine	C9H13N3O5	0	243.217	65-46-3	4-amino-1-[(2R,3R,4S,5R)-3,4-dihydroxy-5-(hydroxymethyl)oxolan-2-yl]pyrimidin-2-one	3758	6175	CHEMBL2028065 CHEMBL4237960 CHEMBL95606	InChI=1S/C9H13N3O5/c10-5-1-2-12(9(16)11-5)8-7(15)6(14)4(3-13)17-8/h1-2,4,6-8,13-15H,3H2,(H2,10,11,16)/t4-,6-,7-,8-/m1/s1	UHDGCWIWMRVCDJ-XVFCMESISA-N	C1=CN(C(=O)N=C1N)C2C(C(C(O2)CO)O)O	C1=CN(C(=O)N=C1N)[C@H]2[C@@H]([C@@H]([C@H](O2)CO)O)O	12.55		-2.80	-2.80	-2.56	neutral
C00476	D-Lyxose	C5H10O5	0	150.13	1114-34-7	(3S,4S,5R)-oxane-2,3,4,5-tetrol	3759	439240	CHEMBL1159661 CHEMBL1222248	InChI=1S/C5H10O5/c6-2-1-10-5(9)4(8)3(2)7/h2-9H,1H2/t2-,3+,4+,5?/m1/s1	SRBFZHDQGSBBOR-AGQMPKSLSA-N	C1C(C(C(C(O1)O)O)O)O	C1[C@H]([C@@H]([C@@H](C(O1)O)O)O)O	11.31		-2.30	-2.30	-2.58	neutral
C00477	Ecdysone	C27H44O6	0	464.635	3604-87-3	(2S,3R,5R,9R,10R,13R,14S,17R)-17-[(2S,3R)-3,6-dihydroxy-6-methylheptan-2-yl]-2,3,14-trihydroxy-10,13-dimethyl-2,3,4,5,9,11,12,15,16,17-decahydro-1H-cyclopenta[a]phenanthren-6-one	3760	19212	CHEMBL1456897 CHEMBL549300	InChI=1S/C27H44O6/c1-15(20(28)8-9-24(2,3)32)16-7-11-27(33)18-12-21(29)19-13-22(30)23(31)14-25(19,4)17(18)6-10-26(16,27)5/h12,15-17,19-20,22-23,28,30-33H,6-11,13-14H2,1-5H3/t15-,16+,17-,19-,20+,22+,23-,25+,26+,27+/m0/s1	UPEZCKBFRMILAV-JMZLNJERSA-N	CC(C1CCC2(C1(CCC3C2=CC(=O)C4C3(CC(C(C4)O)O)C)C)O)C(CCC(C)(C)O)O	C[C@@H]([C@H]1CC[C@@]2([C@@]1(CC[C@H]3C2=CC(=O)[C@H]4[C@@]3(C[C@@H]([C@@H](C4)O)O)C)C)O)[C@@H](CCC(C)(C)O)O	13.51		1.69	1.69	2.74	neutral
C00478	Lichenin	C6H10O5	0	162.141	1402-10-4	(2S,3R,4R)-2-(hydroxymethyl)-3,4-dihydro-2H-pyran-3,4,5-triol	3761	439241		InChI=1S/C6H10O5/c7-1-4-6(10)5(9)3(8)2-11-4/h2,4-10H,1H2/t4-,5-,6-/m0/s1	CXKKSSKKIOZUNR-ZLUOBGJFSA-N	C1=C(C(C(C(O1)CO)O)O)O	C1=C([C@@H]([C@H]([C@@H](O1)CO)O)O)O
C00479	Propanal	C3H6O	0	58.0791	123-38-6	propanal	3762	527	CHEMBL275626	InChI=1S/C3H6O/c1-2-3-4/h3H,2H2,1H3	NBBJYMSMWIIQGU-UHFFFAOYSA-N	CCC=O	CCC=O			0.32	0.32	0.60	neutral
C00480	Pullulan	(C36H60O30)n			9057-02-7		3763
C00481	Pyrazole	C3H4N2	0	68.0773	288-13-1	1H-pyrazole	3764	1048	CHEMBL15967	InChI=1S/C3H4N2/c1-2-4-5-3-1/h1-3H,(H,4,5)	WTKZEGDFNFYCGP-UHFFFAOYSA-N	C1=CNN=C1	C1=CNN=C1		2.67	0.28	0.28	0.41	neutral
C00482	Sinapate	C11H12O5	0	224.21	530-59-6 7362-37-0	(E)-3-(4-hydroxy-3,5-dimethoxyphenyl)prop-2-enoic acid	3765	637775	CHEMBL109341	InChI=1S/C11H12O5/c1-15-8-5-7(3-4-10(12)13)6-9(16-2)11(8)14/h3-6,14H,1-2H3,(H,12,13)/b4-3+	PCMORTLOPMLEFB-ONEGZZNKSA-N	COC1=CC(=CC(=C1O)OC)C=CC(=O)O	COC1=CC(=CC(=C1O)OC)/C=C/C(=O)O	3.41		-1.89	1.52	1.51	acid
C00483	Tyramine	C8H11NO	0	137.179	51-67-2	4-(2-aminoethyl)phenol	3766	5610	CHEMBL11608	InChI=1S/C8H11NO/c9-6-5-7-1-3-8(10)4-2-7/h1-4,10H,5-6,9H2	DZGWFCGJZKJUFP-UHFFFAOYSA-N	C1=CC(=CC=C1CCN)O	C1=CC(=CC=C1CCN)O	10.41	9.66	-1.23	0.68	0.89	base
C00484	Arylamide	C7H6NOR					3767
C00486	Bilirubin	C33H36N4O6	0	584.662	635-65-4	3-[2-[[3-(2-carboxyethyl)-5-[(Z)-(3-ethenyl-4-methyl-5-oxopyrrol-2-ylidene)methyl]-4-methyl-1H-pyrrol-2-yl]methyl]-5-[(Z)-(4-ethenyl-3-methyl-5-oxopyrrol-2-ylidene)methyl]-4-methyl-1H-pyrrol-3-yl]propanoic acid	3769	5280352	CHEMBL501680	InChI=1S/C33H36N4O6/c1-7-20-19(6)32(42)37-27(20)14-25-18(5)23(10-12-31(40)41)29(35-25)15-28-22(9-11-30(38)39)17(4)24(34-28)13-26-16(3)21(8-2)33(43)36-26/h7-8,13-14,34-35H,1-2,9-12,15H2,3-6H3,(H,36,43)(H,37,42)(H,38,39)(H,40,41)/b26-13-,27-14-	BPYKTIZUTYGOLE-IFADSCNNSA-N	CC1=C(NC(=C1CCC(=O)O)CC2=C(C(=C(N2)C=C3C(=C(C(=O)N3)C)C=C)C)CCC(=O)O)C=C4C(=C(C(=O)N4)C=C)C	CC1=C(NC(=C1CCC(=O)O)CC2=C(C(=C(N2)/C=C\3/C(=C(C(=O)N3)C)C=C)C)CCC(=O)O)/C=C\4/C(=C(C(=O)N4)C=C)C	4.03		-2.76	3.12	4.53	acid
C00487	Carnitine	C7H16NO3	1	162.207	406-76-8	(3-carboxy-2-hydroxypropyl)-trimethylazanium	3770	85	CHEMBL1620698 CHEMBL172513	InChI=1S/C7H15NO3/c1-8(2,3)5-6(9)4-7(10)11/h6,9H,4-5H2,1-3H3/p+1	PHIQHXFUZVPYII-UHFFFAOYSA-O	C[N+](C)(C)CC(CC(=O)O)O	C[N+](C)(C)CC(CC(=O)O)O	4.2		-4.12	-4.89	-0.47	acid
C00488	Formamide	CH3NO	0	45.0406	75-12-7	formamide	3771	713	CHEMBL266160	InChI=1S/CH3NO/c2-1-3/h1H,(H2,2,3)	ZHNUHDYFZUAESO-UHFFFAOYSA-N	C(=O)N	C(=O)N			-1.08	-1.08	-0.90	neutral
C00489	Glutarate	C5H8O4	0	132.115	110-94-1	pentanedioic acid	3772	743	CHEMBL1162495	InChI=1S/C5H8O4/c6-4(7)2-1-3-5(8)9/h1-3H2,(H,6,7)(H,8,9)	JFCQEDHGNNZCLN-UHFFFAOYSA-N	C(CC(=O)O)CC(=O)O	C(CC(=O)O)CC(=O)O	3.76		-6.03	0.05	0.33	acid
C00490	Itaconate	C5H6O4	0	130.099	97-65-4	2-methylidenebutanedioic acid	3773	811	CHEMBL359159	InChI=1S/C5H6O4/c1-3(5(8)9)2-4(6)7/h1-2H2,(H,6,7)(H,8,9)	LVHBHZANLOWSRM-UHFFFAOYSA-N	C=C(CC(=O)O)C(=O)O	C=C(CC(=O)O)C(=O)O	3.56		-6.25	0.05	0.10	acid
C00491	L-Cystine	C6H12N2O4S2	0	240.3	56-89-3	(2R)-2-amino-3-[[(2R)-2-amino-2-carboxyethyl]disulfanyl]propanoic acid	3774	67678	CHEMBL590540	InChI=1S/C6H12N2O4S2/c7-3(5(9)10)1-13-14-2-4(8)6(11)12/h3-4H,1-2,7-8H2,(H,9,10)(H,11,12)/t3-,4-/m0/s1	LEVWYRKDKASIDU-IMJSIDKUSA-N	C(C(C(=O)O)N)SSCC(C(=O)O)N	C([C@@H](C(=O)O)N)SSC[C@@H](C(=O)O)N	1.56	9.34	-5.92	-5.90	-0.81	zwitterion
C00492	Raffinose	C18H32O16	0	504.437	512-69-6	(2S,3R,4S,5R,6R)-2-[[(2R,3S,4S,5R,6R)-6-[(2S,3S,4S,5R)-3,4-dihydroxy-2,5-bis(hydroxymethyl)oxolan-2-yl]oxy-3,4,5-trihydroxyoxan-2-yl]methoxy]-6-(hydroxymethyl)oxane-3,4,5-triol	3775	439242	CHEMBL175500 CHEMBL603717	InChI=1S/C18H32O16/c19-1-5-8(22)11(25)13(27)16(31-5)30-3-7-9(23)12(26)14(28)17(32-7)34-18(4-21)15(29)10(24)6(2-20)33-18/h5-17,19-29H,1-4H2/t5-,6-,7-,8+,9-,10-,11+,12+,13-,14-,15+,16+,17-,18+/m1/s1	MUPFEKGTMRGPLJ-ZQSKZDJDSA-N	C(C1C(C(C(C(O1)OCC2C(C(C(C(O2)OC3(C(C(C(O3)CO)O)O)CO)O)O)O)O)O)O)O	C([C@@H]1[C@@H]([C@@H]([C@H]([C@H](O1)OC[C@@H]2[C@H]([C@@H]([C@H]([C@H](O2)O[C@]3([C@H]([C@@H]([C@H](O3)CO)O)O)CO)O)O)O)O)O)O)O	11.73		-6.30	-6.30	-7.57	neutral
C00493	Shikimate	C7H10O5	0	174.151	138-59-0	(3R,4S,5R)-3,4,5-trihydroxycyclohexene-1-carboxylic acid	3776	8742	CHEMBL290345 CHEMBL3348832	InChI=1S/C7H10O5/c8-4-1-3(7(11)12)2-5(9)6(4)10/h1,4-6,8-10H,2H2,(H,11,12)/t4-,5-,6-/m1/s1	JXOHGGNKMLTUBP-HSUXUTPPSA-N	C1C(C(C(C=C1C(=O)O)O)O)O	C1[C@H]([C@@H]([C@@H](C=C1C(=O)O)O)O)O	3.91		-4.85	-1.64	-1.52	acid
C00494	Sisomicin	C19H37N5O7	0	447.526	32385-11-8	(2R,3R,4R,5R)-2-[(1S,2S,3R,4S,6R)-4,6-diamino-3-[[(2S,3R)-3-amino-6-(aminomethyl)-3,4-dihydro-2H-pyran-2-yl]oxy]-2-hydroxycyclohexyl]oxy-5-methyl-4-(methylamino)oxane-3,5-diol	3777	36119	CHEMBL221886	InChI=1S/C19H37N5O7/c1-19(27)7-28-18(13(26)16(19)24-2)31-15-11(23)5-10(22)14(12(15)25)30-17-9(21)4-3-8(6-20)29-17/h3,9-18,24-27H,4-7,20-23H2,1-2H3/t9-,10+,11-,12+,13-,14-,15+,16-,17-,18-,19+/m1/s1	URWAJWIAIPFPJE-YFMIWBNJSA-N	CC1(COC(C(C1NC)O)OC2C(CC(C(C2O)OC3C(CC=C(O3)CN)N)N)N)O	C[C@@]1(CO[C@@H]([C@@H]([C@H]1NC)O)O[C@H]2[C@@H](C[C@@H]([C@H]([C@@H]2O)O[C@@H]3[C@@H](CC=C(O3)CN)N)N)N)O	12.55	9.59	-11.46	-4.32	-3.85	base
C00495	Sulochrin	C17H16O7	0	332.305	519-57-3	methyl 2-(2,6-dihydroxy-4-methylbenzoyl)-5-hydroxy-3-methoxybenzoate	3778	160505	CHEMBL61133	InChI=1S/C17H16O7/c1-8-4-11(19)15(12(20)5-8)16(21)14-10(17(22)24-3)6-9(18)7-13(14)23-2/h4-7,18-20H,1-3H3	YJRLSCDUYLRBIZ-UHFFFAOYSA-N	CC1=CC(=C(C(=C1)O)C(=O)C2=C(C=C(C=C2OC)O)C(=O)OC)O	CC1=CC(=C(C(=C1)O)C(=O)C2=C(C=C(C=C2OC)O)C(=O)OC)O	6.94		3.44	4.18	2.14	neutral
C00496	Ubiquitin				60267-61-0		3779
C00497	(R)-Malate	C4H6O5	0	134.087	636-61-3	(2R)-2-hydroxybutanedioic acid	3780	92824	CHEMBL225986	InChI=1S/C4H6O5/c5-2(4(8)9)1-3(6)7/h2,5H,1H2,(H,6,7)(H,8,9)/t2-/m1/s1	BJEPYKJPYRNKOW-UWTATZPHSA-N	C(C(C(=O)O)O)C(=O)O	C([C@H](C(=O)O)O)C(=O)O	3.2		-6.81	-1.11	-1.09	acid
C00498	ADP-glucose	C16H25N5O15P2	0	589.342		[[(2R,3S,4R,5R)-5-(6-aminopurin-9-yl)-3,4-dihydroxyoxolan-2-yl]methoxy-hydroxyphosphoryl] [(2R,3R,4S,5S,6R)-3,4,5-trihydroxy-6-(hydroxymethyl)oxan-2-yl] hydrogen phosphate	3781	16500	CHEMBL227552	InChI=1S/C16H25N5O15P2/c17-13-7-14(19-3-18-13)21(4-20-7)15-11(26)9(24)6(33-15)2-32-37(28,29)36-38(30,31)35-16-12(27)10(25)8(23)5(1-22)34-16/h3-6,8-12,15-16,22-27H,1-2H2,(H,28,29)(H,30,31)(H2,17,18,19)/t5-,6-,8-,9-,10+,11-,12-,15-,16-/m1/s1	WFPZSXYXPSUOPY-ROYWQJLOSA-N	C1=NC(=C2C(=N1)N(C=N2)C3C(C(C(O3)COP(=O)(O)OP(=O)(O)OC4C(C(C(C(O4)CO)O)O)O)O)O)N	C1=NC(=C2C(=N1)N(C=N2)[C@H]3[C@@H]([C@@H]([C@H](O3)COP(=O)(O)OP(=O)(O)O[C@@H]4[C@@H]([C@H]([C@@H]([C@H](O4)CO)O)O)O)O)O)N	1.73	4.92	-9.42	-6.90	-3.92	acid
C00499	Allantoate	C4H8N4O4	0	176.131	99-16-1	2,2-bis(carbamoylamino)acetic acid	3782	203		InChI=1S/C4H8N4O4/c5-3(11)7-1(2(9)10)8-4(6)12/h1H,(H,9,10)(H3,5,7,11)(H3,6,8,12)	NUCLJNSWZCHRKL-UHFFFAOYSA-N	C(C(=O)O)(NC(=O)N)NC(=O)N	C(C(=O)O)(NC(=O)N)NC(=O)N
C00500	Biliverdin	C33H34N4O6	0	582.646	114-25-0	3-[(2Z,5Z)-2-[[3-(2-carboxyethyl)-5-[(Z)-(3-ethenyl-4-methyl-5-oxopyrrol-2-ylidene)methyl]-4-methyl-1H-pyrrol-2-yl]methylidene]-5-[(4-ethenyl-3-methyl-5-oxopyrrol-2-yl)methylidene]-4-methylpyrrol-3-yl]propanoic acid	3783	5280353	CHEMBL455477	InChI=1S/C33H34N4O6/c1-7-20-19(6)32(42)37-27(20)14-25-18(5)23(10-12-31(40)41)29(35-25)15-28-22(9-11-30(38)39)17(4)24(34-28)13-26-16(3)21(8-2)33(43)36-26/h7-8,13-15,34-35H,1-2,9-12H2,3-6H3,(H,37,42)(H,38,39)(H,40,41)/b24-13-,27-14-,28-15-	RCNSAJSGRJSBKK-NSQVQWHSSA-N	CC1=C(C(=CC2=C(C(=C(N2)C=C3C(=C(C(=O)N3)C)C=C)C)CCC(=O)O)NC1=CC4=NC(=O)C(=C4C)C=C)CCC(=O)O	CC\1=C(/C(=C/C2=C(C(=C(N2)/C=C\3/C(=C(C(=O)N3)C)C=C)C)CCC(=O)O)/N/C1=C\C4=NC(=O)C(=C4C)C=C)CCC(=O)O	3.87	5.85	-3.31	0.57	4.81	acid
C00501	CDP-glucose	C15H25N3O16P2	0	565.317		[[(2R,3S,4R,5R)-5-(4-amino-2-oxopyrimidin-1-yl)-3,4-dihydroxyoxolan-2-yl]methoxy-hydroxyphosphoryl] [(2R,3R,4S,5S,6R)-3,4,5-trihydroxy-6-(hydroxymethyl)oxan-2-yl] hydrogen phosphate	3784	439244	CHEMBL227515	InChI=1S/C15H25N3O16P2/c16-7-1-2-18(15(25)17-7)13-11(23)9(21)6(31-13)4-30-35(26,27)34-36(28,29)33-14-12(24)10(22)8(20)5(3-19)32-14/h1-2,5-6,8-14,19-24H,3-4H2,(H,26,27)(H,28,29)(H2,16,17,25)/t5-,6-,8-,9-,10+,11-,12-,13-,14-/m1/s1	CGPHZDRCVSLMCF-JZMIEXBBSA-N	C1=CN(C(=O)N=C1N)C2C(C(C(O2)COP(=O)(O)OP(=O)(O)OC3C(C(C(C(O3)CO)O)O)O)O)O	C1=CN(C(=O)N=C1N)[C@H]2[C@@H]([C@@H]([C@H](O2)COP(=O)(O)OP(=O)(O)O[C@@H]3[C@@H]([C@H]([C@@H]([C@H](O3)CO)O)O)O)O)O	1.73		-10.13	-5.38	-4.50	acid
C00502	D-Xylonate	C5H10O6	0	166.129	526-91-0	(2R,3S,4R)-2,3,4,5-tetrahydroxypentanoic acid	3785	6602431		InChI=1S/C5H10O6/c6-1-2(7)3(8)4(9)5(10)11/h2-4,6-9H,1H2,(H,10,11)/t2-,3+,4-/m1/s1	QXKAIJAYHKCRRA-FLRLBIABSA-N	C(C(C(C(C(=O)O)O)O)O)O	C([C@H]([C@@H]([C@H](C(=O)O)O)O)O)O
C00503	Erythritol	C4H10O4	0	122.12	149-32-6	(2S,3R)-butane-1,2,3,4-tetrol	3786	222285	CHEMBL349605	InChI=1S/C4H10O4/c5-1-3(7)4(8)2-6/h3-8H,1-2H2/t3-,4+	UNXHWFMMPAWVPI-ZXZARUISSA-N	C(C(C(CO)O)O)O	C([C@H]([C@H](CO)O)O)O	13.04		-2.47	-2.47	-2.31	neutral
C00504	Folate	C19H19N7O6	0	441.397	59-30-3	(2S)-2-[[4-[(2-amino-4-oxo-3H-pteridin-6-yl)methylamino]benzoyl]amino]pentanedioic acid	3787	135398658	CHEMBL1622	InChI=1S/C19H19N7O6/c20-19-25-15-14(17(30)26-19)23-11(8-22-15)7-21-10-3-1-9(2-4-10)16(29)24-12(18(31)32)5-6-13(27)28/h1-4,8,12,21H,5-7H2,(H,24,29)(H,27,28)(H,31,32)(H3,20,22,25,26,30)/t12-/m0/s1	OVBPIULPVIDEAO-LBPRGKRZSA-N	C1=CC(=CC=C1C(=O)NC(CCC(=O)O)C(=O)O)NCC2=CN=C3C(=N2)C(=O)NC(=N3)N	C1=CC(=CC=C1C(=O)N[C@@H](CCC(=O)O)C(=O)O)NCC2=CN=C3C(=N2)C(=O)NC(=N3)N	3.32	2.09	-6.93	-0.69	-0.04	acid
C00505	Gentamicin				1403-66-3		3788
C00506	L-Cysteate	C3H7NO5S	0	169.156	13100-82-8	(2R)-2-amino-3-sulfopropanoic acid	3789	72886		InChI=1S/C3H7NO5S/c4-2(3(5)6)1-10(7,8)9/h2H,1,4H2,(H,5,6)(H,7,8,9)/t2-/m0/s1	XVOYSCVBGLVSOL-REOHCLBHSA-N	C(C(C(=O)O)N)S(=O)(=O)O	C([C@@H](C(=O)O)N)S(=O)(=O)O
C00507	L-Rhamnose	C6H12O5	0	164.156	3615-41-6 73-34-7	(3R,4R,5R,6S)-6-methyloxane-2,3,4,5-tetrol	3790	25310		InChI=1S/C6H12O5/c1-2-3(7)4(8)5(9)6(10)11-2/h2-10H,1H3/t2-,3-,4+,5+,6?/m0/s1	SHZGCJCMOBCMKK-JFNONXLTSA-N	CC1C(C(C(C(O1)O)O)O)O	C[C@H]1[C@@H]([C@H]([C@H](C(O1)O)O)O)O
C00508	L-Ribulose	C5H10O5	0	150.13	2042-27-5	(3S,4S)-2-(hydroxymethyl)oxolane-2,3,4-triol	3791	439245		InChI=1S/C5H10O5/c6-2-5(9)4(8)3(7)1-10-5/h3-4,6-9H,1-2H2/t3-,4-,5?/m0/s1	LQXVFWRQNMEDEE-QRHDOFTISA-N	C1C(C(C(O1)(CO)O)O)O	C1[C@@H]([C@@H](C(O1)(CO)O)O)O
C00509	Naringenin	C15H12O5	0	272.253	480-41-1	(2S)-5,7-dihydroxy-2-(4-hydroxyphenyl)-2,3-dihydrochromen-4-one	3792	439246	CHEMBL9352	InChI=1S/C15H12O5/c16-9-3-1-8(2-4-9)13-7-12(19)15-11(18)5-10(17)6-14(15)20-13/h1-6,13,16-18H,7H2/t13-/m0/s1	FTVWIRXFELQLPI-ZDUSSCGKSA-N	C1C(OC2=CC(=CC(=C2C1=O)O)O)C3=CC=C(C=C3)O	C1[C@H](OC2=CC(=CC(=C2C1=O)O)O)C3=CC=C(C=C3)O	7.86		2.70	2.84	2.51	neutral
C00510	Oleoyl-CoA	C39H68N7O17P3S	0	1031.98		S-[2-[3-[[(2R)-4-[[[(2R,3S,4R,5R)-5-(6-aminopurin-9-yl)-4-hydroxy-3-phosphonooxyoxolan-2-yl]methoxy-hydroxyphosphoryl]oxy-hydroxyphosphoryl]oxy-2-hydroxy-3,3-dimethylbutanoyl]amino]propanoylamino]ethyl] (Z)-octadec-9-enethioate	3793	5497111		InChI=1S/C39H68N7O17P3S/c1-4-5-6-7-8-9-10-11-12-13-14-15-16-17-18-19-30(48)67-23-22-41-29(47)20-21-42-37(51)34(50)39(2,3)25-60-66(57,58)63-65(55,56)59-24-28-33(62-64(52,53)54)32(49)38(61-28)46-27-45-31-35(40)43-26-44-36(31)46/h11-12,26-28,32-34,38,49-50H,4-10,13-25H2,1-3H3,(H,41,47)(H,42,51)(H,55,56)(H,57,58)(H2,40,43,44)(H2,52,53,54)/b12-11-/t28-,32-,33-,34+,38-/m1/s1	XDUHQPOXLUAVEE-BPMMELMSSA-N	CCCCCCCCC=CCCCCCCCC(=O)SCCNC(=O)CCNC(=O)C(C(C)(C)COP(=O)(O)OP(=O)(O)OCC1C(C(C(O1)N2C=NC3=C(N=CN=C32)N)O)OP(=O)(O)O)O	CCCCCCCC/C=C\CCCCCCCC(=O)SCCNC(=O)CCNC(=O)[C@@H](C(C)(C)COP(=O)(O)OP(=O)(O)OC[C@@H]1[C@H]([C@H]([C@@H](O1)N2C=NC3=C(N=CN=C32)N)O)OP(=O)(O)O)O
C00511	Acrylic acid	C3H4O2	0	72.0627	79-10-7	prop-2-enoic acid	3794	6581	CHEMBL1213529	InChI=1S/C3H4O2/c1-2-3(4)5/h2H,1H2,(H,4,5)	NIXOWILDQLNWCW-UHFFFAOYSA-N	C=CC(=O)O	C=CC(=O)O	4.52		-2.26	0.53	0.26	acid
C00512	Benzoyl-CoA	C28H40N7O17P3S	0	871.64	6756-74-7	S-[2-[3-[[(2R)-4-[[[(2R,3S,4R,5R)-5-(6-aminopurin-9-yl)-4-hydroxy-3-phosphonooxyoxolan-2-yl]methoxy-hydroxyphosphoryl]oxy-hydroxyphosphoryl]oxy-2-hydroxy-3,3-dimethylbutanoyl]amino]propanoylamino]ethyl] benzenecarbothioate	3795	9543169		InChI=1S/C28H40N7O17P3S/c1-28(2,22(38)25(39)31-9-8-18(36)30-10-11-56-27(40)16-6-4-3-5-7-16)13-49-55(46,47)52-54(44,45)48-12-17-21(51-53(41,42)43)20(37)26(50-17)35-15-34-19-23(29)32-14-33-24(19)35/h3-7,14-15,17,20-22,26,37-38H,8-13H2,1-2H3,(H,30,36)(H,31,39)(H,44,45)(H,46,47)(H2,29,32,33)(H2,41,42,43)/t17-,20-,21-,22+,26-/m1/s1	VEVJTUNLALKRNO-TYHXJLICSA-N	CC(C)(COP(=O)(O)OP(=O)(O)OCC1C(C(C(O1)N2C=NC3=C(N=CN=C32)N)O)OP(=O)(O)O)C(C(=O)NCCC(=O)NCCSC(=O)C4=CC=CC=C4)O	CC(C)(COP(=O)(O)OP(=O)(O)OC[C@@H]1[C@H]([C@H]([C@@H](O1)N2C=NC3=C(N=CN=C32)N)O)OP(=O)(O)O)[C@H](C(=O)NCCC(=O)NCCSC(=O)C4=CC=CC=C4)O
C00513	CDP-glycerol	C12H21N3O13P2	0	477.255		[[(2R,3S,4R,5R)-5-(4-amino-2-oxopyrimidin-1-yl)-3,4-dihydroxyoxolan-2-yl]methoxy-hydroxyphosphoryl] 2,3-dihydroxypropyl hydrogen phosphate	3796	439249		InChI=1S/C12H21N3O13P2/c13-8-1-2-15(12(20)14-8)11-10(19)9(18)7(27-11)5-26-30(23,24)28-29(21,22)25-4-6(17)3-16/h1-2,6-7,9-11,16-19H,3-5H2,(H,21,22)(H,23,24)(H2,13,14,20)/t6?,7-,9-,10-,11-/m1/s1	HHPOUCCVONEPRK-JANFQQFMSA-N	C1=CN(C(=O)N=C1N)C2C(C(C(O2)COP(=O)(O)OP(=O)(O)OCC(CO)O)O)O	C1=CN(C(=O)N=C1N)[C@H]2[C@@H]([C@@H]([C@H](O2)COP(=O)(O)OP(=O)(O)OCC(CO)O)O)O
C00514	D-Mannonate	C6H12O7	0	196.155	642-99-9	(2S,3S,4R,5R)-2,3,4,5,6-pentahydroxyhexanoic acid	3797	3246006		InChI=1S/C6H12O7/c7-1-2(8)3(9)4(10)5(11)6(12)13/h2-5,7-11H,1H2,(H,12,13)/t2-,3-,4+,5+/m1/s1	RGHNJXZEOKUKBD-MBMOQRBOSA-N	C(C(C(C(C(C(=O)O)O)O)O)O)O	C([C@H]([C@H]([C@@H]([C@@H](C(=O)O)O)O)O)O)O
C00515	D-Ornithine	C5H12N2O2	0	132.161	348-66-3	(2R)-2,5-diaminopentanoic acid	3798	71082	CHEMBL103686	InChI=1S/C5H12N2O2/c6-3-1-2-4(7)5(8)9/h4H,1-3,6-7H2,(H,8,9)/t4-/m1/s1	AHLPHDHHMVZTML-SCSAIBSYSA-N	C(CC(C(=O)O)N)CN	C(C[C@H](C(=O)O)N)CN	2.67	10.29	-5.42	-3.66	-0.86	zwitterion
C00516	Fibronectin						3799
C00517	Hexadecanal	C16H32O	0	240.425	629-80-1	hexadecanal	3800	984	CHEMBL1235338	InChI=1S/C16H32O/c1-2-3-4-5-6-7-8-9-10-11-12-13-14-15-16-17/h16H,2-15H2,1H3	NIOYUNMRJMEDGI-UHFFFAOYSA-N	CCCCCCCCCCCCCCCC=O	CCCCCCCCCCCCCCCC=O			6.10	6.10	5.67	neutral
C00518	Hyaluronate	(C14H21NO12)n			9004-61-9		3801
C00519	Hypotaurine	C2H7NO2S	0	109.147	300-84-5	2-aminoethanesulfinic acid	3802	107812	CHEMBL1256480	InChI=1S/C2H7NO2S/c3-1-2-6(4)5/h1-3H2,(H,4,5)	VVIUBCNYACGLLV-UHFFFAOYSA-N	C(CS(=O)O)N	C(CS(=O)O)N	1.68	9.64	-2.70	-2.70	-0.83	zwitterion
C00521	(S)-Limonene	C10H16	0	136.234	5989-54-8	(4S)-1-methyl-4-prop-1-en-2-ylcyclohexene	3804	439250	CHEMBL236688	InChI=1S/C10H16/c1-8(2)10-6-4-9(3)5-7-10/h4,10H,1,5-7H2,2-3H3/t10-/m1/s1	XMGQYMWWDOXHJM-SNVBAGLBSA-N	CC1=CCC(CC1)C(=C)C	CC1=CC[C@H](CC1)C(=C)C			3.22	3.22	3.31	none
C00522	(R)-Pantoate	C6H12O4	0	148.157	470-29-1	(2R)-2,4-dihydroxy-3,3-dimethylbutanoic acid	3805	439251	CHEMBL1794671	InChI=1S/C6H12O4/c1-6(2,3-7)4(8)5(9)10/h4,7-8H,3H2,1-2H3,(H,9,10)/t4-/m0/s1	OTOIIPJYVQJATP-BYPYZUCNSA-N	CC(C)(CO)C(C(=O)O)O	CC(C)(CO)[C@H](C(=O)O)O	3.96		-3.67	-0.49	-0.55	acid
C00523	Androsterone	C19H30O2	0	290.44	53-41-8	(3R,5S,8R,9S,10S,13S,14S)-3-hydroxy-10,13-dimethyl-1,2,3,4,5,6,7,8,9,11,12,14,15,16-tetradecahydrocyclopenta[a]phenanthren-17-one	3806	5879	CHEMBL87285	InChI=1S/C19H30O2/c1-18-9-7-13(20)11-12(18)3-4-14-15-5-6-17(21)19(15,2)10-8-16(14)18/h12-16,20H,3-11H2,1-2H3/t12-,13+,14-,15-,16-,18-,19-/m0/s1	QGXBDMJGAMFCBF-HLUDHZFRSA-N	CC12CCC(CC1CCC3C2CCC4(C3CCC4=O)C)O	C[C@]12CC[C@H](C[C@@H]1CC[C@@H]3[C@@H]2CC[C@]4([C@H]3CCC4=O)C)O			3.77	3.77	3.96	neutral
C00524	Cytochrome c	C42H44FeN8O8S2R4			9007-43-6		3807
C00525	D-Tryptophan	C11H12N2O2	0	204.225	153-94-6	(2R)-2-amino-3-(1H-indol-3-yl)propanoic acid	3808	9060	CHEMBL292303	InChI=1S/C11H12N2O2/c12-9(11(14)15)5-7-6-13-10-4-2-1-3-8(7)10/h1-4,6,9,13H,5,12H2,(H,14,15)/t9-/m1/s1	QIVBCDIJIAJPQS-SECBINFHSA-N	C1=CC=C2C(=C1)C(=CN2)CC(C(=O)O)N	C1=CC=C2C(=C1)C(=CN2)C[C@H](C(=O)O)N	2.54	9.4	-1.09	-1.09	1.12	zwitterion
C00526	Deoxyuridine	C9H12N2O5	0	228.202	951-78-0	1-[(2R,4S,5R)-4-hydroxy-5-(hydroxymethyl)oxolan-2-yl]pyrimidine-2,4-dione	3809	13712	CHEMBL353955	InChI=1S/C9H12N2O5/c12-4-6-5(13)3-8(16-6)11-2-1-7(14)10-9(11)15/h1-2,5-6,8,12-13H,3-4H2,(H,10,14,15)/t5-,6+,8+/m0/s1	MXHRCPNRJAMMIM-SHYZEUOFSA-N	C1C(C(OC1N2C=CC(=O)NC2=O)CO)O	C1[C@@H]([C@H](O[C@H]1N2C=CC(=O)NC2=O)CO)O	9.71		-1.52	-1.51	-1.82	neutral
C00527	Glutaryl-CoA	C26H42N7O19P3S	0	881.634	3131-84-8	5-[2-[3-[[(2R)-4-[[[(2R,3S,4R,5R)-5-(6-aminopurin-9-yl)-4-hydroxy-3-phosphonooxyoxolan-2-yl]methoxy-hydroxyphosphoryl]oxy-hydroxyphosphoryl]oxy-2-hydroxy-3,3-dimethylbutanoyl]amino]propanoylamino]ethylsulfanyl]-5-oxopentanoic acid	3810	3081383		InChI=1S/C26H42N7O19P3S/c1-26(2,21(39)24(40)29-7-6-15(34)28-8-9-56-17(37)5-3-4-16(35)36)11-49-55(46,47)52-54(44,45)48-10-14-20(51-53(41,42)43)19(38)25(50-14)33-13-32-18-22(27)30-12-31-23(18)33/h12-14,19-21,25,38-39H,3-11H2,1-2H3,(H,28,34)(H,29,40)(H,35,36)(H,44,45)(H,46,47)(H2,27,30,31)(H2,41,42,43)/t14-,19-,20-,21+,25-/m1/s1	SYKWLIJQEHRDNH-CKRMAKSASA-N	CC(C)(COP(=O)(O)OP(=O)(O)OCC1C(C(C(O1)N2C=NC3=C(N=CN=C32)N)O)OP(=O)(O)O)C(C(=O)NCCC(=O)NCCSC(=O)CCCC(=O)O)O	CC(C)(COP(=O)(O)OP(=O)(O)OC[C@@H]1[C@H]([C@H]([C@@H](O1)N2C=NC3=C(N=CN=C32)N)O)OP(=O)(O)O)[C@H](C(=O)NCCC(=O)NCCSC(=O)CCCC(=O)O)O
C00528	Glycopeptide	C36H64N8O17	0	880.937		(2S)-2-[[(2R)-2-[[(4R)-4-[[(2R)-2-[2-[(3R,4R,5S,6R)-5-[(2S,3R,4R,5S,6R)-3-acetamido-4,5-dihydroxy-6-(hydroxymethyl)oxan-2-yl]oxy-3-(ethylamino)-2-hydroxy-6-(hydroxymethyl)oxan-4-yl]oxypropanoylamino]propanoyl]amino]-5-amino-5-oxopentanoyl]amino]-6-aminohexanoyl]amino]propanoic acid	3811	56928060		InChI=1S/C36H64N8O17/c1-6-39-25-29(28(22(14-46)59-35(25)57)61-36-24(42-18(5)47)27(50)26(49)21(13-45)60-36)58-17(4)32(53)40-15(2)31(52)44-19(30(38)51)10-11-23(48)43-20(9-7-8-12-37)33(54)41-16(3)34(55)56/h15-17,19-22,24-29,35-36,39,45-46,49-50,57H,6-14,37H2,1-5H3,(H2,38,51)(H,40,53)(H,41,54)(H,42,47)(H,43,48)(H,44,52)(H,55,56)/t15-,16+,17?,19-,20-,21-,22-,24-,25-,26-,27-,28-,29-,35?,36+/m1/s1	DQJCDTNMLBYVAY-ZXXIYAEKSA-N	CCNC1C(C(C(OC1O)CO)OC2C(C(C(C(O2)CO)O)O)NC(=O)C)OC(C)C(=O)NC(C)C(=O)NC(CCC(=O)NC(CCCCN)C(=O)NC(C)C(=O)O)C(=O)N	CCN[C@@H]1[C@H]([C@@H]([C@H](OC1O)CO)O[C@H]2[C@@H]([C@H]([C@@H]([C@H](O2)CO)O)O)NC(=O)C)OC(C)C(=O)N[C@H](C)C(=O)N[C@H](CCC(=O)N[C@H](CCCCN)C(=O)N[C@@H](C)C(=O)O)C(=O)N
C00530	Hydroquinone	C6H6O2	0	110.111	123-31-9	benzene-1,4-diol	3812	785	CHEMBL537	InChI=1S/C6H6O2/c7-5-1-2-6(8)4-3-5/h1-4,7-8H	QIGBRXMKCJKVMJ-UHFFFAOYSA-N	C1=CC(=CC=C1O)O	C1=CC(=CC=C1O)O	9.68		1.36	1.37	1.10	neutral
C00531	Itaconyl-CoA	C26H40N7O19P3S	0	879.618		4-[2-[3-[[(2R)-4-[[[(2R,3S,4R,5R)-5-(6-aminopurin-9-yl)-4-hydroxy-3-phosphonooxyoxolan-2-yl]methoxy-hydroxyphosphoryl]oxy-hydroxyphosphoryl]oxy-2-hydroxy-3,3-dimethylbutanoyl]amino]propanoylamino]ethylsulfanyl]-2-methylidene-4-oxobutanoic acid	3813	11966125		InChI=1S/C26H40N7O19P3S/c1-13(25(39)40)8-16(35)56-7-6-28-15(34)4-5-29-23(38)20(37)26(2,3)10-49-55(46,47)52-54(44,45)48-9-14-19(51-53(41,42)43)18(36)24(50-14)33-12-32-17-21(27)30-11-31-22(17)33/h11-12,14,18-20,24,36-37H,1,4-10H2,2-3H3,(H,28,34)(H,29,38)(H,39,40)(H,44,45)(H,46,47)(H2,27,30,31)(H2,41,42,43)/t14-,18-,19-,20+,24-/m1/s1	NFVGYLGSSJPRKW-CITAKDKDSA-N	CC(C)(COP(=O)(O)OP(=O)(O)OCC1C(C(C(O1)N2C=NC3=C(N=CN=C32)N)O)OP(=O)(O)O)C(C(=O)NCCC(=O)NCCSC(=O)CC(=C)C(=O)O)O	CC(C)(COP(=O)(O)OP(=O)(O)OC[C@@H]1[C@H]([C@H]([C@@H](O1)N2C=NC3=C(N=CN=C32)N)O)OP(=O)(O)O)[C@H](C(=O)NCCC(=O)NCCSC(=O)CC(=C)C(=O)O)O
C00532	L-Arabitol	C5H12O5	0	152.146	7643-75-6	(2S,4S)-pentane-1,2,3,4,5-pentol	3814	439255		InChI=1S/C5H12O5/c6-1-3(8)5(10)4(9)2-7/h3-10H,1-2H2/t3-,4-/m0/s1	HEBKCHPVOIAQTA-IMJSIDKUSA-N	C(C(C(C(CO)O)O)O)O	C([C@@H](C([C@H](CO)O)O)O)O
C00533	Nitric oxide	NO	0	30.0061	10102-43-9	nitric oxide	3815	145068	CHEMBL1200689	InChI=1S/NO/c1-2	MWUXSHHQAYIFBG-UHFFFAOYSA-N	[N]=O	[N]=O			-0.35	-0.35	-0.45	neutral
C00534	Pyridoxamine	C8H12N2O2	0	168.193	85-87-0	4-(aminomethyl)-5-(hydroxymethyl)-2-methylpyridin-3-ol	3816	1052	CHEMBL593019	InChI=1S/C8H12N2O2/c1-5-8(12)7(2-9)6(4-11)3-10-5/h3,11-12H,2,4,9H2,1H3	NHZMQXZHNVQTQA-UHFFFAOYSA-N	CC1=NC=C(C(=C1O)CN)CO	CC1=NC=C(C(=C1O)CN)CO	7.81	9.61	-2.05	-1.61	0.05	base
C00535	Testosterone	C19H28O2	0	288.424	58-22-0	(8R,9S,10R,13S,14S,17S)-17-hydroxy-10,13-dimethyl-1,2,6,7,8,9,11,12,14,15,16,17-dodecahydrocyclopenta[a]phenanthren-3-one	3817	6013	CHEMBL386630 CHEMBL67934	InChI=1S/C19H28O2/c1-18-9-7-13(20)11-12(18)3-4-14-15-5-6-17(21)19(15,2)10-8-16(14)18/h11,14-17,21H,3-10H2,1-2H3/t14-,15-,16-,17-,18-,19-/m0/s1	MUMGGOZAMZWBJJ-DYKIIFRCSA-N	CC12CCC3C(C1CCC2O)CCC4=CC(=O)CCC34C	C[C@]12CC[C@H]3[C@H]([C@@H]1CC[C@@H]2O)CCC4=CC(=O)CC[C@]34C			3.37	3.37	3.88	neutral
C00536	Triphosphate	H5P3O10	0	257.955		diphosphono hydrogen phosphate	3818	983	CHEMBL1230191	InChI=1S/H5O10P3/c1-11(2,3)9-13(7,8)10-12(4,5)6/h(H,7,8)(H2,1,2,3)(H2,4,5,6)	UNXRWKVEANCORM-UHFFFAOYSA-N	OP(=O)(O)OP(=O)(O)OP(=O)(O)O	OP(=O)(O)OP(=O)(O)OP(=O)(O)O	0.89		-9.56	-1.86	-0.69	acid
C00538	2-Oxoaldehyde	C2HO2R					3819
C00539	Aromatic acid	C7H6O2	0	122.121		benzoic acid	3820	243	CHEMBL541	InChI=1S/C7H6O2/c8-7(9)6-4-2-1-3-5-6/h1-5H,(H,8,9)	WPYMKLBDIGXBTP-UHFFFAOYSA-N	C1=CC=C(C=C1)C(=O)O	C1=CC=C(C=C1)C(=O)O	4.08		-1.48	1.63	1.38	acid
C00540	Cinnamoyl-CoA	C30H42N7O17P3S	0	897.678		S-[2-[3-[[(2R)-4-[[[(2R,3S,4R,5R)-5-(6-aminopurin-9-yl)-4-hydroxy-3-phosphonooxyoxolan-2-yl]methoxy-hydroxyphosphoryl]oxy-hydroxyphosphoryl]oxy-2-hydroxy-3,3-dimethylbutanoyl]amino]propanoylamino]ethyl] (E)-3-phenylprop-2-enethioate	3821	6444037		InChI=1S/C30H42N7O17P3S/c1-30(2,25(41)28(42)33-11-10-20(38)32-12-13-58-21(39)9-8-18-6-4-3-5-7-18)15-51-57(48,49)54-56(46,47)50-14-19-24(53-55(43,44)45)23(40)29(52-19)37-17-36-22-26(31)34-16-35-27(22)37/h3-9,16-17,19,23-25,29,40-41H,10-15H2,1-2H3,(H,32,38)(H,33,42)(H,46,47)(H,48,49)(H2,31,34,35)(H2,43,44,45)/b9-8+/t19-,23-,24-,25+,29-/m1/s1	JVNVHNHITFVWIX-KZKUDURGSA-N	CC(C)(COP(=O)(O)OP(=O)(O)OCC1C(C(C(O1)N2C=NC3=C(N=CN=C32)N)O)OP(=O)(O)O)C(C(=O)NCCC(=O)NCCSC(=O)C=CC4=CC=CC=C4)O	CC(C)(COP(=O)(O)OP(=O)(O)OC[C@@H]1[C@H]([C@H]([C@@H](O1)N2C=NC3=C(N=CN=C32)N)O)OP(=O)(O)O)[C@H](C(=O)NCCC(=O)NCCSC(=O)/C=C/C4=CC=CC=C4)O
C00541	Cob(II)alamin	C62H88CoN13O14P	0	1329.35	14463-33-3	cobalt(2+);[(2R,3S,4R,5S)-5-(5,6-dimethylbenzimidazol-1-yl)-4-hydroxy-2-(hydroxymethyl)oxolan-3-yl] [(2R)-1-[3-[(2R,3R,4Z,7S,9Z,12S,13S,14Z,17S,18S,19R)-2,13,18-tris(2-amino-2-oxoethyl)-7,12,17-tris(3-amino-3-oxopropyl)-3,5,8,8,13,15,18,19-octamethyl-2,7,12,17-tetrahydro-1H-corrin-21-id-3-yl]propanoylamino]propan-2-yl] phosphate	3822	46173705		InChI=1S/C62H90N13O14P.Co/c1-29-20-39-40(21-30(29)2)75(28-70-39)57-52(84)53(41(27-76)87-57)89-90(85,86)88-31(3)26-69-49(83)18-19-59(8)37(22-46(66)80)56-62(11)61(10,25-48(68)82)36(14-17-45(65)79)51(74-62)33(5)55-60(9,24-47(67)81)34(12-15-43(63)77)38(71-55)23-42-58(6,7)35(13-16-44(64)78)50(72-42)32(4)54(59)73-56;/h20-21,23,28,31,34-37,41,52-53,56-57,76,84H,12-19,22,24-27H2,1-11H3,(H15,63,64,65,66,6…	ASARMUCNOOHMLO-FSANSEACSA-L	CC1=CC2=C(C=C1C)N(C=N2)C3C(C(C(O3)CO)OP(=O)([O-])OC(C)CNC(=O)CCC4(C(C5C6(C(C(C(=N6)C(=C7C(C(C(=N7)C=C8C(C(C(=N8)C(=C4[N-]5)C)CCC(=O)N)(C)C)CCC(=O)N)(C)CC(=O)N)C)CCC(=O)N)(C)CC(=O)N)C)CC(=O)N)C)O.[Co+2]	CC1=CC2=C(C=C1C)N(C=N2)[C@@H]3[C@@H]([C@@H]([C@H](O3)CO)OP(=O)([O-])O[C@H](C)CNC(=O)CC[C@@]\4([C@H](C5[C@]6([C@@]([C@@H](C(=N6)/C(=C\7/[C@@]([C@@H](C(=N7)/C=C\8/C([C@@H](C(=N8)/C(=C4\[N-]5)/C)CCC(=O)N)(C)C)CCC(=O)N)(C)CC(=O)N)/C)CCC(=O)N)(C)CC(=O)N)C)CC(=O)N)C)O.[Co+2]
C00542	Cystathionine	C7H14N2O4S	0	222.262	535-34-2	2-amino-4-(2-amino-2-carboxyethyl)sulfanylbutanoic acid	3823	834	CHEMBL209241	InChI=1S/C7H14N2O4S/c8-4(6(10)11)1-2-14-3-5(9)7(12)13/h4-5H,1-3,8-9H2,(H,10,11)(H,12,13)	ILRYLPWNYFXEMH-UHFFFAOYSA-N	C(CSCC(C(=O)O)N)C(C(=O)O)N	C(CSCC(C(=O)O)N)C(C(=O)O)N	1.79	9.66	-5.83	-5.82	-1.07	zwitterion
C00543	Dimethylamine	C2H7N	0	45.0837	124-40-3	N-methylmethanamine	3824	674	CHEMBL120433	InChI=1S/C2H7N/c1-3-2/h3H,1-2H3	ROSDSFDQCJNGOL-UHFFFAOYSA-N	CNC	CNC		10.52	-3.07	-0.19	-0.16	base
C00544	Homogentisate	C8H8O4	0	168.147	451-13-8	2-(2,5-dihydroxyphenyl)acetic acid	3825	780		InChI=1S/C8H8O4/c9-6-1-2-7(10)5(3-6)4-8(11)12/h1-3,9-10H,4H2,(H,11,12)	IGMNYECMUMZDDF-UHFFFAOYSA-N	C1=CC(=C(C=C1O)CC(=O)O)O	C1=CC(=C(C=C1O)CC(=O)O)O
C00545	L-Arabinonate	C5H10O6	0	166.129	608-53-7	(2R,3S,4S)-2,3,4,5-tetrahydroxypentanoic acid	3826	6602426		InChI=1S/C5H10O6/c6-1-2(7)3(8)4(9)5(10)11/h2-4,6-9H,1H2,(H,10,11)/t2-,3-,4+/m0/s1	QXKAIJAYHKCRRA-YVZJFKFKSA-N	C(C(C(C(C(=O)O)O)O)O)O	C([C@@H]([C@@H]([C@H](C(=O)O)O)O)O)O
C00546	Methylglyoxal	C3H4O2	0	72.0627	78-98-8	2-oxopropanal	3827	880	CHEMBL170721	InChI=1S/C3H4O2/c1-3(5)2-4/h2H,1H3	AIJULSRZWUXGPQ-UHFFFAOYSA-N	CC(=O)C=O	CC(=O)C=O			0.20	0.20	-0.23	neutral
C00547	L-Noradrenaline	C8H11NO3	0	169.178	51-41-2	4-[(1R)-2-amino-1-hydroxyethyl]benzene-1,2-diol	3828	439260	CHEMBL1437	InChI=1S/C8H11NO3/c9-4-8(12)5-1-2-6(10)7(11)3-5/h1-3,8,10-12H,4,9H2/t8-/m0/s1	SFLSHLFXELFNJZ-QMMMGPOBSA-N	C1=CC(=C(C=C1C(CN)O)O)O	C1=CC(=C(C=C1[C@H](CN)O)O)O	9.5	8.85	-1.82	-0.68	0.09	base
C00548	Phenyl acetate	C8H8O2	0	136.148	122-79-2	phenyl acetate	3829	31229	CHEMBL289559	InChI=1S/C8H8O2/c1-7(9)10-8-5-3-2-4-6-8/h2-6H,1H3	IPBVNPXQWQGGJP-UHFFFAOYSA-N	CC(=O)OC1=CC=CC=C1	CC(=O)OC1=CC=CC=C1			1.58	1.58	1.61	neutral
C00549	RNA (poly(U))	C18H23N4O14P(C9H11N2O8P)n	0			[(2R,3S,4R,5R)-5-(2,4-dioxopyrimidin-1-yl)-3,4-dihydroxyoxolan-2-yl]methyl [(2R,4R,5R)-5-(2,4-dioxopyrimidin-1-yl)-2-[[[(2R,4R,5R)-5-(2,4-dioxopyrimidin-1-yl)-4-hydroxy-2-(hydroxymethyl)oxolan-3-yl]oxy-hydroxyphosphoryl]oxymethyl]-4-hydroxyoxolan-3-yl] hydrogen phosphate	3830	439261		InChI=1S/C27H34N6O22P2/c34-7-10-20(18(40)23(51-10)32-5-2-14(36)29-26(32)43)54-57(47,48)50-9-12-21(19(41)24(53-12)33-6-3-15(37)30-27(33)44)55-56(45,46)49-8-11-16(38)17(39)22(52-11)31-4-1-13(35)28-25(31)42/h1-6,10-12,16-24,34,38-41H,7-9H2,(H,45,46)(H,47,48)(H,28,35,42)(H,29,36,43)(H,30,37,44)/t10-,11-,12-,16-,17-,18-,19-,20?,21?,22-,23-,24-/m1/s1	IYXZIOHPRWAHRB-UEAOPITNSA-N	C1=CN(C(=O)NC1=O)C2C(C(C(O2)COP(=O)(O)OC3C(OC(C3O)N4C=CC(=O)NC4=O)COP(=O)(O)OC5C(OC(C5O)N6C=CC(=O)NC6=O)CO)O)O	C1=CN(C(=O)NC1=O)[C@H]2[C@@H]([C@@H]([C@H](O2)COP(=O)(O)OC3[C@H](O[C@H]([C@@H]3O)N4C=CC(=O)NC4=O)COP(=O)(O)OC5[C@H](O[C@H]([C@@H]5O)N6C=CC(=O)NC6=O)CO)O)O
C00550	Sphingomyelin	C24H49N2O6PR					3831
C00551	beta-D-Glucan				9041-22-9		3832
C00552	meso-Tartaric acid	C4H6O6	0	150.087	147-73-9	(2R,3S)-2,3-dihydroxybutanedioic acid	3833	447315	CHEMBL225983	InChI=1S/C4H6O6/c5-1(3(7)8)2(6)4(9)10/h1-2,5-6H,(H,7,8)(H,9,10)/t1-,2+	FEWJPZIEWOKRBE-XIXRPRMCSA-N	C(C(C(=O)O)O)(C(=O)O)O	[C@@H]([C@@H](C(=O)O)O)(C(=O)O)O	2.72		-7.89	-1.83	-2.12	acid
C00553	(+)-Neomenthol	C10H20O	0	156.265	2216-52-6	(1S,2S,5R)-5-methyl-2-propan-2-ylcyclohexan-1-ol	3834	439263	CHEMBL1907991	InChI=1S/C10H20O/c1-7(2)9-5-4-8(3)6-10(9)11/h7-11H,4-6H2,1-3H3/t8-,9+,10+/m1/s1	NOOLISFMXDJSKH-UTLUCORTSA-N	CC1CCC(C(C1)O)C(C)C	C[C@@H]1CC[C@H]([C@H](C1)O)C(C)C			2.66	2.66	2.44	neutral
C00555	4-Aminobutyraldehyde	C4H9NO	0	87.1204		4-aminobutanal	3835	118	CHEMBL2261442	InChI=1S/C4H9NO/c5-3-1-2-4-6/h4H,1-3,5H2	DZQLQEYLEYWJIB-UHFFFAOYSA-N	C(CC=O)CN	C(CC=O)CN		9.79	-3.09	-0.78	-0.08	base
C00556	Benzyl alcohol	C7H8O	0	108.138	100-51-6	phenylmethanol	3836	244	CHEMBL720	InChI=1S/C7H8O/c8-6-7-4-2-1-3-5-7/h1-5,8H,6H2	WVDDGKGOMKODPV-UHFFFAOYSA-N	C1=CC=C(C=C1)CO	C1=CC=C(C=C1)CO			1.21	1.21	1.18	neutral
C00557	Cyclopentanone	C5H8O	0	84.1164	120-92-3	cyclopentanone	3837	8452	CHEMBL18620	InChI=1S/C5H8O/c6-5-3-1-2-4-5/h1-4H2	BGTOWKSIORTVQH-UHFFFAOYSA-N	C1CCC(=O)C1	C1CCC(=O)C1			1.04	1.04	1.13	neutral
C00558	D-Tagaturonate	C6H10O7	0	194.139		(2S,3R,4S)-3,4,5-trihydroxy-5-(hydroxymethyl)oxolane-2-carboxylic acid	3838	439264		InChI=1S/C6H10O7/c7-1-6(12)4(9)2(8)3(13-6)5(10)11/h2-4,7-9,12H,1H2,(H,10,11)/t2-,3-,4-,6?/m0/s1	PTCIWUZVDIQTOW-QNZBUJBTSA-N	C(C1(C(C(C(O1)C(=O)O)O)O)O)O	C(C1([C@H]([C@H]([C@H](O1)C(=O)O)O)O)O)O
C00559	Deoxyadenosine	C10H13N5O3	0	251.242	958-09-8	(2R,3S,5R)-5-(6-aminopurin-9-yl)-2-(hydroxymethyl)oxolan-3-ol	3839	13730	CHEMBL449329	InChI=1S/C10H13N5O3/c11-9-8-10(13-3-12-9)15(4-14-8)7-1-5(17)6(2-16)18-7/h3-7,16-17H,1-2H2,(H2,11,12,13)/t5-,6+,7+/m0/s1	OLXZPDWKRNYJJZ-RRKCRQDMSA-N	C1C(C(OC1N2C=NC3=C(N=CN=C32)N)CO)O	C1[C@@H]([C@H](O[C@H]1N2C=NC3=C(N=CN=C32)N)CO)O	13.89	3.96	-1.19	-1.19	-0.95	neutral
C00561	Mandelonitrile	C8H7NO	0	133.147		(2R)-2-hydroxy-2-phenylacetonitrile	3841	9548674		InChI=1S/C8H7NO/c9-6-8(10)7-4-2-1-3-5-7/h1-5,8,10H/t8-/m0/s1	NNICRUQPODTGRU-QMMMGPOBSA-N	C1=CC=C(C=C1)C(C#N)O	C1=CC=C(C=C1)[C@H](C#N)O
C00562	Phosphoprotein						3842
C00563	Phosphoramidon	C23H34N3O10P	0	543.504	36357-77-4	(2S)-2-[[(2S)-2-[[hydroxy-[(2S,3R,4R,5R,6S)-3,4,5-trihydroxy-6-methyloxan-2-yl]oxyphosphoryl]amino]-4-methylpentanoyl]amino]-3-(1H-indol-3-yl)propanoic acid	3843	445114	CHEMBL1318812 CHEMBL418012 CHEMBL479579	InChI=1S/C23H34N3O10P/c1-11(2)8-16(26-37(33,34)36-23-20(29)19(28)18(27)12(3)35-23)21(30)25-17(22(31)32)9-13-10-24-15-7-5-4-6-14(13)15/h4-7,10-12,16-20,23-24,27-29H,8-9H2,1-3H3,(H,25,30)(H,31,32)(H2,26,33,34)/t12-,16-,17-,18-,19+,20+,23-/m0/s1	ZPHBZEQOLSRPAK-XLCYBJAPSA-N	CC1C(C(C(C(O1)OP(=O)(NC(CC(C)C)C(=O)NC(CC2=CNC3=CC=CC=C32)C(=O)O)O)O)O)O	C[C@H]1[C@@H]([C@H]([C@H]([C@@H](O1)OP(=O)(N[C@@H](CC(C)C)C(=O)N[C@@H](CC2=CNC3=CC=CC=C32)C(=O)O)O)O)O)O	2.48		-5.39	0.16	0.23	acid
C00565	Trimethylamine	C3H9N	0	59.1103	75-50-3	N,N-dimethylmethanamine	3844	1146	CHEMBL439723	InChI=1S/C3H9N/c1-4(2)3/h1-3H3	GETQZCLCWQTVFV-UHFFFAOYSA-N	CN(C)C	CN(C)C		9.57	-1.97	0.19	0.18	base
C00566	(3S)-Citryl-CoA	C27H42N7O22P3S	0	941.642		2-[2-[2-[3-[[(2R)-4-[[[(2R,3S,4R,5R)-5-(6-aminopurin-9-yl)-4-hydroxy-3-phosphonooxyoxolan-2-yl]methoxy-hydroxyphosphoryl]oxy-hydroxyphosphoryl]oxy-2-hydroxy-3,3-dimethylbutanoyl]amino]propanoylamino]ethylsulfanyl]-2-oxoethyl]-2-hydroxybutanedioic acid	3845	49859700		InChI=1S/C27H42N7O22P3S/c1-26(2,20(40)23(41)30-4-3-14(35)29-5-6-60-16(38)8-27(44,25(42)43)7-15(36)37)10-53-59(50,51)56-58(48,49)52-9-13-19(55-57(45,46)47)18(39)24(54-13)34-12-33-17-21(28)31-11-32-22(17)34/h11-13,18-20,24,39-40,44H,3-10H2,1-2H3,(H,29,35)(H,30,41)(H,36,37)(H,42,43)(H,48,49)(H,50,51)(H2,28,31,32)(H2,45,46,47)/t13-,18-,19-,20+,24-,27?/m1/s1	IHVFHZGGMJDGGZ-OKWOQZSLSA-N	CC(C)(COP(=O)(O)OP(=O)(O)OCC1C(C(C(O1)N2C=NC3=C(N=CN=C32)N)O)OP(=O)(O)O)C(C(=O)NCCC(=O)NCCSC(=O)CC(CC(=O)O)(C(=O)O)O)O	CC(C)(COP(=O)(O)OP(=O)(O)OC[C@@H]1[C@H]([C@H]([C@@H](O1)N2C=NC3=C(N=CN=C32)N)O)OP(=O)(O)O)[C@H](C(=O)NCCC(=O)NCCSC(=O)CC(CC(=O)O)(C(=O)O)O)O
C00568	4-Aminobenzoate	C7H7NO2	0	137.136	150-13-0	4-aminobenzoic acid	3847	978	CHEMBL542	InChI=1S/C7H7NO2/c8-6-3-1-5(2-4-6)7(9)10/h1-4H,8H2,(H,9,10)	ALYNCZNDIQEVRV-UHFFFAOYSA-N	C1=CC(=CC=C1C(=O)O)N	C1=CC(=CC=C1C(=O)O)N	4.77	2.69	-1.80	0.80	0.97	acid
C00569	Arabinogalactan				9036-66-2		3848
C00570	CDP-ethanolamine	C11H20N4O11P2	0	446.244	3036-18-8	[2-aminoethoxy(hydroxy)phosphoryl] [(2R,3S,4R,5R)-5-(4-amino-2-oxopyrimidin-1-yl)-3,4-dihydroxyoxolan-2-yl]methyl hydrogen phosphate	3849	123727		InChI=1S/C11H20N4O11P2/c12-2-4-23-27(19,20)26-28(21,22)24-5-6-8(16)9(17)10(25-6)15-3-1-7(13)14-11(15)18/h1,3,6,8-10,16-17H,2,4-5,12H2,(H,19,20)(H,21,22)(H2,13,14,18)/t6-,8-,9-,10-/m1/s1	WVIMUEUQJFPNDK-PEBGCTIMSA-N	C1=CN(C(=O)N=C1N)C2C(C(C(O2)COP(=O)(O)OP(=O)(O)OCCN)O)O	C1=CN(C(=O)N=C1N)[C@H]2[C@@H]([C@@H]([C@H](O2)COP(=O)(O)OP(=O)(O)OCCN)O)O
C00571	Cyclohexylamine	C6H13N	0	99.1741	108-91-8	cyclohexanamine	3850	7965	CHEMBL1794762	InChI=1S/C6H13N/c7-6-4-2-1-3-5-6/h6H,1-5,7H2	PAFZNILMFXTMIY-UHFFFAOYSA-N	C1CCC(CC1)N	C1CCC(CC1)N		10.45	-1.57	1.17	1.28	base
C00573	Keratan sulfate	(C28H46N2O29S3)n					3852
C00574	beta-D-Fucoside	C6H11O5R					3853
C00575	3',5'-Cyclic AMP	C10H12N5O6P	0	329.206	60-92-4	(4aR,6R,7R,7aS)-6-(6-aminopurin-9-yl)-2-hydroxy-2-oxo-4a,6,7,7a-tetrahydro-4H-furo[3,2-d][1,3,2]dioxaphosphinin-7-ol	3854	6076	CHEMBL316966	InChI=1S/C10H12N5O6P/c11-8-5-9(13-2-12-8)15(3-14-5)10-6(16)7-4(20-10)1-19-22(17,18)21-7/h2-4,6-7,10,16H,1H2,(H,17,18)(H2,11,12,13)/t4-,6-,7-,10-/m1/s1	IVOMOUWHDPKRLL-KQYNXXCUSA-N	C1C2C(C(C(O2)N3C=NC4=C(N=CN=C43)N)O)OP(=O)(O1)O	C1[C@@H]2[C@H]([C@H]([C@@H](O2)N3C=NC4=C(N=CN=C43)N)O)OP(=O)(O1)O	1.83	4.92	-3.69	-3.40	-0.82	acid
C00576	Betaine aldehyde	C5H12NO	1	102.155	7418-61-3	trimethyl(2-oxoethyl)azanium	3855	249	CHEMBL1231491	InChI=1S/C5H12NO/c1-6(2,3)4-5-7/h5H,4H2,1-3H3/q+1	SXKNCCSPZDCRFD-UHFFFAOYSA-N	C[N+](C)(C)CC=O	C[N+](C)(C)CC=O			-4.65	-4.65	-0.11	none
C00577	D-Glyceraldehyde	C3H6O3	0	90.0779	453-17-8 367-47-5	(2R)-2,3-dihydroxypropanal	3856	79014		InChI=1S/C3H6O3/c4-1-3(6)2-5/h1,3,5-6H,2H2/t3-/m0/s1	MNQZXJOMYWMBOU-VKHMYHEASA-N	C(C(C=O)O)O	C([C@H](C=O)O)O
C00579	Dihydrolipoamide	C8H17NOS2	0	207.357	3884-47-7	6,8-bis(sulfanyl)octanamide	3858	663		InChI=1S/C8H17NOS2/c9-8(10)4-2-1-3-7(12)5-6-11/h7,11-12H,1-6H2,(H2,9,10)	VLYUGYAKYZETRF-UHFFFAOYSA-N	C(CCC(=O)N)CC(CCS)S	C(CCC(=O)N)CC(CCS)S
C00580	Dimethyl sulfide	C2H6S	0	62.134	75-18-3	methylsulfanylmethane	3859	1068	CHEMBL15580	InChI=1S/C2H6S/c1-3-2/h1-2H3	QMMFVYPAHWMCMS-UHFFFAOYSA-N	CSC	CSC			1.22	1.22	0.98	none
C00581	Guanidinoacetate	C3H7N3O2	0	117.107	352-97-6	2-(diaminomethylideneamino)acetic acid	3860	763	CHEMBL281593	InChI=1S/C3H7N3O2/c4-3(5)6-1-2(7)8/h1H2,(H,7,8)(H4,4,5,6)	BPMFZUMJYQTVII-UHFFFAOYSA-N	C(C(=O)O)N=C(N)N	C(C(=O)O)N=C(N)N	3.37	12.24	-3.13	-3.13	-1.45	zwitterion
C00582	Phenylacetyl-CoA	C29H42N7O17P3S	0	885.667		S-[2-[3-[[(2R)-4-[[[(2R,3S,4R,5R)-5-(6-aminopurin-9-yl)-4-hydroxy-3-phosphonooxyoxolan-2-yl]methoxy-hydroxyphosphoryl]oxy-hydroxyphosphoryl]oxy-2-hydroxy-3,3-dimethylbutanoyl]amino]propanoylamino]ethyl] 2-phenylethanethioate	3861	165620	CHEMBL3526286	InChI=1S/C29H42N7O17P3S/c1-29(2,24(40)27(41)32-9-8-19(37)31-10-11-57-20(38)12-17-6-4-3-5-7-17)14-50-56(47,48)53-55(45,46)49-13-18-23(52-54(42,43)44)22(39)28(51-18)36-16-35-21-25(30)33-15-34-26(21)36/h3-7,15-16,18,22-24,28,39-40H,8-14H2,1-2H3,(H,31,37)(H,32,41)(H,45,46)(H,47,48)(H2,30,33,34)(H2,42,43,44)/t18-,22-,23-,24+,28-/m1/s1	ZIGIFDRJFZYEEQ-CECATXLMSA-N	CC(C)(COP(=O)(O)OP(=O)(O)OCC1C(C(C(O1)N2C=NC3=C(N=CN=C32)N)O)OP(=O)(O)O)C(C(=O)NCCC(=O)NCCSC(=O)CC4=CC=CC=C4)O	CC(C)(COP(=O)(O)OP(=O)(O)OC[C@@H]1[C@H]([C@H]([C@@H](O1)N2C=NC3=C(N=CN=C32)N)O)OP(=O)(O)O)[C@H](C(=O)NCCC(=O)NCCSC(=O)CC4=CC=CC=C4)O	0.82	4.84	-10.31	-4.23	-0.09	acid
C00583	Propane-1,2-diol	C3H8O2	0	76.0944	57-55-6	propane-1,2-diol	3862	1030	CHEMBL286398	InChI=1S/C3H8O2/c1-3(5)2-4/h3-5H,2H2,1H3	DNIAPMSPPWPWGF-UHFFFAOYSA-N	CC(CO)O	CC(CO)O			-0.79	-0.79	-0.64	neutral
C00584	Prostaglandin E2	C20H32O5	0	352.465	363-24-6	(Z)-7-[(1R,2R,3R)-3-hydroxy-2-[(E,3S)-3-hydroxyoct-1-enyl]-5-oxocyclopentyl]hept-5-enoic acid	3863	5280360	CHEMBL548	InChI=1S/C20H32O5/c1-2-3-6-9-15(21)12-13-17-16(18(22)14-19(17)23)10-7-4-5-8-11-20(24)25/h4,7,12-13,15-17,19,21,23H,2-3,5-6,8-11,14H2,1H3,(H,24,25)/b7-4-,13-12+/t15-,16+,17+,19+/m0/s1	XEYBRNLFEZDVAW-ARSRFYASSA-N	CCCCCC(C=CC1C(CC(=O)C1CC=CCCCC(=O)O)O)O	CCCCC[C@@H](/C=C/[C@H]1[C@@H](CC(=O)[C@@H]1C/C=C\CCCC(=O)O)O)O	4.3		0.26	3.23	3.25	acid
C00585	Protein tyrosine	C10H10N2O3R2					3864
C00586	2-Deoxy-D-glucose	C6H12O5	0	164.156	154-17-6	(4R,5S,6R)-6-(hydroxymethyl)oxane-2,4,5-triol	3865	439268	CHEMBL1377788 CHEMBL2208394 CHEMBL4303562	InChI=1S/C6H12O5/c7-2-4-6(10)3(8)1-5(9)11-4/h3-10H,1-2H2/t3-,4-,5?,6+/m1/s1	PMMURAAUARKVCB-CERMHHMHSA-N	C1C(C(C(OC1O)CO)O)O	C1[C@H]([C@@H]([C@H](OC1O)CO)O)O	12.29		-2.03	-2.03	-2.19	neutral
C00587	3-Hydroxybenzoate	C7H6O3	0	138.121	99-06-9	3-hydroxybenzoic acid	3866	7420	CHEMBL65369	InChI=1S/C7H6O3/c8-6-3-1-2-5(4-6)7(9)10/h1-4,8H,(H,9,10)	IJFXRHURBJZNAO-UHFFFAOYSA-N	C1=CC(=CC(=C1)O)C(=O)O	C1=CC(=CC(=C1)O)C(=O)O	3.84		-1.92	1.33	1.09	acid
C00588	Choline phosphate	C5H15NO4P	1	184.151	107-73-3	trimethyl(2-phosphonooxyethyl)azanium	3867	1014	CHEMBL1235161 CHEMBL3350840	InChI=1S/C5H14NO4P/c1-6(2,3)4-5-10-11(7,8)9/h4-5H2,1-3H3,(H-,7,8,9)/p+1	YHHSONZFOIEMCP-UHFFFAOYSA-O	C[N+](C)(C)CCOP(=O)(O)O	C[N+](C)(C)CCOP(=O)(O)O	1.15		-3.98	-4.79	-0.20	acid
C00590	Coniferyl alcohol	C10H12O3	0	180.201	32811-40-8 458-35-5	4-[(E)-3-hydroxyprop-1-enyl]-2-methoxyphenol	3869	1549095	CHEMBL501870	InChI=1S/C10H12O3/c1-13-10-7-8(3-2-6-11)4-5-9(10)12/h2-5,7,11-12H,6H2,1H3/b3-2+	JMFRWRFFLBVWSI-NSCUHMNNSA-N	COC1=C(C=CC(=C1)C=CCO)O	COC1=C(C=CC(=C1)/C=C/CO)O	9.98		1.35	1.35	1.41	neutral
C00591	N-Acylneuraminate	C10H16NO9R					3870
C00593	Sulfoacetaldehyde	C2H4O4S	0	124.116	32797-12-9	2-oxoethanesulfonic acid	3872	160226		InChI=1S/C2H4O4S/c3-1-2-7(4,5)6/h1H,2H2,(H,4,5,6)	JTJIXCMSHWPJJE-UHFFFAOYSA-N	C(C=O)S(=O)(=O)O	C(C=O)S(=O)(=O)O
C00596	2-Hydroxy-2,4-pentadienoate	C5H6O3	0	114.099	159694-16-3	(2E)-2-hydroxypenta-2,4-dienoic acid	3873	5280361		InChI=1S/C5H6O3/c1-2-3-4(6)5(7)8/h2-3,6H,1H2,(H,7,8)/b4-3+	VHTQQDXPNUTMNB-ONEGZZNKSA-N	C=CC=C(C(=O)O)O	C=C/C=C(\C(=O)O)/O
C00597	Glycerate 3-phosphate	C3H7O7P	0	186.057		2-hydroxy-3-phosphonooxypropanoic acid	3874	724	CHEMBL87788	InChI=1S/C3H7O7P/c4-2(3(5)6)1-10-11(7,8)9/h2,4H,1H2,(H,5,6)(H2,7,8,9)	OSJPPGNTCRNQQC-UHFFFAOYSA-N	C(C(C(=O)O)O)OP(=O)(O)O	C(C(C(=O)O)O)OP(=O)(O)O	1.3		-8.35	-1.64	-1.46	acid
C00599	Cholest-4-en-3-one	C27H44O	0	384.638	601-57-0	(8S,9S,10R,13R,14S,17R)-10,13-dimethyl-17-[(2R)-6-methylheptan-2-yl]-1,2,6,7,8,9,11,12,14,15,16,17-dodecahydrocyclopenta[a]phenanthren-3-one	3875	91477	CHEMBL63243	InChI=1S/C27H44O/c1-18(2)7-6-8-19(3)23-11-12-24-22-10-9-20-17-21(28)13-15-26(20,4)25(22)14-16-27(23,24)5/h17-19,22-25H,6-16H2,1-5H3/t19-,22+,23-,24+,25+,26+,27-/m1/s1	NYOXRYYXRWJDKP-GYKMGIIDSA-N	CC(C)CCCC(C)C1CCC2C1(CCC3C2CCC4=CC(=O)CCC34C)C	C[C@H](CCCC(C)C)[C@H]1CC[C@@H]2[C@@]1(CC[C@H]3[C@H]2CCC4=CC(=O)CC[C@]34C)C			7.68	7.68	7.60	neutral
C00601	Phenylacetaldehyde	C8H8O	0	120.148	122-78-1	2-phenylacetaldehyde	3876	998	CHEMBL1233464	InChI=1S/C8H8O/c9-7-6-8-4-2-1-3-5-8/h1-5,7H,6H2	DTUQWGWMVIHBKE-UHFFFAOYSA-N	C1=CC=C(C=C1)CC=O	C1=CC=C(C=C1)CC=O			1.45	1.45	1.43	neutral
C00602	beta-D-Galactoside	C6H11O6R					3877
C00603	(S)-Ureidoglycolate	C3H6N2O4	0	134.091		(2S)-2-(carbamoylamino)-2-hydroxyacetic acid	3878	439269		InChI=1S/C3H6N2O4/c4-3(9)5-1(6)2(7)8/h1,6H,(H,7,8)(H3,4,5,9)/t1-/m0/s1	NWZYYCVIOKVTII-SFOWXEAESA-N	C(C(=O)O)(NC(=O)N)O	[C@H](C(=O)O)(NC(=O)N)O
C00604	1,10-Phenanthroline	C12H8N2	0	180.205	66-71-7	1,10-phenanthroline	3879	1318	CHEMBL415879	InChI=1S/C12H8N2/c1-3-9-5-6-10-4-2-8-14-12(10)11(9)13-7-1/h1-8H	DGEZNRSVGBDHLK-UHFFFAOYSA-N	C1=CC2=C(C3=C(C=CC=N3)C=C2)N=C1	C1=CC2=C(C3=C(C=CC=N3)C=C2)N=C1		4.8	2.29	2.29	2.78	neutral
C00605	2,3-Dehydroacyl-CoA	C24H37N7O17P3SR					3880
C00606	3-Sulfino-L-alanine	C3H7NO4S	0	153.157	1115-65-7	(2R)-2-amino-3-sulfinopropanoic acid	3881	1549098	CHEMBL1160508	InChI=1S/C3H7NO4S/c4-2(3(5)6)1-9(7)8/h2H,1,4H2,(H,5,6)(H,7,8)/t2-/m0/s1	ADVPTQAUNPRNPO-REOHCLBHSA-N	C(C(C(=O)O)N)S(=O)O	C([C@@H](C(=O)O)N)S(=O)O	1.12	9.09	-6.75	-3.83	-1.38	zwitterion
C00607	Chondroitin sulfate	(C14H18NO11R3)n			9007-28-7		3882
C00608	Deoxyribonucleotide	C5H10O6PR					3883
C00609	Long-chain aldehyde	C3H5OR					3884
C00611	N-Acetyllactosamine	C14H25NO11	0	383.348	32181-59-2	N-[(2R,3R,4R,5S,6R)-2,4-dihydroxy-6-(hydroxymethyl)-5-[(2S,3R,4S,5R,6R)-3,4,5-trihydroxy-6-(hydroxymethyl)oxan-2-yl]oxyoxan-3-yl]acetamide	3885	439271	CHEMBL457432	InChI=1S/C14H25NO11/c1-4(18)15-7-9(20)12(6(3-17)24-13(7)23)26-14-11(22)10(21)8(19)5(2-16)25-14/h5-14,16-17,19-23H,2-3H2,1H3,(H,15,18)/t5-,6-,7-,8+,9-,10+,11-,12-,13-,14+/m1/s1	KFEUJDWYNGMDBV-LODBTCKLSA-N	CC(=O)NC1C(C(C(OC1O)CO)OC2C(C(C(C(O2)CO)O)O)O)O	CC(=O)N[C@@H]1[C@H]([C@@H]([C@H](O[C@H]1O)CO)O[C@H]2[C@@H]([C@H]([C@H]([C@H](O2)CO)O)O)O)O	11.5		-4.99	-4.99	-5.25	neutral
C00612	N1-Acetylspermidine	C9H21N3O	0	187.282		N-[3-(4-aminobutylamino)propyl]acetamide	3886	496	CHEMBL176800	InChI=1S/C9H21N3O/c1-9(13)12-8-4-7-11-6-3-2-5-10/h11H,2-8,10H2,1H3,(H,12,13)	MQTAVJHICJWXBR-UHFFFAOYSA-N	CC(=O)NCCCNCCCCN	CC(=O)NCCCNCCCCN		10.67	-6.78	-1.33	-0.16	base
C00613	Protein-L-arginine	C7H13N5O2R2					3887
C00614	Protein glutamate	C6H8N2O4R2					3888
C00615	Protein histidine	C7H8N4O2R2					3889
C00616	Quercetin 3-sulfate	C15H10O10S	0	382.299		[2-(3,4-dihydroxyphenyl)-5,7-dihydroxy-4-oxochromen-3-yl] hydrogen sulfate	3890	5280362	CHEMBL1207957	InChI=1S/C15H10O10S/c16-7-4-10(19)12-11(5-7)24-14(6-1-2-8(17)9(18)3-6)15(13(12)20)25-26(21,22)23/h1-5,16-19H,(H,21,22,23)	DNAYVNOVGHZZLH-UHFFFAOYSA-N	C1=CC(=C(C=C1C2=C(C(=O)C3=C(C=C(C=C3O2)O)O)OS(=O)(=O)O)O)O	C1=CC(=C(C=C1C2=C(C(=O)C3=C(C=C(C=C3O2)O)O)OS(=O)(=O)O)O)O	-2.5		-1.87	1.68	1.46	acid
C00617	UDP-D-galacturonate	C15H22N2O18P2	0	580.285		(2S,3R,4S,5R,6R)-6-[[[(2R,3S,4R)-5-(2,4-dioxopyrimidin-1-yl)-3,4-dihydroxyoxolan-2-yl]methoxy-hydroxyphosphoryl]oxy-hydroxyphosphoryl]oxy-3,4,5-trihydroxyoxane-2-carboxylic acid	3891	23724463		InChI=1S/C15H22N2O18P2/c18-5-1-2-17(15(26)16-5)12-9(22)6(19)4(32-12)3-31-36(27,28)35-37(29,30)34-14-10(23)7(20)8(21)11(33-14)13(24)25/h1-2,4,6-12,14,19-23H,3H2,(H,24,25)(H,27,28)(H,29,30)(H,16,18,26)/t4-,6-,7+,8-,9-,10-,11+,12?,14-/m1/s1	HDYANYHVCAPMJV-RDKSFWDPSA-N	C1=CN(C(=O)NC1=O)C2C(C(C(O2)COP(=O)(O)OP(=O)(O)OC3C(C(C(C(O3)C(=O)O)O)O)O)O)O	C1=CN(C(=O)NC1=O)C2[C@@H]([C@@H]([C@H](O2)COP(=O)(O)OP(=O)(O)O[C@@H]3[C@@H]([C@H]([C@H]([C@H](O3)C(=O)O)O)O)O)O)O
C00618	3-Dehydro-L-gulonate	C6H10O7	0	194.139		(2S,4R,5S)-2,4,5,6-tetrahydroxy-3-oxohexanoic acid	3892	439273		InChI=1S/C6H10O7/c7-1-2(8)3(9)4(10)5(11)6(12)13/h2-3,5,7-9,11H,1H2,(H,12,13)/t2-,3+,5-/m0/s1	WTAHRPBPWHCMHW-LWKDLAHASA-N	C(C(C(C(=O)C(C(=O)O)O)O)O)O	C([C@@H]([C@H](C(=O)[C@@H](C(=O)O)O)O)O)O
C00619	3-Oxo-Delta4-steroid	C19H28O	0	272.425		10,13-dimethyl-1,2,6,7,8,9,11,12,14,15,16,17-dodecahydrocyclopenta[a]phenanthren-3-one	3893	439274		InChI=1S/C19H28O/c1-18-9-3-4-16(18)15-6-5-13-12-14(20)7-11-19(13,2)17(15)8-10-18/h12,15-17H,3-11H2,1-2H3	MSEZLHAVPJYYIQ-UHFFFAOYSA-N	CC12CCCC1C3CCC4=CC(=O)CCC4(C3CC2)C	CC12CCCC1C3CCC4=CC(=O)CCC4(C3CC2)C
C00620	alpha-D-Ribose 1-phosphate	C5H11O8P	0	230.11		[(2R,3R,4S,5R)-3,4-dihydroxy-5-(hydroxymethyl)oxolan-2-yl] dihydrogen phosphate	3894	439236	CHEMBL603367	InChI=1S/C5H11O8P/c6-1-2-3(7)4(8)5(12-2)13-14(9,10)11/h2-8H,1H2,(H2,9,10,11)/t2-,3-,4-,5-/m1/s1	YXJDFQJKERBOBM-TXICZTDVSA-N	C(C1C(C(C(O1)OP(=O)(O)O)O)O)O	C([C@@H]1[C@H]([C@H]([C@H](O1)OP(=O)(O)O)O)O)O	1.16		-5.98	-2.43	-2.47	acid
C00621	Dolichyl diphosphate	C20H38O7P2(C5H8)n	0			[(6Z,10E,14E)-3,7,11,15,19-pentamethylicosa-6,10,14,18-tetraenyl] phosphono hydrogen phosphate	3895	24892721		InChI=1S/C25H46O7P2/c1-21(2)11-7-12-22(3)13-8-14-23(4)15-9-16-24(5)17-10-18-25(6)19-20-31-34(29,30)32-33(26,27)28/h11,13,15,17,25H,7-10,12,14,16,18-20H2,1-6H3,(H,29,30)(H2,26,27,28)/b22-13+,23-15+,24-17-	MXGLYEVGJRXBTP-QOLULZROSA-N	CC(CCC=C(C)CCC=C(C)CCC=C(C)CCC=C(C)C)CCOP(=O)(O)OP(=O)(O)O	CC(CC/C=C(/C)\CC/C=C(\C)/CC/C=C(\C)/CCC=C(C)C)CCOP(=O)(O)OP(=O)(O)O
C00623	sn-Glycerol 1-phosphate	C3H9O6P	0	172.074	5746-57-6	[(2S)-2,3-dihydroxypropyl] dihydrogen phosphate	3896	439276		InChI=1S/C3H9O6P/c4-1-3(5)2-9-10(6,7)8/h3-5H,1-2H2,(H2,6,7,8)/t3-/m0/s1	AWUCVROLDVIAJX-VKHMYHEASA-N	C(C(COP(=O)(O)O)O)O	C([C@@H](COP(=O)(O)O)O)O
C00624	N-Acetyl-L-glutamate	C7H11NO5	0	189.166	1188-37-0	(2S)-2-acetamidopentanedioic acid	3897	70914	CHEMBL1234751	InChI=1S/C7H11NO5/c1-4(9)8-5(7(12)13)2-3-6(10)11/h5H,2-3H2,1H3,(H,8,9)(H,10,11)(H,12,13)/t5-/m0/s1	RFMMMVDNIPUKGG-YFKPBYRVSA-N	CC(=O)NC(CCC(=O)O)C(=O)O	CC(=O)N[C@@H](CCC(=O)O)C(=O)O	3.43		-7.51	-1.11	-0.56	acid
C00625	N-Acyl-D-mannosamine	C7H12NO6R					3898
C00627	Pyridoxine phosphate	C8H12NO6P	0	249.158	447-05-2	[5-hydroxy-4-(hydroxymethyl)-6-methylpyridin-3-yl]methyl dihydrogen phosphate	3900	1055		InChI=1S/C8H12NO6P/c1-5-8(11)7(3-10)6(2-9-5)4-15-16(12,13)14/h2,10-11H,3-4H2,1H3,(H2,12,13,14)	WHOMFKWHIQZTHY-UHFFFAOYSA-N	CC1=NC=C(C(=C1O)CO)COP(=O)(O)O	CC1=NC=C(C(=C1O)CO)COP(=O)(O)O
C00628	2,5-Dihydroxybenzoate	C7H6O4	0	154.12	490-79-9	2,5-dihydroxybenzoic acid	3901	3469	CHEMBL1461	InChI=1S/C7H6O4/c8-4-1-2-6(9)5(3-4)7(10)11/h1-3,8-9H,(H,10,11)	WXTMDXOMEHJXQO-UHFFFAOYSA-N	C1=CC(=C(C=C1O)C(=O)O)O	C1=CC(=C(C=C1O)C(=O)O)O	2.53		-1.84	1.67	0.80	acid
C00630	2-Methylpropanoyl-CoA	C25H42N7O17P3S	0	837.624		S-[2-[3-[[(2R)-4-[[[(2R,3S,4R,5R)-5-(6-aminopurin-9-yl)-4-hydroxy-3-phosphonooxyoxolan-2-yl]methoxy-hydroxyphosphoryl]oxy-hydroxyphosphoryl]oxy-2-hydroxy-3,3-dimethylbutanoyl]amino]propanoylamino]ethyl] 2-methylpropanethioate	3903	3036931		InChI=1S/C25H42N7O17P3S/c1-13(2)24(37)53-8-7-27-15(33)5-6-28-22(36)19(35)25(3,4)10-46-52(43,44)49-51(41,42)45-9-14-18(48-50(38,39)40)17(34)23(47-14)32-12-31-16-20(26)29-11-30-21(16)32/h11-14,17-19,23,34-35H,5-10H2,1-4H3,(H,27,33)(H,28,36)(H,41,42)(H,43,44)(H2,26,29,30)(H2,38,39,40)/t14-,17-,18-,19+,23-/m1/s1	AEWHYWSPVRZHCT-NDZSKPAWSA-N	CC(C)C(=O)SCCNC(=O)CCNC(=O)C(C(C)(C)COP(=O)(O)OP(=O)(O)OCC1C(C(C(O1)N2C=NC3=C(N=CN=C32)N)O)OP(=O)(O)O)O	CC(C)C(=O)SCCNC(=O)CCNC(=O)[C@@H](C(C)(C)COP(=O)(O)OP(=O)(O)OC[C@@H]1[C@H]([C@H]([C@@H](O1)N2C=NC3=C(N=CN=C32)N)O)OP(=O)(O)O)O
C00631	2-Phospho-D-glycerate	C3H7O7P	0	186.057		(2R)-3-hydroxy-2-phosphonooxypropanoic acid	3904	439278		InChI=1S/C3H7O7P/c4-1-2(3(5)6)10-11(7,8)9/h2,4H,1H2,(H,5,6)(H2,7,8,9)/t2-/m1/s1	GXIURPTVHJPJLF-UWTATZPHSA-N	C(C(C(=O)O)OP(=O)(O)O)O	C([C@H](C(=O)O)OP(=O)(O)O)O
C00632	3-Hydroxyanthranilate	C7H7NO3	0	153.135	548-93-6	2-amino-3-hydroxybenzoic acid	3905	86	CHEMBL445304	InChI=1S/C7H7NO3/c8-6-4(7(10)11)2-1-3-5(6)9/h1-3,9H,8H2,(H,10,11)	WJXSWCUQABXPFS-UHFFFAOYSA-N	C1=CC(=C(C(=C1)O)N)C(=O)O	C1=CC(=C(C(=C1)O)N)C(=O)O	1.94	4.82	-1.69	1.15	0.67	acid
C00633	4-Hydroxybenzaldehyde	C7H6O2	0	122.121	123-08-0	4-hydroxybenzaldehyde	3906	126	CHEMBL14193	InChI=1S/C7H6O2/c8-5-6-1-3-7(9)4-2-6/h1-5,9H	RGHHSNMVTDWUBI-UHFFFAOYSA-N	C1=CC(=CC=C1C=O)O	C1=CC(=CC=C1C=O)O	7.32		1.04	1.38	1.20	neutral
C00634	Chondroitin 4-sulfate	(C14H21NO14S)n			24967-93-9		3907
C00635	Chondroitin 6-sulfate	(C14H21NO14S)n			25322-46-7		3908
C00636	D-Mannose 1-phosphate	C6H13O9P	0	260.136		[(2R,3S,4S,5S,6R)-3,4,5-trihydroxy-6-(hydroxymethyl)oxan-2-yl] dihydrogen phosphate	3909	439279	CHEMBL291890	InChI=1S/C6H13O9P/c7-1-2-3(8)4(9)5(10)6(14-2)15-16(11,12)13/h2-10H,1H2,(H2,11,12,13)/t2-,3-,4+,5+,6-/m1/s1	HXXFSFRBOHSIMQ-RWOPYEJCSA-N	C(C1C(C(C(C(O1)OP(=O)(O)O)O)O)O)O	C([C@@H]1[C@H]([C@@H]([C@@H]([C@H](O1)OP(=O)(O)O)O)O)O)O	1.16		-6.61	-3.06	-3.10	acid
C00637	Indole-3-acetaldehyde	C10H9NO	0	159.185	2591-98-2	2-(1H-indol-3-yl)acetaldehyde	3910	800		InChI=1S/C10H9NO/c12-6-5-8-7-11-10-4-2-1-3-9(8)10/h1-4,6-7,11H,5H2	WHOOUMGHGSPMGR-UHFFFAOYSA-N	C1=CC=C2C(=C1)C(=CN2)CC=O	C1=CC=C2C(=C1)C(=CN2)CC=O
C00638	Long-chain fatty acid	C3H5O2R					3911
C00639	Prostaglandin F2alpha	C20H34O5	0	354.481	551-11-1	(Z)-7-[(1R,2R,3R,5S)-3,5-dihydroxy-2-[(E,3S)-3-hydroxyoct-1-enyl]cyclopentyl]hept-5-enoic acid	3912	5280363	CHEMBL1903583 CHEMBL815	InChI=1S/C20H34O5/c1-2-3-6-9-15(21)12-13-17-16(18(22)14-19(17)23)10-7-4-5-8-11-20(24)25/h4,7,12-13,15-19,21-23H,2-3,5-6,8-11,14H2,1H3,(H,24,25)/b7-4-,13-12+/t15-,16+,17+,18-,19+/m0/s1	PXGPLTODNUVGFL-YNNPMVKQSA-N	CCCCCC(C=CC1C(CC(C1CC=CCCCC(=O)O)O)O)O	CCCCC[C@@H](/C=C/[C@H]1[C@@H](C[C@@H]([C@@H]1C/C=C\CCCC(=O)O)O)O)O	4.36		-0.31	2.61	3.04	acid
C00640	(3S)-3-Hydroxyacyl-CoA	C24H39N7O18P3SR					3913
C00641	1,2-Diacyl-sn-glycerol	C5H6O5R2					3914
C00642	4-Hydroxyphenylacetate	C8H8O3	0	152.147	156-38-7	2-(4-hydroxyphenyl)acetic acid	3915	127	CHEMBL1772	InChI=1S/C8H8O3/c9-7-3-1-6(2-4-7)5-8(10)11/h1-4,9H,5H2,(H,10,11)	XQXPVVBIMDBYFF-UHFFFAOYSA-N	C1=CC(=CC=C1CC(=O)O)O	C1=CC(=CC=C1CC(=O)O)O	4		-1.86	1.31	1.02	acid
C00643	5-Hydroxy-L-tryptophan	C11H12N2O3	0	220.225	4350-09-8	(2S)-2-amino-3-(5-hydroxy-1H-indol-3-yl)propanoic acid	3916	439280	CHEMBL350221	InChI=1S/C11H12N2O3/c12-9(11(15)16)3-6-5-13-10-2-1-7(14)4-8(6)10/h1-2,4-5,9,13-14H,3,12H2,(H,15,16)/t9-/m0/s1	LDCYZAJDBXYCGN-VIFPVBQESA-N	C1=CC2=C(C=C1O)C(=CN2)CC(C(=O)O)N	C1=CC2=C(C=C1O)C(=CN2)C[C@@H](C(=O)O)N	2.15	9.18	-1.40	-1.39	0.83	zwitterion
C00644	D-Mannitol 1-phosphate	C6H15O9P	0	262.152	15806-48-1	[(2R,3R,4R,5R)-2,3,4,5,6-pentahydroxyhexyl] dihydrogen phosphate	3917	130418		InChI=1S/C6H15O9P/c7-1-3(8)5(10)6(11)4(9)2-15-16(12,13)14/h3-11H,1-2H2,(H2,12,13,14)/t3-,4-,5-,6-/m1/s1	GACTWZZMVMUKNG-KVTDHHQDSA-N	C(C(C(C(C(COP(=O)(O)O)O)O)O)O)O	C([C@H]([C@H]([C@@H]([C@@H](COP(=O)(O)O)O)O)O)O)O
C00645	N-Acetyl-D-mannosamine	C8H15NO6	0	221.208	3615-17-6	N-[(3S,4R,5S,6R)-2,4,5-trihydroxy-6-(hydroxymethyl)oxan-3-yl]acetamide	3918	439281	CHEMBL1231391 CHEMBL509437	InChI=1S/C8H15NO6/c1-3(11)9-5-7(13)6(12)4(2-10)15-8(5)14/h4-8,10,12-14H,2H2,1H3,(H,9,11)/t4-,5+,6-,7-,8?/m1/s1	OVRNDRQMDRJTHS-ZTVVOAFPSA-N	CC(=O)NC1C(C(C(OC1O)CO)O)O	CC(=O)N[C@H]1[C@H]([C@@H]([C@H](OC1O)CO)O)O	11.6		-3.22	-3.22	-3.08	neutral
C00647	Pyridoxamine phosphate	C8H13N2O5P	0	248.173	529-96-4	[4-(aminomethyl)-5-hydroxy-6-methylpyridin-3-yl]methyl dihydrogen phosphate	3919	1053	CHEMBL1235353	InChI=1S/C8H13N2O5P/c1-5-8(11)7(2-9)6(3-10-5)4-15-16(12,13)14/h3,11H,2,4,9H2,1H3,(H2,12,13,14)	ZMJGSOSNSPKHNH-UHFFFAOYSA-N	CC1=NC=C(C(=C1O)CN)COP(=O)(O)O	CC1=NC=C(C(=C1O)CN)COP(=O)(O)O	1.74	9.91	-3.04	-2.22	0.16	zwitterion
C00650	4-Hydroxymandelonitrile	C8H7NO2	0	149.147		2-hydroxy-2-(4-hydroxyphenyl)acetonitrile	3921	166768		InChI=1S/C8H7NO2/c9-5-8(11)6-1-3-7(10)4-2-6/h1-4,8,10-11H	HOOOPXDSCKBLFG-UHFFFAOYSA-N	C1=CC(=CC=C1C(C#N)O)O	C1=CC(=CC=C1C(C#N)O)O
C00651	4-Methylene-L-glutamate	C6H9NO4	0	159.14		(2S)-2-amino-4-methylidenepentanedioic acid	3922	439282	CHEMBL38499	InChI=1S/C6H9NO4/c1-3(5(8)9)2-4(7)6(10)11/h4H,1-2,7H2,(H,8,9)(H,10,11)/t4-/m0/s1	RCCMXKJGURLWPB-BYPYZUCNSA-N	C=C(CC(C(=O)O)N)C(=O)O	C=C(C[C@@H](C(=O)O)N)C(=O)O	1.93	9.48	-5.78	-2.80	-0.57	zwitterion
C00652	D-Arabinono-1,4-lactone	C5H8O5	0	148.114	2782-09-4	(3S,4S,5R)-3,4-dihydroxy-5-(hydroxymethyl)oxolan-2-one	3923	17723		InChI=1S/C5H8O5/c6-1-2-3(7)4(8)5(9)10-2/h2-4,6-8H,1H2/t2-,3-,4+/m1/s1	CUOKHACJLGPRHD-JJYYJPOSSA-N	C(C1C(C(C(=O)O1)O)O)O	C([C@@H]1[C@H]([C@@H](C(=O)O1)O)O)O
C00653	Poly(ribitol phosphate)	(C5H11O7P)n					3924
C00655	Xanthosine 5'-phosphate	C10H13N4O9P	0	364.205	523-98-8	[(2R,3S,4R,5R)-5-(2,6-dioxo-3H-purin-9-yl)-3,4-dihydroxyoxolan-2-yl]methyl dihydrogen phosphate	3925	73323	CHEMBL1206243	InChI=1S/C10H13N4O9P/c15-5-3(1-22-24(19,20)21)23-9(6(5)16)14-2-11-4-7(14)12-10(18)13-8(4)17/h2-3,5-6,9,15-16H,1H2,(H2,19,20,21)(H2,12,13,17,18)/t3-,5-,6-,9-/m1/s1	DCTLYFZHFGENCW-UUOKFMHZSA-N	C1=NC2=C(N1C3C(C(C(O3)COP(=O)(O)O)O)O)NC(=O)NC2=O	C1=NC2=C(N1[C@H]3[C@@H]([C@@H]([C@H](O3)COP(=O)(O)O)O)O)NC(=O)NC2=O	1.26	0.07	-5.47	-2.18	-2.86	acid
C00658	trans-2,3-Dehydroacyl-CoA	C24H37N7O17P3SR					3927
C00659	2-Aceto-2-hydroxybutanoate	C6H10O4	0	146.141		2-ethyl-2-hydroxy-3-oxobutanoic acid	3928	21		InChI=1S/C6H10O4/c1-3-6(10,4(2)7)5(8)9/h10H,3H2,1-2H3,(H,8,9)	VUQLHQFKACOHNZ-UHFFFAOYSA-N	CCC(C(=O)C)(C(=O)O)O	CCC(C(=O)C)(C(=O)O)O
C00661	Glyceraldehyde 3-phosphate	C3H7O6P	0	170.058	591-59-3	(2-hydroxy-3-oxopropyl) dihydrogen phosphate	3930	729		InChI=1S/C3H7O6P/c4-1-3(5)2-9-10(6,7)8/h1,3,5H,2H2,(H2,6,7,8)	LXJXRIRHZLFYRP-UHFFFAOYSA-N	C(C(C=O)O)OP(=O)(O)O	C(C(C=O)O)OP(=O)(O)O
C00662	Reduced adrenal ferredoxin						3931
C00663	beta-D-Glucose 1-phosphate	C6H13O9P	0	260.136		[(2S,3R,4S,5S,6R)-3,4,5-trihydroxy-6-(hydroxymethyl)oxan-2-yl] dihydrogen phosphate	3932	122250	CHEMBL67622	InChI=1S/C6H13O9P/c7-1-2-3(8)4(9)5(10)6(14-2)15-16(11,12)13/h2-10H,1H2,(H2,11,12,13)/t2-,3-,4+,5-,6+/m1/s1	HXXFSFRBOHSIMQ-DVKNGEFBSA-N	C(C1C(C(C(C(O1)OP(=O)(O)O)O)O)O)O	C([C@@H]1[C@H]([C@@H]([C@H]([C@@H](O1)OP(=O)(O)O)O)O)O)O	1.16		-6.61	-3.06	-3.10	acid
C00664	5-Formiminotetrahydrofolate	C20H24N8O6	0	472.455		(2S)-2-[[4-[[(6S)-2-amino-5-methanimidoyl-4-oxo-3,6,7,8-tetrahydropteridin-6-yl]methylamino]benzoyl]amino]pentanedioic acid	3933	135398659		InChI=1S/C20H24N8O6/c21-9-28-12(8-24-16-15(28)18(32)27-20(22)26-16)7-23-11-3-1-10(2-4-11)17(31)25-13(19(33)34)5-6-14(29)30/h1-4,9,12-13,21,23H,5-8H2,(H,25,31)(H,29,30)(H,33,34)(H4,22,24,26,27,32)/t12-,13-/m0/s1	YCWUVLPMLLBDCU-STQMWFEESA-N	C1C(N(C2=C(N1)N=C(NC2=O)N)C=N)CNC3=CC=C(C=C3)C(=O)NC(CCC(=O)O)C(=O)O	C1[C@@H](N(C2=C(N1)N=C(NC2=O)N)C=N)CNC3=CC=C(C=C3)C(=O)N[C@@H](CCC(=O)O)C(=O)O
C00665	beta-D-Fructose 2,6-bisphosphate	C6H14O12P2	0	340.116		[(2S,3S,4S,5R)-3,4-dihydroxy-2-(hydroxymethyl)-5-(phosphonooxymethyl)oxolan-2-yl] dihydrogen phosphate	3934	105021		InChI=1S/C6H14O12P2/c7-2-6(18-20(13,14)15)5(9)4(8)3(17-6)1-16-19(10,11)12/h3-5,7-9H,1-2H2,(H2,10,11,12)(H2,13,14,15)/t3-,4-,5+,6+/m1/s1	YXWOAJXNVLXPMU-ZXXMMSQZSA-N	C(C1C(C(C(O1)(CO)OP(=O)(O)O)O)O)OP(=O)(O)O	C([C@@H]1[C@H]([C@@H]([C@](O1)(CO)OP(=O)(O)O)O)O)OP(=O)(O)O
C00666	LL-2,6-Diaminoheptanedioate	C7H14N2O4	0	190.197		(2S,6S)-2,6-diaminoheptanedioic acid	3935	439283		InChI=1S/C7H14N2O4/c8-4(6(10)11)2-1-3-5(9)7(12)13/h4-5H,1-3,8-9H2,(H,10,11)(H,12,13)/t4-,5-/m0/s1	GMKMEZVLHJARHF-WHFBIAKZSA-N	C(CC(C(=O)O)N)CC(C(=O)O)N	C(C[C@@H](C(=O)O)N)C[C@@H](C(=O)O)N
C00667	Oxidized adrenal ferredoxin						3936
C00668	alpha-D-Glucose 6-phosphate	C6H13O9P	0	260.136		[(2R,3S,4S,5R,6S)-3,4,5,6-tetrahydroxyoxan-2-yl]methyl dihydrogen phosphate	3937	439284	CHEMBL4283156	InChI=1S/C6H13O9P/c7-3-2(1-14-16(11,12)13)15-6(10)5(9)4(3)8/h2-10H,1H2,(H2,11,12,13)/t2-,3-,4+,5-,6+/m1/s1	NBSCHQHZLSJFNQ-DVKNGEFBSA-N	C(C1C(C(C(C(O1)O)O)O)O)OP(=O)(O)O	C([C@@H]1[C@H]([C@@H]([C@H]([C@H](O1)O)O)O)O)OP(=O)(O)O	1.22		-6.59	-3.06	-3.10	acid
C00669	gamma-L-Glutamyl-L-cysteine	C8H14N2O5S	0	250.272	636-58-8	(2S)-2-amino-5-[[(1R)-1-carboxy-2-sulfanylethyl]amino]-5-oxopentanoic acid	3938	123938	CHEMBL460831	InChI=1S/C8H14N2O5S/c9-4(7(12)13)1-2-6(11)10-5(3-16)8(14)15/h4-5,16H,1-3,9H2,(H,10,11)(H,12,13)(H,14,15)/t4-,5-/m0/s1	RITKHVBHSGLULN-WHFBIAKZSA-N	C(CC(=O)NC(CS)C(=O)O)C(C(=O)O)N	C(CC(=O)N[C@@H](CS)C(=O)O)[C@@H](C(=O)O)N	1.91	9.24	-6.96	-3.77	-1.32	zwitterion
C00670	sn-Glycero-3-phosphocholine	C8H21NO6P	1	258.229	28319-77-9	2-[[(2R)-2,3-dihydroxypropoxy]-hydroxyphosphoryl]oxyethyl-trimethylazanium	3939	439285	CHEMBL1567463	InChI=1S/C8H20NO6P/c1-9(2,3)4-5-14-16(12,13)15-7-8(11)6-10/h8,10-11H,4-7H2,1-3H3/p+1/t8-/m1/s1	SUHOQUVVVLNYQR-MRVPVSSYSA-O	C[N+](C)(C)CCOP(=O)(O)OCC(CO)O	C[N+](C)(C)CCOP(=O)(O)OC[C@@H](CO)O	1.86		-3.70	-5.73	-1.45	acid
C00671	(S)-3-Methyl-2-oxopentanoic acid	C6H10O3	0	130.142		(3S)-3-methyl-2-oxopentanoic acid	3940	439286		InChI=1S/C6H10O3/c1-3-4(2)5(7)6(8)9/h4H,3H2,1-2H3,(H,8,9)/t4-/m0/s1	JVQYSWDUAOAHFM-BYPYZUCNSA-N	CCC(C)C(=O)C(=O)O	CC[C@H](C)C(=O)C(=O)O
C00672	2-Deoxy-D-ribose 1-phosphate	C5H11O7P	0	214.11	17210-42-3	[(2R,4S,5R)-4-hydroxy-5-(hydroxymethyl)oxolan-2-yl] dihydrogen phosphate	3941	5460448		InChI=1S/C5H11O7P/c6-2-4-3(7)1-5(11-4)12-13(8,9)10/h3-7H,1-2H2,(H2,8,9,10)/t3-,4+,5+/m0/s1	KBDKAJNTYKVSEK-VPENINKCSA-N	C1C(C(OC1OP(=O)(O)O)CO)O	C1[C@@H]([C@H](O[C@@H]1OP(=O)(O)O)CO)O
C00673	2-Deoxy-D-ribose 5-phosphate	C5H11O7P	0	214.11		[(2R,3S)-3,5-dihydroxyoxolan-2-yl]methyl dihydrogen phosphate	3942	439288		InChI=1S/C5H11O7P/c6-3-1-5(7)12-4(3)2-11-13(8,9)10/h3-7H,1-2H2,(H2,8,9,10)/t3-,4+,5?/m0/s1	KKZFLSZAWCYPOC-PYHARJCCSA-N	C1C(C(OC1O)COP(=O)(O)O)O	C1[C@@H]([C@H](OC1O)COP(=O)(O)O)O
C00674	5alpha-Androstane-3,17-dione	C19H28O2	0	288.424	846-46-8	(5S,8R,9S,10S,13S,14S)-10,13-dimethyl-2,4,5,6,7,8,9,11,12,14,15,16-dodecahydro-1H-cyclopenta[a]phenanthrene-3,17-dione	3943	222865	CHEMBL1230438 CHEMBL3137947	InChI=1S/C19H28O2/c1-18-9-7-13(20)11-12(18)3-4-14-15-5-6-17(21)19(15,2)10-8-16(14)18/h12,14-16H,3-11H2,1-2H3/t12-,14-,15-,16-,18-,19-/m0/s1	RAJWOBJTTGJROA-WZNAKSSCSA-N	CC12CCC(=O)CC1CCC3C2CCC4(C3CCC4=O)C	C[C@]12CCC(=O)C[C@@H]1CC[C@@H]3[C@@H]2CC[C@]4([C@H]3CCC4=O)C			3.97	3.97	4.17	neutral
C00675	Deoxynucleoside 3'-phosphate	C5H10O6PR					3944
C00676	Deoxynucleoside 5'-phosphate	C5H10O6PR					3945
C00677	Deoxynucleoside triphosphate	C5H12O12P3R					3946
C00679	5-Dehydro-4-deoxy-D-glucarate	C6H8O7	0	192.124		(2R,3S)-2,3-dihydroxy-5-oxohexanedioic acid	3948	439290		InChI=1S/C6H8O7/c7-2(4(9)6(12)13)1-3(8)5(10)11/h2,4,7,9H,1H2,(H,10,11)(H,12,13)/t2-,4+/m0/s1	QUURPCHWPQNNGL-ZAFYKAAXSA-N	C(C(C(C(=O)O)O)O)C(=O)C(=O)O	C([C@@H]([C@H](C(=O)O)O)O)C(=O)C(=O)O
C00680	meso-2,6-Diaminoheptanedioate	C7H14N2O4	0	190.197		(2S,6R)-2,6-diaminoheptanedioic acid	3949	99290	CHEMBL415306	InChI=1S/C7H14N2O4/c8-4(6(10)11)2-1-3-5(9)7(12)13/h4-5H,1-3,8-9H2,(H,10,11)(H,12,13)/t4-,5+	GMKMEZVLHJARHF-SYDPRGILSA-N	C(CC(C(=O)O)N)CC(C(=O)O)N	C(C[C@H](C(=O)O)N)C[C@@H](C(=O)O)N	1.85	9.83	-5.55	-5.55	-1.02	zwitterion
C00681	1-Acyl-sn-glycerol 3-phosphate	C4H8O7PR					3950
C00682	2-Hydroxymuconate semialdehyde	C6H6O4	0	142.109	3270-98-2	(3E,5E)-6-hydroxy-2-oxohexa-3,5-dienoic acid	3951	5280366		InChI=1S/C6H6O4/c7-4-2-1-3-5(8)6(9)10/h1-4,7H,(H,9,10)/b3-1+,4-2+	MTOBWJUHQXQURZ-ZPUQHVIOSA-N	C(=CC(=O)C(=O)O)C=CO	C(=C/C(=O)C(=O)O)\C=C\O
C00683	(S)-Methylmalonyl-CoA	C25H40N7O19P3S	0	867.607		(2S)-3-[2-[3-[[(2R)-4-[[[(2R,3S,4R,5R)-5-(6-aminopurin-9-yl)-4-hydroxy-3-phosphonooxyoxolan-2-yl]methoxy-hydroxyphosphoryl]oxy-hydroxyphosphoryl]oxy-2-hydroxy-3,3-dimethylbutanoyl]amino]propanoylamino]ethylsulfanyl]-2-methyl-3-oxopropanoic acid	3952	11966111		InChI=1S/C25H40N7O19P3S/c1-12(23(37)38)24(39)55-7-6-27-14(33)4-5-28-21(36)18(35)25(2,3)9-48-54(45,46)51-53(43,44)47-8-13-17(50-52(40,41)42)16(34)22(49-13)32-11-31-15-19(26)29-10-30-20(15)32/h10-13,16-18,22,34-35H,4-9H2,1-3H3,(H,27,33)(H,28,36)(H,37,38)(H,43,44)(H,45,46)(H2,26,29,30)(H2,40,41,42)/t12-,13+,16+,17+,18-,22+/m0/s1	MZFOKIKEPGUZEN-IBNUZSNCSA-N	CC(C(=O)O)C(=O)SCCNC(=O)CCNC(=O)C(C(C)(C)COP(=O)(O)OP(=O)(O)OCC1C(C(C(O1)N2C=NC3=C(N=CN=C32)N)O)OP(=O)(O)O)O	C[C@@H](C(=O)O)C(=O)SCCNC(=O)CCNC(=O)[C@@H](C(C)(C)COP(=O)(O)OP(=O)(O)OC[C@@H]1[C@H]([C@H]([C@@H](O1)N2C=NC3=C(N=CN=C32)N)O)OP(=O)(O)O)O
C00684	2-Dehydro-3-deoxy-L-arabinonate	C5H8O5	0	148.114		(4R)-4,5-dihydroxy-2-oxopentanoic acid	3953	192781		InChI=1S/C5H8O5/c6-2-3(7)1-4(8)5(9)10/h3,6-7H,1-2H2,(H,9,10)/t3-/m1/s1	UQIGQRSJIKIPKZ-GSVOUGTGSA-N	C(C(CO)O)C(=O)C(=O)O	C([C@H](CO)O)C(=O)C(=O)O
C00685	3-Oxoacyl-[acyl-carrier protein]	C3H2O2SR2					3954
C00686	N-Acyl-D-mannosamine 6-phosphate	C7H13NO9PR					3955
C00688	dTDP-4-dehydro-beta-L-rhamnose	C16H24N2O15P2	0	546.314		[(2R,3R,4S,6S)-3,4-dihydroxy-6-methyl-5-oxooxan-2-yl] [hydroxy-[[(2R,3S,5R)-3-hydroxy-5-(5-methyl-2,4-dioxopyrimidin-1-yl)oxolan-2-yl]methoxy]phosphoryl] hydrogen phosphate	3957	443211		InChI=1S/C16H24N2O15P2/c1-6-4-18(16(24)17-14(6)23)10-3-8(19)9(31-10)5-29-34(25,26)33-35(27,28)32-15-13(22)12(21)11(20)7(2)30-15/h4,7-10,12-13,15,19,21-22H,3,5H2,1-2H3,(H,25,26)(H,27,28)(H,17,23,24)/t7-,8-,9+,10+,12+,13+,15+/m0/s1	PSXWNITXWWECNY-LPVGZGSHSA-N	CC1C(=O)C(C(C(O1)OP(=O)(O)OP(=O)(O)OCC2C(CC(O2)N3C=C(C(=O)NC3=O)C)O)O)O	C[C@H]1C(=O)[C@H]([C@H]([C@H](O1)OP(=O)(O)OP(=O)(O)OC[C@@H]2[C@H](C[C@@H](O2)N3C=C(C(=O)NC3=O)C)O)O)O
C00689	alpha,alpha'-Trehalose 6-phosphate	C12H23O14P	0	422.276	4484-88-2	[(2R,3S,4S,5R,6R)-3,4,5-trihydroxy-6-[(2R,3R,4S,5S,6R)-3,4,5-trihydroxy-6-(hydroxymethyl)oxan-2-yl]oxyoxan-2-yl]methyl dihydrogen phosphate	3958	122336		InChI=1S/C12H23O14P/c13-1-3-5(14)7(16)9(18)11(24-3)26-12-10(19)8(17)6(15)4(25-12)2-23-27(20,21)22/h3-19H,1-2H2,(H2,20,21,22)/t3-,4-,5-,6-,7+,8+,9-,10-,11-,12-/m1/s1	LABSPYBHMPDTEL-LIZSDCNHSA-N	C(C1C(C(C(C(O1)OC2C(C(C(C(O2)COP(=O)(O)O)O)O)O)O)O)O)O	C([C@@H]1[C@H]([C@@H]([C@H]([C@H](O1)O[C@@H]2[C@@H]([C@H]([C@@H]([C@H](O2)COP(=O)(O)O)O)O)O)O)O)O)O
C00691	2,4,6/3,5-Pentahydroxycyclohexanone	C6H10O6	0	178.14	488-64-2	(2R,3S,5R,6S)-2,3,4,5,6-pentahydroxycyclohexan-1-one	3959	439294		InChI=1S/C6H10O6/c7-1-2(8)4(10)6(12)5(11)3(1)9/h1-5,7-11H/t1?,2-,3+,4+,5-	VYEGBDHSGHXOGT-ZLIBEWLCSA-N	C1(C(C(C(=O)C(C1O)O)O)O)O	[C@H]1([C@H](C(=O)[C@H]([C@@H](C1O)O)O)O)O
C00692	UDP-N-acetylmuramoyl-L-alanyl-D-glutamate	C28H43N5O23P2	0	879.608		(2R)-2-[[(2S)-2-[[(2R)-2-[(2R,3R,4R,5S,6R)-3-acetamido-2-[[[(2R,3S,4R,5R)-5-(2,4-dioxopyrimidin-1-yl)-3,4-dihydroxyoxolan-2-yl]methoxy-hydroxyphosphoryl]oxy-hydroxyphosphoryl]oxy-5-hydroxy-6-(hydroxymethyl)oxan-4-yl]oxypropanoyl]amino]propanoyl]amino]pentanedioic acid	3960	449538		InChI=1S/C28H43N5O23P2/c1-10(23(42)31-13(26(44)45)4-5-17(37)38)29-24(43)11(2)52-22-18(30-12(3)35)27(54-14(8-34)20(22)40)55-58(49,50)56-57(47,48)51-9-15-19(39)21(41)25(53-15)33-7-6-16(36)32-28(33)46/h6-7,10-11,13-15,18-22,25,27,34,39-41H,4-5,8-9H2,1-3H3,(H,29,43)(H,30,35)(H,31,42)(H,37,38)(H,44,45)(H,47,48)(H,49,50)(H,32,36,46)/t10-,11+,13+,14+,15+,18+,19+,20+,21+,22+,25+,27+/m0/s1	OJZCATPXPWFLHF-HPUCEMLMSA-N	CC(C(=O)NC(CCC(=O)O)C(=O)O)NC(=O)C(C)OC1C(C(OC(C1O)CO)OP(=O)(O)OP(=O)(O)OCC2C(C(C(O2)N3C=CC(=O)NC3=O)O)O)NC(=O)C	C[C@@H](C(=O)N[C@H](CCC(=O)O)C(=O)O)NC(=O)[C@@H](C)O[C@@H]1[C@H]([C@H](O[C@@H]([C@H]1O)CO)OP(=O)(O)OP(=O)(O)OC[C@@H]2[C@H]([C@H]([C@@H](O2)N3C=CC(=O)NC3=O)O)O)NC(=O)C
C00693	trans-2,3-Dehydroacyl-[acyl-carrier protein]	C3H2OSR2					3961
C00694	beta-D-Galactosyl-(1->4)-N-acetyl-beta-D-glucosaminyl-R	C14H24NO11R					3962
C00695	Cholic acid	C24H40O5	0	408.571	81-25-4	(4R)-4-[(3R,5S,7R,8R,9S,10S,12S,13R,14S,17R)-3,7,12-trihydroxy-10,13-dimethyl-2,3,4,5,6,7,8,9,11,12,14,15,16,17-tetradecahydro-1H-cyclopenta[a]phenanthren-17-yl]pentanoic acid	3963	221493	CHEMBL205596	InChI=1S/C24H40O5/c1-13(4-7-21(28)29)16-5-6-17-22-18(12-20(27)24(16,17)3)23(2)9-8-15(25)10-14(23)11-19(22)26/h13-20,22,25-27H,4-12H2,1-3H3,(H,28,29)/t13-,14+,15-,16-,17+,18+,19-,20+,22+,23+,24-/m1/s1	BHQCQFFYRZLCQQ-OELDTZBJSA-N	CC(CCC(=O)O)C1CCC2C1(C(CC3C2C(CC4C3(CCC(C4)O)C)O)O)C	C[C@H](CCC(=O)O)[C@H]1CC[C@@H]2[C@@]1([C@H](C[C@H]3[C@H]2[C@@H](C[C@H]4[C@@]3(CC[C@H](C4)O)C)O)O)C	4.48		-0.35	2.48	3.45	acid
C00696	Prostaglandin D2	C20H32O5	0	352.465	41598-07-6	(Z)-7-[(1R,2R,5S)-5-hydroxy-2-[(E,3S)-3-hydroxyoct-1-enyl]-3-oxocyclopentyl]hept-5-enoic acid	3964	448457	CHEMBL1235252 CHEMBL165001	InChI=1S/C20H32O5/c1-2-3-6-9-15(21)12-13-17-16(18(22)14-19(17)23)10-7-4-5-8-11-20(24)25/h4,7,12-13,15-18,21-22H,2-3,5-6,8-11,14H2,1H3,(H,24,25)/b7-4-,13-12+/t15-,16+,17+,18-/m0/s1	BHMBVRSPMRCCGG-OUTUXVNYSA-N	CCCCCC(C=CC1C(C(CC1=O)O)CC=CCCCC(=O)O)O	CCCCC[C@@H](/C=C/[C@@H]1[C@H]([C@H](CC1=O)O)C/C=C\CCCC(=O)O)O	4.4		0.34	3.23	3.25	acid
C00697	Nitrogen	N2	0	28.0134	7727-37-9	molecular nitrogen	3965	947	CHEMBL142438	InChI=1S/N2/c1-2	IJGRMHOSHXDMSA-UHFFFAOYSA-N	N#N	N#N			0.31	0.31	0.03	none
C00698	Cl-	Cl	-1	35.453	16887-00-6	chloride	3966	312		InChI=1S/ClH/h1H/p-1	VEXZGXHMUGYJMC-UHFFFAOYSA-M	[Cl-]	[Cl-]
C00700	XTP	C10H15N4O15P3	0	524.165	6253-56-1	[[(2R,3S,4R,5R)-5-(2,6-dioxo-3H-purin-9-yl)-3,4-dihydroxyoxolan-2-yl]methoxy-hydroxyphosphoryl] phosphono hydrogen phosphate	3968	439296	CHEMBL4443439	InChI=1S/C10H15N4O15P3/c15-5-3(1-26-31(22,23)29-32(24,25)28-30(19,20)21)27-9(6(5)16)14-2-11-4-7(14)12-10(18)13-8(4)17/h2-3,5-6,9,15-16H,1H2,(H,22,23)(H,24,25)(H2,19,20,21)(H2,12,13,17,18)/t3-,5-,6-,9-/m1/s1	CAEFEWVYEZABLA-UUOKFMHZSA-N	C1=NC2=C(N1C3C(C(C(O3)COP(=O)(O)OP(=O)(O)OP(=O)(O)O)O)O)NC(=O)NC2=O	C1=NC2=C(N1[C@H]3[C@@H]([C@@H]([C@H](O3)COP(=O)(O)OP(=O)(O)OP(=O)(O)O)O)O)NC(=O)NC2=O	0.9	0.02	-9.57	-2.50	-1.80	acid
C00701	Base						3969
C00703	Mercury(2+)	Hg	2	200.59		mercury(2+)	3970	26623		InChI=1S/Hg/q+2	BQPIGGFYSBELGY-UHFFFAOYSA-N	[Hg+2]	[Hg+2]
C00704	Superoxide	O2	-1	31.9988	11062-77-4		3971	5359597		InChI=1S/HO2/c1-2/h1H/p-1	OUUQCZGPVNCOIJ-UHFFFAOYSA-M	[O-][O]	[O-][O]
C00705	dCDP	C9H15N3O10P2	0	387.177	800-73-7	[(2R,3S,5R)-5-(4-amino-2-oxopyrimidin-1-yl)-3-hydroxyoxolan-2-yl]methyl phosphono hydrogen phosphate	3972	150855		InChI=1S/C9H15N3O10P2/c10-7-1-2-12(9(14)11-7)8-3-5(13)6(21-8)4-20-24(18,19)22-23(15,16)17/h1-2,5-6,8,13H,3-4H2,(H,18,19)(H2,10,11,14)(H2,15,16,17)/t5-,6+,8+/m0/s1	FTDHDKPUHBLBTL-SHYZEUOFSA-N	C1C(C(OC1N2C=CC(=NC2=O)N)COP(=O)(O)OP(=O)(O)O)O	C1[C@@H]([C@H](O[C@H]1N2C=CC(=NC2=O)N)COP(=O)(O)OP(=O)(O)O)O
C00706	Amine	NH2R					3973
C00707	Xylan	(C5H8O4)n. (C5H7O4R)n			9014-63-5		3974
C00708	Iodide	I	-1	126.904	20461-54-5	iodide	3975	30165		InChI=1S/HI/h1H/p-1	XMBWDFGMSWQBCA-UHFFFAOYSA-M	[I-]	[I-]
C00711	Malate	C4H6O5	0	134.087	617-48-1	2-hydroxybutanedioic acid	3977	525	CHEMBL1455497	InChI=1S/C4H6O5/c5-2(4(8)9)1-3(6)7/h2,5H,1H2,(H,6,7)(H,8,9)	BJEPYKJPYRNKOW-UHFFFAOYSA-N	C(C(C(=O)O)O)C(=O)O	C(C(C(=O)O)O)C(=O)O	3.2		-6.81	-1.11	-1.09	acid
C00712	(9Z)-Octadecenoic acid	C18H34O2	0	282.461	112-80-1	(Z)-octadec-9-enoic acid	3978	445639	CHEMBL8659	InChI=1S/C18H34O2/c1-2-3-4-5-6-7-8-9-10-11-12-13-14-15-16-17-18(19)20/h9-10H,2-8,11-17H2,1H3,(H,19,20)/b10-9-	ZQPPMHVWECSIRJ-KTKRTIGZSA-N	CCCCCCCCC=CCCCCCCCC(=O)O	CCCCCCCC/C=C\CCCCCCCC(=O)O	4.99		4.40	6.78	6.11	acid
C00713	Panose	C18H32O16	0	504.437	33401-87-5	(2R,3S,4S,5R,6S)-2-(hydroxymethyl)-6-[[(2R,3S,4S,5R,6R)-3,4,5-trihydroxy-6-[(2R,3S,4R,5R)-4,5,6-trihydroxy-2-(hydroxymethyl)oxan-3-yl]oxyoxan-2-yl]methoxy]oxane-3,4,5-triol	3979	44630447		InChI=1S/C18H32O16/c19-1-4-7(21)9(23)13(27)17(32-4)30-3-6-8(22)10(24)14(28)18(33-6)34-15-5(2-20)31-16(29)12(26)11(15)25/h4-29H,1-3H2/t4-,5-,6-,7-,8-,9+,10+,11-,12-,13-,14-,15-,16?,17+,18-/m1/s1	OWEGMIWEEQEYGQ-UCFFOQEWSA-N	C(C1C(C(C(C(O1)OCC2C(C(C(C(O2)OC3C(OC(C(C3O)O)O)CO)O)O)O)O)O)O)O	C([C@@H]1[C@H]([C@@H]([C@H]([C@H](O1)OC[C@@H]2[C@H]([C@@H]([C@H]([C@H](O2)O[C@@H]3[C@H](OC([C@@H]([C@H]3O)O)O)CO)O)O)O)O)O)O)O
C00714	Pectin	(C26H36O24)n			9000-69-5		3980
C00715	Pterin	C6H5N5O	0	163.137	2236-60-4	2-amino-3H-pteridin-4-one	3981	135398660	CHEMBL278009	InChI=1S/C6H5N5O/c7-6-10-4-3(5(12)11-6)8-1-2-9-4/h1-2H,(H3,7,9,10,11,12)	HNXQXTQTPAJEJL-UHFFFAOYSA-N	C1=CN=C2C(=N1)C(=O)NC(=N2)N	C1=CN=C2C(=N1)C(=O)NC(=N2)N	10		-0.96	-0.96	-0.70	neutral
C00716	Serine	C3H7NO3	0	105.093	302-84-1	2-amino-3-hydroxypropanoic acid	3982	617		InChI=1S/C3H7NO3/c4-2(1-5)3(6)7/h2,5H,1,4H2,(H,6,7)	MTCFGRXMJLQNBG-UHFFFAOYSA-N	C(C(C(=O)O)N)O	C(C(C(=O)O)N)O
C00717	Alditol	C2H5O2R					3983
C00718	Amylose	(C6H10O5)n			9005-82-7		3984
C00719	Betaine	C5H11NO2	0	117.146	107-43-7	2-(trimethylazaniumyl)acetate	3985	247	CHEMBL1182 CHEMBL95889	InChI=1S/C5H11NO2/c1-6(2,3)4-5(7)8/h4H2,1-3H3	KWIUHFFTVRNATP-UHFFFAOYSA-N	C[N+](C)(C)CC(=O)[O-]	C[N+](C)(C)CC(=O)[O-]	2.26		-3.72	-4.49	-1.56	acid
C00720	RBr	BrR			24959-67-9		3986
C00721	Dextrin	(C12H20O10)n			9004-53-9		3987
C00722	Epoxide	C2H2OR2					3988
C00723	Insulin				9004-10-8		3989
C00725	Lipoate	C8H14O2S2	0	206.326	62-46-4	5-(dithiolan-3-yl)pentanoic acid	3990	864	CHEMBL33864	InChI=1S/C8H14O2S2/c9-8(10)4-2-1-3-7-5-6-11-12-7/h7H,1-6H2,(H,9,10)	AGBQKNBQESQNJD-UHFFFAOYSA-N	C1CSSC1CCCCC(=O)O	C1CSSC1CCCCC(=O)O	4.52		-0.68	2.11	2.79	acid
C00726	Nitrile	CNR					3991
C00727	Orcinol	C7H8O2	0	124.137	504-15-4	5-methylbenzene-1,3-diol	3992	10436	CHEMBL110059	InChI=1S/C7H8O2/c1-5-2-6(8)4-7(9)3-5/h2-4,8-9H,1H3	OIPPWFOQEKKFEE-UHFFFAOYSA-N	CC1=CC(=CC(=C1)O)O	CC1=CC(=CC(=C1)O)O	9.39		1.88	1.88	1.41	neutral
C00729	Tropine	C8H15NO	0	141.211	120-29-6	8-methyl-8-azabicyclo[3.2.1]octan-3-ol	3994	8424	CHEMBL113555 CHEMBL1235490 CHEMBL1356617	InChI=1S/C8H15NO/c1-9-6-2-3-7(9)5-8(10)4-6/h6-8,10H,2-5H2,1H3	CYHOMWAPJJPNMW-UHFFFAOYSA-N	CN1C2CCC1CC(C2)O	CN1C2CCC1CC(C2)O		9.7	-2.24	0.03	0.60	base
C00732	Ubenimex	C16H24N2O4	0	308.373	58970-76-6	(2R)-2-[[(2S,3R)-3-amino-2-hydroxy-4-phenylbutanoyl]amino]-4-methylpentanoic acid	3996	439299	CHEMBL476869	InChI=1S/C16H24N2O4/c1-10(2)8-13(16(21)22)18-15(20)14(19)12(17)9-11-6-4-3-5-7-11/h3-7,10,12-14,19H,8-9,17H2,1-2H3,(H,18,20)(H,21,22)/t12-,13-,14+/m1/s1	VGGGPCQERPFHOB-MCIONIFRSA-N	CC(C)CC(C(=O)O)NC(=O)C(C(CC1=CC=CC=C1)N)O	CC(C)C[C@H](C(=O)O)NC(=O)[C@H]([C@@H](CC1=CC=CC=C1)N)O	3.73	8.35	-1.14	-1.10	0.53	acid
C00734	Chitosan	C12H24N2O9(C6H11NO4)n	0			(2R,3S,4R,5R,6S)-5-amino-6-[(2R,3S,4R,5R,6S)-5-amino-6-[(2R,3S,4R,5R,6R)-5-amino-4,6-dihydroxy-2-(hydroxymethyl)oxan-3-yl]oxy-4-hydroxy-2-(hydroxymethyl)oxan-3-yl]oxy-2-(hydroxymethyl)oxane-3,4-diol	3997	3086191		InChI=1S/C18H35N3O13/c19-7-12(27)14(5(2-23)30-16(7)29)33-18-9(21)13(28)15(6(3-24)32-18)34-17-8(20)11(26)10(25)4(1-22)31-17/h4-18,22-29H,1-3,19-21H2/t4-,5-,6-,7-,8-,9-,10-,11-,12-,13-,14-,15-,16-,17+,18+/m1/s1	RQFQJYYMBWVMQG-IXDPLRRUSA-N	C(C1C(C(C(C(O1)OC2C(OC(C(C2O)N)OC3C(OC(C(C3O)N)O)CO)CO)N)O)O)O	C([C@@H]1[C@H]([C@@H]([C@H]([C@@H](O1)O[C@@H]2[C@H](O[C@H]([C@@H]([C@H]2O)N)O[C@@H]3[C@H](O[C@H]([C@@H]([C@H]3O)N)O)CO)CO)N)O)O)O
C00735	Cortisol	C21H30O5	0	362.46	50-23-7	(8S,9S,10R,11S,13S,14S,17R)-11,17-dihydroxy-17-(2-hydroxyacetyl)-10,13-dimethyl-2,6,7,8,9,11,12,14,15,16-decahydro-1H-cyclopenta[a]phenanthren-3-one	3998	5754	CHEMBL1092578 CHEMBL196519 CHEMBL389621	InChI=1S/C21H30O5/c1-19-7-5-13(23)9-12(19)3-4-14-15-6-8-21(26,17(25)11-22)20(15,2)10-16(24)18(14)19/h9,14-16,18,22,24,26H,3-8,10-11H2,1-2H3/t14-,15-,16-,18+,19-,20-,21-/m0/s1	JYGXADMDTFJGBT-VWUMJDOOSA-N	CC12CCC(=O)C=C1CCC3C2C(CC4(C3CCC4(C(=O)CO)O)C)O	C[C@]12CCC(=O)C=C1CC[C@@H]3[C@@H]2[C@H](C[C@]4([C@H]3CC[C@@]4(C(=O)CO)O)C)O	12.59		1.28	1.28	1.78	neutral
C00736	Cysteine	C3H7NO2S	0	121.158	3374-22-9	2-amino-3-sulfanylpropanoic acid	3999	594	CHEMBL54943	InChI=1S/C3H7NO2S/c4-2(1-7)3(5)6/h2,7H,1,4H2,(H,5,6)	XUJNEKJLAYXESH-UHFFFAOYSA-N	C(C(C(=O)O)N)S	C(C(C(=O)O)N)S	2.35	9.05	-2.80	-2.79	-0.67	zwitterion
C00737	D-Aldose	C6H12O6	0	180.156		(6R)-6-(hydroxymethyl)oxane-2,3,4,5-tetrol	4000	24892722	CHEMBL1233058 CHEMBL1614854 CHEMBL300520 CHEMBL365590 CHEMBL423707	InChI=1S/C6H12O6/c7-1-2-3(8)4(9)5(10)6(11)12-2/h2-11H,1H2/t2-,3?,4?,5?,6?/m1/s1	WQZGKKKJIJFFOK-KNZZERQRSA-N	C(C1C(C(C(C(O1)O)O)O)O)O	C([C@@H]1C(C(C(C(O1)O)O)O)O)O	11.3		-2.93	-2.93	-3.22	neutral
C00738	D-Hexose	C6H12O6	0	180.156		6-(hydroxymethyl)oxane-2,3,4,5-tetrol	4001	206		InChI=1S/C6H12O6/c7-1-2-3(8)4(9)5(10)6(11)12-2/h2-11H,1H2	WQZGKKKJIJFFOK-UHFFFAOYSA-N	C(C1C(C(C(C(O1)O)O)O)O)O	C(C1C(C(C(C(O1)O)O)O)O)O
C00739	D-Lysine	C6H14N2O2	0	146.188	923-27-3	(2R)-2,6-diaminohexanoic acid	4002	57449	CHEMBL319497	InChI=1S/C6H14N2O2/c7-4-2-1-3-5(8)6(9)10/h5H,1-4,7-8H2,(H,9,10)/t5-/m1/s1	KDXKERNSBIXSRK-RXMQYKEDSA-N	C(CCN)CC(C(=O)O)N	C(CCN)C[C@H](C(=O)O)N	2.74	10.29	-4.98	-3.21	-0.47	zwitterion
C00740	D-Serine	C3H7NO3	0	105.093	312-84-5	(2R)-2-amino-3-hydroxypropanoic acid	4003	71077	CHEMBL285123	InChI=1S/C3H7NO3/c4-2(1-5)3(6)7/h2,5H,1,4H2,(H,6,7)/t2-/m1/s1	MTCFGRXMJLQNBG-UWTATZPHSA-N	C(C(C(=O)O)N)O	C([C@H](C(=O)O)N)O	2.03	8.93	-3.90	-3.89	-1.61	zwitterion
C00741	Diacetyl	C4H6O2	0	86.0892	431-03-8	butane-2,3-dione	4004	650	CHEMBL365809	InChI=1S/C4H6O2/c1-3(5)4(2)6/h1-2H3	QSJXEFYPDANLFS-UHFFFAOYSA-N	CC(=O)C(=O)C	CC(=O)C(=O)C			0.40	0.40	0.16	neutral
C00742	Fluoride	F	-1	18.9984	7782-41-4	fluoride	4005	28179		InChI=1S/FH/h1H/p-1	KRHYYFGTRYWZRS-UHFFFAOYSA-M	[F-]	[F-]
C00744	Macrocin	C45H75NO17	0	902.073	11049-15-3	2-[(4R,5S,6S,7R,9R,11E,13E,15R,16R)-6-[(2R,3R,4R,5S,6R)-5-[(2S,4R,5S,6S)-4,5-dihydroxy-4,6-dimethyloxan-2-yl]oxy-4-(dimethylamino)-3-hydroxy-6-methyloxan-2-yl]oxy-15-[[(2R,3R,4R,5S,6R)-4,5-dihydroxy-3-methoxy-6-methyloxan-2-yl]oxymethyl]-16-ethyl-4-hydroxy-5,9,13-trimethyl-2,10-dioxo-1-oxacyclohexadeca-11,13-dien-7-yl]acetaldehyde	4006	5280369	CHEMBL263259	InChI=1S/C45H75NO17/c1-12-32-29(21-57-44-41(56-11)38(53)36(51)25(5)59-44)17-22(2)13-14-30(48)23(3)18-28(15-16-47)39(24(4)31(49)19-33(50)61-32)63-43-37(52)35(46(9)10)40(26(6)60-43)62-34-20-45(8,55)42(54)27(7)58-34/h13-14,16-17,23-29,31-32,34-44,49,51-55H,12,15,18-21H2,1-11H3/b14-13+,22-17+/t23-,24+,25-,26-,27+,28+,29-,31-,32-,34+,35-,36-,37-,38-,39-,40-,41-,42+,43+,44-,45-/m1/s1	UFUYRGNJTFAODM-HQCAVAADSA-N	CCC1C(C=C(C=CC(=O)C(CC(C(C(C(CC(=O)O1)O)C)OC2C(C(C(C(O2)C)OC3CC(C(C(O3)C)O)(C)O)N(C)C)O)CC=O)C)C)COC4C(C(C(C(O4)C)O)O)OC	CC[C@@H]1[C@H](/C=C(/C=C/C(=O)[C@@H](C[C@@H]([C@@H]([C@H]([C@@H](CC(=O)O1)O)C)O[C@H]2[C@@H]([C@H]([C@@H]([C@H](O2)C)O[C@H]3C[C@@]([C@H]([C@@H](O3)C)O)(C)O)N(C)C)O)CC=O)C)\C)CO[C@H]4[C@@H]([C@@H]([C@@H]([C@H](O4)C)O)O)OC	12.34	7.2	1.46	1.67	1.18	neutral
C00745	Nicotine	C10H14N2	0	162.232	54-11-5	3-[(2S)-1-methylpyrrolidin-2-yl]pyridine	4007	89594	CHEMBL3	InChI=1S/C10H14N2/c1-12-7-3-5-10(12)9-4-2-6-11-8-9/h2,4,6,8,10H,3,5,7H2,1H3/t10-/m0/s1	SNICXCGAKADSCV-JTQLQIEISA-N	CN1CCCC1C2=CN=CC=C2	CN1CCC[C@H]1C2=CN=CC=C2		8.58	-0.04	1.16	1.85	base
C00746	Oxytocin	C43H66N12O12S2	0	1007.19	50-56-6	(2S)-1-[(4R,7S,10S,13S,16S,19R)-19-amino-7-(2-amino-2-oxoethyl)-10-(3-amino-3-oxopropyl)-13-[(2S)-butan-2-yl]-16-[(4-hydroxyphenyl)methyl]-6,9,12,15,18-pentaoxo-1,2-dithia-5,8,11,14,17-pentazacycloicosane-4-carbonyl]-N-[(2S)-1-[(2-amino-2-oxoethyl)amino]-4-methyl-1-oxopentan-2-yl]pyrrolidine-2-carboxamide	4008	439302	CHEMBL395429 CHEMBL4303358	InChI=1S/C43H66N12O12S2/c1-5-22(4)35-42(66)49-26(12-13-32(45)57)38(62)51-29(17-33(46)58)39(63)53-30(20-69-68-19-25(44)36(60)50-28(40(64)54-35)16-23-8-10-24(56)11-9-23)43(67)55-14-6-7-31(55)41(65)52-27(15-21(2)3)37(61)48-18-34(47)59/h8-11,21-22,25-31,35,56H,5-7,12-20,44H2,1-4H3,(H2,45,57)(H2,46,58)(H2,47,59)(H,48,61)(H,49,66)(H,50,60)(H,51,62)(H,52,65)(H,53,63)(H,54,64)/t22-,25-,26-,27-,28-,29-,30…	XNOPRXBHLZRZKH-DSZYJQQASA-N	CCC(C)C1C(=O)NC(C(=O)NC(C(=O)NC(CSSCC(C(=O)NC(C(=O)N1)CC2=CC=C(C=C2)O)N)C(=O)N3CCCC3C(=O)NC(CC(C)C)C(=O)NCC(=O)N)CC(=O)N)CCC(=O)N	CC[C@H](C)[C@H]1C(=O)N[C@H](C(=O)N[C@H](C(=O)N[C@@H](CSSC[C@@H](C(=O)N[C@H](C(=O)N1)CC2=CC=C(C=C2)O)N)C(=O)N3CCC[C@H]3C(=O)N[C@@H](CC(C)C)C(=O)NCC(=O)N)CC(=O)N)CCC(=O)N						none
C00747	Pyridine	C5H5N	0	79.0999	110-86-1	pyridine	4009	1049	CHEMBL266158	InChI=1S/C5H5N/c1-2-4-6-5-3-1/h1-5H	JUJWROOIHBZHMG-UHFFFAOYSA-N	C1=CC=NC=C1	C1=CC=NC=C1		5.12	0.75	0.76	1.08	neutral
C00748	Siroheme	C42H44FeN4O16	0	916.661		iron(2+);3-[(2S,3S,7S,8S)-7,13,17-tris(2-carboxyethyl)-3,8,12,18-tetrakis(carboxymethyl)-3,8-dimethyl-2,7-dihydroporphyrin-21,23-diid-2-yl]propanoic acid	4010	439303		InChI=1S/C42H46N4O16.Fe/c1-41(17-39(59)60)23(5-9-35(51)52)29-14-27-21(11-37(55)56)19(3-7-33(47)48)25(43-27)13-26-20(4-8-34(49)50)22(12-38(57)58)28(44-26)15-31-42(2,18-40(61)62)24(6-10-36(53)54)30(46-31)16-32(41)45-29;/h13-16,23-24H,3-12,17-18H2,1-2H3,(H10,43,44,45,46,47,48,49,50,51,52,53,54,55,56,57,58,59,60,61,62);/q;+2/p-2/t23-,24-,41+,42+;/m1./s1	DLKSSIHHLYNIKN-QIISWYHFSA-L	CC1(C(C2=CC3=NC(=CC4=C(C(=C([N-]4)C=C5C(C(C(=N5)C=C1[N-]2)CCC(=O)O)(C)CC(=O)O)CC(=O)O)CCC(=O)O)C(=C3CC(=O)O)CCC(=O)O)CCC(=O)O)CC(=O)O.[Fe+2]	C[C@@]1([C@@H](C2=CC3=NC(=CC4=C(C(=C([N-]4)C=C5[C@@]([C@@H](C(=N5)C=C1[N-]2)CCC(=O)O)(C)CC(=O)O)CC(=O)O)CCC(=O)O)C(=C3CC(=O)O)CCC(=O)O)CCC(=O)O)CC(=O)O.[Fe+2]
C00750	Spermine	C10H26N4	0	202.34	71-44-3	N,N'-bis(3-aminopropyl)butane-1,4-diamine	4012	1103	CHEMBL23194	InChI=1S/C10H26N4/c11-5-3-9-13-7-1-2-8-14-10-4-6-12/h13-14H,1-12H2	PFNFFQXMRSDOHW-UHFFFAOYSA-N	C(CCNCCCN)CNCCCN	C(CCNCCCN)CNCCCN		10.8	-8.77	-1.45	-0.36	base
C00751	Squalene	C30H50	0	410.718	111-02-4	(6E,10E,14E,18E)-2,6,10,15,19,23-hexamethyltetracosa-2,6,10,14,18,22-hexaene	4013	638072	CHEMBL458402	InChI=1S/C30H50/c1-25(2)15-11-19-29(7)23-13-21-27(5)17-9-10-18-28(6)22-14-24-30(8)20-12-16-26(3)4/h15-18,23-24H,9-14,19-22H2,1-8H3/b27-17+,28-18+,29-23+,30-24+	YYGNTYWPHWGJRM-AAJYLUCBSA-N	CC(=CCCC(=CCCC(=CCCC=C(C)CCC=C(C)CCC=C(C)C)C)C)C	CC(=CCC/C(=C/CC/C(=C/CC/C=C(/CC/C=C(/CCC=C(C)C)\C)\C)/C)/C)C			10.42	10.42	10.60	none
C00752	Thrombin				9002-04-4		4014
C00753	Tungsten	W	0	183.84	7440-33-7	tungsten	4015	23964		InChI=1S/W	WFKWXMTUELFFGS-UHFFFAOYSA-N	[W]	[W]
C00755	4-Hydroxy-3-methoxy-benzaldehyde	C8H8O3	0	152.147	121-33-5	4-hydroxy-3-methoxybenzaldehyde	4017	1183	CHEMBL13883	InChI=1S/C8H8O3/c1-11-8-4-6(5-9)2-3-7(8)10/h2-5,10H,1H3	MWOOGOJBHIARFG-UHFFFAOYSA-N	COC1=C(C=CC(=C1)C=O)O	COC1=C(C=CC(=C1)C=O)O	7.81		1.08	1.22	1.21	neutral
C00756	1-Octanol	C8H18O	0	130.228	111-87-5	octan-1-ol	4018	957	CHEMBL26215	InChI=1S/C8H18O/c1-2-3-4-5-6-7-8-9/h9H,2-8H2,1H3	KBPLFHHGFOOTCA-UHFFFAOYSA-N	CCCCCCCCO	CCCCCCCCO			2.58	2.58	2.34	neutral
C00757	Berberine	C20H18NO4	1	336.361	2086-83-1	16,17-dimethoxy-5,7-dioxa-13-azoniapentacyclo[11.8.0.02,10.04,8.015,20]henicosa-1(13),2,4(8),9,14,16,18,20-octaene	4019	2353	CHEMBL295124	InChI=1S/C20H18NO4/c1-22-17-4-3-12-7-16-14-9-19-18(24-11-25-19)8-13(14)5-6-21(16)10-15(12)20(17)23-2/h3-4,7-10H,5-6,11H2,1-2H3/q+1	YBHILYKTIRIUTE-UHFFFAOYSA-N	COC1=C(C2=C[N+]3=C(C=C2C=C1)C4=CC5=C(C=C4CC3)OCO5)OC	COC1=C(C2=C[N+]3=C(C=C2C=C1)C4=CC5=C(C=C4CC3)OCO5)OC			-1.28	-1.28	3.10	neutral
C00758	Bergaptol	C11H6O4	0	202.163	486-60-2	4-hydroxyfuro[3,2-g]chromen-7-one	4020	5280371	CHEMBL242711	InChI=1S/C11H6O4/c12-10-2-1-6-9(15-10)5-8-7(11(6)13)3-4-14-8/h1-5,13H	GIJHDGJRTUSBJR-UHFFFAOYSA-N	C1=CC(=O)OC2=CC3=C(C=CO3)C(=C21)O	C1=CC(=O)OC2=CC3=C(C=CO3)C(=C21)O	6.45		0.67	1.64	2.24	acid
C00759	Caldesmon						4021
C00760	Cellulose	(C6H10O5)n			9004-34-6		4022
C00761	Coniferin	C16H22O8	0	342.341	531-29-3	(2R,3S,4S,5R,6S)-2-(hydroxymethyl)-6-[4-[(E)-3-hydroxyprop-1-enyl]-2-methoxyphenoxy]oxane-3,4,5-triol	4023	5280372	CHEMBL459056	InChI=1S/C16H22O8/c1-22-11-7-9(3-2-6-17)4-5-10(11)23-16-15(21)14(20)13(19)12(8-18)24-16/h2-5,7,12-21H,6,8H2,1H3/b3-2+/t12-,13-,14+,15-,16-/m1/s1	SFLMUHDGSQZDOW-FAOXUISGSA-N	COC1=C(C=CC(=C1)C=CCO)OC2C(C(C(C(O2)CO)O)O)O	COC1=C(C=CC(=C1)/C=C/CO)O[C@H]2[C@@H]([C@H]([C@@H]([C@H](O2)CO)O)O)O	12.2		-0.91	-0.91	-1.12	neutral
C00762	Cortisone	C21H28O5	0	360.444	53-06-5	(8S,9S,10R,13S,14S,17R)-17-hydroxy-17-(2-hydroxyacetyl)-10,13-dimethyl-1,2,6,7,8,9,12,14,15,16-decahydrocyclopenta[a]phenanthrene-3,11-dione	4024	222786	CHEMBL1499 CHEMBL536 CHEMBL68363	InChI=1S/C21H28O5/c1-19-7-5-13(23)9-12(19)3-4-14-15-6-8-21(26,17(25)11-22)20(15,2)10-16(24)18(14)19/h9,14-15,18,22,26H,3-8,10-11H2,1-2H3/t14-,15-,18+,19-,20-,21-/m0/s1	MFYSYFVPBJMHGN-ZPOLXVRWSA-N	CC12CCC(=O)C=C1CCC3C2C(=O)CC4(C3CCC4(C(=O)CO)O)C	C[C@]12CCC(=O)C=C1CC[C@@H]3[C@@H]2C(=O)C[C@]4([C@H]3CC[C@@]4(C(=O)CO)O)C	12.58		1.66	1.66	1.99	neutral
C00763	D-Proline	C5H9NO2	0	115.13	344-25-2	(2R)-pyrrolidine-2-carboxylic acid	4025	8988	CHEMBL80257	InChI=1S/C5H9NO2/c7-5(8)4-2-1-3-6-4/h4,6H,1-3H2,(H,7,8)/t4-/m1/s1	ONIBWKKTOPOVIA-SCSAIBSYSA-N	C1CC(NC1)C(=O)O	C1C[C@@H](NC1)C(=O)O	1.94	11.33	-2.57	-2.57	-0.18	zwitterion
C00764	D-Sorbose	C6H12O6	0	180.156	3615-56-3	(3R,4S,5R)-2-(hydroxymethyl)oxane-2,3,4,5-tetrol	4026	439304		InChI=1S/C6H12O6/c7-2-6(11)5(10)4(9)3(8)1-12-6/h3-5,7-11H,1-2H2/t3-,4+,5-,6?/m1/s1	LKDRXBCSQODPBY-IANNHFEVSA-N	C1C(C(C(C(O1)(CO)O)O)O)O	C1[C@H]([C@@H]([C@H](C(O1)(CO)O)O)O)O
C00765	Digitonin	C56H92O29	0	1229.31	11024-24-1	(2S,3R,4S,5S,6R)-2-[(2S,3R,4S,5S,6R)-2-[(2S,3R,4S,5R,6R)-2-[(2R,3R,4R,5R,6R)-6-[(1R,2S,3S,4R,6R,7S,8R,9S,12S,13S,15R,16R,18S)-3,15-dihydroxy-5',7,9,13-tetramethylspiro[5-oxapentacyclo[10.8.0.02,9.04,8.013,18]icosane-6,2'-oxane]-16-yl]oxy-4,5-dihydroxy-2-(hydroxymethyl)oxan-3-yl]oxy-5-hydroxy-6-(hydroxymethyl)-4-[(2S,3R,4S,5R)-3,4,5-trihydroxyoxan-2-yl]oxyoxan-3-yl]oxy-3,5-dihydroxy-6-(hydroxymeth…	4027	439305		InChI=1S/C56H92O29/c1-19-7-10-56(75-17-19)20(2)31-45(85-56)37(67)32-22-6-5-21-11-26(24(61)12-55(21,4)23(22)8-9-54(31,32)3)76-50-42(72)39(69)44(30(16-60)80-50)81-53-48(47(36(66)29(15-59)79-53)83-49-40(70)33(63)25(62)18-74-49)84-52-43(73)46(35(65)28(14-58)78-52)82-51-41(71)38(68)34(64)27(13-57)77-51/h19-53,57-73H,5-18H2,1-4H3/t19?,20-,21-,22+,23-,24+,25+,26+,27+,28+,29+,30+,31-,32+,33-,34+,35-,36+,…	UVYVLBIGDKGWPX-QYLWGQLPSA-N	CC1CCC2(C(C3C(O2)C(C4C3(CCC5C4CCC6C5(CC(C(C6)OC7C(C(C(C(O7)CO)OC8C(C(C(C(O8)CO)O)OC9C(C(C(CO9)O)O)O)OC2C(C(C(C(O2)CO)O)OC2C(C(C(C(O2)CO)O)O)O)O)O)O)O)C)C)O)C)OC1	C[C@H]1[C@H]2[C@H]([C@H]([C@@H]3[C@@]2(CC[C@H]4[C@H]3CC[C@@H]5[C@@]4(C[C@H]([C@@H](C5)O[C@H]6[C@@H]([C@H]([C@H]([C@H](O6)CO)O[C@H]7[C@@H]([C@H]([C@@H]([C@H](O7)CO)O)O[C@H]8[C@@H]([C@H]([C@@H](CO8)O)O)O)O[C@H]9[C@@H]([C@H]([C@H]([C@H](O9)CO)O)O[C@H]2[C@@H]([C@H]([C@@H]([C@H](O2)CO)O)O)O)O)O)O)O)C)C)O)O[C@]11CCC(CO1)C
C00766	Flavanone	C15H12O2	0	224.255		2-phenyl-2,3-dihydrochromen-4-one	4028	10251	CHEMBL274318	InChI=1S/C15H12O2/c16-13-10-15(11-6-2-1-3-7-11)17-14-9-5-4-8-12(13)14/h1-9,15H,10H2	ZONYXWQDUYMKFB-UHFFFAOYSA-N	C1C(OC2=CC=CC=C2C1=O)C3=CC=CC=C3	C1C(OC2=CC=CC=C2C1=O)C3=CC=CC=C3			3.10	3.10	3.39	neutral
C00768	Histidine	C6H9N3O2	0	155.155	4998-57-6	2-amino-3-(1H-imidazol-5-yl)propanoic acid	4030	773		InChI=1S/C6H9N3O2/c7-5(6(10)11)1-4-2-8-3-9-4/h2-3,5H,1,7H2,(H,8,9)(H,10,11)	HNDVDQJCIGZPNO-UHFFFAOYSA-N	C1=C(NC=N1)CC(C(=O)O)N	C1=C(NC=N1)CC(C(=O)O)N
C00770	L-Idonate	C6H12O7	0	196.155	1114-17-6	(2R,3S,4R,5S)-2,3,4,5,6-pentahydroxyhexanoic acid	4032	193325		InChI=1S/C6H12O7/c7-1-2(8)3(9)4(10)5(11)6(12)13/h2-5,7-11H,1H2,(H,12,13)/t2-,3+,4-,5+/m0/s1	RGHNJXZEOKUKBD-SKNVOMKLSA-N	C(C(C(C(C(C(=O)O)O)O)O)O)O	C([C@@H]([C@H]([C@@H]([C@H](C(=O)O)O)O)O)O)O
C00771	Laminarin	C12H22O11(C6H10O5)n	0		9008-22-4	(2S,3R,4S,5R,6R)-4-[(2S,3R,4S,5R,6R)-3,5-dihydroxy-6-(hydroxymethyl)-4-[(2S,3R,4S,5S,6R)-3,4,5-trihydroxy-6-(hydroxymethyl)oxan-2-yl]oxyoxan-2-yl]oxy-6-(hydroxymethyl)oxane-2,3,5-triol	4033	46173707		InChI=1S/C18H32O16/c19-1-4-7(22)10(25)11(26)17(31-4)34-15-9(24)6(3-21)32-18(13(15)28)33-14-8(23)5(2-20)30-16(29)12(14)27/h4-29H,1-3H2/t4-,5-,6-,7-,8-,9-,10+,11-,12-,13-,14+,15+,16+,17+,18+/m1/s1	DBTMGCOVALSLOR-DEVYUCJPSA-N	C(C1C(C(C(C(O1)O)O)OC2C(C(C(C(O2)CO)O)OC3C(C(C(C(O3)CO)O)O)O)O)O)O	C([C@@H]1[C@H]([C@@H]([C@H]([C@H](O1)O)O)O[C@H]2[C@@H]([C@H]([C@@H]([C@H](O2)CO)O)O[C@H]3[C@@H]([C@H]([C@@H]([C@H](O3)CO)O)O)O)O)O)O
C00772	Mevaldate	C6H10O4	0	146.141	541-07-1	4,6-dihydroxy-4-methyloxan-2-one	4034	439307		InChI=1S/C6H10O4/c1-6(9)2-4(7)10-5(8)3-6/h4,7,9H,2-3H2,1H3	IWRRRSOSYPFCDM-UHFFFAOYSA-N	CC1(CC(OC(=O)C1)O)O	CC1(CC(OC(=O)C1)O)O
C00773	Pepstatin	C34H63N5O9	0	685.892	26305-03-3	3-hydroxy-4-[[(2S)-2-[[3-hydroxy-6-methyl-4-[[(2S)-3-methyl-2-[[(2S)-3-methyl-2-(3-methylbutanoylamino)butanoyl]amino]butanoyl]amino]heptanoyl]amino]propanoyl]amino]-6-methylheptanoic acid	4035	5462227	CHEMBL1478188 CHEMBL296588	InChI=1S/C34H63N5O9/c1-17(2)12-23(37-33(47)31(21(9)10)39-34(48)30(20(7)8)38-27(42)14-19(5)6)25(40)15-28(43)35-22(11)32(46)36-24(13-18(3)4)26(41)16-29(44)45/h17-26,30-31,40-41H,12-16H2,1-11H3,(H,35,43)(H,36,46)(H,37,47)(H,38,42)(H,39,48)(H,44,45)/t22-,23?,24?,25?,26?,30-,31-/m0/s1	FAXGPCHRFPCXOO-JHTFMCFMSA-N	CC(C)CC(C(CC(=O)O)O)NC(=O)C(C)NC(=O)CC(C(CC(C)C)NC(=O)C(C(C)C)NC(=O)C(C(C)C)NC(=O)CC(C)C)O	C[C@@H](C(=O)NC(CC(C)C)C(CC(=O)O)O)NC(=O)CC(C(CC(C)C)NC(=O)[C@H](C(C)C)NC(=O)[C@H](C(C)C)NC(=O)CC(C)C)O	4.32		-1.23	1.72	1.47	acid
C00774	Phloretin	C15H14O5	0	274.269	60-82-2	3-(4-hydroxyphenyl)-1-(2,4,6-trihydroxyphenyl)propan-1-one	4036	4788	CHEMBL45068	InChI=1S/C15H14O5/c16-10-4-1-9(2-5-10)3-6-12(18)15-13(19)7-11(17)8-14(15)20/h1-2,4-5,7-8,16-17,19-20H,3,6H2	VGEREEWJJVICBM-UHFFFAOYSA-N	C1=CC(=CC=C1CCC(=O)C2=C(C=C(C=C2O)O)O)O	C1=CC(=CC=C1CCC(=O)C2=C(C=C(C=C2O)O)O)O	7.96		3.79	3.90	2.32	neutral
C00775	Porphyran				11016-36-7		4037
C00777	Retinoate	C20H28O2	0	300.435	302-79-4	(2E,4E,6E,8E)-3,7-dimethyl-9-(2,6,6-trimethylcyclohexen-1-yl)nona-2,4,6,8-tetraenoic acid	4038	444795	CHEMBL38	InChI=1S/C20H28O2/c1-15(8-6-9-16(2)14-19(21)22)11-12-18-17(3)10-7-13-20(18,4)5/h6,8-9,11-12,14H,7,10,13H2,1-5H3,(H,21,22)/b9-6+,12-11+,15-8+,16-14+	SHGAZHPCJJPHSC-YCNIQYBTSA-N	CC1=C(C(CCC1)(C)C)C=CC(=CC=CC(=CC(=O)O)C)C	CC1=C(C(CCC1)(C)C)/C=C/C(=C/C=C/C(=C/C(=O)O)/C)/C	4.76		2.42	5.01	5.60	acid
C00778	Rhodopsin	C20H28R			9009-81-8		4039
C00779	Scytalone	C10H10O4	0	194.184	49598-85-8	(3S)-3,6,8-trihydroxy-3,4-dihydro-2H-naphthalen-1-one	4040	439309		InChI=1S/C10H10O4/c11-6-1-5-2-7(12)4-9(14)10(5)8(13)3-6/h1,3,7,11-13H,2,4H2/t7-/m0/s1	RTWVXIIKUFSDJB-ZETCQYMHSA-N	C1C(CC(=O)C2=C1C=C(C=C2O)O)O	C1[C@@H](CC(=O)C2=C1C=C(C=C2O)O)O
C00780	Serotonin	C10H12N2O	0	176.215	50-67-9	3-(2-aminoethyl)-1H-indol-5-ol	4041	5202	CHEMBL39	InChI=1S/C10H12N2O/c11-4-3-7-6-12-10-2-1-8(13)5-9(7)10/h1-2,5-6,12-13H,3-4,11H2	QZAYGJVTTNCVMB-UHFFFAOYSA-N	C1=CC2=C(C=C1O)C(=CN2)CCN	C1=CC2=C(C=C1O)C(=CN2)CCN	9.31	10	-1.03	0.48	1.37	base
C00783	Tropinone	C8H13NO	0	139.195	532-24-1	8-methyl-8-azabicyclo[3.2.1]octan-3-one	4042	79038	CHEMBL1236344	InChI=1S/C8H13NO/c1-9-6-2-3-7(9)5-8(10)4-6/h6-7H,2-5H2,1H3	QQXLDOJGLXJCSE-UHFFFAOYSA-N	CN1C2CCC1CC(=O)C2	CN1C2CCC1CC(=O)C2		8.88	-0.79	0.70	0.81	base
C00785	Urocanate	C6H6N2O2	0	138.124	104-98-3	(E)-3-(1H-imidazol-5-yl)prop-2-enoic acid	4043	736715	CHEMBL1236602	InChI=1S/C6H6N2O2/c9-6(10)2-1-5-3-7-4-8-5/h1-4H,(H,7,8)(H,9,10)/b2-1+	LOIYMIARKYCTBW-OWOJBTEDSA-N	C1=C(NC=N1)C=CC(=O)O	C1=C(NC=N1)/C=C/C(=O)O	3.66	6.13	-2.26	-1.02	0.51	acid
C00786	(-)-Vestitone	C16H14O5	0	286.279	158112-50-6	(3R)-7-hydroxy-3-(2-hydroxy-4-methoxyphenyl)-2,3-dihydrochromen-4-one	4044	439310	CHEMBL4216686	InChI=1S/C16H14O5/c1-20-10-3-5-11(14(18)7-10)13-8-21-15-6-9(17)2-4-12(15)16(13)19/h2-7,13,17-18H,8H2,1H3/t13-/m0/s1	WQCJOKYOIJVEFN-ZDUSSCGKSA-N	COC1=CC(=C(C=C1)C2COC3=C(C2=O)C=CC(=C3)O)O	COC1=CC(=C(C=C1)[C@@H]2COC3=C(C2=O)C=CC(=C3)O)O	7.77		2.07	2.22	2.47	neutral
C00787	tRNA(Tyr)						4045
C00788	L-Adrenaline	C9H13NO3	0	183.204	51-43-4	4-[(1R)-1-hydroxy-2-(methylamino)ethyl]benzene-1,2-diol	4046	5816	CHEMBL679	InChI=1S/C9H13NO3/c1-10-5-9(13)6-2-3-7(11)8(12)4-6/h2-4,9-13H,5H2,1H3/t9-/m0/s1	UCTWMZQNUQWSLP-VIFPVBQESA-N	CNCC(C1=CC(=C(C=C1)O)O)O	CNC[C@@H](C1=CC(=C(C=C1)O)O)O	9.69	8.91	-1.63	-0.43	0.35	base
C00789	CDP-ribitol	C14H25N3O15P2	0	537.307	3506-17-0	[[(2R,3S,4R,5R)-5-(4-amino-2-oxopyrimidin-1-yl)-3,4-dihydroxyoxolan-2-yl]methoxy-hydroxyphosphoryl] [(2R,3S,4S)-2,3,4,5-tetrahydroxypentyl] hydrogen phosphate	4047	165130		InChI=1S/C14H25N3O15P2/c15-9-1-2-17(14(24)16-9)13-12(23)11(22)8(31-13)5-30-34(27,28)32-33(25,26)29-4-7(20)10(21)6(19)3-18/h1-2,6-8,10-13,18-23H,3-5H2,(H,25,26)(H,27,28)(H2,15,16,24)/t6-,7+,8+,10-,11+,12+,13+/m0/s1	DPJKHFICSGCNIR-HRENORGGSA-N	C1=CN(C(=O)N=C1N)C2C(C(C(O2)COP(=O)(O)OP(=O)(O)OCC(C(C(CO)O)O)O)O)O	C1=CN(C(=O)N=C1N)[C@H]2[C@@H]([C@@H]([C@H](O2)COP(=O)(O)OP(=O)(O)OC[C@H]([C@H]([C@H](CO)O)O)O)O)O
C00791	Creatinine	C4H7N3O	0	113.118	60-27-5	2-amino-3-methyl-4H-imidazol-5-one	4049	588	CHEMBL65567	InChI=1S/C4H7N3O/c1-7-2-3(8)6-4(7)5/h2H2,1H3,(H2,5,6,8)	DDRJAANPRJIHGJ-UHFFFAOYSA-N	CN1CC(=O)N=C1N	CN1CC(=O)N=C1N	7.19	9.6	-2.00	-1.46	-1.23	base
C00792	D-Arginine	C6H14N4O2	0	174.201	157-06-2	(2R)-2-amino-5-(diaminomethylideneamino)pentanoic acid	4050	71070	CHEMBL212301	InChI=1S/C6H14N4O2/c7-4(5(11)12)2-1-3-10-6(8)9/h4H,1-3,7H2,(H,11,12)(H4,8,9,10)/t4-/m1/s1	ODKSFYDXXFIFQN-SCSAIBSYSA-N	C(CC(C(=O)O)N)CN=C(N)N	C(C[C@H](C(=O)O)N)CN=C(N)N	2.41	12.41	-4.85	-3.16	-1.34	zwitterion
C00793	D-Cysteine	C3H7NO2S	0	121.158	921-01-7	(2S)-2-amino-3-sulfanylpropanoic acid	4051	92851	CHEMBL171281	InChI=1S/C3H7NO2S/c4-2(1-7)3(5)6/h2,7H,1,4H2,(H,5,6)/t2-/m1/s1	XUJNEKJLAYXESH-UWTATZPHSA-N	C(C(C(=O)O)N)S	C([C@H](C(=O)O)N)S	2.35	9.05	-2.80	-2.79	-0.67	zwitterion
C00794	D-Sorbitol	C6H14O6	0	182.172	50-70-4	(2R,3R,4R,5S)-hexane-1,2,3,4,5,6-hexol	4052	5780	CHEMBL1682	InChI=1S/C6H14O6/c7-1-3(9)5(11)6(12)4(10)2-8/h3-12H,1-2H2/t3-,4+,5-,6-/m1/s1	FBPFZTCFMRRESA-JGWLITMVSA-N	C(C(C(C(C(CO)O)O)O)O)O	C([C@H]([C@H]([C@@H]([C@H](CO)O)O)O)O)O	12.59		-3.73	-3.73	-3.59	neutral
C00795	D-Tagatose	C6H12O6	0	180.156	87-81-0	(3S,4S,5R)-2-(hydroxymethyl)oxane-2,3,4,5-tetrol	4053	439312	CHEMBL3183898	InChI=1S/C6H12O6/c7-2-6(11)5(10)4(9)3(8)1-12-6/h3-5,7-11H,1-2H2/t3-,4+,5+,6?/m1/s1	LKDRXBCSQODPBY-OEXCPVAWSA-N	C1C(C(C(C(O1)(CO)O)O)O)O	C1[C@H]([C@@H]([C@@H](C(O1)(CO)O)O)O)O	10.29		-2.76	-2.76	-3.22	neutral
C00796	Dicumarol	C19H12O6	0	336.295	66-76-2	4-hydroxy-3-[(4-hydroxy-2-oxochromen-3-yl)methyl]chromen-2-one	4054	54676038	CHEMBL1466	InChI=1S/C19H12O6/c20-16-10-5-1-3-7-14(10)24-18(22)12(16)9-13-17(21)11-6-2-4-8-15(11)25-19(13)23/h1-8,20-21H,9H2	DOBMPNYZJYQDGZ-UHFFFAOYSA-N	C1=CC=C2C(=C1)C(=C(C(=O)O2)CC3=C(C4=CC=CC=C4OC3=O)O)O	C1=CC=C2C(=C1)C(=C(C(=O)O2)CC3=C(C4=CC=CC=C4OC3=O)O)O	4.85		-2.22	1.94	2.90	acid
C00797	Ethylamine	C2H7N	0	45.0837	75-04-7	ethanamine	4055	6341	CHEMBL14449	InChI=1S/C2H7N/c1-2-3/h2-3H2,1H3	QUSNBJAOOMFDIB-UHFFFAOYSA-N	CCN	CCN		10.23	-2.89	-0.27	-0.03	base
C00798	Formyl-CoA	C22H36N7O17P3S	0	795.544		S-[2-[3-[[(2R)-4-[[[(2R,3S,4R,5R)-5-(6-aminopurin-9-yl)-4-hydroxy-3-phosphonooxyoxolan-2-yl]methoxy-hydroxyphosphoryl]oxy-hydroxyphosphoryl]oxy-2-hydroxy-3,3-dimethylbutanoyl]amino]propanoylamino]ethyl] methanethioate	4056	3082032		InChI=1S/C22H36N7O17P3S/c1-22(2,17(33)20(34)25-4-3-13(31)24-5-6-50-11-30)8-43-49(40,41)46-48(38,39)42-7-12-16(45-47(35,36)37)15(32)21(44-12)29-10-28-14-18(23)26-9-27-19(14)29/h9-12,15-17,21,32-33H,3-8H2,1-2H3,(H,24,31)(H,25,34)(H,38,39)(H,40,41)(H2,23,26,27)(H2,35,36,37)/t12-,15-,16-,17+,21-/m1/s1	SXMOKYXNAPLNCW-GORZOVPNSA-N	CC(C)(COP(=O)(O)OP(=O)(O)OCC1C(C(C(O1)N2C=NC3=C(N=CN=C32)N)O)OP(=O)(O)O)C(C(=O)NCCC(=O)NCCSC=O)O	CC(C)(COP(=O)(O)OP(=O)(O)OC[C@@H]1[C@H]([C@H]([C@@H](O1)N2C=NC3=C(N=CN=C32)N)O)OP(=O)(O)O)[C@H](C(=O)NCCC(=O)NCCSC=O)O
C00799	Isoflavone	C15H10O2	0	222.239		3-phenylchromen-4-one	4057	72304	CHEMBL366460	InChI=1S/C15H10O2/c16-15-12-8-4-5-9-14(12)17-10-13(15)11-6-2-1-3-7-11/h1-10H	GOMNOOKGLZYEJT-UHFFFAOYSA-N	C1=CC=C(C=C1)C2=COC3=CC=CC=C3C2=O	C1=CC=C(C=C1)C2=COC3=CC=CC=C3C2=O			3.34	3.34	3.46	none
C00800	L-Gulonate	C6H12O7	0	196.155	526-97-6	(2S,3S,4R,5S)-2,3,4,5,6-pentahydroxyhexanoic acid	4058	6857417		InChI=1S/C6H12O7/c7-1-2(8)3(9)4(10)5(11)6(12)13/h2-5,7-11H,1H2,(H,12,13)/t2-,3+,4-,5-/m0/s1	RGHNJXZEOKUKBD-QTBDOELSSA-N	C(C(C(C(C(C(=O)O)O)O)O)O)O	C([C@@H]([C@H]([C@@H]([C@@H](C(=O)O)O)O)O)O)O
C00801	Nucleoside	C5H9O4R					4059
C00802	Oxalureate	C3H4N2O4	0	132.075	585-05-7	2-(carbamoylamino)-2-oxoacetic acid	4060	456		InChI=1S/C3H4N2O4/c4-3(9)5-1(6)2(7)8/h(H,7,8)(H3,4,5,6,9)	UWBHMRBRLOJJAA-UHFFFAOYSA-N	C(=O)(C(=O)O)NC(=O)N	C(=O)(C(=O)O)NC(=O)N
C00803	Pentanoate	C5H10O2	0	102.132	109-52-4	pentanoic acid	4061	7991	CHEMBL268736	InChI=1S/C5H10O2/c1-2-3-4-5(6)7/h2-4H2,1H3,(H,6,7)	NQPDZGIKBAWPEJ-UHFFFAOYSA-N	CCCCC(=O)O	CCCCC(=O)O	5.01		-0.99	1.37	1.26	acid
C00804	Propynoate	C3H2O2	0	70.0468	471-25-0	prop-2-ynoic acid	4062	10110	CHEMBL1213530	InChI=1S/C3H2O2/c1-2-3(4)5/h1H,(H,4,5)	UORVCLMRJXCDCP-UHFFFAOYSA-N	C#CC(=O)O	C#CC(=O)O	1.99		-3.34	0.18	-0.30	acid
C00805	Salicylate	C7H6O3	0	138.121	69-72-7	2-hydroxybenzoic acid	4063	338	CHEMBL424	InChI=1S/C7H6O3/c8-6-4-2-1-3-5(6)7(9)10/h1-4,8H,(H,9,10)	YGSDEFSMJLZEOE-UHFFFAOYSA-N	C1=CC=C(C(=C1)C(=O)O)O	C1=CC=C(C(=C1)C(=O)O)O	2.79		-1.52	1.98	1.09	acid
C00806	Tryptophan	C11H12N2O2	0	204.225	54-12-6	2-amino-3-(1H-indol-3-yl)propanoic acid	4064	1148	CHEMBL484901	InChI=1S/C11H12N2O2/c12-9(11(14)15)5-7-6-13-10-4-2-1-3-8(7)10/h1-4,6,9,13H,5,12H2,(H,14,15)	QIVBCDIJIAJPQS-UHFFFAOYSA-N	C1=CC=C2C(=C1)C(=CN2)CC(C(=O)O)N	C1=CC=C2C(=C1)C(=CN2)CC(C(=O)O)N	2.54	9.4	-1.09	-1.09	1.12	zwitterion
C00807	Xyloglucan				37294-28-3		4065
C00808	(+)-Camphor	C10H16O	0	152.233	464-49-3	(1R)-1,7,7-trimethylbicyclo[2.2.1]heptan-2-one	4066	9543187		InChI=1S/C10H16O/c1-9(2)7-4-5-10(9,3)8(11)6-7/h7H,4-6H2,1-3H3/t7?,10-/m0/s1	DSSYKIVIOFKYAU-MHPPCMCBSA-N	CC1(C2CCC1(C(=O)C2)C)C	C[C@@]12CCC(C1(C)C)CC2=O
C00809	(-)-Camphor	C10H16O	0	152.233	464-48-2	1,7,7-trimethylbicyclo[2.2.1]heptan-2-one	4067	2537	CHEMBL15768	InChI=1S/C10H16O/c1-9(2)7-4-5-10(9,3)8(11)6-7/h7H,4-6H2,1-3H3	DSSYKIVIOFKYAU-UHFFFAOYSA-N	CC1(C2CCC1(C(=O)C2)C)C	CC1(C2CCC1(C(=O)C2)C)C			2.55	2.55	2.40	neutral
C00810	(R)-Acetoin	C4H8O2	0	88.1051	53584-56-8	(3R)-3-hydroxybutan-2-one	4068	439314		InChI=1S/C4H8O2/c1-3(5)4(2)6/h3,5H,1-2H3/t3-/m1/s1	ROWKJAVDOGWPAT-GSVOUGTGSA-N	CC(C(=O)C)O	C[C@H](C(=O)C)O
C00811	4-Coumarate	C9H8O3	0	164.158	7400-08-0 501-98-4	(E)-3-(4-hydroxyphenyl)prop-2-enoic acid	4069	637542	CHEMBL66879	InChI=1S/C9H8O3/c10-8-4-1-7(2-5-8)3-6-9(11)12/h1-6,10H,(H,11,12)/b6-3+	NGSWKAQJJWESNS-ZZXKWVIFSA-N	C1=CC(=CC=C1C=CC(=O)O)O	C1=CC(=CC=C1/C=C/C(=O)O)O	3.81		-1.43	1.83	1.49	acid
C00812	Alkyl thiol	HSR					4070
C00813	Barbiturate	C4H4N2O3	0	128.086	67-52-7	1,3-diazinane-2,4,6-trione	4071	6211	CHEMBL574699	InChI=1S/C4H4N2O3/c7-2-1-3(8)6-4(9)5-2/h1H2,(H2,5,6,7,8,9)	HNYOPLTXPVRDBG-UHFFFAOYSA-N	C1C(=O)NC(=O)NC1=O	C1C(=O)NC(=O)NC1=O	4.81		-3.46	-1.27	-1.26	acid
C00814	Biochanin A	C16H12O5	0	284.264	491-80-5	5,7-dihydroxy-3-(4-methoxyphenyl)chromen-4-one	4072	5280373	CHEMBL131921	InChI=1S/C16H12O5/c1-20-11-4-2-9(3-5-11)12-8-21-14-7-10(17)6-13(18)15(14)16(12)19/h2-8,17-18H,1H3	WUADCCWRTIWANL-UHFFFAOYSA-N	COC1=CC=C(C=C1)C2=COC3=CC(=CC(=C3C2=O)O)O	COC1=CC=C(C=C1)C2=COC3=CC(=CC(=C3C2=O)O)O	6.55		2.27	3.22	2.88	neutral
C00815	Citramalate	C5H8O5	0	148.114	2306-22-1	2-hydroxy-2-methylbutanedioic acid	4073	1081		InChI=1S/C5H8O5/c1-5(10,4(8)9)2-3(6)7/h10H,2H2,1H3,(H,6,7)(H,8,9)	XFTRTWQBIOMVPK-UHFFFAOYSA-N	CC(CC(=O)O)(C(=O)O)O	CC(CC(=O)O)(C(=O)O)O
C00816	Collagenase				9001-12-1		4074
C00817	D-Altronate	C6H12O7	0	196.155		(2S,3R,4R,5R)-2,3,4,5,6-pentahydroxyhexanoic acid	4075	439315		InChI=1S/C6H12O7/c7-1-2(8)3(9)4(10)5(11)6(12)13/h2-5,7-11H,1H2,(H,12,13)/t2-,3-,4-,5+/m1/s1	RGHNJXZEOKUKBD-AIHAYLRMSA-N	C(C(C(C(C(C(=O)O)O)O)O)O)O	C([C@H]([C@H]([C@H]([C@@H](C(=O)O)O)O)O)O)O
C00818	D-Glucarate	C6H10O8	0	210.139	87-73-0	(2S,3S,4S,5R)-2,3,4,5-tetrahydroxyhexanedioic acid	4076	33037	CHEMBL1794737	InChI=1S/C6H10O8/c7-1(3(9)5(11)12)2(8)4(10)6(13)14/h1-4,7-10H,(H,11,12)(H,13,14)/t1-,2-,3-,4+/m0/s1	DSLZVSRJTYRBFB-LLEIAEIESA-N	C(C(C(C(=O)O)O)O)(C(C(=O)O)O)O	[C@H]([C@@H]([C@@H](C(=O)O)O)O)([C@H](C(=O)O)O)O	2.83		-9.97	-3.09	-3.40	acid
C00819	D-Glutamine	C5H10N2O3	0	146.144	5959-95-5	(2R)-2,5-diamino-5-oxopentanoic acid	4077	145815	CHEMBL1232207	InChI=1S/C5H10N2O3/c6-3(5(9)10)1-2-4(7)8/h3H,1-2,6H2,(H2,7,8)(H,9,10)/t3-/m1/s1	ZDXPYRJPNDTMRX-GSVOUGTGSA-N	C(CC(=O)N)C(C(=O)O)N	C(CC(=O)N)[C@H](C(=O)O)N	2.15	9.31	-4.01	-4.00	-1.34	zwitterion
C00820	D-Threonine	C4H9NO3	0	119.119	632-20-2	(2R,3S)-2-amino-3-hydroxybutanoic acid	4078	69435	CHEMBL1232386 CHEMBL1734340	InChI=1S/C4H9NO3/c1-2(6)3(5)4(7)8/h2-3,6H,5H2,1H3,(H,7,8)/t2-,3+/m0/s1	AYFVYJQAPQTCCC-STHAYSLISA-N	CC(C(C(=O)O)N)O	C[C@@H]([C@H](C(=O)O)N)O	2.21	9	-3.48	-3.47	-1.22	zwitterion
C00821	DNA adenine	C10H14N5O6P(C5H8O5PR)n(C5H8O5PR)n					4079
C00822	Dopaquinone	C9H9NO4	0	195.172	4430-97-1 25520-73-4	(2S)-2-amino-3-(3,4-dioxocyclohexa-1,5-dien-1-yl)propanoic acid	4080	439316		InChI=1S/C9H9NO4/c10-6(9(13)14)3-5-1-2-7(11)8(12)4-5/h1-2,4,6H,3,10H2,(H,13,14)/t6-/m0/s1	AHMIDUVKSGCHAU-LURJTMIESA-N	C1=CC(=O)C(=O)C=C1CC(C(=O)O)N	C1=CC(=O)C(=O)C=C1C[C@@H](C(=O)O)N
C00823	1-Hexadecanol	C16H34O	0	242.441	36653-82-4	hexadecan-1-ol	4081	2682	CHEMBL706	InChI=1S/C16H34O/c1-2-3-4-5-6-7-8-9-10-11-12-13-14-15-16-17/h17H,2-16H2,1H3	BXWNKGSJHAJOGX-UHFFFAOYSA-N	CCCCCCCCCCCCCCCCO	CCCCCCCCCCCCCCCCO			6.14	6.14	5.46	neutral
C00824	Iron-sulfur						4082
C00825	Kanamycin B	C18H37N5O10	0	483.514	4696-76-8	(2R,3S,4R,5R,6R)-5-amino-2-(aminomethyl)-6-[(1R,2S,3S,4R,6S)-4,6-diamino-3-[(2S,3R,4S,5S,6R)-4-amino-3,5-dihydroxy-6-(hydroxymethyl)oxan-2-yl]oxy-2-hydroxycyclohexyl]oxyoxane-3,4-diol	4083	439318	CHEMBL176	InChI=1S/C18H37N5O10/c19-2-6-11(26)12(27)9(23)17(30-6)32-15-4(20)1-5(21)16(14(15)29)33-18-13(28)8(22)10(25)7(3-24)31-18/h4-18,24-29H,1-3,19-23H2/t4-,5+,6+,7+,8-,9+,10+,11+,12+,13+,14-,15+,16-,17+,18+/m0/s1	SKKLOUVUUNMCJE-FQSMHNGLSA-N	C1C(C(C(C(C1N)OC2C(C(C(C(O2)CO)O)N)O)O)OC3C(C(C(C(O3)CN)O)O)N)N	C1[C@@H]([C@H]([C@@H]([C@H]([C@@H]1N)O[C@@H]2[C@@H]([C@H]([C@@H]([C@H](O2)CO)O)N)O)O)O[C@@H]3[C@@H]([C@H]([C@@H]([C@H](O3)CN)O)O)N)N	12.39	9.34	-13.11	-7.17	-7.33	base
C00826	L-Arogenate	C10H13NO5	0	227.214	53078-86-7	1-[(2S)-2-amino-2-carboxyethyl]-4-hydroxycyclohexa-2,5-diene-1-carboxylic acid	4084	439319		InChI=1S/C10H13NO5/c11-7(8(13)14)5-10(9(15)16)3-1-6(12)2-4-10/h1-4,6-7,12H,5,11H2,(H,13,14)(H,15,16)/t6?,7-,10?/m0/s1	MIEILDYWGANZNH-DSQUFTABSA-N	C1=CC(C=CC1O)(CC(C(=O)O)N)C(=O)O	C1=CC(C=CC1O)(C[C@@H](C(=O)O)N)C(=O)O
C00827	Lactoyl-CoA	C24H40N7O18P3S	0	839.597		S-[2-[3-[[(2R)-4-[[[(2R,3S,4R,5R)-5-(6-aminopurin-9-yl)-4-hydroxy-3-phosphonooxyoxolan-2-yl]methoxy-hydroxyphosphoryl]oxy-hydroxyphosphoryl]oxy-2-hydroxy-3,3-dimethylbutanoyl]amino]propanoylamino]ethyl] 2-hydroxypropanethioate	4085	3081970		InChI=1S/C24H40N7O18P3S/c1-12(32)23(37)53-7-6-26-14(33)4-5-27-21(36)18(35)24(2,3)9-46-52(43,44)49-51(41,42)45-8-13-17(48-50(38,39)40)16(34)22(47-13)31-11-30-15-19(25)28-10-29-20(15)31/h10-13,16-18,22,32,34-35H,4-9H2,1-3H3,(H,26,33)(H,27,36)(H,41,42)(H,43,44)(H2,25,28,29)(H2,38,39,40)/t12?,13-,16-,17-,18+,22-/m1/s1	VIWKEBOLLIEAIL-FBMOWMAESA-N	CC(C(=O)SCCNC(=O)CCNC(=O)C(C(C)(C)COP(=O)(O)OP(=O)(O)OCC1C(C(C(O1)N2C=NC3=C(N=CN=C32)N)O)OP(=O)(O)O)O)O	CC(C(=O)SCCNC(=O)CCNC(=O)[C@@H](C(C)(C)COP(=O)(O)OP(=O)(O)OC[C@@H]1[C@H]([C@H]([C@@H](O1)N2C=NC3=C(N=CN=C32)N)O)OP(=O)(O)O)O)O
C00828	Menaquinone	C16H16O2(C5H8)n	0		11032-49-8 1182-68-9	2-[(2E)-3,7-dimethylocta-2,6-dienyl]-3-methylnaphthalene-1,4-dione	4086	5280374		InChI=1S/C21H24O2/c1-14(2)8-7-9-15(3)12-13-17-16(4)20(22)18-10-5-6-11-19(18)21(17)23/h5-6,8,10-12H,7,9,13H2,1-4H3/b15-12+	PTWSIIUEOFZCHW-NTCAYCPXSA-N	CC1=C(C(=O)C2=CC=CC=C2C1=O)CC=C(C)CCC=C(C)C	CC1=C(C(=O)C2=CC=CC=C2C1=O)C/C=C(\C)/CCC=C(C)C
C00829	Naphthalene	C10H8	0	128.171	91-20-3	naphthalene	4087	931	CHEMBL16293	InChI=1S/C10H8/c1-2-6-10-8-4-3-7-9(10)5-1/h1-8H	UFWIBTONFRDIAS-UHFFFAOYSA-N	C1=CC=C2C=CC=CC2=C1	C1=CC=C2C=CC=CC2=C1			2.96	2.96	2.84	none
C00830	Oxomalonate	C3H2O5	0	118.045	473-90-5	2-oxopropanedioic acid	4088	10132		InChI=1S/C3H2O5/c4-1(2(5)6)3(7)8/h(H,5,6)(H,7,8)	XEEVLJKYYUVTRC-UHFFFAOYSA-N	C(=O)(C(=O)O)C(=O)O	C(=O)(C(=O)O)C(=O)O
C00831	Pantetheine	C11H22N2O4S	0	278.368	496-65-1	(2R)-2,4-dihydroxy-3,3-dimethyl-N-[3-oxo-3-(2-sulfanylethylamino)propyl]butanamide	4089	439322	CHEMBL1738861	InChI=1S/C11H22N2O4S/c1-11(2,7-14)9(16)10(17)13-4-3-8(15)12-5-6-18/h9,14,16,18H,3-7H2,1-2H3,(H,12,15)(H,13,17)/t9-/m0/s1	ZNXZGRMVNNHPCA-VIFPVBQESA-N	CC(C)(CO)C(C(=O)NCCC(=O)NCCS)O	CC(C)(CO)[C@H](C(=O)NCCC(=O)NCCS)O	10.07		-1.53	-1.53	-1.08	neutral
C00832	Paromomycin	C23H45N5O14	0	615.629	7542-37-2	(2S,3S,4R,5R,6R)-5-amino-2-(aminomethyl)-6-[(2R,3S,4R,5S)-5-[(1R,2R,3S,5R,6S)-3,5-diamino-2-[(2S,3R,4R,5S,6R)-3-amino-4,5-dihydroxy-6-(hydroxymethyl)oxan-2-yl]oxy-6-hydroxycyclohexyl]oxy-4-hydroxy-2-(hydroxymethyl)oxolan-3-yl]oxyoxane-3,4-diol	4090	165580	CHEMBL370143 CHEMBL4303788	InChI=1S/C23H45N5O14/c24-2-7-13(32)15(34)10(27)21(37-7)41-19-9(4-30)39-23(17(19)36)42-20-12(31)5(25)1-6(26)18(20)40-22-11(28)16(35)14(33)8(3-29)38-22/h5-23,29-36H,1-4,24-28H2/t5-,6+,7+,8-,9-,10-,11-,12+,13-,14-,15-,16-,17-,18-,19-,20-,21-,22-,23+/m1/s1	UOZODPSAJZTQNH-LSWIJEOBSA-N	C1C(C(C(C(C1N)OC2C(C(C(C(O2)CO)O)O)N)OC3C(C(C(O3)CO)OC4C(C(C(C(O4)CN)O)O)N)O)O)N	C1[C@H]([C@@H]([C@H]([C@@H]([C@H]1N)O[C@@H]2[C@@H]([C@H]([C@@H]([C@H](O2)CO)O)O)N)O[C@H]3[C@@H]([C@@H]([C@H](O3)CO)O[C@@H]4[C@@H]([C@H]([C@@H]([C@@H](O4)CN)O)O)N)O)O)N	12.15	9.59	-13.96	-8.31	-8.86	base
C00835	Sepiapterin	C9H11N5O3	0	237.215	17094-01-8	2-amino-6-[(2S)-2-hydroxypropanoyl]-7,8-dihydro-3H-pteridin-4-one	4093	135398579	CHEMBL1255653	InChI=1S/C9H11N5O3/c1-3(15)6(16)4-2-11-7-5(12-4)8(17)14-9(10)13-7/h3,15H,2H2,1H3,(H4,10,11,13,14,17)/t3-/m0/s1	VPVOXUSPXFPWBN-VKHMYHEASA-N	CC(C(=O)C1=NC2=C(NC1)N=C(NC2=O)N)O	C[C@@H](C(=O)C1=NC2=C(NC1)N=C(NC2=O)N)O	13.51	3.42	-1.37	-1.37	-1.20	neutral
C00836	Sphinganine	C18H39NO2	0	301.508	764-22-7	(2S,3R)-2-aminooctadecane-1,3-diol	4094	91486	CHEMBL448741	InChI=1S/C18H39NO2/c1-2-3-4-5-6-7-8-9-10-11-12-13-14-15-18(21)17(19)16-20/h17-18,20-21H,2-16,19H2,1H3/t17-,18+/m0/s1	OTKJDMGTUTTYMP-ZWKOTPCHSA-N	CCCCCCCCCCCCCCCC(C(CO)N)O	CCCCCCCCCCCCCCC[C@H]([C@H](CO)N)O		9.29	2.91	4.77	4.15	base
C00837	Streptidine	C8H18N6O4	0	262.266	85-17-6	2-[(1S,3R,4S,6R)-3-(diaminomethylideneamino)-2,4,5,6-tetrahydroxycyclohexyl]guanidine	4095	439323	CHEMBL3781259	InChI=1S/C8H18N6O4/c9-7(10)13-1-3(15)2(14-8(11)12)5(17)6(18)4(1)16/h1-6,15-18H,(H4,9,10,13)(H4,11,12,14)/t1-,2+,3?,4+,5-,6?	MSXMXWJPFIDEMT-XGNJAFTASA-N	C1(C(C(C(C(C1O)O)O)N=C(N)N)O)N=C(N)N	[C@H]1([C@H](C([C@H]([C@@H](C1O)N=C(N)N)O)O)O)N=C(N)N	12.79	11.52	-9.46	-4.85	-4.85	base
C00839	Tropomyosin	C4H6N2O3R2					4096
C00840	Vasopressin				11000-17-2		4097
C00841	Xanthotoxol	C11H6O4	0	202.163	2009-24-7	9-hydroxyfuro[3,2-g]chromen-7-one	4098	65090	CHEMBL1192	InChI=1S/C11H6O4/c12-8-2-1-6-5-7-3-4-14-10(7)9(13)11(6)15-8/h1-5,13H	JWVYQQGERKEAHW-UHFFFAOYSA-N	C1=CC(=O)OC2=C(C3=C(C=CO3)C=C21)O	C1=CC(=O)OC2=C(C3=C(C=CO3)C=C21)O	8.19		2.22	2.29	2.24	neutral
C00842	dTDP-glucose	C16H26N2O16P2	0	564.329	2196-62-5	[hydroxy-[[(2R,3S,5R)-3-hydroxy-5-(5-methyl-2,4-dioxopyrimidin-1-yl)oxolan-2-yl]methoxy]phosphoryl] [(2R,3R,4S,5S,6R)-3,4,5-trihydroxy-6-(hydroxymethyl)oxan-2-yl] hydrogen phosphate	4099	443210	CHEMBL412989	InChI=1S/C16H26N2O16P2/c1-6-3-18(16(25)17-14(6)24)10-2-7(20)9(31-10)5-30-35(26,27)34-36(28,29)33-15-13(23)12(22)11(21)8(4-19)32-15/h3,7-13,15,19-23H,2,4-5H2,1H3,(H,26,27)(H,28,29)(H,17,24,25)/t7-,8+,9+,10+,11+,12-,13+,15+/m0/s1	YSYKRGRSMLTJNL-URARBOGNSA-N	CC1=CN(C(=O)NC1=O)C2CC(C(O2)COP(=O)(O)OP(=O)(O)OC3C(C(C(C(O3)CO)O)O)O)O	CC1=CN(C(=O)NC1=O)[C@H]2C[C@@H]([C@H](O2)COP(=O)(O)OP(=O)(O)O[C@@H]3[C@@H]([C@H]([C@@H]([C@H](O3)CO)O)O)O)O	1.73		-8.45	-3.70	-3.46	acid
C00843	(-)-Menthone	C10H18O	0	154.249	14073-97-3	(2S,5R)-5-methyl-2-propan-2-ylcyclohexan-1-one	4100	26447	CHEMBL276311	InChI=1S/C10H18O/c1-7(2)9-5-4-8(3)6-10(9)11/h7-9H,4-6H2,1-3H3/t8-,9+/m1/s1	NFLGAXVYCFJBMK-BDAKNGLRSA-N	CC1CCC(C(=O)C1)C(C)C	C[C@@H]1CC[C@H](C(=O)C1)C(C)C			3.05	3.05	2.65	neutral
C00844	Prunasin	C14H17NO6	0	295.288	99-18-3	(2R)-2-phenyl-2-[(2R,3R,4S,5S,6R)-3,4,5-trihydroxy-6-(hydroxymethyl)oxan-2-yl]oxyacetonitrile	4101	119033	CHEMBL1778417	InChI=1S/C14H17NO6/c15-6-9(8-4-2-1-3-5-8)20-14-13(19)12(18)11(17)10(7-16)21-14/h1-5,9-14,16-19H,7H2/t9-,10+,11+,12-,13+,14+/m0/s1	ZKSZEJFBGODIJW-GMDXDWKASA-N	C1=CC=C(C=C1)C(C#N)OC2C(C(C(C(O2)CO)O)O)O	C1=CC=C(C=C1)[C@H](C#N)O[C@H]2[C@@H]([C@H]([C@@H]([C@H](O2)CO)O)O)O	12.21		-0.82	-0.82	-0.93	neutral
C00845	2-Furoyl-CoA	C26H38N7O18P3S	0	861.602		S-[2-[3-[[(2R)-4-[[[(2R,3S,4R,5R)-5-(6-aminopurin-9-yl)-4-hydroxy-3-phosphonooxyoxolan-2-yl]methoxy-hydroxyphosphoryl]oxy-hydroxyphosphoryl]oxy-2-hydroxy-3,3-dimethylbutanoyl]amino]propanoylamino]ethyl] furan-2-carbothioate	4102	11966143		InChI=1S/C26H38N7O18P3S/c1-26(2,20(36)23(37)29-6-5-16(34)28-7-9-55-25(38)14-4-3-8-46-14)11-48-54(44,45)51-53(42,43)47-10-15-19(50-52(39,40)41)18(35)24(49-15)33-13-32-17-21(27)30-12-31-22(17)33/h3-4,8,12-13,15,18-20,24,35-36H,5-7,9-11H2,1-2H3,(H,28,34)(H,29,37)(H,42,43)(H,44,45)(H2,27,30,31)(H2,39,40,41)/t15-,18-,19-,20+,24-/m1/s1	IIKOXWXMCPEVLL-DJVIHCHSSA-N	CC(C)(COP(=O)(O)OP(=O)(O)OCC1C(C(C(O1)N2C=NC3=C(N=CN=C32)N)O)OP(=O)(O)O)C(C(=O)NCCC(=O)NCCSC(=O)C4=CC=CO4)O	CC(C)(COP(=O)(O)OP(=O)(O)OC[C@@H]1[C@H]([C@H]([C@@H](O1)N2C=NC3=C(N=CN=C32)N)O)OP(=O)(O)O)[C@H](C(=O)NCCC(=O)NCCSC(=O)C4=CC=CO4)O
C00846	3-Oxoadipate	C6H8O5	0	160.125	689-31-6	3-oxohexanedioic acid	4103	93		InChI=1S/C6H8O5/c7-4(3-6(10)11)1-2-5(8)9/h1-3H2,(H,8,9)(H,10,11)	RTGHRDFWYQHVFW-UHFFFAOYSA-N	C(CC(=O)O)C(=O)CC(=O)O	C(CC(=O)O)C(=O)CC(=O)O
C00847	4-Pyridoxate	C8H9NO4	0	183.161	82-82-6	3-hydroxy-5-(hydroxymethyl)-2-methylpyridine-4-carboxylic acid	4104	6723		InChI=1S/C8H9NO4/c1-4-7(11)6(8(12)13)5(3-10)2-9-4/h2,10-11H,3H2,1H3,(H,12,13)	HXACOUQIXZGNBF-UHFFFAOYSA-N	CC1=NC=C(C(=C1O)C(=O)O)CO	CC1=NC=C(C(=C1O)C(=O)O)CO
C00848	6-Oxocineole	C10H16O2	0	168.233	70222-88-7	1,3,3-trimethyl-2-oxabicyclo[2.2.2]octan-6-one	4105	112203		InChI=1S/C10H16O2/c1-9(2)7-4-5-10(3,12-9)8(11)6-7/h7H,4-6H2,1-3H3	CCBAAZXPXFYPBE-UHFFFAOYSA-N	CC1(C2CCC(O1)(C(=O)C2)C)C	CC1(C2CCC(O1)(C(=O)C2)C)C
C00849	Ethyl acetate	C4H8O2	0	88.1051	141-78-6	ethyl acetate	4106	8857	CHEMBL14152	InChI=1S/C4H8O2/c1-3-6-4(2)5/h3H2,1-2H3	XEKOWRVHYACXOJ-UHFFFAOYSA-N	CCOC(=O)C	CCOC(=O)C			0.28	0.28	0.57	neutral
C00850	Aryl sulfate	C6H6O4S	0	174.174		phenyl hydrogen sulfate	4107	74426		InChI=1S/C6H6O4S/c7-11(8,9)10-6-4-2-1-3-5-6/h1-5H,(H,7,8,9)	CTYRPMDGLDAWRQ-UHFFFAOYSA-N	C1=CC=C(C=C1)OS(=O)(=O)O	C1=CC=C(C=C1)OS(=O)(=O)O
C00852	Chlorogenate	C16H18O9	0	354.309	327-97-9 202650-88-2	(1S,3R,4R,5R)-3-[(E)-3-(3,4-dihydroxyphenyl)prop-2-enoyl]oxy-1,4,5-trihydroxycyclohexane-1-carboxylic acid	4109	1794427	CHEMBL1419611 CHEMBL284616	InChI=1S/C16H18O9/c17-9-3-1-8(5-10(9)18)2-4-13(20)25-12-7-16(24,15(22)23)6-11(19)14(12)21/h1-5,11-12,14,17-19,21,24H,6-7H2,(H,22,23)/b4-2+/t11-,12-,14-,16+/m1/s1	CWVRJTMFETXNAD-JUHZACGLSA-N	C1C(C(C(CC1(C(=O)O)O)OC(=O)C=CC2=CC(=C(C=C2)O)O)O)O	C1[C@H]([C@H]([C@@H](C[C@@]1(C(=O)O)O)OC(=O)/C=C/C2=CC(=C(C=C2)O)O)O)O	3.33		-3.69	-0.27	-0.65	acid
C00853	Cob(I)alamin	C62H89CoN13O14P	-1	1330.36	18534-66-2	cobalt;[(2R,3S,4R,5S)-5-(5,6-dimethylbenzimidazol-1-yl)-4-hydroxy-2-(hydroxymethyl)oxolan-3-yl] [(2R)-1-[3-[(2R,3R,4Z,7S,9Z,12S,13S,14Z,17S,18S,19R)-2,13,18-tris(2-amino-2-oxoethyl)-7,12,17-tris(3-amino-3-oxopropyl)-3,5,8,8,13,15,18,19-octamethyl-2,7,12,17-tetrahydro-1H-corrin-21-id-3-yl]propanoylamino]propan-2-yl] hydrogen phosphate	4110	46173708		InChI=1S/C62H90N13O14P.Co/c1-29-20-39-40(21-30(29)2)75(28-70-39)57-52(84)53(41(27-76)87-57)89-90(85,86)88-31(3)26-69-49(83)18-19-59(8)37(22-46(66)80)56-62(11)61(10,25-48(68)82)36(14-17-45(65)79)51(74-62)33(5)55-60(9,24-47(67)81)34(12-15-43(63)77)38(71-55)23-42-58(6,7)35(13-16-44(64)78)50(72-42)32(4)54(59)73-56;/h20-21,23,28,31,34-37,41,52-53,56-57,76,84H,12-19,22,24-27H2,1-11H3,(H15,63,64,65,66,6…	FEZWOUWWJOYMLT-FSANSEACSA-M	CC1=CC2=C(C=C1C)N(C=N2)C3C(C(C(O3)CO)OP(=O)(O)OC(C)CNC(=O)CCC4(C(C5C6(C(C(C(=N6)C(=C7C(C(C(=N7)C=C8C(C(C(=N8)C(=C4[N-]5)C)CCC(=O)N)(C)C)CCC(=O)N)(C)CC(=O)N)C)CCC(=O)N)(C)CC(=O)N)C)CC(=O)N)C)O.[Co]	CC1=CC2=C(C=C1C)N(C=N2)[C@@H]3[C@@H]([C@@H]([C@H](O3)CO)OP(=O)(O)O[C@H](C)CNC(=O)CC[C@@]\4([C@H](C5[C@]6([C@@]([C@@H](C(=N6)/C(=C\7/[C@@]([C@@H](C(=N7)/C=C\8/C([C@@H](C(=N8)/C(=C4\[N-]5)/C)CCC(=O)N)(C)C)CCC(=O)N)(C)CC(=O)N)/C)CCC(=O)N)(C)CC(=O)N)C)CC(=O)N)C)O.[Co]
C00854	Cyclohexanol	C6H12O	0	100.159	108-93-0	cyclohexanol	4111	7966	CHEMBL32010	InChI=1S/C6H12O/c7-6-4-2-1-3-5-6/h6-7H,1-5H2	HPXRVTGHNJAIIH-UHFFFAOYSA-N	C1CCC(CC1)O	C1CCC(CC1)O			1.28	1.28	1.31	neutral
C00855	D-Methionine	C5H11NO2S	0	149.211	348-67-4	(2R)-2-amino-4-methylsulfanylbutanoic acid	4112	84815	CHEMBL1234268	InChI=1S/C5H11NO2S/c1-9-3-2-4(6)5(7)8/h4H,2-3,6H2,1H3,(H,7,8)/t4-/m1/s1	FFEARJCKVFRZRR-SCSAIBSYSA-N	CSCCC(C(=O)O)N	CSCC[C@H](C(=O)O)N	2.53	9.5	-2.19	-2.19	0.15	zwitterion
C00856	DNA cytosine	C9H14N3O7P(C5H8O5PR)n(C5H8O5PR)n					4113
C00857	Deamino-NAD+	C21H27N6O15P2	1	665.418		1-[(2R,3R,4S,5R)-5-[[[[(2R,3S,4R,5R)-5-(6-aminopurin-9-yl)-3,4-dihydroxyoxolan-2-yl]methoxy-hydroxyphosphoryl]oxy-hydroxyphosphoryl]oxymethyl]-3,4-dihydroxyoxolan-2-yl]pyridin-1-ium-3-carboxylic acid	4114	165491		InChI=1S/C21H26N6O15P2/c22-17-12-18(24-7-23-17)27(8-25-12)20-16(31)14(29)11(41-20)6-39-44(36,37)42-43(34,35)38-5-10-13(28)15(30)19(40-10)26-3-1-2-9(4-26)21(32)33/h1-4,7-8,10-11,13-16,19-20,28-31H,5-6H2,(H4-,22,23,24,32,33,34,35,36,37)/p+1/t10-,11-,13-,14-,15-,16-,19-,20-/m1/s1	SENPVEZBRZQVST-HISDBWNOSA-O	C1=CC(=C[N+](=C1)C2C(C(C(O2)COP(=O)(O)OP(=O)(O)OCC3C(C(C(O3)N4C=NC5=C(N=CN=C54)N)O)O)O)O)C(=O)O	C1=CC(=C[N+](=C1)[C@H]2[C@@H]([C@@H]([C@H](O2)COP(=O)(O)OP(=O)(O)OC[C@@H]3[C@H]([C@H]([C@@H](O3)N4C=NC5=C(N=CN=C54)N)O)O)O)O)C(=O)O
C00858	Formononetin	C16H12O4	0	268.264	485-72-3	7-hydroxy-3-(4-methoxyphenyl)chromen-4-one	4115	5280378	CHEMBL242341	InChI=1S/C16H12O4/c1-19-12-5-2-10(3-6-12)14-9-20-15-8-11(17)4-7-13(15)16(14)18/h2-9,17H,1H3	HKQYGTCOTHHOMP-UHFFFAOYSA-N	COC1=CC=C(C=C1)C2=COC3=C(C2=O)C=CC(=C3)O	COC1=CC=C(C=C1)C2=COC3=C(C2=O)C=CC(=C3)O	6.48		1.93	2.88	3.17	acid
C00859	Gibberellin A1	C19H24O6	0	348.39	545-97-1	(1R,2R,5S,8S,9S,10R,12S)-5,12-dihydroxy-11-methyl-6-methylidene-16-oxo-15-oxapentacyclo[9.3.2.15,8.01,10.02,8]heptadecane-9-carboxylic acid	4116	439329		InChI=1S/C19H24O6/c1-9-7-17-8-18(9,24)5-3-10(17)19-6-4-11(20)16(2,15(23)25-19)13(19)12(17)14(21)22/h10-13,20,24H,1,3-8H2,2H3,(H,21,22)/t10-,11+,12-,13-,16?,17+,18+,19-/m1/s1	JLJLRLWOEMWYQK-QTWFBFKQSA-N	CC12C(CCC3(C1C(C45C3CCC(C4)(C(=C)C5)O)C(=O)O)OC2=O)O	CC12[C@H](CC[C@@]3([C@@H]1[C@@H]([C@]45[C@H]3CC[C@](C4)(C(=C)C5)O)C(=O)O)OC2=O)O
C00860	L-Histidinol	C6H11N3O	0	141.171	4836-52-6	(2S)-2-amino-3-(1H-imidazol-5-yl)propan-1-ol	4117	165271	CHEMBL278081	InChI=1S/C6H11N3O/c7-5(3-10)1-6-2-8-4-9-6/h2,4-5,10H,1,3,7H2,(H,8,9)/t5-/m0/s1	ZQISRDCJNBUVMM-YFKPBYRVSA-N	C1=C(NC=N1)CC(CO)N	C1=C(NC=N1)C[C@@H](CO)N		9.22	-3.15	-1.33	-0.73	base
C00861	L-Rhamnulose	C6H12O5	0	164.156		(3R,4S,5S)-1,3,4,5-tetrahydroxyhexan-2-one	4118	14461866		InChI=1S/C6H12O5/c1-3(8)5(10)6(11)4(9)2-7/h3,5-8,10-11H,2H2,1H3/t3-,5-,6-/m0/s1	QZNPNKJXABGCRC-FUTKDDECSA-N	CC(C(C(C(=O)CO)O)O)O	C[C@@H]([C@@H]([C@H](C(=O)CO)O)O)O
C00862	Methanofuran	C34H44N4O15	0	748.731	89873-36-9	7-[[(1S)-4-[[(1S)-4-[2-[4-[[5-(aminomethyl)furan-3-yl]methoxy]phenyl]ethylamino]-1-carboxy-4-oxobutyl]amino]-1-carboxy-4-oxobutyl]amino]-7-oxoheptane-1,3,4-tricarboxylic acid	4119	21122601		InChI=1S/C34H44N4O15/c35-16-22-15-20(18-53-22)17-52-21-3-1-19(2-4-21)13-14-36-27(39)10-7-25(33(48)49)38-29(41)11-8-26(34(50)51)37-28(40)9-5-23(31(44)45)24(32(46)47)6-12-30(42)43/h1-4,15,18,23-26H,5-14,16-17,35H2,(H,36,39)(H,37,40)(H,38,41)(H,42,43)(H,44,45)(H,46,47)(H,48,49)(H,50,51)/t23?,24?,25-,26-/m0/s1	CKRUWFDORAQSRC-HDLCADABSA-N	C1=CC(=CC=C1CCNC(=O)CCC(C(=O)O)NC(=O)CCC(C(=O)O)NC(=O)CCC(C(CCC(=O)O)C(=O)O)C(=O)O)OCC2=COC(=C2)CN	C1=CC(=CC=C1CCNC(=O)CC[C@@H](C(=O)O)NC(=O)CC[C@@H](C(=O)O)NC(=O)CCC(C(CCC(=O)O)C(=O)O)C(=O)O)OCC2=COC(=C2)CN
C00863	Monoterpenol	HOR					4120
C00864	Pantothenate	C9H17NO5	0	219.235	79-83-4	3-[[(2R)-2,4-dihydroxy-3,3-dimethylbutanoyl]amino]propanoic acid	4121	6613	CHEMBL1594	InChI=1S/C9H17NO5/c1-9(2,5-11)7(14)8(15)10-4-3-6(12)13/h7,11,14H,3-5H2,1-2H3,(H,10,15)(H,12,13)/t7-/m0/s1	GHOKWGTUZJEAQD-ZETCQYMHSA-N	CC(C)(CO)C(C(=O)NCCC(=O)O)O	CC(C)(CO)[C@H](C(=O)NCCC(=O)O)O	4.35		-4.28	-1.36	-1.04	acid
C00865	Phospholipid	C5H6O8PR3					4122
C00868	tRNA uridine	C9H13N2O9P(C5H8O6PR)n(C5H8O6PR)n					4125
C00869	2-Oxooctadecanoic acid	C18H34O3	0	298.461		2-oxooctadecanoic acid	4126	439332		InChI=1S/C18H34O3/c1-2-3-4-5-6-7-8-9-10-11-12-13-14-15-16-17(19)18(20)21/h2-16H2,1H3,(H,20,21)	JUCAMRNDACLKGY-UHFFFAOYSA-N	CCCCCCCCCCCCCCCCC(=O)C(=O)O	CCCCCCCCCCCCCCCCC(=O)C(=O)O
C00870	4-Nitrophenol	C6H5NO3	0	139.109	100-02-7	4-nitrophenol	4127	980	CHEMBL14130	InChI=1S/C6H5NO3/c8-6-3-1-5(2-4-6)7(9)10/h1-4,8H	BTJIUGUIPKRLHP-UHFFFAOYSA-N	C1=CC(=CC=C1[N+](=O)[O-])O	C1=CC(=CC=C1[N+](=O)[O-])O	7.07		1.12	1.61	1.30	neutral
C00871	Alkylated DNA	C10H17O8PR2(C5H8O5PR)n					4128
C00872	Aminomalonate	C3H5NO4	0	119.076	1068-84-4	2-aminopropanedioic acid	4129	100714	CHEMBL1232731	InChI=1S/C3H5NO4/c4-1(2(5)6)3(7)8/h1H,4H2,(H,5,6)(H,7,8)	JINBYESILADKFW-UHFFFAOYSA-N	C(C(=O)O)(C(=O)O)N	C(C(=O)O)(C(=O)O)N	0.45	8.5	-6.70	-3.43	-1.52	acid
C00873	Angiotensin I	C62H89N17O14	0	1296.48	9041-90-1 484-42-4	(2S)-2-[[(2S)-2-[[(2S)-2-[[(2S)-1-[(2S)-2-[[(2S,3S)-2-[[(2S)-2-[[(2S)-2-[[(2S)-2-[[(2S)-2-amino-3-carboxypropanoyl]amino]-5-(diaminomethylideneamino)pentanoyl]amino]-3-methylbutanoyl]amino]-3-(4-hydroxyphenyl)propanoyl]amino]-3-methylpentanoyl]amino]-3-(1H-imidazol-5-yl)propanoyl]pyrrolidine-2-carbonyl]amino]-3-phenylpropanoyl]amino]-3-(1H-imidazol-5-yl)propanoyl]amino]-4-methylpentanoic acid	4130	3081372	CHEMBL262670	InChI=1S/C62H89N17O14/c1-7-35(6)51(78-56(87)44(25-37-17-19-40(80)20-18-37)74-58(89)50(34(4)5)77-53(84)42(15-11-21-68-62(64)65)71-52(83)41(63)28-49(81)82)59(90)75-46(27-39-30-67-32-70-39)60(91)79-22-12-16-48(79)57(88)73-43(24-36-13-9-8-10-14-36)54(85)72-45(26-38-29-66-31-69-38)55(86)76-47(61(92)93)23-33(2)3/h8-10,13-14,17-20,29-35,41-48,50-51,80H,7,11-12,15-16,21-28,63H2,1-6H3,(H,66,69)(H,67,70)(H…	ORWYRWWVDCYOMK-HBZPZAIKSA-N	CCC(C)C(C(=O)NC(CC1=CN=CN1)C(=O)N2CCCC2C(=O)NC(CC3=CC=CC=C3)C(=O)NC(CC4=CN=CN4)C(=O)NC(CC(C)C)C(=O)O)NC(=O)C(CC5=CC=C(C=C5)O)NC(=O)C(C(C)C)NC(=O)C(CCCN=C(N)N)NC(=O)C(CC(=O)O)N	CC[C@H](C)[C@@H](C(=O)N[C@@H](CC1=CN=CN1)C(=O)N2CCC[C@H]2C(=O)N[C@@H](CC3=CC=CC=C3)C(=O)N[C@@H](CC4=CN=CN4)C(=O)N[C@@H](CC(C)C)C(=O)O)NC(=O)[C@H](CC5=CC=C(C=C5)O)NC(=O)[C@H](C(C)C)NC(=O)[C@H](CCCN=C(N)N)NC(=O)[C@H](CC(=O)O)N						none
C00875	Cephalosporin	C8H8N2O3SR2					4131
C00876	Coenzyme F420	C29H36N5O18P	0	773.593	64885-97-8	(2S)-2-[[(4S)-4-carboxy-4-[[(2S)-2-[hydroxy-[(2R,3S,4S)-2,3,4-trihydroxy-5-(2,4,8-trioxo-1H-pyrimido[4,5-b]quinolin-10-yl)pentoxy]phosphoryl]oxypropanoyl]amino]butanoyl]amino]pentanedioic acid	4132	123996		InChI=1S/C29H36N5O18P/c1-12(25(42)31-17(28(46)47)4-6-21(38)30-16(27(44)45)5-7-22(39)40)52-53(49,50)51-11-20(37)23(41)19(36)10-34-18-9-14(35)3-2-13(18)8-15-24(34)32-29(48)33-26(15)43/h2-3,8-9,12,16-17,19-20,23,36-37,41H,4-7,10-11H2,1H3,(H,30,38)(H,31,42)(H,39,40)(H,44,45)(H,46,47)(H,49,50)(H2,32,33,43,48)/t12-,16-,17-,19-,20+,23-/m0/s1	XXFFZHQKSZLLIT-NALJQGANSA-N	CC(C(=O)NC(CCC(=O)NC(CCC(=O)O)C(=O)O)C(=O)O)OP(=O)(O)OCC(C(C(CN1C2=CC(=O)C=CC2=CC3=C1NC(=O)NC3=O)O)O)O	C[C@@H](C(=O)N[C@@H](CCC(=O)N[C@@H](CCC(=O)O)C(=O)O)C(=O)O)OP(=O)(O)OC[C@H]([C@H]([C@H](CN1C2=CC(=O)C=CC2=CC3=C1NC(=O)NC3=O)O)O)O
C00877	Crotonoyl-CoA	C25H40N7O17P3S	0	835.608	992-67-6	S-[2-[3-[[(2R)-4-[[[(2R,3S,4R,5R)-5-(6-aminopurin-9-yl)-4-hydroxy-3-phosphonooxyoxolan-2-yl]methoxy-hydroxyphosphoryl]oxy-hydroxyphosphoryl]oxy-2-hydroxy-3,3-dimethylbutanoyl]amino]propanoylamino]ethyl] (E)-but-2-enethioate	4133	5497143		InChI=1S/C25H40N7O17P3S/c1-4-5-16(34)53-9-8-27-15(33)6-7-28-23(37)20(36)25(2,3)11-46-52(43,44)49-51(41,42)45-10-14-19(48-50(38,39)40)18(35)24(47-14)32-13-31-17-21(26)29-12-30-22(17)32/h4-5,12-14,18-20,24,35-36H,6-11H2,1-3H3,(H,27,33)(H,28,37)(H,41,42)(H,43,44)(H2,26,29,30)(H2,38,39,40)/b5-4+/t14-,18-,19-,20+,24-/m1/s1	KFWWCMJSYSSPSK-PAXLJYGASA-N	CC=CC(=O)SCCNC(=O)CCNC(=O)C(C(C)(C)COP(=O)(O)OP(=O)(O)OCC1C(C(C(O1)N2C=NC3=C(N=CN=C32)N)O)OP(=O)(O)O)O	C/C=C/C(=O)SCCNC(=O)CCNC(=O)[C@@H](C(C)(C)COP(=O)(O)OP(=O)(O)OC[C@@H]1[C@H]([C@H]([C@@H](O1)N2C=NC3=C(N=CN=C32)N)O)OP(=O)(O)O)O
C00878	D-Arabinonate	C5H10O6	0	166.129	488-30-2	(2S,3R,4R)-2,3,4,5-tetrahydroxypentanoic acid	4134	122045		InChI=1S/C5H10O6/c6-1-2(7)3(8)4(9)5(10)11/h2-4,6-9H,1H2,(H,10,11)/t2-,3-,4+/m1/s1	QXKAIJAYHKCRRA-JJYYJPOSSA-N	C(C(C(C(C(=O)O)O)O)O)O	C([C@H]([C@H]([C@@H](C(=O)O)O)O)O)O
C00879	D-Galactarate	C6H10O8	0	210.139	526-99-8	(2S,3R,4S,5R)-2,3,4,5-tetrahydroxyhexanedioic acid	4135	3037582	CHEMBL1232958	InChI=1S/C6H10O8/c7-1(3(9)5(11)12)2(8)4(10)6(13)14/h1-4,7-10H,(H,11,12)(H,13,14)/t1-,2+,3+,4-	DSLZVSRJTYRBFB-DUHBMQHGSA-N	C(C(C(C(=O)O)O)O)(C(C(=O)O)O)O	[C@@H]([C@@H]([C@H](C(=O)O)O)O)([C@@H](C(=O)O)O)O	2.83		-9.97	-3.09	-3.40	acid
C00880	D-Galactonate	C6H12O7	0	196.155	576-36-3	(2R,3S,4S,5R)-2,3,4,5,6-pentahydroxyhexanoic acid	4136	128869		InChI=1S/C6H12O7/c7-1-2(8)3(9)4(10)5(11)6(12)13/h2-5,7-11H,1H2,(H,12,13)/t2-,3+,4+,5-/m1/s1	RGHNJXZEOKUKBD-MGCNEYSASA-N	C(C(C(C(C(C(=O)O)O)O)O)O)O	C([C@H]([C@@H]([C@@H]([C@H](C(=O)O)O)O)O)O)O
C00881	Deoxycytidine	C9H13N3O4	0	227.217	951-77-9	4-amino-1-[(2R,4S,5R)-4-hydroxy-5-(hydroxymethyl)oxolan-2-yl]pyrimidin-2-one	4137	13711	CHEMBL66115	InChI=1S/C9H13N3O4/c10-7-1-2-12(9(15)11-7)8-3-5(14)6(4-13)16-8/h1-2,5-6,8,13-14H,3-4H2,(H2,10,11,15)/t5-,6+,8+/m0/s1	CKTSBUTUHBMZGZ-SHYZEUOFSA-N	C1C(C(OC1N2C=CC(=NC2=O)N)CO)O	C1[C@@H]([C@H](O[C@H]1N2C=CC(=NC2=O)N)CO)O	13.89		-1.90	-1.90	-1.53	neutral
C00882	Dephospho-CoA	C21H35N7O13P2S	0	687.554	3633-59-8	[[(2R,3S,4R,5R)-5-(6-aminopurin-9-yl)-3,4-dihydroxyoxolan-2-yl]methoxy-hydroxyphosphoryl] [(3R)-3-hydroxy-2,2-dimethyl-4-oxo-4-[[3-oxo-3-(2-sulfanylethylamino)propyl]amino]butyl] hydrogen phosphate	4138	444485		InChI=1S/C21H35N7O13P2S/c1-21(2,16(32)19(33)24-4-3-12(29)23-5-6-44)8-39-43(36,37)41-42(34,35)38-7-11-14(30)15(31)20(40-11)28-10-27-13-17(22)25-9-26-18(13)28/h9-11,14-16,20,30-32,44H,3-8H2,1-2H3,(H,23,29)(H,24,33)(H,34,35)(H,36,37)(H2,22,25,26)/t11-,14-,15-,16+,20-/m1/s1	KDTSHFARGAKYJN-IBOSZNHHSA-N	CC(C)(COP(=O)(O)OP(=O)(O)OCC1C(C(C(O1)N2C=NC3=C(N=CN=C32)N)O)O)C(C(=O)NCCC(=O)NCCS)O	CC(C)(COP(=O)(O)OP(=O)(O)OC[C@@H]1[C@H]([C@H]([C@@H](O1)N2C=NC3=C(N=CN=C32)N)O)O)[C@H](C(=O)NCCC(=O)NCCS)O
C00883	Galactomannan	C18H32O16	0	504.437		(2R,3R,4S,5R,6S)-2-(hydroxymethyl)-6-[[(2R,3S,4R,5S,6R)-4,5,6-trihydroxy-3-[(2S,3S,4S,5S,6R)-3,4,5-trihydroxy-6-(hydroxymethyl)oxan-2-yl]oxyoxan-2-yl]methoxy]oxane-3,4,5-triol	4139	439336		InChI=1S/C18H32O16/c19-1-4-7(21)9(23)13(27)17(32-4)30-3-6-15(11(25)12(26)16(29)31-6)34-18-14(28)10(24)8(22)5(2-20)33-18/h4-29H,1-3H2/t4-,5-,6-,7+,8-,9+,10+,11-,12+,13-,14+,15-,16-,17+,18+/m1/s1	OMDQUFIYNPYJFM-XKDAHURESA-N	C(C1C(C(C(C(O1)OCC2C(C(C(C(O2)O)O)O)OC3C(C(C(C(O3)CO)O)O)O)O)O)O)O	C([C@@H]1[C@@H]([C@@H]([C@H]([C@H](O1)OC[C@@H]2[C@H]([C@@H]([C@@H]([C@@H](O2)O)O)O)O[C@H]3[C@H]([C@H]([C@@H]([C@H](O3)CO)O)O)O)O)O)O)O
C00884	Homocarnosine	C10H16N4O3	0	240.259	3650-73-5	(2S)-2-(4-aminobutanoylamino)-3-(1H-imidazol-5-yl)propanoic acid	4140	10243361	CHEMBL243618	InChI=1S/C10H16N4O3/c11-3-1-2-9(15)14-8(10(16)17)4-7-5-12-6-13-7/h5-6,8H,1-4,11H2,(H,12,13)(H,14,15)(H,16,17)/t8-/m0/s1	CCLQKVKJOGVQLU-QMMMGPOBSA-N	C1=C(NC=N1)CC(C(=O)O)NC(=O)CCCN	C1=C(NC=N1)C[C@@H](C(=O)O)NC(=O)CCCN	3.46	9.99	-4.25	-4.21	-0.74	zwitterion
C00885	Isochorismate	C10H10O6	0	226.183	22642-82-6	(5S,6S)-5-(1-carboxyethenoxy)-6-hydroxycyclohexa-1,3-diene-1-carboxylic acid	4141	189062		InChI=1S/C10H10O6/c1-5(9(12)13)16-7-4-2-3-6(8(7)11)10(14)15/h2-4,7-8,11H,1H2,(H,12,13)(H,14,15)/t7-,8-/m0/s1	NTGWPRCCOQCMGE-YUMQZZPRSA-N	C=C(C(=O)O)OC1C=CC=C(C1O)C(=O)O	C=C(C(=O)O)O[C@H]1C=CC=C([C@@H]1O)C(=O)O
C00886	L-Alanyl-tRNA	C13H22NO11PR2(C5H8O6PR)n					4142
C00887	Nitrous oxide	N2O	0	44.0128	10024-97-2	nitrous oxide	4143	948	CHEMBL1234579	InChI=1S/N2O/c1-2-3	GQPLMRYTRLFLPF-UHFFFAOYSA-N	[N-]=[N+]=O	[N-]=[N+]=O	4.65		1.69	-0.45	0.34	acid
C00888	Pentanoyl-CoA	C26H44N7O17P3S	0	851.65	4752-33-4	S-[2-[3-[[(2R)-4-[[[(2R,3S,4R,5R)-5-(6-aminopurin-9-yl)-4-hydroxy-3-phosphonooxyoxolan-2-yl]methoxy-hydroxyphosphoryl]oxy-hydroxyphosphoryl]oxy-2-hydroxy-3,3-dimethylbutanoyl]amino]propanoylamino]ethyl] pentanethioate	4144	11966122		InChI=1S/C26H44N7O17P3S/c1-4-5-6-17(35)54-10-9-28-16(34)7-8-29-24(38)21(37)26(2,3)12-47-53(44,45)50-52(42,43)46-11-15-20(49-51(39,40)41)19(36)25(48-15)33-14-32-18-22(27)30-13-31-23(18)33/h13-15,19-21,25,36-37H,4-12H2,1-3H3,(H,28,34)(H,29,38)(H,42,43)(H,44,45)(H2,27,30,31)(H2,39,40,41)/t15-,19-,20-,21+,25-/m1/s1	RXUATCUKICAIOA-ZMHDXICWSA-N	CCCCC(=O)SCCNC(=O)CCNC(=O)C(C(C)(C)COP(=O)(O)OP(=O)(O)OCC1C(C(C(O1)N2C=NC3=C(N=CN=C32)N)O)OP(=O)(O)O)O	CCCCC(=O)SCCNC(=O)CCNC(=O)[C@@H](C(C)(C)COP(=O)(O)OP(=O)(O)OC[C@@H]1[C@H]([C@H]([C@@H](O1)N2C=NC3=C(N=CN=C32)N)O)OP(=O)(O)O)O
C00889	Peptidoglycan	(C32H48N6O18R2)n					4145
C00891	Pregnan-21-al	C21H34O	0	302.494		2-[(5S,8S,9S,10S,13R,14S,17R)-10,13-dimethyl-2,3,4,5,6,7,8,9,11,12,14,15,16,17-tetradecahydro-1H-cyclopenta[a]phenanthren-17-yl]acetaldehyde	4147	439338		InChI=1S/C21H34O/c1-20-12-4-3-5-15(20)6-8-17-18-9-7-16(11-14-22)21(18,2)13-10-19(17)20/h14-19H,3-13H2,1-2H3/t15-,16+,17-,18-,19-,20-,21+/m0/s1	UJWPMRYSXHLYMB-GCOKGBOCSA-N	CC12CCCCC1CCC3C2CCC4(C3CCC4CC=O)C	C[C@]12CCCC[C@H]1CC[C@@H]3[C@@H]2CC[C@]4([C@H]3CC[C@@H]4CC=O)C
C00892	Pregnan-21-ol	C21H36O	0	304.51		2-[(5S,8S,9S,10S,13R,14S,17R)-10,13-dimethyl-2,3,4,5,6,7,8,9,11,12,14,15,16,17-tetradecahydro-1H-cyclopenta[a]phenanthren-17-yl]ethanol	4148	439339		InChI=1S/C21H36O/c1-20-12-4-3-5-15(20)6-8-17-18-9-7-16(11-14-22)21(18,2)13-10-19(17)20/h15-19,22H,3-14H2,1-2H3/t15-,16+,17-,18-,19-,20-,21+/m0/s1	DBMUNIJZUYVPCQ-GCOKGBOCSA-N	CC12CCCCC1CCC3C2CCC4(C3CCC4CCO)C	C[C@]12CCCC[C@H]1CC[C@@H]3[C@@H]2CC[C@]4([C@H]3CC[C@@H]4CCO)C
C00893	Primary monoamine	NH2R					4149
C00894	Propenoyl-CoA	C24H38N7O17P3S	0	821.582	5776-58-9	S-[2-[3-[[(2R)-4-[[[(2R,3S,4R,5R)-5-(6-aminopurin-9-yl)-4-hydroxy-3-phosphonooxyoxolan-2-yl]methoxy-hydroxyphosphoryl]oxy-hydroxyphosphoryl]oxy-2-hydroxy-3,3-dimethylbutanoyl]amino]propanoylamino]ethyl] prop-2-enethioate	4150	9543026		InChI=1S/C24H38N7O17P3S/c1-4-15(33)52-8-7-26-14(32)5-6-27-22(36)19(35)24(2,3)10-45-51(42,43)48-50(40,41)44-9-13-18(47-49(37,38)39)17(34)23(46-13)31-12-30-16-20(25)28-11-29-21(16)31/h4,11-13,17-19,23,34-35H,1,5-10H2,2-3H3,(H,26,32)(H,27,36)(H,40,41)(H,42,43)(H2,25,28,29)(H2,37,38,39)/t13-,17-,18-,19+,23-/m1/s1	POODSGUMUCVRTR-IEXPHMLFSA-N	CC(C)(COP(=O)(O)OP(=O)(O)OCC1C(C(C(O1)N2C=NC3=C(N=CN=C32)N)O)OP(=O)(O)O)C(C(=O)NCCC(=O)NCCSC(=O)C=C)O	CC(C)(COP(=O)(O)OP(=O)(O)OC[C@@H]1[C@H]([C@H]([C@@H](O1)N2C=NC3=C(N=CN=C32)N)O)OP(=O)(O)O)[C@H](C(=O)NCCC(=O)NCCSC(=O)C=C)O
C00895	RNA (poly(A))	C20H25N10O10P(C10H12N5O6P)n	0			[(2R,3S,4R,5R)-5-(6-aminopurin-9-yl)-3-[[(2R,3S,4R,5R)-5-(6-aminopurin-9-yl)-3,4-dihydroxyoxolan-2-yl]methoxy-hydroxyphosphoryl]oxy-4-hydroxyoxolan-2-yl]methyl [(2R,3S,4R,5R)-5-(6-aminopurin-9-yl)-4-hydroxy-2-(hydroxymethyl)oxolan-3-yl] hydrogen phosphate	4151	439298		InChI=1S/C30H37N15O16P2/c31-22-13-25(37-4-34-22)43(7-40-13)28-17(48)16(47)11(58-28)2-55-62(51,52)61-21-12(59-30(19(21)50)45-9-42-15-24(33)36-6-39-27(15)45)3-56-63(53,54)60-20-10(1-46)57-29(18(20)49)44-8-41-14-23(32)35-5-38-26(14)44/h4-12,16-21,28-30,46-50H,1-3H2,(H,51,52)(H,53,54)(H2,31,34,37)(H2,32,35,38)(H2,33,36,39)/t10-,11-,12-,16-,17-,18-,19-,20-,21-,28-,29-,30-/m1/s1	CUJKPTPMTCNOKC-UQTMIEBXSA-N	C1=NC(=C2C(=N1)N(C=N2)C3C(C(C(O3)COP(=O)(O)OC4C(OC(C4O)N5C=NC6=C(N=CN=C65)N)COP(=O)(O)OC7C(OC(C7O)N8C=NC9=C(N=CN=C98)N)CO)O)O)N	C1=NC(=C2C(=N1)N(C=N2)[C@H]3[C@@H]([C@@H]([C@H](O3)COP(=O)(O)O[C@@H]4[C@H](O[C@H]([C@@H]4O)N5C=NC6=C(N=CN=C65)N)COP(=O)(O)O[C@@H]7[C@H](O[C@H]([C@@H]7O)N8C=NC9=C(N=CN=C98)N)CO)O)O)N
C00896	Tos-Lys-CH2Cl	C14H21ClN2O3S	0	332.846		N-[(3S)-7-amino-1-chloro-2-oxoheptan-3-yl]-4-methylbenzenesulfonamide	4152	73094	CHEMBL466465	InChI=1S/C14H21ClN2O3S/c1-11-5-7-12(8-6-11)21(19,20)17-13(14(18)10-15)4-2-3-9-16/h5-8,13,17H,2-4,9-10,16H2,1H3/t13-/m0/s1	RDFCSSHDJSZMTQ-ZDUSSCGKSA-N	CC1=CC=C(C=C1)S(=O)(=O)NC(CCCCN)C(=O)CCl	CC1=CC=C(C=C1)S(=O)(=O)N[C@@H](CCCCN)C(=O)CCl	10.4	9.78	-0.34	1.64	1.58	base
C00897	alpha-Maltose	C12H22O11	0	342.296	4482-75-1	(2R,3S,4S,5R,6R)-2-(hydroxymethyl)-6-[(2R,3S,4R,5R,6S)-4,5,6-trihydroxy-2-(hydroxymethyl)oxan-3-yl]oxyoxane-3,4,5-triol	4153	439341	CHEMBL1903530	InChI=1S/C12H22O11/c13-1-3-5(15)6(16)9(19)12(22-3)23-10-4(2-14)21-11(20)8(18)7(10)17/h3-20H,1-2H2/t3-,4-,5-,6+,7-,8-,9-,10-,11+,12-/m1/s1	GUBGYTABKSRVRQ-ASMJPISFSA-N	C(C1C(C(C(C(O1)OC2C(OC(C(C2O)O)O)CO)O)O)O)O	C([C@@H]1[C@H]([C@@H]([C@H]([C@H](O1)O[C@@H]2[C@H](O[C@@H]([C@@H]([C@H]2O)O)O)CO)O)O)O)O	11.25		-4.70	-4.70	-5.40	neutral
C00898	(R,R)-Tartaric acid	C4H6O6	0	150.087	87-69-4	(2R,3R)-2,3-dihydroxybutanedioic acid	4154	444305	CHEMBL1236315	InChI=1S/C4H6O6/c5-1(3(7)8)2(6)4(9)10/h1-2,5-6H,(H,7,8)(H,9,10)/t1-,2-/m1/s1	FEWJPZIEWOKRBE-JCYAYHJZSA-N	C(C(C(=O)O)O)(C(=O)O)O	[C@@H]([C@H](C(=O)O)O)(C(=O)O)O	2.72		-7.89	-1.83	-2.12	acid
C00899	11-cis-Retinol	C20H30O	0	286.452	22737-96-8	(2E,4Z,6E,8E)-3,7-dimethyl-9-(2,6,6-trimethylcyclohexen-1-yl)nona-2,4,6,8-tetraen-1-ol	4155	5280382		InChI=1S/C20H30O/c1-16(8-6-9-17(2)13-15-21)11-12-19-18(3)10-7-14-20(19,4)5/h6,8-9,11-13,21H,7,10,14-15H2,1-5H3/b9-6-,12-11+,16-8+,17-13+	FPIPGXGPPPQFEQ-IOUUIBBYSA-N	CC1=C(C(CCC1)(C)C)C=CC(=CC=CC(=CCO)C)C	CC1=C(C(CCC1)(C)C)/C=C/C(=C/C=C\C(=C\CO)\C)/C
C00900	2-Acetolactate	C5H8O4	0	132.115		2-hydroxy-2-methyl-3-oxobutanoic acid	4156	22		InChI=1S/C5H8O4/c1-3(6)5(2,9)4(7)8/h9H,1-2H3,(H,7,8)	NMDWGEGFJUBKLB-UHFFFAOYSA-N	CC(=O)C(C)(C(=O)O)O	CC(=O)C(C)(C(=O)O)O
C00902	2-Oxohexanoic acid	C6H10O3	0	130.142	2492-75-3	2-oxohexanoic acid	4157	159664	CHEMBL3247426	InChI=1S/C6H10O3/c1-2-3-4-5(7)6(8)9/h2-4H2,1H3,(H,8,9)	XNIHZNNZJHYHLC-UHFFFAOYSA-N	CCCCC(=O)C(=O)O	CCCCC(=O)C(=O)O	3.53		-1.71	1.66	0.83	acid
C00903	Cinnamaldehyde	C9H8O	0	132.159	104-55-2	(E)-3-phenylprop-2-enal	4158	637511	CHEMBL293492	InChI=1S/C9H8O/c10-8-4-7-9-5-2-1-3-6-9/h1-8H/b7-4+	KJPRLNWUNMBNBZ-QPJJXVBHSA-N	C1=CC=C(C=C1)C=CC=O	C1=CC=C(C=C1)/C=C/C=O			1.98	1.98	1.90	neutral
C00904	Citramalyl-CoA	C26H42N7O20P3S	0	897.633		4-[2-[3-[[(2R)-4-[[[(2R,3S,4R,5R)-5-(6-aminopurin-9-yl)-4-hydroxy-3-phosphonooxyoxolan-2-yl]methoxy-hydroxyphosphoryl]oxy-hydroxyphosphoryl]oxy-2-hydroxy-3,3-dimethylbutanoyl]amino]propanoylamino]ethylsulfanyl]-2-hydroxy-2-methyl-4-oxobutanoic acid	4159	11966219		InChI=1S/C26H42N7O20P3S/c1-25(2,19(37)22(38)29-5-4-14(34)28-6-7-57-15(35)8-26(3,41)24(39)40)10-50-56(47,48)53-55(45,46)49-9-13-18(52-54(42,43)44)17(36)23(51-13)33-12-32-16-20(27)30-11-31-21(16)33/h11-13,17-19,23,36-37,41H,4-10H2,1-3H3,(H,28,34)(H,29,38)(H,39,40)(H,45,46)(H,47,48)(H2,27,30,31)(H2,42,43,44)/t13-,17-,18-,19+,23-,26?/m1/s1	XYGOWHUIVNMEIA-NOUMMWROSA-N	CC(C)(COP(=O)(O)OP(=O)(O)OCC1C(C(C(O1)N2C=NC3=C(N=CN=C32)N)O)OP(=O)(O)O)C(C(=O)NCCC(=O)NCCSC(=O)CC(C)(C(=O)O)O)O	CC(C)(COP(=O)(O)OP(=O)(O)OC[C@@H]1[C@H]([C@H]([C@@H](O1)N2C=NC3=C(N=CN=C32)N)O)OP(=O)(O)O)[C@H](C(=O)NCCC(=O)NCCSC(=O)CC(C)(C(=O)O)O)O
C00905	D-Fructuronate	C6H10O7	0	194.139		(2S,3S,4S)-3,4,5-trihydroxy-5-(hydroxymethyl)oxolane-2-carboxylic acid	4160	439343		InChI=1S/C6H10O7/c7-1-6(12)4(9)2(8)3(13-6)5(10)11/h2-4,7-9,12H,1H2,(H,10,11)/t2-,3+,4+,6?/m1/s1	PTCIWUZVDIQTOW-XDJBDKDSSA-N	C(C1(C(C(C(O1)C(=O)O)O)O)O)O	C(C1([C@H]([C@@H]([C@H](O1)C(=O)O)O)O)O)O
C00906	5,6-Dihydrothymine	C5H8N2O2	0	128.129	696-04-8	5-methyl-1,3-diazinane-2,4-dione	4161	93556		InChI=1S/C5H8N2O2/c1-3-2-6-5(9)7-4(3)8/h3H,2H2,1H3,(H2,6,7,8,9)	NBAKTGXDIBVZOO-UHFFFAOYSA-N	CC1CNC(=O)NC1=O	CC1CNC(=O)NC1=O
C00908	Gentamicin C1a	C19H39N5O7	0	449.542	26098-04-4	(2R,3R,4R,5R)-2-[(1S,2S,3R,4S,6R)-4,6-diamino-3-[(2R,3R,6S)-3-amino-6-(aminomethyl)oxan-2-yl]oxy-2-hydroxycyclohexyl]oxy-5-methyl-4-(methylamino)oxane-3,5-diol	4163	72396	CHEMBL194126	InChI=1S/C19H39N5O7/c1-19(27)7-28-18(13(26)16(19)24-2)31-15-11(23)5-10(22)14(12(15)25)30-17-9(21)4-3-8(6-20)29-17/h8-18,24-27H,3-7,20-23H2,1-2H3/t8-,9+,10-,11+,12-,13+,14+,15-,16+,17+,18+,19-/m0/s1	VEGXETMJINRLTH-BOZYPMBZSA-N	CC1(COC(C(C1NC)O)OC2C(CC(C(C2O)OC3C(CCC(O3)CN)N)N)N)O	C[C@@]1(CO[C@@H]([C@@H]([C@H]1NC)O)O[C@H]2[C@@H](C[C@@H]([C@H]([C@@H]2O)O[C@@H]3[C@@H](CC[C@H](O3)CN)N)N)N)O	12.55	9.9	-11.77	-3.99	-3.98	base
C00909	Leukotriene A4	C20H30O3	0	318.45	72059-45-1	4-[(2S,3S)-3-[(1E,3E,5Z,8Z)-tetradeca-1,3,5,8-tetraenyl]oxiran-2-yl]butanoic acid	4164	5280383	CHEMBL69439	InChI=1S/C20H30O3/c1-2-3-4-5-6-7-8-9-10-11-12-13-15-18-19(23-18)16-14-17-20(21)22/h6-7,9-13,15,18-19H,2-5,8,14,16-17H2,1H3,(H,21,22)/b7-6-,10-9-,12-11+,15-13+/t18-,19-/m0/s1	UFPQIRYSPUYQHK-WAQVJNLQSA-N	CCCCCC=CCC=CC=CC=CC1C(O1)CCCC(=O)O	CCCCC/C=C\C/C=C\C=C\C=C\[C@H]1[C@@H](O1)CCCC(=O)O	4.49		2.63	5.44	5.20	acid
C00911	Ribonucleoside	C5H9O4R					4166
C00912	alpha-D-Glucan				9074-78-6		4167
C00913	3-Methyladenine	C6H7N5	0	149.153	5142-23-4	3-methyl-7H-purin-6-imine	4168	135398661	CHEMBL292268	InChI=1S/C6H7N5/c1-11-3-10-5(7)4-6(11)9-2-8-4/h2-3,7H,1H3,(H,8,9)	ZPBYVFQJHWLTFB-UHFFFAOYSA-N	CN1C=NC(=N)C2=C1N=CN2	CN1C=NC(=N)C2=C1N=CN2		2.26	-0.31	-0.31	-0.10	neutral
C00915	Benzyl viologen	C24H22N2	2	338.445	13096-46-3	1-benzyl-4-(1-benzylpyridin-1-ium-4-yl)pyridin-1-ium	4169	14196	CHEMBL224221	InChI=1S/C24H22N2/c1-3-7-21(8-4-1)19-25-15-11-23(12-16-25)24-13-17-26(18-14-24)20-22-9-5-2-6-10-22/h1-18H,19-20H2/q+2	LUAZZOXZPVVGSO-UHFFFAOYSA-N	C1=CC=C(C=C1)C[N+]2=CC=C(C=C2)C3=CC=[N+](C=C3)CC4=CC=CC=C4	C1=CC=C(C=C1)C[N+]2=CC=C(C=C2)C3=CC=[N+](C=C3)CC4=CC=CC=C4			-3.25	-3.25	4.03	neutral
C00916	Cephalosporin C	C16H21N3O8S	0	415.418	61-24-5	(6R,7R)-3-(acetyloxymethyl)-7-[[(5R)-5-amino-5-carboxypentanoyl]amino]-8-oxo-5-thia-1-azabicyclo[4.2.0]oct-2-ene-2-carboxylic acid	4170	65536	CHEMBL482858	InChI=1S/C16H21N3O8S/c1-7(20)27-5-8-6-28-14-11(13(22)19(14)12(8)16(25)26)18-10(21)4-2-3-9(17)15(23)24/h9,11,14H,2-6,17H2,1H3,(H,18,21)(H,23,24)(H,25,26)/t9-,11-,14-/m1/s1	HOKIDJSKDBPKTQ-GLXFQSAKSA-N	CC(=O)OCC1=C(N2C(C(C2=O)NC(=O)CCCC(C(=O)O)N)SC1)C(=O)O	CC(=O)OCC1=C(N2[C@@H]([C@@H](C2=O)NC(=O)CCC[C@H](C(=O)O)N)SC1)C(=O)O	1.83	9.22	-7.64	-4.39	-1.13	zwitterion
C00917	Chelating agent						4171
C00918	Chloramphenicol	C11H12Cl2N2O5	0	323.129	56-75-7	2,2-dichloro-N-[(1R,2R)-1,3-dihydroxy-1-(4-nitrophenyl)propan-2-yl]acetamide	4172	5959	CHEMBL130	InChI=1S/C11H12Cl2N2O5/c12-10(13)11(18)14-8(5-16)9(17)6-1-3-7(4-2-6)15(19)20/h1-4,8-10,16-17H,5H2,(H,14,18)/t8-,9-/m1/s1	WIIZWVCIJKGZOK-RKDXNWHRSA-N	C1=CC(=CC=C1C(C(CO)NC(=O)C(Cl)Cl)O)[N+](=O)[O-]	C1=CC(=CC=C1[C@H]([C@@H](CO)NC(=O)C(Cl)Cl)O)[N+](=O)[O-]	8.69		0.86	0.88	0.91	neutral
C00919	Choline sulfate	C5H13NO4S	0	183.226	4858-96-2	2-(trimethylazaniumyl)ethyl sulfate	4173	485		InChI=1S/C5H13NO4S/c1-6(2,3)4-5-10-11(7,8)9/h4-5H2,1-3H3	WXCQAWGXWVRCGP-UHFFFAOYSA-N	C[N+](C)(C)CCOS(=O)(=O)[O-]	C[N+](C)(C)CCOS(=O)(=O)[O-]
C00920	CoA-glutathione	C31H51N10O22P3S2	0	1072.84	6477-52-7	(2S)-2-amino-5-[[(2R)-3-[2-[3-[[4-[[[(2R,3S,4R,5R)-5-(6-aminopurin-9-yl)-4-hydroxy-3-phosphonooxyoxolan-2-yl]methoxy-hydroxyphosphoryl]oxy-hydroxyphosphoryl]oxy-2-hydroxy-3,3-dimethylbutanoyl]amino]propanoylamino]ethyldisulfanyl]-1-(carboxymethylamino)-1-oxopropan-2-yl]amino]-5-oxopentanoic acid	4174	11953788		InChI=1S/C31H51N10O22P3S2/c1-31(2,24(47)28(49)35-6-5-18(42)34-7-8-67-68-11-16(27(48)36-9-20(44)45)40-19(43)4-3-15(32)30(50)51)12-60-66(57,58)63-65(55,56)59-10-17-23(62-64(52,53)54)22(46)29(61-17)41-14-39-21-25(33)37-13-38-26(21)41/h13-17,22-24,29,46-47H,3-12,32H2,1-2H3,(H,34,42)(H,35,49)(H,36,48)(H,40,43)(H,44,45)(H,50,51)(H,55,56)(H,57,58)(H2,33,37,38)(H2,52,53,54)/t15-,16-,17+,22+,23+,24?,29+/m…	JYKWMJBUIXNJOG-JHKACSFWSA-N	CC(C)(COP(=O)(O)OP(=O)(O)OCC1C(C(C(O1)N2C=NC3=C(N=CN=C32)N)O)OP(=O)(O)O)C(C(=O)NCCC(=O)NCCSSCC(C(=O)NCC(=O)O)NC(=O)CCC(C(=O)O)N)O	CC(C)(COP(=O)(O)OP(=O)(O)OC[C@@H]1[C@H]([C@H]([C@@H](O1)N2C=NC3=C(N=CN=C32)N)O)OP(=O)(O)O)C(C(=O)NCCC(=O)NCCSSC[C@@H](C(=O)NCC(=O)O)NC(=O)CC[C@@H](C(=O)O)N)O
C00921	Dihydropteroate	C14H14N6O3	0	314.299		4-[(2-amino-4-oxo-7,8-dihydro-3H-pteridin-6-yl)methylamino]benzoic acid	4175	135398662	CHEMBL1614805	InChI=1S/C14H14N6O3/c15-14-19-11-10(12(21)20-14)18-9(6-17-11)5-16-8-3-1-7(2-4-8)13(22)23/h1-4,16H,5-6H2,(H,22,23)(H4,15,17,19,20,21)	WBFYVDCHGVNRBH-UHFFFAOYSA-N	C1C(=NC2=C(N1)N=C(NC2=O)N)CNC3=CC=C(C=C3)C(=O)O	C1C(=NC2=C(N1)N=C(NC2=O)N)CNC3=CC=C(C=C3)C(=O)O	4.72	1.7	-3.06	-0.26	0.66	acid
C00922	2,3-Dimethylmaleate	C6H8O4	0	144.125	488-21-1	(Z)-2,3-dimethylbut-2-enedioic acid	4176	3032309		InChI=1S/C6H8O4/c1-3(5(7)8)4(2)6(9)10/h1-2H3,(H,7,8)(H,9,10)/b4-3-	CGBYBGVMDAPUIH-ARJAWSKDSA-N	CC(=C(C)C(=O)O)C(=O)O	C/C(=C(\C)/C(=O)O)/C(=O)O
C00923	Ferricytochrome						4177
C00924	Ferrocytochrome						4178
C00925	Heparan sulfate	(C12H15NO10(R1)(R2)3)n			9050-30-0		4179
C00927	Isonocardicin A	C23H24N4O9	0	500.458		(2S)-2-amino-4-[4-[(Z)-C-[[(3S)-1-[(R)-carboxy-(4-hydroxyphenyl)methyl]-2-oxoazetidin-3-yl]carbamoyl]-N-hydroxycarbonimidoyl]phenoxy]butanoic acid	4180	6419424		InChI=1S/C23H24N4O9/c24-16(22(31)32)9-10-36-15-7-3-12(4-8-15)18(26-35)20(29)25-17-11-27(21(17)30)19(23(33)34)13-1-5-14(28)6-2-13/h1-8,16-17,19,28,35H,9-11,24H2,(H,25,29)(H,31,32)(H,33,34)/b26-18-/t16-,17-,19+/m0/s1	CTNZOGJNVIFEBA-MOKAZRKYSA-N	C1C(C(=O)N1C(C2=CC=C(C=C2)O)C(=O)O)NC(=O)C(=NO)C3=CC=C(C=C3)OCCC(C(=O)O)N	C1[C@@H](C(=O)N1[C@H](C2=CC=C(C=C2)O)C(=O)O)NC(=O)/C(=N\O)/C3=CC=C(C=C3)OCC[C@@H](C(=O)O)N
C00928	Mercaptoethanol	C2H6OS	0	78.1334	60-24-2	2-sulfanylethanol	4181	1567	CHEMBL254951	InChI=1S/C2H6OS/c3-1-2-4/h3-4H,1-2H2	DGVVWUTYPXICAM-UHFFFAOYSA-N	C(CS)O	C(CS)O	9.97		-0.11	-0.11	-0.09	neutral
C00929	Oligonucleotide	C10H17O8PR2(C5H8O5PR)n					4182
C00930	Oligosaccharide	(C12H20O11)n					4183
C00931	Porphobilinogen	C10H14N2O4	0	226.229	487-90-1	3-[5-(aminomethyl)-4-(carboxymethyl)-1H-pyrrol-3-yl]propanoic acid	4184	1021	CHEMBL1235151	InChI=1S/C10H14N2O4/c11-4-8-7(3-10(15)16)6(5-12-8)1-2-9(13)14/h5,12H,1-4,11H2,(H,13,14)(H,15,16)	QSHWIQZFGQKFMA-UHFFFAOYSA-N	C1=C(C(=C(N1)CN)CC(=O)O)CCC(=O)O	C1=C(C(=C(N1)CN)CC(=O)O)CCC(=O)O	3.66	8.78	-5.35	-2.68	0.12	zwitterion
C00933	Sinapine	C16H24NO5	1	310.365	18696-26-9	2-[(E)-3-(4-hydroxy-3,5-dimethoxyphenyl)prop-2-enoyl]oxyethyl-trimethylazanium	4185	5280385		InChI=1S/C16H23NO5/c1-17(2,3)8-9-22-15(18)7-6-12-10-13(20-4)16(19)14(11-12)21-5/h6-7,10-11H,8-9H2,1-5H3/p+1	HUJXHFRXWWGYQH-UHFFFAOYSA-O	C[N+](C)(C)CCOC(=O)C=CC1=CC(=C(C(=C1)OC)O)OC	C[N+](C)(C)CCOC(=O)/C=C/C1=CC(=C(C(=C1)OC)O)OC
C00934	Sugar phosphate						4186
C00935	UDP-L-arabinose	C14H22N2O16P2	0	536.276		[[(2R,3S,4R)-5-(2,4-dioxopyrimidin-1-yl)-3,4-dihydroxyoxolan-2-yl]methoxy-hydroxyphosphoryl] [(2R,3R,4S,5S)-3,4,5-trihydroxyoxan-2-yl] hydrogen phosphate	4187	23724466		InChI=1S/C14H22N2O16P2/c17-5-3-28-13(11(22)8(5)19)31-34(26,27)32-33(24,25)29-4-6-9(20)10(21)12(30-6)16-2-1-7(18)15-14(16)23/h1-2,5-6,8-13,17,19-22H,3-4H2,(H,24,25)(H,26,27)(H,15,18,23)/t5-,6+,8-,9+,10+,11+,12?,13+/m0/s1	DQQDLYVHOTZLOR-MGYZEILKSA-N	C1C(C(C(C(O1)OP(=O)(O)OP(=O)(O)OCC2C(C(C(O2)N3C=CC(=O)NC3=O)O)O)O)O)O	C1[C@@H]([C@@H]([C@H]([C@H](O1)OP(=O)(O)OP(=O)(O)OC[C@@H]2[C@H]([C@H](C(O2)N3C=CC(=O)NC3=O)O)O)O)O)O
C00936	alpha-D-Mannose	C6H12O6	0	180.156	3458-28-4	(2S,3S,4S,5S,6R)-6-(hydroxymethyl)oxane-2,3,4,5-tetrol	4188	185698	CHEMBL365590 CHEMBL469448 CHEMBL98182	InChI=1S/C6H12O6/c7-1-2-3(8)4(9)5(10)6(11)12-2/h2-11H,1H2/t2-,3-,4+,5+,6+/m1/s1	WQZGKKKJIJFFOK-PQMKYFCFSA-N	C(C1C(C(C(C(O1)O)O)O)O)O	C([C@@H]1[C@H]([C@@H]([C@@H]([C@H](O1)O)O)O)O)O	11.3		-2.93	-2.93	-3.22	neutral
C00937	(R)-Lactaldehyde	C3H6O2	0	74.0785		(2R)-2-hydroxypropanal	4189	439350		InChI=1S/C3H6O2/c1-3(5)2-4/h2-3,5H,1H3/t3-/m1/s1	BSABBBMNWQWLLU-GSVOUGTGSA-N	CC(C=O)O	C[C@H](C=O)O
C00938	1,3-beta-D-Xylan	(C5H8O5)n					4190
C00939	2-Aminoadenosine	C10H14N6O4	0	282.256	2096-10-8	(2R,3R,4S,5R)-2-(2,6-diaminopurin-9-yl)-5-(hydroxymethyl)oxolane-3,4-diol	4191	72200	CHEMBL255442	InChI=1S/C10H14N6O4/c11-7-4-8(15-10(12)14-7)16(2-13-4)9-6(19)5(18)3(1-17)20-9/h2-3,5-6,9,17-19H,1H2,(H4,11,12,14,15)/t3-,5-,6-,9-/m1/s1	ZDTFMPXQUSBYRL-UUOKFMHZSA-N	C1=NC2=C(N=C(N=C2N1C3C(C(C(O3)CO)O)O)N)N	C1=NC2=C(N=C(N=C2N1[C@H]3[C@@H]([C@@H]([C@H](O3)CO)O)O)N)N	12.45	6.8	-2.25	-2.24	-2.40	neutral
C00940	2-Oxoglutaramate	C5H7NO4	0	145.113	18465-19-5	5-amino-2,5-dioxopentanoic acid	4192	48		InChI=1S/C5H7NO4/c6-4(8)2-1-3(7)5(9)10/h1-2H2,(H2,6,8)(H,9,10)	COJBGNAUUSNXHX-UHFFFAOYSA-N	C(CC(=O)N)C(=O)C(=O)O	C(CC(=O)N)C(=O)C(=O)O
C00941	3',5'-Cyclic CMP	C9H12N3O7P	0	305.181	3616-08-8	1-[(4aR,6R,7R,7aS)-2,7-dihydroxy-2-oxo-4a,6,7,7a-tetrahydro-4H-furo[3,2-d][1,3,2]dioxaphosphinin-6-yl]-4-aminopyrimidin-2-one	4193	19236	CHEMBL72442	InChI=1S/C9H12N3O7P/c10-5-1-2-12(9(14)11-5)8-6(13)7-4(18-8)3-17-20(15,16)19-7/h1-2,4,6-8,13H,3H2,(H,15,16)(H2,10,11,14)/t4-,6-,7-,8-/m1/s1	WCPTXJJVVDAEMW-XVFCMESISA-N	C1C2C(C(C(O2)N3C=CC(=NC3=O)N)O)OP(=O)(O1)O	C1[C@@H]2[C@H]([C@H]([C@@H](O2)N3C=CC(=NC3=O)N)O)OP(=O)(O1)O	1.83		-4.40	-2.02	-1.40	acid
C00942	3',5'-Cyclic GMP	C10H12N5O7P	0	345.205	7665-99-8	9-[(4aR,6R,7R,7aS)-2,7-dihydroxy-2-oxo-4a,6,7,7a-tetrahydro-4H-furo[3,2-d][1,3,2]dioxaphosphinin-6-yl]-2-amino-1H-purin-6-one	4194	135398570	CHEMBL395336	InChI=1S/C10H12N5O7P/c11-10-13-7-4(8(17)14-10)12-2-15(7)9-5(16)6-3(21-9)1-20-23(18,19)22-6/h2-3,5-6,9,16H,1H2,(H,18,19)(H3,11,13,14,17)/t3-,5-,6-,9-/m1/s1	ZOOGRGPOEVQQDX-UUOKFMHZSA-N	C1C2C(C(C(O2)N3C=NC4=C3N=C(NC4=O)N)O)OP(=O)(O1)O	C1[C@@H]2[C@H]([C@H]([C@@H](O2)N3C=NC4=C3N=C(NC4=O)N)O)OP(=O)(O1)O	1.83	0.42	-4.31	-2.09	-1.52	acid
C00943	3',5'-Cyclic IMP	C10H11N4O7P	0	330.191		9-[(4aR,6R,7R,7aS)-2,7-dihydroxy-2-oxo-4a,6,7,7a-tetrahydro-4H-furo[3,2-d][1,3,2]dioxaphosphinin-6-yl]-1H-purin-6-one	4195	135398663		InChI=1S/C10H11N4O7P/c15-6-7-4(1-19-22(17,18)21-7)20-10(6)14-3-13-5-8(14)11-2-12-9(5)16/h2-4,6-7,10,15H,1H2,(H,17,18)(H,11,12,16)/t4-,6-,7-,10-/m1/s1	DMJWGQPYNRPLGA-KQYNXXCUSA-N	C1C2C(C(C(O2)N3C=NC4=C3N=CNC4=O)O)OP(=O)(O1)O	C1[C@@H]2[C@H]([C@H]([C@@H](O2)N3C=NC4=C3N=CNC4=O)O)OP(=O)(O1)O
C00944	3-Dehydroquinate	C7H10O6	0	190.151		(1R,3R,4S)-1,3,4-trihydroxy-5-oxocyclohexane-1-carboxylic acid	4196	439351		InChI=1S/C7H10O6/c8-3-1-7(13,6(11)12)2-4(9)5(3)10/h3,5,8,10,13H,1-2H2,(H,11,12)/t3-,5+,7-/m1/s1	WVMWZWGZRAXUBK-SYTVJDICSA-N	C1C(C(C(=O)CC1(C(=O)O)O)O)O	C1[C@H]([C@@H](C(=O)C[C@]1(C(=O)O)O)O)O
C00946	Adenosine 2'-phosphate	C10H14N5O7P	0	347.221	130-49-4	[(2R,3R,4R,5R)-2-(6-aminopurin-9-yl)-4-hydroxy-5-(hydroxymethyl)oxolan-3-yl] dihydrogen phosphate	4197	94136	CHEMBL57445	InChI=1S/C10H14N5O7P/c11-8-5-9(13-2-12-8)15(3-14-5)10-7(22-23(18,19)20)6(17)4(1-16)21-10/h2-4,6-7,10,16-17H,1H2,(H2,11,12,13)(H2,18,19,20)/t4-,6-,7-,10-/m1/s1	QDFHPFSBQFLLSW-KQYNXXCUSA-N	C1=NC(=C2C(=N1)N(C=N2)C3C(C(C(O3)CO)O)OP(=O)(O)O)N	C1=NC(=C2C(=N1)N(C=N2)[C@H]3[C@@H]([C@@H]([C@H](O3)CO)O)OP(=O)(O)O)N	0.68	4.8	-6.20	-4.97	-1.86	acid
C00949	Cytochrome c-552				9048-78-6		4200
C00950	Dithioerythritol	C4H10O2S2	0	154.251	6892-68-8	(2R,3S)-1,4-bis(sulfanyl)butane-2,3-diol	4201	439352	CHEMBL1232391	InChI=1S/C4H10O2S2/c5-3(1-7)4(6)2-8/h3-8H,1-2H2/t3-,4+	VHJLVAABSRFDPM-ZXZARUISSA-N	C(C(C(CS)O)O)S	C([C@H]([C@H](CS)O)O)S	9.62		-0.28	-0.28	-0.43	neutral
C00951	Estradiol-17beta	C18H24O2	0	272.382	50-28-2	(8R,9S,13S,14S,17S)-13-methyl-6,7,8,9,11,12,14,15,16,17-decahydrocyclopenta[a]phenanthrene-3,17-diol	4202	5757	CHEMBL135	InChI=1S/C18H24O2/c1-18-9-8-14-13-5-3-12(19)10-11(13)2-4-15(14)16(18)6-7-17(18)20/h3,5,10,14-17,19-20H,2,4,6-9H2,1H3/t14-,15-,16+,17+,18+/m1/s1	VOXZDWNPVJITMN-ZBRFXRBCSA-N	CC12CCC3C(C1CCC2O)CCC4=C3C=CC(=C4)O	C[C@]12CC[C@H]3[C@H]([C@@H]1CC[C@@H]2O)CCC4=C3C=CC(=C4)O	10.33		3.74	3.75	3.61	neutral
C00952	Fibrinopeptide A				25422-31-5		4203
C00954	Indole-3-acetate	C10H9NO2	0	175.184	87-51-4	2-(1H-indol-3-yl)acetic acid	4205	802	CHEMBL82411	InChI=1S/C10H9NO2/c12-10(13)5-7-6-11-9-4-2-1-3-8(7)9/h1-4,6,11H,5H2,(H,12,13)	SEOVTRFCIGRIMH-UHFFFAOYSA-N	C1=CC=C2C(=C1)C(=CN2)CC(=O)O	C1=CC=C2C(=C1)C(=CN2)CC(=O)O	4.66		-0.96	1.71	1.79	acid
C00955	Indole-3-ethanol	C10H11NO	0	161.2	526-55-6	2-(1H-indol-3-yl)ethanol	4206	10685	CHEMBL226545	InChI=1S/C10H11NO/c12-6-5-8-7-11-10-4-2-1-3-9(8)10/h1-4,7,11-12H,5-6H2	MBBOMCVGYCRMEA-UHFFFAOYSA-N	C1=CC=C2C(=C1)C(=CN2)CCO	C1=CC=C2C(=C1)C(=CN2)CCO			1.59	1.59	1.70	neutral
C00956	L-2-Aminoadipate	C6H11NO4	0	161.156	542-32-5	(2S)-2-aminohexanedioic acid	4207	92136	CHEMBL88804	InChI=1S/C6H11NO4/c7-4(6(10)11)2-1-3-5(8)9/h4H,1-3,7H2,(H,8,9)(H,10,11)/t4-/m0/s1	OYIFNHCXNCRBQI-BYPYZUCNSA-N	C(CC(C(=O)O)N)CC(=O)O	C(C[C@@H](C(=O)O)N)CC(=O)O	2.01	9.53	-5.63	-2.80	-0.35	zwitterion
C00957	Mercaptopyruvate	C3H4O3S	0	120.127	2464-23-5	2-oxo-3-sulfanylpropanoic acid	4208	98		InChI=1S/C3H4O3S/c4-2(1-7)3(5)6/h7H,1H2,(H,5,6)	OJOLFAIGOXZBCI-UHFFFAOYSA-N	C(C(=O)C(=O)O)S	C(C(=O)C(=O)O)S
C00958	Plasmenylcholine	C11H21NO7PR2					4209
C00959	Prostaglandin B1	C20H32O4	0	336.466	13345-51-2	7-[2-[(E,3S)-3-hydroxyoct-1-enyl]-5-oxocyclopenten-1-yl]heptanoic acid	4210	5280388	CHEMBL1561148	InChI=1S/C20H32O4/c1-2-3-6-9-17(21)14-12-16-13-15-19(22)18(16)10-7-4-5-8-11-20(23)24/h12,14,17,21H,2-11,13,15H2,1H3,(H,23,24)/b14-12+/t17-/m0/s1	YBHMPNRDOVPQIN-VSOYFRJCSA-N	CCCCCC(C=CC1=C(C(=O)CC1)CCCCCCC(=O)O)O	CCCCC[C@@H](/C=C/C1=C(C(=O)CC1)CCCCCCC(=O)O)O	4.3		1.59	4.55	4.57	acid
C00960	RNA 5'-phosphate	C10H18O13P2R2(C5H8O6PR)n					4211
C00961	Sterigmatocystin	C18H12O6	0	324.284	10048-13-2	(3S,7R)-15-hydroxy-11-methoxy-6,8,20-trioxapentacyclo[10.8.0.02,9.03,7.014,19]icosa-1,4,9,11,14,16,18-heptaen-13-one	4212	5280389	CHEMBL524291	InChI=1S/C18H12O6/c1-21-11-7-12-13(8-5-6-22-18(8)24-12)17-15(11)16(20)14-9(19)3-2-4-10(14)23-17/h2-8,18-19H,1H3/t8-,18+/m0/s1	UTSVPXMQSFGQTM-DCXZOGHSSA-N	COC1=C2C(=C3C4C=COC4OC3=C1)OC5=CC=CC(=C5C2=O)O	COC1=C2C(=C3[C@@H]4C=CO[C@@H]4OC3=C1)OC5=CC=CC(=C5C2=O)O	8.38		3.06	3.10	3.01	neutral
C00962	beta-D-Galactose	C6H12O6	0	180.156	7296-64-2	(2R,3R,4S,5R,6R)-6-(hydroxymethyl)oxane-2,3,4,5-tetrol	4213	439353	CHEMBL195923 CHEMBL300520	InChI=1S/C6H12O6/c7-1-2-3(8)4(9)5(10)6(11)12-2/h2-11H,1H2/t2-,3+,4+,5-,6-/m1/s1	WQZGKKKJIJFFOK-FPRJBGLDSA-N	C(C1C(C(C(C(O1)O)O)O)O)O	C([C@@H]1[C@@H]([C@@H]([C@H]([C@@H](O1)O)O)O)O)O	11.3		-2.93	-2.93	-3.22	neutral
C00963	beta-D-Glucoside	C6H11O6R					4214
C00964	(-)-trans-Carveol	C10H16O	0	152.233		(1S,5R)-2-methyl-5-prop-1-en-2-ylcyclohex-2-en-1-ol	4215	94221	CHEMBL1907992	InChI=1S/C10H16O/c1-7(2)9-5-4-8(3)10(11)6-9/h4,9-11H,1,5-6H2,2-3H3/t9-,10+/m1/s1	BAVONGHXFVOKBV-ZJUUUORDSA-N	CC1=CCC(CC1O)C(=C)C	CC1=CC[C@H](C[C@@H]1O)C(=C)C			1.99	1.99	2.28	neutral
C00965	1,3-beta-D-Glucan	(C6H10O5)n					4216
C00966	2-Dehydropantoate	C6H10O4	0	146.141		4-hydroxy-3,3-dimethyl-2-oxobutanoic acid	4217	38		InChI=1S/C6H10O4/c1-6(2,3-7)4(8)5(9)10/h7H,3H2,1-2H3,(H,9,10)	PKVVTUWHANFMQC-UHFFFAOYSA-N	CC(C)(CO)C(=O)C(=O)O	CC(C)(CO)C(=O)C(=O)O
C00968	3',5'-Cyclic dAMP	C10H12N5O5P	0	313.207		9-[(4aR,6R,7aS)-2-hydroxy-2-oxo-4a,6,7,7a-tetrahydro-4H-furo[3,2-d][1,3,2]dioxaphosphinin-6-yl]purin-6-amine	4218	188955		InChI=1S/C10H12N5O5P/c11-9-8-10(13-3-12-9)15(4-14-8)7-1-5-6(19-7)2-18-21(16,17)20-5/h3-7H,1-2H2,(H,16,17)(H2,11,12,13)/t5-,6+,7+/m0/s1	MKMZAENVDZADSW-RRKCRQDMSA-N	C1C2C(COP(=O)(O2)O)OC1N3C=NC4=C(N=CN=C43)N	C1[C@H]2[C@@H](COP(=O)(O2)O)O[C@H]1N3C=NC4=C(N=CN=C43)N
C00969	3-Hydroxypropanal	C3H6O2	0	74.0785	2134-29-4	3-hydroxypropanal	4219	75049		InChI=1S/C3H6O2/c4-2-1-3-5/h2,5H,1,3H2	AKXKFZDCRYJKTF-UHFFFAOYSA-N	C(CO)C=O	C(CO)C=O
C00971	4-Pyridoxolactone	C8H7NO3	0	165.146	4753-19-9	7-hydroxy-6-methyl-3H-furo[3,4-c]pyridin-1-one	4220	151228		InChI=1S/C8H7NO3/c1-4-7(10)6-5(2-9-4)3-12-8(6)11/h2,10H,3H2,1H3	HHPDVQLBYQFYFA-UHFFFAOYSA-N	CC1=NC=C2COC(=O)C2=C1O	CC1=NC=C2COC(=O)C2=C1O
C00972	Aromatic oxo acid	C3H3O3R					4221
C00973	Cyclomaltodextrin	(C6H10O5)n	0			(1S,3R,5R,6S,8R,10R,11S,13R,15R,16S,18R,20R,21R,22R,23R,24R,25R,26R,27R,28R)-5,10,15,20-tetrakis(hydroxymethyl)-2,4,7,9,12,14,17,19-octaoxapentacyclo[16.2.2.23,6.28,11.213,16]octacosane-21,22,23,24,25,26,27,28-octol	4222	101432358		InChI=1S/C24H40O20/c25-1-5-17-9(29)13(33)21(37-5)42-18-6(2-26)39-23(15(35)11(18)31)44-20-8(4-28)40-24(16(36)12(20)32)43-19-7(3-27)38-22(41-17)14(34)10(19)30/h5-36H,1-4H2/t5-,6-,7-,8-,9-,10-,11-,12-,13-,14-,15-,16-,17-,18-,19-,20-,21-,22-,23-,24-/m1/s1	CKMNPXWFAZLBNK-QOFYEYOWSA-N	C(C1C2C(C(C(O1)OC3C(OC(C(C3O)O)OC4C(OC(C(C4O)O)OC5C(OC(O2)C(C5O)O)CO)CO)CO)O)O)O	C([C@@H]1[C@@H]2[C@@H]([C@H]([C@H](O1)O[C@@H]3[C@H](O[C@@H]([C@@H]([C@H]3O)O)O[C@@H]4[C@H](O[C@@H]([C@@H]([C@H]4O)O)O[C@@H]5[C@H](O[C@H](O2)[C@@H]([C@H]5O)O)CO)CO)CO)O)O)O
C00974	Dihydrokaempferol	C15H12O6	0	288.252	480-20-6	(2R,3R)-3,5,7-trihydroxy-2-(4-hydroxyphenyl)-2,3-dihydrochromen-4-one	4223	122850	CHEMBL9323	InChI=1S/C15H12O6/c16-8-3-1-7(2-4-8)15-14(20)13(19)12-10(18)5-9(17)6-11(12)21-15/h1-6,14-18,20H/t14-,15+/m0/s1	PADQINQHPQKXNL-LSDHHAIUSA-N	C1=CC(=CC=C1C2C(C(=O)C3=C(C=C(C=C3O2)O)O)O)O	C1=CC(=CC=C1[C@@H]2[C@H](C(=O)C3=C(C=C(C=C3O2)O)O)O)O	7.75		1.96	2.12	1.48	neutral
C00975	Dihydroxyfumarate	C4H4O6	0	148.071	133-38-0	(E)-2,3-dihydroxybut-2-enedioic acid	4224	54678503	CHEMBL41028	InChI=1S/C4H4O6/c5-1(3(7)8)2(6)4(9)10/h5-6H,(H,7,8)(H,9,10)/b2-1+	BZCOSCNPHJNQBP-OWOJBTEDSA-N	C(=C(C(=O)O)O)(C(=O)O)O	C(=C(/C(=O)O)\O)(\C(=O)O)/O	2.26		-8.07	-1.08	-0.52	acid
C00976	GDP-D-mannuronate	C16H23N5O17P2	0	619.325		(2S,3S,4S,5S,6R)-6-[[[(2R,3S,4R,5R)-5-(2-amino-6-oxo-1H-purin-9-yl)-3,4-dihydroxyoxolan-2-yl]methoxy-hydroxyphosphoryl]oxy-hydroxyphosphoryl]oxy-3,4,5-trihydroxyoxane-2-carboxylic acid	4225	135398576		InChI=1S/C16H23N5O17P2/c17-16-19-11-4(12(27)20-16)18-2-21(11)13-8(25)5(22)3(35-13)1-34-39(30,31)38-40(32,33)37-15-9(26)6(23)7(24)10(36-15)14(28)29/h2-3,5-10,13,15,22-26H,1H2,(H,28,29)(H,30,31)(H,32,33)(H3,17,19,20,27)/t3-,5-,6+,7+,8-,9+,10+,13-,15-/m1/s1	DNBSDUDYNPJVCN-ZXTXFPBHSA-N	C1=NC2=C(N1C3C(C(C(O3)COP(=O)(O)OP(=O)(O)OC4C(C(C(C(O4)C(=O)O)O)O)O)O)O)N=C(NC2=O)N	C1=NC2=C(N1[C@H]3[C@@H]([C@@H]([C@H](O3)COP(=O)(O)OP(=O)(O)O[C@@H]4[C@H]([C@H]([C@@H]([C@H](O4)C(=O)O)O)O)O)O)O)N=C(NC2=O)N
C00977	L-Tryptophanamide	C11H13N3O	0	203.24	20696-57-5	(2S)-2-amino-3-(1H-indol-3-yl)propanamide	4226	439356	CHEMBL227123	InChI=1S/C11H13N3O/c12-9(11(13)15)5-7-6-14-10-4-2-1-3-8(7)10/h1-4,6,9,14H,5,12H2,(H2,13,15)/t9-/m0/s1	JLSKPBDKNIXMBS-VIFPVBQESA-N	C1=CC=C2C(=C1)C(=CN2)CC(C(=O)N)N	C1=CC=C2C(=C1)C(=CN2)C[C@@H](C(=O)N)N		7.97	-0.30	0.37	0.52	neutral
C00978	N-Acetylserotonin	C12H14N2O2	0	218.252	1210-83-9	N-[2-(5-hydroxy-1H-indol-3-yl)ethyl]acetamide	4227	903	CHEMBL33103	InChI=1S/C12H14N2O2/c1-8(15)13-5-4-9-7-14-12-3-2-10(16)6-11(9)12/h2-3,6-7,14,16H,4-5H2,1H3,(H,13,15)	MVAWJSIDNICKHF-UHFFFAOYSA-N	CC(=O)NCCC1=CNC2=C1C=C(C=C2)O	CC(=O)NCCC1=CNC2=C1C=C(C=C2)O	9.56		1.00	1.00	1.55	neutral
C00979	O-Acetyl-L-serine	C5H9NO4	0	147.129	5147-00-2	(2S)-3-acetyloxy-2-aminopropanoic acid	4228	99478	CHEMBL1234916	InChI=1S/C5H9NO4/c1-3(7)10-2-4(6)5(8)9/h4H,2,6H2,1H3,(H,8,9)/t4-/m0/s1	VZXPDPZARILFQX-BYPYZUCNSA-N	CC(=O)OCC(C(=O)O)N	CC(=O)OC[C@@H](C(=O)O)N	1.86	8.6	-3.47	-3.45	-1.04	zwitterion
C00980	Polyvinyl alcohol	(C2H4O)n			9002-89-5		4229
C00982	Renilla luciferin	C26H21N3O2	0	407.464	50909-86-9	2,8-dibenzyl-6-(4-hydroxyphenyl)imidazo[1,2-a]pyrazin-3-ol	4230	135398664		InChI=1S/C26H21N3O2/c30-21-13-11-20(12-14-21)24-17-29-25(22(27-24)15-18-7-3-1-4-8-18)28-23(26(29)31)16-19-9-5-2-6-10-19/h1-14,17,30-31H,15-16H2	MGTUVUVRFJVHAL-UHFFFAOYSA-N	C1=CC=C(C=C1)CC2=C(N3C=C(N=C(C3=N2)CC4=CC=CC=C4)C5=CC=C(C=C5)O)O	C1=CC=C(C=C1)CC2=C(N3C=C(N=C(C3=N2)CC4=CC=CC=C4)C5=CC=C(C=C5)O)O
C00984	alpha-D-Galactose	C6H12O6	0	180.156	3646-73-9	(2S,3R,4S,5R,6R)-6-(hydroxymethyl)oxane-2,3,4,5-tetrol	4231	439357	CHEMBL1233058 CHEMBL195923	InChI=1S/C6H12O6/c7-1-2-3(8)4(9)5(10)6(11)12-2/h2-11H,1H2/t2-,3+,4+,5-,6+/m1/s1	WQZGKKKJIJFFOK-PHYPRBDBSA-N	C(C1C(C(C(C(O1)O)O)O)O)O	C([C@@H]1[C@@H]([C@@H]([C@H]([C@H](O1)O)O)O)O)O	11.3		-2.93	-2.93	-3.22	neutral
C00985	p-Mercuribenzoate	C7H5HgO2R					4232
C00986	1,3-Diaminopropane	C3H10N2	0	74.1249	109-76-2	propane-1,3-diamine	4233	428	CHEMBL174324	InChI=1S/C3H10N2/c4-2-1-3-5/h1-5H2	XFNJVJPLKCPIBV-UHFFFAOYSA-N	C(CN)CN	C(CN)CN		10.17	-5.00	-1.36	-0.71	base
C00988	2-Phosphoglycolate	C2H5O6P	0	156.031		2-phosphonooxyacetic acid	4234	529	CHEMBL47181	InChI=1S/C2H5O6P/c3-2(4)1-8-9(5,6)7/h1H2,(H,3,4)(H2,5,6,7)	ASCFNMCAHFUBCO-UHFFFAOYSA-N	C(C(=O)O)OP(=O)(O)O	C(C(=O)O)OP(=O)(O)O	1.14		-7.93	-1.16	-0.82	acid
C00989	4-Hydroxybutanoic acid	C4H8O3	0	104.105	591-81-1	4-hydroxybutanoic acid	4235	10413	CHEMBL1342	InChI=1S/C4H8O3/c5-3-1-2-4(6)7/h5H,1-3H2,(H,6,7)	SJZRECIVHVDYJC-UHFFFAOYSA-N	C(CC(=O)O)CO	C(CC(=O)O)CO	4.44		-3.37	-0.51	-0.16	acid
C00990	5-Aminopentanamide	C5H12N2O	0	116.162		5-aminopentanamide	4236	439358		InChI=1S/C5H12N2O/c6-4-2-1-3-5(7)8/h1-4,6H2,(H2,7,8)	OTIAVLWNTIXJDO-UHFFFAOYSA-N	C(CCN)CC(=O)N	C(CCN)CC(=O)N
C00991	alpha-D-Aldose 1-phosphate						4237
C00992	Aquacob(III)alamin	C62H90CoN13O15P	1	1347.36	13422-52-1	cobalt(2+);[(2R,3S,4R,5S)-5-(5,6-dimethylbenzimidazol-1-yl)-4-hydroxy-2-(hydroxymethyl)oxolan-3-yl] [(2R)-1-[3-[(2R,3R,4Z,7S,9Z,12S,13S,14Z,17S,18S,19R)-2,13,18-tris(2-amino-2-oxoethyl)-7,12,17-tris(3-amino-3-oxopropyl)-3,5,8,8,13,15,18,19-octamethyl-2,7,12,17-tetrahydro-1H-corrin-21-id-3-yl]propanoylamino]propan-2-yl] hydrogen phosphate;hydrate	4238	24892723		InChI=1S/C62H90N13O14P.Co.H2O/c1-29-20-39-40(21-30(29)2)75(28-70-39)57-52(84)53(41(27-76)87-57)89-90(85,86)88-31(3)26-69-49(83)18-19-59(8)37(22-46(66)80)56-62(11)61(10,25-48(68)82)36(14-17-45(65)79)51(74-62)33(5)55-60(9,24-47(67)81)34(12-15-43(63)77)38(71-55)23-42-58(6,7)35(13-16-44(64)78)50(72-42)32(4)54(59)73-56;;/h20-21,23,28,31,34-37,41,52-53,56-57,76,84H,12-19,22,24-27H2,1-11H3,(H15,63,64,65…	DQOCFCZRZOAIBN-UVKKECPRSA-M	CC1=CC2=C(C=C1C)N(C=N2)C3C(C(C(O3)CO)OP(=O)(O)OC(C)CNC(=O)CCC4(C(C5C6(C(C(C(=N6)C(=C7C(C(C(=N7)C=C8C(C(C(=N8)C(=C4[N-]5)C)CCC(=O)N)(C)C)CCC(=O)N)(C)CC(=O)N)C)CCC(=O)N)(C)CC(=O)N)C)CC(=O)N)C)O.O.[Co+2]	CC1=CC2=C(C=C1C)N(C=N2)[C@@H]3[C@@H]([C@@H]([C@H](O3)CO)OP(=O)(O)O[C@H](C)CNC(=O)CC[C@@]\4([C@H](C5[C@]6([C@@]([C@@H](C(=N6)/C(=C\7/[C@@]([C@@H](C(=N7)/C=C\8/C([C@@H](C(=N8)/C(=C4\[N-]5)/C)CCC(=O)N)(C)C)CCC(=O)N)(C)CC(=O)N)/C)CCC(=O)N)(C)CC(=O)N)C)CC(=O)N)C)O.O.[Co+2]
C00993	D-Alanyl-D-alanine	C6H12N2O3	0	160.171	923-16-0	(2R)-2-[[(2R)-2-aminopropanoyl]amino]propanoic acid	4239	5460362	CHEMBL299420	InChI=1S/C6H12N2O3/c1-3(7)5(9)8-4(2)6(10)11/h3-4H,7H2,1-2H3,(H,8,9)(H,10,11)/t3-,4-/m1/s1	DEFJQIDDEAULHB-QWWZWVQMSA-N	CC(C(=O)NC(C)C(=O)O)N	C[C@H](C(=O)N[C@H](C)C(=O)O)N	3.73	8.39	-3.42	-3.38	-1.08	acid
C00994	D-Prephenyllactate	C13H14O8	0	298.245		1-(2-carboxy-2-oxoethyl)-4-[(2R)-2-hydroxypropanoyl]oxycyclohexa-2,5-diene-1-carboxylic acid	4240	439361		InChI=1S/C13H14O8/c1-7(14)11(18)21-8-2-4-13(5-3-8,12(19)20)6-9(15)10(16)17/h2-5,7-8,14H,6H2,1H3,(H,16,17)(H,19,20)/t7-,8?,13?/m1/s1	LNGMWZFHTXFDNM-UYVLXELHSA-N	CC(C(=O)OC1C=CC(C=C1)(CC(=O)C(=O)O)C(=O)O)O	C[C@H](C(=O)OC1C=CC(C=C1)(CC(=O)C(=O)O)C(=O)O)O
C00995	Ferricytochrome b1						4241
C00996	Ferricytochrome b5				9035-39-6		4242
C00997	Ferricytochrome c2				9035-43-2		4243
C00998	Ferrocytochrome b1						4244
C00999	Ferrocytochrome b5						4245
C01000	Ferrocytochrome c2						4246
C01001	Formylmethanofuran	C35H44N4O16	0	776.741	94483-60-0	7-[[(1S)-1-carboxy-4-[[(1S)-1-carboxy-4-[2-[4-[[5-(formamidomethyl)furan-3-yl]methoxy]phenyl]ethylamino]-4-oxobutyl]amino]-4-oxobutyl]amino]-7-oxoheptane-1,3,4-tricarboxylic acid	4247	21122662		InChI=1S/C35H44N4O16/c40-19-36-16-23-15-21(18-55-23)17-54-22-3-1-20(2-4-22)13-14-37-28(41)10-7-26(34(50)51)39-30(43)11-8-27(35(52)53)38-29(42)9-5-24(32(46)47)25(33(48)49)6-12-31(44)45/h1-4,15,18-19,24-27H,5-14,16-17H2,(H,36,40)(H,37,41)(H,38,42)(H,39,43)(H,44,45)(H,46,47)(H,48,49)(H,50,51)(H,52,53)/t24?,25?,26-,27-/m0/s1	RGBIJPWAWLXPOC-NBAFEDJBSA-N	C1=CC(=CC=C1CCNC(=O)CCC(C(=O)O)NC(=O)CCC(C(=O)O)NC(=O)CCC(C(CCC(=O)O)C(=O)O)C(=O)O)OCC2=COC(=C2)CNC=O	C1=CC(=CC=C1CCNC(=O)CC[C@@H](C(=O)O)NC(=O)CC[C@@H](C(=O)O)NC(=O)CCC(C(CCC(=O)O)C(=O)O)C(=O)O)OCC2=COC(=C2)CNC=O
C01002	Hexose 1-phosphate	C6H13O9P	0	260.136		[3,4,5-trihydroxy-6-(hydroxymethyl)oxan-2-yl] dihydrogen phosphate	4248	466		InChI=1S/C6H13O9P/c7-1-2-3(8)4(9)5(10)6(14-2)15-16(11,12)13/h2-10H,1H2,(H2,11,12,13)	HXXFSFRBOHSIMQ-UHFFFAOYSA-N	C(C1C(C(C(C(O1)OP(=O)(O)O)O)O)O)O	C(C1C(C(C(C(O1)OP(=O)(O)O)O)O)O)O
C01003	Myosin light chain	C4H6N2O3R2					4249
C01004	N-Methylnicotinate	C7H7NO2	0	137.136	535-83-1	1-methylpyridin-1-ium-3-carboxylate	4250	5570	CHEMBL1187085 CHEMBL350675	InChI=1S/C7H7NO2/c1-8-4-2-3-6(5-8)7(9)10/h2-5H,1H3	WWNNZCOKKKDOPX-UHFFFAOYSA-N	C[N+]1=CC=CC(=C1)C(=O)[O-]	C[N+]1=CC=CC(=C1)C(=O)[O-]	2.78		-3.76	-3.53	0.21	acid
C01005	O-Phospho-L-serine	C3H8NO6P	0	185.072	407-41-0	(2S)-2-amino-3-phosphonooxypropanoic acid	4251	68841	CHEMBL284377	InChI=1S/C3H8NO6P/c4-2(3(5)6)1-10-11(7,8)9/h2H,1,4H2,(H,5,6)(H2,7,8,9)/t2-/m0/s1	BZQFBWGGLXLEPQ-REOHCLBHSA-N	C(C(C(=O)O)N)OP(=O)(O)O	C([C@@H](C(=O)O)N)OP(=O)(O)O	1.2	9.39	-7.32	-3.18	-1.49	zwitterion
C01007	Reduced riboflavin	C17H22N4O6	0	378.38		7,8-dimethyl-10-[(2S,3S,4R)-2,3,4,5-tetrahydroxypentyl]-1,5-dihydrobenzo[g]pteridine-2,4-dione	4252	14080393		InChI=1S/C17H22N4O6/c1-7-3-9-10(4-8(7)2)21(5-11(23)14(25)12(24)6-22)15-13(18-9)16(26)20-17(27)19-15/h3-4,11-12,14,18,22-25H,5-6H2,1-2H3,(H2,19,20,26,27)/t11-,12+,14-/m0/s1	SGSVWAYHEWEQET-SCRDCRAPSA-N	CC1=CC2=C(C=C1C)N(C3=C(N2)C(=O)NC(=O)N3)CC(C(C(CO)O)O)O	CC1=CC2=C(C=C1C)N(C3=C(N2)C(=O)NC(=O)N3)C[C@@H]([C@@H]([C@@H](CO)O)O)O
C01008	Trimethylsulfonium	C3H9S	1	77.1686	676-84-6	trimethylsulfanium	4253	1147	CHEMBL1237171	InChI=1S/C3H9S/c1-4(2)3/h1-3H3/q+1	NRZWQKGABZFFKE-UHFFFAOYSA-N	C[S+](C)C	C[S+](C)C			-0.08	-0.08	0.49	neutral
C01009	UDP-2-deoxyglucose	C15H24N2O16P2	0	550.302		[(2R,4R,5S,6R)-4,5-dihydroxy-6-(hydroxymethyl)oxan-2-yl] [[(2R,3S,4R,5R)-5-(2,4-dioxopyrimidin-1-yl)-3,4-dihydroxyoxolan-2-yl]methoxy-hydroxyphosphoryl] hydrogen phosphate	4254	20776698		InChI=1S/C15H24N2O16P2/c18-4-7-11(21)6(19)3-10(30-7)32-35(27,28)33-34(25,26)29-5-8-12(22)13(23)14(31-8)17-2-1-9(20)16-15(17)24/h1-2,6-8,10-14,18-19,21-23H,3-5H2,(H,25,26)(H,27,28)(H,16,20,24)/t6-,7-,8-,10-,11+,12-,13-,14-/m1/s1	MEJLHDUXDMCALH-GUBZJDGZSA-N	C1C(C(C(OC1OP(=O)(O)OP(=O)(O)OCC2C(C(C(O2)N3C=CC(=O)NC3=O)O)O)CO)O)O	C1[C@H]([C@@H]([C@H](O[C@@H]1OP(=O)(O)OP(=O)(O)OC[C@@H]2[C@H]([C@H]([C@@H](O2)N3C=CC(=O)NC3=O)O)O)CO)O)O
C01010	Urea-1-carboxylate	C2H4N2O3	0	104.065	625-78-5	carbamoylcarbamic acid	4255	150833		InChI=1S/C2H4N2O3/c3-1(5)4-2(6)7/h(H,6,7)(H3,3,4,5)	AVWRKZWQTYIKIY-UHFFFAOYSA-N	C(=O)(N)NC(=O)O	C(=O)(N)NC(=O)O
C01011	(3S)-Citramalyl-CoA	C26H42N7O20P3S	0	897.633		(2S)-4-[2-[3-[[(2R)-4-[[[(2R,3S,4R,5R)-5-(6-aminopurin-9-yl)-4-hydroxy-3-phosphonooxyoxolan-2-yl]methoxy-hydroxyphosphoryl]oxy-hydroxyphosphoryl]oxy-2-hydroxy-3,3-dimethylbutanoyl]amino]propanoylamino]ethylsulfanyl]-2-hydroxy-2-methyl-4-oxobutanoic acid	4256	11966212		InChI=1S/C26H42N7O20P3S/c1-25(2,19(37)22(38)29-5-4-14(34)28-6-7-57-15(35)8-26(3,41)24(39)40)10-50-56(47,48)53-55(45,46)49-9-13-18(52-54(42,43)44)17(36)23(51-13)33-12-32-16-20(27)30-11-31-21(16)33/h11-13,17-19,23,36-37,41H,4-10H2,1-3H3,(H,28,34)(H,29,38)(H,39,40)(H,45,46)(H,47,48)(H2,27,30,31)(H2,42,43,44)/t13-,17-,18-,19+,23-,26+/m1/s1	XYGOWHUIVNMEIA-XBVYHAPZSA-N	CC(C)(COP(=O)(O)OP(=O)(O)OCC1C(C(C(O1)N2C=NC3=C(N=CN=C32)N)O)OP(=O)(O)O)C(C(=O)NCCC(=O)NCCSC(=O)CC(C)(C(=O)O)O)O	C[C@](CC(=O)SCCNC(=O)CCNC(=O)[C@@H](C(C)(C)COP(=O)(O)OP(=O)(O)OC[C@@H]1[C@H]([C@H]([C@@H](O1)N2C=NC3=C(N=CN=C32)N)O)OP(=O)(O)O)O)(C(=O)O)O
C01012	(R)-Pantolactone	C6H10O3	0	130.142	599-04-2	(3R)-3-hydroxy-4,4-dimethyloxolan-2-one	4257	439368	CHEMBL4587869	InChI=1S/C6H10O3/c1-6(2)3-9-5(8)4(6)7/h4,7H,3H2,1-2H3/t4-/m0/s1	SERHXTVXHNVDKA-BYPYZUCNSA-N	CC1(COC(=O)C1O)C	CC1(COC(=O)[C@@H]1O)C	12.23		0.18	0.18	-0.07	neutral
C01013	3-Hydroxypropanoate	C3H6O3	0	90.0779	503-66-2	3-hydroxypropanoic acid	4258	68152	CHEMBL1205969	InChI=1S/C3H6O3/c4-2-1-3(5)6/h4H,1-2H2,(H,5,6)	ALRHLSYJTWAHJZ-UHFFFAOYSA-N	C(CO)C(=O)O	C(CO)C(=O)O	4.2		-3.84	-0.80	-0.55	acid
C01014	3-Isopropylcatechol	C9H12O2	0	152.19	2138-48-9	3-propan-2-ylbenzene-1,2-diol	4259	16498		InChI=1S/C9H12O2/c1-6(2)7-4-3-5-8(10)9(7)11/h3-6,10-11H,1-2H3	XLZHGKDRKSKCAU-UHFFFAOYSA-N	CC(C)C1=C(C(=CC=C1)O)O	CC(C)C1=C(C(=CC=C1)O)O
C01015	cis-4-Hydroxy-L-proline	C5H9NO3	0	131.13	618-27-9	(2S,4S)-4-hydroxypyrrolidine-2-carboxylic acid	4260	440015	CHEMBL1233477	InChI=1S/C5H9NO3/c7-3-1-4(5(8)9)6-2-3/h3-4,6-7H,1-2H2,(H,8,9)/t3-,4-/m0/s1	PMMYEEVYMWASQN-IMJSIDKUSA-N	C1C(CNC1C(=O)O)O	C1[C@@H](CN[C@@H]1C(=O)O)O	1.64	10.62	-3.72	-3.72	-1.21	zwitterion
C01016	5'-Phosphomonoester	C5H10O7PR					4261
C01017	5-Hydroxytryptophan	C11H12N2O3	0	220.225	56-69-9	2-amino-3-(5-hydroxy-1H-indol-3-yl)propanoic acid	4262	144	CHEMBL162789	InChI=1S/C11H12N2O3/c12-9(11(15)16)3-6-5-13-10-2-1-7(14)4-8(6)10/h1-2,4-5,9,13-14H,3,12H2,(H,15,16)	LDCYZAJDBXYCGN-UHFFFAOYSA-N	C1=CC2=C(C=C1O)C(=CN2)CC(C(=O)O)N	C1=CC2=C(C=C1O)C(=CN2)CC(C(=O)O)N	2.15	9.18	-1.40	-1.39	0.83	zwitterion
C01018	6-Deoxy-D-galactose	C6H12O5	0	164.156	3615-37-0	(3R,4S,5R,6R)-6-methyloxane-2,3,4,5-tetrol	4263	19466	CHEMBL2093892 CHEMBL609880	InChI=1S/C6H12O5/c1-2-3(7)4(8)5(9)6(10)11-2/h2-10H,1H3/t2-,3+,4+,5-,6?/m1/s1	SHZGCJCMOBCMKK-SVZMEOIVSA-N	CC1C(C(C(C(O1)O)O)O)O	C[C@@H]1[C@@H]([C@@H]([C@H](C(O1)O)O)O)O	11.3		-1.89	-1.89	-2.19	neutral
C01019	6-Deoxy-L-galactose	C6H12O5	0	164.156	2438-80-4	(3S,4R,5S,6S)-6-methyloxane-2,3,4,5-tetrol	4264	17106	CHEMBL469449	InChI=1S/C6H12O5/c1-2-3(7)4(8)5(9)6(10)11-2/h2-10H,1H3/t2-,3+,4+,5-,6?/m0/s1	SHZGCJCMOBCMKK-DHVFOXMCSA-N	CC1C(C(C(C(O1)O)O)O)O	C[C@H]1[C@H]([C@H]([C@@H](C(O1)O)O)O)O	11.3		-1.89	-1.89	-2.19	neutral
C01020	6-Hydroxynicotinate	C6H5NO3	0	139.109	5006-66-6	6-oxo-1H-pyridine-3-carboxylic acid	4265	72924	CHEMBL95293	InChI=1S/C6H5NO3/c8-5-2-1-4(3-7-5)6(9)10/h1-3H,(H,7,8)(H,9,10)	BLHCMGRVFXRYRN-UHFFFAOYSA-N	C1=CC(=O)NC=C1C(=O)O	C1=CC(=O)NC=C1C(=O)O	3.78	1.5	-2.57	0.70	0.49	acid
C01021	Aromatic amino acid	C3H6NO2R					4266
C01022	Caldesmon phosphate						4267
C01023	Dihydrostreptomycin	C21H41N7O12	0	583.59	128-46-1	2-[(1R,2R,3S,4R,5R,6S)-3-(diaminomethylideneamino)-4-[(2R,3R,4R,5S)-3-[(2S,3S,4S,5R,6S)-4,5-dihydroxy-6-(hydroxymethyl)-3-(methylamino)oxan-2-yl]oxy-4-hydroxy-4-(hydroxymethyl)-5-methyloxolan-2-yl]oxy-2,5,6-trihydroxycyclohexyl]guanidine	4268	439369	CHEMBL1950576	InChI=1S/C21H41N7O12/c1-5-21(36,4-30)16(40-17-9(26-2)13(34)10(31)6(3-29)38-17)18(37-5)39-15-8(28-20(24)25)11(32)7(27-19(22)23)12(33)14(15)35/h5-18,26,29-36H,3-4H2,1-2H3,(H4,22,23,27)(H4,24,25,28)/t5-,6-,7+,8-,9-,10-,11+,12-,13-,14+,15+,16-,17-,18-,21+/m0/s1	ASXBYYWOLISCLQ-HZYVHMACSA-N	CC1C(C(C(O1)OC2C(C(C(C(C2O)O)N=C(N)N)O)N=C(N)N)OC3C(C(C(C(O3)CO)O)O)NC)(CO)O	C[C@H]1[C@@]([C@H]([C@@H](O1)O[C@@H]2[C@H]([C@@H]([C@H]([C@@H]([C@H]2O)O)N=C(N)N)O)N=C(N)N)O[C@H]3[C@H]([C@@H]([C@H]([C@@H](O3)CO)O)O)NC)(CO)O	11.91	11.2	-12.52	-7.35	-7.95	base
C01024	Hydroxymethylbilane	C40H46N4O17	0	854.81	71861-60-4	3-[5-[[3-(2-carboxyethyl)-5-[[3-(2-carboxyethyl)-5-[[3-(2-carboxyethyl)-4-(carboxymethyl)-5-(hydroxymethyl)-1H-pyrrol-2-yl]methyl]-4-(carboxymethyl)-1H-pyrrol-2-yl]methyl]-4-(carboxymethyl)-1H-pyrrol-2-yl]methyl]-4-(carboxymethyl)-1H-pyrrol-3-yl]propanoic acid	4269	788	CHEMBL273676	InChI=1S/C40H46N4O17/c45-17-32-25(12-40(60)61)21(4-8-36(52)53)29(44-32)15-31-24(11-39(58)59)20(3-7-35(50)51)28(43-31)14-30-23(10-38(56)57)19(2-6-34(48)49)27(42-30)13-26-22(9-37(54)55)18(16-41-26)1-5-33(46)47/h16,41-45H,1-15,17H2,(H,46,47)(H,48,49)(H,50,51)(H,52,53)(H,54,55)(H,56,57)(H,58,59)(H,60,61)	WDFJYRZCZIUBPR-UHFFFAOYSA-N	C1=C(C(=C(N1)CC2=C(C(=C(N2)CC3=C(C(=C(N3)CC4=C(C(=C(N4)CO)CC(=O)O)CCC(=O)O)CC(=O)O)CCC(=O)O)CC(=O)O)CCC(=O)O)CC(=O)O)CCC(=O)O	C1=C(C(=C(N1)CC2=C(C(=C(N2)CC3=C(C(=C(N3)CC4=C(C(=C(N4)CO)CC(=O)O)CCC(=O)O)CC(=O)O)CCC(=O)O)CC(=O)O)CCC(=O)O)CC(=O)O)CCC(=O)O	3.25		-23.19	0.97	1.84	acid
C01025	Lipid hydroperoxide	HO2R					4270
C01026	N,N-Dimethylglycine	C4H9NO2	0	103.12	1118-68-9	2-(dimethylamino)acetic acid	4271	673		InChI=1S/C4H9NO2/c1-5(2)3-4(6)7/h3H2,1-2H3,(H,6,7)	FFDGPVCHZBVARC-UHFFFAOYSA-N	CN(C)CC(=O)O	CN(C)CC(=O)O
C01028	N6-Hydroxy-L-lysine	C6H14N2O3	0	162.187		(2S)-2-amino-6-(hydroxyamino)hexanoic acid	4272	439370		InChI=1S/C6H14N2O3/c7-5(6(9)10)3-1-2-4-8-11/h5,8,11H,1-4,7H2,(H,9,10)/t5-/m0/s1	FZQOIMPLZAYIKU-YFKPBYRVSA-N	C(CCNO)CC(C(=O)O)N	C(CCNO)C[C@@H](C(=O)O)N
C01029	N8-Acetylspermidine	C9H21N3O	0	187.282	13431-24-8	N-[4-(3-aminopropylamino)butyl]acetamide	4273	123689	CHEMBL78630	InChI=1S/C9H21N3O/c1-9(13)12-8-3-2-6-11-7-4-5-10/h11H,2-8,10H2,1H3,(H,12,13)	FONIWJIDLJEJTL-UHFFFAOYSA-N	CC(=O)NCCCCNCCCN	CC(=O)NCCCCNCCCN		10.29	-4.78	-1.33	-0.16	base
C01031	S-Formylglutathione	C11H17N3O7S	0	335.334	50409-81-9	(2S)-2-amino-5-[[(2R)-1-(carboxymethylamino)-3-formylsulfanyl-1-oxopropan-2-yl]amino]-5-oxopentanoic acid	4274	189122		InChI=1S/C11H17N3O7S/c12-6(11(20)21)1-2-8(16)14-7(4-22-5-15)10(19)13-3-9(17)18/h5-7H,1-4,12H2,(H,13,19)(H,14,16)(H,17,18)(H,20,21)/t6-,7-/m0/s1	FHXAGOICBFGEBF-BQBZGAKWSA-N	C(CC(=O)NC(CSC=O)C(=O)NCC(=O)O)C(C(=O)O)N	C(CC(=O)N[C@@H](CSC=O)C(=O)NCC(=O)O)[C@@H](C(=O)O)N
C01032	alpha-L-Arabinoside	C5H9O5R					4275
C01033	2-Methylbutanoyl-CoA	C26H44N7O17P3S	0	851.65		S-[2-[3-[[(2R)-4-[[[(2R,3S,4R,5R)-5-(6-aminopurin-9-yl)-4-hydroxy-3-phosphonooxyoxolan-2-yl]methoxy-hydroxyphosphoryl]oxy-hydroxyphosphoryl]oxy-2-hydroxy-3,3-dimethylbutanoyl]amino]propanoylamino]ethyl] 2-methylbutanethioate	4276	11966141		InChI=1S/C26H44N7O17P3S/c1-5-14(2)25(38)54-9-8-28-16(34)6-7-29-23(37)20(36)26(3,4)11-47-53(44,45)50-52(42,43)46-10-15-19(49-51(39,40)41)18(35)24(48-15)33-13-32-17-21(27)30-12-31-22(17)33/h12-15,18-20,24,35-36H,5-11H2,1-4H3,(H,28,34)(H,29,37)(H,42,43)(H,44,45)(H2,27,30,31)(H2,39,40,41)/t14?,15-,18-,19-,20+,24-/m1/s1	LYNVNYDEQMMNMZ-XGXNYEOVSA-N	CCC(C)C(=O)SCCNC(=O)CCNC(=O)C(C(C)(C)COP(=O)(O)OP(=O)(O)OCC1C(C(C(O1)N2C=NC3=C(N=CN=C32)N)O)OP(=O)(O)O)O	CCC(C)C(=O)SCCNC(=O)CCNC(=O)[C@@H](C(C)(C)COP(=O)(O)OP(=O)(O)OC[C@@H]1[C@H]([C@H]([C@@H](O1)N2C=NC3=C(N=CN=C32)N)O)OP(=O)(O)O)O
C01034	3-Oxo-Delta5-steroid	C19H28O	0	272.425		10,13-dimethyl-1,2,4,7,8,9,11,12,14,15,16,17-dodecahydrocyclopenta[a]phenanthren-3-one	4277	439372		InChI=1S/C19H28O/c1-18-9-3-4-16(18)15-6-5-13-12-14(20)7-11-19(13,2)17(15)8-10-18/h5,15-17H,3-4,6-12H2,1-2H3	BTWXCZBMTLSXQW-UHFFFAOYSA-N	CC12CCCC1C3CC=C4CC(=O)CCC4(C3CC2)C	CC12CCCC1C3CC=C4CC(=O)CCC4(C3CC2)C
C01035	4-Guanidinobutanoate	C5H11N3O2	0	145.16		4-(diaminomethylideneamino)butanoic acid	4278	500	CHEMBL21157	InChI=1S/C5H11N3O2/c6-5(7)8-3-1-2-4(9)10/h1-3H2,(H,9,10)(H4,6,7,8)	TUHVEAJXIMEOSA-UHFFFAOYSA-N	C(CC(=O)O)CN=C(N)N	C(CC(=O)O)CN=C(N)N	4.15	12.54	-2.60	-2.60	-0.67	zwitterion
C01036	4-Maleylacetoacetate	C8H8O6	0	200.145	5698-52-2	(Z)-4,6-dioxooct-2-enedioic acid	4279	5280393	CHEMBL1743220	InChI=1S/C8H8O6/c9-5(1-2-7(11)12)3-6(10)4-8(13)14/h1-2H,3-4H2,(H,11,12)(H,13,14)/b2-1-	GACSIVHAIFQKTC-UPHRSURJSA-N	C(C(=O)CC(=O)O)C(=O)C=CC(=O)O	C(C(=O)CC(=O)O)C(=O)/C=C\C(=O)O	2.54		-6.38	0.40	-0.37	acid
C01037	7,8-Diaminononanoate	C9H20N2O2	0	188.267		7,8-diaminononanoic acid	4280	652		InChI=1S/C9H20N2O2/c1-7(10)8(11)5-3-2-4-6-9(12)13/h7-8H,2-6,10-11H2,1H3,(H,12,13)	KCEGBPIYGIWCDH-UHFFFAOYSA-N	CC(C(CCCCCC(=O)O)N)N	CC(C(CCCCCC(=O)O)N)N
C01040	L-Gulono-1,4-lactone	C6H10O6	0	178.14	1128-23-0	(3S,4R,5R)-5-[(1S)-1,2-dihydroxyethyl]-3,4-dihydroxyoxolan-2-one	4282	439373	CHEMBL509311	InChI=1S/C6H10O6/c7-1-2(8)5-3(9)4(10)6(11)12-5/h2-5,7-10H,1H2/t2-,3+,4-,5+/m0/s1	SXZYCXMUPBBULW-SKNVOMKLSA-N	C(C(C1C(C(C(=O)O1)O)O)O)O	C([C@@H]([C@@H]1[C@@H]([C@@H](C(=O)O1)O)O)O)O	11.62		-2.75	-2.75	-3.01	neutral
C01041	Monodehydroascorbate	C6H7O6	0	175.116			4283	5483640		InChI=1S/C6H7O6/c7-1-2(8)5-3(9)4(10)6(11)12-5/h2,5,7-8,10H,1H2/t2-,5+/m0/s1	LHFJOBMTAJJOTB-JLAZNSOCSA-N	C(C(C1C(=O)C(=C(O1)[O])O)O)O	C([C@@H]([C@@H]1C(=O)C(=C(O1)[O])O)O)O
C01042	N-Acetyl-L-aspartate	C6H9NO5	0	175.139	997-55-7	(2S)-2-acetamidobutanedioic acid	4284	65065	CHEMBL1162494	InChI=1S/C6H9NO5/c1-3(8)7-4(6(11)12)2-5(9)10/h4H,2H2,1H3,(H,7,8)(H,9,10)(H,11,12)/t4-/m0/s1	OTCCIMWXFLJLIA-BYPYZUCNSA-N	CC(=O)NC(CC(=O)O)C(=O)O	CC(=O)N[C@@H](CC(=O)O)C(=O)O	3.41		-6.86	-1.40	-0.95	acid
C01043	N-Carbamoylsarcosine	C4H8N2O3	0	132.118		2-[carbamoyl(methyl)amino]acetic acid	4285	439375		InChI=1S/C4H8N2O3/c1-6(4(5)9)2-3(7)8/h2H2,1H3,(H2,5,9)(H,7,8)	SREKYKXYSQMOIB-UHFFFAOYSA-N	CN(CC(=O)O)C(=O)N	CN(CC(=O)O)C(=O)N
C01044	N-Formyl-L-aspartate	C5H7NO5	0	161.113	19427-28-2	(2S)-2-formamidobutanedioic acid	4286	88052		InChI=1S/C5H7NO5/c7-2-6-3(5(10)11)1-4(8)9/h2-3H,1H2,(H,6,7)(H,8,9)(H,10,11)/t3-/m0/s1	MQUUQXIFCBBFDP-VKHMYHEASA-N	C(C(C(=O)O)NC=O)C(=O)O	C([C@@H](C(=O)O)NC=O)C(=O)O
C01045	N-Formyl-L-glutamate	C6H9NO5	0	175.139		(2S)-2-formamidopentanedioic acid	4287	439376		InChI=1S/C6H9NO5/c8-3-7-4(6(11)12)1-2-5(9)10/h3-4H,1-2H2,(H,7,8)(H,9,10)(H,11,12)/t4-/m0/s1	ADZLWSMFHHHOBV-BYPYZUCNSA-N	C(CC(=O)O)C(C(=O)O)NC=O	C(CC(=O)O)[C@@H](C(=O)O)NC=O
C01046	N-Methyl-L-glutamate	C6H11NO4	0	161.156		(2S)-2-(methylamino)pentanedioic acid	4288	439377		InChI=1S/C6H11NO4/c1-7-4(6(10)11)2-3-5(8)9/h4,7H,2-3H2,1H3,(H,8,9)(H,10,11)/t4-/m0/s1	XLBVNMSMFQMKEY-BYPYZUCNSA-N	CNC(CCC(=O)O)C(=O)O	CN[C@@H](CCC(=O)O)C(=O)O
C01047	N5-Ethyl-L-glutamine	C7H14N2O3	0	174.198	3081-61-6	(2S)-2-amino-5-(ethylamino)-5-oxopentanoic acid	4289	439378	CHEMBL3039113	InChI=1S/C7H14N2O3/c1-2-9-6(10)4-3-5(8)7(11)12/h5H,2-4,8H2,1H3,(H,9,10)(H,11,12)/t5-/m0/s1	DATAGRPVKZEWHA-YFKPBYRVSA-N	CCNC(=O)CCC(C(=O)O)N	CCNC(=O)CC[C@@H](C(=O)O)N	2.35	9.31	-3.43	-3.42	-0.69	zwitterion
C01048	Polyprenyl phosphate	C5H11O4P(C5H8)n	0			[(2E)-3,7-dimethylocta-2,6-dienyl] dihydrogen phosphate	4290	5280394		InChI=1S/C10H19O4P/c1-9(2)5-4-6-10(3)7-8-14-15(11,12)13/h5,7H,4,6,8H2,1-3H3,(H2,11,12,13)/b10-7+	FFOWJDCTFSWUMJ-JXMROGBWSA-N	CC(=CCCC(=CCOP(=O)(O)O)C)C	CC(=CCC/C(=C/COP(=O)(O)O)/C)C
C01050	UDP-N-acetylmuramate	C20H31N3O19P2	0	679.416		(2R)-2-[(2R,3R,4R,5S,6R)-3-acetamido-2-[[[(2R,3S,4R,5R)-5-(2,4-dioxopyrimidin-1-yl)-3,4-dihydroxyoxolan-2-yl]methoxy-hydroxyphosphoryl]oxy-hydroxyphosphoryl]oxy-5-hydroxy-6-(hydroxymethyl)oxan-4-yl]oxypropanoic acid	4292	11006912		InChI=1S/C20H31N3O19P2/c1-7(18(30)31)38-16-12(21-8(2)25)19(40-9(5-24)14(16)28)41-44(35,36)42-43(33,34)37-6-10-13(27)15(29)17(39-10)23-4-3-11(26)22-20(23)32/h3-4,7,9-10,12-17,19,24,27-29H,5-6H2,1-2H3,(H,21,25)(H,30,31)(H,33,34)(H,35,36)(H,22,26,32)/t7-,9-,10-,12-,13-,14-,15-,16-,17-,19-/m1/s1	NQBRVZNDBBMBLJ-MQTLHLSBSA-N	CC(C(=O)O)OC1C(C(OC(C1O)CO)OP(=O)(O)OP(=O)(O)OCC2C(C(C(O2)N3C=CC(=O)NC3=O)O)O)NC(=O)C	C[C@H](C(=O)O)O[C@@H]1[C@H]([C@H](O[C@@H]([C@H]1O)CO)OP(=O)(O)OP(=O)(O)OC[C@@H]2[C@H]([C@H]([C@@H](O2)N3C=CC(=O)NC3=O)O)O)NC(=O)C
C01051	Uroporphyrinogen III	C40H44N4O16	0	836.795	1976-85-8	3-[7,12,18-tris(2-carboxyethyl)-3,8,13,17-tetrakis(carboxymethyl)-5,10,15,20,21,22,23,24-octahydroporphyrin-2-yl]propanoic acid	4293	1179		InChI=1S/C40H44N4O16/c45-33(46)5-1-17-21(9-37(53)54)29-14-27-19(3-7-35(49)50)22(10-38(55)56)30(43-27)15-28-20(4-8-36(51)52)24(12-40(59)60)32(44-28)16-31-23(11-39(57)58)18(2-6-34(47)48)26(42-31)13-25(17)41-29/h41-44H,1-16H2,(H,45,46)(H,47,48)(H,49,50)(H,51,52)(H,53,54)(H,55,56)(H,57,58)(H,59,60)	HUHWZXWWOFSFKF-UHFFFAOYSA-N	C1C2=C(C(=C(N2)CC3=C(C(=C(N3)CC4=C(C(=C(N4)CC5=C(C(=C1N5)CCC(=O)O)CC(=O)O)CC(=O)O)CCC(=O)O)CC(=O)O)CCC(=O)O)CC(=O)O)CCC(=O)O	C1C2=C(C(=C(N2)CC3=C(C(=C(N3)CC4=C(C(=C(N4)CC5=C(C(=C1N5)CCC(=O)O)CC(=O)O)CC(=O)O)CCC(=O)O)CC(=O)O)CCC(=O)O)CC(=O)O)CCC(=O)O
C01053	(R)-4-Dehydropantoate	C6H10O4	0	146.141		(2R)-2-hydroxy-3,3-dimethyl-4-oxobutanoic acid	4294	5460160		InChI=1S/C6H10O4/c1-6(2,3-7)4(8)5(9)10/h3-4,8H,1-2H3,(H,9,10)/t4-/m0/s1	HVMPYIKTQSOMHA-BYPYZUCNSA-N	CC(C)(C=O)C(C(=O)O)O	CC(C)(C=O)[C@H](C(=O)O)O
C01054	(S)-2,3-Epoxysqualene	C30H50O	0	426.717		(3S)-2,2-dimethyl-3-[(3E,7E,11E,15E)-3,7,12,16,20-pentamethylhenicosa-3,7,11,15,19-pentaenyl]oxirane	4295	5459811		InChI=1S/C30H50O/c1-24(2)14-11-17-27(5)20-12-18-25(3)15-9-10-16-26(4)19-13-21-28(6)22-23-29-30(7,8)31-29/h14-16,20-21,29H,9-13,17-19,22-23H2,1-8H3/b25-15+,26-16+,27-20+,28-21+/t29-/m0/s1	QYIMSPSDBYKPPY-RSKUXYSASA-N	CC(=CCCC(=CCCC(=CCCC=C(C)CCC=C(C)CCC1C(O1)(C)C)C)C)C	CC(=CCC/C(=C/CC/C(=C/CC/C=C(\C)/CC/C=C(\C)/CC[C@H]1C(O1)(C)C)/C)/C)C
C01056	(S)-6-Hydroxynicotine	C10H14N2O	0	178.231		5-[(2S)-1-methylpyrrolidin-2-yl]-1H-pyridin-2-one	4296	439383		InChI=1S/C10H14N2O/c1-12-6-2-3-9(12)8-4-5-10(13)11-7-8/h4-5,7,9H,2-3,6H2,1H3,(H,11,13)/t9-/m0/s1	ATRCOGLZUCICIV-VIFPVBQESA-N	CN1CCCC1C2=CNC(=O)C=C2	CN1CCC[C@H]1C2=CNC(=O)C=C2
C01058	11beta-Hydroxysteroid						4297
C01059	2,5-Dihydroxypyridine	C5H5NO2	0	111.099	5154-01-8	5-hydroxy-1H-pyridin-2-one	4298	99456		InChI=1S/C5H5NO2/c7-4-1-2-5(8)6-3-4/h1-3,7H,(H,6,8)	CHGPEDOMXOLANF-UHFFFAOYSA-N	C1=CC(=O)NC=C1O	C1=CC(=O)NC=C1O
C01060	3,5-Diiodo-L-tyrosine	C9H9I2NO3	0	432.982	300-39-0 66-02-4	(2S)-2-amino-3-(4-hydroxy-3,5-diiodophenyl)propanoic acid	4299	9305	CHEMBL1236469	InChI=1S/C9H9I2NO3/c10-5-1-4(2-6(11)8(5)13)3-7(12)9(14)15/h1-2,7,13H,3,12H2,(H,14,15)/t7-/m0/s1	NYPYHUZRZVSYKL-ZETCQYMHSA-N	C1=C(C=C(C(=C1I)O)I)CC(C(=O)O)N	C1=C(C=C(C(=C1I)O)I)C[C@@H](C(=O)O)N	0.48	9.45	-0.01	0.37	1.56	zwitterion
C01061	4-Fumarylacetoacetate	C8H8O6	0	200.145	28613-33-4	(E)-4,6-dioxooct-2-enedioic acid	4300	5280398		InChI=1S/C8H8O6/c9-5(1-2-7(11)12)3-6(10)4-8(13)14/h1-2H,3-4H2,(H,11,12)(H,13,14)/b2-1+	GACSIVHAIFQKTC-OWOJBTEDSA-N	C(C(=O)CC(=O)O)C(=O)C=CC(=O)O	C(C(=O)CC(=O)O)C(=O)/C=C/C(=O)O
C01062	5-Dehydro-D-gluconate	C6H10O7	0	194.139		(2R,3S,4S)-2,3,4,6-tetrahydroxy-5-oxohexanoic acid	4301	5460352	CHEMBL3307203	InChI=1S/C6H10O7/c7-1-2(8)3(9)4(10)5(11)6(12)13/h3-5,7,9-11H,1H2,(H,12,13)/t3-,4+,5-/m1/s1	IZSRJDGCGRAUAR-MROZADKFSA-N	C(C(=O)C(C(C(C(=O)O)O)O)O)O	C(C(=O)[C@H]([C@@H]([C@H](C(=O)O)O)O)O)O	3.24		-6.39	-2.95	-3.28	acid
C01063	6-Carboxyhexanoyl-CoA	C28H46N7O19P3S	0	909.687		7-[2-[3-[[(2R)-4-[[[(2R,3S,4R,5R)-5-(6-aminopurin-9-yl)-4-hydroxy-3-phosphonooxyoxolan-2-yl]methoxy-hydroxyphosphoryl]oxy-hydroxyphosphoryl]oxy-2-hydroxy-3,3-dimethylbutanoyl]amino]propanoylamino]ethylsulfanyl]-7-oxoheptanoic acid	4302	3082140		InChI=1S/C28H46N7O19P3S/c1-28(2,23(41)26(42)31-9-8-17(36)30-10-11-58-19(39)7-5-3-4-6-18(37)38)13-51-57(48,49)54-56(46,47)50-12-16-22(53-55(43,44)45)21(40)27(52-16)35-15-34-20-24(29)32-14-33-25(20)35/h14-16,21-23,27,40-41H,3-13H2,1-2H3,(H,30,36)(H,31,42)(H,37,38)(H,46,47)(H,48,49)(H2,29,32,33)(H2,43,44,45)/t16-,21-,22-,23+,27-/m1/s1	LYCRXMTYUZDUGA-UYRKPTJQSA-N	CC(C)(COP(=O)(O)OP(=O)(O)OCC1C(C(C(O1)N2C=NC3=C(N=CN=C32)N)O)OP(=O)(O)O)C(C(=O)NCCC(=O)NCCSC(=O)CCCCCC(=O)O)O	CC(C)(COP(=O)(O)OP(=O)(O)OC[C@@H]1[C@H]([C@H]([C@@H](O1)N2C=NC3=C(N=CN=C32)N)O)OP(=O)(O)O)[C@H](C(=O)NCCC(=O)NCCSC(=O)CCCCCC(=O)O)O
C01064	CMP-N-acylneuraminate	C19H28N4O16PR					4303
C01066	Cyclohexane-1,3-dione	C6H8O2	0	112.126	504-02-9	cyclohexane-1,3-dione	4305	10434	CHEMBL363919	InChI=1S/C6H8O2/c7-5-2-1-3-6(8)4-5/h1-4H2	HJSLFCCWAKVHIW-UHFFFAOYSA-N	C1CC(=O)CC(=O)C1	C1CC(=O)CC(=O)C1	8.24		0.76	0.82	0.70	neutral
C01067	D-Galactose 6-sulfate	C6H12O9S	0	260.219		[(2R,3R,4S,5R,6S)-3,4,5,6-tetrahydroxyoxan-2-yl]methyl hydrogen sulfate	4306	439386		InChI=1S/C6H12O9S/c7-3-2(1-14-16(11,12)13)15-6(10)5(9)4(3)8/h2-10H,1H2,(H,11,12,13)/t2-,3+,4+,5-,6+/m1/s1	OKUVUONOJCDUJY-PHYPRBDBSA-N	C(C1C(C(C(C(O1)O)O)O)O)OS(=O)(=O)O	C([C@@H]1[C@@H]([C@@H]([C@H]([C@H](O1)O)O)O)O)OS(=O)(=O)O
C01068	D-Ribitol 5-phosphate	C5H13O8P	0	232.126		[(2R,3S,4S)-2,3,4,5-tetrahydroxypentyl] dihydrogen phosphate	4307	151104		InChI=1S/C5H13O8P/c6-1-3(7)5(9)4(8)2-13-14(10,11)12/h3-9H,1-2H2,(H2,10,11,12)/t3-,4+,5-/m0/s1	VJDOAZKNBQCAGE-LMVFSUKVSA-N	C(C(C(C(COP(=O)(O)O)O)O)O)O	C([C@@H]([C@@H]([C@@H](COP(=O)(O)O)O)O)O)O
C01069	Desulfoglucotropeolin	C14H19NO6S	0	329.369		[(2S,3R,4S,5S,6R)-3,4,5-trihydroxy-6-(hydroxymethyl)oxan-2-yl] (1Z)-N-hydroxy-2-phenylethanimidothioate	4308	11953793		InChI=1S/C14H19NO6S/c16-7-9-11(17)12(18)13(19)14(21-9)22-10(15-20)6-8-4-2-1-3-5-8/h1-5,9,11-14,16-20H,6-7H2/b15-10-/t9-,11-,12+,13-,14+/m1/s1	QXWFHEDNDCNERW-RFEZBLSLSA-N	C1=CC=C(C=C1)CC(=NO)SC2C(C(C(C(O2)CO)O)O)O	C1=CC=C(C=C1)C/C(=N/O)/S[C@H]2[C@@H]([C@H]([C@@H]([C@H](O2)CO)O)O)O
C01070	Ferricytochrome c-553						4309
C01071	Ferrocytochrome c-553						4310
C01073	N-Acetyl-beta-alanine	C5H9NO3	0	131.13	3025-95-4	3-acetamidopropanoic acid	4311	76406		InChI=1S/C5H9NO3/c1-4(7)6-3-2-5(8)9/h2-3H2,1H3,(H,6,7)(H,8,9)	LJLLAWRMBZNPMO-UHFFFAOYSA-N	CC(=O)NCCC(=O)O	CC(=O)NCCC(=O)O
C01074	N-Acetylgalactosamine				1811-31-0		4312
C01075	N-Sulfo-D-glucosamine	C6H13NO8S	0	259.234		[(3R,4R,5S,6R)-2,4,5-trihydroxy-6-(hydroxymethyl)oxan-3-yl]sulfamic acid	4313	453619		InChI=1S/C6H13NO8S/c8-1-2-4(9)5(10)3(6(11)15-2)7-16(12,13)14/h2-11H,1H2,(H,12,13,14)/t2-,3-,4-,5-,6?/m1/s1	PRDZVHCOEWJPOB-IVMDWMLBSA-N	C(C1C(C(C(C(O1)O)NS(=O)(=O)O)O)O)O	C([C@@H]1[C@H]([C@@H]([C@H](C(O1)O)NS(=O)(=O)O)O)O)O
C01076	N-Terminal amino acid	C2H3NOR2					4314
C01077	O-Acetyl-L-homoserine	C6H11NO4	0	161.156	7540-67-2	(2S)-4-acetyloxy-2-aminobutanoic acid	4315	439389		InChI=1S/C6H11NO4/c1-4(8)11-3-2-5(7)6(9)10/h5H,2-3,7H2,1H3,(H,9,10)/t5-/m0/s1	FCXZBWSIAGGPCB-YFKPBYRVSA-N	CC(=O)OCCC(C(=O)O)N	CC(=O)OCC[C@@H](C(=O)O)N
C01078	Procollagen L-proline	C6H8N2O2R2					4316
C01079	Protoporphyrinogen IX	C34H40N4O4	0	568.706	7412-77-3	3-[18-(2-carboxyethyl)-8,13-bis(ethenyl)-3,7,12,17-tetramethyl-5,10,15,20,21,22,23,24-octahydroporphyrin-2-yl]propanoic acid	4317	121893		InChI=1S/C34H40N4O4/c1-7-21-17(3)25-13-26-19(5)23(9-11-33(39)40)31(37-26)16-32-24(10-12-34(41)42)20(6)28(38-32)15-30-22(8-2)18(4)27(36-30)14-29(21)35-25/h7-8,35-38H,1-2,9-16H2,3-6H3,(H,39,40)(H,41,42)	UHSGPDMIQQYNAX-UHFFFAOYSA-N	CC1=C2CC3=C(C(=C(N3)CC4=C(C(=C(N4)CC5=C(C(=C(N5)CC(=C1CCC(=O)O)N2)CCC(=O)O)C)C=C)C)C=C)C	CC1=C2CC3=C(C(=C(N3)CC4=C(C(=C(N4)CC5=C(C(=C(N5)CC(=C1CCC(=O)O)N2)CCC(=O)O)C)C=C)C)C=C)C
C01080	Reduced coenzyme F420	C29H38N5O18P	0	775.609		(2S)-2-[[(4S)-4-carboxy-4-[[(2S)-2-[hydroxy-[(2R,3S,4S)-2,3,4-trihydroxy-5-(8-hydroxy-2,4-dioxo-1,5-dihydropyrimido[4,5-b]quinolin-10-yl)pentoxy]phosphoryl]oxypropanoyl]amino]butanoyl]amino]pentanedioic acid	4318	448348		InChI=1S/C29H38N5O18P/c1-12(25(42)31-17(28(46)47)4-6-21(38)30-16(27(44)45)5-7-22(39)40)52-53(49,50)51-11-20(37)23(41)19(36)10-34-18-9-14(35)3-2-13(18)8-15-24(34)32-29(48)33-26(15)43/h2-3,9,12,16-17,19-20,23,35-37,41H,4-8,10-11H2,1H3,(H,30,38)(H,31,42)(H,39,40)(H,44,45)(H,46,47)(H,49,50)(H2,32,33,43,48)/t12-,16-,17-,19-,20+,23-/m0/s1	IXPYGZIWHPPILV-NALJQGANSA-N	CC(C(=O)NC(CCC(=O)NC(CCC(=O)O)C(=O)O)C(=O)O)OP(=O)(O)OCC(C(C(CN1C2=C(CC3=C1NC(=O)NC3=O)C=CC(=C2)O)O)O)O	C[C@@H](C(=O)N[C@@H](CCC(=O)N[C@@H](CCC(=O)O)C(=O)O)C(=O)O)OP(=O)(O)OC[C@H]([C@H]([C@H](CN1C2=C(CC3=C1NC(=O)NC3=O)C=CC(=C2)O)O)O)O
C01081	Thiamin monophosphate	C12H18N4O4PS	1	345.334		2-[3-[(4-amino-2-methylpyrimidin-5-yl)methyl]-4-methyl-1,3-thiazol-3-ium-5-yl]ethyl dihydrogen phosphate	4319	1131	CHEMBL1236378	InChI=1S/C12H17N4O4PS/c1-8-11(3-4-20-21(17,18)19)22-7-16(8)6-10-5-14-9(2)15-12(10)13/h5,7H,3-4,6H2,1-2H3,(H3-,13,14,15,17,18,19)/p+1	HZSAJDVWZRBGIF-UHFFFAOYSA-O	CC1=C(SC=[N+]1CC2=CN=C(N=C2N)C)CCOP(=O)(O)O	CC1=C(SC=[N+]1CC2=CN=C(N=C2N)C)CCOP(=O)(O)O	1.66	5.3	-5.18	-5.89	0.72	acid
C01083	alpha,alpha-Trehalose	C12H22O11	0	342.296	99-20-7	(2R,3S,4S,5R,6R)-2-(hydroxymethyl)-6-[(2R,3R,4S,5S,6R)-3,4,5-trihydroxy-6-(hydroxymethyl)oxan-2-yl]oxyoxane-3,4,5-triol	4320	7427	CHEMBL1236395	InChI=1S/C12H22O11/c13-1-3-5(15)7(17)9(19)11(21-3)23-12-10(20)8(18)6(16)4(2-14)22-12/h3-20H,1-2H2/t3-,4-,5-,6-,7+,8+,9-,10-,11-,12-/m1/s1	HDTRYLNUVZCQOY-LIZSDCNHSA-N	C(C1C(C(C(C(O1)OC2C(C(C(C(O2)CO)O)O)O)O)O)O)O	C([C@@H]1[C@H]([C@@H]([C@H]([C@H](O1)O[C@@H]2[C@@H]([C@H]([C@@H]([C@H](O2)CO)O)O)O)O)O)O)O	11.91		-4.70	-4.70	-5.40	neutral
C01086	(3R)-3-Hydroxyacyl-CoA	C24H39N7O18P3SR					4321
C01087	(R)-2-Hydroxyglutarate	C5H8O5	0	148.114		(2R)-2-hydroxypentanedioic acid	4322	439391	CHEMBL1614745	InChI=1S/C5H8O5/c6-3(5(9)10)1-2-4(7)8/h3,6H,1-2H2,(H,7,8)(H,9,10)/t3-/m1/s1	HWXBTNAVRSUOJR-GSVOUGTGSA-N	C(CC(=O)O)C(C(=O)O)O	C(CC(=O)O)[C@H](C(=O)O)O	3.28		-7.35	-0.82	-0.70	acid
C01088	(R)-3,3-Dimethylmalate	C6H10O5	0	162.141		(3R)-3-hydroxy-2,2-dimethylbutanedioic acid	4323	439392		InChI=1S/C6H10O5/c1-6(2,5(10)11)3(7)4(8)9/h3,7H,1-2H3,(H,8,9)(H,10,11)/t3-/m0/s1	KSAIICDEQGEQBK-VKHMYHEASA-N	CC(C)(C(C(=O)O)O)C(=O)O	CC(C)([C@H](C(=O)O)O)C(=O)O
C01089	(R)-3-Hydroxybutanoate	C4H8O3	0	104.105	625-72-9	(3R)-3-hydroxybutanoic acid	4324	92135	CHEMBL1162484	InChI=1S/C4H8O3/c1-3(5)2-4(6)7/h3,5H,2H2,1H3,(H,6,7)/t3-/m1/s1	WHBMMWSBFZVSSR-GSVOUGTGSA-N	CC(CC(=O)O)O	C[C@H](CC(=O)O)O	4.41		-3.27	-0.39	-0.16	acid
C01090	16alpha-Hydroxysteroid	C19H32O2	0	292.456		(16R)-10,13-dimethyl-2,3,4,5,6,7,8,9,11,12,14,15,16,17-tetradecahydro-1H-cyclopenta[a]phenanthrene-3,16-diol	4325	439393		InChI=1S/C19H32O2/c1-18-7-6-16-15(17(18)10-14(21)11-18)4-3-12-9-13(20)5-8-19(12,16)2/h12-17,20-21H,3-11H2,1-2H3/t12?,13?,14-,15?,16?,17?,18?,19?/m1/s1	KVUXYQHEESDGIJ-QCQGDQOKSA-N	CC12CCC3C(C1CC(C2)O)CCC4C3(CCC(C4)O)C	CC12CCC3C(C1C[C@H](C2)O)CCC4C3(CCC(C4)O)C
C01091	Deacetylvindoline	C23H30N2O5	0	414.495		methyl (1R,9R,10S,11R,12R,19R)-12-ethyl-10,11-dihydroxy-5-methoxy-8-methyl-8,16-diazapentacyclo[10.6.1.01,9.02,7.016,19]nonadeca-2(7),3,5,13-tetraene-10-carboxylate	4326	260534	CHEMBL4081511	InChI=1S/C23H30N2O5/c1-5-21-9-6-11-25-12-10-22(17(21)25)15-8-7-14(29-3)13-16(15)24(2)18(22)23(28,19(21)26)20(27)30-4/h6-9,13,17-19,26,28H,5,10-12H2,1-4H3/t17-,18+,19+,21+,22+,23-/m0/s1	ZDKMPOJNYNVYLA-PEGGBQQISA-N	CCC12C=CCN3C1C4(CC3)C(C(C2O)(C(=O)OC)O)N(C5=C4C=CC(=C5)OC)C	CC[C@@]12C=CCN3[C@@H]1[C@]4(CC3)[C@H]([C@]([C@@H]2O)(C(=O)OC)O)N(C5=C4C=CC(=C5)OC)C	10.9	8.46	0.35	1.44	1.07	neutral
C01092	8-Amino-7-oxononanoate	C9H17NO3	0	187.236		8-amino-7-oxononanoic acid	4327	173		InChI=1S/C9H17NO3/c1-7(10)8(11)5-3-2-4-6-9(12)13/h7H,2-6,10H2,1H3,(H,12,13)	GUAHPAJOXVYFON-UHFFFAOYSA-N	CC(C(=O)CCCCCC(=O)O)N	CC(C(=O)CCCCCC(=O)O)N
C01093	Cellobiono-1,5-lactone	C12H20O11	0	340.281	52762-22-8	(3R,4R,5S,6R)-3,4-dihydroxy-6-(hydroxymethyl)-5-[(2S,3R,4S,5S,6R)-3,4,5-trihydroxy-6-(hydroxymethyl)oxan-2-yl]oxyoxan-2-one	4328	99211		InChI=1S/C12H20O11/c13-1-3-5(15)6(16)9(19)12(22-3)23-10-4(2-14)21-11(20)8(18)7(10)17/h3-10,12-19H,1-2H2/t3-,4-,5-,6+,7-,8-,9-,10-,12+/m1/s1	FSICMNGKCHFHGP-ZNLUKOTNSA-N	C(C1C(C(C(C(O1)OC2C(OC(=O)C(C2O)O)CO)O)O)O)O	C([C@@H]1[C@H]([C@@H]([C@H]([C@@H](O1)O[C@@H]2[C@H](OC(=O)[C@@H]([C@H]2O)O)CO)O)O)O)O
C01094	D-Fructose 1-phosphate	C6H13O9P	0	260.136	15978-08-2	[(3S,4S,5R)-2,3,4-trihydroxy-5-(hydroxymethyl)oxolan-2-yl]methyl dihydrogen phosphate	4329	439394	CHEMBL605021	InChI=1S/C6H13O9P/c7-1-3-4(8)5(9)6(10,15-3)2-14-16(11,12)13/h3-5,7-10H,1-2H2,(H2,11,12,13)/t3-,4-,5+,6?/m1/s1	RHKKZBWRNHGJEZ-VRPWFDPXSA-N	C(C1C(C(C(O1)(COP(=O)(O)O)O)O)O)O	C([C@@H]1[C@H]([C@@H](C(O1)(COP(=O)(O)O)O)O)O)O	1.16		-6.47	-2.88	-3.10	acid
C01095	D-Ribose 5-diphosphate	C5H12O11P2	0	310.09		phosphono [(2R,3S,4R,5R)-3,4,5-trihydroxyoxolan-2-yl]methyl hydrogen phosphate	4330	439395		InChI=1S/C5H12O11P2/c6-3-2(15-5(8)4(3)7)1-14-18(12,13)16-17(9,10)11/h2-8H,1H2,(H,12,13)(H2,9,10,11)/t2-,3-,4-,5-/m1/s1	NSCLVINFVJKEKF-TXICZTDVSA-N	C(C1C(C(C(O1)O)O)O)OP(=O)(O)OP(=O)(O)O	C([C@@H]1[C@H]([C@H]([C@@H](O1)O)O)O)OP(=O)(O)OP(=O)(O)O
C01096	Sorbitol 6-phosphate	C6H15O9P	0	262.152	20479-58-7	[(2R,3R,4R,5S)-2,3,4,5,6-pentahydroxyhexyl] dihydrogen phosphate	4331	152306		InChI=1S/C6H15O9P/c7-1-3(8)5(10)6(11)4(9)2-15-16(12,13)14/h3-11H,1-2H2,(H2,12,13,14)/t3-,4+,5+,6+/m0/s1	GACTWZZMVMUKNG-SLPGGIOYSA-N	C(C(C(C(C(COP(=O)(O)O)O)O)O)O)O	C([C@@H]([C@H]([C@@H]([C@@H](COP(=O)(O)O)O)O)O)O)O
C01097	D-Tagatose 6-phosphate	C6H13O9P	0	260.136		[(2R,3R,4S)-3,4,5-trihydroxy-5-(hydroxymethyl)oxolan-2-yl]methyl dihydrogen phosphate	4332	439396		InChI=1S/C6H13O9P/c7-2-6(10)5(9)4(8)3(15-6)1-14-16(11,12)13/h3-5,7-10H,1-2H2,(H2,11,12,13)/t3-,4+,5+,6?/m1/s1	BGWGXPAPYGQALX-OEXCPVAWSA-N	C(C1C(C(C(O1)(CO)O)O)O)OP(=O)(O)O	C([C@@H]1[C@@H]([C@@H](C(O1)(CO)O)O)O)OP(=O)(O)O
C01099	L-Fuculose 1-phosphate	C6H13O8P	0	244.136		[(3R,4R,5S)-3,4,5-trihydroxy-2-oxohexyl] dihydrogen phosphate	4333	6857415		InChI=1S/C6H13O8P/c1-3(7)5(9)6(10)4(8)2-14-15(11,12)13/h3,5-7,9-10H,2H2,1H3,(H2,11,12,13)/t3-,5+,6-/m0/s1	KNYGWWDTPGSEPD-LFRDXLMFSA-N	CC(C(C(C(=O)COP(=O)(O)O)O)O)O	C[C@@H]([C@H]([C@H](C(=O)COP(=O)(O)O)O)O)O
C01100	L-Histidinol phosphate	C6H12N3O4P	0	221.151	25679-93-0	[(2S)-2-amino-3-(1H-imidazol-5-yl)propyl] dihydrogen phosphate	4334	439398		InChI=1S/C6H12N3O4P/c7-5(3-13-14(10,11)12)1-6-2-8-4-9-6/h2,4-5H,1,3,7H2,(H,8,9)(H2,10,11,12)/t5-/m0/s1	CWNDERHTHMWBSI-YFKPBYRVSA-N	C1=C(NC=N1)CC(COP(=O)(O)O)N	C1=C(NC=N1)C[C@@H](COP(=O)(O)O)N
C01101	L-Ribulose 5-phosphate	C5H11O8P	0	230.11	2922-69-2	[(2S,3S)-2,3,5-trihydroxy-4-oxopentyl] dihydrogen phosphate	4335	439399	CHEMBL1233359	InChI=1S/C5H11O8P/c6-1-3(7)5(9)4(8)2-13-14(10,11)12/h4-6,8-9H,1-2H2,(H2,10,11,12)/t4-,5+/m0/s1	FNZLKVNUWIIPSJ-CRCLSJGQSA-N	C(C(C(C(=O)CO)O)O)OP(=O)(O)O	C([C@@H]([C@@H](C(=O)CO)O)O)OP(=O)(O)O	1.48		-6.07	-2.76	-2.62	acid
C01102	O-Phospho-L-homoserine	C4H10NO6P	0	199.099		(2S)-2-amino-4-phosphonooxybutanoic acid	4336	151187		InChI=1S/C4H10NO6P/c5-3(4(6)7)1-2-11-12(8,9)10/h3H,1-2,5H2,(H,6,7)(H2,8,9,10)/t3-/m0/s1	FXDNYOANAXWZHG-VKHMYHEASA-N	C(COP(=O)(O)O)C(C(=O)O)N	C(COP(=O)(O)O)[C@@H](C(=O)O)N
C01103	Orotidine 5'-phosphate	C10H13N2O11P	0	368.191	2149-82-8	3-[(2R,3R,4S,5R)-3,4-dihydroxy-5-(phosphonooxymethyl)oxolan-2-yl]-2,6-dioxopyrimidine-4-carboxylic acid	4337	160617	CHEMBL1207358	InChI=1S/C10H13N2O11P/c13-5-1-3(9(16)17)12(10(18)11-5)8-7(15)6(14)4(23-8)2-22-24(19,20)21/h1,4,6-8,14-15H,2H2,(H,16,17)(H,11,13,18)(H2,19,20,21)/t4-,6-,7-,8-/m1/s1	KYOBSHFOBAOFBF-XVFCMESISA-N	C1=C(N(C(=O)NC1=O)C2C(C(C(O2)COP(=O)(O)O)O)O)C(=O)O	C1=C(N(C(=O)NC1=O)[C@H]2[C@@H]([C@@H]([C@H](O2)COP(=O)(O)O)O)O)C(=O)O	1.21		-9.85	-2.91	-3.04	acid
C01104	Trimethylamine N-oxide	C3H9NO	0	75.1097	1184-78-7	N,N-dimethylmethanamine oxide	4338	1145		InChI=1S/C3H9NO/c1-4(2,3)5/h1-3H3	UYPYRKYUKCHHIB-UHFFFAOYSA-N	C[N+](C)(C)[O-]	C[N+](C)(C)[O-]
C01107	(R)-5-Phosphomevalonate	C6H13O7P	0	228.137		(3R)-3-hydroxy-3-methyl-5-phosphonooxypentanoic acid	4339	439400		InChI=1S/C6H13O7P/c1-6(9,4-5(7)8)2-3-13-14(10,11)12/h9H,2-4H2,1H3,(H,7,8)(H2,10,11,12)/t6-/m1/s1	OKZYCXHTTZZYSK-ZCFIWIBFSA-N	CC(CCOP(=O)(O)O)(CC(=O)O)O	C[C@@](CCOP(=O)(O)O)(CC(=O)O)O
C01108	1,2,3-Trihydroxybenzene	C6H6O3	0	126.11	87-66-1	benzene-1,2,3-triol	4340	1057	CHEMBL307145	InChI=1S/C6H6O3/c7-4-2-1-3-5(8)6(4)9/h1-3,7-9H	WQGWDDDVZFFDIG-UHFFFAOYSA-N	C1=CC(=C(C(=C1)O)O)O	C1=CC(=C(C(=C1)O)O)O	8.94		1.05	1.06	0.80	neutral
C01109	4-Methylene-L-glutamine	C6H10N2O3	0	158.155		(2S)-2-amino-4-carbamoylpent-4-enoic acid	4341	439401		InChI=1S/C6H10N2O3/c1-3(5(8)9)2-4(7)6(10)11/h4H,1-2,7H2,(H2,8,9)(H,10,11)/t4-/m0/s1	CEVQXWMPODOBRM-BYPYZUCNSA-N	C=C(CC(C(=O)O)N)C(=O)N	C=C(C[C@@H](C(=O)O)N)C(=O)N
C01110	5-Amino-2-oxopentanoic acid	C5H9NO3	0	131.13		5-amino-2-oxopentanoic acid	4342	439402		InChI=1S/C5H9NO3/c6-3-1-2-4(7)5(8)9/h1-3,6H2,(H,8,9)	BWHGMFYTDQEALD-UHFFFAOYSA-N	C(CC(=O)C(=O)O)CN	C(CC(=O)C(=O)O)CN
C01111	7,8-Dihydroxykynurenate	C10H7NO5	0	221.166		7,8-dihydroxy-4-oxo-1H-quinoline-2-carboxylic acid	4343	439403		InChI=1S/C10H7NO5/c12-6-2-1-4-7(13)3-5(10(15)16)11-8(4)9(6)14/h1-3,12,14H,(H,11,13)(H,15,16)	TYPRWJJYCBNAQC-UHFFFAOYSA-N	C1=CC(=C(C2=C1C(=O)C=C(N2)C(=O)O)O)O	C1=CC(=C(C2=C1C(=O)C=C(N2)C(=O)O)O)O
C01112	D-Arabinose 5-phosphate	C5H11O8P	0	230.11	13137-52-5	[(2R,3R,4S)-2,3,4-trihydroxy-5-oxopentyl] dihydrogen phosphate	4344	188324	CHEMBL1162524	InChI=1S/C5H11O8P/c6-1-3(7)5(9)4(8)2-13-14(10,11)12/h1,3-5,7-9H,2H2,(H2,10,11,12)/t3-,4-,5+/m1/s1	PPQRONHOSHZGFQ-WDCZJNDASA-N	C(C(C(C(C=O)O)O)O)OP(=O)(O)O	C([C@H]([C@H]([C@@H](C=O)O)O)O)OP(=O)(O)O	1.49		-6.36	-3.06	-2.62	acid
C01113	D-Galactose 6-phosphate	C6H13O9P	0	260.136		[(2R,3R,4S,5R)-3,4,5,6-tetrahydroxyoxan-2-yl]methyl dihydrogen phosphate	4345	439404	CHEMBL1159525	InChI=1S/C6H13O9P/c7-3-2(1-14-16(11,12)13)15-6(10)5(9)4(3)8/h2-10H,1H2,(H2,11,12,13)/t2-,3+,4+,5-,6?/m1/s1	NBSCHQHZLSJFNQ-SVZMEOIVSA-N	C(C1C(C(C(C(O1)O)O)O)O)OP(=O)(O)O	C([C@@H]1[C@@H]([C@@H]([C@H](C(O1)O)O)O)O)OP(=O)(O)O	1.22		-6.59	-3.06	-3.10	acid
C01114	L-Arabinono-1,4-lactone	C5H8O5	0	148.114	51532-86-6	(3R,4R,5S)-3,4-dihydroxy-5-(hydroxymethyl)oxolan-2-one	4346	191190		InChI=1S/C5H8O5/c6-1-2-3(7)4(8)5(9)10-2/h2-4,6-8H,1H2/t2-,3-,4+/m0/s1	CUOKHACJLGPRHD-YVZJFKFKSA-N	C(C1C(C(C(=O)O1)O)O)O	C([C@H]1[C@@H]([C@H](C(=O)O1)O)O)O
C01115	L-Galactono-1,4-lactone	C6H10O6	0	178.14	1668-08-2	(3S,4S,5R)-5-[(1S)-1,2-dihydroxyethyl]-3,4-dihydroxyoxolan-2-one	4347	6857365		InChI=1S/C6H10O6/c7-1-2(8)5-3(9)4(10)6(11)12-5/h2-5,7-10H,1H2/t2-,3-,4-,5+/m0/s1	SXZYCXMUPBBULW-NEEWWZBLSA-N	C(C(C1C(C(C(=O)O1)O)O)O)O	C([C@@H]([C@@H]1[C@H]([C@@H](C(=O)O1)O)O)O)O
C01117	Nucleoside 5'-phosphate	C5H10O7PR					4348
C01118	O-Succinyl-L-homoserine	C8H13NO6	0	219.192	1492-23-5	(2S)-2-amino-4-(3-carboxypropanoyloxy)butanoic acid	4349	439406		InChI=1S/C8H13NO6/c9-5(8(13)14)3-4-15-7(12)2-1-6(10)11/h5H,1-4,9H2,(H,10,11)(H,13,14)/t5-/m0/s1	GNISQJGXJIDKDJ-YFKPBYRVSA-N	C(COC(=O)CCC(=O)O)C(C(=O)O)N	C(COC(=O)CCC(=O)O)[C@@H](C(=O)O)N
C01119	Oxidized dithiothreitol	C4H8O2S2	0	152.235	51621-02-4	(4R,5R)-dithiane-4,5-diol	4350	439407		InChI=1S/C4H8O2S2/c5-3-1-7-8-2-4(3)6/h3-6H,1-2H2/t3-,4-/m0/s1	YPGMOWHXEQDBBV-IMJSIDKUSA-N	C1C(C(CSS1)O)O	C1[C@@H]([C@H](CSS1)O)O
C01120	Sphinganine 1-phosphate	C18H40NO5P	0	381.488	19794-97-9	[(2S,3R)-2-amino-3-hydroxyoctadecyl] dihydrogen phosphate	4351	644260	CHEMBL78494	InChI=1S/C18H40NO5P/c1-2-3-4-5-6-7-8-9-10-11-12-13-14-15-18(20)17(19)16-24-25(21,22)23/h17-18,20H,2-16,19H2,1H3,(H2,21,22,23)/t17-,18+/m0/s1	YHEDRJPUIRMZMP-ZWKOTPCHSA-N	CCCCCCCCCCCCCCCC(C(COP(=O)(O)O)N)O	CCCCCCCCCCCCCCC[C@H]([C@H](COP(=O)(O)O)N)O	1.52	9.75	2.74	3.64	4.27	zwitterion
C01121	Streptidine 6-phosphate	C8H19N6O7P	0	342.246		[(1S,2R,3S,4S,5R,6S)-2,4-bis(diaminomethylideneamino)-3,5,6-trihydroxycyclohexyl] dihydrogen phosphate	4352	5280401		InChI=1S/C8H19N6O7P/c9-7(10)13-1-3(15)2(14-8(11)12)6(5(17)4(1)16)21-22(18,19)20/h1-6,15-17H,(H4,9,10,13)(H4,11,12,14)(H2,18,19,20)/t1-,2+,3-,4+,5-,6-/m0/s1	UUUGVWGQJIFFRM-FUHDGFEASA-N	C1(C(C(C(C(C1O)O)OP(=O)(O)O)N=C(N)N)O)N=C(N)N	[C@@H]1([C@@H]([C@H]([C@@H]([C@H]([C@@H]1O)O)OP(=O)(O)O)N=C(N)N)O)N=C(N)N
C01122	cis-2,3-Dehydroacyl-CoA	C24H37N7O17P3SR					4353
C01123	(-)-trans-Isopiperitenol	C10H16O	0	152.233		(1S,6R)-3-methyl-6-prop-1-en-2-ylcyclohex-2-en-1-ol	4354	439410		InChI=1S/C10H16O/c1-7(2)9-5-4-8(3)6-10(9)11/h6,9-11H,1,4-5H2,2-3H3/t9-,10+/m1/s1	OLAKPNFIICOONC-ZJUUUORDSA-N	CC1=CC(C(CC1)C(=C)C)O	CC1=C[C@@H]([C@H](CC1)C(=C)C)O
C01124	18-Hydroxycorticosterone	C21H30O5	0	362.46	561-65-9	(8S,9S,10R,11S,13R,14S,17S)-11-hydroxy-17-(2-hydroxyacetyl)-13-(hydroxymethyl)-10-methyl-1,2,6,7,8,9,11,12,14,15,16,17-dodecahydrocyclopenta[a]phenanthren-3-one	4355	11222		InChI=1S/C21H30O5/c1-20-7-6-13(24)8-12(20)2-3-14-15-4-5-16(18(26)10-22)21(15,11-23)9-17(25)19(14)20/h8,14-17,19,22-23,25H,2-7,9-11H2,1H3/t14-,15-,16+,17-,19+,20-,21+/m0/s1	HFSXHZZDNDGLQN-ZVIOFETBSA-N	CC12CCC(=O)C=C1CCC3C2C(CC4(C3CCC4C(=O)CO)CO)O	C[C@]12CCC(=O)C=C1CC[C@@H]3[C@@H]2[C@H](C[C@]4([C@H]3CC[C@@H]4C(=O)CO)CO)O
C01125	Dihydro-4,4-dimethyl-2,3-furandione	C6H8O3	0	128.126	13031-04-4	4,4-dimethyloxolane-2,3-dione	4356	39		InChI=1S/C6H8O3/c1-6(2)3-9-5(8)4(6)7/h3H2,1-2H3	HRTOQFBQOFIFEE-UHFFFAOYSA-N	CC1(COC(=O)C1=O)C	CC1(COC(=O)C1=O)C
C01126	(2E,6E)-Farnesol	C15H26O	0	222.366	106-28-5	(2E,6E)-3,7,11-trimethyldodeca-2,6,10-trien-1-ol	4357	445070	CHEMBL25308	InChI=1S/C15H26O/c1-13(2)7-5-8-14(3)9-6-10-15(4)11-12-16/h7,9,11,16H,5-6,8,10,12H2,1-4H3/b14-9+,15-11+	CRDAMVZIKSXKFV-YFVJMOTDSA-N	CC(=CCCC(=CCCC(=CCO)C)C)C	CC(=CCC/C(=C/CC/C(=C/CO)/C)/C)C			4.16	4.16	4.40	neutral
C01127	4-Hydroxy-2-oxoglutarate	C5H6O6	0	162.097		2-hydroxy-4-oxopentanedioic acid	4358	599		InChI=1S/C5H6O6/c6-2(4(8)9)1-3(7)5(10)11/h2,6H,1H2,(H,8,9)(H,10,11)	WXSKVKPSMAHCSG-UHFFFAOYSA-N	C(C(C(=O)O)O)C(=O)C(=O)O	C(C(C(=O)O)O)C(=O)C(=O)O
C01131	L-Rhamnulose 1-phosphate	C6H13O8P	0	244.136	444-09-7	[(3R,4S,5S)-3,4,5-trihydroxy-2-oxohexyl] dihydrogen phosphate	4362	6451998		InChI=1S/C6H13O8P/c1-3(7)5(9)6(10)4(8)2-14-15(11,12)13/h3,5-7,9-10H,2H2,1H3,(H2,11,12,13)/t3-,5-,6-/m0/s1	KNYGWWDTPGSEPD-FUTKDDECSA-N	CC(C(C(C(=O)COP(=O)(O)O)O)O)O	C[C@@H]([C@@H]([C@H](C(=O)COP(=O)(O)O)O)O)O
C01132	N-Acetyl-D-galactosamine	C8H15NO6	0	221.208	14215-68-0 1811-31-0	N-[(3R,4R,5R,6R)-2,4,5-trihydroxy-6-(hydroxymethyl)oxan-3-yl]acetamide	4363	35717	CHEMBL39064 CHEMBL469447	InChI=1S/C8H15NO6/c1-3(11)9-5-7(13)6(12)4(2-10)15-8(5)14/h4-8,10,12-14H,2H2,1H3,(H,9,11)/t4-,5-,6+,7-,8?/m1/s1	OVRNDRQMDRJTHS-KEWYIRBNSA-N	CC(=O)NC1C(C(C(OC1O)CO)O)O	CC(=O)N[C@@H]1[C@H]([C@H]([C@H](OC1O)CO)O)O	11.6		-3.22	-3.22	-3.08	neutral
C01133	N-Acetyl-D-glucosaminate	C8H15NO7	0	237.207		(2R,3R,4S,5R)-2-acetamido-3,4,5,6-tetrahydroxyhexanoic acid	4364	5460401		InChI=1S/C8H15NO7/c1-3(11)9-5(8(15)16)7(14)6(13)4(12)2-10/h4-7,10,12-14H,2H2,1H3,(H,9,11)(H,15,16)/t4-,5-,6-,7-/m1/s1	LZKNVSNNPRQZJB-DBRKOABJSA-N	CC(=O)NC(C(C(C(CO)O)O)O)C(=O)O	CC(=O)N[C@H]([C@H]([C@@H]([C@@H](CO)O)O)O)C(=O)O
C01134	Pantetheine 4'-phosphate	C11H23N2O7PS	0	358.348		[(3R)-3-hydroxy-2,2-dimethyl-4-oxo-4-[[3-oxo-3-(2-sulfanylethylamino)propyl]amino]butyl] dihydrogen phosphate	4365	115254		InChI=1S/C11H23N2O7PS/c1-11(2,7-20-21(17,18)19)9(15)10(16)13-4-3-8(14)12-5-6-22/h9,15,22H,3-7H2,1-2H3,(H,12,14)(H,13,16)(H2,17,18,19)/t9-/m0/s1	JDMUPRLRUUMCTL-VIFPVBQESA-N	CC(C)(COP(=O)(O)O)C(C(=O)NCCC(=O)NCCS)O	CC(C)(COP(=O)(O)O)[C@H](C(=O)NCCC(=O)NCCS)O
C01135	Phospho-beta-D-glucoside						4366
C01136	S-Acetyldihydrolipoamide	C10H19NO2S2	0	249.393		S-(8-amino-8-oxo-1-sulfanyloctan-3-yl) ethanethioate	4367	1076		InChI=1S/C10H19NO2S2/c1-8(12)15-9(6-7-14)4-2-3-5-10(11)13/h9,14H,2-7H2,1H3,(H2,11,13)	ARGXEXVCHMNAQU-UHFFFAOYSA-N	CC(=O)SC(CCCCC(=O)N)CCS	CC(=O)SC(CCCCC(=O)N)CCS
C01137	S-Adenosylmethioninamine	C14H23N6O3S	1	355.436		3-aminopropyl-[[(2S,3S,4R,5R)-5-(6-aminopurin-9-yl)-3,4-dihydroxyoxolan-2-yl]methyl]-methylsulfanium	4368	439415		InChI=1S/C14H23N6O3S/c1-24(4-2-3-15)5-8-10(21)11(22)14(23-8)20-7-19-9-12(16)17-6-18-13(9)20/h6-8,10-11,14,21-22H,2-5,15H2,1H3,(H2,16,17,18)/q+1/t8-,10-,11-,14-,24?/m1/s1	ZUNBITIXDCPNSD-LSRJEVITSA-N	C[S+](CCCN)CC1C(C(C(O1)N2C=NC3=C(N=CN=C32)N)O)O	C[S+](CCCN)C[C@@H]1[C@H]([C@H]([C@@H](O1)N2C=NC3=C(N=CN=C32)N)O)O
C01138	Streptomycin 6-phosphate	C21H40N7O15P	0	661.554		[(1S,2R,3S,4S,5R,6S)-2,4-bis(diaminomethylideneamino)-5-[(2R,3R,4R,5S)-3-[(2S,3S,4S,5R,6S)-4,5-dihydroxy-6-(hydroxymethyl)-3-(methylamino)oxan-2-yl]oxy-4-formyl-4-hydroxy-5-methyloxolan-2-yl]oxy-3,6-dihydroxycyclohexyl] dihydrogen phosphate	4369	11953794		InChI=1S/C21H40N7O15P/c1-5-21(35,4-30)16(42-17-9(26-2)12(33)10(31)6(3-29)40-17)18(39-5)41-14-7(27-19(22)23)11(32)8(28-20(24)25)15(13(14)34)43-44(36,37)38/h4-18,26,29,31-35H,3H2,1-2H3,(H4,22,23,27)(H4,24,25,28)(H2,36,37,38)/t5-,6-,7-,8+,9-,10-,11-,12-,13-,14+,15-,16-,17-,18-,21+/m0/s1	BWVNOTYEDMJNDA-TWBNDLJKSA-N	CC1C(C(C(O1)OC2C(C(C(C(C2O)OP(=O)(O)O)N=C(N)N)O)N=C(N)N)OC3C(C(C(C(O3)CO)O)O)NC)(C=O)O	C[C@H]1[C@@]([C@H]([C@@H](O1)O[C@@H]2[C@H]([C@@H]([C@H]([C@@H]([C@H]2O)OP(=O)(O)O)N=C(N)N)O)N=C(N)N)O[C@H]3[C@H]([C@@H]([C@H]([C@@H](O3)CO)O)O)NC)(C=O)O
C01139	[Acetyl-CoA carboxylase]	C4H6N2O3R2					4370
C01140	alpha-D-Glucosyl-protein	C6H11O6R					4371
C01141	beta-Adrenergic receptor	C4H6N2O3R2					4372
C01142	(3S)-3,6-Diaminohexanoate	C6H14N2O2	0	146.188		(3S)-3,6-diaminohexanoic acid	4373	439417		InChI=1S/C6H14N2O2/c7-3-1-2-5(8)4-6(9)10/h5H,1-4,7-8H2,(H,9,10)/t5-/m0/s1	QKEWQOJCHPFEAF-YFKPBYRVSA-N	C(CC(CC(=O)O)N)CN	C(C[C@@H](CC(=O)O)N)CN
C01143	(R)-5-Diphosphomevalonate	C6H14O10P2	0	308.117		(3R)-3-hydroxy-5-[hydroxy(phosphonooxy)phosphoryl]oxy-3-methylpentanoic acid	4374	439418	CHEMBL235881	InChI=1S/C6H14O10P2/c1-6(9,4-5(7)8)2-3-15-18(13,14)16-17(10,11)12/h9H,2-4H2,1H3,(H,7,8)(H,13,14)(H2,10,11,12)/t6-/m1/s1	SIGQQUBJQXSAMW-ZCFIWIBFSA-N	CC(CCOP(=O)(O)OP(=O)(O)O)(CC(=O)O)O	C[C@@](CCOP(=O)(O)OP(=O)(O)O)(CC(=O)O)O	1.78		-9.67	-1.64	-0.17	acid
C01144	(S)-3-Hydroxybutanoyl-CoA	C25H42N7O18P3S	0	853.623		S-[2-[3-[[(2R)-4-[[[(2R,3S,4R,5R)-5-(6-aminopurin-9-yl)-4-hydroxy-3-phosphonooxyoxolan-2-yl]methoxy-hydroxyphosphoryl]oxy-hydroxyphosphoryl]oxy-2-hydroxy-3,3-dimethylbutanoyl]amino]propanoylamino]ethyl] (3S)-3-hydroxybutanethioate	4375	9543037		InChI=1S/C25H42N7O18P3S/c1-13(33)8-16(35)54-7-6-27-15(34)4-5-28-23(38)20(37)25(2,3)10-47-53(44,45)50-52(42,43)46-9-14-19(49-51(39,40)41)18(36)24(48-14)32-12-31-17-21(26)29-11-30-22(17)32/h11-14,18-20,24,33,36-37H,4-10H2,1-3H3,(H,27,34)(H,28,38)(H,42,43)(H,44,45)(H2,26,29,30)(H2,39,40,41)/t13-,14+,18+,19+,20-,24+/m0/s1	QHHKKMYHDBRONY-VKBDFPRVSA-N	CC(CC(=O)SCCNC(=O)CCNC(=O)C(C(C)(C)COP(=O)(O)OP(=O)(O)OCC1C(C(C(O1)N2C=NC3=C(N=CN=C32)N)O)OP(=O)(O)O)O)O	C[C@@H](CC(=O)SCCNC(=O)CCNC(=O)[C@@H](C(C)(C)COP(=O)(O)OP(=O)(O)OC[C@@H]1[C@H]([C@H]([C@@H](O1)N2C=NC3=C(N=CN=C32)N)O)OP(=O)(O)O)O)O
C01146	2-Hydroxy-3-oxopropanoate	C3H4O4	0	104.061	2480-77-5	2-hydroxy-3-oxopropanoic acid	4376	1122		InChI=1S/C3H4O4/c4-1-2(5)3(6)7/h1-2,5H,(H,6,7)	QWBAFPFNGRFSFB-UHFFFAOYSA-N	C(=O)C(C(=O)O)O	C(=O)C(C(=O)O)O
C01147	2-Hydroxycyclohexan-1-one	C6H10O2	0	114.142	533-60-8	2-hydroxycyclohexan-1-one	4377	10785		InChI=1S/C6H10O2/c7-5-3-1-2-4-6(5)8/h5,7H,1-4H2	ODZTXUXIYGJLMC-UHFFFAOYSA-N	C1CCC(=O)C(C1)O	C1CCC(=O)C(C1)O
C01149	4-Trimethylammoniobutanal	C7H16NO	1	130.208		trimethyl(4-oxobutyl)azanium	4378	133		InChI=1S/C7H16NO/c1-8(2,3)6-4-5-7-9/h7H,4-6H2,1-3H3/q+1	OITBLCDWXSXNCN-UHFFFAOYSA-N	C[N+](C)(C)CCCC=O	C[N+](C)(C)CCCC=O
C01151	D-Ribose 1,5-bisphosphate	C5H12O11P2	0	310.09		[(2R,3R,4S,5R)-3,4-dihydroxy-5-(phosphonooxymethyl)oxolan-2-yl] dihydrogen phosphate	4380	14035695		InChI=1S/C5H12O11P2/c6-3-2(1-14-17(8,9)10)15-5(4(3)7)16-18(11,12)13/h2-7H,1H2,(H2,8,9,10)(H2,11,12,13)/t2-,3-,4-,5-/m1/s1	AAAFZMYJJHWUPN-TXICZTDVSA-N	C(C1C(C(C(O1)OP(=O)(O)O)O)O)OP(=O)(O)O	C([C@@H]1[C@H]([C@H]([C@H](O1)OP(=O)(O)O)O)O)OP(=O)(O)O
C01152	N(pi)-Methyl-L-histidine	C7H11N3O2	0	169.181	368-16-1	(2S)-2-amino-3-(3-methylimidazol-4-yl)propanoic acid	4381	64969	CHEMBL3251670	InChI=1S/C7H11N3O2/c1-10-4-9-3-5(10)2-6(8)7(11)12/h3-4,6H,2,8H2,1H3,(H,11,12)/t6-/m0/s1	JDHILDINMRGULE-LURJTMIESA-N	CN1C=NC=C1CC(C(=O)O)N	CN1C=NC=C1C[C@@H](C(=O)O)N	1.53	8.84	-6.61	-7.28	-1.21	zwitterion
C01153	Orthophosphoric monoester	H2PO4R					4382
C01155	Quercetin 3,3'-bissulfate	C15H10O13S2	0	462.362		[5,7-dihydroxy-2-(4-hydroxy-3-sulfooxyphenyl)-4-oxochromen-3-yl] hydrogen sulfate	4383	5280402		InChI=1S/C15H10O13S2/c16-7-4-9(18)12-11(5-7)26-14(15(13(12)19)28-30(23,24)25)6-1-2-8(17)10(3-6)27-29(20,21)22/h1-5,16-18H,(H,20,21,22)(H,23,24,25)	CVENNDDRCHLONB-UHFFFAOYSA-N	C1=CC(=C(C=C1C2=C(C(=O)C3=C(C=C(C=C3O2)O)O)OS(=O)(=O)O)OS(=O)(=O)O)O	C1=CC(=C(C=C1C2=C(C(=O)C3=C(C=C(C=C3O2)O)O)OS(=O)(=O)O)OS(=O)(=O)O)O
C01156	Quercetin 3,4'-bissulfate	C15H10O13S2	0	462.362		[5,7-dihydroxy-2-(3-hydroxy-4-sulfooxyphenyl)-4-oxochromen-3-yl] hydrogen sulfate	4384	5280403		InChI=1S/C15H10O13S2/c16-7-4-9(18)12-11(5-7)26-14(15(13(12)19)28-30(23,24)25)6-1-2-10(8(17)3-6)27-29(20,21)22/h1-5,16-18H,(H,20,21,22)(H,23,24,25)	MUUFJLJGMRBUTO-UHFFFAOYSA-N	C1=CC(=C(C=C1C2=C(C(=O)C3=C(C=C(C=C3O2)O)O)OS(=O)(=O)O)O)OS(=O)(=O)O	C1=CC(=C(C=C1C2=C(C(=O)C3=C(C=C(C=C3O2)O)O)OS(=O)(=O)O)O)OS(=O)(=O)O
C01157	Hydroxyproline	C5H9NO3	0	131.13	51-35-4	(2S,4R)-4-hydroxypyrrolidine-2-carboxylic acid	4385	5810	CHEMBL352418	InChI=1S/C5H9NO3/c7-3-1-4(5(8)9)6-2-3/h3-4,6-7H,1-2H2,(H,8,9)/t3-,4+/m1/s1	PMMYEEVYMWASQN-DMTCNVIQSA-N	C1C(CNC1C(=O)O)O	C1[C@H](CN[C@@H]1C(=O)O)O	1.64	10.62	-3.72	-3.72	-1.21	zwitterion
C01158	1-O-Galloyl-beta-D-glucose	C13H16O10	0	332.26	554-37-0	[(2S,3R,4S,5S,6R)-3,4,5-trihydroxy-6-(hydroxymethyl)oxan-2-yl] 3,4,5-trihydroxybenzoate	4386	124021	CHEMBL480283	InChI=1S/C13H16O10/c14-3-7-9(18)10(19)11(20)13(22-7)23-12(21)4-1-5(15)8(17)6(16)2-4/h1-2,7,9-11,13-20H,3H2/t7-,9-,10+,11-,13+/m1/s1	GDVRUDXLQBVIKP-HQHREHCSSA-N	C1=C(C=C(C(=C1O)O)O)C(=O)OC2C(C(C(C(O2)CO)O)O)O	C1=C(C=C(C(=C1O)O)O)C(=O)O[C@H]2[C@@H]([C@H]([C@@H]([C@H](O2)CO)O)O)O	8.08		-1.43	-1.35	-2.24	neutral
C01159	2,3-Bisphospho-D-glycerate	C3H8O10P2	0	266.037		(2R)-2,3-diphosphonooxypropanoic acid	4387	186004		InChI=1S/C3H8O10P2/c4-3(5)2(13-15(9,10)11)1-12-14(6,7)8/h2H,1H2,(H,4,5)(H2,6,7,8)(H2,9,10,11)/t2-/m1/s1	XOHUEYCVLUUEJJ-UWTATZPHSA-N	C(C(C(=O)O)OP(=O)(O)O)OP(=O)(O)O	C([C@H](C(=O)O)OP(=O)(O)O)OP(=O)(O)O
C01161	3,4-Dihydroxyphenylacetate	C8H8O4	0	168.147	102-32-9	2-(3,4-dihydroxyphenyl)acetic acid	4388	547	CHEMBL1284	InChI=1S/C8H8O4/c9-6-2-1-5(3-7(6)10)4-8(11)12/h1-3,9-10H,4H2,(H,11,12)	CFFZDZCDUFSOFZ-UHFFFAOYSA-N	C1=CC(=C(C=C1CC(=O)O)O)O	C1=CC(=C(C=C1CC(=O)O)O)O	3.61		-2.34	1.00	0.72	acid
C01162	3-(Pyrazol-1-yl)-L-alanine	C6H9N3O2	0	155.155	10162-27-3	(2S)-2-amino-3-pyrazol-1-ylpropanoic acid	4389	151491		InChI=1S/C6H9N3O2/c7-5(6(10)11)4-9-3-1-2-8-9/h1-3,5H,4,7H2,(H,10,11)/t5-/m0/s1	PIGOPELHGLPKLL-YFKPBYRVSA-N	C1=CN(N=C1)CC(C(=O)O)N	C1=CN(N=C1)C[C@@H](C(=O)O)N
C01163	3-Carboxy-cis,cis-muconate	C7H6O6	0	186.119	1116-26-3	(1E,3Z)-buta-1,3-diene-1,2,4-tricarboxylic acid	4390	5280404		InChI=1S/C7H6O6/c8-5(9)2-1-4(7(12)13)3-6(10)11/h1-3H,(H,8,9)(H,10,11)(H,12,13)/b2-1-,4-3+	KJOVGYUGXHIVAY-BXTBVDPRSA-N	C(=CC(=O)O)C(=CC(=O)O)C(=O)O	C(=C\C(=O)O)\C(=C/C(=O)O)\C(=O)O
C01164	7-Dehydrocholesterol	C27H44O	0	384.638	434-16-2	(3S,9S,10R,13R,14R,17R)-10,13-dimethyl-17-[(2R)-6-methylheptan-2-yl]-2,3,4,9,11,12,14,15,16,17-decahydro-1H-cyclopenta[a]phenanthren-3-ol	4391	439423	CHEMBL1797131	InChI=1S/C27H44O/c1-18(2)7-6-8-19(3)23-11-12-24-22-10-9-20-17-21(28)13-15-26(20,4)25(22)14-16-27(23,24)5/h9-10,18-19,21,23-25,28H,6-8,11-17H2,1-5H3/t19-,21+,23-,24+,25+,26+,27-/m1/s1	UCTLRSWJYQTBFZ-DDPQNLDTSA-N	CC(C)CCCC(C)C1CCC2C1(CCC3C2=CC=C4C3(CCC(C4)O)C)C	C[C@H](CCCC(C)C)[C@H]1CC[C@@H]2[C@@]1(CC[C@H]3C2=CC=C4[C@@]3(CC[C@@H](C4)O)C)C			6.71	6.71	7.31	neutral
C01165	L-Glutamate 5-semialdehyde	C5H9NO3	0	131.13		(2S)-2-amino-5-oxopentanoic acid	4392	193305		InChI=1S/C5H9NO3/c6-4(5(8)9)2-1-3-7/h3-4H,1-2,6H2,(H,8,9)/t4-/m0/s1	KABXUUFDPUOJMW-BYPYZUCNSA-N	C(CC(C(=O)O)N)C=O	C(C[C@@H](C(=O)O)N)C=O
C01166	Oxidized polyvinyl alcohol						4393
C01167	Protein tyrosine phosphate	C10H11N2O6PR2					4394
C01168	Pseudouridine 5'-phosphate	C9H13N2O9P	0	324.181	1157-60-4	[(2R,3S,4R,5S)-5-(2,4-dioxo-1H-pyrimidin-5-yl)-3,4-dihydroxyoxolan-2-yl]methyl dihydrogen phosphate	4395	439424		InChI=1S/C9H13N2O9P/c12-5-4(2-19-21(16,17)18)20-7(6(5)13)3-1-10-9(15)11-8(3)14/h1,4-7,12-13H,2H2,(H2,16,17,18)(H2,10,11,14,15)/t4-,5-,6-,7+/m1/s1	MOBMOJGXNHLLIR-GBNDHIKLSA-N	C1=C(C(=O)NC(=O)N1)C2C(C(C(O2)COP(=O)(O)O)O)O	C1=C(C(=O)NC(=O)N1)[C@H]2[C@@H]([C@@H]([C@H](O2)COP(=O)(O)O)O)O
C01169	S-Succinyldihydrolipoamide	C12H21NO4S2	0	307.429		4-(8-amino-8-oxo-3-sulfanyloctyl)sulfanyl-4-oxobutanoic acid	4396	11953795		InChI=1S/C12H21NO4S2/c13-10(14)4-2-1-3-9(18)7-8-19-12(17)6-5-11(15)16/h9,18H,1-8H2,(H2,13,14)(H,15,16)	KWKBJWYJJBQOAE-UHFFFAOYSA-N	C(CCC(=O)N)CC(CCSC(=O)CCC(=O)O)S	C(CCC(=O)N)CC(CCSC(=O)CCC(=O)O)S
C01170	UDP-N-acetyl-D-mannosamine	C17H27N3O17P2	0	607.354		[(2R,3S,4R,5S,6R)-3-acetamido-4,5-dihydroxy-6-(hydroxymethyl)oxan-2-yl] [[(2R,3S,4R,5R)-5-(2,4-dioxopyrimidin-1-yl)-3,4-dihydroxyoxolan-2-yl]methoxy-hydroxyphosphoryl] hydrogen phosphate	4397	449043		InChI=1S/C17H27N3O17P2/c1-6(22)18-10-13(26)11(24)7(4-21)35-16(10)36-39(31,32)37-38(29,30)33-5-8-12(25)14(27)15(34-8)20-3-2-9(23)19-17(20)28/h2-3,7-8,10-16,21,24-27H,4-5H2,1H3,(H,18,22)(H,29,30)(H,31,32)(H,19,23,28)/t7-,8-,10+,11-,12-,13-,14-,15-,16-/m1/s1	LFTYTUAZOPRMMI-ZYQOOJPVSA-N	CC(=O)NC1C(C(C(OC1OP(=O)(O)OP(=O)(O)OCC2C(C(C(O2)N3C=CC(=O)NC3=O)O)O)CO)O)O	CC(=O)N[C@H]1[C@H]([C@@H]([C@H](O[C@@H]1OP(=O)(O)OP(=O)(O)OC[C@@H]2[C@H]([C@H]([C@@H](O2)N3C=CC(=O)NC3=O)O)O)CO)O)O
C01171	alpha-D-Hexose 1-phosphate	C6H13O9P	0	260.136		[(2R)-3,4,5-trihydroxy-6-(hydroxymethyl)oxan-2-yl] dihydrogen phosphate	4398	439426	CHEMBL1159526 CHEMBL291890	InChI=1S/C6H13O9P/c7-1-2-3(8)4(9)5(10)6(14-2)15-16(11,12)13/h2-10H,1H2,(H2,11,12,13)/t2?,3?,4?,5?,6-/m1/s1	HXXFSFRBOHSIMQ-SQHQMROCSA-N	C(C1C(C(C(C(O1)OP(=O)(O)O)O)O)O)O	C(C1C(C(C([C@H](O1)OP(=O)(O)O)O)O)O)O	1.16		-6.61	-3.06	-3.10	acid
C01172	beta-D-Glucose 6-phosphate	C6H13O9P	0	260.136		[(2R,3S,4S,5R,6R)-3,4,5,6-tetrahydroxyoxan-2-yl]methyl dihydrogen phosphate	4399	439427	CHEMBL257975 CHEMBL4283156	InChI=1S/C6H13O9P/c7-3-2(1-14-16(11,12)13)15-6(10)5(9)4(3)8/h2-10H,1H2,(H2,11,12,13)/t2-,3-,4+,5-,6-/m1/s1	NBSCHQHZLSJFNQ-VFUOTHLCSA-N	C(C1C(C(C(C(O1)O)O)O)O)OP(=O)(O)O	C([C@@H]1[C@H]([C@@H]([C@H]([C@@H](O1)O)O)O)O)OP(=O)(O)O	1.22		-6.59	-3.06	-3.10	acid
C01173	1,3,8-Naphthalenertriol	C10H8O3	0	176.169		naphthalene-1,3,8-triol	4400	439428		InChI=1S/C10H8O3/c11-7-4-6-2-1-3-8(12)10(6)9(13)5-7/h1-5,11-13H	USWUTUCXLQBQCG-UHFFFAOYSA-N	C1=CC2=CC(=CC(=C2C(=C1)O)O)O	C1=CC2=CC(=CC(=C2C(=C1)O)O)O
C01175	1-O-Sinapoyl-beta-D-glucose	C17H22O10	0	386.351		[(2S,3R,4S,5S,6R)-3,4,5-trihydroxy-6-(hydroxymethyl)oxan-2-yl] (E)-3-(4-hydroxy-3,5-dimethoxyphenyl)prop-2-enoate	4402	5280406		InChI=1S/C17H22O10/c1-24-9-5-8(6-10(25-2)13(9)20)3-4-12(19)27-17-16(23)15(22)14(21)11(7-18)26-17/h3-6,11,14-18,20-23H,7H2,1-2H3/b4-3+/t11-,14-,15+,16-,17+/m1/s1	XRKBRPFTFKKHEF-DGDBGZAXSA-N	COC1=CC(=CC(=C1O)OC)C=CC(=O)OC2C(C(C(C(O2)CO)O)O)O	COC1=CC(=CC(=C1O)OC)/C=C/C(=O)O[C@H]2[C@@H]([C@H]([C@@H]([C@H](O2)CO)O)O)O
C01176	17alpha-Hydroxyprogesterone	C21H30O3	0	330.461	68-96-2	(8R,9S,10R,13S,14S,17R)-17-acetyl-17-hydroxy-10,13-dimethyl-2,6,7,8,9,11,12,14,15,16-decahydro-1H-cyclopenta[a]phenanthren-3-one	4403	6238	CHEMBL1062	InChI=1S/C21H30O3/c1-13(22)21(24)11-8-18-16-5-4-14-12-15(23)6-9-19(14,2)17(16)7-10-20(18,21)3/h12,16-18,24H,4-11H2,1-3H3/t16-,17+,18+,19+,20+,21+/m1/s1	DBPWSSGDRRHUNT-CEGNMAFCSA-N	CC(=O)C1(CCC2C1(CCC3C2CCC4=CC(=O)CCC34C)C)O	CC(=O)[C@]1(CC[C@@H]2[C@@]1(CC[C@H]3[C@H]2CCC4=CC(=O)CC[C@]34C)C)O	12.7		3.40	3.40	3.84	neutral
C01177	Inositol 1-phosphate	C6H13O9P	0	260.136		[(2R,3R,5S,6R)-2,3,4,5,6-pentahydroxycyclohexyl] dihydrogen phosphate	4404	107737	CHEMBL3959608	InChI=1S/C6H13O9P/c7-1-2(8)4(10)6(5(11)3(1)9)15-16(12,13)14/h1-11H,(H2,12,13,14)/t1?,2-,3+,4-,5-,6?/m1/s1	INAPMGSXUVUWAF-GCVPSNMTSA-N	C1(C(C(C(C(C1O)O)OP(=O)(O)O)O)O)O	[C@H]1([C@H](C([C@@H]([C@@H](C1O)O)O)OP(=O)(O)O)O)O	1.16		-7.49	-3.91	-3.72	acid
C01179	3-(4-Hydroxyphenyl)pyruvate	C9H8O4	0	180.157	156-39-8	3-(4-hydroxyphenyl)-2-oxopropanoic acid	4406	979	CHEMBL607712	InChI=1S/C9H8O4/c10-7-3-1-6(2-4-7)5-8(11)9(12)13/h1-4,10H,5H2,(H,12,13)	KKADPXVIOXHVKN-UHFFFAOYSA-N	C1=CC(=CC=C1CC(=O)C(=O)O)O	C1=CC(=CC=C1CC(=O)C(=O)O)O	2.91		-1.89	1.60	0.59	acid
C01180	4-Methylthio-2-oxobutanoic acid	C5H8O3S	0	148.18	583-92-6	4-methylsulfanyl-2-oxobutanoic acid	4407	473	CHEMBL1233860	InChI=1S/C5H8O3S/c1-9-3-2-4(6)5(7)8/h2-3H2,1H3,(H,7,8)	SXFSQZDSUWACKX-UHFFFAOYSA-N	CSCCC(=O)C(=O)O	CSCCC(=O)C(=O)O	3.3		-2.30	1.12	0.39	acid
C01181	4-Trimethylammoniobutanoate	C7H16NO2	1	146.207		3-carboxypropyl(trimethyl)azanium	4408	134	CHEMBL2074645	InChI=1S/C7H15NO2/c1-8(2,3)6-4-5-7(9)10/h4-6H2,1-3H3/p+1	JHPNVNIEXXLNTR-UHFFFAOYSA-O	C[N+](C)(C)CCCC(=O)O	C[N+](C)(C)CCCC(=O)O	4.46		-3.20	-3.97	-0.78	acid
C01182	D-Ribulose 1,5-bisphosphate	C5H12O11P2	0	310.09	24218-00-6	[(2R,3R)-2,3-dihydroxy-4-oxo-5-phosphonooxypentyl] dihydrogen phosphate	4409	123658		InChI=1S/C5H12O11P2/c6-3(1-15-17(9,10)11)5(8)4(7)2-16-18(12,13)14/h3,5-6,8H,1-2H2,(H2,9,10,11)(H2,12,13,14)/t3-,5-/m1/s1	YAHZABJORDUQGO-NQXXGFSBSA-N	C(C(C(C(=O)COP(=O)(O)O)O)O)OP(=O)(O)O	C([C@H]([C@H](C(=O)COP(=O)(O)O)O)O)OP(=O)(O)O
C01183	N,N-Dimethylaniline N-oxide	C8H11NO	0	137.179		N,N-dimethylbenzeneamine oxide	4410	950		InChI=1S/C8H11NO/c1-9(2,10)8-6-4-3-5-7-8/h3-7H,1-2H3	LKQUDAOAMBKKQW-UHFFFAOYSA-N	C[N+](C)(C1=CC=CC=C1)[O-]	C[N+](C)(C1=CC=CC=C1)[O-]
C01185	Nicotinate D-ribonucleotide	C11H15NO9P	1	336.212		1-[(2R,3R,4S,5R)-3,4-dihydroxy-5-(phosphonooxymethyl)oxolan-2-yl]pyridin-1-ium-3-carboxylic acid	4411	121992		InChI=1S/C11H14NO9P/c13-8-7(5-20-22(17,18)19)21-10(9(8)14)12-3-1-2-6(4-12)11(15)16/h1-4,7-10,13-14H,5H2,(H2-,15,16,17,18,19)/p+1/t7-,8-,9-,10-/m1/s1	JOUIQRNQJGXQDC-ZYUZMQFOSA-O	C1=CC(=C[N+](=C1)C2C(C(C(O2)COP(=O)(O)O)O)O)C(=O)O	C1=CC(=C[N+](=C1)[C@H]2[C@@H]([C@@H]([C@H](O2)COP(=O)(O)O)O)O)C(=O)O
C01186	(3S,5S)-3,5-Diaminohexanoate	C6H14N2O2	0	146.188		(3S,5S)-3,5-diaminohexanoic acid	4412	439430		InChI=1S/C6H14N2O2/c1-4(7)2-5(8)3-6(9)10/h4-5H,2-3,7-8H2,1H3,(H,9,10)/t4-,5-/m0/s1	NGDLSXMSQYUVSJ-WHFBIAKZSA-N	CC(CC(CC(=O)O)N)N	C[C@@H](C[C@@H](CC(=O)O)N)N
C01187	3-Deoxy-D-manno-octulosonate	C8H14O8	0	238.192	10149-14-1	(4R,5R,6R,7R)-4,5,6,7,8-pentahydroxy-2-oxooctanoic acid	4413	119228		InChI=1S/C8H14O8/c9-2-5(12)7(14)6(13)3(10)1-4(11)8(15)16/h3,5-7,9-10,12-14H,1-2H2,(H,15,16)/t3-,5-,6-,7-/m1/s1	KYQCXUMVJGMDNG-SHUUEZRQSA-N	C(C(C(C(C(CO)O)O)O)O)C(=O)C(=O)O	C([C@H]([C@H]([C@@H]([C@@H](CO)O)O)O)O)C(=O)C(=O)O
C01188	3-Hydroxy-2-methylpropanoate	C4H8O3	0	104.105	2068-83-9	3-hydroxy-2-methylpropanoic acid	4414	87		InChI=1S/C4H8O3/c1-3(2-5)4(6)7/h3,5H,2H2,1H3,(H,6,7)	DBXBTMSZEOQQDU-UHFFFAOYSA-N	CC(CO)C(=O)O	CC(CO)C(=O)O
C01189	Lathosterol	C27H46O	0	386.654	80-99-9	(3S,5S,9R,10S,13R,14R,17R)-10,13-dimethyl-17-[(2R)-6-methylheptan-2-yl]-2,3,4,5,6,9,11,12,14,15,16,17-dodecahydro-1H-cyclopenta[a]phenanthren-3-ol	4415	65728	CHEMBL3138639	InChI=1S/C27H46O/c1-18(2)7-6-8-19(3)23-11-12-24-22-10-9-20-17-21(28)13-15-26(20,4)25(22)14-16-27(23,24)5/h10,18-21,23-25,28H,6-9,11-17H2,1-5H3/t19-,20+,21+,23-,24+,25+,26+,27-/m1/s1	IZVFFXVYBHFIHY-SKCNUYALSA-N	CC(C)CCCC(C)C1CCC2C1(CCC3C2=CCC4C3(CCC(C4)O)C)C	C[C@H](CCCC(C)C)[C@H]1CC[C@@H]2[C@@]1(CC[C@H]3C2=CC[C@@H]4[C@@]3(CC[C@@H](C4)O)C)C			7.11	7.11	7.39	neutral
C01190	Glucosylceramide	C25H46NO8R					4416
C01191	Dolichyl D-xylosyl phosphate	C25H45O8P(C5H8)n	0			[(6Z,10E,14E)-3,7,11,15,19-pentamethylicosa-6,10,14,18-tetraenyl] [(2S,3R,4S,5R)-3,4,5-trihydroxyoxan-2-yl] hydrogen phosphate	4417	24892724		InChI=1S/C30H53O8P/c1-22(2)11-7-12-23(3)13-8-14-24(4)15-9-16-25(5)17-10-18-26(6)19-20-37-39(34,35)38-30-29(33)28(32)27(31)21-36-30/h11,13,15,17,26-33H,7-10,12,14,16,18-21H2,1-6H3,(H,34,35)/b23-13+,24-15+,25-17-/t26?,27-,28+,29-,30+/m1/s1	QNWDPUAQSUCTOR-SHADHPJFSA-N	CC(CCC=C(C)CCC=C(C)CCC=C(C)CCC=C(C)C)CCOP(=O)(O)OC1C(C(C(CO1)O)O)O	CC(CC/C=C(/C)\CC/C=C(\C)/CC/C=C(\C)/CCC=C(C)C)CCOP(=O)(O)O[C@H]1[C@@H]([C@H]([C@@H](CO1)O)O)O
C01192	Palmitoylglycerone phosphate	C19H37O7P	0	408.467		(2-oxo-3-phosphonooxypropyl) hexadecanoate	4418	167650		InChI=1S/C19H37O7P/c1-2-3-4-5-6-7-8-9-10-11-12-13-14-15-19(21)25-16-18(20)17-26-27(22,23)24/h2-17H2,1H3,(H2,22,23,24)	MLWXSIMRTQAWHY-UHFFFAOYSA-N	CCCCCCCCCCCCCCCC(=O)OCC(=O)COP(=O)(O)O	CCCCCCCCCCCCCCCC(=O)OCC(=O)COP(=O)(O)O
C01194	1-Phosphatidyl-D-myo-inositol	C11H17O13PR2					4419
C01196	3'-Hydroxyoligoribonucleotide	C10H17O10PR2(C5H8O6PR)n					4421
C01197	Caffeate	C9H8O4	0	180.157	501-16-6	(E)-3-(3,4-dihydroxyphenyl)prop-2-enoic acid	4422	689043	CHEMBL145	InChI=1S/C9H8O4/c10-7-3-1-6(5-8(7)11)2-4-9(12)13/h1-5,10-11H,(H,12,13)/b4-2+	QAIPRVGONGVQAS-DUXPYHPUSA-N	C1=CC(=C(C=C1C=CC(=O)O)O)O	C1=CC(=C(C=C1/C=C/C(=O)O)O)O	3.45		-1.87	1.53	1.20	acid
C01198	3-(2-Hydroxyphenyl)propanoate	C9H10O3	0	166.174	495-78-3	3-(2-hydroxyphenyl)propanoic acid	4423	873		InChI=1S/C9H10O3/c10-8-4-2-1-3-7(8)5-6-9(11)12/h1-4,10H,5-6H2,(H,11,12)	CJBDUOMQLFKVQC-UHFFFAOYSA-N	C1=CC=C(C(=C1)CCC(=O)O)O	C1=CC=C(C(=C1)CCC(=O)O)O
C01199	5'-Hydroxyoligoribonucleotide	C10H17O10PR2(C5H8O6PR)n					4424
C01200	N-Acylneuraminate 9-phosphate	C10H17NO12PR					4425
C01201	N(omega)-(ADP-D-ribosyl)-L-arginine	C21H35N9O15P2	0	715.501		(2S)-2-amino-5-[[amino-[[(2S,3R,4S,5R)-5-[[[[(2R,3S,4R,5R)-5-(6-aminopurin-9-yl)-3,4-dihydroxyoxolan-2-yl]methoxy-hydroxyphosphoryl]oxy-hydroxyphosphoryl]oxymethyl]-3,4-dihydroxyoxolan-2-yl]amino]methylidene]amino]pentanoic acid	4426	46173712		InChI=1S/C21H35N9O15P2/c22-8(20(35)36)2-1-3-25-21(24)29-18-14(33)12(31)9(43-18)4-41-46(37,38)45-47(39,40)42-5-10-13(32)15(34)19(44-10)30-7-28-11-16(23)26-6-27-17(11)30/h6-10,12-15,18-19,31-34H,1-5,22H2,(H,35,36)(H,37,38)(H,39,40)(H2,23,26,27)(H3,24,25,29)/t8-,9+,10+,12+,13+,14+,15+,18-,19+/m0/s1	IWVSYNGKNZFSSA-PTDVUUCPSA-N	C1=NC(=C2C(=N1)N(C=N2)C3C(C(C(O3)COP(=O)(O)OP(=O)(O)OCC4C(C(C(O4)NC(=NCCCC(C(=O)O)N)N)O)O)O)O)N	C1=NC(=C2C(=N1)N(C=N2)[C@H]3[C@@H]([C@@H]([C@H](O3)COP(=O)(O)OP(=O)(O)OC[C@@H]4[C@H]([C@H]([C@H](O4)NC(=NCCC[C@@H](C(=O)O)N)N)O)O)O)O)N
C01203	Oleoyl-[acyl-carrier protein]	C18H33OSR					4427
C01204	Phytic acid	C6H18O24P6	0	660.035	83-86-3	(2,3,4,5,6-pentaphosphonooxycyclohexyl) dihydrogen phosphate	4428	890	CHEMBL1233511	InChI=1S/C6H18O24P6/c7-31(8,9)25-1-2(26-32(10,11)12)4(28-34(16,17)18)6(30-36(22,23)24)5(29-35(19,20)21)3(1)27-33(13,14)15/h1-6H,(H2,7,8,9)(H2,10,11,12)(H2,13,14,15)(H2,16,17,18)(H2,19,20,21)(H2,22,23,24)	IMQLKJBTEOYOSI-UHFFFAOYSA-N	C1(C(C(C(C(C1OP(=O)(O)O)OP(=O)(O)O)OP(=O)(O)O)OP(=O)(O)O)OP(=O)(O)O)OP(=O)(O)O	C1(C(C(C(C(C1OP(=O)(O)O)OP(=O)(O)O)OP(=O)(O)O)OP(=O)(O)O)OP(=O)(O)O)OP(=O)(O)O	0.14		-21.78	-4.52	-3.13	acid
C01205	(R)-3-Amino-2-methylpropanoate	C4H9NO2	0	103.12		(2R)-3-amino-2-methylpropanoic acid	4429	5459822		InChI=1S/C4H9NO2/c1-3(2-5)4(6)7/h3H,2,5H2,1H3,(H,6,7)/t3-/m1/s1	QCHPKSFMDHPSNR-GSVOUGTGSA-N	CC(CN)C(=O)O	C[C@H](CN)C(=O)O
C01207	3-(3,4-Dihydroxyphenyl)lactate	C9H10O5	0	198.173	23028-17-3	3-(3,4-dihydroxyphenyl)-2-hydroxypropanoic acid	4430	439435	CHEMBL3392011	InChI=1S/C9H10O5/c10-6-2-1-5(3-7(6)11)4-8(12)9(13)14/h1-3,8,10-12H,4H2,(H,13,14)	PAFLSMZLRSPALU-UHFFFAOYSA-N	C1=CC(=C(C=C1CC(C(=O)O)O)O)O	C1=CC(=C(C=C1CC(C(=O)O)O)O)O	3.26		-2.86	0.58	0.09	acid
C01209	Malonyl-[acyl-carrier protein]	C3H3O3SR					4431
C01210	N-Methylethanolamine phosphate	C3H10NO4P	0	155.09		2-(methylamino)ethyl dihydrogen phosphate	4432	439436	CHEMBL3109285	InChI=1S/C3H10NO4P/c1-4-2-3-8-9(5,6)7/h4H,2-3H2,1H3,(H2,5,6,7)	HZDCAHRLLXEQFY-UHFFFAOYSA-N	CNCCOP(=O)(O)O	CNCCOP(=O)(O)O	1.52	10.07	-3.12	-2.23	-0.68	zwitterion
C01211	Procollagen 5-hydroxy-L-lysine	C7H13N3O3R2					4433
C01212	UDP-N-acetylmuramoyl-L-alanine	C23H36N4O20P2	0	750.494		(2S)-2-[[(2R)-2-[(2R,3R,4R,5S,6R)-3-acetamido-2-[[[(2R,3S,4R,5R)-5-(2,4-dioxopyrimidin-1-yl)-3,4-dihydroxyoxolan-2-yl]methoxy-hydroxyphosphoryl]oxy-hydroxyphosphoryl]oxy-5-hydroxy-6-(hydroxymethyl)oxan-4-yl]oxypropanoyl]amino]propanoic acid	4434	5496796		InChI=1S/C23H36N4O20P2/c1-8(21(35)36)24-19(34)9(2)43-18-14(25-10(3)29)22(45-11(6-28)16(18)32)46-49(40,41)47-48(38,39)42-7-12-15(31)17(33)20(44-12)27-5-4-13(30)26-23(27)37/h4-5,8-9,11-12,14-18,20,22,28,31-33H,6-7H2,1-3H3,(H,24,34)(H,25,29)(H,35,36)(H,38,39)(H,40,41)(H,26,30,37)/t8-,9+,11+,12+,14+,15+,16+,17+,18+,20+,22+/m0/s1	NTMMCWJNQNKACG-KBKUWGQMSA-N	CC(C(=O)O)NC(=O)C(C)OC1C(C(OC(C1O)CO)OP(=O)(O)OP(=O)(O)OCC2C(C(C(O2)N3C=CC(=O)NC3=O)O)O)NC(=O)C	C[C@@H](C(=O)O)NC(=O)[C@@H](C)O[C@@H]1[C@H]([C@H](O[C@@H]([C@H]1O)CO)OP(=O)(O)OP(=O)(O)OC[C@@H]2[C@H]([C@H]([C@@H](O2)N3C=CC(=O)NC3=O)O)O)NC(=O)C
C01213	(R)-Methylmalonyl-CoA	C25H40N7O19P3S	0	867.607		(2R)-3-[2-[3-[[(2R)-4-[[[(2R,3S,4R,5R)-5-(6-aminopurin-9-yl)-4-hydroxy-3-phosphonooxyoxolan-2-yl]methoxy-hydroxyphosphoryl]oxy-hydroxyphosphoryl]oxy-2-hydroxy-3,3-dimethylbutanoyl]amino]propanoylamino]ethylsulfanyl]-2-methyl-3-oxopropanoic acid	4435	449534		InChI=1S/C25H40N7O19P3S/c1-12(23(37)38)24(39)55-7-6-27-14(33)4-5-28-21(36)18(35)25(2,3)9-48-54(45,46)51-53(43,44)47-8-13-17(50-52(40,41)42)16(34)22(49-13)32-11-31-15-19(26)29-10-30-20(15)32/h10-13,16-18,22,34-35H,4-9H2,1-3H3,(H,27,33)(H,28,36)(H,37,38)(H,43,44)(H,45,46)(H2,26,29,30)(H2,40,41,42)/t12-,13-,16-,17-,18+,22-/m1/s1	MZFOKIKEPGUZEN-AGCMQPJKSA-N	CC(C(=O)O)C(=O)SCCNC(=O)CCNC(=O)C(C(C)(C)COP(=O)(O)OP(=O)(O)OCC1C(C(C(O1)N2C=NC3=C(N=CN=C32)N)O)OP(=O)(O)O)O	C[C@H](C(=O)O)C(=O)SCCNC(=O)CCNC(=O)[C@@H](C(C)(C)COP(=O)(O)OP(=O)(O)OC[C@@H]1[C@H]([C@H]([C@@H](O1)N2C=NC3=C(N=CN=C32)N)O)OP(=O)(O)O)O
C01214	1-Amino-1-deoxy-scyllo-inositol	C6H13NO5	0	179.171		(1R,2S,4R,5S)-6-aminocyclohexane-1,2,3,4,5-pentol	4436	439440		InChI=1S/C6H13NO5/c7-1-2(8)4(10)6(12)5(11)3(1)9/h1-6,8-12H,7H2/t1?,2-,3+,4+,5-,6?	JXAOTICXQLILTC-UYSNGIAKSA-N	C1(C(C(C(C(C1O)O)O)O)O)N	[C@H]1([C@H](C([C@H]([C@@H](C1N)O)O)O)O)O
C01215	2-(Acetamidomethylene)succinate	C7H9NO5	0	187.15		(2Z)-2-(acetamidomethylidene)butanedioic acid	4437	5280408		InChI=1S/C7H9NO5/c1-4(9)8-3-5(7(12)13)2-6(10)11/h3H,2H2,1H3,(H,8,9)(H,10,11)(H,12,13)/b5-3-	CPBSBMPDIRRVGP-HYXAFXHYSA-N	CC(=O)NC=C(CC(=O)O)C(=O)O	CC(=O)N/C=C(/CC(=O)O)\C(=O)O
C01216	2-Dehydro-3-deoxy-D-galactonate	C6H10O6	0	178.14		(4R,5R)-4,5,6-trihydroxy-2-oxohexanoic acid	4438	194024		InChI=1S/C6H10O6/c7-2-5(10)3(8)1-4(9)6(11)12/h3,5,7-8,10H,1-2H2,(H,11,12)/t3-,5-/m1/s1	WPAMZTWLKIDIOP-NQXXGFSBSA-N	C(C(C(CO)O)O)C(=O)C(=O)O	C([C@H]([C@@H](CO)O)O)C(=O)C(=O)O
C01217	5,6,7,8-Tetrahydromethanopterin	C30H45N6O16P	0	776.683	92481-94-2	(2S)-2-[[(2R,3S,4R,5S)-5-[(2R,3S,4S)-5-[4-[[(1R)-1-[(6S,7S)-2-amino-7-methyl-4-oxo-5,6,7,8-tetrahydro-3H-pteridin-6-yl]ethyl]amino]phenyl]-2,3,4-trihydroxypentoxy]-3,4-dihydroxyoxolan-2-yl]methoxy-hydroxyphosphoryl]oxypentanedioic acid	4439	135398665		InChI=1S/C30H45N6O16P/c1-12(21-13(2)33-26-22(34-21)27(44)36-30(31)35-26)32-15-5-3-14(4-6-15)9-16(37)23(41)17(38)10-49-29-25(43)24(42)19(51-29)11-50-53(47,48)52-18(28(45)46)7-8-20(39)40/h3-6,12-13,16-19,21,23-25,29,32,34,37-38,41-43H,7-11H2,1-2H3,(H,39,40)(H,45,46)(H,47,48)(H4,31,33,35,36,44)/t12-,13+,16+,17-,18+,19-,21+,23+,24-,25-,29+/m1/s1	SCBIBGUJSMHIAI-LHIIQLEZSA-N	CC1C(NC2=C(N1)N=C(NC2=O)N)C(C)NC3=CC=C(C=C3)CC(C(C(COC4C(C(C(O4)COP(=O)(O)OC(CCC(=O)O)C(=O)O)O)O)O)O)O	C[C@H]1[C@@H](NC2=C(N1)N=C(NC2=O)N)[C@@H](C)NC3=CC=C(C=C3)C[C@@H]([C@@H]([C@@H](CO[C@@H]4[C@@H]([C@@H]([C@H](O4)COP(=O)(O)O[C@@H](CCC(=O)O)C(=O)O)O)O)O)O)O
C01218	6-Phospho-2-dehydro-D-gluconate	C6H11O10P	0	274.119		(3S,4R,5R)-3,4,5-trihydroxy-2-oxo-6-phosphonooxyhexanoic acid	4440	6602434		InChI=1S/C6H11O10P/c7-2(1-16-17(13,14)15)3(8)4(9)5(10)6(11)12/h2-4,7-9H,1H2,(H,11,12)(H2,13,14,15)/t2-,3-,4+/m1/s1	ZKUSPPOKDDRMIU-JJYYJPOSSA-N	C(C(C(C(C(=O)C(=O)O)O)O)O)OP(=O)(O)O	C([C@H]([C@H]([C@@H](C(=O)C(=O)O)O)O)O)OP(=O)(O)O
C01219	CDP-4-dehydro-6-deoxy-D-glucose	C15H23N3O15P2	0	547.302		[[(2R,3S,4R,5R)-5-(4-amino-2-oxopyrimidin-1-yl)-3,4-dihydroxyoxolan-2-yl]methoxy-hydroxyphosphoryl] [(2R,3R,4R,6R)-3,4-dihydroxy-6-methyl-5-oxooxan-2-yl] hydrogen phosphate	4441	439443		InChI=1S/C15H23N3O15P2/c1-5-8(19)10(21)12(23)14(30-5)32-35(27,28)33-34(25,26)29-4-6-9(20)11(22)13(31-6)18-3-2-7(16)17-15(18)24/h2-3,5-6,9-14,20-23H,4H2,1H3,(H,25,26)(H,27,28)(H2,16,17,24)/t5-,6-,9-,10+,11-,12-,13-,14-/m1/s1	PUBYMNIINUUJLL-JPHISPRKSA-N	CC1C(=O)C(C(C(O1)OP(=O)(O)OP(=O)(O)OCC2C(C(C(O2)N3C=CC(=NC3=O)N)O)O)O)O	C[C@@H]1C(=O)[C@@H]([C@H]([C@H](O1)OP(=O)(O)OP(=O)(O)OC[C@@H]2[C@H]([C@H]([C@@H](O2)N3C=CC(=NC3=O)N)O)O)O)O
C01220	1D-myo-Inositol 1,4-bisphosphate	C6H14O12P2	0	340.116	74465-19-3	[(2R,3R,5R,6S)-2,3,5,6-tetrahydroxy-4-phosphonooxycyclohexyl] dihydrogen phosphate	4442	439444		InChI=1S/C6H14O12P2/c7-1-2(8)6(18-20(14,15)16)4(10)3(9)5(1)17-19(11,12)13/h1-10H,(H2,11,12,13)(H2,14,15,16)/t1-,2-,3-,4+,5?,6?/m1/s1	PELZSPZCXGTUMR-MBEOBJKWSA-N	C1(C(C(C(C(C1OP(=O)(O)O)O)O)OP(=O)(O)O)O)O	[C@H]1([C@H](C([C@H]([C@H](C1OP(=O)(O)O)O)O)OP(=O)(O)O)O)O
C01221	Dihydrostreptomycin 6-phosphate	C21H42N7O15P	0	663.57	33014-54-9	[(1S,2R,3S,4S,5R,6S)-2,4-bis(diaminomethylideneamino)-5-[(2R,3R,4R,5S)-3-[(2S,3S,4S,5R,6S)-4,5-dihydroxy-6-(hydroxymethyl)-3-(methylamino)oxan-2-yl]oxy-4-hydroxy-4-(hydroxymethyl)-5-methyloxolan-2-yl]oxy-3,6-dihydroxycyclohexyl] dihydrogen phosphate	4443	439445		InChI=1S/C21H42N7O15P/c1-5-21(35,4-30)16(42-17-9(26-2)12(33)10(31)6(3-29)40-17)18(39-5)41-14-7(27-19(22)23)11(32)8(28-20(24)25)15(13(14)34)43-44(36,37)38/h5-18,26,29-35H,3-4H2,1-2H3,(H4,22,23,27)(H4,24,25,28)(H2,36,37,38)/t5-,6-,7-,8+,9-,10-,11-,12-,13-,14+,15-,16-,17-,18-,21+/m0/s1	DCRWHJGCOKPJBN-TWBNDLJKSA-N	CC1C(C(C(O1)OC2C(C(C(C(C2O)OP(=O)(O)O)N=C(N)N)O)N=C(N)N)OC3C(C(C(C(O3)CO)O)O)NC)(CO)O	C[C@H]1[C@@]([C@H]([C@@H](O1)O[C@@H]2[C@H]([C@@H]([C@H]([C@@H]([C@H]2O)OP(=O)(O)O)N=C(N)N)O)N=C(N)N)O[C@H]3[C@H]([C@@H]([C@H]([C@@H](O3)CO)O)O)NC)(CO)O
C01222	GDP-4-dehydro-6-deoxy-D-mannose	C16H23N5O15P2	0	587.326		[[(2R,3S,4R,5R)-5-(2-amino-6-oxo-1H-purin-9-yl)-3,4-dihydroxyoxolan-2-yl]methoxy-hydroxyphosphoryl] [(2R,3S,4R,6R)-3,4-dihydroxy-6-methyl-5-oxooxan-2-yl] hydrogen phosphate	4444	135398621		InChI=1S/C16H23N5O15P2/c1-4-7(22)9(24)11(26)15(33-4)35-38(30,31)36-37(28,29)32-2-5-8(23)10(25)14(34-5)21-3-18-6-12(21)19-16(17)20-13(6)27/h3-5,8-11,14-15,23-26H,2H2,1H3,(H,28,29)(H,30,31)(H3,17,19,20,27)/t4-,5-,8-,9+,10-,11+,14-,15-/m1/s1	PNHLMHWWFOPQLK-BKUUWRAGSA-N	CC1C(=O)C(C(C(O1)OP(=O)(O)OP(=O)(O)OCC2C(C(C(O2)N3C=NC4=C3N=C(NC4=O)N)O)O)O)O	C[C@@H]1C(=O)[C@@H]([C@@H]([C@H](O1)OP(=O)(O)OP(=O)(O)OC[C@@H]2[C@H]([C@H]([C@@H](O2)N3C=NC4=C3N=C(NC4=O)N)O)O)O)O
C01223	Methyl 2-diazoacetamidohexonate	C9H16N3O3	1	214.242		2-[[(2S)-1-methoxy-1-oxohexan-2-yl]amino]-2-oxoethanediazonium	4445	439447		InChI=1S/C9H15N3O3/c1-3-4-5-7(9(14)15-2)12-8(13)6-11-10/h7H,3-6H2,1-2H3/p+1/t7-/m0/s1	OZHCMJTXDLRZPF-ZETCQYMHSA-O	CCCCC(C(=O)OC)NC(=O)C[N+]#N	CCCC[C@@H](C(=O)OC)NC(=O)C[N+]#N
C01225	sn-Glycero-3-phospho-1-inositol	C9H19O11P	0	334.214		[(2R)-2,3-dihydroxypropyl] [(2R,3R,5S,6R)-2,3,4,5,6-pentahydroxycyclohexyl] hydrogen phosphate	4447	45480545		InChI=1S/C9H19O11P/c10-1-3(11)2-19-21(17,18)20-9-7(15)5(13)4(12)6(14)8(9)16/h3-16H,1-2H2,(H,17,18)/t3-,4?,5-,6+,7-,8-,9?/m1/s1	BMVUIWJCUQSHLZ-YFZGBAIXSA-N	C(C(COP(=O)(O)OC1C(C(C(C(C1O)O)O)O)O)O)O	C([C@H](COP(=O)(O)OC1[C@@H]([C@H](C([C@H]([C@H]1O)O)O)O)O)O)O
C01226	12-OPDA	C18H28O3	0	292.413		8-[(1S,5S)-4-oxo-5-[(Z)-pent-2-enyl]cyclopent-2-en-1-yl]octanoic acid	4448	5280411		InChI=1S/C18H28O3/c1-2-3-7-11-16-15(13-14-17(16)19)10-8-5-4-6-9-12-18(20)21/h3,7,13-16H,2,4-6,8-12H2,1H3,(H,20,21)/b7-3-/t15-,16-/m0/s1	PMTMAFAPLCGXGK-JMTMCXQRSA-N	CCC=CCC1C(C=CC1=O)CCCCCCCC(=O)O	CC/C=C\C[C@H]1[C@H](C=CC1=O)CCCCCCCC(=O)O
C01227	Dehydroepiandrosterone	C19H28O2	0	288.424	53-43-0	(3S,8R,9S,10R,13S,14S)-3-hydroxy-10,13-dimethyl-1,2,3,4,7,8,9,11,12,14,15,16-dodecahydrocyclopenta[a]phenanthren-17-one	4449	5881	CHEMBL309821 CHEMBL363554 CHEMBL4303179 CHEMBL90593	InChI=1S/C19H28O2/c1-18-9-7-13(20)11-12(18)3-4-14-15-5-6-17(21)19(15,2)10-8-16(14)18/h3,13-16,20H,4-11H2,1-2H3/t13-,14-,15-,16-,18-,19-/m0/s1	FMGSKLZLMKYGDP-USOAJAOKSA-N	CC12CCC3C(C1CCC2=O)CC=C4C3(CCC(C4)O)C	C[C@]12CC[C@H]3[C@H]([C@@H]1CCC2=O)CC=C4[C@@]3(CC[C@@H](C4)O)C			3.36	3.36	3.88	neutral
C01228	Guanosine 3',5'-bis(diphosphate)	C10H17N5O17P4	0	603.16		[(2R,3S,4R,5R)-5-(2-amino-6-oxo-1H-purin-9-yl)-4-hydroxy-2-[[hydroxy(phosphonooxy)phosphoryl]oxymethyl]oxolan-3-yl] phosphono hydrogen phosphate	4450	135398637		InChI=1S/C10H17N5O17P4/c11-10-13-7-4(8(17)14-10)12-2-15(7)9-5(16)6(30-36(26,27)32-34(21,22)23)3(29-9)1-28-35(24,25)31-33(18,19)20/h2-3,5-6,9,16H,1H2,(H,24,25)(H,26,27)(H2,18,19,20)(H2,21,22,23)(H3,11,13,14,17)/t3-,5-,6-,9-/m1/s1	BUFLLCUFNHESEH-UUOKFMHZSA-N	C1=NC2=C(N1C3C(C(C(O3)COP(=O)(O)OP(=O)(O)O)OP(=O)(O)OP(=O)(O)O)O)N=C(NC2=O)N	C1=NC2=C(N1[C@H]3[C@@H]([C@@H]([C@H](O3)COP(=O)(O)OP(=O)(O)O)OP(=O)(O)OP(=O)(O)O)O)N=C(NC2=O)N
C01229	Phospholipid olefinic fatty acid	C14H22O8PR3					4451
C01230	all-trans-Hexaprenyl diphosphate	C30H52O7P2	0	586.677		[(2E,6E,10E,14E,18E)-3,7,11,15,19,23-hexamethyltetracosa-2,6,10,14,18,22-hexaenyl] phosphono hydrogen phosphate	4452	5280413		InChI=1S/C30H52O7P2/c1-25(2)13-8-14-26(3)15-9-16-27(4)17-10-18-28(5)19-11-20-29(6)21-12-22-30(7)23-24-36-39(34,35)37-38(31,32)33/h13,15,17,19,21,23H,8-12,14,16,18,20,22,24H2,1-7H3,(H,34,35)(H2,31,32,33)/b26-15+,27-17+,28-19+,29-21+,30-23+	NGFSMHKFTZROKJ-MMSZMYIBSA-N	CC(=CCCC(=CCCC(=CCCC(=CCCC(=CCCC(=CCOP(=O)(O)OP(=O)(O)O)C)C)C)C)C)C	CC(=CCC/C(=C/CC/C(=C/CC/C(=C/CC/C(=C/CC/C(=C/COP(=O)(O)OP(=O)(O)O)/C)/C)/C)/C)/C)C
C01231	alpha-D-Glucose 1,6-bisphosphate	C6H14O12P2	0	340.116	10139-18-1	[(2R,3R,4S,5S,6R)-3,4,5-trihydroxy-6-(phosphonooxymethyl)oxan-2-yl] dihydrogen phosphate	4453	82400		InChI=1S/C6H14O12P2/c7-3-2(1-16-19(10,11)12)17-6(5(9)4(3)8)18-20(13,14)15/h2-9H,1H2,(H2,10,11,12)(H2,13,14,15)/t2-,3-,4+,5-,6-/m1/s1	RWHOZGRAXYWRNX-VFUOTHLCSA-N	C(C1C(C(C(C(O1)OP(=O)(O)O)O)O)O)OP(=O)(O)O	C([C@@H]1[C@H]([C@@H]([C@H]([C@H](O1)OP(=O)(O)O)O)O)O)OP(=O)(O)O
C01233	sn-Glycero-3-phosphoethanolamine	C5H14NO6P	0	215.142		2-aminoethyl [(2R)-2,3-dihydroxypropyl] hydrogen phosphate	4454	444183		InChI=1S/C5H14NO6P/c6-1-2-11-13(9,10)12-4-5(8)3-7/h5,7-8H,1-4,6H2,(H,9,10)/t5-/m1/s1	JZNWSCPGTDBMEW-RXMQYKEDSA-N	C(COP(=O)(O)OCC(CO)O)N	C(COP(=O)(O)OC[C@@H](CO)O)N
C01234	1-Aminocyclopropane-1-carboxylate	C4H7NO2	0	101.104	22059-21-8	1-aminocyclopropane-1-carboxylic acid	4455	535	CHEMBL265325	InChI=1S/C4H7NO2/c5-4(1-2-4)3(6)7/h1-2,5H2,(H,6,7)	PAJPWUMXBYXFCZ-UHFFFAOYSA-N	C1CC1(C(=O)O)N	C1CC1(C(=O)O)N	2.2	9.35	-2.72	-2.72	-0.44	zwitterion
C01235	alpha-D-Galactosyl-(1->3)-1D-myo-inositol	C12H22O11	0	342.296		(1S,2R,4S,5S)-6-[(2R,3R,4S,5R,6R)-3,4,5-trihydroxy-6-(hydroxymethyl)oxan-2-yl]oxycyclohexane-1,2,3,4,5-pentol	4456	11727586		InChI=1S/C12H22O11/c13-1-2-3(14)4(15)10(21)12(22-2)23-11-8(19)6(17)5(16)7(18)9(11)20/h2-21H,1H2/t2-,3+,4+,5?,6-,7+,8+,9+,10-,11?,12-/m1/s1	VCWMRQDBPZKXKG-ZNVDUFQESA-N	C(C1C(C(C(C(O1)OC2C(C(C(C(C2O)O)O)O)O)O)O)O)O	C([C@@H]1[C@@H]([C@@H]([C@H]([C@H](O1)OC2[C@H]([C@H](C([C@H]([C@@H]2O)O)O)O)O)O)O)O)O
C01236	D-Glucono-1,5-lactone 6-phosphate	C6H11O9P	0	258.12		[(2R,3S,4S,5R)-3,4,5-trihydroxy-6-oxooxan-2-yl]methyl dihydrogen phosphate	4457	439452		InChI=1S/C6H11O9P/c7-3-2(1-14-16(11,12)13)15-6(10)5(9)4(3)8/h2-5,7-9H,1H2,(H2,11,12,13)/t2-,3-,4+,5-/m1/s1	IJOJIVNDFQSGAB-SQOUGZDYSA-N	C(C1C(C(C(C(=O)O1)O)O)O)OP(=O)(O)O	C([C@@H]1[C@H]([C@@H]([C@H](C(=O)O1)O)O)O)OP(=O)(O)O
C01239	N-Acetyl-beta-D-glucosaminylamine	C8H16N2O5	0	220.223		N-[(2R,3R,4R,5S,6R)-2-amino-4,5-dihydroxy-6-(hydroxymethyl)oxan-3-yl]acetamide	4460	439454		InChI=1S/C8H16N2O5/c1-3(12)10-5-7(14)6(13)4(2-11)15-8(5)9/h4-8,11,13-14H,2,9H2,1H3,(H,10,12)/t4-,5-,6-,7-,8-/m1/s1	MCGXOCXFFNKASF-FMDGEEDCSA-N	CC(=O)NC1C(C(C(OC1N)CO)O)O	CC(=O)N[C@@H]1[C@H]([C@@H]([C@H](O[C@H]1N)CO)O)O
C01240	2',3'-Cyclic nucleotide	C5H8O6PR					4461
C01241	Phosphatidyl-N-methylethanolamine	C8H14NO8PR2					4462
C01242	[Protein]-S8-aminomethyldihydrolipoyllysine	C9H19N2OS2R					4463
C01243	1D-myo-Inositol 1,3,4-trisphosphate	C6H15O15P3	0	420.096		[(1S,2R,3R,4S,5S,6S)-2,3,5-trihydroxy-4,6-diphosphonooxycyclohexyl] dihydrogen phosphate	4464	439455	CHEMBL1160776 CHEMBL329137	InChI=1S/C6H15O15P3/c7-1-2(8)5(20-23(13,14)15)6(21-24(16,17)18)3(9)4(1)19-22(10,11)12/h1-9H,(H2,10,11,12)(H2,13,14,15)(H2,16,17,18)/t1-,2-,3+,4+,5+,6+/m1/s1	MMWCIQZXVOZEGG-MLQGYMEPSA-N	C1(C(C(C(C(C1OP(=O)(O)O)O)OP(=O)(O)O)OP(=O)(O)O)O)O	[C@H]1([C@H]([C@@H]([C@H]([C@H]([C@H]1OP(=O)(O)O)O)OP(=O)(O)O)OP(=O)(O)O)O)O	0.54		-15.18	-4.15	-3.48	acid
C01244	3,5-Diiodo-4-hydroxyphenylpyruvate	C9H6I2O4	0	431.95		3-(4-hydroxy-3,5-diiodophenyl)-2-oxopropanoic acid	4465	192726		InChI=1S/C9H6I2O4/c10-5-1-4(2-6(11)8(5)13)3-7(12)9(14)15/h1-2,13H,3H2,(H,14,15)	TZPLBTUUWSVGCY-UHFFFAOYSA-N	C1=C(C=C(C(=C1I)O)I)CC(=O)C(=O)O	C1=C(C=C(C(=C1I)O)I)CC(=O)C(=O)O
C01245	D-myo-Inositol 1,4,5-trisphosphate	C6H15O15P3	0	420.096	85166-31-0	[(1R,2S,3R,4R,5S,6R)-2,3,5-trihydroxy-4,6-diphosphonooxycyclohexyl] dihydrogen phosphate	4466	439456	CHEMBL279107	InChI=1S/C6H15O15P3/c7-1-2(8)5(20-23(13,14)15)6(21-24(16,17)18)3(9)4(1)19-22(10,11)12/h1-9H,(H2,10,11,12)(H2,13,14,15)(H2,16,17,18)/t1-,2+,3+,4-,5-,6-/m1/s1	MMWCIQZXVOZEGG-XJTPDSDZSA-N	C1(C(C(C(C(C1OP(=O)(O)O)O)OP(=O)(O)O)OP(=O)(O)O)O)O	[C@H]1([C@@H]([C@H]([C@@H]([C@H]([C@@H]1OP(=O)(O)O)O)OP(=O)(O)O)OP(=O)(O)O)O)O	0.54		-15.18	-4.15	-3.48	acid
C01246	Dolichyl beta-D-glucosyl phosphate	C26H47O9P(C5H8)n	0			[(6Z,10E,14E)-3,7,11,15,19-pentamethylicosa-6,10,14,18-tetraenyl] [(2S,3R,4S,5S,6R)-3,4,5-trihydroxy-6-(hydroxymethyl)oxan-2-yl] hydrogen phosphate	4467	24892725		InChI=1S/C31H55O9P/c1-22(2)11-7-12-23(3)13-8-14-24(4)15-9-16-25(5)17-10-18-26(6)19-20-38-41(36,37)40-31-30(35)29(34)28(33)27(21-32)39-31/h11,13,15,17,26-35H,7-10,12,14,16,18-21H2,1-6H3,(H,36,37)/b23-13+,24-15+,25-17-/t26?,27-,28-,29+,30-,31+/m1/s1	AGLXCEGQRIYVRV-DVDHLLHCSA-N	CC(CCC=C(C)CCC=C(C)CCC=C(C)CCC=C(C)C)CCOP(=O)(O)OC1C(C(C(C(O1)CO)O)O)O	CC(CC/C=C(/C)\CC/C=C(\C)/CC/C=C(\C)/CCC=C(C)C)CCOP(=O)(O)O[C@H]1[C@@H]([C@H]([C@@H]([C@H](O1)CO)O)O)O
C01247	[Acetyl-CoA carboxylase] phosphate	C4H7N2O6PR2					4468
C01249	7,8-Dihydro-7,8-dihydroxykynurenate	C10H9NO5	0	223.182		7,8-dihydroxy-4-oxo-7,8-dihydro-1H-quinoline-2-carboxylic acid	4469	439458		InChI=1S/C10H9NO5/c12-6-2-1-4-7(13)3-5(10(15)16)11-8(4)9(6)14/h1-3,6,9,12,14H,(H,11,13)(H,15,16)	LLAWHKBFIBTIBH-UHFFFAOYSA-N	C1=CC2=C(C(C1O)O)NC(=CC2=O)C(=O)O	C1=CC2=C(C(C1O)O)NC(=CC2=O)C(=O)O
C01250	N-Acetyl-L-glutamate 5-semialdehyde	C7H11NO4	0	173.167		(2S)-2-acetamido-5-oxopentanoic acid	4470	192878		InChI=1S/C7H11NO4/c1-5(10)8-6(7(11)12)3-2-4-9/h4,6H,2-3H2,1H3,(H,8,10)(H,11,12)/t6-/m0/s1	BCPSFKBPHHBDAI-LURJTMIESA-N	CC(=O)NC(CCC=O)C(=O)O	CC(=O)N[C@@H](CCC=O)C(=O)O
C01251	(R)-2-Hydroxybutane-1,2,4-tricarboxylate	C7H10O7	0	206.15		(2R)-2-hydroxybutane-1,2,4-tricarboxylic acid	4471	439459		InChI=1S/C7H10O7/c8-4(9)1-2-7(14,6(12)13)3-5(10)11/h14H,1-3H2,(H,8,9)(H,10,11)(H,12,13)/t7-/m1/s1	XKJVEVRQMLKSMO-SSDOTTSWSA-N	C(CC(CC(=O)O)(C(=O)O)O)C(=O)O	C(C[C@@](CC(=O)O)(C(=O)O)O)C(=O)O
C01252	4-(2-Aminophenyl)-2,4-dioxobutanoate	C10H9NO4	0	207.183		4-(2-aminophenyl)-2,4-dioxobutanoic acid	4472	472		InChI=1S/C10H9NO4/c11-7-4-2-1-3-6(7)8(12)5-9(13)10(14)15/h1-4H,5,11H2,(H,14,15)	CAOVWYZQMPNAFJ-UHFFFAOYSA-N	C1=CC=C(C(=C1)C(=O)CC(=O)C(=O)O)N	C1=CC=C(C(=C1)C(=O)CC(=O)C(=O)O)N
C01253	ADP-D-ribosyl-[dinitrogen reductase]	C22H34N10O15P2R2					4473
C01255	N-(6-Aminohexanoyl)-6-aminohexanoate	C12H24N2O3	0	244.331		6-(6-aminohexanoylamino)hexanoic acid	4475	895		InChI=1S/C12H24N2O3/c13-9-5-1-3-7-11(15)14-10-6-2-4-8-12(16)17/h1-10,13H2,(H,14,15)(H,16,17)	IWENLYKHSZCPRD-UHFFFAOYSA-N	C(CCC(=O)NCCCCCC(=O)O)CCN	C(CCC(=O)NCCCCCC(=O)O)CCN
C01256	[Pyruvate dehydrogenase (acetyl-transferring)]	C4H6N2O3R2					4476
C01259	(3S)-3-Hydroxy-N6,N6,N6-trimethyl-L-lysine	C9H21N2O3	1	205.275		[(4S,5S)-5-amino-5-carboxy-4-hydroxypentyl]-trimethylazanium	4478	132849242		InChI=1S/C9H20N2O3/c1-11(2,3)6-4-5-7(12)8(10)9(13)14/h7-8,12H,4-6,10H2,1-3H3/p+1/t7-,8-/m0/s1	ZRJHLGYVUCPZNH-YUMQZZPRSA-O	C[N+](C)(C)CCCC(C(C(=O)O)N)O	C[N+](C)(C)CCC[C@@H]([C@@H](C(=O)O)N)O
C01260	P1,P4-Bis(5'-adenosyl)tetraphosphate	C20H28N10O19P4	0	836.387		[[(2R,3S,4R,5R)-5-(6-aminopurin-9-yl)-3,4-dihydroxyoxolan-2-yl]methoxy-hydroxyphosphoryl] [[[(2R,3S,4R,5R)-5-(6-aminopurin-9-yl)-3,4-dihydroxyoxolan-2-yl]methoxy-hydroxyphosphoryl]oxy-hydroxyphosphoryl] hydrogen phosphate	4479	21706	CHEMBL339385 CHEMBL4298329	InChI=1S/C20H28N10O19P4/c21-15-9-17(25-3-23-15)29(5-27-9)19-13(33)11(31)7(45-19)1-43-50(35,36)47-52(39,40)49-53(41,42)48-51(37,38)44-2-8-12(32)14(34)20(46-8)30-6-28-10-16(22)24-4-26-18(10)30/h3-8,11-14,19-20,31-34H,1-2H2,(H,35,36)(H,37,38)(H,39,40)(H,41,42)(H2,21,23,25)(H2,22,24,26)/t7-,8-,11-,12-,13-,14-,19-,20-/m1/s1	YOAHKNVSNCMZGQ-XPWFQUROSA-N	C1=NC(=C2C(=N1)N(C=N2)C3C(C(C(O3)COP(=O)(O)OP(=O)(O)OP(=O)(O)OP(=O)(O)OCC4C(C(C(O4)N5C=NC6=C(N=CN=C65)N)O)O)O)O)N	C1=NC(=C2C(=N1)N(C=N2)[C@H]3[C@@H]([C@@H]([C@H](O3)COP(=O)(O)OP(=O)(O)OP(=O)(O)OP(=O)(O)OC[C@@H]4[C@H]([C@H]([C@@H](O4)N5C=NC6=C(N=CN=C65)N)O)O)O)O)N	0.59	5.22	-14.17	-10.62	-2.45	acid
C01261	P1,P4-Bis(5'-guanosyl) tetraphosphate	C20H28N10O21P4	0	868.386		[[(2R,3S,4R,5R)-5-(2-amino-6-oxo-1H-purin-9-yl)-3,4-dihydroxyoxolan-2-yl]methoxy-hydroxyphosphoryl] [[[(2R,3S,4R,5R)-5-(2-amino-6-oxo-1H-purin-9-yl)-3,4-dihydroxyoxolan-2-yl]methoxy-hydroxyphosphoryl]oxy-hydroxyphosphoryl] hydrogen phosphate	4480	135398585	CHEMBL448348	InChI=1S/C20H28N10O21P4/c21-19-25-13-7(15(35)27-19)23-3-29(13)17-11(33)9(31)5(47-17)1-45-52(37,38)49-54(41,42)51-55(43,44)50-53(39,40)46-2-6-10(32)12(34)18(48-6)30-4-24-8-14(30)26-20(22)28-16(8)36/h3-6,9-12,17-18,31-34H,1-2H2,(H,37,38)(H,39,40)(H,41,42)(H,43,44)(H3,21,25,27,35)(H3,22,26,28,36)/t5-,6-,9-,10-,11-,12-,17-,18-/m1/s1	OLGWXCQXRSSQPO-MHARETSRSA-N	C1=NC2=C(N1C3C(C(C(O3)COP(=O)(O)OP(=O)(O)OP(=O)(O)OP(=O)(O)OCC4C(C(C(O4)N5C=NC6=C5N=C(NC6=O)N)O)O)O)O)N=C(NC2=O)N	C1=NC2=C(N1[C@H]3[C@@H]([C@@H]([C@H](O3)COP(=O)(O)OP(=O)(O)OP(=O)(O)OP(=O)(O)OC[C@@H]4[C@H]([C@H]([C@@H](O4)N5C=NC6=C5N=C(NC6=O)N)O)O)O)O)N=C(NC2=O)N	0.59	0.94	-15.40	-5.90	-3.86	acid
C01262	beta-Alanyl-N(pi)-methyl-L-histidine	C10H16N4O3	0	240.259	584-85-0	(2S)-2-(3-aminopropanoylamino)-3-(3-methylimidazol-4-yl)propanoic acid	4481	112072	CHEMBL448301	InChI=1S/C10H16N4O3/c1-14-6-12-5-7(14)4-8(10(16)17)13-9(15)2-3-11/h5-6,8H,2-4,11H2,1H3,(H,13,15)(H,16,17)/t8-/m0/s1	MYYIAHXIVFADCU-QMMMGPOBSA-N	CN1C=NC=C1CC(C(=O)O)NC(=O)CCN	CN1C=NC=C1C[C@@H](C(=O)O)NC(=O)CCN	3.41	9.12	-4.27	-4.27	-1.12	zwitterion
C01263	3,6,9-Trihydroxypterocarpan	C15H12O5	0	272.253	69393-95-9	(6aS,11aS)-6,11a-dihydro-[1]benzofuro[3,2-c]chromene-3,6a,9-triol	4482	129648		InChI=1S/C15H12O5/c16-8-1-3-10-12(5-8)19-7-15(18)11-4-2-9(17)6-13(11)20-14(10)15/h1-6,14,16-18H,7H2/t14-,15+/m0/s1	QMXOFBXZEKTJIK-LSDHHAIUSA-N	C1C2(C(C3=C(O1)C=C(C=C3)O)OC4=C2C=CC(=C4)O)O	C1[C@@]2([C@H](C3=C(O1)C=C(C=C3)O)OC4=C2C=CC(=C4)O)O
C01264	2-Acetyl-1-alkyl-sn-glycero-3-phosphate	C5H10O7PR					4483
C01265	3,7-Di-O-methylquercetin	C17H14O7	0	330.289	2068-02-2	2-(3,4-dihydroxyphenyl)-5-hydroxy-3,7-dimethoxychromen-4-one	4484	5280417	CHEMBL164861	InChI=1S/C17H14O7/c1-22-9-6-12(20)14-13(7-9)24-16(17(23-2)15(14)21)8-3-4-10(18)11(19)5-8/h3-7,18-20H,1-2H3	LUJAXSNNYBCFEE-UHFFFAOYSA-N	COC1=CC(=C2C(=C1)OC(=C(C2=O)OC)C3=CC(=C(C=C3)O)O)O	COC1=CC(=C2C(=C1)OC(=C(C2=O)OC)C3=CC(=C(C=C3)O)O)O	7.14		1.95	2.42	2.59	neutral
C01266	3'-Deoxydihydrostreptomycin 6-phosphate	C21H42N7O14P	0	647.57		[(1S,2R,3S,4S,5R,6S)-2,4-bis(diaminomethylideneamino)-5-[(2S,3R,4S,5S)-3-[(2S,3S,4S,5R,6S)-4,5-dihydroxy-6-(hydroxymethyl)-3-(methylamino)oxan-2-yl]oxy-4-(hydroxymethyl)-5-methyloxolan-2-yl]oxy-3,6-dihydroxycyclohexyl] dihydrogen phosphate	4485	11953798		InChI=1S/C21H42N7O14P/c1-5-6(3-29)15(40-18-10(26-2)13(33)11(31)7(4-30)39-18)19(38-5)41-16-8(27-20(22)23)12(32)9(28-21(24)25)17(14(16)34)42-43(35,36)37/h5-19,26,29-34H,3-4H2,1-2H3,(H4,22,23,27)(H4,24,25,28)(H2,35,36,37)/t5-,6-,7-,8-,9+,10-,11-,12-,13-,14-,15+,16+,17-,18-,19-/m0/s1	LJIOWVLIRDRGSB-MLIDHZNVSA-N	CC1C(C(C(O1)OC2C(C(C(C(C2O)OP(=O)(O)O)N=C(N)N)O)N=C(N)N)OC3C(C(C(C(O3)CO)O)O)NC)CO	C[C@H]1[C@@H]([C@H]([C@@H](O1)O[C@@H]2[C@H]([C@@H]([C@H]([C@@H]([C@H]2O)OP(=O)(O)O)N=C(N)N)O)N=C(N)N)O[C@H]3[C@H]([C@@H]([C@H]([C@@H](O3)CO)O)O)NC)CO
C01267	3-(Imidazol-4-yl)-2-oxopropyl phosphate	C6H9N2O5P	0	220.12		[3-(1H-imidazol-5-yl)-2-oxopropyl] dihydrogen phosphate	4486	792		InChI=1S/C6H9N2O5P/c9-6(3-13-14(10,11)12)1-5-2-7-4-8-5/h2,4H,1,3H2,(H,7,8)(H2,10,11,12)	YCFFMSOLUMRAMD-UHFFFAOYSA-N	C1=C(NC=N1)CC(=O)COP(=O)(O)O	C1=C(NC=N1)CC(=O)COP(=O)(O)O
C01268	5-Amino-6-(5'-phosphoribosylamino)uracil	C9H15N4O9P	0	354.211		[(2R,3S,4R,5R)-5-[(5-amino-2,4-dioxo-1H-pyrimidin-6-yl)amino]-3,4-dihydroxyoxolan-2-yl]methyl dihydrogen phosphate	4487	439462		InChI=1S/C9H15N4O9P/c10-3-6(12-9(17)13-7(3)16)11-8-5(15)4(14)2(22-8)1-21-23(18,19)20/h2,4-5,8,14-15H,1,10H2,(H2,18,19,20)(H3,11,12,13,16,17)/t2-,4-,5-,8-/m1/s1	LZEXYCAGPMYXLX-UMMCILCDSA-N	C(C1C(C(C(O1)NC2=C(C(=O)NC(=O)N2)N)O)O)OP(=O)(O)O	C([C@@H]1[C@H]([C@H]([C@@H](O1)NC2=C(C(=O)NC(=O)N2)N)O)O)OP(=O)(O)O
C01269	5-O-(1-Carboxyvinyl)-3-phosphoshikimate	C10H13O10P	0	324.178		(3R,4S,5R)-5-(1-carboxyethenoxy)-4-hydroxy-3-phosphonooxycyclohexene-1-carboxylic acid	4488	439463	CHEMBL317037	InChI=1S/C10H13O10P/c1-4(9(12)13)19-6-2-5(10(14)15)3-7(8(6)11)20-21(16,17)18/h3,6-8,11H,1-2H2,(H,12,13)(H,14,15)(H2,16,17,18)/t6-,7-,8+/m1/s1	QUTYKIXIUDQOLK-PRJMDXOYSA-N	C=C(C(=O)O)OC1CC(=CC(C1O)OP(=O)(O)O)C(=O)O	C=C(C(=O)O)O[C@@H]1CC(=C[C@H]([C@H]1O)OP(=O)(O)O)C(=O)O	1.31		-11.08	-1.12	-0.78	acid
C01270	3-Hydroxy-2-methylpyridine-5-carboxylate	C7H7NO3	0	153.135		5-hydroxy-6-methylpyridine-3-carboxylic acid	4489	439464		InChI=1S/C7H7NO3/c1-4-6(9)2-5(3-8-4)7(10)11/h2-3,9H,1H3,(H,10,11)	NYEFWJFPBFRRKU-UHFFFAOYSA-N	CC1=C(C=C(C=N1)C(=O)O)O	CC1=C(C=C(C=N1)C(=O)O)O
C01271	(3R)-3-Hydroxyacyl-[acyl-carrier protein]	C3H4O2SR2					4490
C01272	1D-myo-Inositol 1,3,4,5-tetrakisphosphate	C6H16O18P4	0	500.075		[(1S,2S,4S,5R)-2,4-dihydroxy-3,5,6-triphosphonooxycyclohexyl] dihydrogen phosphate	4491	107758	CHEMBL23552	InChI=1S/C6H16O18P4/c7-1-3(21-25(9,10)11)2(8)5(23-27(15,16)17)6(24-28(18,19)20)4(1)22-26(12,13)14/h1-8H,(H2,9,10,11)(H2,12,13,14)(H2,15,16,17)(H2,18,19,20)/t1-,2-,3?,4-,5+,6?/m0/s1	CIPFCGZLFXVXBG-FTSGZOCFSA-N	C1(C(C(C(C(C1OP(=O)(O)O)OP(=O)(O)O)OP(=O)(O)O)O)OP(=O)(O)O)O	[C@H]1([C@H](C([C@H]([C@H](C1OP(=O)(O)O)O)OP(=O)(O)O)OP(=O)(O)O)OP(=O)(O)O)O	0.33		-19.16	-4.28	-3.37	acid
C01273	2-Hydroxy-6-oxo-6-phenylhexa-2,4-dienoate	C12H10O4	0	218.205		(3Z,5Z)-6-hydroxy-2-oxo-6-phenylhexa-3,5-dienoic acid	4492	5280419		InChI=1S/C12H10O4/c13-10(9-5-2-1-3-6-9)7-4-8-11(14)12(15)16/h1-8,13H,(H,15,16)/b8-4-,10-7-	YOVXRIACERVBAG-LJBIEAABSA-N	C1=CC=C(C=C1)C(=CC=CC(=O)C(=O)O)O	C1=CC=C(C=C1)/C(=C/C=C\C(=O)C(=O)O)/O
C01274	5-Formyl-5,6,7,8-tetrahydromethanopterin	C31H45N6O17P	0	804.693	99451-79-3	(2S)-2-[[(2R,3S,4R,5S)-5-[(2R,3S,4S)-5-[4-[[(1R)-1-[(6S,7S)-2-amino-5-formyl-7-methyl-4-oxo-3,6,7,8-tetrahydropteridin-6-yl]ethyl]amino]phenyl]-2,3,4-trihydroxypentoxy]-3,4-dihydroxyoxolan-2-yl]methoxy-hydroxyphosphoryl]oxypentanedioic acid	4493	135398666		InChI=1S/C31H45N6O17P/c1-13(22-14(2)34-27-23(37(22)12-38)28(46)36-31(32)35-27)33-16-5-3-15(4-6-16)9-17(39)24(43)18(40)10-51-30-26(45)25(44)20(53-30)11-52-55(49,50)54-19(29(47)48)7-8-21(41)42/h3-6,12-14,17-20,22,24-26,30,33,39-40,43-45H,7-11H2,1-2H3,(H,41,42)(H,47,48)(H,49,50)(H4,32,34,35,36,46)/t13-,14+,17+,18-,19+,20-,22+,24+,25-,26-,30+/m1/s1	RMPHWTMYCVTPKB-ZQPYBXQSSA-N	CC1C(N(C2=C(N1)N=C(NC2=O)N)C=O)C(C)NC3=CC=C(C=C3)CC(C(C(COC4C(C(C(O4)COP(=O)(O)OC(CCC(=O)O)C(=O)O)O)O)O)O)O	C[C@H]1[C@@H](N(C2=C(N1)N=C(NC2=O)N)C=O)[C@@H](C)NC3=CC=C(C=C3)C[C@@H]([C@@H]([C@@H](CO[C@@H]4[C@@H]([C@@H]([C@H](O4)COP(=O)(O)O[C@@H](CCC(=O)O)C(=O)O)O)O)O)O)O
C01275	(3E)-4-(2-Carboxyphenyl)-2-oxobut-3-enoate	C11H8O5	0	220.178		2-[(E)-3-carboxy-3-oxoprop-1-enyl]benzoic acid	4494	5280421		InChI=1S/C11H8O5/c12-9(11(15)16)6-5-7-3-1-2-4-8(7)10(13)14/h1-6H,(H,13,14)(H,15,16)/b6-5+	APKXMKWCGDBYNV-AATRIKPKSA-N	C1=CC=C(C(=C1)C=CC(=O)C(=O)O)C(=O)O	C1=CC=C(C(=C1)/C=C/C(=O)C(=O)O)C(=O)O
C01277	1-Phosphatidyl-1D-myo-inositol 4-phosphate	C11H18O16P2R2					4496
C01278	2-Carboxy-2,5-dihydro-5-oxofuran-2-acetate	C7H6O6	0	186.119		2-(carboxymethyl)-5-oxofuran-2-carboxylic acid	4497	543		InChI=1S/C7H6O6/c8-4(9)3-7(6(11)12)2-1-5(10)13-7/h1-2H,3H2,(H,8,9)(H,11,12)	DHCUIDTZCMREHG-UHFFFAOYSA-N	C1=CC(OC1=O)(CC(=O)O)C(=O)O	C1=CC(OC1=O)(CC(=O)O)C(=O)O
C01279	4-Amino-5-hydroxymethyl-2-methylpyrimidine	C6H9N3O	0	139.155	73-67-6	(4-amino-2-methylpyrimidin-5-yl)methanol	4498	777	CHEMBL1233354	InChI=1S/C6H9N3O/c1-4-8-2-5(3-10)6(7)9-4/h2,10H,3H2,1H3,(H2,7,8,9)	VUTBELPREDJDDH-UHFFFAOYSA-N	CC1=NC=C(C(=N1)N)CO	CC1=NC=C(C(=N1)N)CO		6.17	-0.39	-0.36	-0.14	neutral
C01280	Dihydrostreptomycin 3'alpha,6-bisphosphate	C21H43N7O18P2	0	743.55		[(1S,2R,3S,4S,5R,6S)-2,4-bis(diaminomethylideneamino)-5-[(2R,3R,4R,5S)-3-[(2S,3S,4S,5R,6S)-4,5-dihydroxy-6-(hydroxymethyl)-3-(methylamino)oxan-2-yl]oxy-4-hydroxy-5-methyl-4-(phosphonooxymethyl)oxolan-2-yl]oxy-3,6-dihydroxycyclohexyl] dihydrogen phosphate	4499	11953799		InChI=1S/C21H43N7O18P2/c1-5-21(34,4-41-47(35,36)37)16(45-17-9(26-2)12(32)10(30)6(3-29)43-17)18(42-5)44-14-7(27-19(22)23)11(31)8(28-20(24)25)15(13(14)33)46-48(38,39)40/h5-18,26,29-34H,3-4H2,1-2H3,(H4,22,23,27)(H4,24,25,28)(H2,35,36,37)(H2,38,39,40)/t5-,6-,7-,8+,9-,10-,11-,12-,13-,14+,15-,16-,17-,18-,21+/m0/s1	ZDDYYKRGKUKSLN-TWBNDLJKSA-N	CC1C(C(C(O1)OC2C(C(C(C(C2O)OP(=O)(O)O)N=C(N)N)O)N=C(N)N)OC3C(C(C(C(O3)CO)O)O)NC)(COP(=O)(O)O)O	C[C@H]1[C@@]([C@H]([C@@H](O1)O[C@@H]2[C@H]([C@@H]([C@H]([C@@H]([C@H]2O)OP(=O)(O)O)N=C(N)N)O)N=C(N)N)O[C@H]3[C@H]([C@@H]([C@H]([C@@H](O3)CO)O)O)NC)(COP(=O)(O)O)O
C01281	[L-Glutamate:ammonia ligase (ADP-forming)]	C10H10N2O3R2					4500
C01282	1-Acyl-2-oleoyl-sn-glycero-3-phosphocholine	C27H52NO8PR					4501
C01283	1-Amino-1-deoxy-scyllo-inositol 4-phosphate	C6H14NO8P	0	259.151		[(2R,3S,5R,6S)-4-amino-2,3,5,6-tetrahydroxycyclohexyl] dihydrogen phosphate	4502	439467		InChI=1S/C6H14NO8P/c7-1-2(8)4(10)6(5(11)3(1)9)15-16(12,13)14/h1-6,8-11H,7H2,(H2,12,13,14)/t1?,2-,3+,4+,5-,6?	AYESCHMRXGYEFV-UYSNGIAKSA-N	C1(C(C(C(C(C1O)O)OP(=O)(O)O)O)O)N	[C@H]1([C@H](C([C@H]([C@@H](C1N)O)O)OP(=O)(O)O)O)O
C01284	1D-myo-Inositol 1,3,4,5,6-pentakisphosphate	C6H17O21P5	0	580.055		[(1R,2S,4R,5S)-3-hydroxy-2,4,5,6-tetraphosphonooxycyclohexyl] dihydrogen phosphate	4503	439468		InChI=1S/C6H17O21P5/c7-1-2(23-28(8,9)10)4(25-30(14,15)16)6(27-32(20,21)22)5(26-31(17,18)19)3(1)24-29(11,12)13/h1-7H,(H2,8,9,10)(H2,11,12,13)(H2,14,15,16)(H2,17,18,19)(H2,20,21,22)/t1?,2-,3+,4+,5-,6?	CTPQAXVNYGZUAJ-UYSNGIAKSA-N	C1(C(C(C(C(C1OP(=O)(O)O)OP(=O)(O)O)OP(=O)(O)O)OP(=O)(O)O)OP(=O)(O)O)O	[C@H]1([C@H](C([C@H]([C@@H](C1O)OP(=O)(O)O)OP(=O)(O)O)OP(=O)(O)O)OP(=O)(O)O)OP(=O)(O)O
C01285	2,6-Dichlorophenol-4-(2,3-dihydro-1,4-naphthoquinone imine)	C16H11Cl2NO2	0	320.17		4-(3,5-dichloro-4-hydroxyphenyl)imino-2,3-dihydronaphthalen-1-one	4504	439469		InChI=1S/C16H11Cl2NO2/c17-12-7-9(8-13(18)16(12)21)19-14-5-6-15(20)11-4-2-1-3-10(11)14/h1-4,7-8,21H,5-6H2	OQAQIZUKXROORY-UHFFFAOYSA-N	C1CC(=O)C2=CC=CC=C2C1=NC3=CC(=C(C(=C3)Cl)O)Cl	C1CC(=O)C2=CC=CC=C2C1=NC3=CC(=C(C(=C3)Cl)O)Cl
C01286	2-Dehydro-3-deoxy-6-phospho-D-galactonate	C6H11O9P	0	258.12		(4R,5R)-4,5-dihydroxy-2-oxo-6-phosphonooxyhexanoic acid	4505	5459949		InChI=1S/C6H11O9P/c7-3(1-4(8)6(10)11)5(9)2-15-16(12,13)14/h3,5,7,9H,1-2H2,(H,10,11)(H2,12,13,14)/t3-,5-/m1/s1	OVPRPPOVAXRCED-NQXXGFSBSA-N	C(C(C(COP(=O)(O)O)O)O)C(=O)C(=O)O	C([C@H]([C@@H](COP(=O)(O)O)O)O)C(=O)C(=O)O
C01288	N-Acetyl-D-glucosaminylphosphatidylinositol	C19H30NO18PR2					4507
C01289	N-Acetyl-D-glucosaminyldiphosphoundecaprenol	C63H105NO12P2	0	1130.45		[(2R,3R,4R,5S,6R)-3-acetamido-4,5-dihydroxy-6-(hydroxymethyl)oxan-2-yl] [hydroxy-[(2Z,6Z,10Z,14Z,18Z,22Z,26Z,30Z,34E,38E)-3,7,11,15,19,23,27,31,35,39,43-undecamethyltetratetraconta-2,6,10,14,18,22,26,30,34,38,42-undecaenoxy]phosphoryl] hydrogen phosphate	4508	46173713		InChI=1S/C63H105NO12P2/c1-47(2)24-14-25-48(3)26-15-27-49(4)28-16-29-50(5)30-17-31-51(6)32-18-33-52(7)34-19-35-53(8)36-20-37-54(9)38-21-39-55(10)40-22-41-56(11)42-23-43-57(12)44-45-73-77(69,70)76-78(71,72)75-63-60(64-58(13)66)62(68)61(67)59(46-65)74-63/h24,26,28,30,32,34,36,38,40,42,44,59-63,65,67-68H,14-23,25,27,29,31,33,35,37,39,41,43,45-46H2,1-13H3,(H,64,66)(H,69,70)(H,71,72)/b48-26+,49-28+,50-…	NEVJGTXBHJNFAZ-JXCMATCVSA-N	CC(=CCCC(=CCCC(=CCCC(=CCCC(=CCCC(=CCCC(=CCCC(=CCCC(=CCCC(=CCCC(=CCOP(=O)(O)OP(=O)(O)OC1C(C(C(C(O1)CO)O)O)NC(=O)C)C)C)C)C)C)C)C)C)C)C)C	CC(=CCC/C(=C/CC/C(=C/CC/C(=C\CC/C(=C\CC/C(=C\CC/C(=C\CC/C(=C\CC/C(=C\CC/C(=C\CC/C(=C\COP(=O)(O)OP(=O)(O)O[C@@H]1[C@@H]([C@H]([C@@H]([C@H](O1)CO)O)O)NC(=O)C)/C)/C)/C)/C)/C)/C)/C)/C)/C)/C)C
C01290	Lactosylceramide	C31H56NO13R					4509
C01291	3-(4-Methylpent-3-en-1-yl)pent-2-enedioyl-CoA	C32H50N7O19P3S	0	961.761		(3E)-3-[2-[2-[3-[[(2R)-4-[[[(2R,3S,4R,5R)-5-(6-aminopurin-9-yl)-4-hydroxy-3-phosphonooxyoxolan-2-yl]methoxy-hydroxyphosphoryl]oxy-hydroxyphosphoryl]oxy-2-hydroxy-3,3-dimethylbutanoyl]amino]propanoylamino]ethylsulfanyl]-2-oxoethylidene]-7-methyloct-6-enoic acid	4510	11966140		InChI=1S/C32H50N7O19P3S/c1-18(2)6-5-7-19(12-22(41)42)13-23(43)62-11-10-34-21(40)8-9-35-30(46)27(45)32(3,4)15-55-61(52,53)58-60(50,51)54-14-20-26(57-59(47,48)49)25(44)31(56-20)39-17-38-24-28(33)36-16-37-29(24)39/h6,13,16-17,20,25-27,31,44-45H,5,7-12,14-15H2,1-4H3,(H,34,40)(H,35,46)(H,41,42)(H,50,51)(H,52,53)(H2,33,36,37)(H2,47,48,49)/b19-13+/t20-,25-,26-,27+,31-/m1/s1	BVEJAKPMABGOEE-JQQGIELXSA-N	CC(=CCCC(=CC(=O)SCCNC(=O)CCNC(=O)C(C(C)(C)COP(=O)(O)OP(=O)(O)OCC1C(C(C(O1)N2C=NC3=C(N=CN=C32)N)O)OP(=O)(O)O)O)CC(=O)O)C	CC(=CCC/C(=C\C(=O)SCCNC(=O)CCNC(=O)[C@@H](C(C)(C)COP(=O)(O)OP(=O)(O)OC[C@@H]1[C@H]([C@H]([C@@H](O1)N2C=NC3=C(N=CN=C32)N)O)OP(=O)(O)O)O)/CC(=O)O)C
C01292	3alpha,7alpha-Dihydroxy-12-oxo-5beta-cholanate	C24H38O5	0	406.555		4-[(3R,5S,7R)-3,7-dihydroxy-10,13-dimethyl-12-oxo-1,2,3,4,5,6,7,8,9,11,14,15,16,17-tetradecahydrocyclopenta[a]phenanthren-17-yl]pentanoic acid	4511	439472		InChI=1S/C24H38O5/c1-13(4-7-21(28)29)16-5-6-17-22-18(12-20(27)24(16,17)3)23(2)9-8-15(25)10-14(23)11-19(22)26/h13-19,22,25-26H,4-12H2,1-3H3,(H,28,29)/t13?,14-,15+,16?,17?,18?,19+,22?,23?,24?/m0/s1	MIHNUBCEFJLAGN-FPKQAUSASA-N	CC(CCC(=O)O)C1CCC2C1(C(=O)CC3C2C(CC4C3(CCC(C4)O)C)O)C	CC(CCC(=O)O)C1CCC2C1(C(=O)CC3C2[C@@H](C[C@H]4C3(CC[C@H](C4)O)C)O)C
C01293	[Pyruvate dehydrogenase (acetyl-transferring)] phosphate	C4H7N2O6PR2					4512
C01294	1-Guanidino-1-deoxy-scyllo-inositol 4-phosphate	C7H16N3O8P	0	301.191		[(2R,3S,5R,6S)-4-(diaminomethylideneamino)-2,3,5,6-tetrahydroxycyclohexyl] dihydrogen phosphate	4513	439474		InChI=1S/C7H16N3O8P/c8-7(9)10-1-2(11)4(13)6(5(14)3(1)12)18-19(15,16)17/h1-6,11-14H,(H4,8,9,10)(H2,15,16,17)/t1?,2-,3+,4+,5-,6?	LQSANMIGNWXLNF-UYSNGIAKSA-N	C1(C(C(C(C(C1O)O)OP(=O)(O)O)O)O)N=C(N)N	[C@H]1([C@H](C([C@H]([C@@H](C1N=C(N)N)O)O)OP(=O)(O)O)O)O
C01295	2D-5-O-Methyl-2,3,5/4,6-pentahydroxycyclohexanone	C7H12O6	0	192.167		(2R,3R,4R,5S,6R)-2,3,4,6-tetrahydroxy-5-methoxycyclohexan-1-one	4514	11953802		InChI=1S/C7H12O6/c1-13-7-5(11)3(9)2(8)4(10)6(7)12/h2-3,5-9,11-12H,1H3/t2-,3+,5-,6+,7+/m1/s1	VKPFEZAOAAZDPP-QCNSFQOVSA-N	COC1C(C(C(C(=O)C1O)O)O)O	CO[C@H]1[C@@H]([C@H]([C@H](C(=O)[C@@H]1O)O)O)O
C01297	6-Hydroxypseudooxynicotine	C10H14N2O2	0	194.23		5-[4-(methylamino)butanoyl]-1H-pyridin-2-one	4515	439476		InChI=1S/C10H14N2O2/c1-11-6-2-3-9(13)8-4-5-10(14)12-7-8/h4-5,7,11H,2-3,6H2,1H3,(H,12,14)	UMLOUOBDBGOHHR-UHFFFAOYSA-N	CNCCCC(=O)C1=CNC(=O)C=C1	CNCCCC(=O)C1=CNC(=O)C=C1
C01298	1D-1-Guanidino-3-amino-1,3-dideoxy-scyllo-inositol	C7H16N4O4	0	220.226		2-[(1R,2S,3S,4R,5S,6S)-3-amino-2,4,5,6-tetrahydroxycyclohexyl]guanidine	4516	5459885		InChI=1S/C7H16N4O4/c8-1-3(12)2(11-7(9)10)5(14)6(15)4(1)13/h1-6,12-15H,8H2,(H4,9,10,11)/t1-,2+,3-,4+,5-,6-/m0/s1	FXXWDCNDGPHMNA-FUHDGFEASA-N	C1(C(C(C(C(C1O)O)O)N=C(N)N)O)N	[C@@H]1([C@@H]([C@H]([C@@H]([C@H]([C@@H]1O)O)O)N=C(N)N)O)N
C01299	Adenylyl-[L-glutamate:ammonia ligase (ADP-forming)]	C20H22N7O9PR2					4517
C01300	6-(Hydroxymethyl)-7,8-dihydropterin	C7H9N5O2	0	195.179		2-amino-6-(hydroxymethyl)-7,8-dihydro-3H-pteridin-4-one	4518	135398568	CHEMBL1233322	InChI=1S/C7H9N5O2/c8-7-11-5-4(6(14)12-7)10-3(2-13)1-9-5/h13H,1-2H2,(H4,8,9,11,12,14)	CQQNNQTXUGLUEV-UHFFFAOYSA-N	C1C(=NC2=C(N1)N=C(NC2=O)N)CO	C1C(=NC2=C(N1)N=C(NC2=O)N)CO	7.62	0.55	-2.06	-1.89	-1.16	neutral
C01301	3alpha,7alpha,12alpha-Trihydroxy-5beta-cholestan-26-al	C27H46O4	0	434.652	3836-01-9	(6R)-2-methyl-6-[(3R,5S,7R,8R,9S,10S,12S,13R,14S,17R)-3,7,12-trihydroxy-10,13-dimethyl-2,3,4,5,6,7,8,9,11,12,14,15,16,17-tetradecahydro-1H-cyclopenta[a]phenanthren-17-yl]heptanal	4519	439479		InChI=1S/C27H46O4/c1-16(15-28)6-5-7-17(2)20-8-9-21-25-22(14-24(31)27(20,21)4)26(3)11-10-19(29)12-18(26)13-23(25)30/h15-25,29-31H,5-14H2,1-4H3/t16?,17-,18+,19-,20-,21+,22+,23-,24+,25+,26+,27-/m1/s1	USFJGINJGUIFSY-XZULNKEGSA-N	CC(CCCC(C)C1CCC2C1(C(CC3C2C(CC4C3(CCC(C4)O)C)O)O)C)C=O	C[C@H](CCCC(C)C=O)[C@H]1CC[C@@H]2[C@@]1([C@H](C[C@H]3[C@H]2[C@@H](C[C@H]4[C@@]3(CC[C@H](C4)O)C)O)O)C
C01302	1-(2-Carboxyphenylamino)-1-deoxy-D-ribulose 5-phosphate	C12H16NO9P	0	349.231		2-[[(3R,4R)-3,4-dihydroxy-2-oxo-5-phosphonooxypentyl]amino]benzoic acid	4520	446894		InChI=1S/C12H16NO9P/c14-9(11(16)10(15)6-22-23(19,20)21)5-13-8-4-2-1-3-7(8)12(17)18/h1-4,10-11,13,15-16H,5-6H2,(H,17,18)(H2,19,20,21)/t10-,11+/m1/s1	QKMBYNRMPRKVTO-MNOVXSKESA-N	C1=CC=C(C(=C1)C(=O)O)NCC(=O)C(C(COP(=O)(O)O)O)O	C1=CC=C(C(=C1)C(=O)O)NCC(=O)[C@@H]([C@@H](COP(=O)(O)O)O)O
C01304	2,5-Diamino-6-(5-phospho-D-ribosylamino)pyrimidin-4(3H)-one	C9H16N5O8P	0	353.226		[(2R,3S,4R,5R)-5-[(2,5-diamino-6-oxo-1H-pyrimidin-4-yl)amino]-3,4-dihydroxyoxolan-2-yl]methyl dihydrogen phosphate	4522	135398601		InChI=1S/C9H16N5O8P/c10-3-6(13-9(11)14-7(3)17)12-8-5(16)4(15)2(22-8)1-21-23(18,19)20/h2,4-5,8,15-16H,1,10H2,(H2,18,19,20)(H4,11,12,13,14,17)/t2-,4-,5-,8-/m1/s1	OCLCLRXKNJCOJD-UMMCILCDSA-N	C(C1C(C(C(O1)NC2=C(C(=O)NC(=N2)N)N)O)O)OP(=O)(O)O	C([C@@H]1[C@H]([C@H]([C@@H](O1)NC2=C(C(=O)NC(=N2)N)N)O)O)OP(=O)(O)O
C01306	N-Acetyl-beta-D-glucosaminyl-(1->3)-N-acetyl-D-galactosaminyl-R	C16H27N2O11R					4523
C01308	[3-Methyl-2-oxobutanoate dehydrogenase (2-methylpropanoyl-transferring)] phosphate	C4H7N2O6PR2					4524
C01310	4-Deoxy-beta-D-gluc-4-enuronosyl-(1,3)-N-acetyl-D-galactosamine	C14H21NO11	0	379.317		(2R,3R,4S)-2-[(3R,4R,5R,6R)-3-acetamido-2,5-dihydroxy-6-(hydroxymethyl)oxan-4-yl]oxy-3,4-dihydroxy-3,4-dihydro-2H-pyran-6-carboxylic acid	4525	5460142		InChI=1S/C14H21NO11/c1-4(17)15-8-11(10(20)7(3-16)24-13(8)23)26-14-9(19)5(18)2-6(25-14)12(21)22/h2,5,7-11,13-14,16,18-20,23H,3H2,1H3,(H,15,17)(H,21,22)/t5-,7+,8+,9+,10-,11+,13?,14-/m0/s1	DLGJWSVWTWEWBJ-ZTVLJYEESA-N	CC(=O)NC1C(C(C(OC1O)CO)O)OC2C(C(C=C(O2)C(=O)O)O)O	CC(=O)N[C@@H]1[C@H]([C@H]([C@H](OC1O)CO)O)O[C@H]2[C@@H]([C@H](C=C(O2)C(=O)O)O)O
C01311	beta-D-Galactosyl-(1->4)-[alpha-L-fucosyl-(1->3)]-N-acetyl-D-glucosaminyl-R	C20H34NO15R					4526
C01312	Prostaglandin I2	C20H32O5	0	352.465	35121-78-9	5-[(3aR,4R,5R,6aS)-5-hydroxy-4-[(E,3S)-3-hydroxyoct-1-enyl]-3,3a,4,5,6,6a-hexahydrocyclopenta[b]furan-2-ylidene]pentanoic acid	4527	5280427	CHEMBL1139	InChI=1S/C20H32O5/c1-2-3-4-7-14(21)10-11-16-17-12-15(8-5-6-9-20(23)24)25-19(17)13-18(16)22/h8,10-11,14,16-19,21-22H,2-7,9,12-13H2,1H3,(H,23,24)/b11-10+,15-8?/t14-,16+,17+,18+,19-/m0/s1	KAQKFAOMNZTLHT-VVUHWYTRSA-N	CCCCCC(C=CC1C(CC2C1CC(=CCCCC(=O)O)O2)O)O	CCCCC[C@@H](/C=C/[C@H]1[C@@H](C[C@H]2[C@@H]1CC(=CCCCC(=O)O)O2)O)O	4.43		-0.45	2.42	3.41	acid
C01313	(S)-N-[3-(3,4-Methylenedioxyphenyl)-2-(mercaptomethyl)-1-oxoprolyl]glycine	C15H18N2O6S	0	354.378		2-[[(2S)-4-(1,3-benzodioxol-5-yl)-1-hydroxy-5-(sulfanylmethyl)pyrrolidine-2-carbonyl]amino]acetic acid	4528	439482		InChI=1S/C15H18N2O6S/c18-14(19)5-16-15(20)10-4-9(11(6-24)17(10)21)8-1-2-12-13(3-8)23-7-22-12/h1-3,9-11,21,24H,4-7H2,(H,16,20)(H,18,19)/t9?,10-,11?/m0/s1	IFPDMYFQTNXKKD-YVNMAJEFSA-N	C1C(C(N(C1C(=O)NCC(=O)O)O)CS)C2=CC3=C(C=C2)OCO3	C1[C@H](N(C(C1C2=CC3=C(C=C2)OCO3)CS)O)C(=O)NCC(=O)O
C01314	(S)-N-[3-(3,4-Methylenedioxyphenyl)-2-(mercaptomethyl)-1-oxoprolyl]-(S)-alanine	C16H20N2O6S	0	368.405		(2S)-2-[[(2S)-4-(1,3-benzodioxol-5-yl)-1-hydroxy-5-(sulfanylmethyl)pyrrolidine-2-carbonyl]amino]propanoic acid	4529	5462236		InChI=1S/C16H20N2O6S/c1-8(16(20)21)17-15(19)11-5-10(12(6-25)18(11)22)9-2-3-13-14(4-9)24-7-23-13/h2-4,8,10-12,22,25H,5-7H2,1H3,(H,17,19)(H,20,21)/t8-,10?,11-,12?/m0/s1	LNRYWMBIOOXPID-MLHUMARHSA-N	CC(C(=O)O)NC(=O)C1CC(C(N1O)CS)C2=CC3=C(C=C2)OCO3	C[C@@H](C(=O)O)NC(=O)[C@@H]1CC(C(N1O)CS)C2=CC3=C(C=C2)OCO3
C01315	(S)-N-[3-(3,4-Methylenedioxyphenyl)-2-(acetylthio)methyl-1-oxoprolyl]glycine benzyl ester	C24H26N2O7S	0	486.537		benzyl 2-[[(2S)-5-(acetylsulfanylmethyl)-4-(1,3-benzodioxol-5-yl)-1-hydroxypyrrolidine-2-carbonyl]amino]acetate	4530	439484		InChI=1S/C24H26N2O7S/c1-15(27)34-13-20-18(17-7-8-21-22(9-17)33-14-32-21)10-19(26(20)30)24(29)25-11-23(28)31-12-16-5-3-2-4-6-16/h2-9,18-20,30H,10-14H2,1H3,(H,25,29)/t18?,19-,20?/m0/s1	HGABMNDIYGDWKT-GPJFCIFZSA-N	CC(=O)SCC1C(CC(N1O)C(=O)NCC(=O)OCC2=CC=CC=C2)C3=CC4=C(C=C3)OCO4	CC(=O)SCC1C(C[C@H](N1O)C(=O)NCC(=O)OCC2=CC=CC=C2)C3=CC4=C(C=C3)OCO4
C01316	(S)-N-[3-(3,4-Methylenedioxyphenyl)-2-(acetylthio)methyl-1-oxoprolyl]-(S)-alanine benzyl ester	C25H28N2O7S	0	500.564		benzyl (2S)-2-[[(2S)-5-(acetylsulfanylmethyl)-4-(1,3-benzodioxol-5-yl)-1-hydroxypyrrolidine-2-carbonyl]amino]propanoate	4531	439485		InChI=1S/C25H28N2O7S/c1-15(25(30)32-12-17-6-4-3-5-7-17)26-24(29)20-11-19(21(27(20)31)13-35-16(2)28)18-8-9-22-23(10-18)34-14-33-22/h3-10,15,19-21,31H,11-14H2,1-2H3,(H,26,29)/t15-,19?,20-,21?/m0/s1	VTZRKUFAIWPNRI-QOLSWGAYSA-N	CC(C(=O)OCC1=CC=CC=C1)NC(=O)C2CC(C(N2O)CSC(=O)C)C3=CC4=C(C=C3)OCO4	C[C@@H](C(=O)OCC1=CC=CC=C1)NC(=O)[C@@H]2CC(C(N2O)CSC(=O)C)C3=CC4=C(C=C3)OCO4
C01319	Hg	Hg	0	200.59	7439-97-6	mercury	4533	23931		InChI=1S/Hg	QSHDDOUJBYECFT-UHFFFAOYSA-N	[Hg]	[Hg]
C01321	RI	IR					4534
C01322	RX	XR					4535
C01324	Bromide	Br	-1	79.904	24959-67-9	bromide	4536	259		InChI=1S/BrH/h1H/p-1	CPELXLSAUQHCOX-UHFFFAOYSA-M	[Br-]	[Br-]
C01326	Hydrogen cyanide	CHN	0	27.0253	74-90-8	formonitrile	4537	768	CHEMBL183419	InChI=1S/CHN/c1-2/h1H	LELOWRISYMNNSU-UHFFFAOYSA-N	C#N	C#N	9.5		-0.34	-0.35	0.14	neutral
C01327	Hydrochloric acid	HCl	0	36.4609	7647-01-0	chlorane	4538	313	CHEMBL1231821	InChI=1S/ClH/h1H	VEXZGXHMUGYJMC-UHFFFAOYSA-N	Cl	Cl	-7		0.83	0.61	0.42	acid
C01328	HO-	OH	-1	17.0073		hydroxide	4539	961		InChI=1S/H2O/h1H2/p-1	XLYOFNOQVPJJNP-UHFFFAOYSA-M	[OH-]	[OH-]
C01329	Nucleoside phosphate	C5H10O7PR					4540
C01330	Sodium cation	Na	1	22.9898	17341-25-2	sodium(1+)	4541	923		InChI=1S/Na/q+1	FKNQFGJONOIPTF-UHFFFAOYSA-N	[Na+]	[Na+]
C01334	RCl	ClR					4542
C01335	ROH	HOR					4543
C01336	Aryl thiol	HSR					4544
C01337	XDP	C10H14N4O12P2	0	444.185		[(2R,3S,4R,5R)-5-(2,6-dioxo-3H-purin-9-yl)-3,4-dihydroxyoxolan-2-yl]methyl phosphono hydrogen phosphate	4545	439486		InChI=1S/C10H14N4O12P2/c15-5-3(1-24-28(22,23)26-27(19,20)21)25-9(6(5)16)14-2-11-4-7(14)12-10(18)13-8(4)17/h2-3,5-6,9,15-16H,1H2,(H,22,23)(H2,19,20,21)(H2,12,13,17,18)/t3-,5-,6-,9-/m1/s1	YMOPVQQBWLGDOD-UUOKFMHZSA-N	C1=NC2=C(N1C3C(C(C(O3)COP(=O)(O)OP(=O)(O)O)O)O)NC(=O)NC2=O	C1=NC2=C(N1[C@H]3[C@@H]([C@@H]([C@H](O3)COP(=O)(O)OP(=O)(O)O)O)O)NC(=O)NC2=O
C01341	E-64	C15H27N5O5	0	357.405	66701-25-5	(2S,3S)-3-[[(2S)-1-[4-(diaminomethylideneamino)butylamino]-4-methyl-1-oxopentan-2-yl]carbamoyl]oxirane-2-carboxylic acid	4546	123985	CHEMBL189382 CHEMBL374508 CHEMBL3901496	InChI=1S/C15H27N5O5/c1-8(2)7-9(20-13(22)10-11(25-10)14(23)24)12(21)18-5-3-4-6-19-15(16)17/h8-11H,3-7H2,1-2H3,(H,18,21)(H,20,22)(H,23,24)(H4,16,17,19)/t9-,10-,11-/m0/s1	LTLYEAJONXGNFG-DCAQKATOSA-N	CC(C)CC(C(=O)NCCCCN=C(N)N)NC(=O)C1C(O1)C(=O)O	CC(C)C[C@@H](C(=O)NCCCCN=C(N)N)NC(=O)[C@@H]1[C@H](O1)C(=O)O	3.67	11.86	-2.73	-2.73	-1.25	zwitterion
C01342	NH4+	NH4	1	18.0385	14798-03-9	azanium	4547	223		InChI=1S/H3N/h1H3/p+1	QGZKDVFQNNGYKY-UHFFFAOYSA-O	[NH4+]	[NH4+]
C01343	Alkylmercury	HgR					4548
C01344	dIDP	C10H14N4O10P2	0	412.187		[(2R,3S,5R)-3-hydroxy-5-(6-oxo-1H-purin-9-yl)oxolan-2-yl]methyl phosphono hydrogen phosphate	4549	135398667		InChI=1S/C10H14N4O10P2/c15-5-1-7(14-4-13-8-9(14)11-3-12-10(8)16)23-6(5)2-22-26(20,21)24-25(17,18)19/h3-7,15H,1-2H2,(H,20,21)(H,11,12,16)(H2,17,18,19)/t5-,6+,7+/m0/s1	BKUSIKGSPSFQAC-RRKCRQDMSA-N	C1C(C(OC1N2C=NC3=C2N=CNC3=O)COP(=O)(O)OP(=O)(O)O)O	C1[C@@H]([C@H](O[C@H]1N2C=NC3=C2N=CNC3=O)COP(=O)(O)OP(=O)(O)O)O
C01345	dITP	C10H15N4O13P3	0	492.166		[hydroxy-[[(2R,3S,5R)-3-hydroxy-5-(6-oxo-1H-purin-9-yl)oxolan-2-yl]methoxy]phosphoryl] phosphono hydrogen phosphate	4550	135398616		InChI=1S/C10H15N4O13P3/c15-5-1-7(14-4-13-8-9(14)11-3-12-10(8)16)25-6(5)2-24-29(20,21)27-30(22,23)26-28(17,18)19/h3-7,15H,1-2H2,(H,20,21)(H,22,23)(H,11,12,16)(H2,17,18,19)/t5-,6+,7+/m0/s1	UFJPAQSLHAGEBL-RRKCRQDMSA-N	C1C(C(OC1N2C=NC3=C2N=CNC3=O)COP(=O)(O)OP(=O)(O)OP(=O)(O)O)O	C1[C@@H]([C@H](O[C@H]1N2C=NC3=C2N=CNC3=O)COP(=O)(O)OP(=O)(O)OP(=O)(O)O)O
C01346	dUDP	C9H14N2O11P2	0	388.162	4208-67-7	[(2R,3S,5R)-5-(2,4-dioxopyrimidin-1-yl)-3-hydroxyoxolan-2-yl]methyl phosphono hydrogen phosphate	4551	145729	CHEMBL9519	InChI=1S/C9H14N2O11P2/c12-5-3-8(11-2-1-7(13)10-9(11)14)21-6(5)4-20-24(18,19)22-23(15,16)17/h1-2,5-6,8,12H,3-4H2,(H,18,19)(H,10,13,14)(H2,15,16,17)/t5-,6+,8+/m0/s1	QHWZTVCCBMIIKE-SHYZEUOFSA-N	C1C(C(OC1N2C=CC(=O)NC2=O)COP(=O)(O)OP(=O)(O)O)O	C1[C@@H]([C@H](O[C@H]1N2C=CC(=O)NC2=O)COP(=O)(O)OP(=O)(O)O)O	1.77		-7.10	-2.06	-1.59	acid
C01347	dXDP	C10H14N4O11P2	0	428.186		[(2R,3S,5R)-5-(2,6-dioxo-3H-purin-9-yl)-3-hydroxyoxolan-2-yl]methyl phosphono hydrogen phosphate	4552	439489		InChI=1S/C10H14N4O11P2/c15-4-1-6(14-3-11-7-8(14)12-10(17)13-9(7)16)24-5(4)2-23-27(21,22)25-26(18,19)20/h3-6,15H,1-2H2,(H,21,22)(H2,18,19,20)(H2,12,13,16,17)/t4-,5+,6+/m0/s1	ALCPNMZQIUFCEL-KVQBGUIXSA-N	C1C(C(OC1N2C=NC3=C2NC(=O)NC3=O)COP(=O)(O)OP(=O)(O)O)O	C1[C@@H]([C@H](O[C@H]1N2C=NC3=C2NC(=O)NC3=O)COP(=O)(O)OP(=O)(O)O)O
C01348	dXTP	C10H15N4O14P3	0	508.166		[[(2R,3S,5R)-5-(2,6-dioxo-3H-purin-9-yl)-3-hydroxyoxolan-2-yl]methoxy-hydroxyphosphoryl] phosphono hydrogen phosphate	4553	439490		InChI=1S/C10H15N4O14P3/c15-4-1-6(14-3-11-7-8(14)12-10(17)13-9(7)16)26-5(4)2-25-30(21,22)28-31(23,24)27-29(18,19)20/h3-6,15H,1-2H2,(H,21,22)(H,23,24)(H2,18,19,20)(H2,12,13,16,17)/t4-,5+,6+/m0/s1	WRTKMPONLHLBBL-KVQBGUIXSA-N	C1C(C(OC1N2C=NC3=C2NC(=O)NC3=O)COP(=O)(O)OP(=O)(O)OP(=O)(O)O)O	C1[C@@H]([C@H](O[C@H]1N2C=NC3=C2NC(=O)NC3=O)COP(=O)(O)OP(=O)(O)OP(=O)(O)O)O
C01349	AA861	C21H26O3	0	326.429	80809-81-0	2-(12-hydroxydodeca-5,10-diynyl)-3,5,6-trimethylcyclohexa-2,5-diene-1,4-dione	4554	1967	CHEMBL304818	InChI=1S/C21H26O3/c1-16-17(2)21(24)19(18(3)20(16)23)14-12-10-8-6-4-5-7-9-11-13-15-22/h22H,5,7-10,12,14-15H2,1-3H3	WDEABJKSGGRCQA-UHFFFAOYSA-N	CC1=C(C(=O)C(=C(C1=O)C)CCCCC#CCCCC#CCO)C	CC1=C(C(=O)C(=C(C1=O)C)CCCCC#CCCCC#CCO)C	13.55		5.39	5.39	3.52	neutral
C01352	FADH2	C27H35N9O15P2	0	787.566		[[(2R,3S,4R,5R)-5-(6-aminopurin-9-yl)-3,4-dihydroxyoxolan-2-yl]methoxy-hydroxyphosphoryl] [(2R,3S,4S)-5-(7,8-dimethyl-2,4-dioxo-1,5-dihydrobenzo[g]pteridin-10-yl)-2,3,4-trihydroxypentyl] hydrogen phosphate	4556	446013		InChI=1S/C27H35N9O15P2/c1-10-3-12-13(4-11(10)2)35(24-18(32-12)25(42)34-27(43)33-24)5-14(37)19(39)15(38)6-48-52(44,45)51-53(46,47)49-7-16-20(40)21(41)26(50-16)36-9-31-17-22(28)29-8-30-23(17)36/h3-4,8-9,14-16,19-21,26,32,37-41H,5-7H2,1-2H3,(H,44,45)(H,46,47)(H2,28,29,30)(H2,33,34,42,43)/t14-,15+,16+,19-,20+,21+,26+/m0/s1	YPZRHBJKEMOYQH-UYBVJOGSSA-N	CC1=CC2=C(C=C1C)N(C3=C(N2)C(=O)NC(=O)N3)CC(C(C(COP(=O)(O)OP(=O)(O)OCC4C(C(C(O4)N5C=NC6=C(N=CN=C65)N)O)O)O)O)O	CC1=CC2=C(C=C1C)N(C3=C(N2)C(=O)NC(=O)N3)C[C@@H]([C@@H]([C@@H](COP(=O)(O)OP(=O)(O)OC[C@@H]4[C@H]([C@H]([C@@H](O4)N5C=NC6=C(N=CN=C65)N)O)O)O)O)O
C01353	Carbonic acid	H2CO3	0	62.0248	463-79-6	carbonic acid	4557	767	CHEMBL1161632	InChI=1S/CH2O3/c2-1(3)4/h(H2,2,3,4)	BVKZGUZCCUSVTD-UHFFFAOYSA-N	C(=O)(O)O	C(=O)(O)O	6.05		-1.11	0.25	0.22	acid
C01355	Fructan						4558
C01356	Lipid						4559
C01358	NH4OH	NH4. OH	0	35.0458	1336-21-6	azanium;hydroxide	4561	14923		InChI=1S/H3N.H2O/h1H3;1H2	VHUUQVKOLVNVRT-UHFFFAOYSA-N	[NH4+].[OH-]	[NH4+].[OH-]
C01359	PQQH2	C14H8N2O8	0	332.222	79127-57-4	4,5-dihydroxy-6H-pyrrolo[2,3-f]quinoline-2,7,9-tricarboxylic acid	4562	135398668		InChI=1S/C14H8N2O8/c17-10-4-2-6(14(23)24)15-8(4)7-3(12(19)20)1-5(13(21)22)16-9(7)11(10)18/h1-2,16-18H,(H,19,20)(H,21,22)(H,23,24)	QKZCLDGSTDNTDJ-UHFFFAOYSA-N	C1=C(NC2=C(C(=C3C=C(N=C3C2=C1C(=O)O)C(=O)O)O)O)C(=O)O	C1=C(NC2=C(C(=C3C=C(N=C3C2=C1C(=O)O)C(=O)O)O)O)C(=O)O
C01362	Ricin				9009-86-3		4564
C01365	X-Trp	C11H11N2O2X		203.217			4565
C01367	3'-AMP	C10H14N5O7P	0	347.221	84-21-9	[(2R,3S,4R,5R)-5-(6-aminopurin-9-yl)-4-hydroxy-2-(hydroxymethyl)oxolan-3-yl] dihydrogen phosphate	4566	41211	CHEMBL576739	InChI=1S/C10H14N5O7P/c11-8-5-9(13-2-12-8)15(3-14-5)10-6(17)7(4(1-16)21-10)22-23(18,19)20/h2-4,6-7,10,16-17H,1H2,(H2,11,12,13)(H2,18,19,20)/t4-,6-,7-,10-/m1/s1	LNQVTSROQXJCDD-KQYNXXCUSA-N	C1=NC(=C2C(=N1)N(C=N2)C3C(C(C(O3)CO)OP(=O)(O)O)O)N	C1=NC(=C2C(=N1)N(C=N2)[C@H]3[C@@H]([C@@H]([C@H](O3)CO)OP(=O)(O)O)O)N	0.87	4.84	-6.05	-4.86	-1.86	acid
C01368	3'-UMP	C9H13N2O9P	0	324.181	35170-03-7	[(2R,3S,4R,5R)-5-(2,4-dioxopyrimidin-1-yl)-4-hydroxy-2-(hydroxymethyl)oxolan-3-yl] dihydrogen phosphate	4567	101543	CHEMBL460741	InChI=1S/C9H13N2O9P/c12-3-4-7(20-21(16,17)18)6(14)8(19-4)11-2-1-5(13)10-9(11)15/h1-2,4,6-8,12,14H,3H2,(H,10,13,15)(H2,16,17,18)/t4-,6-,7-,8-/m1/s1	FOGRQMPFHUHIGU-XVFCMESISA-N	C1=CN(C(=O)NC1=O)C2C(C(C(O2)CO)OP(=O)(O)O)O	C1=CN(C(=O)NC1=O)[C@H]2[C@@H]([C@@H]([C@H](O2)CO)OP(=O)(O)O)O	0.87		-6.37	-2.54	-2.73	acid
C01370	Aldose	C2H3O2R					4568
C01371	Alkane	HR					4569
C01372	Alkene	C2H2R2					4570
C01375	Tacrolimus	C44H69NO12	0	804.018	104987-11-3	(1R,9S,12S,13R,14S,17R,18E,21S,23S,24R,25S,27R)-1,14-dihydroxy-12-[(E)-1-[(1R,3R,4R)-4-hydroxy-3-methoxycyclohexyl]prop-1-en-2-yl]-23,25-dimethoxy-13,19,21,27-tetramethyl-17-prop-2-enyl-11,28-dioxa-4-azatricyclo[22.3.1.04,9]octacos-18-ene-2,3,10,16-tetrone	4572	445643	CHEMBL269732	InChI=1S/C44H69NO12/c1-10-13-31-19-25(2)18-26(3)20-37(54-8)40-38(55-9)22-28(5)44(52,57-40)41(49)42(50)45-17-12-11-14-32(45)43(51)56-39(29(6)34(47)24-35(31)48)27(4)21-30-15-16-33(46)36(23-30)53-7/h10,19,21,26,28-34,36-40,46-47,52H,1,11-18,20,22-24H2,2-9H3/b25-19+,27-21+/t26-,28+,29+,30-,31+,32-,33+,34-,36+,37-,38-,39+,40+,44+/m0/s1	QJJXYPPXXYFBGM-LFZNUXCKSA-N	CC1CC(C2C(CC(C(O2)(C(=O)C(=O)N3CCCCC3C(=O)OC(C(C(CC(=O)C(C=C(C1)C)CC=C)O)C)C(=CC4CCC(C(C4)OC)O)C)O)C)OC)OC	C[C@@H]1C[C@@H]([C@@H]2[C@H](C[C@H]([C@@](O2)(C(=O)C(=O)N3CCCC[C@H]3C(=O)O[C@@H]([C@@H]([C@H](CC(=O)[C@@H](/C=C(/C1)\C)CC=C)O)C)/C(=C/[C@@H]4CC[C@H]([C@@H](C4)OC)O)/C)O)C)OC)OC	9.96		5.59	5.59	4.64	neutral
C01378	Fustin	C15H12O6	0	288.252	20725-03-5	(2R,3R)-2-(3,4-dihydroxyphenyl)-3,7-dihydroxy-2,3-dihydrochromen-4-one	4573	5317435	CHEMBL470267	InChI=1S/C15H12O6/c16-8-2-3-9-12(6-8)21-15(14(20)13(9)19)7-1-4-10(17)11(18)5-7/h1-6,14-18,20H/t14-,15+/m0/s1	FNUPUYFWZXZMIE-LSDHHAIUSA-N	C1=CC(=C(C=C1C2C(C(=O)C3=C(O2)C=C(C=C3)O)O)O)O	C1=CC(=C(C=C1[C@@H]2[C@H](C(=O)C3=C(O2)C=C(C=C3)O)O)O)O	7.68		1.29	1.47	1.48	neutral
C01380	Ethylene glycol	C2H6O2	0	62.0678	107-21-1	ethane-1,2-diol	4575	174	CHEMBL457299	InChI=1S/C2H6O2/c3-1-2-4/h3-4H,1-2H2	LYCAIKOWRPUZTN-UHFFFAOYSA-N	C(CO)O	C(CO)O			-1.21	-1.21	-1.03	neutral
C01382	Iodine	I2	0	253.809	7553-56-2	molecular iodine	4577	807	CHEMBL1201225	InChI=1S/I2/c1-2	PNDPGZBMCMUPRI-UHFFFAOYSA-N	II	II			1.36	1.36	1.77	none
C01384	Maleic acid	C4H4O4	0	116.072	110-16-7	(Z)-but-2-enedioic acid	4579	444266	CHEMBL539648	InChI=1S/C4H4O4/c5-3(6)1-2-4(7)8/h1-2H,(H,5,6)(H,7,8)/b2-1-	VZCYOOQTPOCHFL-UPHRSURJSA-N	C(=CC(=O)O)C(=O)O	C(=C\C(=O)O)\C(=O)O	2.85		-5.21	-0.04	-0.29	acid
C01386	NH2Mec	C10H9NO2	0	175.184	26093-31-2	7-amino-4-methylchromen-2-one	4580	92249	CHEMBL270672	InChI=1S/C10H9NO2/c1-6-4-10(12)13-9-5-7(11)2-3-8(6)9/h2-5H,11H2,1H3	GLNDAGDHSLMOKX-UHFFFAOYSA-N	CC1=CC(=O)OC2=C1C=CC(=C2)N	CC1=CC(=O)OC2=C1C=CC(=C2)N		3.37	1.25	1.25	1.68	neutral
C01387	Octane	C8H18	0	114.228	111-65-9	octane	4581	356	CHEMBL134886	InChI=1S/C8H18/c1-3-5-7-8-6-4-2/h3-8H2,1-2H3	TVMXDCGIABBOFY-UHFFFAOYSA-N	CCCCCCCC	CCCCCCCC			4.02	4.02	3.37	none
C01389	Phytol	C20H40O	0	296.531	7541-49-3 150-86-7	(E,7R,11R)-3,7,11,15-tetramethylhexadec-2-en-1-ol	4582	5280435	CHEMBL1644111	InChI=1S/C20H40O/c1-17(2)9-6-10-18(3)11-7-12-19(4)13-8-14-20(5)15-16-21/h15,17-19,21H,6-14,16H2,1-5H3/b20-15+/t18-,19-/m1/s1	BOTWFXYSPFMFNR-PYDDKJGSSA-N	CC(C)CCCC(C)CCCC(C)CCCC(=CCO)C	C[C@@H](CCC[C@@H](C)CCC/C(=C/CO)/C)CCCC(C)C			7.04	7.04	6.36	neutral
C01390	Prenol	C5H10O	0	86.1323	556-82-1	3-methylbut-2-en-1-ol	4583	11173	CHEMBL3184952	InChI=1S/C5H10O/c1-5(2)3-4-6/h3,6H,4H2,1-2H3	ASUAYTHWZCLXAN-UHFFFAOYSA-N	CC(=CCO)C	CC(=CCO)C			0.84	0.84	0.94	neutral
C01392	alpha-Tubulin	C11H13N2O4R(C2H2NOR)n					4584
C01394	Xylose	C5H10O5	0	150.13	25990-60-7	(2S,3R,4S,5R)-oxane-2,3,4,5-tetrol	4585	6027	CHEMBL502135	InChI=1S/C5H10O5/c6-2-1-10-5(9)4(8)3(2)7/h2-9H,1H2/t2-,3+,4-,5+/m1/s1	SRBFZHDQGSBBOR-LECHCGJUSA-N	C1C(C(C(C(O1)O)O)O)O	C1[C@H]([C@@H]([C@H]([C@H](O1)O)O)O)O	11.31		-2.30	-2.30	-2.58	neutral
C01397	Arachidonyltrifluoromethane	C21H31F3O	0	356.465	149301-79-1	(6Z,9Z,12Z,15Z)-1,1,1-trifluorohenicosa-6,9,12,15-tetraen-2-one	4587	5280436	CHEMBL281211	InChI=1S/C21H31F3O/c1-2-3-4-5-6-7-8-9-10-11-12-13-14-15-16-17-18-19-20(25)21(22,23)24/h6-7,9-10,12-13,15-16H,2-5,8,11,14,17-19H2,1H3/b7-6-,10-9-,13-12-,16-15-	PLWROONZUDKYKG-DOFZRALJSA-N	CCCCCC=CCC=CCC=CCC=CCCCC(=O)C(F)(F)F	CCCCC/C=C\C/C=C\C/C=C\C/C=C\CCCC(=O)C(F)(F)F			8.05	8.05	7.26	neutral
C01398	Acyloin	C2H2O2R2					4588
C01399	Agarose	(C12H18O9)n			9012-36-6		4589
C01401	Alanine	C3H7NO2	0	89.0932	302-72-7	2-aminopropanoic acid	4590	602	CHEMBL12198	InChI=1S/C3H7NO2/c1-2(4)3(5)6/h2H,4H2,1H3,(H,5,6)	QNAYBMKLOCPYGJ-UHFFFAOYSA-N	CC(C(=O)O)N	CC(C(=O)O)N	2.47	9.48	-2.84	-2.84	-0.58	zwitterion
C01402	Anilide	C7H6NOR					4591
C01403	Anisole	C7H8O	0	108.138	100-66-3	anisole	4592	7519	CHEMBL278024	InChI=1S/C7H8O/c1-8-7-5-3-2-4-6-7/h2-6H,1H3	RDOXTESZEPMUJZ-UHFFFAOYSA-N	COC1=CC=CC=C1	COC1=CC=CC=C1			1.82	1.82	1.70	neutral
[truncated: 17,570 more rows]
