# Supplementary material for: Rapid exometabolome footprinting combined with multivariate statistics: A powerful tool for bioprocess optimization
Source: Eng Life Sci. 2024 Mar 5;25(2):2300222. doi: 10.1002/elsc.202300222 (PMC11842285; doi:10.1002/elsc.202300222)
Supplement: Supplementary file 2 — Supporting Information [file ELSC-25-2300222-s002.zip › Supplement-to-Reiter-et-al.-2023a-main/examples/Database/Database/Literature/Inorganics.xlsx]

## Sheet: Sheet1
compound_name	compound_id	charge_number_Q1	metabolic_group	mode	Q1 [m/z]	Q3 [m/z]	DP [V]	EP [V]	CE [V]	CXP [V]	dwelltime [ms]	reference
Formaldehyde	C00067	1	Inorganic	Pos	31	31		10	0	4	50	inorganic
Methanol	C00132	1	Inorganic	Neg	31	31		10	0	4	50	inorganic
Sulfur	C00087	1	Inorganic	Neg	33	33		10	0	4	50	inorganic
Chloride	C00698	1	Inorganic	Neg	35	35		10	0	4	50	inorganic
Potassium	C00238	1	Inorganic	Pos	39	39		10	0	4	50	inorganic
Cyanate	C01417	1	Inorganic	Neg	42	42		10	0	4	50	inorganic
Nitrite	C00088	1	Inorganic	Neg	46	46		10	0	4	50	inorganic
Manganese(2+)	C19610	2	Inorganic	Pos	28	28		10	0	4	50	inorganic
Manganese(3+)	C19611	3	Inorganic	Pos	18	18		10	0	4	50	inorganic
Iron(2+)	C14818	2	Inorganic	Pos	28	28		10	0	4	50	inorganic
Iron(3+)	C14819	3	Inorganic	Pos	19	19		10	0	4	50	inorganic
Thiocyanate	C01755	1	Inorganic	Neg	58	58		10	0	4	50	inorganic
Nickel(2+)	C00291	2	Inorganic	Pos	29	29		10	0	4	50	inorganic
Cobalt(2+)	C00175	2	Inorganic	Pos	29	29		10	0	4	50	inorganic
Copper(2+)	C00070	2	Inorganic	Pos	32	32		10	0	4	50	inorganic
Zinc	C00038	2	Inorganic	Pos	33	33		10	0	4	50	inorganic
Hydrogen sulfite	C11481	1	Inorganic	Neg	80	80		10	0	4	50	inorganic
Formate	C00058	1	Inorganic	Neg	45	45		10	0	4	50	inorganic
