# Supplementary material for: Rapid exometabolome footprinting combined with multivariate statistics: A powerful tool for bioprocess optimization
Source: Eng Life Sci. 2024 Mar 5;25(2):2300222. doi: 10.1002/elsc.202300222 (PMC11842285; doi:10.1002/elsc.202300222)
Supplement: Supplementary file 2 — Supporting Information [file ELSC-25-2300222-s002.zip › Supplement-to-Reiter-et-al.-2023a-main/examples/Database/Database/Literature/Literature.xlsx]

## Sheet: Sheet1
compound_name	compound_id	charge_number_Q1	metabolic_group	mode	Q1 [m/z]	Q3 [m/z]	DP [V]	EP [V]	CE [V]	CXP [V]	dwelltime [ms]	reference	origin
ATP	C00002	1	Central Metabolism	Neg	506	79	135		108		100	10.1016/j.ab.2015.01.002
ATP	C00002	1	Central Metabolism	Neg	506	408			21		8	10.1021/acs.analchem.6b03731
ATP	C00002	1	Central Metabolism	Neg	506	79	90	10	106	1	50	IBG1	main
ATP	C00002	1	Central Metabolism	Neg	506	159	70	10	52	1	50	IBG1
ATP	C00002	1	Central Metabolism	Neg	506	79	70	10	104	1	50	IBG1
ATP	C00002	1	Central Metabolism	Neg	506	408	70	10	28	1	50	IBG1
NAD+	C00003	1	Central Metabolism	Neg	662	540			20		8	10.1021/acs.analchem.6b03731
NAD+	C00003	1	Central Metabolism	Neg	662	540	50	10	22	9	50	IBG1	main
NAD+	C00003	1	Central Metabolism	Neg	662	540	45	10	20	17	50	IBG1
NAD+	C00003	1	Central Metabolism	Neg	662	79	45	10	108	11	50	IBG1
NAD+	C00003	1	Central Metabolism	Neg	662	159	45	10	66	7	50	IBG1
NADH	C00004	1	Central Metabolism	Neg	664	408			31		8	10.1021/acs.analchem.6b03731
NADH	C00004	1	Central Metabolism	Neg	664	79	110	10	120	3	50	IBG1	main
NADH	C00004	1	Central Metabolism	Neg	664	79	95	10	118	1	50	IBG1
NADH	C00004	1	Central Metabolism	Neg	664	408	95	10	44	21	50	IBG1
NADH	C00004	1	Central Metabolism	Neg	664	159	95	10	68	5	50	IBG1
NADPH	C00005	1	Central Metabolism	Neg	744	408			30		8	10.1021/acs.analchem.6b03731
NADPH	C00005	1	Central Metabolism	Neg	744	79	110	10	118	3	50	IBG1	main
NADPH	C00005	1	Central Metabolism	Neg	744	79	155	10	122	1	50	IBG1
NADPH	C00005	1	Central Metabolism	Neg	744	159	155	10	72	7	50	IBG1
NADPH	C00005	1	Central Metabolism	Neg	744	134	155	10	76	3	50	IBG1
NADP+	C00006	1	Central Metabolism	Neg	742	620			20		8	10.1021/acs.analchem.6b03731
NADP+	C00006	1	Central Metabolism	Neg	742	620	60	10	22	11	50	IBG1	main
NADP+	C00006	1	Central Metabolism	Neg	742	620	45	10	22	19	50	IBG1
NADP+	C00006	1	Central Metabolism	Neg	742	79	45	10	126	3	50	IBG1
NADP+	C00006	1	Central Metabolism	Neg	742	408	45	10	46	9	50	IBG1
ADP	C00008	1	Central Metabolism	Neg	426	79	135		98		100	10.1016/j.ab.2015.01.002
ADP	C00008	1	Central Metabolism	Neg	426	79	75	10	88		10	10.1016/j.chroma.2009.11.051
ADP	C00008	1	Central Metabolism	Neg	426	134			32		8	10.1021/acs.analchem.6b03731
ADP	C00008	1	Central Metabolism	Neg	426	79	80	10	88	3	50	IBG1	main
ADP	C00008	1	Central Metabolism	Neg	426	79	80	10	52	7	50	IBG1
ADP	C00008	1	Central Metabolism	Neg	426	134	80	10	104	1	50	IBG1
ADP	C00008	1	Central Metabolism	Neg	426	159	80	10	28	29	50	IBG1
CoA	C00010	1	Central Metabolism	Pos	768	261			29		8	10.1021/acs.analchem.6b03731
CoA	C00010	1	Central Metabolism	Neg	766	408			37		8	10.1021/acs.analchem.6b03731
UDP	C00015	1	Nucleotide metabolism	Neg	403	79			69		8	10.1021/acs.analchem.6b03731
UDP	C00015	1	Nucleotide metabolism	Neg	403	79	60	10	76		10	10.1016/j.chroma.2009.11.051
UDP	C00015	1	Nucleotide metabolism	Neg	403	305			15		8	10.1021/acs.analchem.6b03731
UDP	C00015	1	Nucleotide metabolism	Neg	403	79	135		98		100	10.1016/j.ab.2015.01.002
FAD	C00016	1	Cofactor metabolism	Pos	786	348			24		8	10.1021/acs.analchem.6b03731
Pyridoxal phosphate	C00018	1	Cofactor metabolism	Neg	246	97			30		8	10.1021/acs.analchem.6b03731
S-Adenosyl-L-methionine	C00019	1	Amino acid metabolism	Pos	399	250			13		8	10.1021/acs.analchem.6b03731
AMP	C00020	1	Central Metabolism	Neg	346	79	135		60		100	10.1016/j.ab.2015.01.002
AMP	C00020	1	Central Metabolism	Neg	346	79	73	10	65		10	10.1016/j.chroma.2009.11.051
AMP	C00020	1	Central Metabolism	Neg	346	134			44		8	10.1021/acs.analchem.6b03731
AMP	C00020	1	Central Metabolism	Neg	346	79	70	10	62	5	50	IBG1	main
AMP	C00020	1	Central Metabolism	Neg	346	79	65	10	76	13	50	IBG1
AMP	C00020	1	Central Metabolism	Neg	346	97	65	10	34	3	50	IBG1
AMP	C00020	1	Central Metabolism	Neg	346	134	65	10	42	7	50	IBG1
S-Adenosyl-L-homocysteine	C00021	1	Amino acid metabolism	Pos	385	136			19		8	10.1021/acs.analchem.6b03731
Pyruvate	C00022	1	Central Metabolism	Neg	87	43	30	10	12	1	50	IBG1	main
Pyruvate	C00022	1	Central Metabolism	Neg	87	43	35	10	14	5	50	IBG1
Pyruvate	C00022	1	Central Metabolism	Neg	87	42	35	10	16	5	50	IBG1
Pyruvate	C00022	1	Central Metabolism	Neg	87	44	35	10	16	1	50	IBG1
Pyruvate	C00022	1	Central Metabolism	Neg	87	59	30	10	12	3	50	IBG1
Pyruvate	C00022	1	Central Metabolism	Neg	87	32	30	10	18	3	50	IBG1
Pyruvate	C00022	1	Central metabolism	Neg	87	43	30	10	12	1	50	IBG1
Acetyl-CoA	C00024	1	Central Metabolism	Neg	808	79	120	10	130	1	50	IBG1	main
Acetyl-CoA	C00024	1	Central Metabolism	Neg	808	79	125	10	120	1	50	IBG1
Acetyl-CoA	C00024	1	Central Metabolism	Neg	808	159	125	10	78	25	50	IBG1
Acetyl-CoA	C00024	1	Central Metabolism	Neg	808	159	125	10	78	5	50	IBG1
Acetyl-CoA	C00024	1	Central Metabolism	Neg	808	408			37		8	10.1021/acs.analchem.6b03731
Acetyl-CoA	C00024	1	Central Metabolism	Neg	808	303			33		8	10.1021/acs.analchem.6b03731
L-Glutamate	C00025	1	Amino acid metabolism	Pos	148	84	46	10	21	4	50	IBG1	main
L-Glutamate	C00025	1	Amino acid metabolism	Pos	148	84	41	10	29	16	50	IBG1
L-Glutamate	C00025	1	Amino acid metabolism	Pos	148	130	41	10	13	26	50	IBG1
L-Glutamate	C00025	1	Amino acid metabolism	Pos	148	102	41	10	17	10	50	IBG1
L-Glutamate	C00025	1	Amino acid metabolism	Pos	148	84			13		8	10.1021/acs.analchem.6b03731
L-Glutamate	C00025	1	Amino acid metabolism	Pos	148	84	75		17		100	10.1016/j.ab.2015.01.002
2-Oxoglutarate	C00026	1	Central Metabolism	Neg	145	101	35	10	12	7	50	IBG1	main
2-Oxoglutarate	C00026	1	Central Metabolism	Neg	145	101	25	10	12	3	50	IBG1
2-Oxoglutarate	C00026	1	Central Metabolism	Neg	145	57	25	10	18	7	50	IBG1
2-Oxoglutarate	C00026	1	Central Metabolism	Neg	145	73	25	10	20	1	50	IBG1
2-Oxoglutarate	C00026	1	Central Metabolism	Neg	145	101	70		4		100	10.1016/j.ab.2015.01.002
2-Oxoglutarate	C00026	1	Central Metabolism	Neg	145	101			5		8	10.1021/acs.analchem.6b03731
UDP-glucose	C00029	1	Central Metabolism	Neg	565	323			23		8	10.1021/acs.analchem.6b03731
D-Glucose	C00031	1	Central Metabolism	Neg	179	89			10		8	10.1021/acs.analchem.6b03731
D-Glucose	C00031	1	Central Metabolism	Neg	179	89	35		20		12	10.1021/ac100331b
D-Glucose	C00031	1	Central Metabolism	Neg	179	89	45	10	20	13	50	IBG1	main
GDP	C00035	1	Nucleotide metabolism	Pos	444	152			17		8	10.1021/acs.analchem.6b03731
GDP	C00035	1	Nucleotide metabolism	Neg	442	159			21		8	10.1021/acs.analchem.6b03731
GDP	C00035	1	Nucleotide metabolism	Neg	442	79	135		108		100	10.1016/j.ab.2015.01.002
GDP	C00035	1	Nucleotide metabolism	Neg	442	79	70	10	82		10	10.1016/j.chroma.2009.11.051
GDP	C00035	1	Nucleotide metabolism	Neg	442	79	65	10	88	1	50	IBG1
GDP	C00035	1	Nucleotide metabolism	Neg	442	159	65	10	34	5	50	IBG1
GDP	C00035	1	Nucleotide metabolism	Neg	442	150	65	10	36	7	50	IBG1
Oxaloacetate	C00036	1	Central Metabolism	Neg	131	87	25	10	10	5	50	IBG1	main
Oxaloacetate	C00036	1	Central Metabolism	Neg	131	87	25	10	5	1	50	IBG1
Oxaloacetate	C00036	1	Central Metabolism	Neg	131	115	30	10	14	19	50	IBG1
Oxaloacetate	C00036	1	Central Metabolism	Neg	131	59	30	10	24	9	50	IBG1
Oxaloacetate	C00036	1	Central Metabolism	Neg	131	87	25	10	10	5	50	IBG1
Oxaloacetate	C00036	1	Central Metabolism	Neg	131	41	25	10	44	5	50	IBG1
Oxaloacetate	C00036	1	Central Metabolism	Neg	131	43	30	10	38	5	50	IBG1
Oxaloacetate	C00036	1	Central Metabolism	Neg	131	87			13		8	10.1021/acs.analchem.6b03731
Glycine	C00037	1	Amino acid metabolism	Pos	76	48	36	10	11	1	50	IBG1	main
Glycine	C00037	1	Amino acid metabolism	Pos	76	48	11	10	9	8	50	IBG1
Glycine	C00037	1	Amino acid metabolism	Pos	76	58	11	10	9	10	50	IBG1
Glycine	C00037	1	Amino acid metabolism	Pos	76	56.8	11	10	9	10	50	IBG1
Glycine	C00037	1	Amino acid metabolism	Pos	76	30	70		8		100	10.1016/j.ab.2015.01.002
Glycine	C00037	1	Amino acid metabolism	Pos	76	30			12		8	10.1021/acs.analchem.6b03731
L-Alanine	C00041	1	Amino acid metabolism	Pos	90	44	32	10	21	1	50	IBG1	main
L-Alanine	C00041	1	Amino acid metabolism	Pos	90	44	36	10	17	6	50	IBG1
L-Alanine	C00041	1	Amino acid metabolism	Pos	90	72	36	10	13	12	50	IBG1
L-Alanine	C00041	1	Amino acid metabolism	Pos	90	44			10		8	10.1021/acs.analchem.6b03731
L-Alanine	C00041	1	Amino acid metabolism	Pos	90	44	70		10		100	10.1016/j.ab.2015.01.002
Succinate	C00042	1	Central Metabolism	Neg	117	73	45	10	16	5	50	IBG1	main
Succinate	C00042	1	Central Metabolism	Neg	117	73	40	10	16	1	50	IBG1
Succinate	C00042	1	Central Metabolism	Neg	117	55	40	10	22	7	50	IBG1
Succinate	C00042	1	Central Metabolism	Neg	117	75	40	10	12	1	50	IBG1
Succinate	C00042	1	Central Metabolism	Neg	117	75	40	10	10	1	50	IBG1
Succinate	C00042	1	Central Metabolism	Neg	117	73	45	10	16	5	50	IBG1
Succinate	C00042	1	Central Metabolism	Neg	117	73			13		8	10.1021/acs.analchem.6b03731
Succinate	C00042	1	Central Metabolism	Neg	117	73	82		9		100	10.1016/j.ab.2015.01.002
UDP-N-acetyl-alpha-D-glucosamine	C00043	1	Central Metabolism	Neg	606	385			29		8	10.1021/acs.analchem.6b03731
GTP	C00044	1	Nucleotide metabolism	Neg	522	79	60	10	90		10	10.1016/j.chroma.2009.11.051
GTP	C00044	1	Nucleotide metabolism	Neg	522	424			23		8	10.1021/acs.analchem.6b03731
GTP	C00044	1	Nucleotide metabolism	Neg	522	79	135		108		100	10.1016/j.ab.2015.01.002
GTP	C00044	1	Central Metabolism	Neg	522	159	55	10	36	13	50	IBG1	main
GTP	C00044	1	Central Metabolism	Neg	522	424	55	10	30	9	50	IBG1
GTP	C00044	1	Central Metabolism	Neg	522	79	55	10	98	11	50	IBG1
GTP	C00044	1	Central Metabolism	Neg	522	442	90	10	34	41	50	IBG1
L-Lysine	C00047	1	Amino acid metabolism	Pos	147	130	41	10	15	10	50	IBG1	main
L-Lysine	C00047	1	Amino acid metabolism	Pos	147	84	46	10	21	4	50	IBG1
L-Lysine	C00047	1	Amino acid metabolism	Pos	147	130	46	10	15	8	50	IBG1
L-Lysine	C00047	1	Amino acid metabolism	Pos	147	56	46	10	45	10	50	IBG1
L-Lysine	C00047	1	Amino acid metabolism	Pos	147	84	75		17		100	10.1016/j.ab.2015.01.002
L-Lysine	C00047	1	Amino acid metabolism	Pos	147	130			9		8	10.1021/acs.analchem.6b03731
Glyoxylate	C00048	1	Central Metabolism	Neg	73	45	45	10	14	1	50	IBG1	main
Glyoxylate	C00048	1	Central Metabolism	Neg	73	45	40	10	12	7	50	IBG1
Glyoxylate	C00048	1	Central Metabolism	Neg	73	45	45	10	14	1	50	IBG1
Glyoxylate	C00048	1	Central Metabolism	Neg	73	45			12		8	10.1021/acs.analchem.6b03731
L-Aspartate	C00049	1	Amino acid metabolism	Pos	134	74	36	10	21	4	50	IBG1	main
L-Aspartate	C00049	1	Amino acid metabolism	Pos	134	88	16	10	15	16	50	IBG1
L-Aspartate	C00049	1	Amino acid metabolism	Pos	134	74	16	10	21	2	50	IBG1
L-Aspartate	C00049	1	Amino acid metabolism	Pos	134	116	16	10	31	12	50	IBG1
L-Aspartate	C00049	1	Amino acid metabolism	Pos	134	74	75		13		100	10.1016/j.ab.2015.01.002
Glutathione	C00051	1	Cofactor metabolism	Pos	308	76			29		8	10.1021/acs.analchem.6b03731
Glutathione	C00051	1	Cofactor metabolism	Pos	308	162			19		8	10.1021/acs.analchem.6b03731
3'-Phosphoadenylyl sulfate	C00053	1	Amino acid metabolism	Neg	506	134			20		8	10.1021/acs.analchem.6b03731
3'-Phosphoadenylyl sulfate	C00053	1	Amino acid metabolism	Neg	506	79			40		8	10.1021/acs.analchem.6b03731
3'-Phosphoadenylyl sulfate	C00053	1	Amino acid metabolism	Neg	508	136	41	10	47		10	10.1016/j.chroma.2009.11.051
Adenosine 3',5'-bisphosphate	C00054	1	Amino acid metabolism	Neg	426	79			40		8	10.1021/acs.analchem.6b03731
CMP	C00055	1	Nucleotide metabolism	Pos	324	112			33		8	10.1021/acs.analchem.6b03731
CMP	C00055	1	Nucleotide metabolism	Neg	322	79	75	10	62		10	10.1016/j.chroma.2009.11.051
CMP	C00055	1	Nucleotide metabolism	Neg	322	79	135		60		100	10.1016/j.ab.2015.01.002
CMP	C00055	1	Nucleotide metabolism	Neg	322	97			28		8	10.1021/acs.analchem.6b03731
Formate	C00058	1	Central Metabolism	Neg	45	45	45	10	6	5	50	IBG1	main
FMN	C00061	1	Cofactor metabolism	Neg	455	213			19		8	10.1021/acs.analchem.6b03731
FMN	C00061	1	Central Metabolism	Neg	455	79	80	10	98	11	50	IBG1	main
L-Arginine	C00062	1	Amino acid metabolism	Pos	175	70	41	10	15	10	50	IBG1	main
L-Arginine	C00062	1	Amino acid metabolism	Pos	175	70	61	10	33	12	50	IBG1
L-Arginine	C00062	1	Amino acid metabolism	Pos	175	116	61	10	21	6	50	IBG1
L-Arginine	C00062	1	Amino acid metabolism	Pos	175	60	61	10	25	10	50	IBG1
L-Arginine	C00062	1	Amino acid metabolism	Pos	175	70	75		30		100	10.1016/j.ab.2015.01.002
L-Arginine	C00062	1	Amino acid metabolism	Pos	175	60			13		8	10.1021/acs.analchem.6b03731
CTP	C00063	1	Nucleotide metabolism	Neg	482	79	60	10	92		10	10.1016/j.chroma.2009.11.051
CTP	C00063	1	Nucleotide metabolism	Neg	482	159			37		8	10.1021/acs.analchem.6b03731
CTP	C00063	1	Nucleotide metabolism	Neg	482	79	135		108		100	10.1016/j.ab.2015.01.002
CTP	C00063	1	Central Metabolism	Neg	482	159	65	10	36	7	50	IBG1	main
CTP	C00063	1	Central Metabolism	Neg	482	159	60	10	36	15	50	IBG1
CTP	C00063	1	Central Metabolism	Neg	482	79	60	10	36	7	50	IBG1
CTP	C00063	1	Central Metabolism	Neg	482	384	60	10	36	9	50	IBG1
L-Glutamine	C00064	1	Amino acid metabolism	Pos	147	84	46	10	23	4	50	IBG1	main
L-Glutamine	C00064	1	Amino acid metabolism	Pos	147	130	31	10	13	8	50	IBG1
L-Glutamine	C00064	1	Amino acid metabolism	Pos	147	84	31	10	23	4	50	IBG1
L-Glutamine	C00064	1	Amino acid metabolism	Pos	147	56	31	10	41	10	50	IBG1
L-Glutamine	C00064	1	Amino acid metabolism	Pos	147	84			17		8	10.1021/acs.analchem.6b03731
L-Glutamine	C00064	1	Amino acid metabolism	Pos	147	84	70		18		100	10.1016/j.ab.2015.01.002
L-Serine	C00065	1	Amino acid metabolism	Pos	106	60	31	10	15	4	50	IBG1	main
L-Serine	C00065	1	Amino acid metabolism	Pos	106	88	56	10	13	16	50	IBG1
L-Serine	C00065	1	Amino acid metabolism	Pos	106	70	56	10	19	12	50	IBG1
L-Serine	C00065	1	Amino acid metabolism	Pos	106	42	26	10	35	6	50	IBG1
L-Serine	C00065	1	Amino acid metabolism	Pos	106	60			10		8	10.1021/acs.analchem.6b03731
L-Serine	C00065	1	Amino acid metabolism	Pos	106	60	75		10		100	10.1016/j.ab.2015.01.002
Thiamin diphosphate	C00068	1	Cofactor metabolism	Neg	423	79			30		8	10.1021/acs.analchem.6b03731
Ascorbate	C00072	1	Cofactor metabolism	Neg	175	71			12			10.1021/acs.analchem.6b00355
Ascorbate	C00072	1	Cofactor metabolism	Neg	175	87	93	10	19	10	3	10.1038/nprot.2012.024
L-Methionine	C00073	1	Amino acid metabolism	Pos	150	104	46	10	15	6	50	IBG1	main
L-Methionine	C00073	1	Amino acid metabolism	Pos	150	104	41	10	15	6	50	IBG1
L-Methionine	C00073	1	Amino acid metabolism	Pos	150	133	41	10	15	8	50	IBG1
L-Methionine	C00073	1	Amino acid metabolism	Pos	150	61	41	10	31	2	50	IBG1
L-Methionine	C00073	1	Amino acid metabolism	Pos	150	104			9		8	10.1021/acs.analchem.6b03731
L-Methionine	C00073	1	Amino acid metabolism	Pos	150	56	75		17		100	10.1016/j.ab.2015.01.002
Phosphoenolpyruvate	C00074	1	Central Metabolism	Neg	167	79	35	10	20	5	50	IBG1	main
Phosphoenolpyruvate	C00074	1	Central Metabolism	Neg	167	79	35	10	16	13	50	IBG1
Phosphoenolpyruvate	C00074	1	Central Metabolism	Neg	167	63	35	10	86	5	50	IBG1
Phosphoenolpyruvate	C00074	1	Central Metabolism	Neg	167	134	35	10	8	5	50	IBG1
Phosphoenolpyruvate	C00074	1	Central Metabolism	Neg	167	79	35	10	20	5	50	IBG1
Phosphoenolpyruvate	C00074	1	Central Metabolism	Neg	167	79	70		14		100	10.1016/j.ab.2015.01.002
Phosphoenolpyruvate	C00074	1	Central Metabolism	Neg	167	79			29		8	10.1021/acs.analchem.6b03731
UTP	C00075	1	Central Metabolism	Neg	483	79	65	10	90		10	10.1016/j.chroma.2009.11.051
UTP	C00075	1	Central Metabolism	Neg	483	159			33		8	10.1021/acs.analchem.6b03731
UTP	C00075	1	Central Metabolism	Neg	483	79	135		108		100	10.1016/j.ab.2015.01.002
UTP	C00075	1	Central Metabolism	Neg	483	159	70	10	42	9	50	IBG1	main
UTP	C00075	1	Central Metabolism	Neg	483	159	80	10	42	1	50	IBG1
UTP	C00075	1	Central Metabolism	Neg	483	79	80	10	96	1	50	IBG1
UTP	C00075	1	Central Metabolism	Neg	483	385	80	10	26	9	50	IBG1
L-Ornithine	C00077	1	Amino acid metabolism	Pos	133	70			17		8	10.1021/acs.analchem.6b03731
L-Ornithine	C00077	1	Amino acid metabolism	Pos	131	85			17		8	10.1021/acs.analchem.6b03731
L-Tryptophan	C00078	1	Amino acid metabolism	Pos	205	188	41	10	15	18	50	IBG1	main
L-Tryptophan	C00078	1	Amino acid metabolism	Pos	205	188	31	10	15	2	50	IBG1
L-Tryptophan	C00078	1	Amino acid metabolism	Pos	205	146	31	10	25	2	50	IBG1
L-Tryptophan	C00078	1	Amino acid metabolism	Pos	205	118	31	10	37	10	50	IBG1
L-Tryptophan	C00078	1	Amino acid metabolism	Pos	205	188	75		4		100	10.1016/j.ab.2015.01.002
L-Tryptophan	C00078	1	Amino acid metabolism	Pos	205	188			5		8	10.1021/acs.analchem.6b03731
L-Phenylalanine	C00079	1	Amino acid metabolism	Pos	166	120	41	10	19	8	50	IBG1	main
L-Phenylalanine	C00079	1	Amino acid metabolism	Pos	166	120	41	10	21	6	50	IBG1
L-Phenylalanine	C00079	1	Amino acid metabolism	Pos	166	103	41	10	39	6	50	IBG1
L-Phenylalanine	C00079	1	Amino acid metabolism	Pos	166	77	41	10	55	4	50	IBG1
L-Phenylalanine	C00079	1	Amino acid metabolism	Pos	166	120			13		8	10.1021/acs.analchem.6b03731
L-Phenylalanine	C00079	1	Amino acid metabolism	Pos	166	120	75		12		100	10.1016/j.ab.2015.01.002
ITP	C00081	1	Nucleotide metabolism	Neg	507	409			30		8	10.1021/acs.analchem.6b03731
L-Tyrosine	C00082	1	Amino acid metabolism	Pos	182	136	46	10	19	6	50	IBG1	main
L-Tyrosine	C00082	1	Amino acid metabolism	Pos	182	136	41	10	17	8	50	IBG1
L-Tyrosine	C00082	1	Amino acid metabolism	Pos	182	165	41	10	15	12	50	IBG1
L-Tyrosine	C00082	1	Amino acid metabolism	Pos	182	91	41	10	37	6	50	IBG1
L-Tyrosine	C00082	1	Amino acid metabolism	Pos	182	91			29		8	10.1021/acs.analchem.6b03731
Malonyl-CoA	C00083	1	Others	Pos	854	347			35		8	10.1021/acs.analchem.6b03731
Malonyl-CoA	C00083	1	Others	Pos	854	347			35			10.1007/s00216-015-8825-9
Malonyl-CoA	C00083	1	Others	Neg	852	808	120	10	34	15	50	IBG1
Malonyl-CoA	C00083	1	Others	Neg	852	79	120	10	130	13	50	IBG1
Malonyl-CoA	C00083	1	Others	Neg	852	408	120	10	56	23	50	IBG1
D-Fructose 6-phosphate	C00085	1	Central Metabolism	Neg	259	97	50	10	22	5	50	IBG1	main
Sucrose	C00089	1	Central Metabolism	Neg	341	59	75	10	55		10	10.1016/j.chroma.2009.11.051
Sucrose	C00089	1	Central Metabolism	Neg	341	179	40	10	20	7	50	IBG1	main
Succinyl-CoA	C00091	1	Central Metabolism	Neg	866	79	130	10	130	1	50	IBG1	main
Succinyl-CoA	C00091	1	Central Metabolism	Neg	866	773	150	10	40	17	50	IBG1
Succinyl-CoA	C00091	1	Central Metabolism	Neg	866	79	150	10	130	1	50	IBG1
Succinyl-CoA	C00091	1	Central Metabolism	Neg	866	165	150	10	102	1	50	IBG1
Succinyl-CoA	C00091	1	Central Metabolism	Neg	866	408			36		8	10.1021/acs.analchem.6b03731
L-Cysteine	C00097	1	Amino acid metabolism	Pos	122	76	36	10	19	4	50	IBG1	main
L-Cysteine	C00097	1	Amino acid metabolism	Pos	122	76	31	10	19	6	50	IBG1
L-Cysteine	C00097	1	Amino acid metabolism	Pos	122	59	31	10	33	2	50	IBG1
L-Cysteine	C00097	1	Amino acid metabolism	Pos	122	81	31	10	23	4	50	IBG1
L-Cysteine	C00097	1	Amino acid metabolism	Pos	122	76			22		8	10.1021/acs.analchem.6b03731
beta-Alanine	C00099	1	Amino acid metabolism	Neg	88	59	45	10	14	9	50	IBG1
beta-Alanine	C00099	1	Amino acid metabolism	Neg	88	71	45	10	14	1	50	IBG1
beta-Alanine	C00099	1	Amino acid metabolism	Neg	88	60	45	10	14	1	50	IBG1
Propanoyl-CoA	C00100	1	Central Metabolism	Neg	822	79	125	10	112	1	50	IBG1	main
Propanoyl-CoA	C00100	1	Central Metabolism	Neg	822	408	125	10	48	27	50	IBG1
Propanoyl-CoA	C00100	1	Central Metabolism	Neg	822	134	125	10	86	3	50	IBG1
Tetrahydrofolate	C00101	1	Cofactor metabolism	Pos	446	299			20		8	10.1021/acs.analchem.6b03731
Tetrahydrofolate	C00101	1	Cofactor metabolism	Pos	446	120			5		8	10.1021/acs.analchem.6b03731
Tetrahydrofolate	C00101	1	Cofactor metabolism	Pos	446	299	46	10	31			10.1016/j.chroma.2009.11.051
Tetrahydrofolate	C00101	1	Cofactor metabolism	Pos	446	299	86	10	27	20	50	IBG1
Tetrahydrofolate	C00101	1	Cofactor metabolism	Pos	446	166	86	10	59	16	50	IBG1
Tetrahydrofolate	C00101	1	Cofactor metabolism	Pos	446	120	86	10	59	10	50	IBG1
D-Glucose 1-phosphate	C00103	1	Central Metabolism	Neg	259	97	50	10	22	5	50	IBG1	main
D-Glucose 1-phosphate	C00103	1	Central Metabolism	Neg	259	241			10			10.1021/acs.analchem.6b00355
D-Glucose 1-phosphate	C00103	1	Central Metabolism	Neg	259	241	93	10	16	10		10.1038/nprot.2012.024
IDP	C00104	1	Nucleotide metabolism	Pos	429	137			10		8	10.1021/acs.analchem.6b03731
IDP	C00104	1	Nucleotide metabolism	Neg	427	79	60	10	86		10	10.1016/j.chroma.2009.11.051
IDP	C00104	1	Nucleotide metabolism	Neg	427	79			40		8	10.1021/acs.analchem.6b03731
UMP	C00105	1	Nucleotide metabolism	Pos	325	97			17		8	10.1021/acs.analchem.6b03731
UMP	C00105	1	Nucleotide metabolism	Neg	328	134	85	10	36		10	10.1016/j.chroma.2009.11.051
UMP	C00105	1	Nucleotide metabolism	Neg	323	79			41		8	10.1021/acs.analchem.6b03731
UMP	C00105	1	Nucleotide metabolism	Neg	323	79	135		60		100	10.1016/j.ab.2015.01.002
Uracil	C00106	1	Nucleotide metabolism	Pos	113	70			23		8	10.1021/acs.analchem.6b03731
Uracil	C00106	1	Nucleotide metabolism	Pos	113	70	56	10	23		10	10.1016/j.chroma.2009.11.051
Uracil	C00106	1	Nucleotide metabolism	Neg	110.769	42	40	10	24	1	50	IBG1
Uracil	C00106	1	Nucleotide metabolism	Neg	110.769	67	40	10	16	3	50	IBG1
Uracil	C00106	1	Nucleotide metabolism	Neg	110.769	83	40	10	14	15	50	IBG1
Uracil	C00106	1	Nucleotide metabolism	Neg	110.769	80	40	10	26	13	50	IBG1
2-Oxobutanoate	C00109	1	Amino acid metabolism	Neg	100.908	57	40	10	12	9	50	IBG1
2-Oxobutanoate	C00109	1	Amino acid metabolism	Neg	100.908	73	40	10	12	1	50	IBG1
2-Oxobutanoate	C00109	1	Amino acid metabolism	Neg	100.908	85	40	10	36	9	50	IBG1
2-Oxobutanoate	C00109	1	Amino acid metabolism	Pos	103	77			17		8	10.1021/acs.analchem.6b03731
2-Oxobutanoate	C00109	1	Amino acid metabolism	Neg	101	70			4		100	10.1016/j.ab.2015.01.002
2-Oxobutanoate	C00109	1	Amino acid metabolism	Neg	101	57.2	93	10	13	10	3	10.1038/nprot.2012.024
Glycerone phosphate	C00111	1	Central Metabolism	Neg	169	97	35	10	14	7	50	IBG1	main
Glycerone phosphate	C00111	1	Central Metabolism	Neg	169	97	40	10	12	17	50	IBG1
Glycerone phosphate	C00111	1	Central Metabolism	Neg	169	79	40	10	32	5	50	IBG1
Glycerone phosphate	C00111	1	Central Metabolism	Neg	169	151	40	10	12	29	50	IBG1
Glycerone phosphate	C00111	1	Central Metabolism	Neg	169	97	60		4		100	10.1016/j.ab.2015.01.002
Glycerone phosphate	C00111	1	Central Metabolism	Neg	169	79			29		8	10.1021/acs.analchem.6b03731
CDP	C00112	1	Nucleotide metabolism	Neg	402	79			70		8	10.1021/acs.analchem.6b03731
CDP	C00112	1	Nucleotide metabolism	Neg	402	79	65	10	24		10	10.1016/j.chroma.2009.11.051
CDP	C00112	1	Nucleotide metabolism	Neg	402	159			29		8	10.1021/acs.analchem.6b03731
CDP	C00112	1	Nucleotide metabolism	Neg	402	79	135		98		100	10.1016/j.ab.2015.01.002
PQQ	C00113	1	Cofactor metabolism	Pos	331	285	51	10	27		10	10.1016/j.chroma.2009.11.051
Choline	C00114	1	Amino acid metabolism	Pos	104	60			19		8	10.1021/acs.analchem.6b03731
Choline	C00114	1	Amino acid metabolism	Pos	105	105	15	10	20		10	10.1016/j.chroma.2009.11.051
D-Ribose 5-phosphate	C00117	1	Central Metabolism	Neg	229	97	50	10	22	5	50	IBG1	main
D-Ribose 5-phosphate	C00117	1	Central Metabolism	Neg	229	97	50	10	24	7	50	IBG1
D-Ribose 5-phosphate	C00117	1	Central Metabolism	Neg	229	79	50	10	56	1	50	IBG1
D-Ribose 5-phosphate	C00117	1	Central Metabolism	Neg	229	139	50	10	18	25	50	IBG1
D-Ribose 5-phosphate	C00117	1	Central Metabolism	Neg	229	97	90		6		100	10.1016/j.ab.2015.01.002
D-Glyceraldehyde 3-phosphate	C00118	1	Central Metabolism	Neg	169	97	35	10	14	7	50	IBG1	main
5-Phospho-alpha-D-ribose 1-diphosphate	C00119	1	Nucleotide metabolism	Neg	389	291			18		8	10.1021/acs.analchem.6b03731
5-Phospho-alpha-D-ribose 1-diphosphate	C00119	1	Nucleotide metabolism	Pos	391	149			17		8	10.1021/acs.analchem.6b03731
5-Phospho-alpha-D-ribose 1-diphosphate	C00119	1	Nucleotide metabolism	Neg	389	79			25		8	10.1021/acs.analchem.6b03731
Biotin	C00120	1	Cofactor metabolism	Pos	245	227			18		8	10.1021/acs.analchem.6b03731
Biotin	C00120	1	Cofactor metabolism	Pos	245	97	46	10	43		10	10.1016/j.chroma.2009.11.051
Fumarate	C00122	1	Central Metabolism	Neg	115	71	35	10	10	3	50	IBG1	main
Fumarate	C00122	1	Central Metabolism	Neg	115	71	35	10	12	11	50	IBG1
Fumarate	C00122	1	Central Metabolism	Neg	115	59	35	10	14	9	50	IBG1
Fumarate	C00122	1	Central Metabolism	Neg	115	97	35	10	16	17	50	IBG1
Fumarate	C00122	1	Central Metabolism	Neg	115	71	35	10	10	3	50	IBG1
Fumarate	C00122	1	Central Metabolism	Neg	115	71			5		8	10.1021/acs.analchem.6b03731
Fumarate	C00122	1	Central Metabolism	Neg	115	71	70		3		100	10.1016/j.ab.2015.01.002
L-Leucine	C00123	1	Amino acid metabolism	Pos	132	86	36	10	17	4	50	IBG1	main
L-Leucine	C00123	1	Amino acid metabolism	Pos	132	66	31	10	15	6	50	IBG1
L-Leucine	C00123	1	Amino acid metabolism	Pos	132	44	31	10	31	6	50	IBG1
L-Leucine	C00123	1	Amino acid metabolism	Pos	132	86	46	10	15	16	50	IBG1
L-Leucine	C00123	1	Amino acid metabolism	Pos	132	43	31	10	35	6	50	IBG1
L-Leucine	C00123	1	Amino acid metabolism	Pos	132	43			25		8	10.1021/acs.analchem.6b03731
L-Leucine	C00123	1	Amino acid metabolism	Pos	132	43			40		8	10.1021/acs.analchem.6b03731
L-Leucine	C00123	1	Amino acid metabolism	Pos	132	44	75		20		100	10.1016/j.ab.2015.01.002
D-Galactose	C00124	1	Central Metabolism	Neg	179	89	40	10	20	13	50	IBG1	main
D-Galactose	C00124	1	Central Metabolism	Neg	179	89	35		20		12	10.1021/ac100331b
Glutathione disulfide	C00127	1	Cofactor metabolism	Pos	613	231			30		8	10.1021/acs.analchem.6b03731
Glutathione disulfide	C00127	1	Cofactor metabolism	Pos	613	355			25		8	10.1021/acs.analchem.6b03731
Glutathione disulfide	C00127	1	Cofactor metabolism	Pos	613	355	71	10	33		10	10.1016/j.chroma.2009.11.051
CMP-N-acetylneuraminate	C00128	1	Others	Neg	613	322	60	10	28		10	10.1016/j.chroma.2009.11.051
Isopentenyl diphosphate	C00129	1	Cofactor metabolism	Neg	245	79			40		8	10.1021/acs.analchem.6b03731
Isopentenyl diphosphate	C00129	1	Cofactor metabolism	Pos	247	69			40		8	10.1021/acs.analchem.6b03731
Isopentenyl diphosphate	C00129	1	Cofactor metabolism	Neg	245	79	30	10	34		10	10.1016/j.chroma.2009.11.051
IMP	C00130	1	Central Metabolism	Neg	347	79	60	10	58		10	10.1016/j.chroma.2009.11.051
IMP	C00130	1	Central Metabolism	Neg	347	79	55	10	56	1	50	IBG1	main
IMP	C00130	1	Central Metabolism	Neg	347	79	80	10	84	5	50	IBG1
IMP	C00130	1	Central Metabolism	Neg	347	97	80	10	34	3	50	IBG1
IMP	C00130	1	Central Metabolism	Neg	347	135	80	10	44	25	50	IBG1
dATP	C00131	1	Nucleotide metabolism	Neg	490	159			30		8	10.1021/acs.analchem.6b03731
dATP	C00131	1	Nucleotide metabolism	Neg	490	79	60	10	90			10.1016/j.chroma.2009.11.051
Putrescine	C00134	1	Amino acid metabolism	Pos	89	72			10		8	10.1021/acs.analchem.6b03731
L-Histidine	C00135	1	Amino acid metabolism	Pos	156	110	46	10	21	6	50	IBG1	main
L-Histidine	C00135	1	Amino acid metabolism	Pos	156	110	21	10	19	8	50	IBG1
L-Histidine	C00135	1	Amino acid metabolism	Pos	156	83	21	10	35	14	50	IBG1
L-Histidine	C00135	1	Amino acid metabolism	Pos	156	93	21	10	33	16	50	IBG1
L-Histidine	C00135	1	Amino acid metabolism	Pos	156	110			13		8	10.1021/acs.analchem.6b03731
L-Histidine	C00135	1	Amino acid metabolism	Pos	156	110	85		13		100	10.1016/j.ab.2015.01.002
Butanoyl-CoA	C00136	1	Central Metabolism	Neg	836	79	105	10	130	11	50	IBG1	main
Butanoyl-CoA	C00136	1	Central Metabolism	Neg	836	159	105	10	88	7	50	IBG1
Butanoyl-CoA	C00136	1	Central Metabolism	Neg	836	134	105	10	96	5	50	IBG1
myo-Inositol	C00137	1	Central Metabolism	Neg	179	45			50		8	10.1021/acs.analchem.6b03731
myo-Inositol	C00137	1	Central Metabolism	Neg	179	161			15		8	10.1021/acs.analchem.6b03731
myo-Inositol	C00137	1	Central Metabolism	Neg	179	161	80	10	16	7	50	IBG1
myo-Inositol	C00137	1	Central Metabolism	Neg	179	87	80	10	22	1	50	IBG1
myo-Inositol	C00137	1	Central Metabolism	Neg	179	99	80	10	22	1	50	IBG1
N-Acetyl-D-glucosamine	C00140	1	Central Metabolism	Neg	220	59			13		8	10.1021/acs.analchem.6b03731
3-Methyl-2-oxobutanoic acid	C00141	1	Central Metabolism	Neg	115	71	35	10	12	1	50	IBG1	main
3-Methyl-2-oxobutanoic acid	C00141	1	Central Metabolism	Neg	115	87			5		8	10.1021/acs.analchem.6b03731
GMP	C00144	1	Nucleotide metabolism	Neg	362	79	65	10	62			10.1016/j.chroma.2009.11.051
GMP	C00144	1	Nucleotide metabolism	Neg	362	79			45		8	10.1021/acs.analchem.6b03731
GMP	C00144	1	Nucleotide metabolism	Neg	362	79	135		60		100	10.1016/j.ab.2015.01.002
GMP	C00144	1	Central Metabolism	Neg	362	79	40	10	48	1	50	IBG1
GMP	C00144	1	Central Metabolism	Neg	362	79	55	10	82	13	50	IBG1	main
GMP	C00144	1	Central Metabolism	Neg	362	211	40	10	22	39	50	IBG1
GMP	C00144	1	Central Metabolism	Neg	362	149	40	10	42	27	50	IBG1
GMP	C00144	1	Central Metabolism	Neg	362	97	55	10	46	3	50	IBG1
Adenine	C00147	1	Nucleotide metabolism	Pos	136.013	118.9	76	10	31	6	50	IBG1
Adenine	C00147	1	Nucleotide metabolism	Pos	136	119			25		8	10.1021/acs.analchem.6b03731
L-Proline	C00148	1	Amino acid metabolism	Pos	116	70	46	10	23	4	50	IBG1	main
L-Proline	C00148	1	Amino acid metabolism	Pos	116	70	36	10	23	12	50	IBG1
L-Proline	C00148	1	Amino acid metabolism	Pos	116	98	36	10	9	6	50	IBG1
L-Proline	C00148	1	Amino acid metabolism	Pos	116	68	36	10	37	12	50	IBG1
L-Proline	C00148	1	Amino acid metabolism	Pos	116	70	75		17		100	10.1016/j.ab.2015.01.002
L-Proline	C00148	1	Amino acid metabolism	Pos	116	70			21		8	10.1021/acs.analchem.6b03731
(S)-Malate	C00149	1	Central Metabolism	Neg	133	73	45	10	16	5	50	IBG1	main
(S)-Malate	C00149	1	Central Metabolism	Neg	133	71	25	10	20	1	50	IBG1
(S)-Malate	C00149	1	Central Metabolism	Neg	133	73	25	10	22	1	50	IBG1
(S)-Malate	C00149	1	Central Metabolism	Neg	133	89	25	10	16	3	50	IBG1
(S)-Malate	C00149	1	Central Metabolism	Neg	133	43	25	10	30	5	50	IBG1
(S)-Malate	C00149	1	Central Metabolism	Neg	133	115	20	10	14	11	50	IBG1
(S)-Malate	C00149	1	Central Metabolism	Neg	133	71	20	10	20	1	50	IBG1
(S)-Malate	C00149	1	Central Metabolism	Neg	133	115	80		7		100	10.1016/j.ab.2015.01.002
(S)-Malate	C00149	1	Central Metabolism	Neg	133	115			9		8	10.1021/acs.analchem.6b03731
L-Asparagine	C00152	1	Amino acid metabolism	Pos	133	87	46	10	15	4	50	IBG1	main
L-Asparagine	C00152	1	Amino acid metabolism	Pos	133	74	31	10	23	6	50	IBG1
L-Asparagine	C00152	1	Amino acid metabolism	Pos	133	87	31	10	15	6	50	IBG1
L-Asparagine	C00152	1	Amino acid metabolism	Pos	133	116	31	10	13	8	50	IBG1
L-Asparagine	C00152	1	Amino acid metabolism	Pos	133	74			17		8	10.1021/acs.analchem.6b03731
L-Asparagine	C00152	1	Amino acid metabolism	Pos	133	74	70		15		100	10.1016/j.ab.2015.01.002
Nicotinamide	C00153	1	Cofactor metabolism	Pos	123	80			20		8	10.1021/acs.analchem.6b03731
L-Homocysteine	C00155	1	Amino acid metabolism	Pos	136	90			10		8	10.1021/acs.analchem.6b03731
4-Hydroxybenzoate	C00156	1	Cofactor metabolism	Neg	137	93			21		8	10.1021/acs.analchem.6b03731
Citrate	C00158	1	Central Metabolism	Neg	191	87	35	10	26	7	50	IBG1	main
Citrate	C00158	1	Central Metabolism	Neg	191	111	35	10	18	5	50	IBG1
Citrate	C00158	1	Central Metabolism	Neg	191	87	35	10	22	1	50	IBG1
Citrate	C00158	1	Central Metabolism	Neg	191	85	35	10	24	5	50	IBG1
Citrate	C00158	1	Central Metabolism	Neg	191	67	20	10	32	9	50	IBG1
Citrate	C00158	1	Central Metabolism	Neg	191	87	35	26	7	3	50	IBG1
Citrate	C00158	1	Central Metabolism	Neg	191	111	30	10	18	7	50	IBG1
Citrate	C00158	1	Central Metabolism	Neg	191	111			16		8	10.1021/acs.analchem.6b03731
Citrate	C00158	1	Central Metabolism	Neg	191	111	90		10		100	10.1016/j.ab.2015.01.002
Glycolate	C00160	1	Others	Neg	75	47			14		8	10.1021/acs.analchem.6b03731
Propanoate	C00163	1	Others	Neg	73	55			20		8	10.1021/acs.analchem.6b03731
Propanoate	C00163	1	Others	Neg	72.946	44.9	40	10	14	7	150	IBG1
Acetoacetate	C00164	1	Amino acid metabolism	Neg	101	57			15		8	10.1021/acs.analchem.6b03731
Phenylpyruvate	C00166	1	Amino acid metabolism	Pos	165	95			13		8	10.1021/acs.analchem.6b03731
UDP-glucuronate	C00167	1	Central Metabolism	Neg	579	403			24		8	10.1021/acs.analchem.6b03731
Carbamoyl phosphate	C00169	1	Nucleotide metabolism	Neg	140	79			21		8	10.1021/acs.analchem.6b03731
5'-Methylthioadenosine	C00170	1	Amino acid metabolism	Pos	298	136			19		8	10.1021/acs.analchem.6b03731
5'-Methylthioadenosine	C00170	1	Amino acid metabolism	Pos	298	136	93	10	29	10	3	10.1038/nprot.2012.024
Thymine	C00178	1	Nucleotide metabolism	Pos	127	110			17		8	10.1021/acs.analchem.6b03731
Thymine	C00178	1	Nucleotide metabolism	Neg	125	42			33		8	10.1021/acs.analchem.6b03731
Thymine	C00178	1	Nucleotide metabolism	Pos	127	110	21	10	20		10	10.1016/j.chroma.2009.11.051
Agmatine	C00179	1	Amino acid metabolism	Pos	131	72			15		8	10.1021/acs.analchem.6b03731
Benzoate	C00180	1	Others	Neg	120.949	77.3	45	10	18	11	50	IBG1
Benzoate	C00180	1	Others	Neg	120.949	77.4	45	10	16	1	50	IBG1
Benzoate	C00180	1	Others	Neg	120.949	92.9	45	10	20	5	50	IBG1
D-Xylose	C00181	1	Central Metabolism	Neg	149	89	40	10	20	13	50	IBG1	main
D-Xylose	C00181	1	Central Metabolism	Neg	149	89			7			10.1007/978-1-4939-7643-0_5
L-Valine	C00183	1	Amino acid metabolism	Pos	118	72	41	10	5	4	50	IBG1	main
L-Valine	C00183	1	Amino acid metabolism	Pos	118	72	36	10	15	12	50	IBG1
L-Valine	C00183	1	Amino acid metabolism	Pos	118	55	36	10	31	10	50	IBG1
L-Valine	C00183	1	Amino acid metabolism	Pos	118	57	36	10	41	10	50	IBG1
L-Valine	C00183	1	Amino acid metabolism	Pos	118	72	75		10		100	10.1016/j.ab.2015.01.002
L-Valine	C00183	1	Amino acid metabolism	Pos	118	55			11		8	10.1021/acs.analchem.6b03731
L-Valine	C00183	1	Amino acid metabolism	Pos	118	72			11		8	10.1021/acs.analchem.6b03731
(S)-Lactate	C00186	1	Central metabolism	Neg	89	43			16		8	10.1021/acs.analchem.6b03731
L-Threonine	C00188	1	Amino acid metabolism	Pos	120	74	41	10	17	4	50	IBG1	main
L-Threonine	C00188	1	Amino acid metabolism	Pos	120	56			17		8	10.1021/acs.analchem.6b03731
L-Threonine	C00188	1	Amino acid metabolism	Pos	120	74			12		8	10.1021/acs.analchem.6b03731
L-Threonine	C00188	1	Amino acid metabolism	Pos	120	74	46	10	15	12	50	IBG1
L-Threonine	C00188	1	Amino acid metabolism	Pos	120	56	46	10	25	10	50	IBG1
L-Threonine	C00188	1	Amino acid metabolism	Pos	120	102	46	10	13	10	50	IBG1
Ethanolamine	C00189	1	Others	Pos	62	44			20		8	10.1021/acs.analchem.6b03731
D-Glucuronate	C00191	1	Central Metabolism	Neg	192.916	112.8	35	10	16	5	0	IBG1
D-Glucuronate	C00191	1	Central Metabolism	Neg	192.916	72.8	35	10	20	11	50	IBG1
D-Glucuronate	C00191	1	Central Metabolism	Neg	192.916	130.9	35	10	14	5	50	IBG1
D-Glucuronate	C00191	1	Central Metabolism	Neg	193.04	113.023			7.7216			10.1021/acs.analchem.6b00355
2,3-Dihydroxybenzoate	C00196	1	Others	Neg	153	109			17		8	10.1021/acs.analchem.6b03731
3-Phospho-D-glycerate	C00197	1	Central metabolism	Neg	185	79	35	10	44	3	50	IBG1	main
3-Phospho-D-glycerate	C00197	1	Central metabolism	Neg	185	79	80		14		100	10.1016/j.ab.2015.01.002
D-Ribulose 5-phosphate	C00199	1	Amino acid metabolism	Neg	229	97	50	10	22	5	50	IBG1	main
D-Ribulose 5-phosphate	C00199	1	Amino acid metabolism	Neg	229	97	90		6		100	10.1016/j.ab.2015.01.002
dADP	C00206	1	Nucleotide metabolism	Neg	410	159			30		8	10.1021/acs.analchem.6b03731
Maltose	C00208	1	Central Metabolism	Neg	341	179	40	10	20	7	150	IBG1	main
Maltose	C00208	1	Central Metabolism	Neg	341	161	65	10	12		10	10.1016/j.chroma.2009.11.051
Oxalate	C00209	1	Others	Neg	89	61			12		8	10.1021/acs.analchem.6b03731
Adenosine	C00212	1	Nucleotide metabolism	Pos	268	136			27		8	10.1021/acs.analchem.6b03731
Thymidine	C00214	1	Nucleotide metabolism	Neg	241	125			20		8	10.1021/acs.analchem.6b03731
Thymidine	C00214	1	Nucleotide metabolism	Pos	243	127	26	10	15		10	10.1016/j.chroma.2009.11.051
Acetyl phosphate	C00227	1	Central Metabolism	Neg	139	79			25		8	10.1021/acs.analchem.6b03731
D-Xylulose 5-phosphate	C00231	1	Central Metabolism	Neg	229	97	50	10	22	5	50	IBG1	main
D-Xylulose 5-phosphate	C00231	1	Central Metabolism	Neg	229	97	25	10	18	19	50	IBG1
D-Xylulose 5-phosphate	C00231	1	Central Metabolism	Neg	229	79	25	10	44	1	50	IBG1
D-Xylulose 5-phosphate	C00231	1	Central Metabolism	Neg	229	139	25	10	20	5	50	IBG1
D-Xylulose 5-phosphate	C00231	1	Amino acid metabolism	Neg	229	87			10		8	10.1021/acs.analchem.6b03731
D-Xylulose 5-phosphate	C00231	1	Amino acid metabolism	Neg	229	97	70		4		100	10.1016/j.ab.2015.01.002
D-Xylulose 5-phosphate	C00231	1	Amino acid metabolism	Neg	229	97	35	10	18		10	10.1016/j.chroma.2009.11.051
4-Methyl-2-oxopentanoate	C00233	1	Amino acid metabolism	Pos	131	100			9		8	10.1021/acs.analchem.6b03731
4-Methyl-2-oxopentanoate	C00233	1	Amino acid metabolism	Neg	129	85			5		8	10.1021/acs.analchem.6b03731
3-Phospho-D-glyceroyl phosphate	C00236	1	Central Metabolism	Neg	265	167			18		8	10.1021/acs.analchem.6b03731
dCMP	C00239	1	Nucleotide metabolism	Pos	308	112			16		8	10.1021/acs.analchem.6b03731
dCMP	C00239	1	Nucleotide metabolism	Neg	306	79	70	10	56		10	10.1016/j.chroma.2009.11.051
dCMP	C00239	1	Nucleotide metabolism	Neg	306	195			23		8	10.1021/acs.analchem.6b03731
Guanine	C00242	1	Nucleotide metabolism	Pos	152	110			21		8	10.1021/acs.analchem.6b03731
Lactose	C00243	1	Central metabolism	Neg	341	179	40	10	20	7	150	IBG1	main
Lactose	C00243	1	Central metabolism	Neg	341	161	65	10	12		10	10.1016/j.chroma.2009.11.051
Taurine	C00245	1	Others	Neg	124	80			16		8	10.1021/acs.analchem.6b03731
Butanoic acid	C00246	1	Others	Neg	87	41			30		8	10.1021/acs.analchem.6b03731
Nicotinate	C00253	1	Cofactor metabolism	Pos	122	78			28		3	10.1021/acs.analchem.6b00355
Nicotinate	C00253	1	Cofactor metabolism	Neg	122	78	93	10	16	10	3	10.1038/nprot.2012.024
Nicotinate	C00253	1	Cofactor metabolism	Pos	124	80			25		8	10.1021/acs.analchem.6b03731
Prephenate	C00254	1	Amino acid metabolism	Neg	225	91			15		8	10.1021/acs.analchem.6b03731
Riboflavin	C00255	1	Cofactor metabolism	Pos	170	134			22		8	10.1021/acs.analchem.6b03731
Riboflavin	C00255	1	Cofactor metabolism	Pos	377	243			24		8	10.1021/acs.analchem.6b03731
D-Gluconic acid	C00257	1	Central Metabolism	Neg	195	129	40	10	16	7	50	IBG1	main
D-Gluconic acid	C00257	1	Central Metabolism	Neg	195	75	50	10	24	3	50	IBG1
D-Gluconic acid	C00257	1	Central Metabolism	Neg	195	99	50	10	20	15	50	IBG1
D-Gluconic acid	C00257	1	Central Metabolism	Neg	195	87	50	10	22	3	50	IBG1
D-Gluconic acid	C00257	1	Central Metabolism	Neg	195	129			15		8	10.1021/acs.analchem.6b03731
D-Glycerate	C00258	1	Others	Neg	105	76			20		8	10.1021/acs.analchem.6b03731
L-Arabinose	C00259	1	Central Metabolism	Neg	149	89			16			10.1016/j.chroma.2012.02.010
Hypoxanthine	C00262	1	Nucleotide metabolism	Neg	135	92	50	10	25	1	50	IBG1	main
L-Homoserine	C00263	1	Amino acid metabolism	Pos	120	74	41	10	17	4	50	IBG1	main
L-Homoserine	C00263	1	Amino acid metabolism	Pos	120	74	21	10	17	6	50	IBG1
L-Homoserine	C00263	1	Amino acid metabolism	Pos	120	56	21	10	27	2	50	IBG1
L-Homoserine	C00263	1	Amino acid metabolism	Pos	120	102	21	10	13	6	50	IBG1
L-Homoserine	C00263	1	Amino acid metabolism	Pos	120	74			9		8	10.1021/acs.analchem.6b03731
L-Homoserine	C00263	1	Amino acid metabolism	Pos	120	44			30		8	10.1021/acs.analchem.6b03731
L-Homoserine	C00263	1	Amino acid metabolism	Pos	120	74	75		10		100	10.1016/j.ab.2015.01.002
N-Acetylneuraminate	C00270	1	Others	Pos	310	292			10		8	10.1021/acs.analchem.6b03731
N-Acetylneuraminate	C00270	1	Others	Pos	310	274	31	10	15		10	10.1016/j.chroma.2009.11.051
D-Mannose 6-phosphate	C00275	1	Central Metabolism	Neg	259	79	45	10	46		10	10.1016/j.chroma.2009.11.051
D-Erythrose 4-phosphate	C00279	1	Central Metabolism	Neg	199	97	55	10	14	5	50	IBG1	main
D-Erythrose 4-phosphate	C00279	1	Central Metabolism	Neg	199	97	40	10	16	7	50	IBG1
D-Erythrose 4-phosphate	C00279	1	Central Metabolism	Neg	199	79	40	10	48	1	50	IBG1
D-Erythrose 4-phosphate	C00279	1	Central Metabolism	Neg	199	139	40	10	18	7	50	IBG1
D-Erythrose 4-phosphate	C00279	1	Central Metabolism	Neg	199	79			37		8	10.1021/acs.analchem.6b03731
D-Erythrose 4-phosphate	C00279	1	Central Metabolism	Neg	199	97	70		4		100	10.1016/j.ab.2015.01.002
dGTP	C00286	1	Nucleotide metabolism	Neg	506	159			30		8	10.1021/acs.analchem.6b03731
Inosine	C00294	1	Nucleotide metabolism	Pos	269	137			25		8	10.1021/acs.analchem.6b03731
Orotate	C00295	1	Central Metabolism	Neg	155	111			9		8	10.1021/acs.analchem.6b03731
Orotate	C00295	1	Central Metabolism	Neg	155	111	35	10	18	7	50	IBG1	main
Orotate	C00295	1	Central Metabolism	Neg	155	111	35	10	14	9	50	IBG1
Orotate	C00295	1	Central Metabolism	Neg	155	42	35	10	36	5	50	IBG1
Orotate	C00295	1	Central Metabolism	Neg	155	122	35	10	10	5	50	IBG1
Uridine	C00299	1	Central Metabolism	Neg	243	111	50	10	16	17	50	IBG1	main
Uridine	C00299	1	Central Metabolism	Neg	243	111	5	10	14	1	50	IBG1
Uridine	C00299	1	Central Metabolism	Neg	243	200	5	10	16	15	50	IBG1
Uridine	C00299	1	Central Metabolism	Neg	243	42	5	10	70	11	50	IBG1
D-Xylulose	C00310	1	Central Metabolism	Neg	149	89	30	10	20	13	50	IBG1	main
Isocitrate	C00311	1	Central Metabolism	Neg	191	73	35	10	26	7	50	IBG1	main
Isocitrate	C00311	1	Central Metabolism	Neg	191	111	30	10	20	5	50	IBG1
Isocitrate	C00311	1	Central Metabolism	Neg	191	173	30	10	14	9	50	IBG1
Isocitrate	C00311	1	Central Metabolism	Neg	191	73	30	10	32	1	50	IBG1
Isocitrate	C00311	1	Central Metabolism	Neg	191	73	35	10	26	7	50	IBG1
Isocitrate	C00311	1	Central Metabolism	Neg	191	111	30	10	18	7	50	IBG1
Isocitrate	C00311	1	Central Metabolism	Neg	191	173			5		8	10.1021/acs.analchem.6b03731
Isocitrate	C00311	1	Central Metabolism	Neg	191	173	90		6		100	10.1016/j.ab.2015.01.002
L-Xylulose	C00312	1	Central Metabolism	Neg	149	89	30	10	20	13	50	IBG1	main
Spermidine	C00315	1	Amino acid metabolism	Pos	146	72			17		8	10.1021/acs.analchem.6b03731
Spermidine	C00315	1	Amino acid metabolism	Pos	146	112			13		8	10.1021/acs.analchem.6b03731
L-Carnitine	C00318	1	Cofactor metabolism	Pos	162	103			20		8	10.1021/acs.analchem.6b03731
2-Oxoadipate	C00322	1	Central Metabolism	Neg	159	115	30	10	14	19	50	IBG1	main
L-Citrulline	C00327	1	Amino acid metabolism	Pos	176	70			25		8	10.1021/acs.analchem.6b03731
L-Citrulline	C00327	1	Amino acid metabolism	Neg	174	131			13		8	10.1021/acs.analchem.6b03731
D-Glucosamine	C00329	1	Central Metabolism	Pos	180	162	93	10	12	10	3	10.1038/nprot.2012.024
Deoxyguanosine	C00330	1	Nucleotide metabolism	Pos	268	152			20		8	10.1021/acs.analchem.6b03731
Acetoacetyl-CoA	C00332	1	Central Metabolism	Neg	850	79	115	10	128	11	50	IBG1	main
Acetoacetyl-CoA	C00332	1	Central Metabolism	Neg	850	159	115	10	102	13	50	IBG1
Acetoacetyl-CoA	C00332	1	Central Metabolism	Neg	850	134	115	10	112	11	50	IBG1
4-Aminobutanoate	C00334	1	Amino acid metabolism	Pos	104	69			37		8	10.1021/acs.analchem.6b03731
4-Aminobutanoate	C00334	1	Amino acid metabolism	Pos	104	87	75		10		100	10.1016/j.ab.2015.01.002
(S)-Dihydroorotate	C00337	1	Central Metabolism	Neg	157	139	40	10	12	7	50	IBG1	main
(S)-Dihydroorotate	C00337	1	Central Metabolism	Neg	157	113	40	10	14	5	50	IBG1
(S)-Dihydroorotate	C00337	1	Central Metabolism	Neg	157	87	40	10	16	3	50	IBG1
(S)-Dihydroorotate	C00337	1	Central Metabolism	Neg	157	113			5		8	10.1021/acs.analchem.6b03731
Geranyl diphosphate	C00341	1	Central Metabolism	Neg	313	79			13			10.1021/acs.analchem.6b00355
Geranyl diphosphate	C00341	1	Central Metabolism	Neg	313	79	93	10	20	10	3	10.1038/nprot.2012.024
6-Phospho-D-gluconate	C00345	1	Central Metabolism	Neg	275	79	60	10	66	5	50	IBG1	main
6-Phospho-D-gluconate	C00345	1	Central Metabolism	Neg	275	97	45	10	24	1	50	IBG1
6-Phospho-D-gluconate	C00345	1	Central Metabolism	Neg	275	79	45	10	76	13	50	IBG1
6-Phospho-D-gluconate	C00345	1	Central Metabolism	Neg	275	177	45	10	22	7	50	IBG1
6-Phospho-D-gluconate	C00345	1	Central Metabolism	Neg	275	97			15		8	10.1021/acs.analchem.6b03731
6-Phospho-D-gluconate	C00345	1	Central Metabolism	Neg	275	170			13		8	10.1021/acs.analchem.6b03731
6-Phospho-D-gluconate	C00345	1	Central Metabolism	Neg	275	97	100		10		100	10.1016/j.ab.2015.01.002
D-Glucosamine 6-phosphate	C00352	1	Central Metabolism	Pos	260	126	93	10	17	10	3	10.1038/nprot.2012.024
D-Glucosamine 6-phosphate	C00352	1	Central Metabolism	Pos	260	126			9		8	10.1021/acs.analchem.6b03731
D-Glucosamine 6-phosphate	C00352	1	Central metabolism	Pos	260	126	31	10	19		10	10.1016/j.chroma.2009.11.051
D-Fructose 1,6-bisphosphate	C00354	1	Central Metabolism	Neg	339	97	60	10	28	5	50	IBG1	main
D-Fructose 1,6-bisphosphate	C00354	1	Central Metabolism	Neg	339	79	55	10	70	11	50	IBG1
D-Fructose 1,6-bisphosphate	C00354	1	Central Metabolism	Neg	339	79			49		8	10.1021/acs.analchem.6b03731
D-Fructose 1,6-bisphosphate	C00354	1	Central Metabolism	Neg	339	241			16		8	10.1021/acs.analchem.6b03731
D-Fructose 1,6-bisphosphate	C00354	1	Central Metabolism	Neg	339	97	100		15		100	10.1016/j.ab.2015.01.002
(S)-3-Hydroxy-3-methylglutaryl-CoA	C00356	1	Others	Neg	910	408			43		8	10.1021/acs.analchem.6b03731
dAMP	C00360	1	Nucleotide metabolism	Pos	332	136			21		8	10.1021/acs.analchem.6b03731
dAMP	C00360	1	Nucleotide metabolism	Neg	330	79	60	10	62		10	10.1016/j.chroma.2009.11.051
dAMP	C00360	1	Nucleotide metabolism	Neg	330	79			73		8	10.1021/acs.analchem.6b03731
dGDP	C00361	1	Nucleotide metabolism	Neg	426	275			28		8	10.1021/acs.analchem.6b03731
dGDP	C00361	1	Nucleotide metabolism	Neg	426	79	70	10	88		10	10.1016/j.chroma.2009.11.051
dGMP	C00362	1	Nucleotide metabolism	Pos	348	135			36		8	10.1021/acs.analchem.6b03731
dGMP	C00362	1	Nucleotide metabolism	Neg	346	79	73	10	65		10	10.1016/j.chroma.2009.11.051
dTDP	C00363	1	Nucleotide metabolism	Neg	401	159			29		8	10.1021/acs.analchem.6b03731
dTDP	C00363	1	Nucleotide metabolism	Neg	401	79	65	10	78		10	10.1016/j.chroma.2009.11.051
dTMP	C00364	1	Nucleotide metabolism	Neg	321	195	65	10	24		8	10.1021/acs.analchem.6b03731
dTMP	C00364	1	Nucleotide metabolism	Pos	323	81			17		8	10.1021/acs.analchem.6b03731
dUMP	C00365	1	Nucleotide metabolism	Neg	307	195			15		8	10.1021/acs.analchem.6b03731
dUMP	C00365	1	Nucleotide metabolism	Pos	309	81			11		8	10.1021/acs.analchem.6b03731
dUMP	C00365	1	Nucleotide metabolism	Neg	307	195	60	10	22		10	10.1016/j.chroma.2009.11.051
Thiamine	C00378	1	Cofactor metabolism	Pos	266	122			30		8	10.1021/acs.analchem.6b03731
Cytosine	C00380	1	Nucleotide metabolism	Pos	112	95			17		8	10.1021/acs.analchem.6b03731
Xanthine	C00385	1	Nucleotide metabolism	Neg	151	108			17		8	10.1021/acs.analchem.6b03731
Xanthine	C00385	1	Nucleotide metabolism	Neg	150.866	107.9	45	10	24	19	50	IBG1
Xanthine	C00385	1	Nucleotide metabolism	Neg	150.866	42.1	45	10	34	5	50	IBG1
Xanthine	C00385	1	Nucleotide metabolism	Neg	150.866	65.9	45	10	46	1	50	IBG1
Guanosine	C00387	1	Nucleotide metabolism	Pos	284	152			13		8	10.1021/acs.analchem.6b03731
Mannitol	C00392	1	Central Metabolism	Neg	181.11	100.91			14			10.1016/j.chroma.2012.02.010
L-Isoleucine	C00407	1	Amino acid metabolism	Pos	132	86	36	10	17	4	50	IBG1	main
L-Isoleucine	C00407	1	Amino acid metabolism	Pos	132	69	36	10	25	12	50	IBG1
L-Isoleucine	C00407	1	Amino acid metabolism	Pos	132	44	36	10	37	6	50	IBG1
L-Isoleucine	C00407	1	Amino acid metabolism	Pos	132	86	36	10	15	6	50	IBG1
L-Isoleucine	C00407	1	Amino acid metabolism	Pos	132	44	75		20		100	10.1016/j.ab.2015.01.002
Dihydrofolate	C00415	1	Cofactor metabolism	Pos	444	178			30		8	10.1021/acs.analchem.6b03731
cis-Aconitate	C00417	1	Central Metabolism	Neg	173	85	35	10	18	13	50	IBG1	main
cis-Aconitate	C00417	1	Central Metabolism	Neg	173	85	60	10	18	5	50	IBG1
cis-Aconitate	C00417	1	Central Metabolism	Neg	173	129	60	10	12	5	50	IBG1
cis-Aconitate	C00417	1	Central Metabolism	Neg	173	111	60	10	12	1	50	IBG1
cis-Aconitate	C00417	1	Central Metabolism	Neg	173	85	35	10	18	13	50	IBG1
cis-Aconitate	C00417	1	Central Metabolism	Neg	173	129			10		8	10.1021/acs.analchem.6b03731
cis-Aconitate	C00417	1	Central Metabolism	Neg	173	85			12		8	10.1021/acs.analchem.6b03731
cis-Aconitate	C00417	1	Central Metabolism	Neg	173	85	60		10		100	10.1016/j.ab.2015.01.002
5,6-Dihydrouracil	C00429	1	Nucleotide metabolism	Neg	113	42			40		8	10.1021/acs.analchem.6b03731
5,6-Dihydrouracil	C00429	1	Nucleotide metabolism	Pos	115	72			20		8	10.1021/acs.analchem.6b03731
5,6-Dihydrouracil	C00429	1	Nucleotide metabolism	Pos	115	55			40		8	10.1021/acs.analchem.6b03731
5,6-Dihydrouracil	C00429	1	Nucleotide metabolism	Pos	115	115	16	10	5		10	10.1016/j.chroma.2009.11.051
N-Acetylornithine	C00437	1	Amino acid metabolism	Pos	175	115			14		8	10.1021/acs.analchem.6b03731
N-Carbamoyl-L-aspartate	C00438	1	Nucleotide metabolism	Neg	175	132			12		8	10.1021/acs.analchem.6b03731
5-Methyltetrahydrofolate	C00440	1	Cofactor metabolism	Pos	460	313			20		8	10.1021/acs.analchem.6b03731
alpha-D-Galactose 1-phosphate	C00446	1	Central Metabolism	Neg	259	79	50	10	46		10	10.1016/j.chroma.2009.11.051
trans,trans-Farnesyl diphosphate	C00448	1	Others	Neg	381	79	93	10	23	10	3	10.1038/nprot.2012.024
dCTP	C00458	1	Nucleotide metabolism	Neg	466	159			30		8	10.1021/acs.analchem.6b03731
dCTP	C00458	1	Nucleotide metabolism	Neg	466	79	55	10	82		10	10.1016/j.chroma.2009.11.051
dTTP	C00459	1	Central Metabolism	Neg	481	159	45	10	42	5	50	IBG1	main
dTTP	C00459	1	Central Metabolism	Neg	481	159	75	10	34	1	50	IBG1
dTTP	C00459	1	Central Metabolism	Neg	481	79	75	10	82	1	50	IBG1
dTTP	C00459	1	Central Metabolism	Neg	481	257	75	10	42	21	50	IBG1
dTTP	C00459	1	Nucleotide metabolism	Neg	481	159	75	10	30	1	8	10.1021/acs.analchem.6b03731
dTTP	C00459	1	Nucleotide metabolism	Neg	481	79	60	10	96	1	10	10.1016/j.chroma.2009.11.051
dUTP	C00460	1	Nucleotide metabolism	Neg	467	159			25		8	10.1021/acs.analchem.6b03731
dUTP	C00460	1	Nucleotide metabolism	Neg	467	79	60	10	90		10	10.1016/j.chroma.2009.11.051
Indole	C00463	1	Amino acid metabolism	Pos	118	91			25		8	10.1021/acs.analchem.6b03731
Indole	C00463	1	Amino acid metabolism	Pos	118	65			40		8	10.1021/acs.analchem.6b03731
Indole	C00463	1	Amino acid metabolism	Neg	116	90			40		8	10.1021/acs.analchem.6b03731
Cytidine	C00475	1	Nucleotide metabolism	Pos	244	112			13		8	10.1021/acs.analchem.6b03731
Glutarate	C00489	1	Central Metabolism	Neg	131	87	25	10	18		10	10.1016/j.chroma.2009.11.051
Itaconate	C00490	1	Others	Neg	128.956	84.9	35	10	12	3	50	IBG1
Itaconate	C00490	1	Others	Neg	128.956	41.1	35	10	20	5	50	IBG1
Itaconate	C00490	1	Others	Neg	128.956	78.9	35	10	10	5	50	IBG1
L-Cystine	C00491	1	Amino acid metabolism	Pos	241	152	76	10	19	14	50	IBG1	main
L-Cystine	C00491	1	Amino acid metabolism	Pos	241	74	56	10	45	8	50	IBG1
L-Cystine	C00491	1	Amino acid metabolism	Pos	241	152	56	10	21	4	50	IBG1
L-Cystine	C00491	1	Amino acid metabolism	Pos	241	120	56	10	31	20	50	IBG1
Shikimate	C00493	1	Central Metabolism	Neg	173	155			12		8	10.1021/acs.analchem.6b03731
Shikimate	C00493	1	Central Metabolism	Neg	173	93			21		8	10.1021/acs.analchem.6b03731
Shikimate	C00493	1	Central Metabolism	Neg	173	93	50	10	20	5	50	IBG1	main
Shikimate	C00493	1	Central Metabolism	Neg	173	93	45	10	22	5	50	IBG1
Shikimate	C00493	1	Central Metabolism	Neg	173	73	45	10	20	5	50	IBG1
Shikimate	C00493	1	Central Metabolism	Neg	173	99	45	10	18	7	50	IBG1
ADP-glucose	C00498	1	Central Metabolism	Neg	588	346			22		8	10.1021/acs.analchem.6b03731
Allantoate	C00499	1	Others	Pos	177	61			16		8	10.1021/acs.analchem.6b03731
Folate	C00504	1	Cofactor metabolism	Pos	442	295			16		8	10.1021/acs.analchem.6b03731
Deoxyuridine	C00526	1	Nucleotide metabolism	Pos	229	113			11		8	10.1021/acs.analchem.6b03731
Pyridoxamine	C00534	1	Cofactor metabolism	Pos	169	134			25		8	10.1021/acs.analchem.6b03731
Pyridoxamine	C00534	1	Cofactor metabolism	Pos	169	77			40		8	10.1021/acs.analchem.6b03731
Pyridoxamine	C00534	1	Cofactor metabolism	Neg	167	137			20		8	10.1021/acs.analchem.6b03731
Pyridoxamine	C00534	1	Cofactor metabolism	Neg	167	121			40		8	10.1021/acs.analchem.6b03731
Deoxyadenosine	C00559	1	Cofactor metabolism	Pos	252	136	36	10	21		10	10.1016/j.chroma.2009.11.051
Deoxyadenosine	C00559	1	Nucleotide metabolism	Pos	252	136			20		8	10.1021/acs.analchem.6b03731
Trimethylamine	C00565	1	Others	Pos	60	45			10			10.1007/978-1-4939-7643-0_5
4-Aminobenzoate	C00568	1	Cofactor metabolism	Neg	136	92			16		8	10.1021/acs.analchem.6b03731
4-Aminobenzoate	C00568	1	Central Metabolism	Neg	136.05	92	93	10	18	10	3	10.1038/nprot.2012.024
3',5'-Cyclic AMP	C00575	1	Central Metabolism	Neg	328	134	50	10	34	3	50	IBG1	main
3',5'-Cyclic AMP	C00575	1	Central Metabolism	Neg	328	79	50	10	56	5	50	IBG1
3',5'-Cyclic AMP	C00575	1	Central Metabolism	Neg	328	107	50	10	64	3	50	IBG1
3',5'-Cyclic AMP	C00575	1	Central Metabolism	Neg	328	134	135		22		100	10.1016/j.ab.2015.01.002
2-Deoxy-D-glucose	C00586	1	Central Metabolism	Neg	162.933	85	20	10	10	13	50	IBG1
2-Deoxy-D-glucose	C00586	1	Central Metabolism	Neg	162.933	118.7	50	10	6	21	50	IBG1
2-Deoxy-D-glucose	C00586	1	Central Metabolism	Neg	162.933	144.8	50	10	26	7	50	IBG1
2-Deoxy-D-glucose	C00586	1	Central Metabolism	Neg	162.933	59.3	50	10	20	9	50	IBG1
Phenylacetaldehyde	C00601	1	Others	Pos	121	103			10		8	10.1021/acs.analchem.6b03731
N-Acetyl-L-glutamate	C00624	1	Central Metabolism	Pos	190.07	130.05			7.6028			10.1021/acs.analchem.6b00355
N-Acetyl-L-glutamate	C00624	1	Central Metabolism	Pos	190.1	84.1	93	10	24	10	3	10.1038/nprot.2012.024
N-Acetyl-L-glutamate	C00624	1	Amino acid metabolism	Pos	190	130			10		8	10.1021/acs.analchem.6b03731
Pyridoxine phosphate	C00627	1	Cofactor metabolism	Pos	250	232			10		8	10.1021/acs.analchem.6b03731
Pyridoxine phosphate	C00627	1	Cofactor metabolism	Pos	250	134			40		8	10.1021/acs.analchem.6b03731
Pyridoxine phosphate	C00627	1	Cofactor metabolism	Neg	248	97			10		8	10.1021/acs.analchem.6b03731
Pyridoxine phosphate	C00627	1	Cofactor metabolism	Neg	248	79			40		8	10.1021/acs.analchem.6b03731
Pyridoxine phosphate	C00627	1	Cofactor metabolism	Pos	249	134	36	10	33		10	10.1016/j.chroma.2009.11.051
2-Phospho-D-glycerate	C00631	1	Central metabolism	Neg	185	79	35	10	44	3	50	IBG1	main
2-Phospho-D-glycerate	C00631	1	Central Metabolism	Neg	185	79	50	10	40	1	50	IBG1
2-Phospho-D-glycerate	C00631	1	Central Metabolism	Neg	185	97	50	10	18	15	50	IBG1
2-Phospho-D-glycerate	C00631	1	Central Metabolism	Neg	185	167	50	10	12	9	50	IBG1
2-Phospho-D-glycerate	C00631	1	Central metabolism	Neg	185	79	90		38		100	10.1016/j.ab.2015.01.002
2-Phospho-D-glycerate	C00631	1	Central Metabolism	Neg	185	79			48		8	10.1021/acs.analchem.6b03731
3-Hydroxyanthranilate	C00632	1	Amino acid metabolism	Pos	154	80			25		8	10.1021/acs.analchem.6b03731
D-Mannose 1-phosphate	C00636	1	Central Metabolism	Neg	259	79	45	10	46		10	10.1016/j.chroma.2009.11.051
D-Mannitol 1-phosphate	C00644	1	Central Metabolism	Neg	261	79			41		8	10.1021/acs.analchem.6b03731
Pyridoxamine phosphate	C00647	1	Cofactor metabolism	Pos	249	134			30		8	10.1021/acs.analchem.6b03731
Xanthosine 5'-phosphate	C00655	1	Nucleotide metabolism	Pos	365	97			11		8	10.1021/acs.analchem.6b03731
Xanthosine 5'-phosphate	C00655	1	Nucleotide metabolism	Neg	363	79	55	10	66		10	10.1016/j.chroma.2009.11.051
Glyceraldehyde 3-phosphate	C00661	1	Central Metabolism	Neg	169	97	40	10	12	17	50	IBG1
Glyceraldehyde 3-phosphate	C00661	1	Central Metabolism	Neg	169	79	40	10	32	5	50	IBG1
Glyceraldehyde 3-phosphate	C00661	1	Central Metabolism	Neg	169	151	40	10	12	29	50	IBG1
Glyceraldehyde 3-phosphate	C00661	1	Central Metabolism	Neg	169	124			7			10.1021/acs.analchem.6b00355
Glyceraldehyde 3-phosphate	C00661	1	Central Metabolism	Neg	169	97	93	10	14	10	3	10.1038/nprot.2012.024
2-Deoxy-D-ribose 1-phosphate	C00672	1	Central Metabolism	Neg	213	79			33		8	10.1021/acs.analchem.6b03731
meso-2,6-Diaminoheptanedioate	C00680	1	Amino acid metabolism	Pos	191	128			13		8	10.1021/acs.analchem.6b03731
(S)-Methylmalonyl-CoA	C00683	1	Central Metabolism	Neg	866	822	140	10	34	25	50	IBG1	main
(S)-Methylmalonyl-CoA	C00683	1	Central Metabolism	Neg	866	79	130	10	130	11	50	IBG1
(S)-Methylmalonyl-CoA	C00683	1	Central Metabolism	Neg	866	159	130	10	98	21	50	IBG1
(S)-Methylmalonyl-CoA	C00683	1	Central Metabolism	Neg	866	134	130	10	98	21	50	IBG1
(S)-Methylmalonyl-CoA	C00683	1	Central Metabolism	Neg	866	800	130	10	52	21	50	IBG1
(S)-Methylmalonyl-CoA	C00683	1	Central Metabolism	Neg	866	822	125	10	36	19	50	IBG1
(S)-Methylmalonyl-CoA	C00683	1	Central Metabolism	Neg	866	408	125	10	56	21	50	IBG1
alpha,alpha'-Trehalose 6-phosphate	C00689	1	Central Metabolism	Neg	421	79	93	10	27	10	3	10.1038/nprot.2012.024
alpha,alpha'-Trehalose 6-phosphate	C00689	1	Central Metabolism	Pos	423	163			20		8	10.1021/acs.analchem.6b03731
dCDP	C00705	1	Nucleotide metabolism	Neg	386	159			31		8	10.1021/acs.analchem.6b03731
dCDP	C00705	1	Nucleotide metabolism	Neg	386	79	65	10	82		10	10.1016/j.chroma.2009.11.051
Creatinine	C00791	1	Amino acid metabolism	Pos	114	86			5			10.1021/acs.analchem.6b00355
Creatinine	C00791	1	Amino acid metabolism	Pos	114	44	93	10	19	10	3	10.1038/nprot.2012.024
D-Sorbitol	C00794	1	Central Metabolism	Neg	181	89	60		20		12	10.1021/ac100331b
Citramalate	C00815	1	Central Metabolism	Neg	147	87	25	10	20	9	50	IBG1	main
Citramalate	C00815	1	Central Metabolism	Neg	147	86	25	10	20	1	50	IBG1
Citramalate	C00815	1	Central Metabolism	Neg	147	85	25	10	20	13	50	IBG1
Citramalate	C00815	1	Central Metabolism	Neg	147	128	25	10	16	7	50	IBG1
Citramalate	C00815	1	Central Metabolism	Neg	147	87			20		8	10.1021/acs.analchem.6b03731
Citramalate	C00815	1	Central Metabolism	Neg	147	103			10		8	10.1021/acs.analchem.6b03731
Citramalate	C00815	1	Central Metabolism	Neg	147	59			40		8	10.1021/acs.analchem.6b03731
D-Glucarate	C00818	1	Others	Neg	209	85	35	10	18	5	50	IBG1
D-Glucarate	C00818	1	Others	Neg	209	191	35	10	14	13	50	IBG1
D-Glucarate	C00818	1	Others	Neg	209	71	35	10	32	11	50	IBG1
D-Glucarate	C00818	1	Others	Neg	209	95			20		8	10.1021/acs.analchem.6b03731
dTDP-glucose	C00842	1	Nucleotide metabolism	Neg	563	321			34		8	10.1021/acs.analchem.6b03731
L-Histidinol	C00860	1	Amino acid metabolism	Pos	142	95			21		8	10.1021/acs.analchem.6b03731
L-Histidinol	C00860	1	Amino acid metabolism	Neg	140	138			15		8	10.1021/acs.analchem.6b03731
Pantothenate	C00864	1	Central Metabolism	Neg	218	88	50	10	22	5	50	IBG1	main
Crotonoyl-CoA	C00877	1	Central Metabolism	Neg	834	79	80	10	130	11	50	IBG1	main
Crotonoyl-CoA	C00877	1	Central Metabolism	Neg	834	159	80	10	86	7	50	IBG1
Crotonoyl-CoA	C00877	1	Central Metabolism	Neg	834	134	80	10	94	5	50	IBG1
Dephospho-CoA	C00882	1	Cofactor metabolism	Pos	688	261			29		8	10.1021/acs.analchem.6b03731
Dephospho-CoA	C00882	1	Cofactor metabolism	Pos	688	348			25		8	10.1021/acs.analchem.6b03731
2-Acetolactate	C00900	1	Central Metabolism	Neg	131	87	10	25	10	5	50	IBG1	main
2-Acetolactate	C00900	1	Central Metabolism	Neg	131	71			40		8	10.1021/acs.analchem.6b03731
3',5'-Cyclic GMP	C00942	1	Central Metabolism	Neg	344	150	70	10	32	27	50	IBG1	main
3',5'-Cyclic GMP	C00942	1	Central Metabolism	Neg	344	133	70	10	54	13	50	IBG1
3',5'-Cyclic GMP	C00942	1	Central Metabolism	Neg	344	79	70	10	66	7	50	IBG1
L-2-Aminoadipate	C00956	1	Central Metabolism	Neg	160	142	75	10	20	5	50	IBG1	main
L-2-Aminoadipate	C00956	1	Central Metabolism	Neg	160	116	75	10	38	1	50	IBG1
L-2-Aminoadipate	C00956	1	Central Metabolism	Neg	160	98	75	10	36	1	50	IBG1
O-Acetyl-L-serine	C00979	1	Central Metabolism	Pos	148	88	11	10	15	4	50	IBG1	main
O-Acetyl-L-serine	C00979	1	Central Metabolism	Pos	148	88	91	10	15	6	50	IBG1
O-Acetyl-L-serine	C00979	1	Central Metabolism	Pos	148	106	91	10	17	8	50	IBG1
O-Acetyl-L-serine	C00979	1	Central Metabolism	Pos	148	60	91	10	25	4	50	IBG1
O-Acetyl-L-serine	C00979	1	Central Metabolism	Pos	148	106			12		8	10.1021/acs.analchem.6b03731
D-Alanyl-D-alanine	C00993	1	Central Metabolism	Pos	161	44			13		8	10.1021/acs.analchem.6b03731
Hexose 1-phosphate	C01002	1	Central Metabolism	Neg	259	79			53		8	10.1021/acs.analchem.6b03731
O-Phospho-L-serine	C01005	1	Central Metabolism	Neg	184	97	5	10	20	17	50	IBG1	main
O-Phospho-L-serine	C01005	1	Central Metabolism	Neg	184	79	5	10	40	13	50	IBG1
O-Phospho-L-serine	C01005	1	Central Metabolism	Neg	184	63	5	10	98	9	50	IBG1
(R)-Pantolactone	C01012	1	Others	Pos	131	91			17		8	10.1021/acs.analchem.6b03731
6-Deoxy-L-galactose	C01019	1	Central Metabolism	Neg	163	59			12			10.1007/978-1-4939-7643-0_5
N,N-Dimethylglycine	C01026	1	Amino acid metabolism	Pos	104	86			20		8	10.1021/acs.analchem.6b03731
Thiamin monophosphate	C01081	1	Cofactor metabolism	Pos	346	122			20		8	10.1021/acs.analchem.6b03731
Thiamin monophosphate	C01081	1	Cofactor metabolism	Pos	346	123	51	10	10		10	10.1016/j.chroma.2009.11.051
alpha,alpha-Trehalose	C01083	1	Central Metabolism	Neg	341	179	40	10	20	7	50	IBG1	main
alpha,alpha-Trehalose	C01083	1	Central Metabolism	Neg	341	179			18		8	10.1021/acs.analchem.6b03731
alpha,alpha-Trehalose	C01083	1	Central Metabolism	Neg	341	59	75	10	55		10	10.1016/j.chroma.2009.11.051
D-Fructose 1-phosphate	C01094	1	Central Metabolism	Neg	259	97	50	10	22	5	50	IBG1	main
D-Fructose 1-phosphate	C01094	1	Central Metabolism	Neg	259	97	45	10	24	3	50	IBG1
D-Fructose 1-phosphate	C01094	1	Central Metabolism	Neg	259	79	45	10	56	1	50	IBG1
D-Fructose 1-phosphate	C01094	1	Central Metabolism	Neg	259	169	45	10	14	9	50	IBG1
D-Fructose 1-phosphate	C01094	1	Central Metabolism	Neg	259	97	100		10		100	10.1016/j.ab.2015.01.002
Orotidine 5'-phosphate	C01103	1	Nucleotide metabolism	Neg	367	323			16		8	10.1021/acs.analchem.6b03731
Orotidine 5'-phosphate	C01103	1	Nucleotide metabolism	Pos	369	157			10		8	10.1021/acs.analchem.6b03731
Orotidine 5'-phosphate	C01103	1	Nucleotide metabolism	Pos	369	44			40		8	10.1021/acs.analchem.6b03731
Orotidine 5'-phosphate	C01103	1	Nucleotide metabolism	Neg	367	155			10		8	10.1021/acs.analchem.6b03731
Trimethylamine N-oxide	C01104	1	Others	Pos	76	59			10			10.1007/978-1-4939-7643-0_5
D-Arabinose 5-phosphate	C01112	1	Central metabolism	Neg	229	97			30		8	10.1021/acs.analchem.6b03731
O-Succinyl-L-homoserine	C01118	1	Amino acid metabolism	Pos	220	74			20		8	10.1021/acs.analchem.6b03731
O-Succinyl-L-homoserine	C01118	1	Amino acid metabolism	Pos	220	102	70		8		100	10.1016/j.ab.2015.01.002
O-Succinyl-L-homoserine	C01118	1	Amino acid metabolism	Neg	218	117			20		8	10.1021/acs.analchem.6b03731
(S)-3-Hydroxybutanoyl-CoA	C01144	1	Central Metabolism	Neg	852	79	160	10	116	11	50	IBG1	main
(S)-3-Hydroxybutanoyl-CoA	C01144	1	Central Metabolism	Neg	852	408	160	10	54	7	50	IBG1
(S)-3-Hydroxybutanoyl-CoA	C01144	1	Central Metabolism	Neg	852	159	160	10	96	5	50	IBG1
3-(4-Hydroxyphenyl)pyruvate	C01179	1	Amino acid metabolism	Neg	179	107			11		8	10.1021/acs.analchem.6b03731
D-Ribulose 1,5-bisphosphate	C01182	1	Central Metabolism	Neg	309	97	45	10	26	17	50	IBG1	main
D-Ribulose 1,5-bisphosphate	C01182	1	Central Metabolism	Neg	309	79	45	10	60	11	50	IBG1
D-Ribulose 1,5-bisphosphate	C01182	1	Central Metabolism	Neg	309	210	45	10	18	11	50	IBG1
D-Ribulose 1,5-bisphosphate	C01182	1	Central Metabolism	Neg	309	97	45	10	34		10	10.1016/j.chroma.2009.11.051
UDP-N-acetylmuramoyl-L-alanine	C01212	1	Central Metabolism	Neg	749	111			38		8	10.1021/acs.analchem.6b03731
UDP-N-acetylmuramoyl-L-alanine	C01212	1	Central Metabolism	Neg	749	403			42		8	10.1021/acs.analchem.6b03731
UDP-N-acetylmuramoyl-L-alanine	C01212	1	Others	Neg	749	403			42		8	10.1021/acs.analchem.6b03731
Guanosine 3',5'-bis(diphosphate)	C01228	1	Central Metabolism	Neg	602	159	120	10	76	9	50	IBG1
Guanosine 3',5'-bis(diphosphate)	C01228	1	Central Metabolism	Neg	602	79	120	10	126	13	50	IBG1
Guanosine 3',5'-bis(diphosphate)	C01228	1	Central Metabolism	Neg	602	424	120	10	40	7	50	IBG1
Guanosine 3',5'-bis(diphosphate)	C01228	1	Nucleotide metabolism	Neg	602	159			45		8	10.1021/acs.analchem.6b03731
Guanosine 3',5'-bis(diphosphate)	C01228	1	Nucleotide metabolism	Neg	602	504			21		8	10.1021/acs.analchem.6b03731
D-Glucono-1,5-lactone 6-phosphate	C01236	1	Central Metabolism	Neg	257	97	93	10	22	10	3	10.1038/nprot.2012.024
2,5-Diamino-6-(5-phospho-D-ribosylamino)pyrimidin-4(3H)-one	C01304	1	Cofactor metabolism	Pos	354	142			10		8	10.1021/acs.analchem.6b03731
2,5-Diamino-6-(5-phospho-D-ribosylamino)pyrimidin-4(3H)-one	C01304	1	Cofactor metabolism	Pos	354	125			40		8	10.1021/acs.analchem.6b03731
2,5-Diamino-6-(5-phospho-D-ribosylamino)pyrimidin-4(3H)-one	C01304	1	Cofactor metabolism	Neg	352	140			10		8	10.1021/acs.analchem.6b03731
2,5-Diamino-6-(5-phospho-D-ribosylamino)pyrimidin-4(3H)-one	C01304	1	Cofactor metabolism	Neg	352	79			40		8	10.1021/acs.analchem.6b03731
dITP	C01345	1	Nucleotide metabolism	Neg	491	393			32		8	10.1021/acs.analchem.6b03731
dITP	C01345	1	Nucleotide metabolism	Neg	491	79	55	10	90		10	10.1016/j.chroma.2009.11.051
FADH2	C01352	1	Cofactor metabolism	Pos	788	439			25		8	10.1021/acs.analchem.6b03731
Maleic acid	C01384	1	Central Metabolism	Neg	115	71	45	10	16	5	150	IBG1
Maleic acid	C01384	1	Central Metabolism	Neg	115	71	30	10	14	1	150	IBG1	main
Maleic acid	C01384	1	Central Metabolism	Neg	115	81	30	10	10	15	150	IBG1
Maleic acid	C01384	1	Central Metabolism	Neg	115	59	30	10	14	11	150	IBG1
Cys-Gly	C01419	1	Amino acid metabolism	Pos	179	59			40		8	10.1021/acs.analchem.6b03731
Cys-Gly	C01419	1	Amino acid metabolism	Pos	179	76			20		8	10.1021/acs.analchem.6b03731
Cys-Gly	C01419	1	Amino acid metabolism	Neg	177	74			20		8	10.1021/acs.analchem.6b03731
Cys-Gly	C01419	1	Amino acid metabolism	Neg	177	33			40		8	10.1021/acs.analchem.6b03731
L-Xylose	C01510	1	Central Metabolism	Neg	149	89	40	10	20	13	50	IBG1	main
L-Xylose	C01510	1	Central Metabolism	Neg	149	89			7			10.1007/978-1-4939-7643-0_5
Allantoin	C01551	1	Nucleotide metabolism	Pos	159	99			11		8	10.1021/acs.analchem.6b03731
Cadaverine	C01672	1	Amino acid metabolism	Pos	103	86	31	10	13	16	150	IBG1
Cadaverine	C01672	1	Amino acid metabolism	Pos	103	69	31	10	23	12	150	IBG1
Cadaverine	C01672	1	Amino acid metabolism	Pos	103	41	31	10	35	6	150	IBG1
Cadaverine	C01672	1	Amino acid metabolism	Pos	103	86			10		8	10.1021/acs.analchem.6b03731
Cadaverine	C01672	1	Amino acid metabolism	Pos	103	41			40		8	10.1021/acs.analchem.6b03731
Cadaverine	C01672	1	Amino acid metabolism	Neg	101	84			40		8	10.1021/acs.analchem.6b03731
Cysteamine	C01678	1	Amino acid metabolism	Pos	78	61	31	10	17		10	10.1016/j.chroma.2009.11.051
L-Fructose	C01719	1	Central Metabolism	Neg	179	89	40	10	20	13	50	IBG1	main
L-Fructose	C01719	1	Central Metabolism	Neg	179	89	35		20		12	10.1021/ac100331b
Xanthosine	C01762	1	Nucleotide metabolism	Pos	285	153			20		8	10.1021/acs.analchem.6b03731
L-Galactose	C01825	1	Central Metabolism	Neg	179	89	40	10	20	13	50	IBG1	main
L-Galactose	C01825	1	Central Metabolism	Neg	179	89	35		20		12	10.1021/ac100331b
L-Norvaline	C01826	1	Amino acid metabolism	Pos	118	72	75		10		100	10.1016/j.ab.2015.01.002
5-Oxoproline	C01879	1	Cofactor metabolism	Pos	130	113			20		8	10.1021/acs.analchem.6b03731
CoA-disulfide	C02015	2	Others	Pos	767	136			37			10.1007/s00216-015-8825-9
Semicarbazide	C02077	1	Others	Pos	76	59			20		8	10.1021/acs.analchem.6b03731
2-Methylcitrate	C02225	1	Others	Neg	205	125			16		8	10.1021/acs.analchem.6b03731
L-Cystathionine	C02291	1	Amino acid metabolism	Pos	223	134			11		8	10.1021/acs.analchem.6b03731
L-Cystathionine	C02291	1	Amino acid metabolism	Pos	223	88	85		27		100	10.1016/j.ab.2015.01.002
6-Aminohexanoate	C02378	1	Others	Pos	132	69			20		8	10.1021/acs.analchem.6b03731
alpha-Isopropylmalate	C02504	1	Amino acid metabolism	Neg	175	115			17		8	10.1021/acs.analchem.6b03731
Sucrose 6'-phosphate	C02591	1	Central Metabolism	Neg	241	79			30			10.1021/acs.analchem.6b00355
N-Acetylmuramate	C02713	1	Central Metabolism	Neg	292	89			20		8	10.1021/acs.analchem.6b03731
N-Acetylputrescine	C02714	1	Amino acid metabolism	Pos	131	114			10		8	10.1021/acs.analchem.6b03731
Sorbose 1-phosphate	C02888	1	Central Metabolism	Neg	259	169			10			10.1021/acs.analchem.6b00355
(R)-Propane-1,2-diol	C02912	1	Central metabolism	Pos	77	59			20		8	10.1021/acs.analchem.6b03731
(R)-Propane-1,2-diol	C02912	1	Central metabolism	Pos	77	41			40		8	10.1021/acs.analchem.6b03731
(R)-Propane-1,2-diol	C02912	1	Central metabolism	Neg	75	57			40		8	10.1021/acs.analchem.6b03731
6-Aminopenicillanate	C02954	1	Central Metabolism	Neg	215	74	35	10	18	11	50	IBG1	main
6-Aminopenicillanate	C02954	1	Central Metabolism	Neg	215	72	35	10	36	1	50	IBG1
6-Aminopenicillanate	C02954	1	Central Metabolism	Neg	215	171	35	10	12	9	50	IBG1
DL-Glycerol 1-phosphate	C03189	1	Central metabolism	Neg	171	79			15		8	10.1021/acs.analchem.6b03731
3-Phosphonooxypyruvate	C03232	1	Central Metabolism	Neg	183	97	40	10	22	17	50	IBG1	main
3-Phosphonooxypyruvate	C03232	1	Central Metabolism	Neg	183	79	40	10	44	1	50	IBG1
3-Phosphonooxypyruvate	C03232	1	Central Metabolism	Neg	183	139	40	10	14	7	50	IBG1
3-Phosphonooxypyruvate	C03232	1	Amino acid metabolism	Neg	183	79			40		8	10.1021/acs.analchem.6b03731
Aldohexose 6-phosphate	C03251	1	Central Metabolism	Neg	259	97	55	10	24	3	50	IBG1
Aldohexose 6-phosphate	C03251	1	Central Metabolism	Neg	259	79	55	10	72	1	50	IBG1
Aldohexose 6-phosphate	C03251	1	Central Metabolism	Neg	259	199	55	10	16	19	50	IBG1
Aldohexose 6-phosphate	C03251	1	Central Metabolism	Neg	259	97	100		12		100	10.1016/j.ab.2015.01.002
N-(L-Arginino)succinate	C03406	1	Amino acid metabolism	Pos	291	70			45		8	10.1021/acs.analchem.6b03731
3-Methyl-2-oxopentanoate	C03465	1	Central Metabolism	Neg	129	85	30	10	12	13	50	IBG1
3-Methyl-2-oxopentanoate	C03465	1	Central Metabolism	Neg	129	101	30	10	12	15	50	IBG1
3-Methyl-2-oxopentanoate	C03465	1	Amino acid metabolism	Pos	131	99			10		8	10.1021/acs.analchem.6b03731
Folinic acid	C03479	1	Cofactor metabolism	Pos	474	327			20		8	10.1021/acs.analchem.6b03731
2-Amino-2-methylpropanoate	C03665	1	Amino acid metabolism	Pos	104	58	75		10		100	10.1016/j.ab.2015.01.002
Quinolinate	C03722	1	Cofactor metabolism	Neg	166	122			5		8	10.1021/acs.analchem.6b03731
N6-(1,2-Dicarboxyethyl)-AMP	C03794	1	Amino acid metabolism	Pos	464	252			40		8	10.1021/acs.analchem.6b03731
N6-(1,2-Dicarboxyethyl)-AMP	C03794	1	Amino acid metabolism	Neg	464	252	61	10	29			10.1016/j.chroma.2009.11.051
N6-(1,2-Dicarboxyethyl)-AMP	C03794	1	Amino acid metabolism	Pos	464	234			10		8	10.1021/acs.analchem.6b03731
N6-(1,2-Dicarboxyethyl)-AMP	C03794	1	Amino acid metabolism	Neg	462	79			40		8	10.1021/acs.analchem.6b03731
2,3-Dihydroxy-3-methylbutanoate	C04039	1	Central Metabolism	Neg	133	75	40	10	18	3	50	IBG1	main
N-Acetyl-L-glutamate 5-phosphate	C04133	1	Amino acid metabolism	Neg	268	79			50		8	10.1021/acs.analchem.6b03731
N-Acetyl-D-glucosamine 1-phosphate	C04256	1	Central Metabolism	Pos	302	204	26	10	11		10	10.1016/j.chroma.2009.11.051
N-Acetyl-D-glucosamine 1-phosphate	C04256	1	Central Metabolism	Neg	300	79	93	10	34	10	3	10.1038/nprot.2012.024
(R)-2,3-Dihydroxy-3-methylbutanoate	C04272	1	Amino acid metabolism	Neg	133	75	40	10	18	3	50	IBG1
(R)-2,3-Dihydroxy-3-methylbutanoate	C04272	1	Amino acid metabolism	Neg	133	57	40	10	22	7	50	IBG1
(R)-2,3-Dihydroxy-3-methylbutanoate	C04272	1	Amino acid metabolism	Pos	135	117			10		8	10.1021/acs.analchem.6b03731
(R)-2,3-Dihydroxy-3-methylbutanoate	C04272	1	Amino acid metabolism	Pos	135	41			40		8	10.1021/acs.analchem.6b03731
(R)-2,3-Dihydroxy-3-methylbutanoate	C04272	1	Amino acid metabolism	Neg	133	89			10		8	10.1021/acs.analchem.6b03731
(R)-2,3-Dihydroxy-3-methylbutanoate	C04272	1	Amino acid metabolism	Neg	133	71			40		8	10.1021/acs.analchem.6b03731
L-1-Pyrroline-3-hydroxy-5-carboxylate	C04281	1	Amino acid metabolism	Pos	130	84			10		8	10.1021/acs.analchem.6b03731
1-(5'-Phosphoribosyl)-5-amino-4-imidazolecarboxamide	C04677	1	Nucleotide metabolism	Neg	337	79			40		8	10.1021/acs.analchem.6b03731
D-Fructose	C05003	1	Central Metabolism	Neg	179	89	40	10	20	13	50	IBG1	main
D-Fructose	C05003	1	Central Metabolism	Neg	179	89	35		20		12	10.1021/ac100331b
Hexanoyl-CoA	C05270	1	Others	Pos	866	359			28			10.1007/s00216-015-8825-9
Sedoheptulose 7-phosphate	C05382	1	Central Metabolism	Neg	289	97	50	10	22	5	50	IBG1	main
Sedoheptulose 7-phosphate	C05382	1	Central Metabolism	Neg	289	97			16			10.1021/acs.analchem.6b00355
Sedoheptulose 7-phosphate	C05382	1	Central Metabolism	Neg	289	97	93	10	27	10	3	10.1038/nprot.2012.024
Sedoheptulose 7-phosphate	C05382	1	Central Metabolism	Neg	289	97			17		8	10.1021/acs.analchem.6b03731
Deoxyinosine	C05512	1	Nucleotide metabolism	Pos	253	137			12		8	10.1021/acs.analchem.6b03731
Penicillin G	C05551	1	Central Metabolism	Neg	333	192	50	10	14	11	50	IBG1	main
delta-(L-2-Aminoadipyl)-L-cysteinyl-D-valine	C05556	1	Central Metabolism	Neg	362	141	60	10	45	7	50	IBG1	main
2-Hydroxyphenylacetate	C05852	1	Central Metabolism	Neg	151	107	35	10	18	5	50	IBG1	main
2-Hydroxyphenylacetate	C05852	1	Central Metabolism	Neg	151	107	35	10	5	1	50	IBG1
2-Hydroxyphenylacetate	C05852	1	Central Metabolism	Neg	151	92	35	10	5	1	50	IBG1
2-Hydroxyphenylacetate	C05852	1	Central Metabolism	Neg	151	92	35	10	5	1	50	IBG1
(R)-2,3-Dihydroxy-3-methylpentanoate	C06007	1	Amino acid metabolism	Neg	147	71			25		8	10.1021/acs.analchem.6b03731
(R)-2,3-Dihydroxy-3-methylpentanoate	C06007	1	Amino acid metabolism	Pos	149	55			40		8	10.1021/acs.analchem.6b03731
4-Hydroxy-L-threonine	C06056	1	Cofactor metabolism	Pos	136	74			20		8	10.1021/acs.analchem.6b03731
alpha-D-Glucosamine 1-phosphate	C06156	1	Central Metabolism	Pos	260	162	93	10	17	10	3	10.1038/nprot.2012.024
alpha-D-Glucosamine 1-phosphate	C06156	1	Central metabolism	Pos	260	162			15		8	10.1021/acs.analchem.6b03731
alpha-D-Glucosamine 1-phosphate	C06156	1	Central metabolism	Pos	260	162	26	10	15		10	10.1016/j.chroma.2009.11.051
2'-Deoxyinosine 5'-phosphate	C06196	1	Nucleotide metabolism	Neg	331	135			31		8	10.1021/acs.analchem.6b03731
2'-Deoxyinosine 5'-phosphate	C06196	1	Nucleotide metabolism	Neg	331	135	55	10	32		10	10.1016/j.chroma.2009.11.051
2-Deoxy-D-glucose 6-phosphate	C06369	1	Central Metabolism	Neg	243	97	40	10	24	5	50	IBG1
2-Deoxy-D-glucose 6-phosphate	C06369	1	Central Metabolism	Neg	243	79	40	10	44	5	50	IBG1
2-Keto-D-gluconic acid	C06473	1	Central Metabolism	Neg	193	103			12		8	10.1021/acs.analchem.6b03731
Hydroxyurea	C07044	1	Others	Pos	77	43			30		8	10.1021/acs.analchem.6b03731
Phenylacetic acid	C07086	1	Central Metabolism	Neg	135	91	35	10	12	7	150	IBG1	main
Phenylacetic acid	C07086	1	Central Metabolism	Neg	135	89	35	10	14	1	150	IBG1
Phenylacetic acid	C07086	1	Central Metabolism	Neg	135	91	35	10	34	3	150	IBG1
Penicillin V	C08126	1	Central Metabolism	Neg	349	208	25	10	14	31	50	IBG1	main
L-Arabinose	C11476	1	Central Metabolism	Pos	173	72			24			10.1016/j.chroma.2012.02.010
(R)-Lipoate	C16241	1	Others	Neg	205	171	93	10	13	10	3	10.1038/nprot.2012.024
3',5'-Cyclic diGMP	C16463	1	Central Metabolism	Neg	689	79	115	10	126	11	150	IBG1
3',5'-Cyclic diGMP	C16463	1	Central Metabolism	Neg	689	150	115	10	70	7	150	IBG1
L-Homocysteic acid	C16511	1	Others	Neg	182	80			21		8	10.1021/acs.analchem.6b03731
(2S)-Ethylmalonyl-CoA	C18026	1	Central Metabolism	Neg	880	79	150	10	130	11	150	IBG1	main
(2S)-Ethylmalonyl-CoA	C18026	1	Central Metabolism	Neg	880	810	150	10	46	21	150	IBG1
(2S)-Ethylmalonyl-CoA	C18026	1	Central Metabolism	Neg	880	134	150	10	100	21	150	IBG1
(2S)-Methylsuccinyl-CoA	C18324	1	Central Metabolism	Neg	880	800	130	10	52	19	150	IBG1	main
1,3-Butanediol	C20335	1	Others	Neg	89	71	50	10	10	9	150	IBG1
1,3-Butanediol	C20335	1	Others	Neg	89	57	50	10	18	1	150	IBG1
1,3-Butanediol	C20335	1	Others	Neg	89	43	50	10	18	5	150	IBG1
D-Ribose	C21057	1	Central Metabolism	Neg	149	89			6			10.1016/j.chroma.2012.02.010
