# Supplementary material for: Rapid exometabolome footprinting combined with multivariate statistics: A powerful tool for bioprocess optimization
Source: Eng Life Sci. 2024 Mar 5;25(2):2300222. doi: 10.1002/elsc.202300222 (PMC11842285; doi:10.1002/elsc.202300222)
Supplement: Supplementary file 2 — Supporting Information [file ELSC-25-2300222-s002.zip › Supplement-to-Reiter-et-al.-2023a-main/examples/Database/Database/Predictions/CFM-ID/01_exe/ISOTOPE.DAT]

X  2
1  0.9
2  0.1

H  2
1.0078246  0.99985
2.0141021  0.00015

He  2
3.01603    0.00000138
4.00260    0.99999862

Li  2
6.015121   0.075
7.016003   0.925

Be  1
9.012182   1.0

B  2
10.012937  0.199
11.009305  0.801

C  2
12.0000000 0.988930
13.0033554 0.011070

N  2
14.0030732 0.996337
15.0001088 0.003663

O  3
15.9949141 0.997590
16.9991322 0.000374
17.9991616 0.002036

F  1
18.9984032 1.0

Ne  3
19.992435  0.9048
20.993843  0.0027
21.991383  0.0925

Na  1
22.989767  1.0

Mg  3
23.985042  0.7899
24.985837  0.1000
25.982593  0.1101

Al  1
26.981539  1.0

Si  3
27.976927  0.9223
28.976495  0.0467
29.973770  0.0310

P  1
30.973762  1.0

S  4
31.972070  0.9502
32.971456  0.0075
33.967866  0.0421
35.967080  0.0002

Cl  2
34.9688531 0.755290
36.9659034 0.244710

Ar  3
35.967545  0.00337
37.962732  0.00063
39.962384  0.99600

K  3
38.963707  0.932581
39.963999  0.000117
40.961825  0.067302

Ca  6
39.962591  0.96941
41.958618  0.00647
42.958766  0.00135
43.955480  0.02086
45.953689  0.00004
47.952533  0.00187

Sc  1
44.955910  1.0

Ti  5
45.952629  0.080
46.951764  0.073
47.947947  0.738
48.947871  0.055
49.944792  0.054

V  2
49.947161  0.00250
50.943962  0.99750

Cr  4
49.946046  0.04345
51.940509  0.83790
52.940651  0.09500
53.938882  0.02365

Mn  1
54.938047  1.0

Fe  4
53.939612  0.0590
55.934939  0.9172
56.935396  0.0210
57.933277  0.0028

Co  1
58.933198  1.0

Ni  5
57.935346  0.6827
59.930788  0.2610
60.931058  0.0113
61.928346  0.0359
63.927968  0.0091

Cu  2
62.939598  0.6917
64.927793  0.3083

Zn  5
63.929145  0.486
65.926034  0.279
66.927129  0.041
67.924846  0.188
69.925325  0.006

Ga  2
68.925580  0.60108
70.924700  0.39892

Ge  5
69.924250  0.205
71.922079  0.274
72.923463  0.078
73.921177  0.365
75.921401  0.078

As  1
74.921594  1.0

Se  6
73.922475  0.009
75.919212  0.091
76.919912  0.076
77.9190    0.236
79.916520  0.499
81.916698  0.089

Br  2
78.918336  0.5069
80.916289  0.4931

Kr  6
77.914     0.0035
79.916380  0.0225
81.913482  0.116
82.914135  0.115
83.911507  0.570
85.910616  0.173

Rb  2
84.911794  0.7217
86.909187  0.2783

Sr  4
83.913430  0.0056
85.909267  0.0986
86.908884  0.0700
87.905619  0.8258

Y  1
88.905849  1.0

Zr  5
89.904703  0.5145
90.905644  0.1122
91.905039  0.1715
93.906314  0.1738
95.908275  0.0280

Nb  1
92.906377  1.0

Mo  7
91.906808  0.1484
93.905085  0.0925
94.905840  0.1592
95.904678  0.1668
96.906020  0.0955
97.905406  0.2413
99.907477  0.0963

Tc  1
98.0   1.0

Ru  7
95.907599  0.0554
97.905287  0.0186
98.905939  0.127
99.904219  0.126
100.905582  0.171
101.904348  0.316
103.905424  0.186

Rh  1
102.905500  1.0

Pd  6
101.905634  0.0102
103.904029  0.1114
104.905079  0.2233
105.903478  0.2733
107.903895  0.2646
109.905167  0.1172

Ag  2
106.905092  0.51839
108.904757  0.48161

Cd  8
105.906461  0.0125
107.904176  0.0089
109.903005  0.1249
110.904182  0.1280
111.902758  0.2413
112.904400  0.1222
113.903357  0.2873
115.904754  0.0749

In  2
112.904061  0.043
114.903880  0.957

Sn  10
111.904826  0.0097
113.902784  0.0065
114.903348  0.0036
115.901747  0.1453
116.902956  0.0768
117.901609  0.2422
118.903310  0.0858
119.902200  0.3259
121.903440  0.0463
123.905274  0.0579

Sb  2
120.903821  0.574
122.904216  0.426

Te  8
119.904048  0.00095
121.903054  0.0259
122.904271  0.00905
123.902823  0.0479
124.904433  0.0712
125.903314  0.1893
127.904463  0.3170
129.906229  0.3387

I  1
126.904473  1.0

Xe  9
123.905894  0.0010
125.904281  0.0009
127.903531  0.0191
128.904780  0.264
129.903509  0.041
130.905072  0.212
131.904144  0.269
133.905395  0.104
135.907214  0.089

Cs  1
132.905429  1.0

Ba  7
129.906282  0.00106
131.905042  0.00101
133.904486  0.0242
134.905665  0.06593
135.904553  0.0785
136.905812  0.1123
137.905232  0.7170

La  2
137.90711   0.00090
138.906347  0.99910

Ce  4
135.907140  0.0019
137.905985  0.0025
139.905433  0.8843
141.909241  0.1113

Pr  1
140.907647  1.0

Nd  7
141.907719  0.2713
142.909810  0.1218
143.910083  0.2380
144.912570  0.0830
145.913113  0.1719
147.916889  0.0576
149.920887  0.0564

Pm  1
145.0  1.0

Sm  7
143.911998  0.031
146.914895  0.150
147.914820  0.113
148.917181  0.138
149.917273  0.074
151.919729  0.267
153.922206  0.227

Eu  2
150.919847  0.478
152.921225  0.522

Gd  7
151.919786  0.0020
153.920861  0.0218
154.922618  0.1480
155.922118  0.2047
156.923956  0.1565
157.924099  0.2484
159.927049  0.2186

Tb  1
158.925342  1.0

Dy  7
155.925277  0.0006
157.924403  0.0010
159.925193  0.0234
160.926930  0.189
161.926795  0.255
162.928728  0.249
163.929171  0.282

Ho  1
164.930319  1.0

Er  6
161.928775  0.0014
163.929198  0.0161
165.930290  0.336
166.932046  0.2295
167.932368  0.268
169.935461  0.149

Tm  1
168.934212  1.0

Yb  7
167.933894  0.0013
169.934759  0.0305
170.936323  0.143
171.936378  0.219
172.938208  0.1612
173.938859  0.318
175.942564  0.127

Lu  2
174.940770  0.9741
175.942679  0.0259

Hf  6
173.940044  0.00162
175.941406  0.05206
176.943217  0.18606
177.943696  0.27297
178.945812  0.13629
179.946545  0.35100

Ta  2
179.947462  0.00012
180.947992  0.99988

W  5
179.946701  0.0012
181.948202  0.263
182.950220  0.1428
183.950928  0.307
185.954357  0.286

Re  2
184.952951  0.3740
186.955744  0.6260

Os  7
183.952488  0.0002
185.953830  0.0158
186.955741  0.016
187.955860  0.133
188.958137  0.161
189.958436  0.264
191.961467  0.410

Ir  2
190.960584  0.373
192.962917  0.627

Pt  6
189.959917  0.0001
191.961019  0.0079
193.962655  0.329
194.964766  0.338
195.964926  0.253
197.967869  0.072

Au  1
196.966543  1.0

Hg  7
195.965807  0.0015
197.966743  0.100
198.968254  0.169
199.968300  0.231
200.970277  0.132
201.970617  0.298
203.973467  0.0685

Tl  2
202.972320  0.29524
204.974401  0.70476

Pb  4
203.973020  0.014
205.974440  0.241
206.975872  0.221
207.976627  0.524

Bi  1
208.980374  1.0

Po  1
209.0  1.0

At  1
210.0  1.0

Rn  1
222.0  1.0

Fr  1
223.0  1.0

Ra  1
226.025  1.0

Ac  1
227.028  1.0

Th  1
232.038054  1.0

Pa  1
231.0359  1.0

U  3
234.040946  0.000055
235.043924  0.00720
238.050784  0.992745

Np  1
237.048  1.0

Pu  1
244.0  1.0

Am  1
243.0  1.0

Cm  1
247.0  1.0

Bk  1
247.0  1.0

Cf  1
251.0  1.0

Es  1
252.0  1.0

Fm  1
257.0  1.0

Md  1
258.0  1.0

No  1
259.0  1.0

Lr  1
260.0  1.0
