# Supplementary material for: Rapid exometabolome footprinting combined with multivariate statistics: A powerful tool for bioprocess optimization
Source: Eng Life Sci. 2024 Mar 5;25(2):2300222. doi: 10.1002/elsc.202300222 (PMC11842285; doi:10.1002/elsc.202300222)
Supplement: Supplementary file 2 — Supporting Information [file ELSC-25-2300222-s002.zip › Supplement-to-Reiter-et-al.-2023a-main/examples/Database/Database/Predictions/CFM-ID/02_positive/param_config.txt]

lambda 1.0
em_converge_thresh 10.0
ga_converge_thresh 1.0
model_depth 2
use_single_energy_cfm 1
spectrum_depth 2
spectrum_depth 2
spectrum_depth 2
spectrum_weight 1
spectrum_weight 1
spectrum_weight 1
num_em_restarts 3
starting_step_size 0.01
ipfp_converge_thresh 0.005
osc_ipfp_converge_thresh 0.999
