# Supplementary material for: Rapid exometabolome footprinting combined with multivariate statistics: A powerful tool for bioprocess optimization
Source: Eng Life Sci. 2024 Mar 5;25(2):2300222. doi: 10.1002/elsc.202300222 (PMC11842285; doi:10.1002/elsc.202300222)
Supplement: Supplementary file 2 — Supporting Information [file ELSC-25-2300222-s002.zip › Supplement-to-Reiter-et-al.-2023a-main/examples/Database/Development/Batches/final_samples/allocation_1.xlsx]

## Sheet: Sheet1
Sample Name	Well
B-Mg_1_S1_D1000_B1	1
B-Mg_1_S1_D1000_B1	2
B-Mg_1_S1_D1000_B1	3
B-Mg_2_S1_D1000_B1	4
B-Mg_2_S1_D1000_B1	5
B-Mg_2_S1_D1000_B1	6
B-Mg_3_S1_D1000_B1	7
B-Mg_3_S1_D1000_B1	8
B-Mg_3_S1_D1000_B1	9
B-Mg_4_S1_D1000_B1	10
B-Mg_4_S1_D1000_B1	11
B-Mg_4_S1_D1000_B1	12
FB-Ref_1_S1_D1000_B1	13
FB-Ref_1_S1_D1000_B1	14
FB-Ref_1_S1_D1000_B1	15
FB-Ref_2_S1_D1000_B1	16
FB-Ref_2_S1_D1000_B1	17
FB-Ref_2_S1_D1000_B1	18
FB-Ref_3_S1_D1000_B1	19
FB-Ref_3_S1_D1000_B1	20
FB-Ref_3_S1_D1000_B1	21
FB-Ref_4_S1_D1000_B1	22
FB-Ref_4_S1_D1000_B1	23
FB-Ref_4_S1_D1000_B1	24
FB-Mg_1_S1_D1000_B1	25
FB-Mg_1_S1_D1000_B1	26
FB-Mg_1_S1_D1000_B1	27
FB-Mg_2_S1_D1000_B1	28
FB-Mg_2_S1_D1000_B1	29
FB-Mg_2_S1_D1000_B1	30
FB-Mg_3_S1_D1000_B1	31
FB-Mg_3_S1_D1000_B1	32
FB-Mg_3_S1_D1000_B1	33
FB-Mg_4_S1_D1000_B1	34
FB-Mg_4_S1_D1000_B1	35
FB-Mg_4_S1_D1000_B1	36
