# Supplementary material for: Rapid exometabolome footprinting combined with multivariate statistics: A powerful tool for bioprocess optimization
Source: Eng Life Sci. 2024 Mar 5;25(2):2300222. doi: 10.1002/elsc.202300222 (PMC11842285; doi:10.1002/elsc.202300222)
Supplement: Supplementary file 2 — Supporting Information [file ELSC-25-2300222-s002.zip › Supplement-to-Reiter-et-al.-2023a-main/examples/Database/Development/Batches/final_samples/allocation_2.xlsx]

## Sheet: Sheet1
Sample Name	Well
B-P_1_S1_D1000_B2	1
B-P_1_S1_D1000_B2	2
B-P_1_S1_D1000_B2	3
B-P_2_S1_D1000_B2	4
B-P_2_S1_D1000_B2	5
B-P_2_S1_D1000_B2	6
B-P_3_S1_D1000_B2	7
B-P_3_S1_D1000_B2	8
B-P_3_S1_D1000_B2	9
B-P_4_S1_D1000_B2	10
B-P_4_S1_D1000_B2	11
B-P_4_S1_D1000_B2	12
B-AMS2_1_S1_D1000_B2	13
B-AMS2_1_S1_D1000_B2	14
B-AMS2_1_S1_D1000_B2	15
B-AMS2_2_S1_D1000_B2	16
B-AMS2_2_S1_D1000_B2	17
B-AMS2_2_S1_D1000_B2	18
B-AMS2_3_S1_D1000_B2	19
B-AMS2_3_S1_D1000_B2	20
B-AMS2_3_S1_D1000_B2	21
FB-P_1_S1_D1000_B2	25
FB-P_1_S1_D1000_B2	26
FB-P_1_S1_D1000_B2	27
FB-P_2_S1_D1000_B2	28
FB-P_2_S1_D1000_B2	29
FB-P_2_S1_D1000_B2	30
FB-P_3_S1_D1000_B2	31
FB-P_3_S1_D1000_B2	32
FB-P_3_S1_D1000_B2	33
FB-P_4_S1_D1000_B2	34
FB-P_4_S1_D1000_B2	35
FB-P_4_S1_D1000_B2	36
FB-AMS2_1_S1_D1000_B2	37
FB-AMS2_1_S1_D1000_B2	38
FB-AMS2_1_S1_D1000_B2	39
FB-AMS2_2_S1_D1000_B2	40
FB-AMS2_2_S1_D1000_B2	41
FB-AMS2_2_S1_D1000_B2	42
FB-AMS2_3_S1_D1000_B2	43
FB-AMS2_3_S1_D1000_B2	44
FB-AMS2_3_S1_D1000_B2	45
