# Supplementary material for: Rapid exometabolome footprinting combined with multivariate statistics: A powerful tool for bioprocess optimization
Source: Eng Life Sci. 2024 Mar 5;25(2):2300222. doi: 10.1002/elsc.202300222 (PMC11842285; doi:10.1002/elsc.202300222)
Supplement: Supplementary file 2 — Supporting Information [file ELSC-25-2300222-s002.zip › Supplement-to-Reiter-et-al.-2023a-main/examples/Database/Development/Batches/trace_samples/allocation.xlsx]

## Sheet: Sheet1
Sample Name	Well
FB-P1_1_S1_D1000_B1	1
FB-P1_1_S1_D1000_B1	2
FB-P1_1_S1_D1000_B1	3
FB-P1_2_S1_D1000_B1	4
FB-P1_2_S1_D1000_B1	5
FB-P1_2_S1_D1000_B1	6
FB-P1_3_S1_D1000_B1	7
FB-P1_3_S1_D1000_B1	8
FB-P1_3_S1_D1000_B1	9
FB-P1_4_S1_D1000_B1	10
FB-P1_4_S1_D1000_B1	11
FB-P1_4_S1_D1000_B1	12
FB-P3_1_S1_D1000_B1	13
FB-P3_1_S1_D1000_B1	14
FB-P3_1_S1_D1000_B1	15
FB-P3_2_S1_D1000_B1	16
FB-P3_2_S1_D1000_B1	17
FB-P3_2_S1_D1000_B1	18
FB-P3_3_S1_D1000_B1	19
FB-P3_3_S1_D1000_B1	20
FB-P3_3_S1_D1000_B1	21
FB-P3_4_S1_D1000_B1	22
FB-P3_4_S1_D1000_B1	23
FB-P3_4_S1_D1000_B1	24
FB-P5_1_S1_D1000_B1	25
FB-P5_1_S1_D1000_B1	26
FB-P5_1_S1_D1000_B1	27
FB-P5_2_S1_D1000_B1	28
FB-P5_2_S1_D1000_B1	29
FB-P5_2_S1_D1000_B1	30
FB-P5_3_S1_D1000_B1	31
FB-P5_3_S1_D1000_B1	32
FB-P5_3_S1_D1000_B1	33
FB-P5_4_S1_D1000_B1	34
FB-P5_4_S1_D1000_B1	35
FB-P5_4_S1_D1000_B1	36
FB-P7_1_S1_D1000_B1	37
FB-P7_1_S1_D1000_B1	38
FB-P7_1_S1_D1000_B1	39
FB-P7_2_S1_D1000_B1	40
FB-P7_2_S1_D1000_B1	41
FB-P7_2_S1_D1000_B1	42
FB-P7_3_S1_D1000_B1	43
FB-P7_3_S1_D1000_B1	44
FB-P7_3_S1_D1000_B1	45
FB-P7_4_S1_D1000_B1	46
FB-P7_4_S1_D1000_B1	47
FB-P7_4_S1_D1000_B1	48
FB-P9_1_S1_D1000_B1	49
FB-P9_1_S1_D1000_B1	50
FB-P9_1_S1_D1000_B1	51
FB-P9_2_S1_D1000_B1	52
FB-P9_2_S1_D1000_B1	53
FB-P9_2_S1_D1000_B1	54
FB-P9_3_S1_D1000_B1	55
FB-P9_3_S1_D1000_B1	56
FB-P9_3_S1_D1000_B1	57
FB-P9_4_S1_D1000_B1	58
FB-P9_4_S1_D1000_B1	59
FB-P9_4_S1_D1000_B1	60
