# Supplementary material for: Rapid exometabolome footprinting combined with multivariate statistics: A powerful tool for bioprocess optimization
Source: Eng Life Sci. 2024 Mar 5;25(2):2300222. doi: 10.1002/elsc.202300222 (PMC11842285; doi:10.1002/elsc.202300222)
Supplement: Supplementary file 2 — Supporting Information [file ELSC-25-2300222-s002.zip › Supplement-to-Reiter-et-al.-2023a-main/examples/Database/Development/Projects/cgb/cgb/libraries.xlsx]

## Sheet: ion_library
compound_name	compound_id	mode	Q1 [m/z]	Q3 [m/z]	DP [V]	EP [V]	CE [V]	CXP [V]	dwelltime [ms]	reference	origin
ATP	C00002	Neg	506	79	90	10	106	1	50	IBG1	main
3-Phospho-D-glycerate	C00197	Neg	185	79	35	10	44	3	50	IBG1	main
L-Threonine	C00188	Pos	120	74	41	10	17	4	50	IBG1	main
L-Valine	C00183	Pos	118	72	41	10	5	4	50	IBG1	main
Citrate	C00158	Neg	191	87	35	10	26	7	50	IBG1	main
L-Asparagine	C00152	Pos	133	87	46	10	15	4	50	IBG1	main
(S)-Malate	C00149	Neg	133	115	45	10	16	5	50	IBG1	main
Maltose	C00208	Neg	341	179	40	10	20	7	150	IBG1	main
L-Proline	C00148	Pos	116	70	46	10	23	4	50	IBG1	main
3-Methyl-2-oxobutanoic acid	C00141	Neg	115	71	35	10	12	1	50	IBG1	main
L-Histidine	C00135	Pos	156	110	46	10	21	6	50	IBG1	main
IMP	C00130	Neg	347	79	55	10	56	1	50	IBG1	main
L-Leucine	C00123	Pos	132	86	36	10	17	4	50	IBG1	main
Fumarate	C00122	Neg	115	71	35	10	10	3	50	IBG1	main
D-Glyceraldehyde 3-phosphate	C00118	Neg	169	97	35	10	10	7	50	IBG1	main
GMP	C00144	Neg	362	79	55	10	82	13	50	IBG1	main
D-Ribose 5-phosphate	C00117	Neg	229	97	50	10	22	5	50	IBG1	main
Succinate semialdehyde	C00232	Neg	101	57	10	10	10	5	50	IBG1	main
Hypoxanthine	C00262	Neg	135	92	50	10	25	1	50	IBG1	main
O-Acetyl-L-serine	C00979	Pos	148	88	11	10	15	4	50	IBG1	main
Pantothenate	C00864	Neg	218	88	50	10	22	5	50	IBG1	main
D-Glucose 6-phosphate	C00668	Neg	259	79	50	10	41	5	50	IBG1	main
3',5'-Cyclic AMP	C00575	Neg	328	134	50	10	34	3	50	IBG1	main
Shikimate	C00493	Neg	173	93	50	10	20	5	50	IBG1	main
dTTP	C00459	Neg	481	159	45	10	42	5	50	IBG1	main
D-Gluconic acid	C00257	Neg	195	129	40	10	16	7	50	IBG1	main
cis-Aconitate	C00417	Neg	173	85	35	10	18	13	50	IBG1	main
D-Fructose 1,6-bisphosphate	C00354	Neg	339	79	60	10	70	5	50	IBG1	main
6-Phospho-D-gluconate	C00345	Neg	275	79	60	10	66	5	50	IBG1	main
Isocitrate	C00311	Neg	191	173	35	10	11	7	50	IBG1	main
Orotate	C00295	Neg	155	111	35	10	15	7	50	IBG1	main
D-Erythrose 4-phosphate	C00279	Neg	199	97	55	10	10	5	50	IBG1	main
L-Homoserine	C00263	Pos	120	74	41	10	17	4	50	IBG1	main
L-Isoleucine	C00407	Pos	132	86	36	10	17	4	50	IBG1	main
O-Phospho-L-serine	C01005	Neg	184	97	5	10	20	17	50	IBG1	main
Glycerone phosphate	C00111	Neg	169	97	35	10	14	7	50	IBG1	main
L-Cysteine	C00097	Pos	122	76	36	10	19	4	50	IBG1	main
Succinate	C00042	Neg	117	73	45	10	20	5	50	IBG1	main
L-Alanine	C00041	Pos	90	44	32	10	21	1	50	IBG1	main
Glycine	C00037	Pos	76	48	36	10	11	1	50	IBG1	main
Oxaloacetate	C00036	Neg	131	87	25	10	10	5	50	IBG1	main
D-Glucose	C00031	Neg	179	89	45	10	20	13	50	IBG1	main
2-Oxoglutarate	C00026	Neg	145	101	35	10	12	7	50	IBG1	main
GTP	C00044	Neg	522	79	55	10	100	13	50	IBG1	main
L-Glutamate	C00025	Pos	148	84	46	10	21	4	50	IBG1	main
AMP	C00020	Neg	346	79	70	10	62	5	50	IBG1	main
ADP	C00008	Neg	426	79	80	10	88	3	50	IBG1	main
NADP+	C00006	Neg	742	620	60	10	22	11	50	IBG1	main
NADPH	C00005	Neg	744	79	110	10	118	3	50	IBG1	main
NADH	C00004	Neg	664	79	110	10	120	3	50	IBG1	main
NAD+	C00003	Neg	662	540	50	10	22	9	50	IBG1	main
Pyruvate	C00022	Neg	87	43	30	10	12	1	50	IBG1	main
2-Oxobutanoate	C00109	Neg	101	57	40	10	12	9	50	IBG1	main
L-Lysine	C00047	Pos	147	130	41	10	15	10	50	IBG1	main
L-Aspartate	C00049	Pos	134	74	36	10	21	4	50	IBG1	main
D-Fructose 6-phosphate	C00085	Neg	259	97	50	10	17	5	50	IBG1	main
L-Tyrosine	C00082	Pos	182	136	46	10	19	6	50	IBG1	main
L-Phenylalanine	C00079	Pos	166	120	41	10	19	8	50	IBG1	main
L-Tryptophan	C00078	Pos	205	188	41	10	15	18	50	IBG1	main
L-Ornithine	C00077	Pos	133	70	20	10	25	5	50	IBG1	main
UTP	C00075	Neg	483	159	70	10	42	9	50	IBG1	main
Glyoxylate	C00048	Neg	73	45	45	10	14	1	50	IBG1	main
Phosphoenolpyruvate	C00074	Neg	167	79	35	10	20	5	50	IBG1	main
L-Serine	C00065	Pos	106	60	31	10	12	4	50	IBG1	main
L-Glutamine	C00064	Pos	147	84	46	10	23	4	50	IBG1	main
CTP	C00063	Neg	482	159	65	10	36	7	50	IBG1	main
L-Arginine	C00062	Pos	175	70	41	10	15	10	50	IBG1	main
FMN	C00061	Neg	455	79	80	10	98	11	50	IBG1	main
Formate	C00058	Neg	45	45	45	10	6	5	50	IBG1	main
L-Methionine	C00073	Pos	150	104	46	10	15	6	50	IBG1	main
alpha,alpha-Trehalose	C01083	Neg	341	179	40	10	20	7	50	IBG1	main
NAD+	C00003	Neg	662	79	45	10	108	11	50	IBG1
NAD+	C00003	Neg	662	159	45	10	66	7	50	IBG1
NADH	C00004	Neg	664	408	95	10	44	21	50	IBG1
NADH	C00004	Neg	664	159	95	10	68	5	50	IBG1
NADPH	C00005	Neg	744	159	155	10	72	7	50	IBG1
NADPH	C00005	Neg	744	134	155	10	76	3	50	IBG1
NADP+	C00006	Neg	742	79	45	10	126	3	50	IBG1
NADP+	C00006	Neg	742	408	45	10	46	9	50	IBG1
L-Glutamate	C00025	Pos	148	102	46	10	21	4	50	IBG1
2-Oxoglutarate	C00026	Neg	145	57	35	10	12	7	50	IBG1
GDP	C00035	Neg	442	79	65	10	88	1	50	IBG1
Glycine	C00037	Pos	76	30	36	10	11	1	50	IBG1
L-Lysine	C00047	Pos	147	84	41	10	15	10	50	IBG1
L-Aspartate	C00049	Pos	134	88	36	10	21	4	50	IBG1
L-Aspartate	C00049	Pos	134	70	36	10	21	4	50	IBG1
L-Aspartate	C00049	Pos	134	46	36	10	21	4	50	IBG1
L-Arginine	C00062	Pos	175	60	41	10	15	10	50	IBG1
L-Arginine	C00062	Pos	175	116	41	10	15	10	50	IBG1
L-Arginine	C00062	Pos	175	130	41	10	15	10	50	IBG1
L-Arginine	C00062	Pos	175	158	41	10	15	10	50	IBG1
CTP	C00063	Neg	482	79	60	10	36	7	50	IBG1
CTP	C00063	Neg	482	384	60	10	36	9	50	IBG1
L-Glutamine	C00064	Pos	147	130	46	10	23	4	50	IBG1
L-Glutamine	C00064	Pos	147	56	46	10	23	4	50	IBG1
L-Serine	C00065	Pos	106	88	31	10	12	4	50	IBG1
L-Methionine	C00073	Pos	150	133	46	10	15	6	50	IBG1
L-Methionine	C00073	Pos	150	56	46	10	15	6	50	IBG1
L-Methionine	C00073	Pos	150	102	46	10	15	6	50	IBG1
L-Methionine	C00073	Pos	150	61	46	10	15	6	50	IBG1
UTP	C00075	Neg	483	79	80	10	96	1	50	IBG1
UTP	C00075	Neg	483	385	80	10	26	9	50	IBG1
L-Tryptophan	C00078	Pos	205	146	41	10	15	18	50	IBG1
L-Phenylalanine	C00079	Pos	166	103	41	10	19	8	50	IBG1
L-Tyrosine	C00082	Pos	182	123	46	10	19	6	50	IBG1
L-Tyrosine	C00082	Pos	182	165	46	10	19	6	50	IBG1
L-Tyrosine	C00082	Pos	182	119	46	10	19	6	50	IBG1
L-Tyrosine	C00082	Pos	182	147	46	10	19	6	50	IBG1
L-Tyrosine	C00082	Pos	182	91	46	10	19	6	50	IBG1
Malonyl-CoA	C00083	Neg	852	79	120	10	100	15	50	IBG1
Malonyl-CoA	C00083	Neg	852	158	120	10	100	15	50	IBG1
Malonyl-CoA	C00083	Neg	852	134	120	10	100	15	50	IBG1
L-Cysteine	C00097	Pos	122	105	36	10	19	4	50	IBG1
L-Cysteine	C00097	Pos	122	86	36	10	19	4	50	IBG1
beta-Alanine	C00099	Neg	88	59	45	10	14	9	50	IBG1
beta-Alanine	C00099	Neg	88	71	45	10	14	1	50	IBG1
beta-Alanine	C00099	Neg	88	60	45	10	14	1	50	IBG1
Tetrahydrofolate	C00101	Pos	446	299	86	10	27	20	50	IBG1
Tetrahydrofolate	C00101	Pos	446	166	86	10	59	16	50	IBG1
Tetrahydrofolate	C00101	Pos	446	120	86	10	59	10	50	IBG1
Uracil	C00106	Neg	111	42	40	10	24	1	50	IBG1
Uracil	C00106	Neg	111	67	40	10	16	3	50	IBG1
Uracil	C00106	Neg	111	83	40	10	14	15	50	IBG1
Uracil	C00106	Neg	111	80	40	10	26	13	50	IBG1
Glycerone phosphate	C00111	Neg	169	79	35	10	14	7	50	IBG1
D-Ribose 5-phosphate	C00117	Neg	229	79	50	10	22	5	50	IBG1
D-Ribose 5-phosphate	C00117	Neg	229	139	50	10	22	5	50	IBG1
L-Leucine	C00123	Pos	132	44	36	10	17	4	50	IBG1
L-Leucine	C00123	Pos	132	30	36	10	17	4	50	IBG1
IMP	C00130	Neg	347	97	80	10	34	3	50	IBG1
IMP	C00130	Neg	347	135	80	10	44	25	50	IBG1
L-Histidine	C00135	Pos	156	83	46	10	21	6	50	IBG1
L-Histidine	C00135	Pos	156	93	46	10	21	6	50	IBG1
L-Histidine	C00135	Pos	156	95	46	10	21	6	50	IBG1
myo-Inositol	C00137	Neg	179	161	80	10	16	7	50	IBG1
myo-Inositol	C00137	Neg	179	87	80	10	22	1	50	IBG1
myo-Inositol	C00137	Neg	179	99	80	10	22	1	50	IBG1
Adenine	C00147	Pos	136	119	76	10	31	6	50	IBG1
L-Asparagine	C00152	Pos	133	74	46	10	15	4	50	IBG1
L-Asparagine	C00152	Pos	133	116	46	10	15	4	50	IBG1
L-Asparagine	C00152	Pos	133	88	46	10	15	4	50	IBG1
Citrate	C00158	Neg	191	111	35	10	26	7	50	IBG1
Citrate	C00158	Neg	191	85	35	10	26	7	50	IBG1
Citrate	C00158	Neg	191	67	35	10	26	7	50	IBG1
Citrate	C00158	Neg	191	57	35	10	26	7	50	IBG1
Citrate	C00158	Neg	191	43	35	10	26	7	50	IBG1
Benzoate	C00180	Neg	121	77	45	10	18	11	50	IBG1
Benzoate	C00180	Neg	121	93	45	10	20	5	50	IBG1
L-Threonine	C00188	Pos	120	56	41	10	17	4	50	IBG1
L-Threonine	C00188	Pos	120	102	41	10	17	4	50	IBG1
L-Threonine	C00188	Pos	120	84	41	10	17	4	50	IBG1
D-Glucuronate	C00191	Neg	193	113	35	10	16	5	50	IBG1
D-Glucuronate	C00191	Neg	193	73	35	10	20	11	50	IBG1
D-Glucuronate	C00191	Neg	193	131	35	10	14	5	50	IBG1
D-Gluconic acid	C00257	Neg	195	75	50	10	24	3	50	IBG1
D-Gluconic acid	C00257	Neg	195	99	50	10	20	15	50	IBG1
D-Gluconic acid	C00257	Neg	195	87	50	10	22	3	50	IBG1
L-Homoserine	C00263	Pos	120	56	41	10	17	4	50	IBG1
L-Homoserine	C00263	Pos	120	44	41	10	17	4	50	IBG1
Isocitrate	C00311	Neg	191	111	35	10	11	7	50	IBG1
L-Citrulline	C00327	Pos	176	159	20	10	12	5	50	IBG1
L-Isoleucine	C00407	Pos	132	69	36	10	17	4	50	IBG1
L-Isoleucine	C00407	Pos	132	44	36	10	17	4	50	IBG1
cis-Aconitate	C00417	Neg	173	129	35	10	18	13	50	IBG1
cis-Aconitate	C00417	Neg	173	111	35	10	18	13	50	IBG1
cis-Aconitate	C00417	Neg	173	41	35	10	18	13	50	IBG1
dTTP	C00459	Neg	481	79	75	10	82	1	50	IBG1
dTTP	C00459	Neg	481	257	75	10	42	21	50	IBG1
Shikimate	C00493	Neg	173	73	50	10	20	5	50	IBG1
Shikimate	C00493	Neg	173	83	50	10	20	5	50	IBG1
Shikimate	C00493	Neg	173	111	50	10	20	5	50	IBG1
Shikimate	C00493	Neg	173	137	50	10	20	5	50	IBG1
3',5'-Cyclic AMP	C00575	Neg	328	79	50	10	56	5	50	IBG1
3',5'-Cyclic AMP	C00575	Neg	328	107	50	10	64	3	50	IBG1
O-Acetyl-L-serine	C00979	Pos	148	106	11	10	15	4	50	IBG1
O-Acetyl-L-serine	C00979	Pos	148	60	11	10	15	4	50	IBG1
O-Acetyl-L-serine	C00979	Pos	148	70	11	10	15	4	50	IBG1
O-Phospho-L-serine	C01005	Neg	184	79	5	10	40	13	50	IBG1
O-Phospho-L-serine	C01005	Neg	184	63	5	10	98	9	50	IBG1
CoA	C00010	Pos	768	261	89	10	29	4	8	10.1021/acs.analchem.6b03731
CoA	C00010	Neg	766	408	89	10	37	4	8	10.1021/acs.analchem.6b03731
UDP	C00015	Neg	403	79	60	10	69	4	8	10.1021/acs.analchem.6b03731
UDP	C00015	Neg	403	305	60	10	15	4	8	10.1021/acs.analchem.6b03731
FAD	C00016	Pos	786	348	91	10	24	4	8	10.1021/acs.analchem.6b03731
Pyridoxal phosphate	C00018	Neg	246	97	47	10	30	4	8	10.1021/acs.analchem.6b03731
S-Adenosyl-L-methionine	C00019	Pos	399	250	59	10	13	4	8	10.1021/acs.analchem.6b03731
S-Adenosyl-L-homocysteine	C00021	Pos	385	136	58	10	19	4	8	10.1021/acs.analchem.6b03731
UDP-glucose	C00029	Neg	565	323	73	10	23	4	8	10.1021/acs.analchem.6b03731
UDP-N-acetyl-alpha-D-glucosamine	C00043	Neg	606	385	76	10	29	4	8	10.1021/acs.analchem.6b03731
Glutathione	C00051	Pos	308	76	52	10	29	4	8	10.1021/acs.analchem.6b03731
Glutathione	C00051	Pos	308	162	52	10	19	4	8	10.1021/acs.analchem.6b03731
Adenosine 3',5'-bisphosphate	C00054	Neg	426	79	61	10	40	4	8	10.1021/acs.analchem.6b03731
CMP	C00055	Pos	324	112	53	10	33	4	8	10.1021/acs.analchem.6b03731
CMP	C00055	Neg	322	79	75	10	62	4	10	10.1016/j.chroma.2009.11.051
CMP	C00055	Neg	322	97	53	10	28	4	8	10.1021/acs.analchem.6b03731
Thiamin diphosphate	C00068	Neg	423	79	61	10	30	4	8	10.1021/acs.analchem.6b03731
Ascorbate	C00072	Neg	175	71	41	10	12	4		10.1021/acs.analchem.6b00355
Ascorbate	C00072	Neg	175	87	93	10	19	10	3	10.1038/nprot.2012.024
ITP	C00081	Neg	507	409	68	10	30	4	8	10.1021/acs.analchem.6b03731
UMP	C00105	Pos	325	97	53	10	17	4	8	10.1021/acs.analchem.6b03731
UMP	C00105	Neg	328	134	85	10	36	4	10	10.1016/j.chroma.2009.11.051
UMP	C00105	Neg	323	79	53	10	41	4	8	10.1021/acs.analchem.6b03731
5-Phospho-alpha-D-ribose 1-diphosphate	C00119	Neg	389	291	58	10	18	4	8	10.1021/acs.analchem.6b03731
5-Phospho-alpha-D-ribose 1-diphosphate	C00119	Pos	391	149	59	10	17	4	8	10.1021/acs.analchem.6b03731
5-Phospho-alpha-D-ribose 1-diphosphate	C00119	Neg	389	79	58	10	25	4	8	10.1021/acs.analchem.6b03731
Biotin	C00120	Pos	245	227	47	10	18	4	8	10.1021/acs.analchem.6b03731
Biotin	C00120	Pos	245	97	46	10	43	4	10	10.1016/j.chroma.2009.11.051
Glutathione disulfide	C00127	Pos	613	231	77	10	30	4	8	10.1021/acs.analchem.6b03731
Glutathione disulfide	C00127	Pos	613	355	77	10	25	4	8	10.1021/acs.analchem.6b03731
Isopentenyl diphosphate	C00129	Neg	245	79	47	10	40	4	8	10.1021/acs.analchem.6b03731
Isopentenyl diphosphate	C00129	Pos	247	69	47	10	40	4	8	10.1021/acs.analchem.6b03731
Putrescine	C00134	Pos	89	72	34	10	10	4	8	10.1021/acs.analchem.6b03731
Nicotinamide	C00153	Pos	123	80	37	10	20	4	8	10.1021/acs.analchem.6b03731
L-Homocysteine	C00155	Pos	136	90	38	10	10	4	8	10.1021/acs.analchem.6b03731
4-Hydroxybenzoate	C00156	Neg	137	93	38	10	21	4	8	10.1021/acs.analchem.6b03731
Glycolate	C00160	Neg	75	47	33	10	14	4	8	10.1021/acs.analchem.6b03731
Phenylpyruvate	C00166	Pos	165	95	40	10	13	4	8	10.1021/acs.analchem.6b03731
UDP-glucuronate	C00167	Neg	579	403	74	10	24	4	8	10.1021/acs.analchem.6b03731
Carbamoyl phosphate	C00169	Neg	140	79	38	10	21	4	8	10.1021/acs.analchem.6b03731
5'-Methylthioadenosine	C00170	Pos	298	136	51	10	19	4	8	10.1021/acs.analchem.6b03731
(S)-Lactate	C00186	Neg	89	43	34	10	16	4	8	10.1021/acs.analchem.6b03731
Adenosine	C00212	Pos	268	136	48	10	27	4	8	10.1021/acs.analchem.6b03731
4-Methyl-2-oxopentanoate	C00233	Pos	131	100	37	10	9	4	8	10.1021/acs.analchem.6b03731
dCMP	C00239	Pos	308	112	52	10	16	4	8	10.1021/acs.analchem.6b03731
dCMP	C00239	Neg	306	79	70	10	56	4	10	10.1016/j.chroma.2009.11.051
dCMP	C00239	Neg	306	195	52	10	23	4	8	10.1021/acs.analchem.6b03731
Taurine	C00245	Neg	124	80	37	10	16	4	8	10.1021/acs.analchem.6b03731
Nicotinate	C00253	Pos	122	78	37	10	28	4	3	10.1021/acs.analchem.6b00355
Nicotinate	C00253	Neg	122	78	93	10	16	10	3	10.1038/nprot.2012.024
Nicotinate	C00253	Pos	124	80	37	10	25	4	8	10.1021/acs.analchem.6b03731
Riboflavin	C00255	Pos	170	134	40	10	22	4	8	10.1021/acs.analchem.6b03731
Riboflavin	C00255	Pos	377	243	57	10	24	4	8	10.1021/acs.analchem.6b03731
D-Mannose 6-phosphate	C00275	Neg	259	79	45	10	46	4	10	10.1016/j.chroma.2009.11.051
dGTP	C00286	Neg	506	159	68	10	30	4	8	10.1021/acs.analchem.6b03731
Spermidine	C00315	Pos	146	72	39	10	17	4	8	10.1021/acs.analchem.6b03731
Spermidine	C00315	Pos	146	112	39	10	13	4	8	10.1021/acs.analchem.6b03731
Deoxyguanosine	C00330	Pos	268	152	48	10	20	4	8	10.1021/acs.analchem.6b03731
4-Aminobutanoate	C00334	Pos	104	69	35	10	37	4	8	10.1021/acs.analchem.6b03731
4-Aminobutanoate	C00334	Pos	104	87	75	10	10	4	100	10.1016/j.ab.2015.01.002
Geranyl diphosphate	C00341	Neg	313	79	52	10	13	4		10.1021/acs.analchem.6b00355
D-Glucosamine 6-phosphate	C00352	Pos	260	126	93	10	17	10	3	10.1038/nprot.2012.024
dTDP	C00363	Neg	401	159	59	10	29	4	8	10.1021/acs.analchem.6b03731
dTDP	C00363	Neg	401	79	65	10	78	4	10	10.1016/j.chroma.2009.11.051
dTMP	C00364	Neg	321	195	65	10	24	4	8	10.1021/acs.analchem.6b03731
dTMP	C00364	Pos	323	81	53	10	17	4	8	10.1021/acs.analchem.6b03731
dUMP	C00365	Neg	307	195	52	10	15	4	8	10.1021/acs.analchem.6b03731
dUMP	C00365	Pos	309	81	52	10	11	4	8	10.1021/acs.analchem.6b03731
Thiamine	C00378	Pos	266	122	48	10	30	4	8	10.1021/acs.analchem.6b03731
Cytosine	C00380	Pos	112	95	36	10	17	4	8	10.1021/acs.analchem.6b03731
Mannitol	C00392	Neg	181	101	41	10	14	4		10.1016/j.chroma.2012.02.010
Dihydrofolate	C00415	Pos	444	178	63	10	30	4	8	10.1021/acs.analchem.6b03731
5-Methyltetrahydrofolate	C00440	Pos	460	313	64	10	20	4	8	10.1021/acs.analchem.6b03731
alpha-D-Galactose 1-phosphate	C00446	Neg	259	79	50	10	46	4	10	10.1016/j.chroma.2009.11.051
trans,trans-Farnesyl diphosphate	C00448	Neg	381	79	93	10	23	10	3	10.1038/nprot.2012.024
dCTP	C00458	Neg	466	159	65	10	30	4	8	10.1021/acs.analchem.6b03731
dCTP	C00458	Neg	466	79	55	10	82	4	10	10.1016/j.chroma.2009.11.051
dUTP	C00460	Neg	467	159	65	10	25	4	8	10.1021/acs.analchem.6b03731
dUTP	C00460	Neg	467	79	60	10	90	4	10	10.1016/j.chroma.2009.11.051
Glutarate	C00489	Neg	131	87	25	10	18	4	10	10.1016/j.chroma.2009.11.051
ADP-glucose	C00498	Neg	588	346	75	10	22	4	8	10.1021/acs.analchem.6b03731
4-Aminobenzoate	C00568	Neg	136	92	38	10	16	4	8	10.1021/acs.analchem.6b03731
N-Acetyl-L-glutamate	C00624	Pos	190	130	42	10	8	4		10.1021/acs.analchem.6b00355
N-Acetyl-L-glutamate	C00624	Pos	190	84	93	10	24	10	3	10.1038/nprot.2012.024
Xanthosine 5'-phosphate	C00655	Pos	365	97	56	10	11	4	8	10.1021/acs.analchem.6b03731
Xanthosine 5'-phosphate	C00655	Neg	363	79	55	10	66	4	10	10.1016/j.chroma.2009.11.051
meso-2,6-Diaminoheptanedioate	C00680	Pos	191	128	42	10	13	4	8	10.1021/acs.analchem.6b03731
Creatinine	C00791	Pos	114	86	36	10	5	4		10.1021/acs.analchem.6b00355
Creatinine	C00791	Pos	114	44	93	10	19	10	3	10.1038/nprot.2012.024
dTDP-glucose	C00842	Neg	563	321	73	10	34	4	8	10.1021/acs.analchem.6b03731
L-Histidinol	C00860	Pos	142	95	38	10	21	4	8	10.1021/acs.analchem.6b03731
L-Histidinol	C00860	Neg	140	138	38	10	15	4	8	10.1021/acs.analchem.6b03731
D-Alanyl-D-alanine	C00993	Pos	161	44	40	10	13	4	8	10.1021/acs.analchem.6b03731
Thiamin monophosphate	C01081	Pos	346	122	55	10	20	4	8	10.1021/acs.analchem.6b03731
Thiamin monophosphate	C01081	Pos	346	123	51	10	10	4	10	10.1016/j.chroma.2009.11.051
Orotidine 5'-phosphate	C01103	Neg	367	323	57	10	16	4	8	10.1021/acs.analchem.6b03731
Orotidine 5'-phosphate	C01103	Pos	369	157	57	10	10	4	8	10.1021/acs.analchem.6b03731
Orotidine 5'-phosphate	C01103	Pos	369	44	57	10	40	4	8	10.1021/acs.analchem.6b03731
Orotidine 5'-phosphate	C01103	Neg	367	155	57	10	10	4	8	10.1021/acs.analchem.6b03731
3-(4-Hydroxyphenyl)pyruvate	C01179	Neg	179	107	41	10	11	4	8	10.1021/acs.analchem.6b03731
Cys-Gly	C01419	Pos	179	59	41	10	40	4	8	10.1021/acs.analchem.6b03731
Cys-Gly	C01419	Pos	179	76	41	10	20	4	8	10.1021/acs.analchem.6b03731
Cys-Gly	C01419	Neg	177	74	41	10	20	4	8	10.1021/acs.analchem.6b03731
Cys-Gly	C01419	Neg	177	33	41	10	40	4	8	10.1021/acs.analchem.6b03731
5-Oxoproline	C01879	Pos	130	113	37	10	20	4	8	10.1021/acs.analchem.6b03731
DL-Glycerol 1-phosphate	C03189	Neg	171	79	41	10	15	4	8	10.1021/acs.analchem.6b03731
Folinic acid	C03479	Pos	474	327	65	10	20	4	8	10.1021/acs.analchem.6b03731
Quinolinate	C03722	Neg	166	122	40	10	5	4	8	10.1021/acs.analchem.6b03731
1-(5'-Phosphoribosyl)-5-amino-4-imidazolecarboxamide	C04677	Neg	337	79	54	10	40	4	8	10.1021/acs.analchem.6b03731
(R)-Lipoate	C16241	Neg	205	171	93	10	13	10	3	10.1038/nprot.2012.024
Thiocyanate	C01755	Neg	58	58	10	10	5	4	50	inorganic
Orthophosphate	C00009	Neg	97	79	35	10	10	4	50	predicted
Diphosphate	C00013	Neg	177	79	41	10	20	4	50	predicted
Diphosphate	C00013	Neg	177	159	41	10	20	4	50	predicted
Diphosphate	C00013	Neg	177	97	41	10	20	4	50	predicted
UDP-alpha-D-galactose	C00052	Neg	565	159	73	10	40	4	50	predicted
UDP-alpha-D-galactose	C00052	Neg	565	79	73	10	40	4	50	predicted
UDP-alpha-D-galactose	C00052	Neg	565	111	73	10	40	4	50	predicted
UDP-alpha-D-galactose	C00052	Neg	565	143	73	10	40	4	50	predicted
UDP-alpha-D-galactose	C00052	Neg	565	145	73	10	40	4	50	predicted
UDP-alpha-D-galactose	C00052	Neg	565	42	73	10	40	4	50	predicted
D-Glucose 6-phosphate	C00092	Neg	259	79	48	10	20	4	50	predicted
D-Glucose 6-phosphate	C00092	Neg	259	97	48	10	20	4	50	predicted
sn-Glycerol 3-phosphate	C00093	Neg	171	79	41	10	20	4	50	predicted
sn-Glycerol 3-phosphate	C00093	Neg	171	97	41	10	20	4	50	predicted
D-Fructose	C00095	Neg	179	161	41	10	20	4	50	predicted
D-Fructose	C00095	Neg	179	149	41	10	20	4	50	predicted
D-Fructose	C00095	Neg	179	131	41	10	20	4	50	predicted
D-Fructose	C00095	Neg	179	45	41	10	20	4	50	predicted
D-Fructose	C00095	Neg	179	43	41	10	20	4	50	predicted
D-Fructose	C00095	Neg	179	147	41	10	20	4	50	predicted
Anthranilate	C00108	Neg	136	92	38	10	20	4	50	predicted
Glycerol	C00116	Neg	91	73	34	10	10	4	50	predicted
Glycerol	C00116	Neg	91	61	34	10	10	4	50	predicted
D-Ribose	C00121	Neg	149	131	39	10	20	4	50	predicted
5,10-Methylenetetrahydrofolate	C00143	Neg	456	42	64	10	40	4	50	predicted
5,10-Methylenetetrahydrofolate	C00143	Neg	456	372	64	10	40	4	50	predicted
5,10-Methylenetetrahydrofolate	C00143	Neg	456	41	64	10	40	4	50	predicted
5,10-Methylenetetrahydrofolate	C00143	Neg	456	59	64	10	40	4	50	predicted
Hydroxypyruvate	C00168	Neg	103	85	35	10	20	4	50	predicted
Hydroxypyruvate	C00168	Neg	103	57	35	10	20	4	50	predicted
Hydroxypyruvate	C00168	Neg	103	59	35	10	20	4	50	predicted
Hydroxypyruvate	C00168	Neg	103	73	35	10	20	4	50	predicted
Adenylyl sulfate	C00224	Neg	426	79	61	10	40	4	50	predicted
Adenylyl sulfate	C00224	Neg	426	63	61	10	40	4	50	predicted
Adenylyl sulfate	C00224	Neg	426	134	61	10	40	4	50	predicted
Adenylyl sulfate	C00224	Neg	426	159	61	10	40	4	50	predicted
Adenylyl sulfate	C00224	Neg	426	81	61	10	40	4	50	predicted
Adenylyl sulfate	C00224	Neg	426	105	61	10	40	4	50	predicted
3,4-Dihydroxybenzoate	C00230	Neg	153	109	39	10	20	4	50	predicted
Dimethylallyl diphosphate	C00235	Neg	245	159	47	10	20	4	50	predicted
Dimethylallyl diphosphate	C00235	Neg	245	79	47	10	20	4	50	predicted
Dimethylallyl diphosphate	C00235	Neg	245	81	47	10	20	4	50	predicted
Dimethylallyl diphosphate	C00235	Neg	245	177	47	10	20	4	50	predicted
Pyridoxal	C00250	Neg	166	136	40	10	20	4	50	predicted
Pyridoxal	C00250	Neg	166	108	40	10	20	4	50	predicted
Pyridoxal	C00250	Neg	166	148	40	10	20	4	50	predicted
Geranylgeranyl diphosphate	C00353	Neg	449	79	63	10	40	4	50	predicted
Geranylgeranyl diphosphate	C00353	Neg	449	97	63	10	40	4	50	predicted
5-Aminolevulinate	C00430	Neg	130	59	37	10	20	4	50	predicted
5-Aminolevulinate	C00430	Neg	130	86	37	10	20	4	50	predicted
5-Aminolevulinate	C00430	Neg	130	56	37	10	20	4	50	predicted
5-Aminolevulinate	C00430	Neg	130	58	37	10	20	4	50	predicted
Nicotinamide D-ribonucleotide	C00455	Neg	333	79	54	10	40	4	50	predicted
Nicotinamide D-ribonucleotide	C00455	Neg	333	81	54	10	40	4	50	predicted
Nicotinamide D-ribonucleotide	C00455	Neg	333	97	54	10	40	4	50	predicted
Nicotinamide D-ribonucleotide	C00455	Neg	333	99	54	10	40	4	50	predicted
Biliverdin	C00500	Neg	582	42	74	10	40	4	50	predicted
Biliverdin	C00500	Neg	582	59	74	10	40	4	50	predicted
(R)-Pantoate	C00522	Neg	147	117	39	10	20	4	50	predicted
(R)-Pantoate	C00522	Neg	147	73	39	10	20	4	50	predicted
(R)-Pantoate	C00522	Neg	147	71	39	10	20	4	50	predicted
(R)-Pantoate	C00522	Neg	147	85	39	10	20	4	50	predicted
(R)-Pantoate	C00522	Neg	147	103	39	10	20	4	50	predicted
(R)-Pantoate	C00522	Neg	147	129	39	10	20	4	50	predicted
Triphosphate	C00536	Neg	257	63	48	10	20	4	50	predicted
Triphosphate	C00536	Neg	257	79	48	10	20	4	50	predicted
Triphosphate	C00536	Neg	257	81	48	10	20	4	50	predicted
Triphosphate	C00536	Neg	257	239	48	10	20	4	50	predicted
Triphosphate	C00536	Neg	257	143	48	10	20	4	50	predicted
4-Aminobutyraldehyde	C00555	Pos	88	71	34	10	10	4	50	predicted
4-Aminobutyraldehyde	C00555	Pos	88	70	34	10	10	4	50	predicted
4-Aminobutyraldehyde	C00555	Pos	88	53	34	10	10	4	50	predicted
2,5-Dihydroxybenzoate	C00628	Neg	153	109	39	10	20	4	50	predicted
XTP	C00700	Neg	523	79	69	10	40	4	50	predicted
XTP	C00700	Neg	523	151	69	10	40	4	50	predicted
XTP	C00700	Neg	523	42	69	10	40	4	50	predicted
XTP	C00700	Neg	523	159	69	10	40	4	50	predicted
Dihydropteroate	C00921	Neg	313	269	52	10	20	4	50	predicted
Dihydropteroate	C00921	Neg	313	136	52	10	20	4	50	predicted
Dihydropteroate	C00921	Neg	313	92	52	10	20	4	50	predicted
Dihydropteroate	C00921	Neg	313	295	52	10	20	4	50	predicted
Dihydropteroate	C00921	Neg	313	226	52	10	20	4	50	predicted
alpha-D-Galactose	C00984	Neg	179	161	41	10	20	4	50	predicted
alpha-D-Galactose	C00984	Neg	179	73	41	10	20	4	50	predicted
alpha-D-Galactose	C00984	Neg	179	59	41	10	20	4	50	predicted
alpha-D-Galactose	C00984	Neg	179	133	41	10	20	4	50	predicted
2-Phosphoglycolate	C00988	Neg	155	79	39	10	20	4	50	predicted
2-Phosphoglycolate	C00988	Neg	155	63	39	10	20	4	50	predicted
Hydroxymethylbilane	C01024	Neg	854	791	96	10	40	4	50	predicted
Hydroxymethylbilane	C01024	Neg	854	805	96	10	40	4	50	predicted
Hydroxymethylbilane	C01024	Neg	854	59	96	10	40	4	50	predicted
Hydroxymethylbilane	C01024	Neg	854	807	96	10	40	4	50	predicted
(R)-2-Hydroxyglutarate	C01087	Neg	147	103	39	10	20	4	50	predicted
(R)-2-Hydroxyglutarate	C01087	Neg	147	101	39	10	20	4	50	predicted
(R)-2-Hydroxyglutarate	C01087	Neg	147	85	39	10	20	4	50	predicted
(R)-2-Hydroxyglutarate	C01087	Neg	147	129	39	10	20	4	50	predicted
(R)-2-Hydroxyglutarate	C01087	Neg	147	73	39	10	20	4	50	predicted
(R)-2-Hydroxyglutarate	C01087	Neg	147	57	39	10	20	4	50	predicted
(R)-2-Hydroxyglutarate	C01087	Neg	147	59	39	10	20	4	50	predicted
beta-D-Glucose 6-phosphate	C01172	Neg	259	79	48	10	20	4	50	predicted
beta-D-Glucose 6-phosphate	C01172	Neg	259	97	48	10	20	4	50	predicted
5-O-(1-Carboxyvinyl)-3-phosphoshikimate	C01269	Neg	323	79	53	10	40	4	50	predicted
5-O-(1-Carboxyvinyl)-3-phosphoshikimate	C01269	Neg	323	97	53	10	40	4	50	predicted
5-O-(1-Carboxyvinyl)-3-phosphoshikimate	C01269	Neg	323	87	53	10	40	4	50	predicted
4-Amino-5-hydroxymethyl-2-methylpyrimidine	C01279	Pos	140	122	38	10	20	4	50	predicted
4-Amino-5-hydroxymethyl-2-methylpyrimidine	C01279	Pos	140	110	38	10	20	4	50	predicted
6-(Hydroxymethyl)-7,8-dihydropterin	C01300	Neg	194	164	42	10	20	4	50	predicted
6-(Hydroxymethyl)-7,8-dihydropterin	C01300	Neg	194	151	42	10	20	4	50	predicted
Resorcinol	C01751	Neg	109	81	35	10	20	4	50	predicted
Dethiobiotin	C01909	Neg	213	42	44	10	20	4	50	predicted
Dethiobiotin	C01909	Neg	213	169	44	10	20	4	50	predicted
Dethiobiotin	C01909	Neg	213	170	44	10	20	4	50	predicted
Dethiobiotin	C01909	Neg	213	44	44	10	20	4	50	predicted
Protoporphyrin	C02191	Neg	562	59	72	10	40	4	50	predicted
Protoporphyrin	C02191	Neg	562	41	72	10	40	4	50	predicted
Protoporphyrin	C02191	Neg	562	545	72	10	40	4	50	predicted
Benzene-1,2,4-triol	C02814	Neg	125	97	37	10	20	4	50	predicted
Dimethylbenzimidazole	C03114	Pos	147	120	39	10	20	4	50	predicted
Coproporphyrinogen III	C03263	Neg	660	59	81	10	40	4	50	predicted
Coproporphyrinogen III	C03263	Neg	660	41	81	10	40	4	50	predicted
Coproporphyrinogen III	C03263	Neg	660	613	81	10	40	4	50	predicted
Coproporphyrinogen III	C03263	Neg	660	569	81	10	40	4	50	predicted
Coproporphyrinogen III	C03263	Neg	660	597	81	10	40	4	50	predicted
Coproporphyrinogen III	C03263	Neg	660	571	81	10	40	4	50	predicted
Aminoimidazole ribotide	C03373	Neg	294	79	51	10	20	4	50	predicted
Aminoimidazole ribotide	C03373	Neg	294	82	51	10	20	4	50	predicted
Aminoimidazole ribotide	C03373	Neg	294	55	51	10	20	4	50	predicted
Aminoimidazole ribotide	C03373	Neg	294	97	51	10	20	4	50	predicted
1,4-Dihydroxy-2-naphthoate	C03657	Neg	203	159	43	10	20	4	50	predicted
5-(2-Hydroxyethyl)-4-methylthiazole	C04294	Pos	144	126	38	10	20	4	50	predicted
(2R,3S)-3-Isopropylmalate	C04411	Neg	175	101	41	10	20	4	50	predicted
(2R,3S)-3-Isopropylmalate	C04411	Neg	175	131	41	10	20	4	50	predicted
(2R,3S)-3-Isopropylmalate	C04411	Neg	175	73	41	10	20	4	50	predicted
(2R,3S)-3-Isopropylmalate	C04411	Neg	175	75	41	10	20	4	50	predicted
(2R,3S)-3-Isopropylmalate	C04411	Neg	175	55	41	10	20	4	50	predicted
(2R,3S)-3-Isopropylmalate	C04411	Neg	175	85	41	10	20	4	50	predicted
(2R,3S)-3-Isopropylmalate	C04411	Neg	175	87	41	10	20	4	50	predicted
(2R,3S)-3-Isopropylmalate	C04411	Neg	175	57	41	10	20	4	50	predicted
(2R,3S)-3-Isopropylmalate	C04411	Neg	175	83	41	10	20	4	50	predicted
N-Succinyl-2-L-amino-6-oxoheptanedioate	C04462	Neg	288	244	50	10	20	4	50	predicted
N-Succinyl-2-L-amino-6-oxoheptanedioate	C04462	Neg	288	226	50	10	20	4	50	predicted
N-Succinyl-2-L-amino-6-oxoheptanedioate	C04462	Neg	288	198	50	10	20	4	50	predicted
N-Succinyl-2-L-amino-6-oxoheptanedioate	C04462	Neg	288	270	50	10	20	4	50	predicted
N-Acetyl-alpha-D-glucosamine 1-phosphate	C04501	Neg	300	79	51	10	20	4	50	predicted
N-Acetyl-alpha-D-glucosamine 1-phosphate	C04501	Neg	300	58	51	10	20	4	50	predicted
N-Acetyl-alpha-D-glucosamine 1-phosphate	C04501	Neg	300	97	51	10	20	4	50	predicted
1-(5'-Phosphoribosyl)-5-formamido-4-imidazolecarboxamide	C04734	Neg	365	79	56	10	40	4	50	predicted
1-(5'-Phosphoribosyl)-5-formamido-4-imidazolecarboxamide	C04734	Neg	365	123	56	10	40	4	50	predicted
1-(5'-Phosphoribosyl)-5-formamido-4-imidazolecarboxamide	C04734	Neg	365	97	56	10	40	4	50	predicted
6-Hydroxymethyl-7,8-dihydropterin diphosphate	C04807	Neg	354	79	56	10	40	4	50	predicted
6-Hydroxymethyl-7,8-dihydropterin diphosphate	C04807	Neg	354	97	56	10	40	4	50	predicted
5'-Deoxyadenosine	C05198	Pos	252	136	47	10	20	4	50	predicted
beta-D-Ribopyranose	C08353	Neg	149	131	39	10	20	4	50	predicted
beta-D-Ribopyranose	C08353	Neg	149	59	39	10	20	4	50	predicted
4-(Cytidine 5'-diphospho)-2-C-methyl-D-erythritol	C11435	Neg	520	159	69	10	40	4	50	predicted
4-(Cytidine 5'-diphospho)-2-C-methyl-D-erythritol	C11435	Neg	520	79	69	10	40	4	50	predicted
4-(Cytidine 5'-diphospho)-2-C-methyl-D-erythritol	C11435	Neg	520	110	69	10	40	4	50	predicted
4-(Cytidine 5'-diphospho)-2-C-methyl-D-erythritol	C11435	Neg	520	143	69	10	40	4	50	predicted
1-Deoxy-D-xylulose 5-phosphate	C11437	Neg	213	79	44	10	20	4	50	predicted
1-Deoxy-D-xylulose 5-phosphate	C11437	Neg	213	97	44	10	20	4	50	predicted
1-Deoxy-D-xylulose 5-phosphate	C11437	Neg	213	71	44	10	20	4	50	predicted
1-Deoxy-D-xylulose 5-phosphate	C11437	Neg	213	73	44	10	20	4	50	predicted
1-Hydroxy-2-methyl-2-butenyl 4-diphosphate	C11811	Neg	261	63	48	10	20	4	50	predicted
1-Hydroxy-2-methyl-2-butenyl 4-diphosphate	C11811	Neg	261	159	48	10	20	4	50	predicted
1-Hydroxy-2-methyl-2-butenyl 4-diphosphate	C11811	Neg	261	79	48	10	20	4	50	predicted
1-Hydroxy-2-methyl-2-butenyl 4-diphosphate	C11811	Neg	261	177	48	10	20	4	50	predicted
1-Hydroxy-2-methyl-2-butenyl 4-diphosphate	C11811	Neg	261	81	48	10	20	4	50	predicted
1-Hydroxy-2-methyl-2-butenyl 4-diphosphate	C11811	Neg	261	71	48	10	20	4	50	predicted
N-D-Ribosylpurine	C15586	Pos	253	121	47	10	20	4	50	predicted
N-D-Ribosylpurine	C15586	Pos	253	94	47	10	20	4	50	predicted
Purine	C15587	Neg	119	92	36	10	20	4	50	predicted
beta-D-Ribofuranose	C16639	Neg	149	131	39	10	20	4	50	predicted
2-cis,6-trans-Farnesyl diphosphate	C16826	Neg	381	79	58	10	40	4	50	predicted
2-cis,6-trans-Farnesyl diphosphate	C16826	Neg	381	63	58	10	40	4	50	predicted
2-cis,6-trans-Farnesyl diphosphate	C16826	Neg	381	97	58	10	40	4	50	predicted
Precursor Z	C18239	Neg	362	79	56	10	40	4	50	predicted
Precursor Z	C18239	Neg	362	81	56	10	40	4	50	predicted
Precursor Z	C18239	Neg	362	63	56	10	40	4	50	predicted
Precursor Z	C18239	Neg	362	42	56	10	40	4	50	predicted
(2S,4S)-4-Hydroxy-2,3,4,5-tetrahydrodipicolinate	C20258	Neg	186	71	42	10	20	4	50	predicted
(2S,4S)-4-Hydroxy-2,3,4,5-tetrahydrodipicolinate	C20258	Neg	186	69	42	10	20	4	50	predicted
(2S,4S)-4-Hydroxy-2,3,4,5-tetrahydrodipicolinate	C20258	Neg	186	142	42	10	20	4	50	predicted
(2S,4S)-4-Hydroxy-2,3,4,5-tetrahydrodipicolinate	C20258	Neg	186	124	42	10	20	4	50	predicted
(2S,4S)-4-Hydroxy-2,3,4,5-tetrahydrodipicolinate	C20258	Neg	186	168	42	10	20	4	50	predicted
NMNH	C21113	Neg	335	79	54	10	40	4	50	predicted
NMNH	C21113	Neg	335	97	54	10	40	4	50	predicted
NMNH	C21113	Neg	335	42	54	10	40	4	50	predicted
5-Aminopentanoate	C00431	Pos	118	55	36	10	20	4	50	predicted
5-Aminopentanoate	C00431	Pos	118	101	36	10	20	4	50	predicted
5-Aminopentanoate	C00431	Pos	118	72	36	10	20	4	50	predicted
5-Aminopentanoate	C00431	Pos	118	100	36	10	20	4	50	predicted
5-Aminopentanoate	C00431	Pos	118	83	36	10	20	4	50	predicted
5-Aminopentanoate	C00431	Pos	118	41	36	10	20	4	50	predicted
5-Aminopentanoate	C00431	Pos	118	58	36	10	20	4	50	predicted
L-Aspartate 4-semialdehyde	C00441	Pos	118	72	36	10	20	4	50	predicted
L-Aspartate 4-semialdehyde	C00441	Pos	118	55	36	10	20	4	50	predicted
L-Aspartate 4-semialdehyde	C00441	Pos	118	54	36	10	20	4	50	predicted
L-Aspartate 4-semialdehyde	C00441	Pos	118	74	36	10	20	4	50	predicted
L-Aspartate 4-semialdehyde	C00441	Pos	118	43	36	10	20	4	50	predicted
gamma-L-Glutamyl-L-cysteine	C00669	Pos	251	120	47	10	20	4	50	predicted
gamma-L-Glutamyl-L-cysteine	C00669	Pos	251	74	47	10	20	4	50	predicted
gamma-L-Glutamyl-L-cysteine	C00669	Pos	251	205	47	10	20	4	50	predicted
Porphobilinogen	C00931	Pos	227	164	45	10	20	4	50	predicted
Porphobilinogen	C00931	Pos	227	192	45	10	20	4	50	predicted
Porphobilinogen	C00931	Pos	227	181	45	10	20	4	50	predicted
Porphobilinogen	C00931	Pos	227	209	45	10	20	4	50	predicted
Porphobilinogen	C00931	Pos	227	150	45	10	20	4	50	predicted
Porphobilinogen	C00931	Pos	227	163	45	10	20	4	50	predicted
L-2,3-Diaminopropanoate	C03401	Pos	105	59	35	10	20	4	50	predicted
L-2,3-Diaminopropanoate	C03401	Pos	105	42	35	10	20	4	50	predicted
L-2,3-Diaminopropanoate	C03401	Pos	105	88	35	10	20	4	50	predicted
L-2,3-Diaminopropanoate	C03401	Pos	105	30	35	10	20	4	50	predicted
L-2,3-Diaminopropanoate	C03401	Pos	105	71	35	10	20	4	50	predicted
S-Ribosyl-L-homocysteine	C03539	Pos	268	222	48	10	20	4	50	predicted
S-Ribosyl-L-homocysteine	C03539	Pos	268	90	48	10	20	4	50	predicted
S-Ribosyl-L-homocysteine	C03539	Pos	268	88	48	10	20	4	50	predicted
S-Ribosyl-L-homocysteine	C03539	Pos	268	133	48	10	20	4	50	predicted
S-Ribosyl-L-homocysteine	C03539	Pos	268	56	48	10	20	4	50	predicted
S-Ribosyl-L-homocysteine	C03539	Pos	268	165	48	10	20	4	50	predicted
5-Aminopentanoate	C00431	Neg	116	72	36	10	20	4	50	predicted
5-Aminopentanoate	C00431	Neg	116	59	36	10	20	4	50	predicted
5-Aminopentanoate	C00431	Neg	116	98	36	10	20	4	50	predicted
L-Aspartate 4-semialdehyde	C00441	Neg	116	72	36	10	20	4	50	predicted
L-Aspartate 4-semialdehyde	C00441	Neg	116	74	36	10	20	4	50	predicted
L-Aspartate 4-semialdehyde	C00441	Neg	116	99	36	10	20	4	50	predicted
L-Aspartate 4-semialdehyde	C00441	Neg	116	98	36	10	20	4	50	predicted
L-Aspartate 4-semialdehyde	C00441	Neg	116	43	36	10	20	4	50	predicted
gamma-L-Glutamyl-L-cysteine	C00669	Neg	249	231	47	10	20	4	50	predicted
gamma-L-Glutamyl-L-cysteine	C00669	Neg	249	171	47	10	20	4	50	predicted
gamma-L-Glutamyl-L-cysteine	C00669	Neg	249	33	47	10	20	4	50	predicted
gamma-L-Glutamyl-L-cysteine	C00669	Neg	249	215	47	10	20	4	50	predicted
Porphobilinogen	C00931	Neg	225	207	45	10	20	4	50	predicted
Porphobilinogen	C00931	Neg	225	181	45	10	20	4	50	predicted
Porphobilinogen	C00931	Neg	225	163	45	10	20	4	50	predicted
Porphobilinogen	C00931	Neg	225	180	45	10	20	4	50	predicted
L-2,3-Diaminopropanoate	C03401	Neg	103	59	35	10	20	4	50	predicted
L-2,3-Diaminopropanoate	C03401	Neg	103	86	35	10	20	4	50	predicted
S-Ribosyl-L-homocysteine	C03539	Neg	266	134	48	10	20	4	50	predicted
S-Ribosyl-L-homocysteine	C03539	Neg	266	116	48	10	20	4	50	predicted
S-Ribosyl-L-homocysteine	C03539	Neg	266	117	48	10	20	4	50	predicted
S-Ribosyl-L-homocysteine	C03539	Neg	266	90	48	10	20	4	50	predicted

## Sheet: isobarics_all
Q1 [m/z]	Q3 [m/z]	number isobarics	mode	Molecule_1	Molecule_2	Molecule_3	Molecule_4	Molecule_5
101	57	2	Neg	C00232	C00109
103	59	2	Neg	C00168	C03401
115	71	2	Neg	C00141	C00122
116	98	2	Neg	C00431	C00441
116	72	2	Neg	C00431	C00441
131	87	2	Neg	C00036	C00489
136	92	2	Neg	C00568	C00108
147	129	2	Neg	C00522	C01087
147	103	2	Neg	C00522	C01087
147	73	2	Neg	C00522	C01087
147	85	2	Neg	C00522	C01087
149	131	3	Neg	C00121	C08353	C16639
153	109	2	Neg	C00230	C00628
169	97	2	Neg	C00118	C00111
171	79	2	Neg	C03189	C00093
173	111	2	Neg	C00417	C00493
175	87	2	Neg	C00072	C04411
179	161	3	Neg	C00137	C00095	C00984
191	111	2	Neg	C00158	C00311
245	79	2	Neg	C00129	C00235
259	97	3	Neg	C00085	C00092	C01172
259	79	5	Neg	C00668	C00275	C00446	C00092	C01172
323	79	2	Neg	C00105	C01269
328	134	2	Neg	C00575	C00105
341	179	2	Neg	C00208	C01083
362	79	2	Neg	C00144	C18239
381	79	2	Neg	C00448	C16826
426	79	3	Neg	C00008	C00054	C00224
132	44	2	Pos	C00123	C00407
132	86	2	Pos	C00123	C00407
147	130	2	Pos	C00047	C00064
147	84	2	Pos	C00064	C00047
118	72	3	Pos	C00183	C00431	C00441
118	55	2	Pos	C00431	C00441
120	74	2	Pos	C00188	C00263
120	56	2	Pos	C00188	C00263

## Sheet: isobarics_selected
Q1 [m/z]	Q3 [m/z]	number isobarics	mode	Molecule_1	Molecule_2	Molecule_3	Molecule_4	Molecule_5
101	57	2	Neg	C00232	C00109
115	71	2	Neg	C00141	C00122
131	87	2	Neg	C00036	C00489
136	92	2	Neg	C00568	C00108
149	131	3	Neg	C00121	C08353	C16639
153	109	2	Neg	C00230	C00628
169	97	2	Neg	C00118	C00111
171	79	2	Neg	C03189	C00093
245	79	2	Neg	C00129	C00235
259	97	3	Neg	C00085	C00092	C01172
259	79	5	Neg	C00668	C00275	C00446	C00092	C01172
323	79	2	Neg	C00105	C01269
341	179	2	Neg	C00208	C01083
362	79	2	Neg	C00144	C18239
381	79	2	Neg	C00448	C16826
426	79	3	Neg	C00008	C00054	C00224
147	130	2	Pos	C00047	C00064
118	72	3	Pos	C00183	C00431	C00441
245	79	2	Neg	C00129	C00235
323	79	2	Neg	C00105	C01269
