# Supplementary material for: Rapid exometabolome footprinting combined with multivariate statistics: A powerful tool for bioprocess optimization
Source: Eng Life Sci. 2024 Mar 5;25(2):2300222. doi: 10.1002/elsc.202300222 (PMC11842285; doi:10.1002/elsc.202300222)
Supplement: Supplementary file 2 — Supporting Information [file ELSC-25-2300222-s002.zip › Supplement-to-Reiter-et-al.-2023a-main/examples/Database/Development/Projects/cgb/cgb/origin.xlsx]

## Sheet: compounds
organism_id	organism_name	pathway_id	pathway_name	compound_id	compound_name
cgb	Corynebacterium glutamicum ATCC 13032 (Bielefeld)	cgb00010	Glycolysis / Gluconeogenesis	C00022	Pyruvate
cgb	Corynebacterium glutamicum ATCC 13032 (Bielefeld)	cgb00010	Glycolysis / Gluconeogenesis	C00024	Acetyl-CoA
cgb	Corynebacterium glutamicum ATCC 13032 (Bielefeld)	cgb00010	Glycolysis / Gluconeogenesis	C00031	D-Glucose
cgb	Corynebacterium glutamicum ATCC 13032 (Bielefeld)	cgb00010	Glycolysis / Gluconeogenesis	C00033	Acetate
cgb	Corynebacterium glutamicum ATCC 13032 (Bielefeld)	cgb00010	Glycolysis / Gluconeogenesis	C00036	Oxaloacetate
cgb	Corynebacterium glutamicum ATCC 13032 (Bielefeld)	cgb00010	Glycolysis / Gluconeogenesis	C00068	Thiamin diphosphate
cgb	Corynebacterium glutamicum ATCC 13032 (Bielefeld)	cgb00010	Glycolysis / Gluconeogenesis	C00074	Phosphoenolpyruvate
cgb	Corynebacterium glutamicum ATCC 13032 (Bielefeld)	cgb00010	Glycolysis / Gluconeogenesis	C00084	Acetaldehyde
cgb	Corynebacterium glutamicum ATCC 13032 (Bielefeld)	cgb00010	Glycolysis / Gluconeogenesis	C00103	D-Glucose 1-phosphate
cgb	Corynebacterium glutamicum ATCC 13032 (Bielefeld)	cgb00010	Glycolysis / Gluconeogenesis	C00111	Glycerone phosphate
cgb	Corynebacterium glutamicum ATCC 13032 (Bielefeld)	cgb00010	Glycolysis / Gluconeogenesis	C00118	D-Glyceraldehyde 3-phosphate
cgb	Corynebacterium glutamicum ATCC 13032 (Bielefeld)	cgb00010	Glycolysis / Gluconeogenesis	C00186	(S)-Lactate
cgb	Corynebacterium glutamicum ATCC 13032 (Bielefeld)	cgb00010	Glycolysis / Gluconeogenesis	C00197	3-Phospho-D-glycerate
cgb	Corynebacterium glutamicum ATCC 13032 (Bielefeld)	cgb00010	Glycolysis / Gluconeogenesis	C00221	beta-D-Glucose
cgb	Corynebacterium glutamicum ATCC 13032 (Bielefeld)	cgb00010	Glycolysis / Gluconeogenesis	C00236	3-Phospho-D-glyceroyl phosphate
cgb	Corynebacterium glutamicum ATCC 13032 (Bielefeld)	cgb00010	Glycolysis / Gluconeogenesis	C00267	alpha-D-Glucose
cgb	Corynebacterium glutamicum ATCC 13032 (Bielefeld)	cgb00010	Glycolysis / Gluconeogenesis	C00469	Ethanol
cgb	Corynebacterium glutamicum ATCC 13032 (Bielefeld)	cgb00010	Glycolysis / Gluconeogenesis	C00631	2-Phospho-D-glycerate
cgb	Corynebacterium glutamicum ATCC 13032 (Bielefeld)	cgb00010	Glycolysis / Gluconeogenesis	C00668	alpha-D-Glucose 6-phosphate
cgb	Corynebacterium glutamicum ATCC 13032 (Bielefeld)	cgb00010	Glycolysis / Gluconeogenesis	C01159	2,3-Bisphospho-D-glycerate
cgb	Corynebacterium glutamicum ATCC 13032 (Bielefeld)	cgb00010	Glycolysis / Gluconeogenesis	C01172	beta-D-Glucose 6-phosphate
cgb	Corynebacterium glutamicum ATCC 13032 (Bielefeld)	cgb00010	Glycolysis / Gluconeogenesis	C01451	Salicin
cgb	Corynebacterium glutamicum ATCC 13032 (Bielefeld)	cgb00010	Glycolysis / Gluconeogenesis	C05125	2-(alpha-Hydroxyethyl)thiamine diphosphate
cgb	Corynebacterium glutamicum ATCC 13032 (Bielefeld)	cgb00010	Glycolysis / Gluconeogenesis	C05345	beta-D-Fructose 6-phosphate
cgb	Corynebacterium glutamicum ATCC 13032 (Bielefeld)	cgb00010	Glycolysis / Gluconeogenesis	C05378	beta-D-Fructose 1,6-bisphosphate
cgb	Corynebacterium glutamicum ATCC 13032 (Bielefeld)	cgb00010	Glycolysis / Gluconeogenesis	C06186	Arbutin
cgb	Corynebacterium glutamicum ATCC 13032 (Bielefeld)	cgb00010	Glycolysis / Gluconeogenesis	C06187	Arbutin 6-phosphate
cgb	Corynebacterium glutamicum ATCC 13032 (Bielefeld)	cgb00010	Glycolysis / Gluconeogenesis	C06188	Salicin 6-phosphate
cgb	Corynebacterium glutamicum ATCC 13032 (Bielefeld)	cgb00010	Glycolysis / Gluconeogenesis	C15972	Enzyme N6-(lipoyl)lysine
cgb	Corynebacterium glutamicum ATCC 13032 (Bielefeld)	cgb00010	Glycolysis / Gluconeogenesis	C15973	Enzyme N6-(dihydrolipoyl)lysine
cgb	Corynebacterium glutamicum ATCC 13032 (Bielefeld)	cgb00010	Glycolysis / Gluconeogenesis	C16255	[Dihydrolipoyllysine-residue acetyltransferase] S-acetyldihydrolipoyllysine
cgb	Corynebacterium glutamicum ATCC 13032 (Bielefeld)	cgb00020	Citrate cycle (TCA cycle)	C00022	Pyruvate
cgb	Corynebacterium glutamicum ATCC 13032 (Bielefeld)	cgb00020	Citrate cycle (TCA cycle)	C00024	Acetyl-CoA
cgb	Corynebacterium glutamicum ATCC 13032 (Bielefeld)	cgb00020	Citrate cycle (TCA cycle)	C00026	2-Oxoglutarate
cgb	Corynebacterium glutamicum ATCC 13032 (Bielefeld)	cgb00020	Citrate cycle (TCA cycle)	C00036	Oxaloacetate
cgb	Corynebacterium glutamicum ATCC 13032 (Bielefeld)	cgb00020	Citrate cycle (TCA cycle)	C00042	Succinate
cgb	Corynebacterium glutamicum ATCC 13032 (Bielefeld)	cgb00020	Citrate cycle (TCA cycle)	C00068	Thiamin diphosphate
cgb	Corynebacterium glutamicum ATCC 13032 (Bielefeld)	cgb00020	Citrate cycle (TCA cycle)	C00074	Phosphoenolpyruvate
cgb	Corynebacterium glutamicum ATCC 13032 (Bielefeld)	cgb00020	Citrate cycle (TCA cycle)	C00091	Succinyl-CoA
cgb	Corynebacterium glutamicum ATCC 13032 (Bielefeld)	cgb00020	Citrate cycle (TCA cycle)	C00122	Fumarate
cgb	Corynebacterium glutamicum ATCC 13032 (Bielefeld)	cgb00020	Citrate cycle (TCA cycle)	C00149	(S)-Malate
cgb	Corynebacterium glutamicum ATCC 13032 (Bielefeld)	cgb00020	Citrate cycle (TCA cycle)	C00158	Citrate
cgb	Corynebacterium glutamicum ATCC 13032 (Bielefeld)	cgb00020	Citrate cycle (TCA cycle)	C00311	Isocitrate
cgb	Corynebacterium glutamicum ATCC 13032 (Bielefeld)	cgb00020	Citrate cycle (TCA cycle)	C00417	cis-Aconitate
cgb	Corynebacterium glutamicum ATCC 13032 (Bielefeld)	cgb00020	Citrate cycle (TCA cycle)	C05125	2-(alpha-Hydroxyethyl)thiamine diphosphate
cgb	Corynebacterium glutamicum ATCC 13032 (Bielefeld)	cgb00020	Citrate cycle (TCA cycle)	C05379	Oxalosuccinate
cgb	Corynebacterium glutamicum ATCC 13032 (Bielefeld)	cgb00020	Citrate cycle (TCA cycle)	C05381	3-Carboxy-1-hydroxypropyl-ThPP
cgb	Corynebacterium glutamicum ATCC 13032 (Bielefeld)	cgb00020	Citrate cycle (TCA cycle)	C15972	Enzyme N6-(lipoyl)lysine
cgb	Corynebacterium glutamicum ATCC 13032 (Bielefeld)	cgb00020	Citrate cycle (TCA cycle)	C15973	Enzyme N6-(dihydrolipoyl)lysine
cgb	Corynebacterium glutamicum ATCC 13032 (Bielefeld)	cgb00020	Citrate cycle (TCA cycle)	C16254	[Dihydrolipoyllysine-residue succinyltransferase] S-succinyldihydrolipoyllysine
cgb	Corynebacterium glutamicum ATCC 13032 (Bielefeld)	cgb00020	Citrate cycle (TCA cycle)	C16255	[Dihydrolipoyllysine-residue acetyltransferase] S-acetyldihydrolipoyllysine
cgb	Corynebacterium glutamicum ATCC 13032 (Bielefeld)	cgb00030	Pentose phosphate pathway	C00022	Pyruvate
cgb	Corynebacterium glutamicum ATCC 13032 (Bielefeld)	cgb00030	Pentose phosphate pathway	C00031	D-Glucose
cgb	Corynebacterium glutamicum ATCC 13032 (Bielefeld)	cgb00030	Pentose phosphate pathway	C00117	D-Ribose 5-phosphate
cgb	Corynebacterium glutamicum ATCC 13032 (Bielefeld)	cgb00030	Pentose phosphate pathway	C00118	D-Glyceraldehyde 3-phosphate
cgb	Corynebacterium glutamicum ATCC 13032 (Bielefeld)	cgb00030	Pentose phosphate pathway	C00119	5-Phospho-alpha-D-ribose 1-diphosphate
cgb	Corynebacterium glutamicum ATCC 13032 (Bielefeld)	cgb00030	Pentose phosphate pathway	C00121	D-Ribose
cgb	Corynebacterium glutamicum ATCC 13032 (Bielefeld)	cgb00030	Pentose phosphate pathway	C00197	3-Phospho-D-glycerate
cgb	Corynebacterium glutamicum ATCC 13032 (Bielefeld)	cgb00030	Pentose phosphate pathway	C00198	D-Glucono-1,5-lactone
cgb	Corynebacterium glutamicum ATCC 13032 (Bielefeld)	cgb00030	Pentose phosphate pathway	C00199	D-Ribulose 5-phosphate
cgb	Corynebacterium glutamicum ATCC 13032 (Bielefeld)	cgb00030	Pentose phosphate pathway	C00204	2-Dehydro-3-deoxy-D-gluconate
cgb	Corynebacterium glutamicum ATCC 13032 (Bielefeld)	cgb00030	Pentose phosphate pathway	C00221	beta-D-Glucose
cgb	Corynebacterium glutamicum ATCC 13032 (Bielefeld)	cgb00030	Pentose phosphate pathway	C00231	D-Xylulose 5-phosphate
cgb	Corynebacterium glutamicum ATCC 13032 (Bielefeld)	cgb00030	Pentose phosphate pathway	C00257	D-Gluconic acid
cgb	Corynebacterium glutamicum ATCC 13032 (Bielefeld)	cgb00030	Pentose phosphate pathway	C00258	D-Glycerate
cgb	Corynebacterium glutamicum ATCC 13032 (Bielefeld)	cgb00030	Pentose phosphate pathway	C00279	D-Erythrose 4-phosphate
cgb	Corynebacterium glutamicum ATCC 13032 (Bielefeld)	cgb00030	Pentose phosphate pathway	C00345	6-Phospho-D-gluconate
cgb	Corynebacterium glutamicum ATCC 13032 (Bielefeld)	cgb00030	Pentose phosphate pathway	C00577	D-Glyceraldehyde
cgb	Corynebacterium glutamicum ATCC 13032 (Bielefeld)	cgb00030	Pentose phosphate pathway	C00620	alpha-D-Ribose 1-phosphate
cgb	Corynebacterium glutamicum ATCC 13032 (Bielefeld)	cgb00030	Pentose phosphate pathway	C00631	2-Phospho-D-glycerate
cgb	Corynebacterium glutamicum ATCC 13032 (Bielefeld)	cgb00030	Pentose phosphate pathway	C00668	alpha-D-Glucose 6-phosphate
cgb	Corynebacterium glutamicum ATCC 13032 (Bielefeld)	cgb00030	Pentose phosphate pathway	C00672	2-Deoxy-D-ribose 1-phosphate
cgb	Corynebacterium glutamicum ATCC 13032 (Bielefeld)	cgb00030	Pentose phosphate pathway	C00673	2-Deoxy-D-ribose 5-phosphate
cgb	Corynebacterium glutamicum ATCC 13032 (Bielefeld)	cgb00030	Pentose phosphate pathway	C01151	D-Ribose 1,5-bisphosphate
cgb	Corynebacterium glutamicum ATCC 13032 (Bielefeld)	cgb00030	Pentose phosphate pathway	C01172	beta-D-Glucose 6-phosphate
cgb	Corynebacterium glutamicum ATCC 13032 (Bielefeld)	cgb00030	Pentose phosphate pathway	C01218	6-Phospho-2-dehydro-D-gluconate
cgb	Corynebacterium glutamicum ATCC 13032 (Bielefeld)	cgb00030	Pentose phosphate pathway	C01236	D-Glucono-1,5-lactone 6-phosphate
cgb	Corynebacterium glutamicum ATCC 13032 (Bielefeld)	cgb00030	Pentose phosphate pathway	C01801	Deoxyribose
cgb	Corynebacterium glutamicum ATCC 13032 (Bielefeld)	cgb00030	Pentose phosphate pathway	C03752	2-Amino-2-deoxy-D-gluconate
cgb	Corynebacterium glutamicum ATCC 13032 (Bielefeld)	cgb00030	Pentose phosphate pathway	C04442	2-Dehydro-3-deoxy-6-phospho-D-gluconate
cgb	Corynebacterium glutamicum ATCC 13032 (Bielefeld)	cgb00030	Pentose phosphate pathway	C05345	beta-D-Fructose 6-phosphate
cgb	Corynebacterium glutamicum ATCC 13032 (Bielefeld)	cgb00030	Pentose phosphate pathway	C05378	beta-D-Fructose 1,6-bisphosphate
cgb	Corynebacterium glutamicum ATCC 13032 (Bielefeld)	cgb00030	Pentose phosphate pathway	C05382	Sedoheptulose 7-phosphate
cgb	Corynebacterium glutamicum ATCC 13032 (Bielefeld)	cgb00030	Pentose phosphate pathway	C06019	D-arabino-Hex-3-ulose 6-phosphate
cgb	Corynebacterium glutamicum ATCC 13032 (Bielefeld)	cgb00030	Pentose phosphate pathway	C06473	2-Keto-D-gluconic acid
cgb	Corynebacterium glutamicum ATCC 13032 (Bielefeld)	cgb00030	Pentose phosphate pathway	C20589	D-Glucosaminate-6-phosphate
cgb	Corynebacterium glutamicum ATCC 13032 (Bielefeld)	cgb00040	Pentose and glucuronate interconversions	C00022	Pyruvate
cgb	Corynebacterium glutamicum ATCC 13032 (Bielefeld)	cgb00040	Pentose and glucuronate interconversions	C00026	2-Oxoglutarate
cgb	Corynebacterium glutamicum ATCC 13032 (Bielefeld)	cgb00040	Pentose and glucuronate interconversions	C00029	UDP-glucose
cgb	Corynebacterium glutamicum ATCC 13032 (Bielefeld)	cgb00040	Pentose and glucuronate interconversions	C00103	D-Glucose 1-phosphate
cgb	Corynebacterium glutamicum ATCC 13032 (Bielefeld)	cgb00040	Pentose and glucuronate interconversions	C00111	Glycerone phosphate
cgb	Corynebacterium glutamicum ATCC 13032 (Bielefeld)	cgb00040	Pentose and glucuronate interconversions	C00116	Glycerol
cgb	Corynebacterium glutamicum ATCC 13032 (Bielefeld)	cgb00040	Pentose and glucuronate interconversions	C00167	UDP-glucuronate
cgb	Corynebacterium glutamicum ATCC 13032 (Bielefeld)	cgb00040	Pentose and glucuronate interconversions	C00181	D-Xylose
cgb	Corynebacterium glutamicum ATCC 13032 (Bielefeld)	cgb00040	Pentose and glucuronate interconversions	C00191	D-Glucuronate
cgb	Corynebacterium glutamicum ATCC 13032 (Bielefeld)	cgb00040	Pentose and glucuronate interconversions	C00199	D-Ribulose 5-phosphate
cgb	Corynebacterium glutamicum ATCC 13032 (Bielefeld)	cgb00040	Pentose and glucuronate interconversions	C00204	2-Dehydro-3-deoxy-D-gluconate
cgb	Corynebacterium glutamicum ATCC 13032 (Bielefeld)	cgb00040	Pentose and glucuronate interconversions	C00216	D-Arabinose
cgb	Corynebacterium glutamicum ATCC 13032 (Bielefeld)	cgb00040	Pentose and glucuronate interconversions	C00231	D-Xylulose 5-phosphate
cgb	Corynebacterium glutamicum ATCC 13032 (Bielefeld)	cgb00040	Pentose and glucuronate interconversions	C00259	L-Arabinose
cgb	Corynebacterium glutamicum ATCC 13032 (Bielefeld)	cgb00040	Pentose and glucuronate interconversions	C00266	Glycolaldehyde
cgb	Corynebacterium glutamicum ATCC 13032 (Bielefeld)	cgb00040	Pentose and glucuronate interconversions	C00309	D-Ribulose
cgb	Corynebacterium glutamicum ATCC 13032 (Bielefeld)	cgb00040	Pentose and glucuronate interconversions	C00310	D-Xylulose
cgb	Corynebacterium glutamicum ATCC 13032 (Bielefeld)	cgb00040	Pentose and glucuronate interconversions	C00312	L-Xylulose
cgb	Corynebacterium glutamicum ATCC 13032 (Bielefeld)	cgb00040	Pentose and glucuronate interconversions	C00333	D-Galacturonate
cgb	Corynebacterium glutamicum ATCC 13032 (Bielefeld)	cgb00040	Pentose and glucuronate interconversions	C00379	Xylitol
cgb	Corynebacterium glutamicum ATCC 13032 (Bielefeld)	cgb00040	Pentose and glucuronate interconversions	C00433	2,5-Dioxopentanoate
cgb	Corynebacterium glutamicum ATCC 13032 (Bielefeld)	cgb00040	Pentose and glucuronate interconversions	C00470	Pectate
cgb	Corynebacterium glutamicum ATCC 13032 (Bielefeld)	cgb00040	Pentose and glucuronate interconversions	C00474	Ribitol
cgb	Corynebacterium glutamicum ATCC 13032 (Bielefeld)	cgb00040	Pentose and glucuronate interconversions	C00476	D-Lyxose
cgb	Corynebacterium glutamicum ATCC 13032 (Bielefeld)	cgb00040	Pentose and glucuronate interconversions	C00502	D-Xylonate
cgb	Corynebacterium glutamicum ATCC 13032 (Bielefeld)	cgb00040	Pentose and glucuronate interconversions	C00508	L-Ribulose
cgb	Corynebacterium glutamicum ATCC 13032 (Bielefeld)	cgb00040	Pentose and glucuronate interconversions	C00514	D-Mannonate
cgb	Corynebacterium glutamicum ATCC 13032 (Bielefeld)	cgb00040	Pentose and glucuronate interconversions	C00532	L-Arabitol
cgb	Corynebacterium glutamicum ATCC 13032 (Bielefeld)	cgb00040	Pentose and glucuronate interconversions	C00558	D-Tagaturonate
cgb	Corynebacterium glutamicum ATCC 13032 (Bielefeld)	cgb00040	Pentose and glucuronate interconversions	C00618	3-Dehydro-L-gulonate
cgb	Corynebacterium glutamicum ATCC 13032 (Bielefeld)	cgb00040	Pentose and glucuronate interconversions	C00714	Pectin
cgb	Corynebacterium glutamicum ATCC 13032 (Bielefeld)	cgb00040	Pentose and glucuronate interconversions	C00789	CDP-ribitol
cgb	Corynebacterium glutamicum ATCC 13032 (Bielefeld)	cgb00040	Pentose and glucuronate interconversions	C00800	L-Gulonate
cgb	Corynebacterium glutamicum ATCC 13032 (Bielefeld)	cgb00040	Pentose and glucuronate interconversions	C00817	D-Altronate
cgb	Corynebacterium glutamicum ATCC 13032 (Bielefeld)	cgb00040	Pentose and glucuronate interconversions	C00905	D-Fructuronate
cgb	Corynebacterium glutamicum ATCC 13032 (Bielefeld)	cgb00040	Pentose and glucuronate interconversions	C01068	D-Ribitol 5-phosphate
cgb	Corynebacterium glutamicum ATCC 13032 (Bielefeld)	cgb00040	Pentose and glucuronate interconversions	C01101	L-Ribulose 5-phosphate
cgb	Corynebacterium glutamicum ATCC 13032 (Bielefeld)	cgb00040	Pentose and glucuronate interconversions	C01508	L-Lyxose
cgb	Corynebacterium glutamicum ATCC 13032 (Bielefeld)	cgb00040	Pentose and glucuronate interconversions	C01904	D-Arabitol
cgb	Corynebacterium glutamicum ATCC 13032 (Bielefeld)	cgb00040	Pentose and glucuronate interconversions	C02266	D-Xylonolactone
cgb	Corynebacterium glutamicum ATCC 13032 (Bielefeld)	cgb00040	Pentose and glucuronate interconversions	C02273	Digalacturonate
cgb	Corynebacterium glutamicum ATCC 13032 (Bielefeld)	cgb00040	Pentose and glucuronate interconversions	C02426	L-Glyceraldehyde
cgb	Corynebacterium glutamicum ATCC 13032 (Bielefeld)	cgb00040	Pentose and glucuronate interconversions	C02753	D-Xylono-1,4-lactone
cgb	Corynebacterium glutamicum ATCC 13032 (Bielefeld)	cgb00040	Pentose and glucuronate interconversions	C03033	beta-D-Glucuronoside
cgb	Corynebacterium glutamicum ATCC 13032 (Bielefeld)	cgb00040	Pentose and glucuronate interconversions	C03291	L-Xylulose 5-phosphate
cgb	Corynebacterium glutamicum ATCC 13032 (Bielefeld)	cgb00040	Pentose and glucuronate interconversions	C03826	2-Dehydro-3-deoxy-D-xylonate
cgb	Corynebacterium glutamicum ATCC 13032 (Bielefeld)	cgb00040	Pentose and glucuronate interconversions	C04053	5-Dehydro-4-deoxy-D-glucuronate
cgb	Corynebacterium glutamicum ATCC 13032 (Bielefeld)	cgb00040	Pentose and glucuronate interconversions	C04349	(4S)-4,6-Dihydroxy-2,5-dioxohexanoate
cgb	Corynebacterium glutamicum ATCC 13032 (Bielefeld)	cgb00040	Pentose and glucuronate interconversions	C04575	(4R,5S)-4,5,6-Trihydroxy-2,3-dioxohexanoate
cgb	Corynebacterium glutamicum ATCC 13032 (Bielefeld)	cgb00040	Pentose and glucuronate interconversions	C05385	D-Glucuronate 1-phosphate
cgb	Corynebacterium glutamicum ATCC 13032 (Bielefeld)	cgb00040	Pentose and glucuronate interconversions	C05411	L-Xylonate
cgb	Corynebacterium glutamicum ATCC 13032 (Bielefeld)	cgb00040	Pentose and glucuronate interconversions	C05412	L-Lyxonate
cgb	Corynebacterium glutamicum ATCC 13032 (Bielefeld)	cgb00040	Pentose and glucuronate interconversions	C06118	4-(4-Deoxy-alpha-D-gluc-4-enuronosyl)-D-galacturonate
cgb	Corynebacterium glutamicum ATCC 13032 (Bielefeld)	cgb00040	Pentose and glucuronate interconversions	C06441	L-Xylulose 1-phosphate
cgb	Corynebacterium glutamicum ATCC 13032 (Bielefeld)	cgb00040	Pentose and glucuronate interconversions	C14899	3-Dehydro-L-gulonate 6-phosphate
cgb	Corynebacterium glutamicum ATCC 13032 (Bielefeld)	cgb00040	Pentose and glucuronate interconversions	C15930	L-Galactonate
cgb	Corynebacterium glutamicum ATCC 13032 (Bielefeld)	cgb00040	Pentose and glucuronate interconversions	C20680	2-Dehydro-3-deoxy-L-galactonate
cgb	Corynebacterium glutamicum ATCC 13032 (Bielefeld)	cgb00040	Pentose and glucuronate interconversions	C22337	D-Ribulose 1-phosphate
cgb	Corynebacterium glutamicum ATCC 13032 (Bielefeld)	cgb00051	Fructose and mannose metabolism	C00095	D-Fructose
cgb	Corynebacterium glutamicum ATCC 13032 (Bielefeld)	cgb00051	Fructose and mannose metabolism	C00096	GDP-mannose
cgb	Corynebacterium glutamicum ATCC 13032 (Bielefeld)	cgb00051	Fructose and mannose metabolism	C00111	Glycerone phosphate
cgb	Corynebacterium glutamicum ATCC 13032 (Bielefeld)	cgb00051	Fructose and mannose metabolism	C00118	D-Glyceraldehyde 3-phosphate
cgb	Corynebacterium glutamicum ATCC 13032 (Bielefeld)	cgb00051	Fructose and mannose metabolism	C00159	D-Mannose
cgb	Corynebacterium glutamicum ATCC 13032 (Bielefeld)	cgb00051	Fructose and mannose metabolism	C00186	(S)-Lactate
cgb	Corynebacterium glutamicum ATCC 13032 (Bielefeld)	cgb00051	Fructose and mannose metabolism	C00247	L-Sorbose
cgb	Corynebacterium glutamicum ATCC 13032 (Bielefeld)	cgb00051	Fructose and mannose metabolism	C00267	alpha-D-Glucose
cgb	Corynebacterium glutamicum ATCC 13032 (Bielefeld)	cgb00051	Fructose and mannose metabolism	C00275	D-Mannose 6-phosphate
cgb	Corynebacterium glutamicum ATCC 13032 (Bielefeld)	cgb00051	Fructose and mannose metabolism	C00325	GDP-L-fucose
cgb	Corynebacterium glutamicum ATCC 13032 (Bielefeld)	cgb00051	Fructose and mannose metabolism	C00392	Mannitol
cgb	Corynebacterium glutamicum ATCC 13032 (Bielefeld)	cgb00051	Fructose and mannose metabolism	C00424	(S)-Lactaldehyde
cgb	Corynebacterium glutamicum ATCC 13032 (Bielefeld)	cgb00051	Fructose and mannose metabolism	C00464	Mannan
cgb	Corynebacterium glutamicum ATCC 13032 (Bielefeld)	cgb00051	Fructose and mannose metabolism	C00507	L-Rhamnose
cgb	Corynebacterium glutamicum ATCC 13032 (Bielefeld)	cgb00051	Fructose and mannose metabolism	C00577	D-Glyceraldehyde
cgb	Corynebacterium glutamicum ATCC 13032 (Bielefeld)	cgb00051	Fructose and mannose metabolism	C00636	D-Mannose 1-phosphate
cgb	Corynebacterium glutamicum ATCC 13032 (Bielefeld)	cgb00051	Fructose and mannose metabolism	C00644	D-Mannitol 1-phosphate
cgb	Corynebacterium glutamicum ATCC 13032 (Bielefeld)	cgb00051	Fructose and mannose metabolism	C00665	beta-D-Fructose 2,6-bisphosphate
cgb	Corynebacterium glutamicum ATCC 13032 (Bielefeld)	cgb00051	Fructose and mannose metabolism	C00794	D-Sorbitol
cgb	Corynebacterium glutamicum ATCC 13032 (Bielefeld)	cgb00051	Fructose and mannose metabolism	C00861	L-Rhamnulose
cgb	Corynebacterium glutamicum ATCC 13032 (Bielefeld)	cgb00051	Fructose and mannose metabolism	C00976	GDP-D-mannuronate
cgb	Corynebacterium glutamicum ATCC 13032 (Bielefeld)	cgb00051	Fructose and mannose metabolism	C01019	6-Deoxy-L-galactose
cgb	Corynebacterium glutamicum ATCC 13032 (Bielefeld)	cgb00051	Fructose and mannose metabolism	C01094	D-Fructose 1-phosphate
cgb	Corynebacterium glutamicum ATCC 13032 (Bielefeld)	cgb00051	Fructose and mannose metabolism	C01096	Sorbitol 6-phosphate
cgb	Corynebacterium glutamicum ATCC 13032 (Bielefeld)	cgb00051	Fructose and mannose metabolism	C01099	L-Fuculose 1-phosphate
cgb	Corynebacterium glutamicum ATCC 13032 (Bielefeld)	cgb00051	Fructose and mannose metabolism	C01131	L-Rhamnulose 1-phosphate
cgb	Corynebacterium glutamicum ATCC 13032 (Bielefeld)	cgb00051	Fructose and mannose metabolism	C01222	GDP-4-dehydro-6-deoxy-D-mannose
cgb	Corynebacterium glutamicum ATCC 13032 (Bielefeld)	cgb00051	Fructose and mannose metabolism	C01355	Fructan
cgb	Corynebacterium glutamicum ATCC 13032 (Bielefeld)	cgb00051	Fructose and mannose metabolism	C01487	D-Allose
cgb	Corynebacterium glutamicum ATCC 13032 (Bielefeld)	cgb00051	Fructose and mannose metabolism	C01720	L-Fuconate
cgb	Corynebacterium glutamicum ATCC 13032 (Bielefeld)	cgb00051	Fructose and mannose metabolism	C01721	L-Fuculose
cgb	Corynebacterium glutamicum ATCC 13032 (Bielefeld)	cgb00051	Fructose and mannose metabolism	C01768	(Alginate)n
cgb	Corynebacterium glutamicum ATCC 13032 (Bielefeld)	cgb00051	Fructose and mannose metabolism	C01934	L-Rhamnonate
cgb	Corynebacterium glutamicum ATCC 13032 (Bielefeld)	cgb00051	Fructose and mannose metabolism	C02431	L-Rhamnofuranose
cgb	Corynebacterium glutamicum ATCC 13032 (Bielefeld)	cgb00051	Fructose and mannose metabolism	C02492	1,4-beta-D-Mannan
cgb	Corynebacterium glutamicum ATCC 13032 (Bielefeld)	cgb00051	Fructose and mannose metabolism	C02888	Sorbose 1-phosphate
cgb	Corynebacterium glutamicum ATCC 13032 (Bielefeld)	cgb00051	Fructose and mannose metabolism	C02962	D-Allose 6-phosphate
cgb	Corynebacterium glutamicum ATCC 13032 (Bielefeld)	cgb00051	Fructose and mannose metabolism	C02977	GDP-6-deoxy-D-talose
cgb	Corynebacterium glutamicum ATCC 13032 (Bielefeld)	cgb00051	Fructose and mannose metabolism	C02985	L-Fucose 1-phosphate
cgb	Corynebacterium glutamicum ATCC 13032 (Bielefeld)	cgb00051	Fructose and mannose metabolism	C02991	L-Rhamnono-1,4-lactone
cgb	Corynebacterium glutamicum ATCC 13032 (Bielefeld)	cgb00051	Fructose and mannose metabolism	C03117	GDP-6-deoxy-D-mannose
cgb	Corynebacterium glutamicum ATCC 13032 (Bielefeld)	cgb00051	Fructose and mannose metabolism	C03267	beta-D-Fructose 2-phosphate
cgb	Corynebacterium glutamicum ATCC 13032 (Bielefeld)	cgb00051	Fructose and mannose metabolism	C03827	2-Dehydro-3-deoxy-L-fuconate
cgb	Corynebacterium glutamicum ATCC 13032 (Bielefeld)	cgb00051	Fructose and mannose metabolism	C03979	2-Dehydro-3-deoxy-L-rhamnonate
cgb	Corynebacterium glutamicum ATCC 13032 (Bielefeld)	cgb00051	Fructose and mannose metabolism	C05144	(beta-D-Mannuronate)n
cgb	Corynebacterium glutamicum ATCC 13032 (Bielefeld)	cgb00051	Fructose and mannose metabolism	C05345	beta-D-Fructose 6-phosphate
cgb	Corynebacterium glutamicum ATCC 13032 (Bielefeld)	cgb00051	Fructose and mannose metabolism	C05378	beta-D-Fructose 1,6-bisphosphate
cgb	Corynebacterium glutamicum ATCC 13032 (Bielefeld)	cgb00051	Fructose and mannose metabolism	C05392	Oligouronide with 4-deoxy-alpha-L-erythro-hex-4-enopyranuronosyl group
cgb	Corynebacterium glutamicum ATCC 13032 (Bielefeld)	cgb00051	Fructose and mannose metabolism	C06192	ADP-mannose
cgb	Corynebacterium glutamicum ATCC 13032 (Bielefeld)	cgb00051	Fructose and mannose metabolism	C11516	2-(alpha-D-Mannosyl)-3-phosphoglycerate
cgb	Corynebacterium glutamicum ATCC 13032 (Bielefeld)	cgb00051	Fructose and mannose metabolism	C11544	2-O-(alpha-D-Mannosyl)-D-glycerate
cgb	Corynebacterium glutamicum ATCC 13032 (Bielefeld)	cgb00051	Fructose and mannose metabolism	C18028	L-Fucono-1,5-lactone
cgb	Corynebacterium glutamicum ATCC 13032 (Bielefeld)	cgb00051	Fructose and mannose metabolism	C18096	D-Allulose 6-phosphate
cgb	Corynebacterium glutamicum ATCC 13032 (Bielefeld)	cgb00051	Fructose and mannose metabolism	C20781	2,4-Diketo-3-deoxy-L-fuconate
cgb	Corynebacterium glutamicum ATCC 13032 (Bielefeld)	cgb00052	Galactose metabolism	C00029	UDP-glucose
cgb	Corynebacterium glutamicum ATCC 13032 (Bielefeld)	cgb00052	Galactose metabolism	C00031	D-Glucose
cgb	Corynebacterium glutamicum ATCC 13032 (Bielefeld)	cgb00052	Galactose metabolism	C00052	UDP-alpha-D-galactose
cgb	Corynebacterium glutamicum ATCC 13032 (Bielefeld)	cgb00052	Galactose metabolism	C00085	D-Fructose 6-phosphate
cgb	Corynebacterium glutamicum ATCC 13032 (Bielefeld)	cgb00052	Galactose metabolism	C00089	Sucrose
cgb	Corynebacterium glutamicum ATCC 13032 (Bielefeld)	cgb00052	Galactose metabolism	C00095	D-Fructose
cgb	Corynebacterium glutamicum ATCC 13032 (Bielefeld)	cgb00052	Galactose metabolism	C00103	D-Glucose 1-phosphate
cgb	Corynebacterium glutamicum ATCC 13032 (Bielefeld)	cgb00052	Galactose metabolism	C00111	Glycerone phosphate
cgb	Corynebacterium glutamicum ATCC 13032 (Bielefeld)	cgb00052	Galactose metabolism	C00116	Glycerol
cgb	Corynebacterium glutamicum ATCC 13032 (Bielefeld)	cgb00052	Galactose metabolism	C00118	D-Glyceraldehyde 3-phosphate
cgb	Corynebacterium glutamicum ATCC 13032 (Bielefeld)	cgb00052	Galactose metabolism	C00124	D-Galactose
cgb	Corynebacterium glutamicum ATCC 13032 (Bielefeld)	cgb00052	Galactose metabolism	C00137	myo-Inositol
cgb	Corynebacterium glutamicum ATCC 13032 (Bielefeld)	cgb00052	Galactose metabolism	C00159	D-Mannose
cgb	Corynebacterium glutamicum ATCC 13032 (Bielefeld)	cgb00052	Galactose metabolism	C00243	Lactose
cgb	Corynebacterium glutamicum ATCC 13032 (Bielefeld)	cgb00052	Galactose metabolism	C00267	alpha-D-Glucose
cgb	Corynebacterium glutamicum ATCC 13032 (Bielefeld)	cgb00052	Galactose metabolism	C00446	alpha-D-Galactose 1-phosphate
cgb	Corynebacterium glutamicum ATCC 13032 (Bielefeld)	cgb00052	Galactose metabolism	C00492	Raffinose
cgb	Corynebacterium glutamicum ATCC 13032 (Bielefeld)	cgb00052	Galactose metabolism	C00577	D-Glyceraldehyde
cgb	Corynebacterium glutamicum ATCC 13032 (Bielefeld)	cgb00052	Galactose metabolism	C00668	alpha-D-Glucose 6-phosphate
cgb	Corynebacterium glutamicum ATCC 13032 (Bielefeld)	cgb00052	Galactose metabolism	C00794	D-Sorbitol
cgb	Corynebacterium glutamicum ATCC 13032 (Bielefeld)	cgb00052	Galactose metabolism	C00795	D-Tagatose
cgb	Corynebacterium glutamicum ATCC 13032 (Bielefeld)	cgb00052	Galactose metabolism	C00880	D-Galactonate
cgb	Corynebacterium glutamicum ATCC 13032 (Bielefeld)	cgb00052	Galactose metabolism	C00984	alpha-D-Galactose
cgb	Corynebacterium glutamicum ATCC 13032 (Bielefeld)	cgb00052	Galactose metabolism	C01097	D-Tagatose 6-phosphate
cgb	Corynebacterium glutamicum ATCC 13032 (Bielefeld)	cgb00052	Galactose metabolism	C01113	D-Galactose 6-phosphate
cgb	Corynebacterium glutamicum ATCC 13032 (Bielefeld)	cgb00052	Galactose metabolism	C01132	N-Acetyl-D-galactosamine
cgb	Corynebacterium glutamicum ATCC 13032 (Bielefeld)	cgb00052	Galactose metabolism	C01216	2-Dehydro-3-deoxy-D-galactonate
cgb	Corynebacterium glutamicum ATCC 13032 (Bielefeld)	cgb00052	Galactose metabolism	C01235	alpha-D-Galactosyl-(1->3)-1D-myo-inositol
cgb	Corynebacterium glutamicum ATCC 13032 (Bielefeld)	cgb00052	Galactose metabolism	C01286	2-Dehydro-3-deoxy-6-phospho-D-galactonate
cgb	Corynebacterium glutamicum ATCC 13032 (Bielefeld)	cgb00052	Galactose metabolism	C01613	Stachyose
cgb	Corynebacterium glutamicum ATCC 13032 (Bielefeld)	cgb00052	Galactose metabolism	C01697	Galactitol
cgb	Corynebacterium glutamicum ATCC 13032 (Bielefeld)	cgb00052	Galactose metabolism	C02262	D-Galactosamine
cgb	Corynebacterium glutamicum ATCC 13032 (Bielefeld)	cgb00052	Galactose metabolism	C02669	D-Galactono-1,5-lactone
cgb	Corynebacterium glutamicum ATCC 13032 (Bielefeld)	cgb00052	Galactose metabolism	C03383	D-Galactono-1,4-lactone
cgb	Corynebacterium glutamicum ATCC 13032 (Bielefeld)	cgb00052	Galactose metabolism	C03733	UDP-alpha-D-galactofuranose
cgb	Corynebacterium glutamicum ATCC 13032 (Bielefeld)	cgb00052	Galactose metabolism	C03785	D-Tagatose 1,6-bisphosphate
cgb	Corynebacterium glutamicum ATCC 13032 (Bielefeld)	cgb00052	Galactose metabolism	C05396	Lactose 6'-phosphate
cgb	Corynebacterium glutamicum ATCC 13032 (Bielefeld)	cgb00052	Galactose metabolism	C05399	Melibiitol
cgb	Corynebacterium glutamicum ATCC 13032 (Bielefeld)	cgb00052	Galactose metabolism	C05400	Epimelibiose
cgb	Corynebacterium glutamicum ATCC 13032 (Bielefeld)	cgb00052	Galactose metabolism	C05401	3-beta-D-Galactosyl-sn-glycerol
cgb	Corynebacterium glutamicum ATCC 13032 (Bielefeld)	cgb00052	Galactose metabolism	C05402	Melibiose
cgb	Corynebacterium glutamicum ATCC 13032 (Bielefeld)	cgb00052	Galactose metabolism	C05404	D-Gal alpha 1->6D-Gal alpha 1->6D-Glucose
cgb	Corynebacterium glutamicum ATCC 13032 (Bielefeld)	cgb00052	Galactose metabolism	C05796	Galactan
cgb	Corynebacterium glutamicum ATCC 13032 (Bielefeld)	cgb00052	Galactose metabolism	C06311	Galactitol 1-phosphate
cgb	Corynebacterium glutamicum ATCC 13032 (Bielefeld)	cgb00052	Galactose metabolism	C06376	N-Acetyl-D-galactosamine 6-phosphate
cgb	Corynebacterium glutamicum ATCC 13032 (Bielefeld)	cgb00052	Galactose metabolism	C06377	D-Galactosamine 6-phosphate
cgb	Corynebacterium glutamicum ATCC 13032 (Bielefeld)	cgb00053	Ascorbate and aldarate metabolism	C00022	Pyruvate
cgb	Corynebacterium glutamicum ATCC 13032 (Bielefeld)	cgb00053	Ascorbate and aldarate metabolism	C00026	2-Oxoglutarate
cgb	Corynebacterium glutamicum ATCC 13032 (Bielefeld)	cgb00053	Ascorbate and aldarate metabolism	C00029	UDP-glucose
cgb	Corynebacterium glutamicum ATCC 13032 (Bielefeld)	cgb00053	Ascorbate and aldarate metabolism	C00072	Ascorbate
cgb	Corynebacterium glutamicum ATCC 13032 (Bielefeld)	cgb00053	Ascorbate and aldarate metabolism	C00096	GDP-mannose
cgb	Corynebacterium glutamicum ATCC 13032 (Bielefeld)	cgb00053	Ascorbate and aldarate metabolism	C00137	myo-Inositol
cgb	Corynebacterium glutamicum ATCC 13032 (Bielefeld)	cgb00053	Ascorbate and aldarate metabolism	C00167	UDP-glucuronate
cgb	Corynebacterium glutamicum ATCC 13032 (Bielefeld)	cgb00053	Ascorbate and aldarate metabolism	C00191	D-Glucuronate
cgb	Corynebacterium glutamicum ATCC 13032 (Bielefeld)	cgb00053	Ascorbate and aldarate metabolism	C00216	D-Arabinose
cgb	Corynebacterium glutamicum ATCC 13032 (Bielefeld)	cgb00053	Ascorbate and aldarate metabolism	C00231	D-Xylulose 5-phosphate
cgb	Corynebacterium glutamicum ATCC 13032 (Bielefeld)	cgb00053	Ascorbate and aldarate metabolism	C00259	L-Arabinose
cgb	Corynebacterium glutamicum ATCC 13032 (Bielefeld)	cgb00053	Ascorbate and aldarate metabolism	C00333	D-Galacturonate
cgb	Corynebacterium glutamicum ATCC 13032 (Bielefeld)	cgb00053	Ascorbate and aldarate metabolism	C00433	2,5-Dioxopentanoate
cgb	Corynebacterium glutamicum ATCC 13032 (Bielefeld)	cgb00053	Ascorbate and aldarate metabolism	C00545	L-Arabinonate
cgb	Corynebacterium glutamicum ATCC 13032 (Bielefeld)	cgb00053	Ascorbate and aldarate metabolism	C00558	D-Tagaturonate
cgb	Corynebacterium glutamicum ATCC 13032 (Bielefeld)	cgb00053	Ascorbate and aldarate metabolism	C00617	UDP-D-galacturonate
cgb	Corynebacterium glutamicum ATCC 13032 (Bielefeld)	cgb00053	Ascorbate and aldarate metabolism	C00618	3-Dehydro-L-gulonate
cgb	Corynebacterium glutamicum ATCC 13032 (Bielefeld)	cgb00053	Ascorbate and aldarate metabolism	C00652	D-Arabinono-1,4-lactone
cgb	Corynebacterium glutamicum ATCC 13032 (Bielefeld)	cgb00053	Ascorbate and aldarate metabolism	C00679	5-Dehydro-4-deoxy-D-glucarate
cgb	Corynebacterium glutamicum ATCC 13032 (Bielefeld)	cgb00053	Ascorbate and aldarate metabolism	C00684	2-Dehydro-3-deoxy-L-arabinonate
cgb	Corynebacterium glutamicum ATCC 13032 (Bielefeld)	cgb00053	Ascorbate and aldarate metabolism	C00800	L-Gulonate
cgb	Corynebacterium glutamicum ATCC 13032 (Bielefeld)	cgb00053	Ascorbate and aldarate metabolism	C00818	D-Glucarate
cgb	Corynebacterium glutamicum ATCC 13032 (Bielefeld)	cgb00053	Ascorbate and aldarate metabolism	C00878	D-Arabinonate
cgb	Corynebacterium glutamicum ATCC 13032 (Bielefeld)	cgb00053	Ascorbate and aldarate metabolism	C00879	D-Galactarate
cgb	Corynebacterium glutamicum ATCC 13032 (Bielefeld)	cgb00053	Ascorbate and aldarate metabolism	C01040	L-Gulono-1,4-lactone
cgb	Corynebacterium glutamicum ATCC 13032 (Bielefeld)	cgb00053	Ascorbate and aldarate metabolism	C01041	Monodehydroascorbate
cgb	Corynebacterium glutamicum ATCC 13032 (Bielefeld)	cgb00053	Ascorbate and aldarate metabolism	C01101	L-Ribulose 5-phosphate
cgb	Corynebacterium glutamicum ATCC 13032 (Bielefeld)	cgb00053	Ascorbate and aldarate metabolism	C01114	L-Arabinono-1,4-lactone
cgb	Corynebacterium glutamicum ATCC 13032 (Bielefeld)	cgb00053	Ascorbate and aldarate metabolism	C01115	L-Galactono-1,4-lactone
cgb	Corynebacterium glutamicum ATCC 13032 (Bielefeld)	cgb00053	Ascorbate and aldarate metabolism	C01146	2-Hydroxy-3-oxopropanoate
cgb	Corynebacterium glutamicum ATCC 13032 (Bielefeld)	cgb00053	Ascorbate and aldarate metabolism	C01620	Threonate
cgb	Corynebacterium glutamicum ATCC 13032 (Bielefeld)	cgb00053	Ascorbate and aldarate metabolism	C01825	L-Galactose
cgb	Corynebacterium glutamicum ATCC 13032 (Bielefeld)	cgb00053	Ascorbate and aldarate metabolism	C02280	GDP-L-galactose
cgb	Corynebacterium glutamicum ATCC 13032 (Bielefeld)	cgb00053	Ascorbate and aldarate metabolism	C02670	D-Glucuronolactone
cgb	Corynebacterium glutamicum ATCC 13032 (Bielefeld)	cgb00053	Ascorbate and aldarate metabolism	C03033	beta-D-Glucuronoside
cgb	Corynebacterium glutamicum ATCC 13032 (Bielefeld)	cgb00053	Ascorbate and aldarate metabolism	C03064	3-Dehydro-L-threonate
cgb	Corynebacterium glutamicum ATCC 13032 (Bielefeld)	cgb00053	Ascorbate and aldarate metabolism	C03289	L-xylo-Hexulonolactone
cgb	Corynebacterium glutamicum ATCC 13032 (Bielefeld)	cgb00053	Ascorbate and aldarate metabolism	C03291	L-Xylulose 5-phosphate
cgb	Corynebacterium glutamicum ATCC 13032 (Bielefeld)	cgb00053	Ascorbate and aldarate metabolism	C03826	2-Dehydro-3-deoxy-D-xylonate
cgb	Corynebacterium glutamicum ATCC 13032 (Bielefeld)	cgb00053	Ascorbate and aldarate metabolism	C03921	2-Dehydro-3-deoxy-D-glucarate
cgb	Corynebacterium glutamicum ATCC 13032 (Bielefeld)	cgb00053	Ascorbate and aldarate metabolism	C04037	1-Phospho-alpha-D-galacturonate
cgb	Corynebacterium glutamicum ATCC 13032 (Bielefeld)	cgb00053	Ascorbate and aldarate metabolism	C04575	(4R,5S)-4,5,6-Trihydroxy-2,3-dioxohexanoate
cgb	Corynebacterium glutamicum ATCC 13032 (Bielefeld)	cgb00053	Ascorbate and aldarate metabolism	C05385	D-Glucuronate 1-phosphate
cgb	Corynebacterium glutamicum ATCC 13032 (Bielefeld)	cgb00053	Ascorbate and aldarate metabolism	C05411	L-Xylonate
cgb	Corynebacterium glutamicum ATCC 13032 (Bielefeld)	cgb00053	Ascorbate and aldarate metabolism	C05412	L-Lyxonate
cgb	Corynebacterium glutamicum ATCC 13032 (Bielefeld)	cgb00053	Ascorbate and aldarate metabolism	C05422	Dehydroascorbate
cgb	Corynebacterium glutamicum ATCC 13032 (Bielefeld)	cgb00053	Ascorbate and aldarate metabolism	C06316	Dehydro-D-arabinono-1,4-lactone
cgb	Corynebacterium glutamicum ATCC 13032 (Bielefeld)	cgb00053	Ascorbate and aldarate metabolism	C14899	3-Dehydro-L-gulonate 6-phosphate
cgb	Corynebacterium glutamicum ATCC 13032 (Bielefeld)	cgb00053	Ascorbate and aldarate metabolism	C15923	L-Gulose
cgb	Corynebacterium glutamicum ATCC 13032 (Bielefeld)	cgb00053	Ascorbate and aldarate metabolism	C15924	L-Gulose 1-phosphate
cgb	Corynebacterium glutamicum ATCC 13032 (Bielefeld)	cgb00053	Ascorbate and aldarate metabolism	C15925	GDP-L-gulose
cgb	Corynebacterium glutamicum ATCC 13032 (Bielefeld)	cgb00053	Ascorbate and aldarate metabolism	C15926	beta-L-Galactose 1-phosphate
cgb	Corynebacterium glutamicum ATCC 13032 (Bielefeld)	cgb00053	Ascorbate and aldarate metabolism	C15930	L-Galactonate
cgb	Corynebacterium glutamicum ATCC 13032 (Bielefeld)	cgb00053	Ascorbate and aldarate metabolism	C16186	L-Ascorbate 6-phosphate
cgb	Corynebacterium glutamicum ATCC 13032 (Bielefeld)	cgb00053	Ascorbate and aldarate metabolism	C20889	D-Galactaro-1,5-lactone
cgb	Corynebacterium glutamicum ATCC 13032 (Bielefeld)	cgb00053	Ascorbate and aldarate metabolism	C20896	D-Galactaro-1,4-lactone
cgb	Corynebacterium glutamicum ATCC 13032 (Bielefeld)	cgb00053	Ascorbate and aldarate metabolism	C21955	L-Galactono-1,5-lactone
cgb	Corynebacterium glutamicum ATCC 13032 (Bielefeld)	cgb00061	Fatty acid biosynthesis	C00024	Acetyl-CoA
cgb	Corynebacterium glutamicum ATCC 13032 (Bielefeld)	cgb00061	Fatty acid biosynthesis	C00083	Malonyl-CoA
cgb	Corynebacterium glutamicum ATCC 13032 (Bielefeld)	cgb00061	Fatty acid biosynthesis	C00154	Palmitoyl-CoA
cgb	Corynebacterium glutamicum ATCC 13032 (Bielefeld)	cgb00061	Fatty acid biosynthesis	C00173	Acyl-[acyl-carrier protein]
cgb	Corynebacterium glutamicum ATCC 13032 (Bielefeld)	cgb00061	Fatty acid biosynthesis	C00229	Acyl-carrier protein
cgb	Corynebacterium glutamicum ATCC 13032 (Bielefeld)	cgb00061	Fatty acid biosynthesis	C00249	Hexadecanoic acid
cgb	Corynebacterium glutamicum ATCC 13032 (Bielefeld)	cgb00061	Fatty acid biosynthesis	C00383	Malonate
cgb	Corynebacterium glutamicum ATCC 13032 (Bielefeld)	cgb00061	Fatty acid biosynthesis	C00638	Long-chain fatty acid
cgb	Corynebacterium glutamicum ATCC 13032 (Bielefeld)	cgb00061	Fatty acid biosynthesis	C00685	3-Oxoacyl-[acyl-carrier protein]
cgb	Corynebacterium glutamicum ATCC 13032 (Bielefeld)	cgb00061	Fatty acid biosynthesis	C00693	trans-2,3-Dehydroacyl-[acyl-carrier protein]
cgb	Corynebacterium glutamicum ATCC 13032 (Bielefeld)	cgb00061	Fatty acid biosynthesis	C00712	(9Z)-Octadecenoic acid
cgb	Corynebacterium glutamicum ATCC 13032 (Bielefeld)	cgb00061	Fatty acid biosynthesis	C01203	Oleoyl-[acyl-carrier protein]
cgb	Corynebacterium glutamicum ATCC 13032 (Bielefeld)	cgb00061	Fatty acid biosynthesis	C01209	Malonyl-[acyl-carrier protein]
cgb	Corynebacterium glutamicum ATCC 13032 (Bielefeld)	cgb00061	Fatty acid biosynthesis	C01271	(3R)-3-Hydroxyacyl-[acyl-carrier protein]
cgb	Corynebacterium glutamicum ATCC 13032 (Bielefeld)	cgb00061	Fatty acid biosynthesis	C01530	Octadecanoic acid
cgb	Corynebacterium glutamicum ATCC 13032 (Bielefeld)	cgb00061	Fatty acid biosynthesis	C01571	Decanoic acid
cgb	Corynebacterium glutamicum ATCC 13032 (Bielefeld)	cgb00061	Fatty acid biosynthesis	C02679	Dodecanoic acid
cgb	Corynebacterium glutamicum ATCC 13032 (Bielefeld)	cgb00061	Fatty acid biosynthesis	C02843	Long-chain acyl-CoA
cgb	Corynebacterium glutamicum ATCC 13032 (Bielefeld)	cgb00061	Fatty acid biosynthesis	C03939	Acetyl-[acyl-carrier protein]
cgb	Corynebacterium glutamicum ATCC 13032 (Bielefeld)	cgb00061	Fatty acid biosynthesis	C04088	Octadecanoyl-[acyl-carrier protein]
cgb	Corynebacterium glutamicum ATCC 13032 (Bielefeld)	cgb00061	Fatty acid biosynthesis	C04180	cis-Dec-3-enoyl-[acp]
cgb	Corynebacterium glutamicum ATCC 13032 (Bielefeld)	cgb00061	Fatty acid biosynthesis	C04246	But-2-enoyl-[acyl-carrier protein]
cgb	Corynebacterium glutamicum ATCC 13032 (Bielefeld)	cgb00061	Fatty acid biosynthesis	C04618	(3R)-3-Hydroxybutanoyl-[acyl-carrier protein]
cgb	Corynebacterium glutamicum ATCC 13032 (Bielefeld)	cgb00061	Fatty acid biosynthesis	C04619	(3R)-3-Hydroxydecanoyl-[acyl-carrier protein]
cgb	Corynebacterium glutamicum ATCC 13032 (Bielefeld)	cgb00061	Fatty acid biosynthesis	C04620	(3R)-3-Hydroxyoctanoyl-[acyl-carrier protein]
cgb	Corynebacterium glutamicum ATCC 13032 (Bielefeld)	cgb00061	Fatty acid biosynthesis	C04633	(3R)-3-Hydroxypalmitoyl-[acyl-carrier protein]
cgb	Corynebacterium glutamicum ATCC 13032 (Bielefeld)	cgb00061	Fatty acid biosynthesis	C04688	(3R)-3-Hydroxytetradecanoyl-[acyl-carrier protein]
cgb	Corynebacterium glutamicum ATCC 13032 (Bielefeld)	cgb00061	Fatty acid biosynthesis	C05223	Dodecanoyl-[acyl-carrier protein]
cgb	Corynebacterium glutamicum ATCC 13032 (Bielefeld)	cgb00061	Fatty acid biosynthesis	C05744	Acetoacetyl-[acp]
cgb	Corynebacterium glutamicum ATCC 13032 (Bielefeld)	cgb00061	Fatty acid biosynthesis	C05745	Butyryl-[acp]
cgb	Corynebacterium glutamicum ATCC 13032 (Bielefeld)	cgb00061	Fatty acid biosynthesis	C05746	3-Oxohexanoyl-[acp]
cgb	Corynebacterium glutamicum ATCC 13032 (Bielefeld)	cgb00061	Fatty acid biosynthesis	C05747	(R)-3-Hydroxyhexanoyl-[acp]
cgb	Corynebacterium glutamicum ATCC 13032 (Bielefeld)	cgb00061	Fatty acid biosynthesis	C05748	trans-Hex-2-enoyl-[acp]
cgb	Corynebacterium glutamicum ATCC 13032 (Bielefeld)	cgb00061	Fatty acid biosynthesis	C05749	Hexanoyl-[acp]
cgb	Corynebacterium glutamicum ATCC 13032 (Bielefeld)	cgb00061	Fatty acid biosynthesis	C05750	3-Oxooctanoyl-[acp]
cgb	Corynebacterium glutamicum ATCC 13032 (Bielefeld)	cgb00061	Fatty acid biosynthesis	C05751	trans-Oct-2-enoyl-[acp]
cgb	Corynebacterium glutamicum ATCC 13032 (Bielefeld)	cgb00061	Fatty acid biosynthesis	C05752	Octanoyl-[acp]
cgb	Corynebacterium glutamicum ATCC 13032 (Bielefeld)	cgb00061	Fatty acid biosynthesis	C05753	3-Oxodecanoyl-[acp]
cgb	Corynebacterium glutamicum ATCC 13032 (Bielefeld)	cgb00061	Fatty acid biosynthesis	C05754	trans-Dec-2-enoyl-[acp]
cgb	Corynebacterium glutamicum ATCC 13032 (Bielefeld)	cgb00061	Fatty acid biosynthesis	C05755	Decanoyl-[acp]
cgb	Corynebacterium glutamicum ATCC 13032 (Bielefeld)	cgb00061	Fatty acid biosynthesis	C05756	3-Oxododecanoyl-[acp]
cgb	Corynebacterium glutamicum ATCC 13032 (Bielefeld)	cgb00061	Fatty acid biosynthesis	C05757	(R)-3-Hydroxydodecanoyl-[acp]
cgb	Corynebacterium glutamicum ATCC 13032 (Bielefeld)	cgb00061	Fatty acid biosynthesis	C05758	trans-Dodec-2-enoyl-[acp]
cgb	Corynebacterium glutamicum ATCC 13032 (Bielefeld)	cgb00061	Fatty acid biosynthesis	C05759	3-Oxotetradecanoyl-[acp]
cgb	Corynebacterium glutamicum ATCC 13032 (Bielefeld)	cgb00061	Fatty acid biosynthesis	C05760	trans-Tetradec-2-enoyl-[acp]
cgb	Corynebacterium glutamicum ATCC 13032 (Bielefeld)	cgb00061	Fatty acid biosynthesis	C05761	Tetradecanoyl-[acp]
cgb	Corynebacterium glutamicum ATCC 13032 (Bielefeld)	cgb00061	Fatty acid biosynthesis	C05762	3-Oxohexadecanoyl-[acp]
cgb	Corynebacterium glutamicum ATCC 13032 (Bielefeld)	cgb00061	Fatty acid biosynthesis	C05763	trans-Hexadec-2-enoyl-[acp]
cgb	Corynebacterium glutamicum ATCC 13032 (Bielefeld)	cgb00061	Fatty acid biosynthesis	C05764	Hexadecanoyl-[acp]
cgb	Corynebacterium glutamicum ATCC 13032 (Bielefeld)	cgb00061	Fatty acid biosynthesis	C06423	Octanoic acid
cgb	Corynebacterium glutamicum ATCC 13032 (Bielefeld)	cgb00061	Fatty acid biosynthesis	C06424	Tetradecanoic acid
cgb	Corynebacterium glutamicum ATCC 13032 (Bielefeld)	cgb00061	Fatty acid biosynthesis	C08362	(9Z)-Hexadecenoic acid
cgb	Corynebacterium glutamicum ATCC 13032 (Bielefeld)	cgb00061	Fatty acid biosynthesis	C16219	3-Oxostearoyl-[acp]
cgb	Corynebacterium glutamicum ATCC 13032 (Bielefeld)	cgb00061	Fatty acid biosynthesis	C16220	(R)-3-Hydroxyoctadecanoyl-[acp]
cgb	Corynebacterium glutamicum ATCC 13032 (Bielefeld)	cgb00061	Fatty acid biosynthesis	C16221	(2E)-Octadecenoyl-[acp]
cgb	Corynebacterium glutamicum ATCC 13032 (Bielefeld)	cgb00061	Fatty acid biosynthesis	C16520	Hexadecenoyl-[acyl-carrier protein]
cgb	Corynebacterium glutamicum ATCC 13032 (Bielefeld)	cgb00061	Fatty acid biosynthesis	C20683	Long-chain acyl-[acyl-carrier protein]
cgb	Corynebacterium glutamicum ATCC 13032 (Bielefeld)	cgb00061	Fatty acid biosynthesis	C20794	n-7 Unsaturated acyl-[acyl-carrier protein]
cgb	Corynebacterium glutamicum ATCC 13032 (Bielefeld)	cgb00071	Fatty acid degradation	C00010	CoA
cgb	Corynebacterium glutamicum ATCC 13032 (Bielefeld)	cgb00071	Fatty acid degradation	C00024	Acetyl-CoA
cgb	Corynebacterium glutamicum ATCC 13032 (Bielefeld)	cgb00071	Fatty acid degradation	C00071	Aldehyde
cgb	Corynebacterium glutamicum ATCC 13032 (Bielefeld)	cgb00071	Fatty acid degradation	C00136	Butanoyl-CoA
cgb	Corynebacterium glutamicum ATCC 13032 (Bielefeld)	cgb00071	Fatty acid degradation	C00154	Palmitoyl-CoA
cgb	Corynebacterium glutamicum ATCC 13032 (Bielefeld)	cgb00071	Fatty acid degradation	C00162	Fatty acid
cgb	Corynebacterium glutamicum ATCC 13032 (Bielefeld)	cgb00071	Fatty acid degradation	C00226	Primary alcohol
cgb	Corynebacterium glutamicum ATCC 13032 (Bielefeld)	cgb00071	Fatty acid degradation	C00229	Acyl-carrier protein
cgb	Corynebacterium glutamicum ATCC 13032 (Bielefeld)	cgb00071	Fatty acid degradation	C00249	Hexadecanoic acid
cgb	Corynebacterium glutamicum ATCC 13032 (Bielefeld)	cgb00071	Fatty acid degradation	C00332	Acetoacetyl-CoA
cgb	Corynebacterium glutamicum ATCC 13032 (Bielefeld)	cgb00071	Fatty acid degradation	C00340	Reduced rubredoxin
cgb	Corynebacterium glutamicum ATCC 13032 (Bielefeld)	cgb00071	Fatty acid degradation	C00435	Oxidized rubredoxin
cgb	Corynebacterium glutamicum ATCC 13032 (Bielefeld)	cgb00071	Fatty acid degradation	C00489	Glutarate
cgb	Corynebacterium glutamicum ATCC 13032 (Bielefeld)	cgb00071	Fatty acid degradation	C00517	Hexadecanal
cgb	Corynebacterium glutamicum ATCC 13032 (Bielefeld)	cgb00071	Fatty acid degradation	C00527	Glutaryl-CoA
cgb	Corynebacterium glutamicum ATCC 13032 (Bielefeld)	cgb00071	Fatty acid degradation	C00638	Long-chain fatty acid
cgb	Corynebacterium glutamicum ATCC 13032 (Bielefeld)	cgb00071	Fatty acid degradation	C00823	1-Hexadecanol
cgb	Corynebacterium glutamicum ATCC 13032 (Bielefeld)	cgb00071	Fatty acid degradation	C00877	Crotonoyl-CoA
cgb	Corynebacterium glutamicum ATCC 13032 (Bielefeld)	cgb00071	Fatty acid degradation	C01144	(S)-3-Hydroxybutanoyl-CoA
cgb	Corynebacterium glutamicum ATCC 13032 (Bielefeld)	cgb00071	Fatty acid degradation	C01371	Alkane
cgb	Corynebacterium glutamicum ATCC 13032 (Bielefeld)	cgb00071	Fatty acid degradation	C01832	Lauroyl-CoA
cgb	Corynebacterium glutamicum ATCC 13032 (Bielefeld)	cgb00071	Fatty acid degradation	C01944	Octanoyl-CoA
cgb	Corynebacterium glutamicum ATCC 13032 (Bielefeld)	cgb00071	Fatty acid degradation	C02593	Tetradecanoyl-CoA
cgb	Corynebacterium glutamicum ATCC 13032 (Bielefeld)	cgb00071	Fatty acid degradation	C02990	L-Palmitoylcarnitine
cgb	Corynebacterium glutamicum ATCC 13032 (Bielefeld)	cgb00071	Fatty acid degradation	C03221	2-trans-Dodecenoyl-CoA
cgb	Corynebacterium glutamicum ATCC 13032 (Bielefeld)	cgb00071	Fatty acid degradation	C03547	omega-Hydroxy fatty acid
cgb	Corynebacterium glutamicum ATCC 13032 (Bielefeld)	cgb00071	Fatty acid degradation	C03561	(R)-3-Hydroxybutanoyl-CoA
cgb	Corynebacterium glutamicum ATCC 13032 (Bielefeld)	cgb00071	Fatty acid degradation	C05102	alpha-Hydroxy fatty acid
cgb	Corynebacterium glutamicum ATCC 13032 (Bielefeld)	cgb00071	Fatty acid degradation	C05258	(S)-3-Hydroxyhexadecanoyl-CoA
cgb	Corynebacterium glutamicum ATCC 13032 (Bielefeld)	cgb00071	Fatty acid degradation	C05259	3-Oxopalmitoyl-CoA
cgb	Corynebacterium glutamicum ATCC 13032 (Bielefeld)	cgb00071	Fatty acid degradation	C05260	(S)-3-Hydroxytetradecanoyl-CoA
cgb	Corynebacterium glutamicum ATCC 13032 (Bielefeld)	cgb00071	Fatty acid degradation	C05261	3-Oxotetradecanoyl-CoA
cgb	Corynebacterium glutamicum ATCC 13032 (Bielefeld)	cgb00071	Fatty acid degradation	C05262	(S)-3-Hydroxydodecanoyl-CoA
cgb	Corynebacterium glutamicum ATCC 13032 (Bielefeld)	cgb00071	Fatty acid degradation	C05263	3-Oxododecanoyl-CoA
cgb	Corynebacterium glutamicum ATCC 13032 (Bielefeld)	cgb00071	Fatty acid degradation	C05264	(S)-Hydroxydecanoyl-CoA
cgb	Corynebacterium glutamicum ATCC 13032 (Bielefeld)	cgb00071	Fatty acid degradation	C05265	3-Oxodecanoyl-CoA
cgb	Corynebacterium glutamicum ATCC 13032 (Bielefeld)	cgb00071	Fatty acid degradation	C05266	(S)-3-Hydroxyoctanoyl-CoA
cgb	Corynebacterium glutamicum ATCC 13032 (Bielefeld)	cgb00071	Fatty acid degradation	C05267	3-Oxooctanoyl-CoA
cgb	Corynebacterium glutamicum ATCC 13032 (Bielefeld)	cgb00071	Fatty acid degradation	C05268	(S)-Hydroxyhexanoyl-CoA
cgb	Corynebacterium glutamicum ATCC 13032 (Bielefeld)	cgb00071	Fatty acid degradation	C05269	3-Oxohexanoyl-CoA
cgb	Corynebacterium glutamicum ATCC 13032 (Bielefeld)	cgb00071	Fatty acid degradation	C05270	Hexanoyl-CoA
cgb	Corynebacterium glutamicum ATCC 13032 (Bielefeld)	cgb00071	Fatty acid degradation	C05271	trans-Hex-2-enoyl-CoA
cgb	Corynebacterium glutamicum ATCC 13032 (Bielefeld)	cgb00071	Fatty acid degradation	C05272	trans-Hexadec-2-enoyl-CoA
cgb	Corynebacterium glutamicum ATCC 13032 (Bielefeld)	cgb00071	Fatty acid degradation	C05273	trans-Tetradec-2-enoyl-CoA
cgb	Corynebacterium glutamicum ATCC 13032 (Bielefeld)	cgb00071	Fatty acid degradation	C05274	Decanoyl-CoA
cgb	Corynebacterium glutamicum ATCC 13032 (Bielefeld)	cgb00071	Fatty acid degradation	C05275	trans-Dec-2-enoyl-CoA
cgb	Corynebacterium glutamicum ATCC 13032 (Bielefeld)	cgb00071	Fatty acid degradation	C05276	trans-Oct-2-enoyl-CoA
cgb	Corynebacterium glutamicum ATCC 13032 (Bielefeld)	cgb00071	Fatty acid degradation	C05279	trans,cis-Lauro-2,6-dienoyl-CoA
cgb	Corynebacterium glutamicum ATCC 13032 (Bielefeld)	cgb00071	Fatty acid degradation	C05280	cis,cis-3,6-Dodecadienoyl-CoA
cgb	Corynebacterium glutamicum ATCC 13032 (Bielefeld)	cgb00071	Fatty acid degradation	C20683	Long-chain acyl-[acyl-carrier protein]
cgb	Corynebacterium glutamicum ATCC 13032 (Bielefeld)	cgb00072	Synthesis and degradation of ketone bodies	C00024	Acetyl-CoA
cgb	Corynebacterium glutamicum ATCC 13032 (Bielefeld)	cgb00072	Synthesis and degradation of ketone bodies	C00164	Acetoacetate
cgb	Corynebacterium glutamicum ATCC 13032 (Bielefeld)	cgb00072	Synthesis and degradation of ketone bodies	C00207	Acetone
cgb	Corynebacterium glutamicum ATCC 13032 (Bielefeld)	cgb00072	Synthesis and degradation of ketone bodies	C00332	Acetoacetyl-CoA
cgb	Corynebacterium glutamicum ATCC 13032 (Bielefeld)	cgb00072	Synthesis and degradation of ketone bodies	C00356	(S)-3-Hydroxy-3-methylglutaryl-CoA
cgb	Corynebacterium glutamicum ATCC 13032 (Bielefeld)	cgb00072	Synthesis and degradation of ketone bodies	C01089	(R)-3-Hydroxybutanoate
cgb	Corynebacterium glutamicum ATCC 13032 (Bielefeld)	cgb00130	Ubiquinone and other terpenoid-quinone biosynthesis	C00082	L-Tyrosine
cgb	Corynebacterium glutamicum ATCC 13032 (Bielefeld)	cgb00130	Ubiquinone and other terpenoid-quinone biosynthesis	C00156	4-Hydroxybenzoate
cgb	Corynebacterium glutamicum ATCC 13032 (Bielefeld)	cgb00130	Ubiquinone and other terpenoid-quinone biosynthesis	C00223	p-Coumaroyl-CoA
cgb	Corynebacterium glutamicum ATCC 13032 (Bielefeld)	cgb00130	Ubiquinone and other terpenoid-quinone biosynthesis	C00251	Chorismate
cgb	Corynebacterium glutamicum ATCC 13032 (Bielefeld)	cgb00130	Ubiquinone and other terpenoid-quinone biosynthesis	C00341	Geranyl diphosphate
cgb	Corynebacterium glutamicum ATCC 13032 (Bielefeld)	cgb00130	Ubiquinone and other terpenoid-quinone biosynthesis	C00353	Geranylgeranyl diphosphate
cgb	Corynebacterium glutamicum ATCC 13032 (Bielefeld)	cgb00130	Ubiquinone and other terpenoid-quinone biosynthesis	C00390	Ubiquinol
cgb	Corynebacterium glutamicum ATCC 13032 (Bielefeld)	cgb00130	Ubiquinone and other terpenoid-quinone biosynthesis	C00423	trans-Cinnamate
cgb	Corynebacterium glutamicum ATCC 13032 (Bielefeld)	cgb00130	Ubiquinone and other terpenoid-quinone biosynthesis	C00544	Homogentisate
cgb	Corynebacterium glutamicum ATCC 13032 (Bielefeld)	cgb00130	Ubiquinone and other terpenoid-quinone biosynthesis	C00811	4-Coumarate
cgb	Corynebacterium glutamicum ATCC 13032 (Bielefeld)	cgb00130	Ubiquinone and other terpenoid-quinone biosynthesis	C00828	Menaquinone
cgb	Corynebacterium glutamicum ATCC 13032 (Bielefeld)	cgb00130	Ubiquinone and other terpenoid-quinone biosynthesis	C00885	Isochorismate
cgb	Corynebacterium glutamicum ATCC 13032 (Bielefeld)	cgb00130	Ubiquinone and other terpenoid-quinone biosynthesis	C01179	3-(4-Hydroxyphenyl)pyruvate
cgb	Corynebacterium glutamicum ATCC 13032 (Bielefeld)	cgb00130	Ubiquinone and other terpenoid-quinone biosynthesis	C02059	Phylloquinone
cgb	Corynebacterium glutamicum ATCC 13032 (Bielefeld)	cgb00130	Ubiquinone and other terpenoid-quinone biosynthesis	C02477	alpha-Tocopherol
cgb	Corynebacterium glutamicum ATCC 13032 (Bielefeld)	cgb00130	Ubiquinone and other terpenoid-quinone biosynthesis	C02483	gamma-Tocopherol
cgb	Corynebacterium glutamicum ATCC 13032 (Bielefeld)	cgb00130	Ubiquinone and other terpenoid-quinone biosynthesis	C02730	2-Succinylbenzoate
cgb	Corynebacterium glutamicum ATCC 13032 (Bielefeld)	cgb00130	Ubiquinone and other terpenoid-quinone biosynthesis	C02949	4-Hydroxybenzoyl-CoA
cgb	Corynebacterium glutamicum ATCC 13032 (Bielefeld)	cgb00130	Ubiquinone and other terpenoid-quinone biosynthesis	C03160	2-Succinylbenzoyl-CoA
cgb	Corynebacterium glutamicum ATCC 13032 (Bielefeld)	cgb00130	Ubiquinone and other terpenoid-quinone biosynthesis	C03313	Phylloquinol
cgb	Corynebacterium glutamicum ATCC 13032 (Bielefeld)	cgb00130	Ubiquinone and other terpenoid-quinone biosynthesis	C03657	1,4-Dihydroxy-2-naphthoate
cgb	Corynebacterium glutamicum ATCC 13032 (Bielefeld)	cgb00130	Ubiquinone and other terpenoid-quinone biosynthesis	C03964	(R)-3-(4-Hydroxyphenyl)lactate
cgb	Corynebacterium glutamicum ATCC 13032 (Bielefeld)	cgb00130	Ubiquinone and other terpenoid-quinone biosynthesis	C03993	4-(beta-D-Glucosyloxy)benzoate
cgb	Corynebacterium glutamicum ATCC 13032 (Bielefeld)	cgb00130	Ubiquinone and other terpenoid-quinone biosynthesis	C04145	all-trans-Nonaprenyl diphosphate
cgb	Corynebacterium glutamicum ATCC 13032 (Bielefeld)	cgb00130	Ubiquinone and other terpenoid-quinone biosynthesis	C05427	Phytyl diphosphate
cgb	Corynebacterium glutamicum ATCC 13032 (Bielefeld)	cgb00130	Ubiquinone and other terpenoid-quinone biosynthesis	C05807	2-Polyprenylphenol
cgb	Corynebacterium glutamicum ATCC 13032 (Bielefeld)	cgb00130	Ubiquinone and other terpenoid-quinone biosynthesis	C05817	(1R,6R)-6-Hydroxy-2-succinylcyclohexa-2,4-diene-1-carboxylate
cgb	Corynebacterium glutamicum ATCC 13032 (Bielefeld)	cgb00130	Ubiquinone and other terpenoid-quinone biosynthesis	C05819	Menaquinol
cgb	Corynebacterium glutamicum ATCC 13032 (Bielefeld)	cgb00130	Ubiquinone and other terpenoid-quinone biosynthesis	C05847	all-trans-Polyprenyl diphosphate
cgb	Corynebacterium glutamicum ATCC 13032 (Bielefeld)	cgb00130	Ubiquinone and other terpenoid-quinone biosynthesis	C05848	4-Hydroxy-3-polyprenylbenzoate
cgb	Corynebacterium glutamicum ATCC 13032 (Bielefeld)	cgb00130	Ubiquinone and other terpenoid-quinone biosynthesis	C05849	Vitamin K1 epoxide
cgb	Corynebacterium glutamicum ATCC 13032 (Bielefeld)	cgb00130	Ubiquinone and other terpenoid-quinone biosynthesis	C06986	Spirodilactone
cgb	Corynebacterium glutamicum ATCC 13032 (Bielefeld)	cgb00130	Ubiquinone and other terpenoid-quinone biosynthesis	C10793	Geranylhydroquinone
cgb	Corynebacterium glutamicum ATCC 13032 (Bielefeld)	cgb00130	Ubiquinone and other terpenoid-quinone biosynthesis	C13309	2-Phytyl-1,4-naphthoquinone
cgb	Corynebacterium glutamicum ATCC 13032 (Bielefeld)	cgb00130	Ubiquinone and other terpenoid-quinone biosynthesis	C14151	delta-Tocopherol
cgb	Corynebacterium glutamicum ATCC 13032 (Bielefeld)	cgb00130	Ubiquinone and other terpenoid-quinone biosynthesis	C14152	beta-Tocopherol
cgb	Corynebacterium glutamicum ATCC 13032 (Bielefeld)	cgb00130	Ubiquinone and other terpenoid-quinone biosynthesis	C14153	alpha-Tocotrienol
cgb	Corynebacterium glutamicum ATCC 13032 (Bielefeld)	cgb00130	Ubiquinone and other terpenoid-quinone biosynthesis	C14154	beta-Tocotrienol
cgb	Corynebacterium glutamicum ATCC 13032 (Bielefeld)	cgb00130	Ubiquinone and other terpenoid-quinone biosynthesis	C14155	gamma-Tocotrienol
cgb	Corynebacterium glutamicum ATCC 13032 (Bielefeld)	cgb00130	Ubiquinone and other terpenoid-quinone biosynthesis	C14156	delta-Tocotrienol
cgb	Corynebacterium glutamicum ATCC 13032 (Bielefeld)	cgb00130	Ubiquinone and other terpenoid-quinone biosynthesis	C15547	1,4-Dihydroxy-2-naphthoyl-CoA
cgb	Corynebacterium glutamicum ATCC 13032 (Bielefeld)	cgb00130	Ubiquinone and other terpenoid-quinone biosynthesis	C15882	2-Methyl-6-phytylquinol
cgb	Corynebacterium glutamicum ATCC 13032 (Bielefeld)	cgb00130	Ubiquinone and other terpenoid-quinone biosynthesis	C15883	2,3-Dimethyl-5-phytylquinol
cgb	Corynebacterium glutamicum ATCC 13032 (Bielefeld)	cgb00130	Ubiquinone and other terpenoid-quinone biosynthesis	C16519	2-Succinyl-5-enolpyruvyl-6-hydroxy-3-cyclohexene-1-carboxylate
cgb	Corynebacterium glutamicum ATCC 13032 (Bielefeld)	cgb00130	Ubiquinone and other terpenoid-quinone biosynthesis	C16695	Plastoquinol-9
cgb	Corynebacterium glutamicum ATCC 13032 (Bielefeld)	cgb00130	Ubiquinone and other terpenoid-quinone biosynthesis	C16999	Futalosine
cgb	Corynebacterium glutamicum ATCC 13032 (Bielefeld)	cgb00130	Ubiquinone and other terpenoid-quinone biosynthesis	C17010	Dehypoxanthine futalosine
cgb	Corynebacterium glutamicum ATCC 13032 (Bielefeld)	cgb00130	Ubiquinone and other terpenoid-quinone biosynthesis	C17017	Cyclic dehypoxanthine futalosine
cgb	Corynebacterium glutamicum ATCC 13032 (Bielefeld)	cgb00130	Ubiquinone and other terpenoid-quinone biosynthesis	C17018	1,4-Dihydroxy-6-naphthoate
cgb	Corynebacterium glutamicum ATCC 13032 (Bielefeld)	cgb00130	Ubiquinone and other terpenoid-quinone biosynthesis	C17412	Shikonin
cgb	Corynebacterium glutamicum ATCC 13032 (Bielefeld)	cgb00130	Ubiquinone and other terpenoid-quinone biosynthesis	C17551	2-Polyprenyl-6-hydroxyphenol
cgb	Corynebacterium glutamicum ATCC 13032 (Bielefeld)	cgb00130	Ubiquinone and other terpenoid-quinone biosynthesis	C17552	2-Polyprenyl-6-methoxyphenol
cgb	Corynebacterium glutamicum ATCC 13032 (Bielefeld)	cgb00130	Ubiquinone and other terpenoid-quinone biosynthesis	C17554	3,4-Dihydroxy-5-polyprenylbenzoate
cgb	Corynebacterium glutamicum ATCC 13032 (Bielefeld)	cgb00130	Ubiquinone and other terpenoid-quinone biosynthesis	C17559	3-Methoxy-4-hydroxy-5-polyprenylbenzoate
cgb	Corynebacterium glutamicum ATCC 13032 (Bielefeld)	cgb00130	Ubiquinone and other terpenoid-quinone biosynthesis	C17570	2-Methyl-6-solanyl-1,4-benzoquinol
cgb	Corynebacterium glutamicum ATCC 13032 (Bielefeld)	cgb00130	Ubiquinone and other terpenoid-quinone biosynthesis	C18131	Geranyl-hydroxybenzoate
cgb	Corynebacterium glutamicum ATCC 13032 (Bielefeld)	cgb00130	Ubiquinone and other terpenoid-quinone biosynthesis	C18132	3''-Hydroxy-geranylhydroquinone
cgb	Corynebacterium glutamicum ATCC 13032 (Bielefeld)	cgb00130	Ubiquinone and other terpenoid-quinone biosynthesis	C18133	Deoxyshikonin
cgb	Corynebacterium glutamicum ATCC 13032 (Bielefeld)	cgb00130	Ubiquinone and other terpenoid-quinone biosynthesis	C18134	Dihydroechinofuran
cgb	Corynebacterium glutamicum ATCC 13032 (Bielefeld)	cgb00130	Ubiquinone and other terpenoid-quinone biosynthesis	C18135	Dihydroshikonofuran
cgb	Corynebacterium glutamicum ATCC 13032 (Bielefeld)	cgb00130	Ubiquinone and other terpenoid-quinone biosynthesis	C19847	Demethylmenaquinol
cgb	Corynebacterium glutamicum ATCC 13032 (Bielefeld)	cgb00130	Ubiquinone and other terpenoid-quinone biosynthesis	C19858	2-Methoxy-6-all-trans-polyprenyl-1,4-benzoquinol
cgb	Corynebacterium glutamicum ATCC 13032 (Bielefeld)	cgb00130	Ubiquinone and other terpenoid-quinone biosynthesis	C19859	6-Methoxy-3-methyl-2-all-trans-polyprenyl-1,4-benzoquinol
cgb	Corynebacterium glutamicum ATCC 13032 (Bielefeld)	cgb00130	Ubiquinone and other terpenoid-quinone biosynthesis	C20265	2,3-Epoxymenaquinone
cgb	Corynebacterium glutamicum ATCC 13032 (Bielefeld)	cgb00130	Ubiquinone and other terpenoid-quinone biosynthesis	C20737	6-Geranylgeranyl-2-methylbenzene-1,4-diol
cgb	Corynebacterium glutamicum ATCC 13032 (Bielefeld)	cgb00130	Ubiquinone and other terpenoid-quinone biosynthesis	C20738	6-Geranylgeranyl-2,3-dimethylbenzene-1,4-diol
cgb	Corynebacterium glutamicum ATCC 13032 (Bielefeld)	cgb00130	Ubiquinone and other terpenoid-quinone biosynthesis	C20772	3-[(1-Carboxyvinyl)oxy]benzoate
cgb	Corynebacterium glutamicum ATCC 13032 (Bielefeld)	cgb00130	Ubiquinone and other terpenoid-quinone biosynthesis	C20773	6-Amino-6-deoxyfutalosine
cgb	Corynebacterium glutamicum ATCC 13032 (Bielefeld)	cgb00130	Ubiquinone and other terpenoid-quinone biosynthesis	C21084	Demethylphylloquinol
cgb	Corynebacterium glutamicum ATCC 13032 (Bielefeld)	cgb00130	Ubiquinone and other terpenoid-quinone biosynthesis	C21860	3-Demethylubiquinol
cgb	Corynebacterium glutamicum ATCC 13032 (Bielefeld)	cgb00130	Ubiquinone and other terpenoid-quinone biosynthesis	C22039	2-Carboxy-1,4-naphthoquinone
cgb	Corynebacterium glutamicum ATCC 13032 (Bielefeld)	cgb00190	Oxidative phosphorylation	C00001	H2O
cgb	Corynebacterium glutamicum ATCC 13032 (Bielefeld)	cgb00190	Oxidative phosphorylation	C00002	ATP
cgb	Corynebacterium glutamicum ATCC 13032 (Bielefeld)	cgb00190	Oxidative phosphorylation	C00003	NAD+
cgb	Corynebacterium glutamicum ATCC 13032 (Bielefeld)	cgb00190	Oxidative phosphorylation	C00004	NADH
cgb	Corynebacterium glutamicum ATCC 13032 (Bielefeld)	cgb00190	Oxidative phosphorylation	C00007	Oxygen
cgb	Corynebacterium glutamicum ATCC 13032 (Bielefeld)	cgb00190	Oxidative phosphorylation	C00008	ADP
cgb	Corynebacterium glutamicum ATCC 13032 (Bielefeld)	cgb00190	Oxidative phosphorylation	C00009	Orthophosphate
cgb	Corynebacterium glutamicum ATCC 13032 (Bielefeld)	cgb00190	Oxidative phosphorylation	C00013	Diphosphate
cgb	Corynebacterium glutamicum ATCC 13032 (Bielefeld)	cgb00190	Oxidative phosphorylation	C00042	Succinate
cgb	Corynebacterium glutamicum ATCC 13032 (Bielefeld)	cgb00190	Oxidative phosphorylation	C00061	FMN
cgb	Corynebacterium glutamicum ATCC 13032 (Bielefeld)	cgb00190	Oxidative phosphorylation	C00080	H+
cgb	Corynebacterium glutamicum ATCC 13032 (Bielefeld)	cgb00190	Oxidative phosphorylation	C00122	Fumarate
cgb	Corynebacterium glutamicum ATCC 13032 (Bielefeld)	cgb00190	Oxidative phosphorylation	C00390	Ubiquinol
cgb	Corynebacterium glutamicum ATCC 13032 (Bielefeld)	cgb00190	Oxidative phosphorylation	C00399	Ubiquinone
cgb	Corynebacterium glutamicum ATCC 13032 (Bielefeld)	cgb00190	Oxidative phosphorylation	C00524	Cytochrome c
cgb	Corynebacterium glutamicum ATCC 13032 (Bielefeld)	cgb00190	Oxidative phosphorylation	C00536	Triphosphate
cgb	Corynebacterium glutamicum ATCC 13032 (Bielefeld)	cgb00220	Arginine biosynthesis	C00011	CO2
cgb	Corynebacterium glutamicum ATCC 13032 (Bielefeld)	cgb00220	Arginine biosynthesis	C00014	Ammonia
cgb	Corynebacterium glutamicum ATCC 13032 (Bielefeld)	cgb00220	Arginine biosynthesis	C00025	L-Glutamate
cgb	Corynebacterium glutamicum ATCC 13032 (Bielefeld)	cgb00220	Arginine biosynthesis	C00026	2-Oxoglutarate
cgb	Corynebacterium glutamicum ATCC 13032 (Bielefeld)	cgb00220	Arginine biosynthesis	C00049	L-Aspartate
cgb	Corynebacterium glutamicum ATCC 13032 (Bielefeld)	cgb00220	Arginine biosynthesis	C00062	L-Arginine
cgb	Corynebacterium glutamicum ATCC 13032 (Bielefeld)	cgb00220	Arginine biosynthesis	C00064	L-Glutamine
cgb	Corynebacterium glutamicum ATCC 13032 (Bielefeld)	cgb00220	Arginine biosynthesis	C00077	L-Ornithine
cgb	Corynebacterium glutamicum ATCC 13032 (Bielefeld)	cgb00220	Arginine biosynthesis	C00086	Urea
cgb	Corynebacterium glutamicum ATCC 13032 (Bielefeld)	cgb00220	Arginine biosynthesis	C00122	Fumarate
cgb	Corynebacterium glutamicum ATCC 13032 (Bielefeld)	cgb00220	Arginine biosynthesis	C00169	Carbamoyl phosphate
cgb	Corynebacterium glutamicum ATCC 13032 (Bielefeld)	cgb00220	Arginine biosynthesis	C00327	L-Citrulline
cgb	Corynebacterium glutamicum ATCC 13032 (Bielefeld)	cgb00220	Arginine biosynthesis	C00437	N-Acetylornithine
cgb	Corynebacterium glutamicum ATCC 13032 (Bielefeld)	cgb00220	Arginine biosynthesis	C00624	N-Acetyl-L-glutamate
cgb	Corynebacterium glutamicum ATCC 13032 (Bielefeld)	cgb00220	Arginine biosynthesis	C01010	Urea-1-carboxylate
cgb	Corynebacterium glutamicum ATCC 13032 (Bielefeld)	cgb00220	Arginine biosynthesis	C01250	N-Acetyl-L-glutamate 5-semialdehyde
cgb	Corynebacterium glutamicum ATCC 13032 (Bielefeld)	cgb00220	Arginine biosynthesis	C03406	N-(L-Arginino)succinate
cgb	Corynebacterium glutamicum ATCC 13032 (Bielefeld)	cgb00220	Arginine biosynthesis	C04133	N-Acetyl-L-glutamate 5-phosphate
cgb	Corynebacterium glutamicum ATCC 13032 (Bielefeld)	cgb00220	Arginine biosynthesis	C15532	N-Acetyl-L-citrulline
cgb	Corynebacterium glutamicum ATCC 13032 (Bielefeld)	cgb00220	Arginine biosynthesis	C20948	LysW-L-glutamate
cgb	Corynebacterium glutamicum ATCC 13032 (Bielefeld)	cgb00220	Arginine biosynthesis	C20949	LysW-L-glutamyl 5-phosphate
cgb	Corynebacterium glutamicum ATCC 13032 (Bielefeld)	cgb00220	Arginine biosynthesis	C20950	LysW-L-glutamate 5-semialdehyde
cgb	Corynebacterium glutamicum ATCC 13032 (Bielefeld)	cgb00220	Arginine biosynthesis	C20951	LysW-L-ornithine
cgb	Corynebacterium glutamicum ATCC 13032 (Bielefeld)	cgb00230	Purine metabolism	C00002	ATP
cgb	Corynebacterium glutamicum ATCC 13032 (Bielefeld)	cgb00230	Purine metabolism	C00008	ADP
cgb	Corynebacterium glutamicum ATCC 13032 (Bielefeld)	cgb00230	Purine metabolism	C00011	CO2
cgb	Corynebacterium glutamicum ATCC 13032 (Bielefeld)	cgb00230	Purine metabolism	C00014	Ammonia
cgb	Corynebacterium glutamicum ATCC 13032 (Bielefeld)	cgb00230	Purine metabolism	C00020	AMP
cgb	Corynebacterium glutamicum ATCC 13032 (Bielefeld)	cgb00230	Purine metabolism	C00035	GDP
cgb	Corynebacterium glutamicum ATCC 13032 (Bielefeld)	cgb00230	Purine metabolism	C00037	Glycine
cgb	Corynebacterium glutamicum ATCC 13032 (Bielefeld)	cgb00230	Purine metabolism	C00039	DNA
cgb	Corynebacterium glutamicum ATCC 13032 (Bielefeld)	cgb00230	Purine metabolism	C00044	GTP
cgb	Corynebacterium glutamicum ATCC 13032 (Bielefeld)	cgb00230	Purine metabolism	C00046	RNA
cgb	Corynebacterium glutamicum ATCC 13032 (Bielefeld)	cgb00230	Purine metabolism	C00048	Glyoxylate
cgb	Corynebacterium glutamicum ATCC 13032 (Bielefeld)	cgb00230	Purine metabolism	C00053	3'-Phosphoadenylyl sulfate
cgb	Corynebacterium glutamicum ATCC 13032 (Bielefeld)	cgb00230	Purine metabolism	C00054	Adenosine 3',5'-bisphosphate
cgb	Corynebacterium glutamicum ATCC 13032 (Bielefeld)	cgb00230	Purine metabolism	C00059	Sulfate
cgb	Corynebacterium glutamicum ATCC 13032 (Bielefeld)	cgb00230	Purine metabolism	C00064	L-Glutamine
cgb	Corynebacterium glutamicum ATCC 13032 (Bielefeld)	cgb00230	Purine metabolism	C00081	ITP
cgb	Corynebacterium glutamicum ATCC 13032 (Bielefeld)	cgb00230	Purine metabolism	C00086	Urea
cgb	Corynebacterium glutamicum ATCC 13032 (Bielefeld)	cgb00230	Purine metabolism	C00104	IDP
cgb	Corynebacterium glutamicum ATCC 13032 (Bielefeld)	cgb00230	Purine metabolism	C00117	D-Ribose 5-phosphate
cgb	Corynebacterium glutamicum ATCC 13032 (Bielefeld)	cgb00230	Purine metabolism	C00119	5-Phospho-alpha-D-ribose 1-diphosphate
cgb	Corynebacterium glutamicum ATCC 13032 (Bielefeld)	cgb00230	Purine metabolism	C00130	IMP
cgb	Corynebacterium glutamicum ATCC 13032 (Bielefeld)	cgb00230	Purine metabolism	C00131	dATP
cgb	Corynebacterium glutamicum ATCC 13032 (Bielefeld)	cgb00230	Purine metabolism	C00144	GMP
cgb	Corynebacterium glutamicum ATCC 13032 (Bielefeld)	cgb00230	Purine metabolism	C00147	Adenine
cgb	Corynebacterium glutamicum ATCC 13032 (Bielefeld)	cgb00230	Purine metabolism	C00169	Carbamoyl phosphate
cgb	Corynebacterium glutamicum ATCC 13032 (Bielefeld)	cgb00230	Purine metabolism	C00206	dADP
cgb	Corynebacterium glutamicum ATCC 13032 (Bielefeld)	cgb00230	Purine metabolism	C00209	Oxalate
cgb	Corynebacterium glutamicum ATCC 13032 (Bielefeld)	cgb00230	Purine metabolism	C00212	Adenosine
cgb	Corynebacterium glutamicum ATCC 13032 (Bielefeld)	cgb00230	Purine metabolism	C00224	Adenylyl sulfate
cgb	Corynebacterium glutamicum ATCC 13032 (Bielefeld)	cgb00230	Purine metabolism	C00242	Guanine
cgb	Corynebacterium glutamicum ATCC 13032 (Bielefeld)	cgb00230	Purine metabolism	C00262	Hypoxanthine
cgb	Corynebacterium glutamicum ATCC 13032 (Bielefeld)	cgb00230	Purine metabolism	C00286	dGTP
cgb	Corynebacterium glutamicum ATCC 13032 (Bielefeld)	cgb00230	Purine metabolism	C00288	HCO3-
cgb	Corynebacterium glutamicum ATCC 13032 (Bielefeld)	cgb00230	Purine metabolism	C00294	Inosine
cgb	Corynebacterium glutamicum ATCC 13032 (Bielefeld)	cgb00230	Purine metabolism	C00301	ADP-ribose
cgb	Corynebacterium glutamicum ATCC 13032 (Bielefeld)	cgb00230	Purine metabolism	C00330	Deoxyguanosine
cgb	Corynebacterium glutamicum ATCC 13032 (Bielefeld)	cgb00230	Purine metabolism	C00360	dAMP
cgb	Corynebacterium glutamicum ATCC 13032 (Bielefeld)	cgb00230	Purine metabolism	C00361	dGDP
cgb	Corynebacterium glutamicum ATCC 13032 (Bielefeld)	cgb00230	Purine metabolism	C00362	dGMP
cgb	Corynebacterium glutamicum ATCC 13032 (Bielefeld)	cgb00230	Purine metabolism	C00366	Urate
cgb	Corynebacterium glutamicum ATCC 13032 (Bielefeld)	cgb00230	Purine metabolism	C00385	Xanthine
cgb	Corynebacterium glutamicum ATCC 13032 (Bielefeld)	cgb00230	Purine metabolism	C00387	Guanosine
cgb	Corynebacterium glutamicum ATCC 13032 (Bielefeld)	cgb00230	Purine metabolism	C00499	Allantoate
cgb	Corynebacterium glutamicum ATCC 13032 (Bielefeld)	cgb00230	Purine metabolism	C00559	Deoxyadenosine
cgb	Corynebacterium glutamicum ATCC 13032 (Bielefeld)	cgb00230	Purine metabolism	C00575	3',5'-Cyclic AMP
cgb	Corynebacterium glutamicum ATCC 13032 (Bielefeld)	cgb00230	Purine metabolism	C00603	(S)-Ureidoglycolate
cgb	Corynebacterium glutamicum ATCC 13032 (Bielefeld)	cgb00230	Purine metabolism	C00620	alpha-D-Ribose 1-phosphate
cgb	Corynebacterium glutamicum ATCC 13032 (Bielefeld)	cgb00230	Purine metabolism	C00655	Xanthosine 5'-phosphate
cgb	Corynebacterium glutamicum ATCC 13032 (Bielefeld)	cgb00230	Purine metabolism	C00700	XTP
cgb	Corynebacterium glutamicum ATCC 13032 (Bielefeld)	cgb00230	Purine metabolism	C00802	Oxalureate
cgb	Corynebacterium glutamicum ATCC 13032 (Bielefeld)	cgb00230	Purine metabolism	C00942	3',5'-Cyclic GMP
cgb	Corynebacterium glutamicum ATCC 13032 (Bielefeld)	cgb00230	Purine metabolism	C01228	Guanosine 3',5'-bis(diphosphate)
cgb	Corynebacterium glutamicum ATCC 13032 (Bielefeld)	cgb00230	Purine metabolism	C01260	P1,P4-Bis(5'-adenosyl)tetraphosphate
cgb	Corynebacterium glutamicum ATCC 13032 (Bielefeld)	cgb00230	Purine metabolism	C01261	P1,P4-Bis(5'-guanosyl) tetraphosphate
cgb	Corynebacterium glutamicum ATCC 13032 (Bielefeld)	cgb00230	Purine metabolism	C01344	dIDP
cgb	Corynebacterium glutamicum ATCC 13032 (Bielefeld)	cgb00230	Purine metabolism	C01345	dITP
cgb	Corynebacterium glutamicum ATCC 13032 (Bielefeld)	cgb00230	Purine metabolism	C01367	3'-AMP
cgb	Corynebacterium glutamicum ATCC 13032 (Bielefeld)	cgb00230	Purine metabolism	C01444	Oxamate
cgb	Corynebacterium glutamicum ATCC 13032 (Bielefeld)	cgb00230	Purine metabolism	C01762	Xanthosine
cgb	Corynebacterium glutamicum ATCC 13032 (Bielefeld)	cgb00230	Purine metabolism	C02091	(S)-Ureidoglycine
cgb	Corynebacterium glutamicum ATCC 13032 (Bielefeld)	cgb00230	Purine metabolism	C02348	(R)(-)-Allantoin
cgb	Corynebacterium glutamicum ATCC 13032 (Bielefeld)	cgb00230	Purine metabolism	C02350	(S)-Allantoin
cgb	Corynebacterium glutamicum ATCC 13032 (Bielefeld)	cgb00230	Purine metabolism	C02353	2',3'-Cyclic AMP
cgb	Corynebacterium glutamicum ATCC 13032 (Bielefeld)	cgb00230	Purine metabolism	C02718	N-Formiminoglycine
cgb	Corynebacterium glutamicum ATCC 13032 (Bielefeld)	cgb00230	Purine metabolism	C03090	5-Phosphoribosylamine
cgb	Corynebacterium glutamicum ATCC 13032 (Bielefeld)	cgb00230	Purine metabolism	C03373	Aminoimidazole ribotide
cgb	Corynebacterium glutamicum ATCC 13032 (Bielefeld)	cgb00230	Purine metabolism	C03483	Adenosine tetraphosphate
cgb	Corynebacterium glutamicum ATCC 13032 (Bielefeld)	cgb00230	Purine metabolism	C03614	Inosine 5'-tetraphosphate
cgb	Corynebacterium glutamicum ATCC 13032 (Bielefeld)	cgb00230	Purine metabolism	C03794	N6-(1,2-Dicarboxyethyl)-AMP
cgb	Corynebacterium glutamicum ATCC 13032 (Bielefeld)	cgb00230	Purine metabolism	C03838	5'-Phosphoribosylglycinamide
cgb	Corynebacterium glutamicum ATCC 13032 (Bielefeld)	cgb00230	Purine metabolism	C04051	5-Amino-4-imidazolecarboxyamide
cgb	Corynebacterium glutamicum ATCC 13032 (Bielefeld)	cgb00230	Purine metabolism	C04376	5'-Phosphoribosyl-N-formylglycinamide
cgb	Corynebacterium glutamicum ATCC 13032 (Bielefeld)	cgb00230	Purine metabolism	C04392	P1,P4-Bis(5'-xanthosyl) tetraphosphate
cgb	Corynebacterium glutamicum ATCC 13032 (Bielefeld)	cgb00230	Purine metabolism	C04494	Guanosine 3'-diphosphate 5'-triphosphate
cgb	Corynebacterium glutamicum ATCC 13032 (Bielefeld)	cgb00230	Purine metabolism	C04640	2-(Formamido)-N1-(5'-phosphoribosyl)acetamidine
cgb	Corynebacterium glutamicum ATCC 13032 (Bielefeld)	cgb00230	Purine metabolism	C04677	1-(5'-Phosphoribosyl)-5-amino-4-imidazolecarboxamide
cgb	Corynebacterium glutamicum ATCC 13032 (Bielefeld)	cgb00230	Purine metabolism	C04734	1-(5'-Phosphoribosyl)-5-formamido-4-imidazolecarboxamide
cgb	Corynebacterium glutamicum ATCC 13032 (Bielefeld)	cgb00230	Purine metabolism	C04751	1-(5-Phospho-D-ribosyl)-5-amino-4-imidazolecarboxylate
cgb	Corynebacterium glutamicum ATCC 13032 (Bielefeld)	cgb00230	Purine metabolism	C04823	1-(5'-Phosphoribosyl)-5-amino-4-(N-succinocarboxamide)-imidazole
cgb	Corynebacterium glutamicum ATCC 13032 (Bielefeld)	cgb00230	Purine metabolism	C05239	5-Aminoimidazole
cgb	Corynebacterium glutamicum ATCC 13032 (Bielefeld)	cgb00230	Purine metabolism	C05512	Deoxyinosine
cgb	Corynebacterium glutamicum ATCC 13032 (Bielefeld)	cgb00230	Purine metabolism	C05513	Urate-3-ribonucleoside
cgb	Corynebacterium glutamicum ATCC 13032 (Bielefeld)	cgb00230	Purine metabolism	C05515	5-Ureido-4-imidazole carboxylate
cgb	Corynebacterium glutamicum ATCC 13032 (Bielefeld)	cgb00230	Purine metabolism	C05516	5-Amino-4-imidazole carboxylate
cgb	Corynebacterium glutamicum ATCC 13032 (Bielefeld)	cgb00230	Purine metabolism	C05993	Acetyl adenylate
cgb	Corynebacterium glutamicum ATCC 13032 (Bielefeld)	cgb00230	Purine metabolism	C06193	Guanosine 3'-phosphate
cgb	Corynebacterium glutamicum ATCC 13032 (Bielefeld)	cgb00230	Purine metabolism	C06194	2',3'-Cyclic GMP
cgb	Corynebacterium glutamicum ATCC 13032 (Bielefeld)	cgb00230	Purine metabolism	C06195	Imidazolone
cgb	Corynebacterium glutamicum ATCC 13032 (Bielefeld)	cgb00230	Purine metabolism	C06196	2'-Deoxyinosine 5'-phosphate
cgb	Corynebacterium glutamicum ATCC 13032 (Bielefeld)	cgb00230	Purine metabolism	C06197	P1,P3-Bis(5'-adenosyl) triphosphate
cgb	Corynebacterium glutamicum ATCC 13032 (Bielefeld)	cgb00230	Purine metabolism	C06433	5'-Benzoylphosphoadenosine
cgb	Corynebacterium glutamicum ATCC 13032 (Bielefeld)	cgb00230	Purine metabolism	C06435	5'-Butyrylphosphoinosine
cgb	Corynebacterium glutamicum ATCC 13032 (Bielefeld)	cgb00230	Purine metabolism	C11821	5-Hydroxyisourate
cgb	Corynebacterium glutamicum ATCC 13032 (Bielefeld)	cgb00230	Purine metabolism	C12248	5-Hydroxy-2-oxo-4-ureido-2,5-dihydro-1H-imidazole-5-carboxylate
cgb	Corynebacterium glutamicum ATCC 13032 (Bielefeld)	cgb00230	Purine metabolism	C15667	5-Carboxyamino-1-(5-phospho-D-ribosyl)imidazole
cgb	Corynebacterium glutamicum ATCC 13032 (Bielefeld)	cgb00240	Pyrimidine metabolism	C00015	UDP
cgb	Corynebacterium glutamicum ATCC 13032 (Bielefeld)	cgb00240	Pyrimidine metabolism	C00029	UDP-glucose
cgb	Corynebacterium glutamicum ATCC 13032 (Bielefeld)	cgb00240	Pyrimidine metabolism	C00039	DNA
cgb	Corynebacterium glutamicum ATCC 13032 (Bielefeld)	cgb00240	Pyrimidine metabolism	C00046	RNA
cgb	Corynebacterium glutamicum ATCC 13032 (Bielefeld)	cgb00240	Pyrimidine metabolism	C00055	CMP
cgb	Corynebacterium glutamicum ATCC 13032 (Bielefeld)	cgb00240	Pyrimidine metabolism	C00063	CTP
cgb	Corynebacterium glutamicum ATCC 13032 (Bielefeld)	cgb00240	Pyrimidine metabolism	C00064	L-Glutamine
cgb	Corynebacterium glutamicum ATCC 13032 (Bielefeld)	cgb00240	Pyrimidine metabolism	C00075	UTP
cgb	Corynebacterium glutamicum ATCC 13032 (Bielefeld)	cgb00240	Pyrimidine metabolism	C00086	Urea
cgb	Corynebacterium glutamicum ATCC 13032 (Bielefeld)	cgb00240	Pyrimidine metabolism	C00099	beta-Alanine
cgb	Corynebacterium glutamicum ATCC 13032 (Bielefeld)	cgb00240	Pyrimidine metabolism	C00105	UMP
cgb	Corynebacterium glutamicum ATCC 13032 (Bielefeld)	cgb00240	Pyrimidine metabolism	C00106	Uracil
cgb	Corynebacterium glutamicum ATCC 13032 (Bielefeld)	cgb00240	Pyrimidine metabolism	C00112	CDP
cgb	Corynebacterium glutamicum ATCC 13032 (Bielefeld)	cgb00240	Pyrimidine metabolism	C00119	5-Phospho-alpha-D-ribose 1-diphosphate
cgb	Corynebacterium glutamicum ATCC 13032 (Bielefeld)	cgb00240	Pyrimidine metabolism	C00169	Carbamoyl phosphate
cgb	Corynebacterium glutamicum ATCC 13032 (Bielefeld)	cgb00240	Pyrimidine metabolism	C00178	Thymine
cgb	Corynebacterium glutamicum ATCC 13032 (Bielefeld)	cgb00240	Pyrimidine metabolism	C00214	Thymidine
cgb	Corynebacterium glutamicum ATCC 13032 (Bielefeld)	cgb00240	Pyrimidine metabolism	C00222	3-Oxopropanoate
cgb	Corynebacterium glutamicum ATCC 13032 (Bielefeld)	cgb00240	Pyrimidine metabolism	C00239	dCMP
cgb	Corynebacterium glutamicum ATCC 13032 (Bielefeld)	cgb00240	Pyrimidine metabolism	C00295	Orotate
cgb	Corynebacterium glutamicum ATCC 13032 (Bielefeld)	cgb00240	Pyrimidine metabolism	C00299	Uridine
cgb	Corynebacterium glutamicum ATCC 13032 (Bielefeld)	cgb00240	Pyrimidine metabolism	C00337	(S)-Dihydroorotate
cgb	Corynebacterium glutamicum ATCC 13032 (Bielefeld)	cgb00240	Pyrimidine metabolism	C00363	dTDP
cgb	Corynebacterium glutamicum ATCC 13032 (Bielefeld)	cgb00240	Pyrimidine metabolism	C00364	dTMP
cgb	Corynebacterium glutamicum ATCC 13032 (Bielefeld)	cgb00240	Pyrimidine metabolism	C00365	dUMP
cgb	Corynebacterium glutamicum ATCC 13032 (Bielefeld)	cgb00240	Pyrimidine metabolism	C00380	Cytosine
cgb	Corynebacterium glutamicum ATCC 13032 (Bielefeld)	cgb00240	Pyrimidine metabolism	C00383	Malonate
cgb	Corynebacterium glutamicum ATCC 13032 (Bielefeld)	cgb00240	Pyrimidine metabolism	C00429	5,6-Dihydrouracil
cgb	Corynebacterium glutamicum ATCC 13032 (Bielefeld)	cgb00240	Pyrimidine metabolism	C00438	N-Carbamoyl-L-aspartate
cgb	Corynebacterium glutamicum ATCC 13032 (Bielefeld)	cgb00240	Pyrimidine metabolism	C00458	dCTP
cgb	Corynebacterium glutamicum ATCC 13032 (Bielefeld)	cgb00240	Pyrimidine metabolism	C00459	dTTP
cgb	Corynebacterium glutamicum ATCC 13032 (Bielefeld)	cgb00240	Pyrimidine metabolism	C00460	dUTP
cgb	Corynebacterium glutamicum ATCC 13032 (Bielefeld)	cgb00240	Pyrimidine metabolism	C00475	Cytidine
cgb	Corynebacterium glutamicum ATCC 13032 (Bielefeld)	cgb00240	Pyrimidine metabolism	C00526	Deoxyuridine
cgb	Corynebacterium glutamicum ATCC 13032 (Bielefeld)	cgb00240	Pyrimidine metabolism	C00672	2-Deoxy-D-ribose 1-phosphate
cgb	Corynebacterium glutamicum ATCC 13032 (Bielefeld)	cgb00240	Pyrimidine metabolism	C00705	dCDP
cgb	Corynebacterium glutamicum ATCC 13032 (Bielefeld)	cgb00240	Pyrimidine metabolism	C00813	Barbiturate
cgb	Corynebacterium glutamicum ATCC 13032 (Bielefeld)	cgb00240	Pyrimidine metabolism	C00881	Deoxycytidine
cgb	Corynebacterium glutamicum ATCC 13032 (Bielefeld)	cgb00240	Pyrimidine metabolism	C01013	3-Hydroxypropanoate
cgb	Corynebacterium glutamicum ATCC 13032 (Bielefeld)	cgb00240	Pyrimidine metabolism	C01103	Orotidine 5'-phosphate
cgb	Corynebacterium glutamicum ATCC 13032 (Bielefeld)	cgb00240	Pyrimidine metabolism	C01168	Pseudouridine 5'-phosphate
cgb	Corynebacterium glutamicum ATCC 13032 (Bielefeld)	cgb00240	Pyrimidine metabolism	C01205	(R)-3-Amino-2-methylpropanoate
cgb	Corynebacterium glutamicum ATCC 13032 (Bielefeld)	cgb00240	Pyrimidine metabolism	C01346	dUDP
cgb	Corynebacterium glutamicum ATCC 13032 (Bielefeld)	cgb00240	Pyrimidine metabolism	C01368	3'-UMP
cgb	Corynebacterium glutamicum ATCC 13032 (Bielefeld)	cgb00240	Pyrimidine metabolism	C01563	Carbamate
cgb	Corynebacterium glutamicum ATCC 13032 (Bielefeld)	cgb00240	Pyrimidine metabolism	C02067	Pseudouridine
cgb	Corynebacterium glutamicum ATCC 13032 (Bielefeld)	cgb00240	Pyrimidine metabolism	C02170	Methylmalonate
cgb	Corynebacterium glutamicum ATCC 13032 (Bielefeld)	cgb00240	Pyrimidine metabolism	C02354	2',3'-Cyclic CMP
cgb	Corynebacterium glutamicum ATCC 13032 (Bielefeld)	cgb00240	Pyrimidine metabolism	C02355	2',3'-Cyclic UMP
cgb	Corynebacterium glutamicum ATCC 13032 (Bielefeld)	cgb00240	Pyrimidine metabolism	C02376	5-Methylcytosine
cgb	Corynebacterium glutamicum ATCC 13032 (Bielefeld)	cgb00240	Pyrimidine metabolism	C02642	3-Ureidopropionate
cgb	Corynebacterium glutamicum ATCC 13032 (Bielefeld)	cgb00240	Pyrimidine metabolism	C03997	5-Hydroxymethyldeoxycytidylate
cgb	Corynebacterium glutamicum ATCC 13032 (Bielefeld)	cgb00240	Pyrimidine metabolism	C05281	5-Methylbarbiturate
cgb	Corynebacterium glutamicum ATCC 13032 (Bielefeld)	cgb00240	Pyrimidine metabolism	C05822	3'-CMP
cgb	Corynebacterium glutamicum ATCC 13032 (Bielefeld)	cgb00240	Pyrimidine metabolism	C06198	P1,P4-Bis(5'-uridyl) tetraphosphate
cgb	Corynebacterium glutamicum ATCC 13032 (Bielefeld)	cgb00240	Pyrimidine metabolism	C11038	2'-Deoxy-5-hydroxymethylcytidine-5'-diphosphate
cgb	Corynebacterium glutamicum ATCC 13032 (Bielefeld)	cgb00240	Pyrimidine metabolism	C11039	2'-Deoxy-5-hydroxymethylcytidine-5'-triphosphate
cgb	Corynebacterium glutamicum ATCC 13032 (Bielefeld)	cgb00240	Pyrimidine metabolism	C15607	3-Oxo-3-ureidopropanoate
cgb	Corynebacterium glutamicum ATCC 13032 (Bielefeld)	cgb00240	Pyrimidine metabolism	C20231	(Z)-3-Ureidoacrylate peracid
cgb	Corynebacterium glutamicum ATCC 13032 (Bielefeld)	cgb00240	Pyrimidine metabolism	C20249	(Z)-3-Peroxyaminoacrylate
cgb	Corynebacterium glutamicum ATCC 13032 (Bielefeld)	cgb00240	Pyrimidine metabolism	C20253	Aminoacrylate
cgb	Corynebacterium glutamicum ATCC 13032 (Bielefeld)	cgb00240	Pyrimidine metabolism	C20254	Ureidoacrylate
cgb	Corynebacterium glutamicum ATCC 13032 (Bielefeld)	cgb00240	Pyrimidine metabolism	C20846	3-Oxo-3-ureidoisobutyrate
cgb	Corynebacterium glutamicum ATCC 13032 (Bielefeld)	cgb00240	Pyrimidine metabolism	C21028	(R)-5,6-Dihydrothymine
cgb	Corynebacterium glutamicum ATCC 13032 (Bielefeld)	cgb00240	Pyrimidine metabolism	C21029	(R)-3-Ureidoisobutyrate
cgb	Corynebacterium glutamicum ATCC 13032 (Bielefeld)	cgb00250	Alanine, aspartate and glutamate metabolism	C00014	Ammonia
cgb	Corynebacterium glutamicum ATCC 13032 (Bielefeld)	cgb00250	Alanine, aspartate and glutamate metabolism	C00022	Pyruvate
cgb	Corynebacterium glutamicum ATCC 13032 (Bielefeld)	cgb00250	Alanine, aspartate and glutamate metabolism	C00025	L-Glutamate
cgb	Corynebacterium glutamicum ATCC 13032 (Bielefeld)	cgb00250	Alanine, aspartate and glutamate metabolism	C00026	2-Oxoglutarate
cgb	Corynebacterium glutamicum ATCC 13032 (Bielefeld)	cgb00250	Alanine, aspartate and glutamate metabolism	C00036	Oxaloacetate
cgb	Corynebacterium glutamicum ATCC 13032 (Bielefeld)	cgb00250	Alanine, aspartate and glutamate metabolism	C00041	L-Alanine
cgb	Corynebacterium glutamicum ATCC 13032 (Bielefeld)	cgb00250	Alanine, aspartate and glutamate metabolism	C00042	Succinate
cgb	Corynebacterium glutamicum ATCC 13032 (Bielefeld)	cgb00250	Alanine, aspartate and glutamate metabolism	C00049	L-Aspartate
cgb	Corynebacterium glutamicum ATCC 13032 (Bielefeld)	cgb00250	Alanine, aspartate and glutamate metabolism	C00064	L-Glutamine
cgb	Corynebacterium glutamicum ATCC 13032 (Bielefeld)	cgb00250	Alanine, aspartate and glutamate metabolism	C00122	Fumarate
cgb	Corynebacterium glutamicum ATCC 13032 (Bielefeld)	cgb00250	Alanine, aspartate and glutamate metabolism	C00152	L-Asparagine
cgb	Corynebacterium glutamicum ATCC 13032 (Bielefeld)	cgb00250	Alanine, aspartate and glutamate metabolism	C00158	Citrate
cgb	Corynebacterium glutamicum ATCC 13032 (Bielefeld)	cgb00250	Alanine, aspartate and glutamate metabolism	C00169	Carbamoyl phosphate
cgb	Corynebacterium glutamicum ATCC 13032 (Bielefeld)	cgb00250	Alanine, aspartate and glutamate metabolism	C00232	Succinate semialdehyde
cgb	Corynebacterium glutamicum ATCC 13032 (Bielefeld)	cgb00250	Alanine, aspartate and glutamate metabolism	C00334	4-Aminobutanoate
cgb	Corynebacterium glutamicum ATCC 13032 (Bielefeld)	cgb00250	Alanine, aspartate and glutamate metabolism	C00352	D-Glucosamine 6-phosphate
cgb	Corynebacterium glutamicum ATCC 13032 (Bielefeld)	cgb00250	Alanine, aspartate and glutamate metabolism	C00402	D-Aspartate
cgb	Corynebacterium glutamicum ATCC 13032 (Bielefeld)	cgb00250	Alanine, aspartate and glutamate metabolism	C00438	N-Carbamoyl-L-aspartate
cgb	Corynebacterium glutamicum ATCC 13032 (Bielefeld)	cgb00250	Alanine, aspartate and glutamate metabolism	C00940	2-Oxoglutaramate
cgb	Corynebacterium glutamicum ATCC 13032 (Bielefeld)	cgb00250	Alanine, aspartate and glutamate metabolism	C01042	N-Acetyl-L-aspartate
cgb	Corynebacterium glutamicum ATCC 13032 (Bielefeld)	cgb00250	Alanine, aspartate and glutamate metabolism	C02362	2-Oxosuccinamate
cgb	Corynebacterium glutamicum ATCC 13032 (Bielefeld)	cgb00250	Alanine, aspartate and glutamate metabolism	C03090	5-Phosphoribosylamine
cgb	Corynebacterium glutamicum ATCC 13032 (Bielefeld)	cgb00250	Alanine, aspartate and glutamate metabolism	C03406	N-(L-Arginino)succinate
cgb	Corynebacterium glutamicum ATCC 13032 (Bielefeld)	cgb00250	Alanine, aspartate and glutamate metabolism	C03794	N6-(1,2-Dicarboxyethyl)-AMP
cgb	Corynebacterium glutamicum ATCC 13032 (Bielefeld)	cgb00250	Alanine, aspartate and glutamate metabolism	C03912	(S)-1-Pyrroline-5-carboxylate
cgb	Corynebacterium glutamicum ATCC 13032 (Bielefeld)	cgb00250	Alanine, aspartate and glutamate metabolism	C12270	N-Acetylaspartylglutamate
cgb	Corynebacterium glutamicum ATCC 13032 (Bielefeld)	cgb00250	Alanine, aspartate and glutamate metabolism	C20775	beta-Citryl-L-glutamate
cgb	Corynebacterium glutamicum ATCC 13032 (Bielefeld)	cgb00250	Alanine, aspartate and glutamate metabolism	C20776	N-Acetylaspartylglutamylglutamate
cgb	Corynebacterium glutamicum ATCC 13032 (Bielefeld)	cgb00260	Glycine, serine and threonine metabolism	C00011	CO2
cgb	Corynebacterium glutamicum ATCC 13032 (Bielefeld)	cgb00260	Glycine, serine and threonine metabolism	C00014	Ammonia
cgb	Corynebacterium glutamicum ATCC 13032 (Bielefeld)	cgb00260	Glycine, serine and threonine metabolism	C00022	Pyruvate
cgb	Corynebacterium glutamicum ATCC 13032 (Bielefeld)	cgb00260	Glycine, serine and threonine metabolism	C00037	Glycine
cgb	Corynebacterium glutamicum ATCC 13032 (Bielefeld)	cgb00260	Glycine, serine and threonine metabolism	C00048	Glyoxylate
cgb	Corynebacterium glutamicum ATCC 13032 (Bielefeld)	cgb00260	Glycine, serine and threonine metabolism	C00049	L-Aspartate
cgb	Corynebacterium glutamicum ATCC 13032 (Bielefeld)	cgb00260	Glycine, serine and threonine metabolism	C00065	L-Serine
cgb	Corynebacterium glutamicum ATCC 13032 (Bielefeld)	cgb00260	Glycine, serine and threonine metabolism	C00078	L-Tryptophan
cgb	Corynebacterium glutamicum ATCC 13032 (Bielefeld)	cgb00260	Glycine, serine and threonine metabolism	C00097	L-Cysteine
cgb	Corynebacterium glutamicum ATCC 13032 (Bielefeld)	cgb00260	Glycine, serine and threonine metabolism	C00101	Tetrahydrofolate
cgb	Corynebacterium glutamicum ATCC 13032 (Bielefeld)	cgb00260	Glycine, serine and threonine metabolism	C00109	2-Oxobutanoate
cgb	Corynebacterium glutamicum ATCC 13032 (Bielefeld)	cgb00260	Glycine, serine and threonine metabolism	C00114	Choline
cgb	Corynebacterium glutamicum ATCC 13032 (Bielefeld)	cgb00260	Glycine, serine and threonine metabolism	C00143	5,10-Methylenetetrahydrofolate
cgb	Corynebacterium glutamicum ATCC 13032 (Bielefeld)	cgb00260	Glycine, serine and threonine metabolism	C00168	Hydroxypyruvate
cgb	Corynebacterium glutamicum ATCC 13032 (Bielefeld)	cgb00260	Glycine, serine and threonine metabolism	C00188	L-Threonine
cgb	Corynebacterium glutamicum ATCC 13032 (Bielefeld)	cgb00260	Glycine, serine and threonine metabolism	C00197	3-Phospho-D-glycerate
cgb	Corynebacterium glutamicum ATCC 13032 (Bielefeld)	cgb00260	Glycine, serine and threonine metabolism	C00213	Sarcosine
cgb	Corynebacterium glutamicum ATCC 13032 (Bielefeld)	cgb00260	Glycine, serine and threonine metabolism	C00258	D-Glycerate
cgb	Corynebacterium glutamicum ATCC 13032 (Bielefeld)	cgb00260	Glycine, serine and threonine metabolism	C00263	L-Homoserine
cgb	Corynebacterium glutamicum ATCC 13032 (Bielefeld)	cgb00260	Glycine, serine and threonine metabolism	C00300	Creatine
cgb	Corynebacterium glutamicum ATCC 13032 (Bielefeld)	cgb00260	Glycine, serine and threonine metabolism	C00430	5-Aminolevulinate
cgb	Corynebacterium glutamicum ATCC 13032 (Bielefeld)	cgb00260	Glycine, serine and threonine metabolism	C00441	L-Aspartate 4-semialdehyde
cgb	Corynebacterium glutamicum ATCC 13032 (Bielefeld)	cgb00260	Glycine, serine and threonine metabolism	C00546	Methylglyoxal
cgb	Corynebacterium glutamicum ATCC 13032 (Bielefeld)	cgb00260	Glycine, serine and threonine metabolism	C00576	Betaine aldehyde
cgb	Corynebacterium glutamicum ATCC 13032 (Bielefeld)	cgb00260	Glycine, serine and threonine metabolism	C00581	Guanidinoacetate
cgb	Corynebacterium glutamicum ATCC 13032 (Bielefeld)	cgb00260	Glycine, serine and threonine metabolism	C00631	2-Phospho-D-glycerate
cgb	Corynebacterium glutamicum ATCC 13032 (Bielefeld)	cgb00260	Glycine, serine and threonine metabolism	C00719	Betaine
cgb	Corynebacterium glutamicum ATCC 13032 (Bielefeld)	cgb00260	Glycine, serine and threonine metabolism	C00740	D-Serine
cgb	Corynebacterium glutamicum ATCC 13032 (Bielefeld)	cgb00260	Glycine, serine and threonine metabolism	C00986	1,3-Diaminopropane
cgb	Corynebacterium glutamicum ATCC 13032 (Bielefeld)	cgb00260	Glycine, serine and threonine metabolism	C01005	O-Phospho-L-serine
cgb	Corynebacterium glutamicum ATCC 13032 (Bielefeld)	cgb00260	Glycine, serine and threonine metabolism	C01026	N,N-Dimethylglycine
cgb	Corynebacterium glutamicum ATCC 13032 (Bielefeld)	cgb00260	Glycine, serine and threonine metabolism	C01102	O-Phospho-L-homoserine
cgb	Corynebacterium glutamicum ATCC 13032 (Bielefeld)	cgb00260	Glycine, serine and threonine metabolism	C01242	[Protein]-S8-aminomethyldihydrolipoyllysine
cgb	Corynebacterium glutamicum ATCC 13032 (Bielefeld)	cgb00260	Glycine, serine and threonine metabolism	C01726	D-Lombricine
cgb	Corynebacterium glutamicum ATCC 13032 (Bielefeld)	cgb00260	Glycine, serine and threonine metabolism	C01888	Aminoacetone
cgb	Corynebacterium glutamicum ATCC 13032 (Bielefeld)	cgb00260	Glycine, serine and threonine metabolism	C02051	Lipoylprotein
cgb	Corynebacterium glutamicum ATCC 13032 (Bielefeld)	cgb00260	Glycine, serine and threonine metabolism	C02291	L-Cystathionine
cgb	Corynebacterium glutamicum ATCC 13032 (Bielefeld)	cgb00260	Glycine, serine and threonine metabolism	C02737	Phosphatidylserine
cgb	Corynebacterium glutamicum ATCC 13032 (Bielefeld)	cgb00260	Glycine, serine and threonine metabolism	C02855	N-Phospho-D-lombricine
cgb	Corynebacterium glutamicum ATCC 13032 (Bielefeld)	cgb00260	Glycine, serine and threonine metabolism	C02972	Dihydrolipoylprotein
cgb	Corynebacterium glutamicum ATCC 13032 (Bielefeld)	cgb00260	Glycine, serine and threonine metabolism	C03082	4-Phospho-L-aspartate
cgb	Corynebacterium glutamicum ATCC 13032 (Bielefeld)	cgb00260	Glycine, serine and threonine metabolism	C03194	(R)-1-Aminopropan-2-ol
cgb	Corynebacterium glutamicum ATCC 13032 (Bielefeld)	cgb00260	Glycine, serine and threonine metabolism	C03232	3-Phosphonooxypyruvate
cgb	Corynebacterium glutamicum ATCC 13032 (Bielefeld)	cgb00260	Glycine, serine and threonine metabolism	C03283	L-2,4-Diaminobutanoate
cgb	Corynebacterium glutamicum ATCC 13032 (Bielefeld)	cgb00260	Glycine, serine and threonine metabolism	C03508	L-2-Amino-3-oxobutanoic acid
cgb	Corynebacterium glutamicum ATCC 13032 (Bielefeld)	cgb00260	Glycine, serine and threonine metabolism	C05519	L-Allothreonine
cgb	Corynebacterium glutamicum ATCC 13032 (Bielefeld)	cgb00260	Glycine, serine and threonine metabolism	C06231	Ectoine
cgb	Corynebacterium glutamicum ATCC 13032 (Bielefeld)	cgb00260	Glycine, serine and threonine metabolism	C06442	N(gamma)-Acetyldiaminobutyrate
cgb	Corynebacterium glutamicum ATCC 13032 (Bielefeld)	cgb00260	Glycine, serine and threonine metabolism	C16432	5-Hydroxyectoine
cgb	Corynebacterium glutamicum ATCC 13032 (Bielefeld)	cgb00260	Glycine, serine and threonine metabolism	C19929	N(alpha)-Acetyl-L-2,4-diaminobutyrate
cgb	Corynebacterium glutamicum ATCC 13032 (Bielefeld)	cgb00261	Monobactam biosynthesis	C00019	S-Adenosyl-L-methionine
cgb	Corynebacterium glutamicum ATCC 13032 (Bielefeld)	cgb00261	Monobactam biosynthesis	C00022	Pyruvate
cgb	Corynebacterium glutamicum ATCC 13032 (Bielefeld)	cgb00261	Monobactam biosynthesis	C00049	L-Aspartate
cgb	Corynebacterium glutamicum ATCC 13032 (Bielefeld)	cgb00261	Monobactam biosynthesis	C00059	Sulfate
cgb	Corynebacterium glutamicum ATCC 13032 (Bielefeld)	cgb00261	Monobactam biosynthesis	C00062	L-Arginine
cgb	Corynebacterium glutamicum ATCC 13032 (Bielefeld)	cgb00261	Monobactam biosynthesis	C00065	L-Serine
cgb	Corynebacterium glutamicum ATCC 13032 (Bielefeld)	cgb00261	Monobactam biosynthesis	C00082	L-Tyrosine
cgb	Corynebacterium glutamicum ATCC 13032 (Bielefeld)	cgb00261	Monobactam biosynthesis	C00188	L-Threonine
cgb	Corynebacterium glutamicum ATCC 13032 (Bielefeld)	cgb00261	Monobactam biosynthesis	C00224	Adenylyl sulfate
cgb	Corynebacterium glutamicum ATCC 13032 (Bielefeld)	cgb00261	Monobactam biosynthesis	C00441	L-Aspartate 4-semialdehyde
cgb	Corynebacterium glutamicum ATCC 13032 (Bielefeld)	cgb00261	Monobactam biosynthesis	C00927	Isonocardicin A
cgb	Corynebacterium glutamicum ATCC 13032 (Bielefeld)	cgb00261	Monobactam biosynthesis	C01179	3-(4-Hydroxyphenyl)pyruvate
cgb	Corynebacterium glutamicum ATCC 13032 (Bielefeld)	cgb00261	Monobactam biosynthesis	C01739	Nocardicin E
cgb	Corynebacterium glutamicum ATCC 13032 (Bielefeld)	cgb00261	Monobactam biosynthesis	C01941	Nocardicin A
cgb	Corynebacterium glutamicum ATCC 13032 (Bielefeld)	cgb00261	Monobactam biosynthesis	C03082	4-Phospho-L-aspartate
cgb	Corynebacterium glutamicum ATCC 13032 (Bielefeld)	cgb00261	Monobactam biosynthesis	C03198	(S)-4-Hydroxymandelate
cgb	Corynebacterium glutamicum ATCC 13032 (Bielefeld)	cgb00261	Monobactam biosynthesis	C03590	4-Hydroxyphenylglyoxylate
cgb	Corynebacterium glutamicum ATCC 13032 (Bielefeld)	cgb00261	Monobactam biosynthesis	C03972	2,3,4,5-Tetrahydrodipicolinate
cgb	Corynebacterium glutamicum ATCC 13032 (Bielefeld)	cgb00261	Monobactam biosynthesis	C05539	N-Acetyl-L-2-amino-6-oxopimelate
cgb	Corynebacterium glutamicum ATCC 13032 (Bielefeld)	cgb00261	Monobactam biosynthesis	C12323	L-4-Hydroxyphenylglycine
cgb	Corynebacterium glutamicum ATCC 13032 (Bielefeld)	cgb00261	Monobactam biosynthesis	C16842	SQ 26180
cgb	Corynebacterium glutamicum ATCC 13032 (Bielefeld)	cgb00261	Monobactam biosynthesis	C17351	Nocardicin C
cgb	Corynebacterium glutamicum ATCC 13032 (Bielefeld)	cgb00261	Monobactam biosynthesis	C17352	Isonocardicin C
cgb	Corynebacterium glutamicum ATCC 13032 (Bielefeld)	cgb00261	Monobactam biosynthesis	C17355	Nocardicin G
cgb	Corynebacterium glutamicum ATCC 13032 (Bielefeld)	cgb00261	Monobactam biosynthesis	C20258	(2S,4S)-4-Hydroxy-2,3,4,5-tetrahydrodipicolinate
cgb	Corynebacterium glutamicum ATCC 13032 (Bielefeld)	cgb00261	Monobactam biosynthesis	C20911	C20911
cgb	Corynebacterium glutamicum ATCC 13032 (Bielefeld)	cgb00261	Monobactam biosynthesis	C20912	C20912
cgb	Corynebacterium glutamicum ATCC 13032 (Bielefeld)	cgb00261	Monobactam biosynthesis	C20913	C20913
cgb	Corynebacterium glutamicum ATCC 13032 (Bielefeld)	cgb00261	Monobactam biosynthesis	C20914	C20914
cgb	Corynebacterium glutamicum ATCC 13032 (Bielefeld)	cgb00261	Monobactam biosynthesis	C20915	C20915
cgb	Corynebacterium glutamicum ATCC 13032 (Bielefeld)	cgb00261	Monobactam biosynthesis	C20916	C20916
cgb	Corynebacterium glutamicum ATCC 13032 (Bielefeld)	cgb00261	Monobactam biosynthesis	C20917	Tabtoxin
cgb	Corynebacterium glutamicum ATCC 13032 (Bielefeld)	cgb00261	Monobactam biosynthesis	C20918	Tabtoxinine-beta-lactam
cgb	Corynebacterium glutamicum ATCC 13032 (Bielefeld)	cgb00261	Monobactam biosynthesis	C20919	Isotabtoxin
cgb	Corynebacterium glutamicum ATCC 13032 (Bielefeld)	cgb00261	Monobactam biosynthesis	C20920	Tabtoxinine-delta-lactam
cgb	Corynebacterium glutamicum ATCC 13032 (Bielefeld)	cgb00261	Monobactam biosynthesis	C20921	N1-Acetyl-tabtoxinine-beta-lactam
cgb	Corynebacterium glutamicum ATCC 13032 (Bielefeld)	cgb00261	Monobactam biosynthesis	C20927	Sulfazecin
cgb	Corynebacterium glutamicum ATCC 13032 (Bielefeld)	cgb00261	Monobactam biosynthesis	C20928	MM 42842
cgb	Corynebacterium glutamicum ATCC 13032 (Bielefeld)	cgb00261	Monobactam biosynthesis	C20929	3alpha-Hydroxy-3-aminoacylmonobactamic acid
cgb	Corynebacterium glutamicum ATCC 13032 (Bielefeld)	cgb00270	Cysteine and methionine metabolism	C00019	S-Adenosyl-L-methionine
cgb	Corynebacterium glutamicum ATCC 13032 (Bielefeld)	cgb00270	Cysteine and methionine metabolism	C00021	S-Adenosyl-L-homocysteine
cgb	Corynebacterium glutamicum ATCC 13032 (Bielefeld)	cgb00270	Cysteine and methionine metabolism	C00022	Pyruvate
cgb	Corynebacterium glutamicum ATCC 13032 (Bielefeld)	cgb00270	Cysteine and methionine metabolism	C00041	L-Alanine
cgb	Corynebacterium glutamicum ATCC 13032 (Bielefeld)	cgb00270	Cysteine and methionine metabolism	C00049	L-Aspartate
cgb	Corynebacterium glutamicum ATCC 13032 (Bielefeld)	cgb00270	Cysteine and methionine metabolism	C00051	Glutathione
cgb	Corynebacterium glutamicum ATCC 13032 (Bielefeld)	cgb00270	Cysteine and methionine metabolism	C00059	Sulfate
cgb	Corynebacterium glutamicum ATCC 13032 (Bielefeld)	cgb00270	Cysteine and methionine metabolism	C00065	L-Serine
cgb	Corynebacterium glutamicum ATCC 13032 (Bielefeld)	cgb00270	Cysteine and methionine metabolism	C00073	L-Methionine
cgb	Corynebacterium glutamicum ATCC 13032 (Bielefeld)	cgb00270	Cysteine and methionine metabolism	C00094	Sulfite
cgb	Corynebacterium glutamicum ATCC 13032 (Bielefeld)	cgb00270	Cysteine and methionine metabolism	C00097	L-Cysteine
cgb	Corynebacterium glutamicum ATCC 13032 (Bielefeld)	cgb00270	Cysteine and methionine metabolism	C00109	2-Oxobutanoate
cgb	Corynebacterium glutamicum ATCC 13032 (Bielefeld)	cgb00270	Cysteine and methionine metabolism	C00155	L-Homocysteine
cgb	Corynebacterium glutamicum ATCC 13032 (Bielefeld)	cgb00270	Cysteine and methionine metabolism	C00170	5'-Methylthioadenosine
cgb	Corynebacterium glutamicum ATCC 13032 (Bielefeld)	cgb00270	Cysteine and methionine metabolism	C00197	3-Phospho-D-glycerate
cgb	Corynebacterium glutamicum ATCC 13032 (Bielefeld)	cgb00270	Cysteine and methionine metabolism	C00263	L-Homoserine
cgb	Corynebacterium glutamicum ATCC 13032 (Bielefeld)	cgb00270	Cysteine and methionine metabolism	C00283	Hydrogen sulfide
cgb	Corynebacterium glutamicum ATCC 13032 (Bielefeld)	cgb00270	Cysteine and methionine metabolism	C00409	Methanethiol
cgb	Corynebacterium glutamicum ATCC 13032 (Bielefeld)	cgb00270	Cysteine and methionine metabolism	C00441	L-Aspartate 4-semialdehyde
cgb	Corynebacterium glutamicum ATCC 13032 (Bielefeld)	cgb00270	Cysteine and methionine metabolism	C00491	L-Cystine
cgb	Corynebacterium glutamicum ATCC 13032 (Bielefeld)	cgb00270	Cysteine and methionine metabolism	C00506	L-Cysteate
cgb	Corynebacterium glutamicum ATCC 13032 (Bielefeld)	cgb00270	Cysteine and methionine metabolism	C00606	3-Sulfino-L-alanine
cgb	Corynebacterium glutamicum ATCC 13032 (Bielefeld)	cgb00270	Cysteine and methionine metabolism	C00793	D-Cysteine
cgb	Corynebacterium glutamicum ATCC 13032 (Bielefeld)	cgb00270	Cysteine and methionine metabolism	C00957	Mercaptopyruvate
cgb	Corynebacterium glutamicum ATCC 13032 (Bielefeld)	cgb00270	Cysteine and methionine metabolism	C00979	O-Acetyl-L-serine
cgb	Corynebacterium glutamicum ATCC 13032 (Bielefeld)	cgb00270	Cysteine and methionine metabolism	C01005	O-Phospho-L-serine
cgb	Corynebacterium glutamicum ATCC 13032 (Bielefeld)	cgb00270	Cysteine and methionine metabolism	C01077	O-Acetyl-L-homoserine
cgb	Corynebacterium glutamicum ATCC 13032 (Bielefeld)	cgb00270	Cysteine and methionine metabolism	C01118	O-Succinyl-L-homoserine
cgb	Corynebacterium glutamicum ATCC 13032 (Bielefeld)	cgb00270	Cysteine and methionine metabolism	C01137	S-Adenosylmethioninamine
cgb	Corynebacterium glutamicum ATCC 13032 (Bielefeld)	cgb00270	Cysteine and methionine metabolism	C01180	4-Methylthio-2-oxobutanoic acid
cgb	Corynebacterium glutamicum ATCC 13032 (Bielefeld)	cgb00270	Cysteine and methionine metabolism	C01234	1-Aminocyclopropane-1-carboxylate
cgb	Corynebacterium glutamicum ATCC 13032 (Bielefeld)	cgb00270	Cysteine and methionine metabolism	C01817	L-Homocystine
cgb	Corynebacterium glutamicum ATCC 13032 (Bielefeld)	cgb00270	Cysteine and methionine metabolism	C01962	Thiocysteine
cgb	Corynebacterium glutamicum ATCC 13032 (Bielefeld)	cgb00270	Cysteine and methionine metabolism	C02218	Dehydroalanine
cgb	Corynebacterium glutamicum ATCC 13032 (Bielefeld)	cgb00270	Cysteine and methionine metabolism	C02291	L-Cystathionine
cgb	Corynebacterium glutamicum ATCC 13032 (Bielefeld)	cgb00270	Cysteine and methionine metabolism	C02356	(S)-2-Aminobutanoate
cgb	Corynebacterium glutamicum ATCC 13032 (Bielefeld)	cgb00270	Cysteine and methionine metabolism	C02989	L-Methionine S-oxide
cgb	Corynebacterium glutamicum ATCC 13032 (Bielefeld)	cgb00270	Cysteine and methionine metabolism	C03082	4-Phospho-L-aspartate
cgb	Corynebacterium glutamicum ATCC 13032 (Bielefeld)	cgb00270	Cysteine and methionine metabolism	C03089	5-Methylthio-D-ribose
cgb	Corynebacterium glutamicum ATCC 13032 (Bielefeld)	cgb00270	Cysteine and methionine metabolism	C03145	N-Formylmethionine
cgb	Corynebacterium glutamicum ATCC 13032 (Bielefeld)	cgb00270	Cysteine and methionine metabolism	C03232	3-Phosphonooxypyruvate
cgb	Corynebacterium glutamicum ATCC 13032 (Bielefeld)	cgb00270	Cysteine and methionine metabolism	C03539	S-Ribosyl-L-homocysteine
cgb	Corynebacterium glutamicum ATCC 13032 (Bielefeld)	cgb00270	Cysteine and methionine metabolism	C04188	S-Methyl-5-thio-D-ribose 1-phosphate
cgb	Corynebacterium glutamicum ATCC 13032 (Bielefeld)	cgb00270	Cysteine and methionine metabolism	C04582	S-Methyl-5-thio-D-ribulose 1-phosphate
cgb	Corynebacterium glutamicum ATCC 13032 (Bielefeld)	cgb00270	Cysteine and methionine metabolism	C05524	Aminoacyl-L-methionine
cgb	Corynebacterium glutamicum ATCC 13032 (Bielefeld)	cgb00270	Cysteine and methionine metabolism	C05526	S-Glutathionyl-L-cysteine
cgb	Corynebacterium glutamicum ATCC 13032 (Bielefeld)	cgb00270	Cysteine and methionine metabolism	C05527	3-Sulfinylpyruvate
cgb	Corynebacterium glutamicum ATCC 13032 (Bielefeld)	cgb00270	Cysteine and methionine metabolism	C05528	3-Sulfopyruvate
cgb	Corynebacterium glutamicum ATCC 13032 (Bielefeld)	cgb00270	Cysteine and methionine metabolism	C05823	3-Mercaptolactate
cgb	Corynebacterium glutamicum ATCC 13032 (Bielefeld)	cgb00270	Cysteine and methionine metabolism	C05824	S-Sulfo-L-cysteine
cgb	Corynebacterium glutamicum ATCC 13032 (Bielefeld)	cgb00270	Cysteine and methionine metabolism	C06547	Ethylene
cgb	Corynebacterium glutamicum ATCC 13032 (Bielefeld)	cgb00270	Cysteine and methionine metabolism	C08276	3-(Methylthio)propanoate
cgb	Corynebacterium glutamicum ATCC 13032 (Bielefeld)	cgb00270	Cysteine and methionine metabolism	C09306	Sulfur dioxide
cgb	Corynebacterium glutamicum ATCC 13032 (Bielefeld)	cgb00270	Cysteine and methionine metabolism	C11481	HSO3-
cgb	Corynebacterium glutamicum ATCC 13032 (Bielefeld)	cgb00270	Cysteine and methionine metabolism	C11499	(S)-3-Sulfolactate
cgb	Corynebacterium glutamicum ATCC 13032 (Bielefeld)	cgb00270	Cysteine and methionine metabolism	C11537	(2R)-3-Sulfolactate
cgb	Corynebacterium glutamicum ATCC 13032 (Bielefeld)	cgb00270	Cysteine and methionine metabolism	C15606	1,2-Dihydroxy-5-(methylthio)pent-1-en-3-one
cgb	Corynebacterium glutamicum ATCC 13032 (Bielefeld)	cgb00270	Cysteine and methionine metabolism	C15650	2,3-Diketo-5-methylthiopentyl-1-phosphate
cgb	Corynebacterium glutamicum ATCC 13032 (Bielefeld)	cgb00270	Cysteine and methionine metabolism	C15651	2-Hydroxy-3-keto-5-methylthiopentenyl-1-phosphate
cgb	Corynebacterium glutamicum ATCC 13032 (Bielefeld)	cgb00270	Cysteine and methionine metabolism	C18049	N-Acyl-L-homoserine lactone
cgb	Corynebacterium glutamicum ATCC 13032 (Bielefeld)	cgb00270	Cysteine and methionine metabolism	C19787	5'-S-Methyl-5'-thioinosine
cgb	Corynebacterium glutamicum ATCC 13032 (Bielefeld)	cgb00270	Cysteine and methionine metabolism	C21015	gamma-L-Glutamyl-L-2-aminobutyrate
cgb	Corynebacterium glutamicum ATCC 13032 (Bielefeld)	cgb00270	Cysteine and methionine metabolism	C21016	Ophthalmate
cgb	Corynebacterium glutamicum ATCC 13032 (Bielefeld)	cgb00280	Valine, leucine and isoleucine degradation	C00024	Acetyl-CoA
cgb	Corynebacterium glutamicum ATCC 13032 (Bielefeld)	cgb00280	Valine, leucine and isoleucine degradation	C00068	Thiamin diphosphate
cgb	Corynebacterium glutamicum ATCC 13032 (Bielefeld)	cgb00280	Valine, leucine and isoleucine degradation	C00091	Succinyl-CoA
cgb	Corynebacterium glutamicum ATCC 13032 (Bielefeld)	cgb00280	Valine, leucine and isoleucine degradation	C00100	Propanoyl-CoA
cgb	Corynebacterium glutamicum ATCC 13032 (Bielefeld)	cgb00280	Valine, leucine and isoleucine degradation	C00123	L-Leucine
cgb	Corynebacterium glutamicum ATCC 13032 (Bielefeld)	cgb00280	Valine, leucine and isoleucine degradation	C00141	3-Methyl-2-oxobutanoic acid
cgb	Corynebacterium glutamicum ATCC 13032 (Bielefeld)	cgb00280	Valine, leucine and isoleucine degradation	C00164	Acetoacetate
cgb	Corynebacterium glutamicum ATCC 13032 (Bielefeld)	cgb00280	Valine, leucine and isoleucine degradation	C00183	L-Valine
cgb	Corynebacterium glutamicum ATCC 13032 (Bielefeld)	cgb00280	Valine, leucine and isoleucine degradation	C00233	4-Methyl-2-oxopentanoate
cgb	Corynebacterium glutamicum ATCC 13032 (Bielefeld)	cgb00280	Valine, leucine and isoleucine degradation	C00332	Acetoacetyl-CoA
cgb	Corynebacterium glutamicum ATCC 13032 (Bielefeld)	cgb00280	Valine, leucine and isoleucine degradation	C00349	2-Methyl-3-oxopropanoate
cgb	Corynebacterium glutamicum ATCC 13032 (Bielefeld)	cgb00280	Valine, leucine and isoleucine degradation	C00356	(S)-3-Hydroxy-3-methylglutaryl-CoA
cgb	Corynebacterium glutamicum ATCC 13032 (Bielefeld)	cgb00280	Valine, leucine and isoleucine degradation	C00407	L-Isoleucine
cgb	Corynebacterium glutamicum ATCC 13032 (Bielefeld)	cgb00280	Valine, leucine and isoleucine degradation	C00630	2-Methylpropanoyl-CoA
cgb	Corynebacterium glutamicum ATCC 13032 (Bielefeld)	cgb00280	Valine, leucine and isoleucine degradation	C00671	(S)-3-Methyl-2-oxopentanoic acid
cgb	Corynebacterium glutamicum ATCC 13032 (Bielefeld)	cgb00280	Valine, leucine and isoleucine degradation	C00683	(S)-Methylmalonyl-CoA
cgb	Corynebacterium glutamicum ATCC 13032 (Bielefeld)	cgb00280	Valine, leucine and isoleucine degradation	C01205	(R)-3-Amino-2-methylpropanoate
cgb	Corynebacterium glutamicum ATCC 13032 (Bielefeld)	cgb00280	Valine, leucine and isoleucine degradation	C01213	(R)-Methylmalonyl-CoA
cgb	Corynebacterium glutamicum ATCC 13032 (Bielefeld)	cgb00280	Valine, leucine and isoleucine degradation	C02170	Methylmalonate
cgb	Corynebacterium glutamicum ATCC 13032 (Bielefeld)	cgb00280	Valine, leucine and isoleucine degradation	C02939	3-Methylbutanoyl-CoA
cgb	Corynebacterium glutamicum ATCC 13032 (Bielefeld)	cgb00280	Valine, leucine and isoleucine degradation	C03069	3-Methylcrotonyl-CoA
cgb	Corynebacterium glutamicum ATCC 13032 (Bielefeld)	cgb00280	Valine, leucine and isoleucine degradation	C03231	3-Methylglutaconyl-CoA
cgb	Corynebacterium glutamicum ATCC 13032 (Bielefeld)	cgb00280	Valine, leucine and isoleucine degradation	C03284	L-3-Aminoisobutanoate
cgb	Corynebacterium glutamicum ATCC 13032 (Bielefeld)	cgb00280	Valine, leucine and isoleucine degradation	C03344	2-Methylacetoacetyl-CoA
cgb	Corynebacterium glutamicum ATCC 13032 (Bielefeld)	cgb00280	Valine, leucine and isoleucine degradation	C03345	2-Methylbut-2-enoyl-CoA
cgb	Corynebacterium glutamicum ATCC 13032 (Bielefeld)	cgb00280	Valine, leucine and isoleucine degradation	C03460	2-Methylprop-2-enoyl-CoA
cgb	Corynebacterium glutamicum ATCC 13032 (Bielefeld)	cgb00280	Valine, leucine and isoleucine degradation	C04405	(2S,3S)-3-Hydroxy-2-methylbutanoyl-CoA
cgb	Corynebacterium glutamicum ATCC 13032 (Bielefeld)	cgb00280	Valine, leucine and isoleucine degradation	C05996	Branched chain fatty acid
cgb	Corynebacterium glutamicum ATCC 13032 (Bielefeld)	cgb00280	Valine, leucine and isoleucine degradation	C05998	3-Hydroxyisovaleryl-CoA
cgb	Corynebacterium glutamicum ATCC 13032 (Bielefeld)	cgb00280	Valine, leucine and isoleucine degradation	C06000	(S)-3-Hydroxyisobutyryl-CoA
cgb	Corynebacterium glutamicum ATCC 13032 (Bielefeld)	cgb00280	Valine, leucine and isoleucine degradation	C06001	(S)-3-Hydroxyisobutyrate
cgb	Corynebacterium glutamicum ATCC 13032 (Bielefeld)	cgb00280	Valine, leucine and isoleucine degradation	C06002	(S)-Methylmalonate semialdehyde
cgb	Corynebacterium glutamicum ATCC 13032 (Bielefeld)	cgb00280	Valine, leucine and isoleucine degradation	C15972	Enzyme N6-(lipoyl)lysine
cgb	Corynebacterium glutamicum ATCC 13032 (Bielefeld)	cgb00280	Valine, leucine and isoleucine degradation	C15973	Enzyme N6-(dihydrolipoyl)lysine
cgb	Corynebacterium glutamicum ATCC 13032 (Bielefeld)	cgb00280	Valine, leucine and isoleucine degradation	C15974	3-Methyl-1-hydroxybutyl-ThPP
cgb	Corynebacterium glutamicum ATCC 13032 (Bielefeld)	cgb00280	Valine, leucine and isoleucine degradation	C15975	[Dihydrolipoyllysine-residue (2-methylpropanoyl)transferase] S-(3-methylbutanoyl)dihydrolipoyllysine
cgb	Corynebacterium glutamicum ATCC 13032 (Bielefeld)	cgb00280	Valine, leucine and isoleucine degradation	C15976	2-Methyl-1-hydroxypropyl-ThPP
cgb	Corynebacterium glutamicum ATCC 13032 (Bielefeld)	cgb00280	Valine, leucine and isoleucine degradation	C15977	[Dihydrolipoyllysine-residue (2-methylpropanoyl)transferase] S-(2-methylpropanoyl)dihydrolipoyllysine
cgb	Corynebacterium glutamicum ATCC 13032 (Bielefeld)	cgb00280	Valine, leucine and isoleucine degradation	C15978	2-Methyl-1-hydroxybutyl-ThPP
cgb	Corynebacterium glutamicum ATCC 13032 (Bielefeld)	cgb00280	Valine, leucine and isoleucine degradation	C15979	[Dihydrolipoyllysine-residue (2-methylpropanoyl)transferase] S-(2-methylbutanoyl)dihydrolipoyllysine
cgb	Corynebacterium glutamicum ATCC 13032 (Bielefeld)	cgb00280	Valine, leucine and isoleucine degradation	C15980	(S)-2-Methylbutanoyl-CoA
cgb	Corynebacterium glutamicum ATCC 13032 (Bielefeld)	cgb00280	Valine, leucine and isoleucine degradation	C20827	3-Hydroxyisovalerate
cgb	Corynebacterium glutamicum ATCC 13032 (Bielefeld)	cgb00290	Valine, leucine and isoleucine biosynthesis	C00022	Pyruvate
cgb	Corynebacterium glutamicum ATCC 13032 (Bielefeld)	cgb00290	Valine, leucine and isoleucine biosynthesis	C00024	Acetyl-CoA
cgb	Corynebacterium glutamicum ATCC 13032 (Bielefeld)	cgb00290	Valine, leucine and isoleucine biosynthesis	C00109	2-Oxobutanoate
cgb	Corynebacterium glutamicum ATCC 13032 (Bielefeld)	cgb00290	Valine, leucine and isoleucine biosynthesis	C00123	L-Leucine
cgb	Corynebacterium glutamicum ATCC 13032 (Bielefeld)	cgb00290	Valine, leucine and isoleucine biosynthesis	C00141	3-Methyl-2-oxobutanoic acid
cgb	Corynebacterium glutamicum ATCC 13032 (Bielefeld)	cgb00290	Valine, leucine and isoleucine biosynthesis	C00183	L-Valine
cgb	Corynebacterium glutamicum ATCC 13032 (Bielefeld)	cgb00290	Valine, leucine and isoleucine biosynthesis	C00188	L-Threonine
cgb	Corynebacterium glutamicum ATCC 13032 (Bielefeld)	cgb00290	Valine, leucine and isoleucine biosynthesis	C00233	4-Methyl-2-oxopentanoate
cgb	Corynebacterium glutamicum ATCC 13032 (Bielefeld)	cgb00290	Valine, leucine and isoleucine biosynthesis	C00407	L-Isoleucine
cgb	Corynebacterium glutamicum ATCC 13032 (Bielefeld)	cgb00290	Valine, leucine and isoleucine biosynthesis	C00671	(S)-3-Methyl-2-oxopentanoic acid
cgb	Corynebacterium glutamicum ATCC 13032 (Bielefeld)	cgb00290	Valine, leucine and isoleucine biosynthesis	C02226	2-Methylmaleate
cgb	Corynebacterium glutamicum ATCC 13032 (Bielefeld)	cgb00290	Valine, leucine and isoleucine biosynthesis	C02504	alpha-Isopropylmalate
cgb	Corynebacterium glutamicum ATCC 13032 (Bielefeld)	cgb00290	Valine, leucine and isoleucine biosynthesis	C02612	(R)-2-Methylmalate
cgb	Corynebacterium glutamicum ATCC 13032 (Bielefeld)	cgb00290	Valine, leucine and isoleucine biosynthesis	C02631	2-Isopropylmaleate
cgb	Corynebacterium glutamicum ATCC 13032 (Bielefeld)	cgb00290	Valine, leucine and isoleucine biosynthesis	C04181	3-Hydroxy-3-methyl-2-oxobutanoic acid
cgb	Corynebacterium glutamicum ATCC 13032 (Bielefeld)	cgb00290	Valine, leucine and isoleucine biosynthesis	C04236	(2S)-2-Isopropyl-3-oxosuccinate
cgb	Corynebacterium glutamicum ATCC 13032 (Bielefeld)	cgb00290	Valine, leucine and isoleucine biosynthesis	C04272	(R)-2,3-Dihydroxy-3-methylbutanoate
cgb	Corynebacterium glutamicum ATCC 13032 (Bielefeld)	cgb00290	Valine, leucine and isoleucine biosynthesis	C04411	(2R,3S)-3-Isopropylmalate
cgb	Corynebacterium glutamicum ATCC 13032 (Bielefeld)	cgb00290	Valine, leucine and isoleucine biosynthesis	C06006	(S)-2-Aceto-2-hydroxybutanoate
cgb	Corynebacterium glutamicum ATCC 13032 (Bielefeld)	cgb00290	Valine, leucine and isoleucine biosynthesis	C06007	(R)-2,3-Dihydroxy-3-methylpentanoate
cgb	Corynebacterium glutamicum ATCC 13032 (Bielefeld)	cgb00290	Valine, leucine and isoleucine biosynthesis	C06010	(S)-2-Acetolactate
cgb	Corynebacterium glutamicum ATCC 13032 (Bielefeld)	cgb00290	Valine, leucine and isoleucine biosynthesis	C06032	D-erythro-3-Methylmalate
cgb	Corynebacterium glutamicum ATCC 13032 (Bielefeld)	cgb00290	Valine, leucine and isoleucine biosynthesis	C14463	(R)-3-Hydroxy-3-methyl-2-oxopentanoate
cgb	Corynebacterium glutamicum ATCC 13032 (Bielefeld)	cgb00300	Lysine biosynthesis	C00024	Acetyl-CoA
cgb	Corynebacterium glutamicum ATCC 13032 (Bielefeld)	cgb00300	Lysine biosynthesis	C00026	2-Oxoglutarate
cgb	Corynebacterium glutamicum ATCC 13032 (Bielefeld)	cgb00300	Lysine biosynthesis	C00047	L-Lysine
cgb	Corynebacterium glutamicum ATCC 13032 (Bielefeld)	cgb00300	Lysine biosynthesis	C00049	L-Aspartate
cgb	Corynebacterium glutamicum ATCC 13032 (Bielefeld)	cgb00300	Lysine biosynthesis	C00263	L-Homoserine
cgb	Corynebacterium glutamicum ATCC 13032 (Bielefeld)	cgb00300	Lysine biosynthesis	C00322	2-Oxoadipate
cgb	Corynebacterium glutamicum ATCC 13032 (Bielefeld)	cgb00300	Lysine biosynthesis	C00441	L-Aspartate 4-semialdehyde
cgb	Corynebacterium glutamicum ATCC 13032 (Bielefeld)	cgb00300	Lysine biosynthesis	C00449	N6-(L-1,3-Dicarboxypropyl)-L-lysine
cgb	Corynebacterium glutamicum ATCC 13032 (Bielefeld)	cgb00300	Lysine biosynthesis	C00666	LL-2,6-Diaminoheptanedioate
cgb	Corynebacterium glutamicum ATCC 13032 (Bielefeld)	cgb00300	Lysine biosynthesis	C00680	meso-2,6-Diaminoheptanedioate
cgb	Corynebacterium glutamicum ATCC 13032 (Bielefeld)	cgb00300	Lysine biosynthesis	C00956	L-2-Aminoadipate
cgb	Corynebacterium glutamicum ATCC 13032 (Bielefeld)	cgb00300	Lysine biosynthesis	C01251	(R)-2-Hydroxybutane-1,2,4-tricarboxylate
cgb	Corynebacterium glutamicum ATCC 13032 (Bielefeld)	cgb00300	Lysine biosynthesis	C03082	4-Phospho-L-aspartate
cgb	Corynebacterium glutamicum ATCC 13032 (Bielefeld)	cgb00300	Lysine biosynthesis	C03871	L-2-Amino-6-oxoheptanedioate
cgb	Corynebacterium glutamicum ATCC 13032 (Bielefeld)	cgb00300	Lysine biosynthesis	C03972	2,3,4,5-Tetrahydrodipicolinate
cgb	Corynebacterium glutamicum ATCC 13032 (Bielefeld)	cgb00300	Lysine biosynthesis	C04002	(Z)-But-1-ene-1,2,4-tricarboxylate
cgb	Corynebacterium glutamicum ATCC 13032 (Bielefeld)	cgb00300	Lysine biosynthesis	C04076	L-2-Aminoadipate 6-semialdehyde
cgb	Corynebacterium glutamicum ATCC 13032 (Bielefeld)	cgb00300	Lysine biosynthesis	C04390	N6-Acetyl-LL-2,6-diaminoheptanedioate
cgb	Corynebacterium glutamicum ATCC 13032 (Bielefeld)	cgb00300	Lysine biosynthesis	C04421	N-Succinyl-LL-2,6-diaminoheptanedioate
cgb	Corynebacterium glutamicum ATCC 13032 (Bielefeld)	cgb00300	Lysine biosynthesis	C04462	N-Succinyl-2-L-amino-6-oxoheptanedioate
cgb	Corynebacterium glutamicum ATCC 13032 (Bielefeld)	cgb00300	Lysine biosynthesis	C04877	UDP-N-acetylmuramoyl-L-alanyl-gamma-D-glutamyl-meso-2,6-diaminopimelate
cgb	Corynebacterium glutamicum ATCC 13032 (Bielefeld)	cgb00300	Lysine biosynthesis	C04882	UDP-N-acetylmuramoyl-L-alanyl-D-glutamyl-6-carboxy-L-lysyl-D-alanyl-D-alanine
cgb	Corynebacterium glutamicum ATCC 13032 (Bielefeld)	cgb00300	Lysine biosynthesis	C05535	alpha-Aminoadipoyl-S-acyl enzyme
cgb	Corynebacterium glutamicum ATCC 13032 (Bielefeld)	cgb00300	Lysine biosynthesis	C05539	N-Acetyl-L-2-amino-6-oxopimelate
cgb	Corynebacterium glutamicum ATCC 13032 (Bielefeld)	cgb00300	Lysine biosynthesis	C05560	L-2-Aminoadipate adenylate
cgb	Corynebacterium glutamicum ATCC 13032 (Bielefeld)	cgb00300	Lysine biosynthesis	C05662	Homoisocitrate
cgb	Corynebacterium glutamicum ATCC 13032 (Bielefeld)	cgb00300	Lysine biosynthesis	C16138	L-Pyrrolysine
cgb	Corynebacterium glutamicum ATCC 13032 (Bielefeld)	cgb00300	Lysine biosynthesis	C19886	LysW-gamma-L-alpha-aminoadipate
cgb	Corynebacterium glutamicum ATCC 13032 (Bielefeld)	cgb00300	Lysine biosynthesis	C19887	LysW-gamma-L-alpha-aminoadipyl 6-phosphate
cgb	Corynebacterium glutamicum ATCC 13032 (Bielefeld)	cgb00300	Lysine biosynthesis	C19888	LysW-gamma-L-alpha-aminoadipate 6-semialdehyde
cgb	Corynebacterium glutamicum ATCC 13032 (Bielefeld)	cgb00300	Lysine biosynthesis	C19889	LysW-gamma-L-lysine
cgb	Corynebacterium glutamicum ATCC 13032 (Bielefeld)	cgb00300	Lysine biosynthesis	C20258	(2S,4S)-4-Hydroxy-2,3,4,5-tetrahydrodipicolinate
cgb	Corynebacterium glutamicum ATCC 13032 (Bielefeld)	cgb00300	Lysine biosynthesis	C20277	(2R,3R)-3-Methylornithine
cgb	Corynebacterium glutamicum ATCC 13032 (Bielefeld)	cgb00300	Lysine biosynthesis	C20278	(2R,3R)-3-Methylornithinyl-N6-lysine
cgb	Corynebacterium glutamicum ATCC 13032 (Bielefeld)	cgb00300	Lysine biosynthesis	C20279	(2R,3R)-3-Methylglutamyl-5-semialdehyde-N6-lysine
cgb	Corynebacterium glutamicum ATCC 13032 (Bielefeld)	cgb00310	Lysine degradation	C00024	Acetyl-CoA
cgb	Corynebacterium glutamicum ATCC 13032 (Bielefeld)	cgb00310	Lysine degradation	C00026	2-Oxoglutarate
cgb	Corynebacterium glutamicum ATCC 13032 (Bielefeld)	cgb00310	Lysine degradation	C00037	Glycine
cgb	Corynebacterium glutamicum ATCC 13032 (Bielefeld)	cgb00310	Lysine degradation	C00042	Succinate
cgb	Corynebacterium glutamicum ATCC 13032 (Bielefeld)	cgb00310	Lysine degradation	C00047	L-Lysine
cgb	Corynebacterium glutamicum ATCC 13032 (Bielefeld)	cgb00310	Lysine degradation	C00136	Butanoyl-CoA
cgb	Corynebacterium glutamicum ATCC 13032 (Bielefeld)	cgb00310	Lysine degradation	C00164	Acetoacetate
cgb	Corynebacterium glutamicum ATCC 13032 (Bielefeld)	cgb00310	Lysine degradation	C00322	2-Oxoadipate
cgb	Corynebacterium glutamicum ATCC 13032 (Bielefeld)	cgb00310	Lysine degradation	C00332	Acetoacetyl-CoA
cgb	Corynebacterium glutamicum ATCC 13032 (Bielefeld)	cgb00310	Lysine degradation	C00408	L-Pipecolate
cgb	Corynebacterium glutamicum ATCC 13032 (Bielefeld)	cgb00310	Lysine degradation	C00431	5-Aminopentanoate
cgb	Corynebacterium glutamicum ATCC 13032 (Bielefeld)	cgb00310	Lysine degradation	C00449	N6-(L-1,3-Dicarboxypropyl)-L-lysine
cgb	Corynebacterium glutamicum ATCC 13032 (Bielefeld)	cgb00310	Lysine degradation	C00450	(S)-2,3,4,5-Tetrahydropyridine-2-carboxylate
cgb	Corynebacterium glutamicum ATCC 13032 (Bielefeld)	cgb00310	Lysine degradation	C00487	Carnitine
cgb	Corynebacterium glutamicum ATCC 13032 (Bielefeld)	cgb00310	Lysine degradation	C00489	Glutarate
cgb	Corynebacterium glutamicum ATCC 13032 (Bielefeld)	cgb00310	Lysine degradation	C00527	Glutaryl-CoA
cgb	Corynebacterium glutamicum ATCC 13032 (Bielefeld)	cgb00310	Lysine degradation	C00739	D-Lysine
cgb	Corynebacterium glutamicum ATCC 13032 (Bielefeld)	cgb00310	Lysine degradation	C00877	Crotonoyl-CoA
cgb	Corynebacterium glutamicum ATCC 13032 (Bielefeld)	cgb00310	Lysine degradation	C00956	L-2-Aminoadipate
cgb	Corynebacterium glutamicum ATCC 13032 (Bielefeld)	cgb00310	Lysine degradation	C00990	5-Aminopentanamide
cgb	Corynebacterium glutamicum ATCC 13032 (Bielefeld)	cgb00310	Lysine degradation	C01142	(3S)-3,6-Diaminohexanoate
cgb	Corynebacterium glutamicum ATCC 13032 (Bielefeld)	cgb00310	Lysine degradation	C01144	(S)-3-Hydroxybutanoyl-CoA
cgb	Corynebacterium glutamicum ATCC 13032 (Bielefeld)	cgb00310	Lysine degradation	C01149	4-Trimethylammoniobutanal
cgb	Corynebacterium glutamicum ATCC 13032 (Bielefeld)	cgb00310	Lysine degradation	C01181	4-Trimethylammoniobutanoate
cgb	Corynebacterium glutamicum ATCC 13032 (Bielefeld)	cgb00310	Lysine degradation	C01186	(3S,5S)-3,5-Diaminohexanoate
cgb	Corynebacterium glutamicum ATCC 13032 (Bielefeld)	cgb00310	Lysine degradation	C01211	Procollagen 5-hydroxy-L-lysine
cgb	Corynebacterium glutamicum ATCC 13032 (Bielefeld)	cgb00310	Lysine degradation	C01259	(3S)-3-Hydroxy-N6,N6,N6-trimethyl-L-lysine
cgb	Corynebacterium glutamicum ATCC 13032 (Bielefeld)	cgb00310	Lysine degradation	C01672	Cadaverine
cgb	Corynebacterium glutamicum ATCC 13032 (Bielefeld)	cgb00310	Lysine degradation	C02188	Protein lysine
cgb	Corynebacterium glutamicum ATCC 13032 (Bielefeld)	cgb00310	Lysine degradation	C02727	N6-Acetyl-L-lysine
cgb	Corynebacterium glutamicum ATCC 13032 (Bielefeld)	cgb00310	Lysine degradation	C03087	5-Acetamidopentanoate
cgb	Corynebacterium glutamicum ATCC 13032 (Bielefeld)	cgb00310	Lysine degradation	C03196	(S)-2-Hydroxyglutarate
cgb	Corynebacterium glutamicum ATCC 13032 (Bielefeld)	cgb00310	Lysine degradation	C03239	6-Amino-2-oxohexanoate
cgb	Corynebacterium glutamicum ATCC 13032 (Bielefeld)	cgb00310	Lysine degradation	C03273	5-Oxopentanoate
cgb	Corynebacterium glutamicum ATCC 13032 (Bielefeld)	cgb00310	Lysine degradation	C03366	5-Phosphooxy-L-lysine
cgb	Corynebacterium glutamicum ATCC 13032 (Bielefeld)	cgb00310	Lysine degradation	C03656	(S)-5-Amino-3-oxohexanoic acid
cgb	Corynebacterium glutamicum ATCC 13032 (Bielefeld)	cgb00310	Lysine degradation	C03793	N6,N6,N6-Trimethyl-L-lysine
cgb	Corynebacterium glutamicum ATCC 13032 (Bielefeld)	cgb00310	Lysine degradation	C04020	D-Lysopine
cgb	Corynebacterium glutamicum ATCC 13032 (Bielefeld)	cgb00310	Lysine degradation	C04076	L-2-Aminoadipate 6-semialdehyde
cgb	Corynebacterium glutamicum ATCC 13032 (Bielefeld)	cgb00310	Lysine degradation	C04092	Delta1-Piperideine-2-carboxylate
cgb	Corynebacterium glutamicum ATCC 13032 (Bielefeld)	cgb00310	Lysine degradation	C04487	5-(D-Galactosyloxy)-L-lysine-procollagen
cgb	Corynebacterium glutamicum ATCC 13032 (Bielefeld)	cgb00310	Lysine degradation	C05161	(2R,5S)-2,5-Diaminohexanoate
cgb	Corynebacterium glutamicum ATCC 13032 (Bielefeld)	cgb00310	Lysine degradation	C05231	L-3-Aminobutyryl-CoA
cgb	Corynebacterium glutamicum ATCC 13032 (Bielefeld)	cgb00310	Lysine degradation	C05544	Protein N6-methyl-L-lysine
cgb	Corynebacterium glutamicum ATCC 13032 (Bielefeld)	cgb00310	Lysine degradation	C05545	Protein N6,N6-dimethyl-L-lysine
cgb	Corynebacterium glutamicum ATCC 13032 (Bielefeld)	cgb00310	Lysine degradation	C05546	Protein N6,N6,N6-trimethyl-L-lysine
cgb	Corynebacterium glutamicum ATCC 13032 (Bielefeld)	cgb00310	Lysine degradation	C05548	6-Acetamido-2-oxohexanoate
cgb	Corynebacterium glutamicum ATCC 13032 (Bielefeld)	cgb00310	Lysine degradation	C05825	2-Amino-5-oxohexanoate
cgb	Corynebacterium glutamicum ATCC 13032 (Bielefeld)	cgb00310	Lysine degradation	C12455	5-Aminopentanal
cgb	Corynebacterium glutamicum ATCC 13032 (Bielefeld)	cgb00310	Lysine degradation	C16741	L-Hydroxylysine
cgb	Corynebacterium glutamicum ATCC 13032 (Bielefeld)	cgb00330	Arginine and proline metabolism	C00012	Peptide
cgb	Corynebacterium glutamicum ATCC 13032 (Bielefeld)	cgb00330	Arginine and proline metabolism	C00019	S-Adenosyl-L-methionine
cgb	Corynebacterium glutamicum ATCC 13032 (Bielefeld)	cgb00330	Arginine and proline metabolism	C00022	Pyruvate
cgb	Corynebacterium glutamicum ATCC 13032 (Bielefeld)	cgb00330	Arginine and proline metabolism	C00025	L-Glutamate
cgb	Corynebacterium glutamicum ATCC 13032 (Bielefeld)	cgb00330	Arginine and proline metabolism	C00048	Glyoxylate
cgb	Corynebacterium glutamicum ATCC 13032 (Bielefeld)	cgb00330	Arginine and proline metabolism	C00062	L-Arginine
cgb	Corynebacterium glutamicum ATCC 13032 (Bielefeld)	cgb00330	Arginine and proline metabolism	C00077	L-Ornithine
cgb	Corynebacterium glutamicum ATCC 13032 (Bielefeld)	cgb00330	Arginine and proline metabolism	C00086	Urea
cgb	Corynebacterium glutamicum ATCC 13032 (Bielefeld)	cgb00330	Arginine and proline metabolism	C00134	Putrescine
cgb	Corynebacterium glutamicum ATCC 13032 (Bielefeld)	cgb00330	Arginine and proline metabolism	C00148	L-Proline
cgb	Corynebacterium glutamicum ATCC 13032 (Bielefeld)	cgb00330	Arginine and proline metabolism	C00179	Agmatine
cgb	Corynebacterium glutamicum ATCC 13032 (Bielefeld)	cgb00330	Arginine and proline metabolism	C00213	Sarcosine
cgb	Corynebacterium glutamicum ATCC 13032 (Bielefeld)	cgb00330	Arginine and proline metabolism	C00223	p-Coumaroyl-CoA
cgb	Corynebacterium glutamicum ATCC 13032 (Bielefeld)	cgb00330	Arginine and proline metabolism	C00300	Creatine
cgb	Corynebacterium glutamicum ATCC 13032 (Bielefeld)	cgb00330	Arginine and proline metabolism	C00315	Spermidine
cgb	Corynebacterium glutamicum ATCC 13032 (Bielefeld)	cgb00330	Arginine and proline metabolism	C00334	4-Aminobutanoate
cgb	Corynebacterium glutamicum ATCC 13032 (Bielefeld)	cgb00330	Arginine and proline metabolism	C00406	Feruloyl-CoA
cgb	Corynebacterium glutamicum ATCC 13032 (Bielefeld)	cgb00330	Arginine and proline metabolism	C00431	5-Aminopentanoate
cgb	Corynebacterium glutamicum ATCC 13032 (Bielefeld)	cgb00330	Arginine and proline metabolism	C00433	2,5-Dioxopentanoate
cgb	Corynebacterium glutamicum ATCC 13032 (Bielefeld)	cgb00330	Arginine and proline metabolism	C00436	N-Carbamoylputrescine
cgb	Corynebacterium glutamicum ATCC 13032 (Bielefeld)	cgb00330	Arginine and proline metabolism	C00441	L-Aspartate 4-semialdehyde
cgb	Corynebacterium glutamicum ATCC 13032 (Bielefeld)	cgb00330	Arginine and proline metabolism	C00533	Nitric oxide
cgb	Corynebacterium glutamicum ATCC 13032 (Bielefeld)	cgb00330	Arginine and proline metabolism	C00555	4-Aminobutyraldehyde
cgb	Corynebacterium glutamicum ATCC 13032 (Bielefeld)	cgb00330	Arginine and proline metabolism	C00581	Guanidinoacetate
cgb	Corynebacterium glutamicum ATCC 13032 (Bielefeld)	cgb00330	Arginine and proline metabolism	C00750	Spermine
cgb	Corynebacterium glutamicum ATCC 13032 (Bielefeld)	cgb00330	Arginine and proline metabolism	C00763	D-Proline
cgb	Corynebacterium glutamicum ATCC 13032 (Bielefeld)	cgb00330	Arginine and proline metabolism	C00791	Creatinine
cgb	Corynebacterium glutamicum ATCC 13032 (Bielefeld)	cgb00330	Arginine and proline metabolism	C00884	Homocarnosine
cgb	Corynebacterium glutamicum ATCC 13032 (Bielefeld)	cgb00330	Arginine and proline metabolism	C00986	1,3-Diaminopropane
cgb	Corynebacterium glutamicum ATCC 13032 (Bielefeld)	cgb00330	Arginine and proline metabolism	C01035	4-Guanidinobutanoate
cgb	Corynebacterium glutamicum ATCC 13032 (Bielefeld)	cgb00330	Arginine and proline metabolism	C01043	N-Carbamoylsarcosine
cgb	Corynebacterium glutamicum ATCC 13032 (Bielefeld)	cgb00330	Arginine and proline metabolism	C01110	5-Amino-2-oxopentanoic acid
cgb	Corynebacterium glutamicum ATCC 13032 (Bielefeld)	cgb00330	Arginine and proline metabolism	C01137	S-Adenosylmethioninamine
cgb	Corynebacterium glutamicum ATCC 13032 (Bielefeld)	cgb00330	Arginine and proline metabolism	C01157	Hydroxyproline
cgb	Corynebacterium glutamicum ATCC 13032 (Bielefeld)	cgb00330	Arginine and proline metabolism	C01165	L-Glutamate 5-semialdehyde
cgb	Corynebacterium glutamicum ATCC 13032 (Bielefeld)	cgb00330	Arginine and proline metabolism	C01250	N-Acetyl-L-glutamate 5-semialdehyde
cgb	Corynebacterium glutamicum ATCC 13032 (Bielefeld)	cgb00330	Arginine and proline metabolism	C01682	Nopaline
cgb	Corynebacterium glutamicum ATCC 13032 (Bielefeld)	cgb00330	Arginine and proline metabolism	C01877	4-Oxoproline
cgb	Corynebacterium glutamicum ATCC 13032 (Bielefeld)	cgb00330	Arginine and proline metabolism	C02305	Phosphocreatine
cgb	Corynebacterium glutamicum ATCC 13032 (Bielefeld)	cgb00330	Arginine and proline metabolism	C02565	N-Methylhydantoin
cgb	Corynebacterium glutamicum ATCC 13032 (Bielefeld)	cgb00330	Arginine and proline metabolism	C02647	4-Guanidinobutanal
cgb	Corynebacterium glutamicum ATCC 13032 (Bielefeld)	cgb00330	Arginine and proline metabolism	C02714	N-Acetylputrescine
cgb	Corynebacterium glutamicum ATCC 13032 (Bielefeld)	cgb00330	Arginine and proline metabolism	C02946	4-Acetamidobutanoate
cgb	Corynebacterium glutamicum ATCC 13032 (Bielefeld)	cgb00330	Arginine and proline metabolism	C03078	4-Guanidinobutanamide
cgb	Corynebacterium glutamicum ATCC 13032 (Bielefeld)	cgb00330	Arginine and proline metabolism	C03166	Phosphoguanidinoacetate
cgb	Corynebacterium glutamicum ATCC 13032 (Bielefeld)	cgb00330	Arginine and proline metabolism	C03287	L-Glutamyl 5-phosphate
cgb	Corynebacterium glutamicum ATCC 13032 (Bielefeld)	cgb00330	Arginine and proline metabolism	C03296	N2-Succinyl-L-arginine
cgb	Corynebacterium glutamicum ATCC 13032 (Bielefeld)	cgb00330	Arginine and proline metabolism	C03375	Norspermidine
cgb	Corynebacterium glutamicum ATCC 13032 (Bielefeld)	cgb00330	Arginine and proline metabolism	C03415	N2-Succinyl-L-ornithine
cgb	Corynebacterium glutamicum ATCC 13032 (Bielefeld)	cgb00330	Arginine and proline metabolism	C03440	cis-4-Hydroxy-D-proline
cgb	Corynebacterium glutamicum ATCC 13032 (Bielefeld)	cgb00330	Arginine and proline metabolism	C03564	1-Pyrroline-2-carboxylate
cgb	Corynebacterium glutamicum ATCC 13032 (Bielefeld)	cgb00330	Arginine and proline metabolism	C03771	5-Guanidino-2-oxopentanoate
cgb	Corynebacterium glutamicum ATCC 13032 (Bielefeld)	cgb00330	Arginine and proline metabolism	C03912	(S)-1-Pyrroline-5-carboxylate
cgb	Corynebacterium glutamicum ATCC 13032 (Bielefeld)	cgb00330	Arginine and proline metabolism	C04137	D-Octopine
cgb	Corynebacterium glutamicum ATCC 13032 (Bielefeld)	cgb00330	Arginine and proline metabolism	C04281	L-1-Pyrroline-3-hydroxy-5-carboxylate
cgb	Corynebacterium glutamicum ATCC 13032 (Bielefeld)	cgb00330	Arginine and proline metabolism	C04282	1-Pyrroline-4-hydroxy-2-carboxylate
cgb	Corynebacterium glutamicum ATCC 13032 (Bielefeld)	cgb00330	Arginine and proline metabolism	C04498	p-Coumaroylagmatine
cgb	Corynebacterium glutamicum ATCC 13032 (Bielefeld)	cgb00330	Arginine and proline metabolism	C05147	trans-3-Hydroxy-L-proline
cgb	Corynebacterium glutamicum ATCC 13032 (Bielefeld)	cgb00330	Arginine and proline metabolism	C05931	N-Succinyl-L-glutamate
cgb	Corynebacterium glutamicum ATCC 13032 (Bielefeld)	cgb00330	Arginine and proline metabolism	C05932	N-Succinyl-L-glutamate 5-semialdehyde
cgb	Corynebacterium glutamicum ATCC 13032 (Bielefeld)	cgb00330	Arginine and proline metabolism	C05933	N(omega)-Hydroxyarginine
cgb	Corynebacterium glutamicum ATCC 13032 (Bielefeld)	cgb00330	Arginine and proline metabolism	C05936	N4-Acetylaminobutanal
cgb	Corynebacterium glutamicum ATCC 13032 (Bielefeld)	cgb00330	Arginine and proline metabolism	C05938	L-4-Hydroxyglutamate semialdehyde
cgb	Corynebacterium glutamicum ATCC 13032 (Bielefeld)	cgb00330	Arginine and proline metabolism	C05939	Linatine
cgb	Corynebacterium glutamicum ATCC 13032 (Bielefeld)	cgb00330	Arginine and proline metabolism	C05941	2-Oxo-4-hydroxy-5-aminovalerate
cgb	Corynebacterium glutamicum ATCC 13032 (Bielefeld)	cgb00330	Arginine and proline metabolism	C05942	Pyrrole-2-carboxylate
cgb	Corynebacterium glutamicum ATCC 13032 (Bielefeld)	cgb00330	Arginine and proline metabolism	C05945	L-Arginine phosphate
cgb	Corynebacterium glutamicum ATCC 13032 (Bielefeld)	cgb00330	Arginine and proline metabolism	C05946	(4R)-4-Hydroxy-2-oxoglutarate
cgb	Corynebacterium glutamicum ATCC 13032 (Bielefeld)	cgb00330	Arginine and proline metabolism	C05947	L-erythro-4-Hydroxyglutamate
cgb	Corynebacterium glutamicum ATCC 13032 (Bielefeld)	cgb00330	Arginine and proline metabolism	C10497	Feruloylputrescine
cgb	Corynebacterium glutamicum ATCC 13032 (Bielefeld)	cgb00330	Arginine and proline metabolism	C15699	gamma-L-Glutamylputrescine
cgb	Corynebacterium glutamicum ATCC 13032 (Bielefeld)	cgb00330	Arginine and proline metabolism	C15700	gamma-Glutamyl-gamma-aminobutyraldehyde
cgb	Corynebacterium glutamicum ATCC 13032 (Bielefeld)	cgb00330	Arginine and proline metabolism	C15767	4-(L-gamma-Glutamylamino)butanoate
cgb	Corynebacterium glutamicum ATCC 13032 (Bielefeld)	cgb00330	Arginine and proline metabolism	C18172	Carboxyspermidine
cgb	Corynebacterium glutamicum ATCC 13032 (Bielefeld)	cgb00330	Arginine and proline metabolism	C18174	Carboxynorspermidine
cgb	Corynebacterium glutamicum ATCC 13032 (Bielefeld)	cgb00330	Arginine and proline metabolism	C18325	Feruloylagmatine
cgb	Corynebacterium glutamicum ATCC 13032 (Bielefeld)	cgb00330	Arginine and proline metabolism	C18326	p-Coumaroylputrescine
cgb	Corynebacterium glutamicum ATCC 13032 (Bielefeld)	cgb00330	Arginine and proline metabolism	C19706	cis-3-Hydroxy-L-proline
cgb	Corynebacterium glutamicum ATCC 13032 (Bielefeld)	cgb00332	Carbapenem biosynthesis	C00010	CoA
cgb	Corynebacterium glutamicum ATCC 13032 (Bielefeld)	cgb00332	Carbapenem biosynthesis	C00025	L-Glutamate
cgb	Corynebacterium glutamicum ATCC 13032 (Bielefeld)	cgb00332	Carbapenem biosynthesis	C00083	Malonyl-CoA
cgb	Corynebacterium glutamicum ATCC 13032 (Bielefeld)	cgb00332	Carbapenem biosynthesis	C00097	L-Cysteine
cgb	Corynebacterium glutamicum ATCC 13032 (Bielefeld)	cgb00332	Carbapenem biosynthesis	C00148	L-Proline
cgb	Corynebacterium glutamicum ATCC 13032 (Bielefeld)	cgb00332	Carbapenem biosynthesis	C00831	Pantetheine
cgb	Corynebacterium glutamicum ATCC 13032 (Bielefeld)	cgb00332	Carbapenem biosynthesis	C01134	Pantetheine 4'-phosphate
cgb	Corynebacterium glutamicum ATCC 13032 (Bielefeld)	cgb00332	Carbapenem biosynthesis	C01165	L-Glutamate 5-semialdehyde
cgb	Corynebacterium glutamicum ATCC 13032 (Bielefeld)	cgb00332	Carbapenem biosynthesis	C03287	L-Glutamyl 5-phosphate
cgb	Corynebacterium glutamicum ATCC 13032 (Bielefeld)	cgb00332	Carbapenem biosynthesis	C03912	(S)-1-Pyrroline-5-carboxylate
cgb	Corynebacterium glutamicum ATCC 13032 (Bielefeld)	cgb00332	Carbapenem biosynthesis	C06664	Thienamycin
cgb	Corynebacterium glutamicum ATCC 13032 (Bielefeld)	cgb00332	Carbapenem biosynthesis	C06669	(5R)-Carbapen-2-em-3-carboxylate
cgb	Corynebacterium glutamicum ATCC 13032 (Bielefeld)	cgb00332	Carbapenem biosynthesis	C11755	Epithienamycin E
cgb	Corynebacterium glutamicum ATCC 13032 (Bielefeld)	cgb00332	Carbapenem biosynthesis	C17366	(2S,5S)-trans-Carboxymethylproline
cgb	Corynebacterium glutamicum ATCC 13032 (Bielefeld)	cgb00332	Carbapenem biosynthesis	C17367	(3S,5S)-Carbapenam-3-carboxylic acid
cgb	Corynebacterium glutamicum ATCC 13032 (Bielefeld)	cgb00332	Carbapenem biosynthesis	C17368	8-Dehydroxythienamycin
cgb	Corynebacterium glutamicum ATCC 13032 (Bielefeld)	cgb00332	Carbapenem biosynthesis	C17369	Northienamycin
cgb	Corynebacterium glutamicum ATCC 13032 (Bielefeld)	cgb00332	Carbapenem biosynthesis	C17373	OA-6129 B1
cgb	Corynebacterium glutamicum ATCC 13032 (Bielefeld)	cgb00332	Carbapenem biosynthesis	C17374	OA-6129 B2
cgb	Corynebacterium glutamicum ATCC 13032 (Bielefeld)	cgb00332	Carbapenem biosynthesis	C17377	N-Acetylthienamycin
cgb	Corynebacterium glutamicum ATCC 13032 (Bielefeld)	cgb00332	Carbapenem biosynthesis	C17399	Epithienamycin F
cgb	Corynebacterium glutamicum ATCC 13032 (Bielefeld)	cgb00332	Carbapenem biosynthesis	C20813	OA-6129 A
cgb	Corynebacterium glutamicum ATCC 13032 (Bielefeld)	cgb00332	Carbapenem biosynthesis	C20814	OA-6129 C
cgb	Corynebacterium glutamicum ATCC 13032 (Bielefeld)	cgb00332	Carbapenem biosynthesis	C20815	MM 4550
cgb	Corynebacterium glutamicum ATCC 13032 (Bielefeld)	cgb00332	Carbapenem biosynthesis	C20816	Deacetylepithienamycin F
cgb	Corynebacterium glutamicum ATCC 13032 (Bielefeld)	cgb00332	Carbapenem biosynthesis	C20817	C20817
cgb	Corynebacterium glutamicum ATCC 13032 (Bielefeld)	cgb00332	Carbapenem biosynthesis	C20818	C20818
cgb	Corynebacterium glutamicum ATCC 13032 (Bielefeld)	cgb00332	Carbapenem biosynthesis	C20819	C20819
cgb	Corynebacterium glutamicum ATCC 13032 (Bielefeld)	cgb00332	Carbapenem biosynthesis	C20820	2,3-Dihydrothienamycin
cgb	Corynebacterium glutamicum ATCC 13032 (Bielefeld)	cgb00332	Carbapenem biosynthesis	C20821	C20821
cgb	Corynebacterium glutamicum ATCC 13032 (Bielefeld)	cgb00332	Carbapenem biosynthesis	C20822	C20822
cgb	Corynebacterium glutamicum ATCC 13032 (Bielefeld)	cgb00332	Carbapenem biosynthesis	C20823	C20823
cgb	Corynebacterium glutamicum ATCC 13032 (Bielefeld)	cgb00340	Histidine metabolism	C00025	L-Glutamate
cgb	Corynebacterium glutamicum ATCC 13032 (Bielefeld)	cgb00340	Histidine metabolism	C00026	2-Oxoglutarate
cgb	Corynebacterium glutamicum ATCC 13032 (Bielefeld)	cgb00340	Histidine metabolism	C00049	L-Aspartate
cgb	Corynebacterium glutamicum ATCC 13032 (Bielefeld)	cgb00340	Histidine metabolism	C00119	5-Phospho-alpha-D-ribose 1-diphosphate
cgb	Corynebacterium glutamicum ATCC 13032 (Bielefeld)	cgb00340	Histidine metabolism	C00135	L-Histidine
cgb	Corynebacterium glutamicum ATCC 13032 (Bielefeld)	cgb00340	Histidine metabolism	C00386	Carnosine
cgb	Corynebacterium glutamicum ATCC 13032 (Bielefeld)	cgb00340	Histidine metabolism	C00388	Histamine
cgb	Corynebacterium glutamicum ATCC 13032 (Bielefeld)	cgb00340	Histidine metabolism	C00439	N-Formimino-L-glutamate
cgb	Corynebacterium glutamicum ATCC 13032 (Bielefeld)	cgb00340	Histidine metabolism	C00785	Urocanate
cgb	Corynebacterium glutamicum ATCC 13032 (Bielefeld)	cgb00340	Histidine metabolism	C00860	L-Histidinol
cgb	Corynebacterium glutamicum ATCC 13032 (Bielefeld)	cgb00340	Histidine metabolism	C01044	N-Formyl-L-aspartate
cgb	Corynebacterium glutamicum ATCC 13032 (Bielefeld)	cgb00340	Histidine metabolism	C01045	N-Formyl-L-glutamate
cgb	Corynebacterium glutamicum ATCC 13032 (Bielefeld)	cgb00340	Histidine metabolism	C01100	L-Histidinol phosphate
cgb	Corynebacterium glutamicum ATCC 13032 (Bielefeld)	cgb00340	Histidine metabolism	C01152	N(pi)-Methyl-L-histidine
cgb	Corynebacterium glutamicum ATCC 13032 (Bielefeld)	cgb00340	Histidine metabolism	C01262	beta-Alanyl-N(pi)-methyl-L-histidine
cgb	Corynebacterium glutamicum ATCC 13032 (Bielefeld)	cgb00340	Histidine metabolism	C01267	3-(Imidazol-4-yl)-2-oxopropyl phosphate
cgb	Corynebacterium glutamicum ATCC 13032 (Bielefeld)	cgb00340	Histidine metabolism	C01929	L-Histidinal
cgb	Corynebacterium glutamicum ATCC 13032 (Bielefeld)	cgb00340	Histidine metabolism	C02739	1-(5-Phospho-D-ribosyl)-ATP
cgb	Corynebacterium glutamicum ATCC 13032 (Bielefeld)	cgb00340	Histidine metabolism	C02741	Phosphoribosyl-AMP
cgb	Corynebacterium glutamicum ATCC 13032 (Bielefeld)	cgb00340	Histidine metabolism	C02835	Imidazole-4-acetate
cgb	Corynebacterium glutamicum ATCC 13032 (Bielefeld)	cgb00340	Histidine metabolism	C03277	Imidazol-5-yl-pyruvate
cgb	Corynebacterium glutamicum ATCC 13032 (Bielefeld)	cgb00340	Histidine metabolism	C03409	N-Formimino-L-aspartate
cgb	Corynebacterium glutamicum ATCC 13032 (Bielefeld)	cgb00340	Histidine metabolism	C03680	4-Imidazolone-5-propanoate
cgb	Corynebacterium glutamicum ATCC 13032 (Bielefeld)	cgb00340	Histidine metabolism	C04437	1-(5-Phosphoribosyl)imidazole-4-acetate
cgb	Corynebacterium glutamicum ATCC 13032 (Bielefeld)	cgb00340	Histidine metabolism	C04666	D-erythro-1-(Imidazol-4-yl)glycerol 3-phosphate
cgb	Corynebacterium glutamicum ATCC 13032 (Bielefeld)	cgb00340	Histidine metabolism	C04677	1-(5'-Phosphoribosyl)-5-amino-4-imidazolecarboxamide
cgb	Corynebacterium glutamicum ATCC 13032 (Bielefeld)	cgb00340	Histidine metabolism	C04896	5-(5-Phospho-D-ribosylaminoformimino)-1-(5-phosphoribosyl)-imidazole-4-carboxamide
cgb	Corynebacterium glutamicum ATCC 13032 (Bielefeld)	cgb00340	Histidine metabolism	C04916	N-(5'-Phospho-D-1'-ribulosylformimino)-5-amino-1-(5''-phospho-D-ribosyl)-4-imidazolecarboxamide
cgb	Corynebacterium glutamicum ATCC 13032 (Bielefeld)	cgb00340	Histidine metabolism	C05127	N-Methylhistamine
cgb	Corynebacterium glutamicum ATCC 13032 (Bielefeld)	cgb00340	Histidine metabolism	C05130	Imidazole-4-acetaldehyde
cgb	Corynebacterium glutamicum ATCC 13032 (Bielefeld)	cgb00340	Histidine metabolism	C05131	(1-Ribosylimidazole)-4-acetate
cgb	Corynebacterium glutamicum ATCC 13032 (Bielefeld)	cgb00340	Histidine metabolism	C05133	4-Imidazolone-5-acetate
cgb	Corynebacterium glutamicum ATCC 13032 (Bielefeld)	cgb00340	Histidine metabolism	C05135	4-(beta-Acetylaminoethyl)imidazole
cgb	Corynebacterium glutamicum ATCC 13032 (Bielefeld)	cgb00340	Histidine metabolism	C05565	Hydantoin-5-propionate
cgb	Corynebacterium glutamicum ATCC 13032 (Bielefeld)	cgb00340	Histidine metabolism	C05568	Imidazole lactate
cgb	Corynebacterium glutamicum ATCC 13032 (Bielefeld)	cgb00340	Histidine metabolism	C05570	Ergothioneine
cgb	Corynebacterium glutamicum ATCC 13032 (Bielefeld)	cgb00340	Histidine metabolism	C05571	Thiourocanic acid
cgb	Corynebacterium glutamicum ATCC 13032 (Bielefeld)	cgb00340	Histidine metabolism	C05572	4-Oxoglutaramate
cgb	Corynebacterium glutamicum ATCC 13032 (Bielefeld)	cgb00340	Histidine metabolism	C05575	Hercynine
cgb	Corynebacterium glutamicum ATCC 13032 (Bielefeld)	cgb00340	Histidine metabolism	C05827	Methylimidazole acetaldehyde
cgb	Corynebacterium glutamicum ATCC 13032 (Bielefeld)	cgb00340	Histidine metabolism	C05828	Methylimidazoleacetic acid
cgb	Corynebacterium glutamicum ATCC 13032 (Bielefeld)	cgb00340	Histidine metabolism	C05829	N-Carbamyl-L-glutamate
cgb	Corynebacterium glutamicum ATCC 13032 (Bielefeld)	cgb00340	Histidine metabolism	C16673	Isoglutamine
cgb	Corynebacterium glutamicum ATCC 13032 (Bielefeld)	cgb00340	Histidine metabolism	C16674	Formylisoglutamine
cgb	Corynebacterium glutamicum ATCC 13032 (Bielefeld)	cgb00340	Histidine metabolism	C20522	Dihydrourocanate
cgb	Corynebacterium glutamicum ATCC 13032 (Bielefeld)	cgb00340	Histidine metabolism	C20994	S-(Hercyn-2-yl)-L-cysteine S-oxide
cgb	Corynebacterium glutamicum ATCC 13032 (Bielefeld)	cgb00340	Histidine metabolism	C20995	gamma-L-Glutamyl-S-(hercyn-2-yl)-L-cysteine S-oxide
cgb	Corynebacterium glutamicum ATCC 13032 (Bielefeld)	cgb00350	Tyrosine metabolism	C00022	Pyruvate
cgb	Corynebacterium glutamicum ATCC 13032 (Bielefeld)	cgb00350	Tyrosine metabolism	C00042	Succinate
cgb	Corynebacterium glutamicum ATCC 13032 (Bielefeld)	cgb00350	Tyrosine metabolism	C00082	L-Tyrosine
cgb	Corynebacterium glutamicum ATCC 13032 (Bielefeld)	cgb00350	Tyrosine metabolism	C00122	Fumarate
cgb	Corynebacterium glutamicum ATCC 13032 (Bielefeld)	cgb00350	Tyrosine metabolism	C00146	Phenol
cgb	Corynebacterium glutamicum ATCC 13032 (Bielefeld)	cgb00350	Tyrosine metabolism	C00164	Acetoacetate
cgb	Corynebacterium glutamicum ATCC 13032 (Bielefeld)	cgb00350	Tyrosine metabolism	C00232	Succinate semialdehyde
cgb	Corynebacterium glutamicum ATCC 13032 (Bielefeld)	cgb00350	Tyrosine metabolism	C00355	3,4-Dihydroxy-L-phenylalanine
cgb	Corynebacterium glutamicum ATCC 13032 (Bielefeld)	cgb00350	Tyrosine metabolism	C00483	Tyramine
cgb	Corynebacterium glutamicum ATCC 13032 (Bielefeld)	cgb00350	Tyrosine metabolism	C00530	Hydroquinone
cgb	Corynebacterium glutamicum ATCC 13032 (Bielefeld)	cgb00350	Tyrosine metabolism	C00544	Homogentisate
cgb	Corynebacterium glutamicum ATCC 13032 (Bielefeld)	cgb00350	Tyrosine metabolism	C00547	L-Noradrenaline
cgb	Corynebacterium glutamicum ATCC 13032 (Bielefeld)	cgb00350	Tyrosine metabolism	C00628	2,5-Dihydroxybenzoate
cgb	Corynebacterium glutamicum ATCC 13032 (Bielefeld)	cgb00350	Tyrosine metabolism	C00642	4-Hydroxyphenylacetate
cgb	Corynebacterium glutamicum ATCC 13032 (Bielefeld)	cgb00350	Tyrosine metabolism	C00788	L-Adrenaline
cgb	Corynebacterium glutamicum ATCC 13032 (Bielefeld)	cgb00350	Tyrosine metabolism	C00811	4-Coumarate
cgb	Corynebacterium glutamicum ATCC 13032 (Bielefeld)	cgb00350	Tyrosine metabolism	C00822	Dopaquinone
cgb	Corynebacterium glutamicum ATCC 13032 (Bielefeld)	cgb00350	Tyrosine metabolism	C01036	4-Maleylacetoacetate
cgb	Corynebacterium glutamicum ATCC 13032 (Bielefeld)	cgb00350	Tyrosine metabolism	C01060	3,5-Diiodo-L-tyrosine
cgb	Corynebacterium glutamicum ATCC 13032 (Bielefeld)	cgb00350	Tyrosine metabolism	C01061	4-Fumarylacetoacetate
cgb	Corynebacterium glutamicum ATCC 13032 (Bielefeld)	cgb00350	Tyrosine metabolism	C01161	3,4-Dihydroxyphenylacetate
cgb	Corynebacterium glutamicum ATCC 13032 (Bielefeld)	cgb00350	Tyrosine metabolism	C01179	3-(4-Hydroxyphenyl)pyruvate
cgb	Corynebacterium glutamicum ATCC 13032 (Bielefeld)	cgb00350	Tyrosine metabolism	C01384	Maleic acid
cgb	Corynebacterium glutamicum ATCC 13032 (Bielefeld)	cgb00350	Tyrosine metabolism	C01693	L-Dopachrome
cgb	Corynebacterium glutamicum ATCC 13032 (Bielefeld)	cgb00350	Tyrosine metabolism	C01829	Thyroxine
cgb	Corynebacterium glutamicum ATCC 13032 (Bielefeld)	cgb00350	Tyrosine metabolism	C01850	Rosmarinate
cgb	Corynebacterium glutamicum ATCC 13032 (Bielefeld)	cgb00350	Tyrosine metabolism	C02167	Maleylpyruvate
cgb	Corynebacterium glutamicum ATCC 13032 (Bielefeld)	cgb00350	Tyrosine metabolism	C02442	N-Methyltyramine
cgb	Corynebacterium glutamicum ATCC 13032 (Bielefeld)	cgb00350	Tyrosine metabolism	C02465	Triiodothyronine
cgb	Corynebacterium glutamicum ATCC 13032 (Bielefeld)	cgb00350	Tyrosine metabolism	C02514	3-Fumarylpyruvate
cgb	Corynebacterium glutamicum ATCC 13032 (Bielefeld)	cgb00350	Tyrosine metabolism	C02515	3-Iodo-L-tyrosine
cgb	Corynebacterium glutamicum ATCC 13032 (Bielefeld)	cgb00350	Tyrosine metabolism	C03063	2-Oxohept-3-enedioate
cgb	Corynebacterium glutamicum ATCC 13032 (Bielefeld)	cgb00350	Tyrosine metabolism	C03077	4-Chlorophenylacetate
cgb	Corynebacterium glutamicum ATCC 13032 (Bielefeld)	cgb00350	Tyrosine metabolism	C03758	Dopamine
cgb	Corynebacterium glutamicum ATCC 13032 (Bielefeld)	cgb00350	Tyrosine metabolism	C03765	4-Hydroxyphenylacetaldehyde
cgb	Corynebacterium glutamicum ATCC 13032 (Bielefeld)	cgb00350	Tyrosine metabolism	C03964	(R)-3-(4-Hydroxyphenyl)lactate
cgb	Corynebacterium glutamicum ATCC 13032 (Bielefeld)	cgb00350	Tyrosine metabolism	C04043	3,4-Dihydroxyphenylacetaldehyde
cgb	Corynebacterium glutamicum ATCC 13032 (Bielefeld)	cgb00350	Tyrosine metabolism	C04045	3-(3,4-Dihydroxyphenyl)pyruvate
cgb	Corynebacterium glutamicum ATCC 13032 (Bielefeld)	cgb00350	Tyrosine metabolism	C04052	5-Carboxy-2-oxohept-3-enedioate
cgb	Corynebacterium glutamicum ATCC 13032 (Bielefeld)	cgb00350	Tyrosine metabolism	C04185	5,6-Dihydroxyindole-2-carboxylate
cgb	Corynebacterium glutamicum ATCC 13032 (Bielefeld)	cgb00350	Tyrosine metabolism	C04186	5-Carboxymethyl-2-hydroxymuconate
cgb	Corynebacterium glutamicum ATCC 13032 (Bielefeld)	cgb00350	Tyrosine metabolism	C04368	3-Amino-3-(4-hydroxyphenyl)propanoate
cgb	Corynebacterium glutamicum ATCC 13032 (Bielefeld)	cgb00350	Tyrosine metabolism	C04642	2-Hydroxy-5-carboxymethylmuconate semialdehyde
cgb	Corynebacterium glutamicum ATCC 13032 (Bielefeld)	cgb00350	Tyrosine metabolism	C04796	4-(L-Alanin-3-yl)-2-hydroxy-cis,cis-muconate 6-semialdehyde
cgb	Corynebacterium glutamicum ATCC 13032 (Bielefeld)	cgb00350	Tyrosine metabolism	C04797	5-(L-Alanin-3-yl)-2-hydroxy-cis,cis-muconate 6-semialdehyde
cgb	Corynebacterium glutamicum ATCC 13032 (Bielefeld)	cgb00350	Tyrosine metabolism	C05338	4-Hydroxyphenylacetyl-CoA
cgb	Corynebacterium glutamicum ATCC 13032 (Bielefeld)	cgb00350	Tyrosine metabolism	C05350	2-Hydroxy-3-(4-hydroxyphenyl)propenoate
cgb	Corynebacterium glutamicum ATCC 13032 (Bielefeld)	cgb00350	Tyrosine metabolism	C05576	3,4-Dihydroxyphenylethyleneglycol
cgb	Corynebacterium glutamicum ATCC 13032 (Bielefeld)	cgb00350	Tyrosine metabolism	C05577	3,4-Dihydroxymandelaldehyde
cgb	Corynebacterium glutamicum ATCC 13032 (Bielefeld)	cgb00350	Tyrosine metabolism	C05578	5,6-Dihydroxyindole
cgb	Corynebacterium glutamicum ATCC 13032 (Bielefeld)	cgb00350	Tyrosine metabolism	C05579	Indole-5,6-quinone
cgb	Corynebacterium glutamicum ATCC 13032 (Bielefeld)	cgb00350	Tyrosine metabolism	C05580	3,4-Dihydroxymandelate
cgb	Corynebacterium glutamicum ATCC 13032 (Bielefeld)	cgb00350	Tyrosine metabolism	C05581	3-Methoxy-4-hydroxyphenylacetaldehyde
cgb	Corynebacterium glutamicum ATCC 13032 (Bielefeld)	cgb00350	Tyrosine metabolism	C05582	Homovanillate
cgb	Corynebacterium glutamicum ATCC 13032 (Bielefeld)	cgb00350	Tyrosine metabolism	C05583	3-Methoxy-4-hydroxyphenylglycolaldehyde
cgb	Corynebacterium glutamicum ATCC 13032 (Bielefeld)	cgb00350	Tyrosine metabolism	C05584	3-Methoxy-4-hydroxymandelate
cgb	Corynebacterium glutamicum ATCC 13032 (Bielefeld)	cgb00350	Tyrosine metabolism	C05585	Gentisate aldehyde
cgb	Corynebacterium glutamicum ATCC 13032 (Bielefeld)	cgb00350	Tyrosine metabolism	C05587	3-Methoxytyramine
cgb	Corynebacterium glutamicum ATCC 13032 (Bielefeld)	cgb00350	Tyrosine metabolism	C05588	L-Metanephrine
cgb	Corynebacterium glutamicum ATCC 13032 (Bielefeld)	cgb00350	Tyrosine metabolism	C05589	L-Normetanephrine
cgb	Corynebacterium glutamicum ATCC 13032 (Bielefeld)	cgb00350	Tyrosine metabolism	C05593	3-Hydroxyphenylacetate
cgb	Corynebacterium glutamicum ATCC 13032 (Bielefeld)	cgb00350	Tyrosine metabolism	C05594	3-Methoxy-4-hydroxyphenylethyleneglycol
cgb	Corynebacterium glutamicum ATCC 13032 (Bielefeld)	cgb00350	Tyrosine metabolism	C05595	4-Hydroxyphenylacetylglutamic acid
cgb	Corynebacterium glutamicum ATCC 13032 (Bielefeld)	cgb00350	Tyrosine metabolism	C05596	p-Hydroxyphenylacetylglycine
cgb	Corynebacterium glutamicum ATCC 13032 (Bielefeld)	cgb00350	Tyrosine metabolism	C05600	2-Hydroxyhepta-2,4-dienedioate
cgb	Corynebacterium glutamicum ATCC 13032 (Bielefeld)	cgb00350	Tyrosine metabolism	C05604	2-Carboxy-2,3-dihydro-5,6-dihydroxyindole
cgb	Corynebacterium glutamicum ATCC 13032 (Bielefeld)	cgb00350	Tyrosine metabolism	C06044	4-Hydroxyphenylethanol
cgb	Corynebacterium glutamicum ATCC 13032 (Bielefeld)	cgb00350	Tyrosine metabolism	C06046	Salidroside
cgb	Corynebacterium glutamicum ATCC 13032 (Bielefeld)	cgb00350	Tyrosine metabolism	C06047	Stizolobate
cgb	Corynebacterium glutamicum ATCC 13032 (Bielefeld)	cgb00350	Tyrosine metabolism	C06048	Stizolobinate
cgb	Corynebacterium glutamicum ATCC 13032 (Bielefeld)	cgb00350	Tyrosine metabolism	C06199	Hordenine
cgb	Corynebacterium glutamicum ATCC 13032 (Bielefeld)	cgb00350	Tyrosine metabolism	C06201	2,4-Dihydroxyhept-2-enedioate
cgb	Corynebacterium glutamicum ATCC 13032 (Bielefeld)	cgb00350	Tyrosine metabolism	C10447	3,4-Dihydroxyphenylpropanoate
cgb	Corynebacterium glutamicum ATCC 13032 (Bielefeld)	cgb00350	Tyrosine metabolism	C17935	Cysteinyldopa
cgb	Corynebacterium glutamicum ATCC 13032 (Bielefeld)	cgb00350	Tyrosine metabolism	C17936	Phaeomelanin
cgb	Corynebacterium glutamicum ATCC 13032 (Bielefeld)	cgb00350	Tyrosine metabolism	C17937	Eumelanin
cgb	Corynebacterium glutamicum ATCC 13032 (Bielefeld)	cgb00350	Tyrosine metabolism	C17938	5,6-Indolequinone-2-carboxylic acid
cgb	Corynebacterium glutamicum ATCC 13032 (Bielefeld)	cgb00350	Tyrosine metabolism	C22038	(R)-3-(3,4-Dihydroxyphenyl)lactate
cgb	Corynebacterium glutamicum ATCC 13032 (Bielefeld)	cgb00360	Phenylalanine metabolism	C00022	Pyruvate
cgb	Corynebacterium glutamicum ATCC 13032 (Bielefeld)	cgb00360	Phenylalanine metabolism	C00024	Acetyl-CoA
cgb	Corynebacterium glutamicum ATCC 13032 (Bielefeld)	cgb00360	Phenylalanine metabolism	C00042	Succinate
cgb	Corynebacterium glutamicum ATCC 13032 (Bielefeld)	cgb00360	Phenylalanine metabolism	C00079	L-Phenylalanine
cgb	Corynebacterium glutamicum ATCC 13032 (Bielefeld)	cgb00360	Phenylalanine metabolism	C00082	L-Tyrosine
cgb	Corynebacterium glutamicum ATCC 13032 (Bielefeld)	cgb00360	Phenylalanine metabolism	C00084	Acetaldehyde
cgb	Corynebacterium glutamicum ATCC 13032 (Bielefeld)	cgb00360	Phenylalanine metabolism	C00091	Succinyl-CoA
cgb	Corynebacterium glutamicum ATCC 13032 (Bielefeld)	cgb00360	Phenylalanine metabolism	C00122	Fumarate
cgb	Corynebacterium glutamicum ATCC 13032 (Bielefeld)	cgb00360	Phenylalanine metabolism	C00166	Phenylpyruvate
cgb	Corynebacterium glutamicum ATCC 13032 (Bielefeld)	cgb00360	Phenylalanine metabolism	C00180	Benzoate
cgb	Corynebacterium glutamicum ATCC 13032 (Bielefeld)	cgb00360	Phenylalanine metabolism	C00423	trans-Cinnamate
cgb	Corynebacterium glutamicum ATCC 13032 (Bielefeld)	cgb00360	Phenylalanine metabolism	C00512	Benzoyl-CoA
cgb	Corynebacterium glutamicum ATCC 13032 (Bielefeld)	cgb00360	Phenylalanine metabolism	C00582	Phenylacetyl-CoA
cgb	Corynebacterium glutamicum ATCC 13032 (Bielefeld)	cgb00360	Phenylalanine metabolism	C00596	2-Hydroxy-2,4-pentadienoate
cgb	Corynebacterium glutamicum ATCC 13032 (Bielefeld)	cgb00360	Phenylalanine metabolism	C00601	Phenylacetaldehyde
cgb	Corynebacterium glutamicum ATCC 13032 (Bielefeld)	cgb00360	Phenylalanine metabolism	C00642	4-Hydroxyphenylacetate
cgb	Corynebacterium glutamicum ATCC 13032 (Bielefeld)	cgb00360	Phenylalanine metabolism	C00805	Salicylate
cgb	Corynebacterium glutamicum ATCC 13032 (Bielefeld)	cgb00360	Phenylalanine metabolism	C01198	3-(2-Hydroxyphenyl)propanoate
cgb	Corynebacterium glutamicum ATCC 13032 (Bielefeld)	cgb00360	Phenylalanine metabolism	C01575	Ephedrine
cgb	Corynebacterium glutamicum ATCC 13032 (Bielefeld)	cgb00360	Phenylalanine metabolism	C01586	Hippurate
cgb	Corynebacterium glutamicum ATCC 13032 (Bielefeld)	cgb00360	Phenylalanine metabolism	C01772	trans-2-Hydroxycinnamate
cgb	Corynebacterium glutamicum ATCC 13032 (Bielefeld)	cgb00360	Phenylalanine metabolism	C02137	alpha-Oxo-benzeneacetic acid
cgb	Corynebacterium glutamicum ATCC 13032 (Bielefeld)	cgb00360	Phenylalanine metabolism	C02232	3-Oxoadipyl-CoA
cgb	Corynebacterium glutamicum ATCC 13032 (Bielefeld)	cgb00360	Phenylalanine metabolism	C02265	D-Phenylalanine
cgb	Corynebacterium glutamicum ATCC 13032 (Bielefeld)	cgb00360	Phenylalanine metabolism	C02505	2-Phenylacetamide
cgb	Corynebacterium glutamicum ATCC 13032 (Bielefeld)	cgb00360	Phenylalanine metabolism	C02763	2-Hydroxy-3-phenylpropenoate
cgb	Corynebacterium glutamicum ATCC 13032 (Bielefeld)	cgb00360	Phenylalanine metabolism	C02765	(+)-(1S,2S)-Pseudoephedrine
cgb	Corynebacterium glutamicum ATCC 13032 (Bielefeld)	cgb00360	Phenylalanine metabolism	C03519	N-Acetyl-L-phenylalanine
cgb	Corynebacterium glutamicum ATCC 13032 (Bielefeld)	cgb00360	Phenylalanine metabolism	C03589	4-Hydroxy-2-oxopentanoate
cgb	Corynebacterium glutamicum ATCC 13032 (Bielefeld)	cgb00360	Phenylalanine metabolism	C04044	3-(2,3-Dihydroxyphenyl)propanoate
cgb	Corynebacterium glutamicum ATCC 13032 (Bielefeld)	cgb00360	Phenylalanine metabolism	C04148	Phenylacetylglutamine
cgb	Corynebacterium glutamicum ATCC 13032 (Bielefeld)	cgb00360	Phenylalanine metabolism	C04351	(R)-2-Methylimino-1-phenylpropan-1-ol
cgb	Corynebacterium glutamicum ATCC 13032 (Bielefeld)	cgb00360	Phenylalanine metabolism	C04479	2-Hydroxy-6-oxonona-2,4-diene-1,9-dioate
cgb	Corynebacterium glutamicum ATCC 13032 (Bielefeld)	cgb00360	Phenylalanine metabolism	C05332	Phenethylamine
cgb	Corynebacterium glutamicum ATCC 13032 (Bielefeld)	cgb00360	Phenylalanine metabolism	C05593	3-Hydroxyphenylacetate
cgb	Corynebacterium glutamicum ATCC 13032 (Bielefeld)	cgb00360	Phenylalanine metabolism	C05598	Phenylacetylglycine
cgb	Corynebacterium glutamicum ATCC 13032 (Bielefeld)	cgb00360	Phenylalanine metabolism	C05607	Phenyllactate
cgb	Corynebacterium glutamicum ATCC 13032 (Bielefeld)	cgb00360	Phenylalanine metabolism	C05620	N-Acetyl-D-phenylalanine
cgb	Corynebacterium glutamicum ATCC 13032 (Bielefeld)	cgb00360	Phenylalanine metabolism	C05629	Phenylpropanoate
cgb	Corynebacterium glutamicum ATCC 13032 (Bielefeld)	cgb00360	Phenylalanine metabolism	C05852	2-Hydroxyphenylacetate
cgb	Corynebacterium glutamicum ATCC 13032 (Bielefeld)	cgb00360	Phenylalanine metabolism	C05853	Phenylethyl alcohol
cgb	Corynebacterium glutamicum ATCC 13032 (Bielefeld)	cgb00360	Phenylalanine metabolism	C06207	2,6-Dihydroxyphenylacetate
cgb	Corynebacterium glutamicum ATCC 13032 (Bielefeld)	cgb00360	Phenylalanine metabolism	C07086	Phenylacetic acid
cgb	Corynebacterium glutamicum ATCC 13032 (Bielefeld)	cgb00360	Phenylalanine metabolism	C08300	D-Cathine
cgb	Corynebacterium glutamicum ATCC 13032 (Bielefeld)	cgb00360	Phenylalanine metabolism	C08301	D-Cathinone
cgb	Corynebacterium glutamicum ATCC 13032 (Bielefeld)	cgb00360	Phenylalanine metabolism	C11457	3-(3-Hydroxyphenyl)propanoic acid
cgb	Corynebacterium glutamicum ATCC 13032 (Bielefeld)	cgb00360	Phenylalanine metabolism	C11588	cis-3-(Carboxy-ethyl)-3,5-cyclo-hexadiene-1,2-diol
cgb	Corynebacterium glutamicum ATCC 13032 (Bielefeld)	cgb00360	Phenylalanine metabolism	C12621	trans-3-Hydroxycinnamate
cgb	Corynebacterium glutamicum ATCC 13032 (Bielefeld)	cgb00360	Phenylalanine metabolism	C12622	cis-3-(3-Carboxyethenyl)-3,5-cyclohexadiene-1,2-diol
cgb	Corynebacterium glutamicum ATCC 13032 (Bielefeld)	cgb00360	Phenylalanine metabolism	C12623	trans-2,3-Dihydroxycinnamate
cgb	Corynebacterium glutamicum ATCC 13032 (Bielefeld)	cgb00360	Phenylalanine metabolism	C12624	2-Hydroxy-6-ketononatrienedioate
cgb	Corynebacterium glutamicum ATCC 13032 (Bielefeld)	cgb00360	Phenylalanine metabolism	C14144	5-Carboxy-2-pentenoyl-CoA
cgb	Corynebacterium glutamicum ATCC 13032 (Bielefeld)	cgb00360	Phenylalanine metabolism	C14145	(3S)-3-Hydroxyadipyl-CoA
cgb	Corynebacterium glutamicum ATCC 13032 (Bielefeld)	cgb00360	Phenylalanine metabolism	C15524	Phenylglyoxylyl-CoA
cgb	Corynebacterium glutamicum ATCC 13032 (Bielefeld)	cgb00360	Phenylalanine metabolism	C16719	(-)-Norephedrine
cgb	Corynebacterium glutamicum ATCC 13032 (Bielefeld)	cgb00360	Phenylalanine metabolism	C17268	Pyruvophenone
cgb	Corynebacterium glutamicum ATCC 13032 (Bielefeld)	cgb00360	Phenylalanine metabolism	C19945	3-Oxo-5,6-dehydrosuberyl-CoA
cgb	Corynebacterium glutamicum ATCC 13032 (Bielefeld)	cgb00360	Phenylalanine metabolism	C19946	3-Oxo-5,6-dehydrosuberyl-CoA semialdehyde
cgb	Corynebacterium glutamicum ATCC 13032 (Bielefeld)	cgb00360	Phenylalanine metabolism	C19975	2-Oxepin-2(3H)-ylideneacetyl-CoA
cgb	Corynebacterium glutamicum ATCC 13032 (Bielefeld)	cgb00360	Phenylalanine metabolism	C20062	2-(1,2-Epoxy-1,2-dihydrophenyl)acetyl-CoA
cgb	Corynebacterium glutamicum ATCC 13032 (Bielefeld)	cgb00361	Chlorocyclohexane and chlorobenzene degradation	C00011	CO2
cgb	Corynebacterium glutamicum ATCC 13032 (Bielefeld)	cgb00361	Chlorocyclohexane and chlorobenzene degradation	C00042	Succinate
cgb	Corynebacterium glutamicum ATCC 13032 (Bielefeld)	cgb00361	Chlorocyclohexane and chlorobenzene degradation	C00090	Catechol
cgb	Corynebacterium glutamicum ATCC 13032 (Bielefeld)	cgb00361	Chlorocyclohexane and chlorobenzene degradation	C00146	Phenol
cgb	Corynebacterium glutamicum ATCC 13032 (Bielefeld)	cgb00361	Chlorocyclohexane and chlorobenzene degradation	C00160	Glycolate
cgb	Corynebacterium glutamicum ATCC 13032 (Bielefeld)	cgb00361	Chlorocyclohexane and chlorobenzene degradation	C00530	Hydroquinone
cgb	Corynebacterium glutamicum ATCC 13032 (Bielefeld)	cgb00361	Chlorocyclohexane and chlorobenzene degradation	C00682	2-Hydroxymuconate semialdehyde
cgb	Corynebacterium glutamicum ATCC 13032 (Bielefeld)	cgb00361	Chlorocyclohexane and chlorobenzene degradation	C01407	Benzene
cgb	Corynebacterium glutamicum ATCC 13032 (Bielefeld)	cgb00361	Chlorocyclohexane and chlorobenzene degradation	C02124	4-Chlorophenol
cgb	Corynebacterium glutamicum ATCC 13032 (Bielefeld)	cgb00361	Chlorocyclohexane and chlorobenzene degradation	C02222	2-Maleylacetate
cgb	Corynebacterium glutamicum ATCC 13032 (Bielefeld)	cgb00361	Chlorocyclohexane and chlorobenzene degradation	C02375	4-Chlorocatechol
cgb	Corynebacterium glutamicum ATCC 13032 (Bielefeld)	cgb00361	Chlorocyclohexane and chlorobenzene degradation	C02575	Pentachlorophenol
cgb	Corynebacterium glutamicum ATCC 13032 (Bielefeld)	cgb00361	Chlorocyclohexane and chlorobenzene degradation	C02625	2,4-Dichlorophenol
cgb	Corynebacterium glutamicum ATCC 13032 (Bielefeld)	cgb00361	Chlorocyclohexane and chlorobenzene degradation	C02814	Benzene-1,2,4-triol
cgb	Corynebacterium glutamicum ATCC 13032 (Bielefeld)	cgb00361	Chlorocyclohexane and chlorobenzene degradation	C02933	3,5-Dichlorocatechol
cgb	Corynebacterium glutamicum ATCC 13032 (Bielefeld)	cgb00361	Chlorocyclohexane and chlorobenzene degradation	C03434	Tetrachlorohydroquinone
cgb	Corynebacterium glutamicum ATCC 13032 (Bielefeld)	cgb00361	Chlorocyclohexane and chlorobenzene degradation	C03572	2-Chloro-cis,cis-muconate
cgb	Corynebacterium glutamicum ATCC 13032 (Bielefeld)	cgb00361	Chlorocyclohexane and chlorobenzene degradation	C03585	3-Chloro-cis,cis-muconate
cgb	Corynebacterium glutamicum ATCC 13032 (Bielefeld)	cgb00361	Chlorocyclohexane and chlorobenzene degradation	C03664	2,4-Dichlorophenoxyacetate
cgb	Corynebacterium glutamicum ATCC 13032 (Bielefeld)	cgb00361	Chlorocyclohexane and chlorobenzene degradation	C03918	2,4-Dichloro-cis,cis-muconate
cgb	Corynebacterium glutamicum ATCC 13032 (Bielefeld)	cgb00361	Chlorocyclohexane and chlorobenzene degradation	C04091	cis-1,2-Dihydrobenzene-1,2-diol
cgb	Corynebacterium glutamicum ATCC 13032 (Bielefeld)	cgb00361	Chlorocyclohexane and chlorobenzene degradation	C04431	cis-4-Carboxymethylenebut-2-en-4-olide
cgb	Corynebacterium glutamicum ATCC 13032 (Bielefeld)	cgb00361	Chlorocyclohexane and chlorobenzene degradation	C04522	2-Chloro-2,5-dihydro-5-oxofuran-2-acetate
cgb	Corynebacterium glutamicum ATCC 13032 (Bielefeld)	cgb00361	Chlorocyclohexane and chlorobenzene degradation	C04706	cis-2-Chloro-4-carboxymethylenebut-2-en-1,4-olide
cgb	Corynebacterium glutamicum ATCC 13032 (Bielefeld)	cgb00361	Chlorocyclohexane and chlorobenzene degradation	C04729	trans-2-Chloro-4-carboxymethylenebut-2-en-1,4-olide
cgb	Corynebacterium glutamicum ATCC 13032 (Bielefeld)	cgb00361	Chlorocyclohexane and chlorobenzene degradation	C05618	3-Chlorocatechol
cgb	Corynebacterium glutamicum ATCC 13032 (Bielefeld)	cgb00361	Chlorocyclohexane and chlorobenzene degradation	C06328	6-Chlorobenzene-1,2,4-triol
cgb	Corynebacterium glutamicum ATCC 13032 (Bielefeld)	cgb00361	Chlorocyclohexane and chlorobenzene degradation	C06329	2-Chloromaleylacetate
cgb	Corynebacterium glutamicum ATCC 13032 (Bielefeld)	cgb00361	Chlorocyclohexane and chlorobenzene degradation	C06594	1,2,4-Trichlorobenzene
cgb	Corynebacterium glutamicum ATCC 13032 (Bielefeld)	cgb00361	Chlorocyclohexane and chlorobenzene degradation	C06596	gamma-Pentachlorocyclohexene
cgb	Corynebacterium glutamicum ATCC 13032 (Bielefeld)	cgb00361	Chlorocyclohexane and chlorobenzene degradation	C06597	1,3,4,6-Tetrachloro-1,4-cyclohexadiene
cgb	Corynebacterium glutamicum ATCC 13032 (Bielefeld)	cgb00361	Chlorocyclohexane and chlorobenzene degradation	C06598	2,4,5-Trichloro-2,5-cyclohexadiene-1-ol
cgb	Corynebacterium glutamicum ATCC 13032 (Bielefeld)	cgb00361	Chlorocyclohexane and chlorobenzene degradation	C06599	2,5-Dichloro-2,5-cyclohexadiene-1,4-diol
cgb	Corynebacterium glutamicum ATCC 13032 (Bielefeld)	cgb00361	Chlorocyclohexane and chlorobenzene degradation	C06600	2,5-Dichlorohydroquinone
cgb	Corynebacterium glutamicum ATCC 13032 (Bielefeld)	cgb00361	Chlorocyclohexane and chlorobenzene degradation	C06601	Chlorohydroquinone
cgb	Corynebacterium glutamicum ATCC 13032 (Bielefeld)	cgb00361	Chlorocyclohexane and chlorobenzene degradation	C06602	2,5-Dichlorophenol
cgb	Corynebacterium glutamicum ATCC 13032 (Bielefeld)	cgb00361	Chlorocyclohexane and chlorobenzene degradation	C06603	cis,cis-4-Hydroxymuconic semialdehyde
cgb	Corynebacterium glutamicum ATCC 13032 (Bielefeld)	cgb00361	Chlorocyclohexane and chlorobenzene degradation	C06755	Chloroacetic acid
cgb	Corynebacterium glutamicum ATCC 13032 (Bielefeld)	cgb00361	Chlorocyclohexane and chlorobenzene degradation	C06988	beta-1,2,3,4,5,6-Hexachlorocyclohexane
cgb	Corynebacterium glutamicum ATCC 13032 (Bielefeld)	cgb00361	Chlorocyclohexane and chlorobenzene degradation	C06989	delta-3,4,5,6-Tetrachlorocyclohexene
cgb	Corynebacterium glutamicum ATCC 13032 (Bielefeld)	cgb00361	Chlorocyclohexane and chlorobenzene degradation	C06990	Chlorobenzene
cgb	Corynebacterium glutamicum ATCC 13032 (Bielefeld)	cgb00361	Chlorocyclohexane and chlorobenzene degradation	C07075	Lindane
cgb	Corynebacterium glutamicum ATCC 13032 (Bielefeld)	cgb00361	Chlorocyclohexane and chlorobenzene degradation	C07088	4-Chlorophenoxyacetate
cgb	Corynebacterium glutamicum ATCC 13032 (Bielefeld)	cgb00361	Chlorocyclohexane and chlorobenzene degradation	C07089	5-Chloro-2-hydroxymuconic semialdehyde
cgb	Corynebacterium glutamicum ATCC 13032 (Bielefeld)	cgb00361	Chlorocyclohexane and chlorobenzene degradation	C07090	Protoanemonin
cgb	Corynebacterium glutamicum ATCC 13032 (Bielefeld)	cgb00361	Chlorocyclohexane and chlorobenzene degradation	C07091	cis-Acetylacrylate
cgb	Corynebacterium glutamicum ATCC 13032 (Bielefeld)	cgb00361	Chlorocyclohexane and chlorobenzene degradation	C07092	1,4-Dichlorobenzene
cgb	Corynebacterium glutamicum ATCC 13032 (Bielefeld)	cgb00361	Chlorocyclohexane and chlorobenzene degradation	C07093	3,6-Dichloro-cis-1,2-dihydroxycyclohexa-3,5-diene
cgb	Corynebacterium glutamicum ATCC 13032 (Bielefeld)	cgb00361	Chlorocyclohexane and chlorobenzene degradation	C07094	3,6-Dichlorocatechol
cgb	Corynebacterium glutamicum ATCC 13032 (Bielefeld)	cgb00361	Chlorocyclohexane and chlorobenzene degradation	C07095	2,5-Dichloro-cis,cis-muconate
cgb	Corynebacterium glutamicum ATCC 13032 (Bielefeld)	cgb00361	Chlorocyclohexane and chlorobenzene degradation	C07096	2,6-Dichlorophenol
cgb	Corynebacterium glutamicum ATCC 13032 (Bielefeld)	cgb00361	Chlorocyclohexane and chlorobenzene degradation	C07097	2,6-Dichlorohydroquinone
cgb	Corynebacterium glutamicum ATCC 13032 (Bielefeld)	cgb00361	Chlorocyclohexane and chlorobenzene degradation	C07098	2,4,6-Trichlorophenol
cgb	Corynebacterium glutamicum ATCC 13032 (Bielefeld)	cgb00361	Chlorocyclohexane and chlorobenzene degradation	C07099	2,3,6-Trichlorohydroquinone
cgb	Corynebacterium glutamicum ATCC 13032 (Bielefeld)	cgb00361	Chlorocyclohexane and chlorobenzene degradation	C07100	2,4,5-Trichlorophenoxyacetic acid
cgb	Corynebacterium glutamicum ATCC 13032 (Bielefeld)	cgb00361	Chlorocyclohexane and chlorobenzene degradation	C07101	2,4,5-Trichlorophenol
cgb	Corynebacterium glutamicum ATCC 13032 (Bielefeld)	cgb00361	Chlorocyclohexane and chlorobenzene degradation	C07102	5-Chloro-1,2,4-trihydroxybenzene
cgb	Corynebacterium glutamicum ATCC 13032 (Bielefeld)	cgb00361	Chlorocyclohexane and chlorobenzene degradation	C07103	2-Hydroxy-1,4-benzoquinone
cgb	Corynebacterium glutamicum ATCC 13032 (Bielefeld)	cgb00361	Chlorocyclohexane and chlorobenzene degradation	C11352	5,6-Dichloro-1,3-cyclohexadiene
cgb	Corynebacterium glutamicum ATCC 13032 (Bielefeld)	cgb00361	Chlorocyclohexane and chlorobenzene degradation	C12831	3,4,6-Trichlorocatechol
cgb	Corynebacterium glutamicum ATCC 13032 (Bielefeld)	cgb00361	Chlorocyclohexane and chlorobenzene degradation	C12832	3,4,6-Trichloro-cis-1,2-dihydroxycyclohexa-3,5-diene
cgb	Corynebacterium glutamicum ATCC 13032 (Bielefeld)	cgb00361	Chlorocyclohexane and chlorobenzene degradation	C12833	2,3,5-Trichloro-cis,cis-muconate
cgb	Corynebacterium glutamicum ATCC 13032 (Bielefeld)	cgb00361	Chlorocyclohexane and chlorobenzene degradation	C12834	2,5-Dichloro-carboxymethylenebut-2-en-4-olide
cgb	Corynebacterium glutamicum ATCC 13032 (Bielefeld)	cgb00361	Chlorocyclohexane and chlorobenzene degradation	C12835	2,5-Dichloro-4-oxohex-2-enedioate
cgb	Corynebacterium glutamicum ATCC 13032 (Bielefeld)	cgb00361	Chlorocyclohexane and chlorobenzene degradation	C12836	2-Chloro-3-oxoadipate
cgb	Corynebacterium glutamicum ATCC 13032 (Bielefeld)	cgb00361	Chlorocyclohexane and chlorobenzene degradation	C12837	3-Chloro-cis-1,2-dihydroxycyclohexa-3,5-diene
cgb	Corynebacterium glutamicum ATCC 13032 (Bielefeld)	cgb00361	Chlorocyclohexane and chlorobenzene degradation	C12838	trans-4-Carboxymethylenebut-2-en-4-olide
cgb	Corynebacterium glutamicum ATCC 13032 (Bielefeld)	cgb00361	Chlorocyclohexane and chlorobenzene degradation	C14419	2,4-Dichloroaniline
cgb	Corynebacterium glutamicum ATCC 13032 (Bielefeld)	cgb00361	Chlorocyclohexane and chlorobenzene degradation	C14450	4-Chloroaniline
cgb	Corynebacterium glutamicum ATCC 13032 (Bielefeld)	cgb00361	Chlorocyclohexane and chlorobenzene degradation	C16181	beta-2,3,4,5,6-Pentachlorocyclohexanol
cgb	Corynebacterium glutamicum ATCC 13032 (Bielefeld)	cgb00361	Chlorocyclohexane and chlorobenzene degradation	C16182	beta-2,3,5,6-Tetrachloro-1,4-cyclohexanediol
cgb	Corynebacterium glutamicum ATCC 13032 (Bielefeld)	cgb00361	Chlorocyclohexane and chlorobenzene degradation	C16266	3-Chloro-2-hydroxymuconic semialdehyde
cgb	Corynebacterium glutamicum ATCC 13032 (Bielefeld)	cgb00361	Chlorocyclohexane and chlorobenzene degradation	C18236	1,2,3,4-Tetrachlorobenzene
cgb	Corynebacterium glutamicum ATCC 13032 (Bielefeld)	cgb00361	Chlorocyclohexane and chlorobenzene degradation	C18238	cis-Chlorobenzene dihydrodiol
cgb	Corynebacterium glutamicum ATCC 13032 (Bielefeld)	cgb00361	Chlorocyclohexane and chlorobenzene degradation	C18240	Tetrachlorocatechol
cgb	Corynebacterium glutamicum ATCC 13032 (Bielefeld)	cgb00361	Chlorocyclohexane and chlorobenzene degradation	C18241	Tetrachloro-cis,cis-muconate
cgb	Corynebacterium glutamicum ATCC 13032 (Bielefeld)	cgb00361	Chlorocyclohexane and chlorobenzene degradation	C18242	2,3,5-Trichlorodienelactone
cgb	Corynebacterium glutamicum ATCC 13032 (Bielefeld)	cgb00361	Chlorocyclohexane and chlorobenzene degradation	C18243	2,3,5-Trichloromaleylacetate
cgb	Corynebacterium glutamicum ATCC 13032 (Bielefeld)	cgb00361	Chlorocyclohexane and chlorobenzene degradation	C18244	2,4-Dichloro-3-oxoadipate
cgb	Corynebacterium glutamicum ATCC 13032 (Bielefeld)	cgb00361	Chlorocyclohexane and chlorobenzene degradation	C18933	Chloranil
cgb	Corynebacterium glutamicum ATCC 13032 (Bielefeld)	cgb00361	Chlorocyclohexane and chlorobenzene degradation	C21103	2,6-Dichloro-p-benzoquinone
cgb	Corynebacterium glutamicum ATCC 13032 (Bielefeld)	cgb00361	Chlorocyclohexane and chlorobenzene degradation	C21104	2,5-Dichloro-p-benzoquinone
cgb	Corynebacterium glutamicum ATCC 13032 (Bielefeld)	cgb00361	Chlorocyclohexane and chlorobenzene degradation	C21105	5-Chloro-2-hydroxy-p-benzoquinone
cgb	Corynebacterium glutamicum ATCC 13032 (Bielefeld)	cgb00362	Benzoate degradation	C00022	Pyruvate
cgb	Corynebacterium glutamicum ATCC 13032 (Bielefeld)	cgb00362	Benzoate degradation	C00024	Acetyl-CoA
cgb	Corynebacterium glutamicum ATCC 13032 (Bielefeld)	cgb00362	Benzoate degradation	C00036	Oxaloacetate
cgb	Corynebacterium glutamicum ATCC 13032 (Bielefeld)	cgb00362	Benzoate degradation	C00084	Acetaldehyde
cgb	Corynebacterium glutamicum ATCC 13032 (Bielefeld)	cgb00362	Benzoate degradation	C00090	Catechol
cgb	Corynebacterium glutamicum ATCC 13032 (Bielefeld)	cgb00362	Benzoate degradation	C00091	Succinyl-CoA
cgb	Corynebacterium glutamicum ATCC 13032 (Bielefeld)	cgb00362	Benzoate degradation	C00146	Phenol
cgb	Corynebacterium glutamicum ATCC 13032 (Bielefeld)	cgb00362	Benzoate degradation	C00156	4-Hydroxybenzoate
cgb	Corynebacterium glutamicum ATCC 13032 (Bielefeld)	cgb00362	Benzoate degradation	C00180	Benzoate
cgb	Corynebacterium glutamicum ATCC 13032 (Bielefeld)	cgb00362	Benzoate degradation	C00196	2,3-Dihydroxybenzoate
cgb	Corynebacterium glutamicum ATCC 13032 (Bielefeld)	cgb00362	Benzoate degradation	C00230	3,4-Dihydroxybenzoate
cgb	Corynebacterium glutamicum ATCC 13032 (Bielefeld)	cgb00362	Benzoate degradation	C00332	Acetoacetyl-CoA
cgb	Corynebacterium glutamicum ATCC 13032 (Bielefeld)	cgb00362	Benzoate degradation	C00512	Benzoyl-CoA
cgb	Corynebacterium glutamicum ATCC 13032 (Bielefeld)	cgb00362	Benzoate degradation	C00527	Glutaryl-CoA
cgb	Corynebacterium glutamicum ATCC 13032 (Bielefeld)	cgb00362	Benzoate degradation	C00530	Hydroquinone
cgb	Corynebacterium glutamicum ATCC 13032 (Bielefeld)	cgb00362	Benzoate degradation	C00587	3-Hydroxybenzoate
cgb	Corynebacterium glutamicum ATCC 13032 (Bielefeld)	cgb00362	Benzoate degradation	C00596	2-Hydroxy-2,4-pentadienoate
cgb	Corynebacterium glutamicum ATCC 13032 (Bielefeld)	cgb00362	Benzoate degradation	C00628	2,5-Dihydroxybenzoate
cgb	Corynebacterium glutamicum ATCC 13032 (Bielefeld)	cgb00362	Benzoate degradation	C00682	2-Hydroxymuconate semialdehyde
cgb	Corynebacterium glutamicum ATCC 13032 (Bielefeld)	cgb00362	Benzoate degradation	C00846	3-Oxoadipate
cgb	Corynebacterium glutamicum ATCC 13032 (Bielefeld)	cgb00362	Benzoate degradation	C00877	Crotonoyl-CoA
cgb	Corynebacterium glutamicum ATCC 13032 (Bielefeld)	cgb00362	Benzoate degradation	C01063	6-Carboxyhexanoyl-CoA
cgb	Corynebacterium glutamicum ATCC 13032 (Bielefeld)	cgb00362	Benzoate degradation	C01144	(S)-3-Hydroxybutanoyl-CoA
cgb	Corynebacterium glutamicum ATCC 13032 (Bielefeld)	cgb00362	Benzoate degradation	C01163	3-Carboxy-cis,cis-muconate
cgb	Corynebacterium glutamicum ATCC 13032 (Bielefeld)	cgb00362	Benzoate degradation	C01278	2-Carboxy-2,5-dihydro-5-oxofuran-2-acetate
cgb	Corynebacterium glutamicum ATCC 13032 (Bielefeld)	cgb00362	Benzoate degradation	C01407	Benzene
cgb	Corynebacterium glutamicum ATCC 13032 (Bielefeld)	cgb00362	Benzoate degradation	C01751	Resorcinol
cgb	Corynebacterium glutamicum ATCC 13032 (Bielefeld)	cgb00362	Benzoate degradation	C02222	2-Maleylacetate
cgb	Corynebacterium glutamicum ATCC 13032 (Bielefeld)	cgb00362	Benzoate degradation	C02232	3-Oxoadipyl-CoA
cgb	Corynebacterium glutamicum ATCC 13032 (Bielefeld)	cgb00362	Benzoate degradation	C02411	Glutaconyl-1-CoA
cgb	Corynebacterium glutamicum ATCC 13032 (Bielefeld)	cgb00362	Benzoate degradation	C02480	cis,cis-Muconate
cgb	Corynebacterium glutamicum ATCC 13032 (Bielefeld)	cgb00362	Benzoate degradation	C02501	2-Hydroxymuconate
cgb	Corynebacterium glutamicum ATCC 13032 (Bielefeld)	cgb00362	Benzoate degradation	C02519	4-Methoxybenzoate
cgb	Corynebacterium glutamicum ATCC 13032 (Bielefeld)	cgb00362	Benzoate degradation	C02814	Benzene-1,2,4-triol
cgb	Corynebacterium glutamicum ATCC 13032 (Bielefeld)	cgb00362	Benzoate degradation	C02949	4-Hydroxybenzoyl-CoA
cgb	Corynebacterium glutamicum ATCC 13032 (Bielefeld)	cgb00362	Benzoate degradation	C03453	gamma-Oxalocrotonate
cgb	Corynebacterium glutamicum ATCC 13032 (Bielefeld)	cgb00362	Benzoate degradation	C03586	2-Oxo-2,3-dihydrofuran-5-acetate
cgb	Corynebacterium glutamicum ATCC 13032 (Bielefeld)	cgb00362	Benzoate degradation	C03589	4-Hydroxy-2-oxopentanoate
cgb	Corynebacterium glutamicum ATCC 13032 (Bielefeld)	cgb00362	Benzoate degradation	C03671	2-Pyrone-4,6-dicarboxylate
cgb	Corynebacterium glutamicum ATCC 13032 (Bielefeld)	cgb00362	Benzoate degradation	C03676	3-Hydroxy-cis,cis-muconate
cgb	Corynebacterium glutamicum ATCC 13032 (Bielefeld)	cgb00362	Benzoate degradation	C04091	cis-1,2-Dihydrobenzene-1,2-diol
cgb	Corynebacterium glutamicum ATCC 13032 (Bielefeld)	cgb00362	Benzoate degradation	C04115	4-Carboxy-4-hydroxy-2-oxoadipate
cgb	Corynebacterium glutamicum ATCC 13032 (Bielefeld)	cgb00362	Benzoate degradation	C04324	(1E,3E)-4-Hydroxybuta-1,3-diene-1,2,4-tricarboxylate
cgb	Corynebacterium glutamicum ATCC 13032 (Bielefeld)	cgb00362	Benzoate degradation	C04434	(1E)-4-Oxobut-1-ene-1,2,4-tricarboxylate
cgb	Corynebacterium glutamicum ATCC 13032 (Bielefeld)	cgb00362	Benzoate degradation	C04480	3-Carboxy-2-hydroxymuconate semialdehyde
cgb	Corynebacterium glutamicum ATCC 13032 (Bielefeld)	cgb00362	Benzoate degradation	C04484	4-Carboxy-2-hydroxymuconate semialdehyde
cgb	Corynebacterium glutamicum ATCC 13032 (Bielefeld)	cgb00362	Benzoate degradation	C04553	3-Carboxy-2,5-dihydro-5-oxofuran-2-acetate
cgb	Corynebacterium glutamicum ATCC 13032 (Bielefeld)	cgb00362	Benzoate degradation	C05375	2-Hydroxy-2-hydropyrone-4,6-dicarboxylate
cgb	Corynebacterium glutamicum ATCC 13032 (Bielefeld)	cgb00362	Benzoate degradation	C06033	Parapyruvate
cgb	Corynebacterium glutamicum ATCC 13032 (Bielefeld)	cgb00362	Benzoate degradation	C06035	4-Methylene-2-oxoglutarate
cgb	Corynebacterium glutamicum ATCC 13032 (Bielefeld)	cgb00362	Benzoate degradation	C06321	(1R,6S)-1,6-Dihydroxycyclohexa-2,4-diene-1-carboxylate
cgb	Corynebacterium glutamicum ATCC 13032 (Bielefeld)	cgb00362	Benzoate degradation	C06322	Cyclohexa-1,5-diene-1-carbonyl-CoA
cgb	Corynebacterium glutamicum ATCC 13032 (Bielefeld)	cgb00362	Benzoate degradation	C06333	2-Aminobenzenesulfonate
cgb	Corynebacterium glutamicum ATCC 13032 (Bielefeld)	cgb00362	Benzoate degradation	C06336	3-Sulfocatechol
cgb	Corynebacterium glutamicum ATCC 13032 (Bielefeld)	cgb00362	Benzoate degradation	C06714	3-Hydroxypimeloyl-CoA
cgb	Corynebacterium glutamicum ATCC 13032 (Bielefeld)	cgb00362	Benzoate degradation	C06715	3-Oxopimeloyl-CoA
cgb	Corynebacterium glutamicum ATCC 13032 (Bielefeld)	cgb00362	Benzoate degradation	C06723	6-Carboxyhex-2-enoyl-CoA
cgb	Corynebacterium glutamicum ATCC 13032 (Bielefeld)	cgb00362	Benzoate degradation	C06749	6-Hydroxycyclohex-1-ene-1-carbonyl-CoA
cgb	Corynebacterium glutamicum ATCC 13032 (Bielefeld)	cgb00362	Benzoate degradation	C09809	Cyclohex-2,5-diene-1-carboxyl-CoA
cgb	Corynebacterium glutamicum ATCC 13032 (Bielefeld)	cgb00362	Benzoate degradation	C09810	Cyclohex-1,4-diene-1-carboxyl-CoA
cgb	Corynebacterium glutamicum ATCC 13032 (Bielefeld)	cgb00362	Benzoate degradation	C09811	Cyclohex-1-ene-1-carboxyl-CoA
cgb	Corynebacterium glutamicum ATCC 13032 (Bielefeld)	cgb00362	Benzoate degradation	C09812	2-Hydroxycyclohexane-1-carboxyl-CoA
cgb	Corynebacterium glutamicum ATCC 13032 (Bielefeld)	cgb00362	Benzoate degradation	C09813	2-Ketocyclohexane-1-carboxyl-CoA
cgb	Corynebacterium glutamicum ATCC 13032 (Bielefeld)	cgb00362	Benzoate degradation	C09821	6-Oxocyclohex-1-ene-1-carbonyl-CoA
cgb	Corynebacterium glutamicum ATCC 13032 (Bielefeld)	cgb00362	Benzoate degradation	C09822	Cyclohexane-1-carboxylate
cgb	Corynebacterium glutamicum ATCC 13032 (Bielefeld)	cgb00362	Benzoate degradation	C09823	Cyclohexane-1-carboxyl-CoA
cgb	Corynebacterium glutamicum ATCC 13032 (Bielefeld)	cgb00362	Benzoate degradation	C14144	5-Carboxy-2-pentenoyl-CoA
cgb	Corynebacterium glutamicum ATCC 13032 (Bielefeld)	cgb00362	Benzoate degradation	C14610	(S)-5-Oxo-2,5-dihydrofuran-2-acetate
cgb	Corynebacterium glutamicum ATCC 13032 (Bielefeld)	cgb00362	Benzoate degradation	C19682	3,4-Didehydroadipyl-CoA
cgb	Corynebacterium glutamicum ATCC 13032 (Bielefeld)	cgb00362	Benzoate degradation	C19683	3,4-Didehydroadipyl-CoA semialdehyde
cgb	Corynebacterium glutamicum ATCC 13032 (Bielefeld)	cgb00362	Benzoate degradation	C19684	2,3-Epoxy-2,3-dihydrobenzoyl-CoA
cgb	Corynebacterium glutamicum ATCC 13032 (Bielefeld)	cgb00362	Benzoate degradation	C21298	2,6-Dihydroxybenzoate
cgb	Corynebacterium glutamicum ATCC 13032 (Bielefeld)	cgb00364	Fluorobenzoate degradation	C00090	Catechol
cgb	Corynebacterium glutamicum ATCC 13032 (Bielefeld)	cgb00364	Fluorobenzoate degradation	C02222	2-Maleylacetate
cgb	Corynebacterium glutamicum ATCC 13032 (Bielefeld)	cgb00364	Fluorobenzoate degradation	C02357	2-Chlorobenzoate
cgb	Corynebacterium glutamicum ATCC 13032 (Bielefeld)	cgb00364	Fluorobenzoate degradation	C02359	2-Fluorobenzoate
cgb	Corynebacterium glutamicum ATCC 13032 (Bielefeld)	cgb00364	Fluorobenzoate degradation	C02364	3-Fluorobenzoate
cgb	Corynebacterium glutamicum ATCC 13032 (Bielefeld)	cgb00364	Fluorobenzoate degradation	C02370	4-Chlorobenzoate
cgb	Corynebacterium glutamicum ATCC 13032 (Bielefeld)	cgb00364	Fluorobenzoate degradation	C02371	4-Fluorobenzoate
cgb	Corynebacterium glutamicum ATCC 13032 (Bielefeld)	cgb00364	Fluorobenzoate degradation	C02802	4-Fluorobenzoyl-CoA
cgb	Corynebacterium glutamicum ATCC 13032 (Bielefeld)	cgb00364	Fluorobenzoate degradation	C02949	4-Hydroxybenzoyl-CoA
cgb	Corynebacterium glutamicum ATCC 13032 (Bielefeld)	cgb00364	Fluorobenzoate degradation	C03925	3,5-Dibromo-4-hydroxybenzoate
cgb	Corynebacterium glutamicum ATCC 13032 (Bielefeld)	cgb00364	Fluorobenzoate degradation	C04178	Bromoxynil
cgb	Corynebacterium glutamicum ATCC 13032 (Bielefeld)	cgb00364	Fluorobenzoate degradation	C06387	4-Chlorobenzoyl-CoA
cgb	Corynebacterium glutamicum ATCC 13032 (Bielefeld)	cgb00364	Fluorobenzoate degradation	C06670	2,4-Dichlorobenzoate
cgb	Corynebacterium glutamicum ATCC 13032 (Bielefeld)	cgb00364	Fluorobenzoate degradation	C06671	2,4-Dichlorobenzoyl-CoA
cgb	Corynebacterium glutamicum ATCC 13032 (Bielefeld)	cgb00364	Fluorobenzoate degradation	C11272	Fluorobenzene
cgb	Corynebacterium glutamicum ATCC 13032 (Bielefeld)	cgb00364	Fluorobenzoate degradation	C16246	3,5-Dibromo-4-hydroxybenzamide
cgb	Corynebacterium glutamicum ATCC 13032 (Bielefeld)	cgb00364	Fluorobenzoate degradation	C16247	2,6-Dibromophenol
cgb	Corynebacterium glutamicum ATCC 13032 (Bielefeld)	cgb00364	Fluorobenzoate degradation	C16248	2,6-Dibromohydroquinone
cgb	Corynebacterium glutamicum ATCC 13032 (Bielefeld)	cgb00364	Fluorobenzoate degradation	C16249	2-Bromomaleylacetate
cgb	Corynebacterium glutamicum ATCC 13032 (Bielefeld)	cgb00364	Fluorobenzoate degradation	C16472	3-Fluorocatechol
cgb	Corynebacterium glutamicum ATCC 13032 (Bielefeld)	cgb00364	Fluorobenzoate degradation	C16473	4-Fluorocatechol
cgb	Corynebacterium glutamicum ATCC 13032 (Bielefeld)	cgb00364	Fluorobenzoate degradation	C16474	3-Fluoro-cis,cis-muconate
cgb	Corynebacterium glutamicum ATCC 13032 (Bielefeld)	cgb00364	Fluorobenzoate degradation	C16475	2-Fluoro-cis,cis-muconate
cgb	Corynebacterium glutamicum ATCC 13032 (Bielefeld)	cgb00364	Fluorobenzoate degradation	C16476	4-Fluoromuconolactone
cgb	Corynebacterium glutamicum ATCC 13032 (Bielefeld)	cgb00364	Fluorobenzoate degradation	C16477	5-Fluoromuconolactone
cgb	Corynebacterium glutamicum ATCC 13032 (Bielefeld)	cgb00364	Fluorobenzoate degradation	C16478	3-Fluorocyclohexadiene-cis,cis-1,2-diol-1-carboxylate
cgb	Corynebacterium glutamicum ATCC 13032 (Bielefeld)	cgb00364	Fluorobenzoate degradation	C16479	5-Fluorocyclohexadiene-cis,cis-1,2-diol-1-carboxylate
cgb	Corynebacterium glutamicum ATCC 13032 (Bielefeld)	cgb00364	Fluorobenzoate degradation	C16480	4-Fluorocyclohexadiene-cis,cis-1,2-diol-1-carboxylate
cgb	Corynebacterium glutamicum ATCC 13032 (Bielefeld)	cgb00364	Fluorobenzoate degradation	C16481	6-Fluorocyclohexadiene-cis,cis-1,2-diol-1-carboxylate
cgb	Corynebacterium glutamicum ATCC 13032 (Bielefeld)	cgb00364	Fluorobenzoate degradation	C16482	2-Fluorocyclohexadiene-cis,cis-1,2-diol-1-carboxylate
cgb	Corynebacterium glutamicum ATCC 13032 (Bielefeld)	cgb00364	Fluorobenzoate degradation	C16483	4-Fluorocyclohexadiene-cis,cis-1,2-diol
cgb	Corynebacterium glutamicum ATCC 13032 (Bielefeld)	cgb00364	Fluorobenzoate degradation	C16484	1-Fluorocyclohexadiene-cis,cis-1,2-diol
cgb	Corynebacterium glutamicum ATCC 13032 (Bielefeld)	cgb00380	Tryptophan metabolism	C00024	Acetyl-CoA
cgb	Corynebacterium glutamicum ATCC 13032 (Bielefeld)	cgb00380	Tryptophan metabolism	C00078	L-Tryptophan
cgb	Corynebacterium glutamicum ATCC 13032 (Bielefeld)	cgb00380	Tryptophan metabolism	C00108	Anthranilate
cgb	Corynebacterium glutamicum ATCC 13032 (Bielefeld)	cgb00380	Tryptophan metabolism	C00322	2-Oxoadipate
cgb	Corynebacterium glutamicum ATCC 13032 (Bielefeld)	cgb00380	Tryptophan metabolism	C00328	L-Kynurenine
cgb	Corynebacterium glutamicum ATCC 13032 (Bielefeld)	cgb00380	Tryptophan metabolism	C00331	Indolepyruvate
cgb	Corynebacterium glutamicum ATCC 13032 (Bielefeld)	cgb00380	Tryptophan metabolism	C00332	Acetoacetyl-CoA
cgb	Corynebacterium glutamicum ATCC 13032 (Bielefeld)	cgb00380	Tryptophan metabolism	C00398	Tryptamine
cgb	Corynebacterium glutamicum ATCC 13032 (Bielefeld)	cgb00380	Tryptophan metabolism	C00463	Indole
cgb	Corynebacterium glutamicum ATCC 13032 (Bielefeld)	cgb00380	Tryptophan metabolism	C00527	Glutaryl-CoA
cgb	Corynebacterium glutamicum ATCC 13032 (Bielefeld)	cgb00380	Tryptophan metabolism	C00632	3-Hydroxyanthranilate
cgb	Corynebacterium glutamicum ATCC 13032 (Bielefeld)	cgb00380	Tryptophan metabolism	C00637	Indole-3-acetaldehyde
cgb	Corynebacterium glutamicum ATCC 13032 (Bielefeld)	cgb00380	Tryptophan metabolism	C00643	5-Hydroxy-L-tryptophan
cgb	Corynebacterium glutamicum ATCC 13032 (Bielefeld)	cgb00380	Tryptophan metabolism	C00780	Serotonin
cgb	Corynebacterium glutamicum ATCC 13032 (Bielefeld)	cgb00380	Tryptophan metabolism	C00877	Crotonoyl-CoA
cgb	Corynebacterium glutamicum ATCC 13032 (Bielefeld)	cgb00380	Tryptophan metabolism	C00954	Indole-3-acetate
cgb	Corynebacterium glutamicum ATCC 13032 (Bielefeld)	cgb00380	Tryptophan metabolism	C00955	Indole-3-ethanol
cgb	Corynebacterium glutamicum ATCC 13032 (Bielefeld)	cgb00380	Tryptophan metabolism	C00978	N-Acetylserotonin
cgb	Corynebacterium glutamicum ATCC 13032 (Bielefeld)	cgb00380	Tryptophan metabolism	C01111	7,8-Dihydroxykynurenate
cgb	Corynebacterium glutamicum ATCC 13032 (Bielefeld)	cgb00380	Tryptophan metabolism	C01144	(S)-3-Hydroxybutanoyl-CoA
cgb	Corynebacterium glutamicum ATCC 13032 (Bielefeld)	cgb00380	Tryptophan metabolism	C01249	7,8-Dihydro-7,8-dihydroxykynurenate
cgb	Corynebacterium glutamicum ATCC 13032 (Bielefeld)	cgb00380	Tryptophan metabolism	C01252	4-(2-Aminophenyl)-2,4-dioxobutanoate
cgb	Corynebacterium glutamicum ATCC 13032 (Bielefeld)	cgb00380	Tryptophan metabolism	C01598	Melatonin
cgb	Corynebacterium glutamicum ATCC 13032 (Bielefeld)	cgb00380	Tryptophan metabolism	C01717	4-Hydroxy-2-quinolinecarboxylic acid
cgb	Corynebacterium glutamicum ATCC 13032 (Bielefeld)	cgb00380	Tryptophan metabolism	C01987	2-Aminophenol
cgb	Corynebacterium glutamicum ATCC 13032 (Bielefeld)	cgb00380	Tryptophan metabolism	C02161	2-Aminophenoxazin-3-one
cgb	Corynebacterium glutamicum ATCC 13032 (Bielefeld)	cgb00380	Tryptophan metabolism	C02172	N-Acetylisatin
cgb	Corynebacterium glutamicum ATCC 13032 (Bielefeld)	cgb00380	Tryptophan metabolism	C02220	2-Aminomuconate
cgb	Corynebacterium glutamicum ATCC 13032 (Bielefeld)	cgb00380	Tryptophan metabolism	C02298	N-Acetylindoxyl
cgb	Corynebacterium glutamicum ATCC 13032 (Bielefeld)	cgb00380	Tryptophan metabolism	C02470	Xanthurenic acid
cgb	Corynebacterium glutamicum ATCC 13032 (Bielefeld)	cgb00380	Tryptophan metabolism	C02693	(Indol-3-yl)acetamide
cgb	Corynebacterium glutamicum ATCC 13032 (Bielefeld)	cgb00380	Tryptophan metabolism	C02700	L-Formylkynurenine
cgb	Corynebacterium glutamicum ATCC 13032 (Bielefeld)	cgb00380	Tryptophan metabolism	C02775	2,3-Dihydroxyindole
cgb	Corynebacterium glutamicum ATCC 13032 (Bielefeld)	cgb00380	Tryptophan metabolism	C02937	Indole-3-acetaldehyde oxime
cgb	Corynebacterium glutamicum ATCC 13032 (Bielefeld)	cgb00380	Tryptophan metabolism	C02938	3-Indoleacetonitrile
cgb	Corynebacterium glutamicum ATCC 13032 (Bielefeld)	cgb00380	Tryptophan metabolism	C03227	3-Hydroxy-L-kynurenine
cgb	Corynebacterium glutamicum ATCC 13032 (Bielefeld)	cgb00380	Tryptophan metabolism	C03230	(Indol-3-yl)glycolaldehyde
cgb	Corynebacterium glutamicum ATCC 13032 (Bielefeld)	cgb00380	Tryptophan metabolism	C03453	gamma-Oxalocrotonate
cgb	Corynebacterium glutamicum ATCC 13032 (Bielefeld)	cgb00380	Tryptophan metabolism	C03574	2-Formylaminobenzaldehyde
cgb	Corynebacterium glutamicum ATCC 13032 (Bielefeld)	cgb00380	Tryptophan metabolism	C03722	Quinolinate
cgb	Corynebacterium glutamicum ATCC 13032 (Bielefeld)	cgb00380	Tryptophan metabolism	C03824	2-Aminomuconate semialdehyde
cgb	Corynebacterium glutamicum ATCC 13032 (Bielefeld)	cgb00380	Tryptophan metabolism	C04409	2-Amino-3-carboxymuconate semialdehyde
cgb	Corynebacterium glutamicum ATCC 13032 (Bielefeld)	cgb00380	Tryptophan metabolism	C05634	5-Hydroxyindoleacetaldehyde
cgb	Corynebacterium glutamicum ATCC 13032 (Bielefeld)	cgb00380	Tryptophan metabolism	C05635	5-Hydroxyindoleacetate
cgb	Corynebacterium glutamicum ATCC 13032 (Bielefeld)	cgb00380	Tryptophan metabolism	C05636	3-Hydroxykynurenamine
cgb	Corynebacterium glutamicum ATCC 13032 (Bielefeld)	cgb00380	Tryptophan metabolism	C05637	4,8-Dihydroxyquinoline
cgb	Corynebacterium glutamicum ATCC 13032 (Bielefeld)	cgb00380	Tryptophan metabolism	C05638	5-Hydroxykynurenamine
cgb	Corynebacterium glutamicum ATCC 13032 (Bielefeld)	cgb00380	Tryptophan metabolism	C05639	4,6-Dihydroxyquinoline
cgb	Corynebacterium glutamicum ATCC 13032 (Bielefeld)	cgb00380	Tryptophan metabolism	C05640	Cinnavalininate
cgb	Corynebacterium glutamicum ATCC 13032 (Bielefeld)	cgb00380	Tryptophan metabolism	C05641	5-(3'-Carboxy-3'-oxopropenyl)-4,6-dihydroxypicolinate
cgb	Corynebacterium glutamicum ATCC 13032 (Bielefeld)	cgb00380	Tryptophan metabolism	C05642	Formyl-N-acetyl-5-methoxykynurenamine
cgb	Corynebacterium glutamicum ATCC 13032 (Bielefeld)	cgb00380	Tryptophan metabolism	C05643	6-Hydroxymelatonin
cgb	Corynebacterium glutamicum ATCC 13032 (Bielefeld)	cgb00380	Tryptophan metabolism	C05644	3-Methylindolepyruvate
cgb	Corynebacterium glutamicum ATCC 13032 (Bielefeld)	cgb00380	Tryptophan metabolism	C05645	4-(2-Amino-3-hydroxyphenyl)-2,4-dioxobutanoate
cgb	Corynebacterium glutamicum ATCC 13032 (Bielefeld)	cgb00380	Tryptophan metabolism	C05646	5-Hydroxyindolepyruvate
cgb	Corynebacterium glutamicum ATCC 13032 (Bielefeld)	cgb00380	Tryptophan metabolism	C05647	Formyl-5-hydroxykynurenamine
cgb	Corynebacterium glutamicum ATCC 13032 (Bielefeld)	cgb00380	Tryptophan metabolism	C05648	5-Hydroxy-N-formylkynurenine
cgb	Corynebacterium glutamicum ATCC 13032 (Bielefeld)	cgb00380	Tryptophan metabolism	C05651	5-Hydroxykynurenine
cgb	Corynebacterium glutamicum ATCC 13032 (Bielefeld)	cgb00380	Tryptophan metabolism	C05652	4-(2-Amino-5-hydroxyphenyl)-2,4-dioxobutanoate
cgb	Corynebacterium glutamicum ATCC 13032 (Bielefeld)	cgb00380	Tryptophan metabolism	C05653	Formylanthranilate
cgb	Corynebacterium glutamicum ATCC 13032 (Bielefeld)	cgb00380	Tryptophan metabolism	C05654	5-(2'-Formylethyl)-4,6-dihydroxypicolinate
cgb	Corynebacterium glutamicum ATCC 13032 (Bielefeld)	cgb00380	Tryptophan metabolism	C05655	5-(2'-Carboxyethyl)-4,6-dihydroxypicolinate
cgb	Corynebacterium glutamicum ATCC 13032 (Bielefeld)	cgb00380	Tryptophan metabolism	C05656	5-(3'-Carboxy-3'-oxopropyl)-4,6-dihydroxypicolinate
cgb	Corynebacterium glutamicum ATCC 13032 (Bielefeld)	cgb00380	Tryptophan metabolism	C05658	Indoxyl
cgb	Corynebacterium glutamicum ATCC 13032 (Bielefeld)	cgb00380	Tryptophan metabolism	C05659	5-Methoxytryptamine
cgb	Corynebacterium glutamicum ATCC 13032 (Bielefeld)	cgb00380	Tryptophan metabolism	C05660	5-Methoxyindoleacetate
cgb	Corynebacterium glutamicum ATCC 13032 (Bielefeld)	cgb00380	Tryptophan metabolism	C05663	6-Hydroxykynurenate
cgb	Corynebacterium glutamicum ATCC 13032 (Bielefeld)	cgb00380	Tryptophan metabolism	C05830	8-Methoxykynurenate
cgb	Corynebacterium glutamicum ATCC 13032 (Bielefeld)	cgb00380	Tryptophan metabolism	C05831	3-Methoxyanthranilate
cgb	Corynebacterium glutamicum ATCC 13032 (Bielefeld)	cgb00380	Tryptophan metabolism	C05832	5-Hydroxyindoleacetylglycine
cgb	Corynebacterium glutamicum ATCC 13032 (Bielefeld)	cgb00380	Tryptophan metabolism	C05834	3-Methyldioxyindole
cgb	Corynebacterium glutamicum ATCC 13032 (Bielefeld)	cgb00380	Tryptophan metabolism	C05835	2-Formaminobenzoylacetate
cgb	Corynebacterium glutamicum ATCC 13032 (Bielefeld)	cgb00380	Tryptophan metabolism	C05837	Glucobrassicin
cgb	Corynebacterium glutamicum ATCC 13032 (Bielefeld)	cgb00380	Tryptophan metabolism	C06212	N-Methylserotonin
cgb	Corynebacterium glutamicum ATCC 13032 (Bielefeld)	cgb00380	Tryptophan metabolism	C06213	N-Methyltryptamine
cgb	Corynebacterium glutamicum ATCC 13032 (Bielefeld)	cgb00380	Tryptophan metabolism	C08313	Skatole
cgb	Corynebacterium glutamicum ATCC 13032 (Bielefeld)	cgb00380	Tryptophan metabolism	C10164	Picolinic acid
cgb	Corynebacterium glutamicum ATCC 13032 (Bielefeld)	cgb00380	Tryptophan metabolism	C16516	Indolylmethylthiohydroximate
cgb	Corynebacterium glutamicum ATCC 13032 (Bielefeld)	cgb00380	Tryptophan metabolism	C16517	Indolylmethyl-desulfoglucosinolate
cgb	Corynebacterium glutamicum ATCC 13032 (Bielefeld)	cgb00380	Tryptophan metabolism	C16518	S-(Indolylmethylthiohydroximoyl)-L-cysteine
cgb	Corynebacterium glutamicum ATCC 13032 (Bielefeld)	cgb00380	Tryptophan metabolism	C17203	N-Hydroxyl-tryptamine
cgb	Corynebacterium glutamicum ATCC 13032 (Bielefeld)	cgb00380	Tryptophan metabolism	C22006	(R)-(Indol-3-yl)lactate
cgb	Corynebacterium glutamicum ATCC 13032 (Bielefeld)	cgb00380	Tryptophan metabolism	C22202	2-Oxoindole-3-acetate
cgb	Corynebacterium glutamicum ATCC 13032 (Bielefeld)	cgb00400	Phenylalanine, tyrosine and tryptophan biosynthesis	C00074	Phosphoenolpyruvate
cgb	Corynebacterium glutamicum ATCC 13032 (Bielefeld)	cgb00400	Phenylalanine, tyrosine and tryptophan biosynthesis	C00078	L-Tryptophan
cgb	Corynebacterium glutamicum ATCC 13032 (Bielefeld)	cgb00400	Phenylalanine, tyrosine and tryptophan biosynthesis	C00079	L-Phenylalanine
cgb	Corynebacterium glutamicum ATCC 13032 (Bielefeld)	cgb00400	Phenylalanine, tyrosine and tryptophan biosynthesis	C00082	L-Tyrosine
cgb	Corynebacterium glutamicum ATCC 13032 (Bielefeld)	cgb00400	Phenylalanine, tyrosine and tryptophan biosynthesis	C00108	Anthranilate
cgb	Corynebacterium glutamicum ATCC 13032 (Bielefeld)	cgb00400	Phenylalanine, tyrosine and tryptophan biosynthesis	C00119	5-Phospho-alpha-D-ribose 1-diphosphate
cgb	Corynebacterium glutamicum ATCC 13032 (Bielefeld)	cgb00400	Phenylalanine, tyrosine and tryptophan biosynthesis	C00166	Phenylpyruvate
cgb	Corynebacterium glutamicum ATCC 13032 (Bielefeld)	cgb00400	Phenylalanine, tyrosine and tryptophan biosynthesis	C00251	Chorismate
cgb	Corynebacterium glutamicum ATCC 13032 (Bielefeld)	cgb00400	Phenylalanine, tyrosine and tryptophan biosynthesis	C00254	Prephenate
cgb	Corynebacterium glutamicum ATCC 13032 (Bielefeld)	cgb00400	Phenylalanine, tyrosine and tryptophan biosynthesis	C00279	D-Erythrose 4-phosphate
cgb	Corynebacterium glutamicum ATCC 13032 (Bielefeld)	cgb00400	Phenylalanine, tyrosine and tryptophan biosynthesis	C00296	Quinate
cgb	Corynebacterium glutamicum ATCC 13032 (Bielefeld)	cgb00400	Phenylalanine, tyrosine and tryptophan biosynthesis	C00354	D-Fructose 1,6-bisphosphate
cgb	Corynebacterium glutamicum ATCC 13032 (Bielefeld)	cgb00400	Phenylalanine, tyrosine and tryptophan biosynthesis	C00441	L-Aspartate 4-semialdehyde
cgb	Corynebacterium glutamicum ATCC 13032 (Bielefeld)	cgb00400	Phenylalanine, tyrosine and tryptophan biosynthesis	C00463	Indole
cgb	Corynebacterium glutamicum ATCC 13032 (Bielefeld)	cgb00400	Phenylalanine, tyrosine and tryptophan biosynthesis	C00493	Shikimate
cgb	Corynebacterium glutamicum ATCC 13032 (Bielefeld)	cgb00400	Phenylalanine, tyrosine and tryptophan biosynthesis	C00587	3-Hydroxybenzoate
cgb	Corynebacterium glutamicum ATCC 13032 (Bielefeld)	cgb00400	Phenylalanine, tyrosine and tryptophan biosynthesis	C00826	L-Arogenate
cgb	Corynebacterium glutamicum ATCC 13032 (Bielefeld)	cgb00400	Phenylalanine, tyrosine and tryptophan biosynthesis	C00944	3-Dehydroquinate
cgb	Corynebacterium glutamicum ATCC 13032 (Bielefeld)	cgb00400	Phenylalanine, tyrosine and tryptophan biosynthesis	C01094	D-Fructose 1-phosphate
cgb	Corynebacterium glutamicum ATCC 13032 (Bielefeld)	cgb00400	Phenylalanine, tyrosine and tryptophan biosynthesis	C01179	3-(4-Hydroxyphenyl)pyruvate
cgb	Corynebacterium glutamicum ATCC 13032 (Bielefeld)	cgb00400	Phenylalanine, tyrosine and tryptophan biosynthesis	C01269	5-O-(1-Carboxyvinyl)-3-phosphoshikimate
cgb	Corynebacterium glutamicum ATCC 13032 (Bielefeld)	cgb00400	Phenylalanine, tyrosine and tryptophan biosynthesis	C01302	1-(2-Carboxyphenylamino)-1-deoxy-D-ribulose 5-phosphate
cgb	Corynebacterium glutamicum ATCC 13032 (Bielefeld)	cgb00400	Phenylalanine, tyrosine and tryptophan biosynthesis	C02637	3-Dehydroshikimate
cgb	Corynebacterium glutamicum ATCC 13032 (Bielefeld)	cgb00400	Phenylalanine, tyrosine and tryptophan biosynthesis	C03175	Shikimate 3-phosphate
cgb	Corynebacterium glutamicum ATCC 13032 (Bielefeld)	cgb00400	Phenylalanine, tyrosine and tryptophan biosynthesis	C03506	Indoleglycerol phosphate
cgb	Corynebacterium glutamicum ATCC 13032 (Bielefeld)	cgb00400	Phenylalanine, tyrosine and tryptophan biosynthesis	C04302	N-(5-Phospho-D-ribosyl)anthranilate
cgb	Corynebacterium glutamicum ATCC 13032 (Bielefeld)	cgb00400	Phenylalanine, tyrosine and tryptophan biosynthesis	C04691	2-Dehydro-3-deoxy-D-arabino-heptonate 7-phosphate
cgb	Corynebacterium glutamicum ATCC 13032 (Bielefeld)	cgb00400	Phenylalanine, tyrosine and tryptophan biosynthesis	C16848	6-Deoxy-5-ketofructose 1-phosphate
cgb	Corynebacterium glutamicum ATCC 13032 (Bielefeld)	cgb00400	Phenylalanine, tyrosine and tryptophan biosynthesis	C16850	2-Amino-3,7-dideoxy-D-threo-hept-6-ulosonic acid
cgb	Corynebacterium glutamicum ATCC 13032 (Bielefeld)	cgb00400	Phenylalanine, tyrosine and tryptophan biosynthesis	C17235	L-Homophenylalanine
cgb	Corynebacterium glutamicum ATCC 13032 (Bielefeld)	cgb00400	Phenylalanine, tyrosine and tryptophan biosynthesis	C20327	2-Oxo-4-phenylbutyric acid
cgb	Corynebacterium glutamicum ATCC 13032 (Bielefeld)	cgb00400	Phenylalanine, tyrosine and tryptophan biosynthesis	C20653	2-Benzylmalic acid
cgb	Corynebacterium glutamicum ATCC 13032 (Bielefeld)	cgb00400	Phenylalanine, tyrosine and tryptophan biosynthesis	C20654	3-Benzylmalic acid
cgb	Corynebacterium glutamicum ATCC 13032 (Bielefeld)	cgb00400	Phenylalanine, tyrosine and tryptophan biosynthesis	C20710	(4R,5R)-4,5-Dihydroxycyclohexa-1(6),2-diene-1-carboxylate
cgb	Corynebacterium glutamicum ATCC 13032 (Bielefeld)	cgb00401	Novobiocin biosynthesis	C00082	L-Tyrosine
cgb	Corynebacterium glutamicum ATCC 13032 (Bielefeld)	cgb00401	Novobiocin biosynthesis	C00148	L-Proline
cgb	Corynebacterium glutamicum ATCC 13032 (Bielefeld)	cgb00401	Novobiocin biosynthesis	C00254	Prephenate
cgb	Corynebacterium glutamicum ATCC 13032 (Bielefeld)	cgb00401	Novobiocin biosynthesis	C01179	3-(4-Hydroxyphenyl)pyruvate
cgb	Corynebacterium glutamicum ATCC 13032 (Bielefeld)	cgb00401	Novobiocin biosynthesis	C05073	Coumermycin A1
cgb	Corynebacterium glutamicum ATCC 13032 (Bielefeld)	cgb00401	Novobiocin biosynthesis	C05080	Novobiocin
cgb	Corynebacterium glutamicum ATCC 13032 (Bielefeld)	cgb00401	Novobiocin biosynthesis	C12032	Clorobiocin
cgb	Corynebacterium glutamicum ATCC 13032 (Bielefeld)	cgb00401	Novobiocin biosynthesis	C12456	3-Dimethylallyl-4-hydroxyphenylpyruvate
cgb	Corynebacterium glutamicum ATCC 13032 (Bielefeld)	cgb00401	Novobiocin biosynthesis	C12457	3-Dimethylallyl-4-hydroxymandelic acid
cgb	Corynebacterium glutamicum ATCC 13032 (Bielefeld)	cgb00401	Novobiocin biosynthesis	C12458	3-Dimethylallyl-4-hydroxybenzoate
cgb	Corynebacterium glutamicum ATCC 13032 (Bielefeld)	cgb00401	Novobiocin biosynthesis	C12459	3-Dimethylallyl-4-hydroxybenzaldehyde
cgb	Corynebacterium glutamicum ATCC 13032 (Bielefeld)	cgb00401	Novobiocin biosynthesis	C12460	3-Dimethylallyl-beta-hydroxy-L-tyrosyl-[pcp]
cgb	Corynebacterium glutamicum ATCC 13032 (Bielefeld)	cgb00401	Novobiocin biosynthesis	C12461	L-Tyrosyl-[pcp]
cgb	Corynebacterium glutamicum ATCC 13032 (Bielefeld)	cgb00401	Novobiocin biosynthesis	C12462	beta-Hydroxy-L-tyrosyl-[pcp]
cgb	Corynebacterium glutamicum ATCC 13032 (Bielefeld)	cgb00401	Novobiocin biosynthesis	C12463	beta-Keto-L-tyrosyl-[pcp]
cgb	Corynebacterium glutamicum ATCC 13032 (Bielefeld)	cgb00401	Novobiocin biosynthesis	C12467	2-Hydroxy-beta-keto-L-tyrosyl-[pcp]
cgb	Corynebacterium glutamicum ATCC 13032 (Bielefeld)	cgb00401	Novobiocin biosynthesis	C12468	3-Amino-4,7-dihydroxycoumarin
cgb	Corynebacterium glutamicum ATCC 13032 (Bielefeld)	cgb00401	Novobiocin biosynthesis	C12469	3-Amino-4,7-dihydroxy-8-chlorocoumarin
cgb	Corynebacterium glutamicum ATCC 13032 (Bielefeld)	cgb00401	Novobiocin biosynthesis	C12470	L-Prolyl-[pcp]
cgb	Corynebacterium glutamicum ATCC 13032 (Bielefeld)	cgb00401	Novobiocin biosynthesis	C12471	Chlorobiocic acid
cgb	Corynebacterium glutamicum ATCC 13032 (Bielefeld)	cgb00401	Novobiocin biosynthesis	C12472	Novclobiocin 105
cgb	Corynebacterium glutamicum ATCC 13032 (Bielefeld)	cgb00401	Novobiocin biosynthesis	C12473	Novclobiocin 104
cgb	Corynebacterium glutamicum ATCC 13032 (Bielefeld)	cgb00401	Novobiocin biosynthesis	C12474	Novobiocic acid
cgb	Corynebacterium glutamicum ATCC 13032 (Bielefeld)	cgb00401	Novobiocin biosynthesis	C12475	Demethyldecarbamoylnovobiocin
cgb	Corynebacterium glutamicum ATCC 13032 (Bielefeld)	cgb00401	Novobiocin biosynthesis	C12476	Decarbamoylnovobiocin
cgb	Corynebacterium glutamicum ATCC 13032 (Bielefeld)	cgb00401	Novobiocin biosynthesis	C12477	3-Methylpyrrole-2,4-dicarboxylic acid
cgb	Corynebacterium glutamicum ATCC 13032 (Bielefeld)	cgb00401	Novobiocin biosynthesis	C12479	Coumermic acid
cgb	Corynebacterium glutamicum ATCC 13032 (Bielefeld)	cgb00401	Novobiocin biosynthesis	C12480	Coumermycin D
cgb	Corynebacterium glutamicum ATCC 13032 (Bielefeld)	cgb00401	Novobiocin biosynthesis	C12481	dTDP-5-dimethyl-L-lyxose
cgb	Corynebacterium glutamicum ATCC 13032 (Bielefeld)	cgb00401	Novobiocin biosynthesis	C12483	Pyrrole-2-carbonyl-[pcp]
cgb	Corynebacterium glutamicum ATCC 13032 (Bielefeld)	cgb00401	Novobiocin biosynthesis	C20629	8-Demethylnovobiocic acid
cgb	Corynebacterium glutamicum ATCC 13032 (Bielefeld)	cgb00401	Novobiocin biosynthesis	C20637	5-[[(4,7-Dihydroxy-2-oxo-2H-1-benzopyran-3-yl)amino]carbonyl]-4-methyl-1H-pyrrole-3-carboxylate
cgb	Corynebacterium glutamicum ATCC 13032 (Bielefeld)	cgb00410	beta-Alanine metabolism	C00024	Acetyl-CoA
cgb	Corynebacterium glutamicum ATCC 13032 (Bielefeld)	cgb00410	beta-Alanine metabolism	C00049	L-Aspartate
cgb	Corynebacterium glutamicum ATCC 13032 (Bielefeld)	cgb00410	beta-Alanine metabolism	C00083	Malonyl-CoA
cgb	Corynebacterium glutamicum ATCC 13032 (Bielefeld)	cgb00410	beta-Alanine metabolism	C00099	beta-Alanine
cgb	Corynebacterium glutamicum ATCC 13032 (Bielefeld)	cgb00410	beta-Alanine metabolism	C00100	Propanoyl-CoA
cgb	Corynebacterium glutamicum ATCC 13032 (Bielefeld)	cgb00410	beta-Alanine metabolism	C00106	Uracil
cgb	Corynebacterium glutamicum ATCC 13032 (Bielefeld)	cgb00410	beta-Alanine metabolism	C00135	L-Histidine
cgb	Corynebacterium glutamicum ATCC 13032 (Bielefeld)	cgb00410	beta-Alanine metabolism	C00222	3-Oxopropanoate
cgb	Corynebacterium glutamicum ATCC 13032 (Bielefeld)	cgb00410	beta-Alanine metabolism	C00315	Spermidine
cgb	Corynebacterium glutamicum ATCC 13032 (Bielefeld)	cgb00410	beta-Alanine metabolism	C00334	4-Aminobutanoate
cgb	Corynebacterium glutamicum ATCC 13032 (Bielefeld)	cgb00410	beta-Alanine metabolism	C00383	Malonate
cgb	Corynebacterium glutamicum ATCC 13032 (Bielefeld)	cgb00410	beta-Alanine metabolism	C00386	Carnosine
cgb	Corynebacterium glutamicum ATCC 13032 (Bielefeld)	cgb00410	beta-Alanine metabolism	C00429	5,6-Dihydrouracil
cgb	Corynebacterium glutamicum ATCC 13032 (Bielefeld)	cgb00410	beta-Alanine metabolism	C00555	4-Aminobutyraldehyde
cgb	Corynebacterium glutamicum ATCC 13032 (Bielefeld)	cgb00410	beta-Alanine metabolism	C00750	Spermine
cgb	Corynebacterium glutamicum ATCC 13032 (Bielefeld)	cgb00410	beta-Alanine metabolism	C00804	Propynoate
cgb	Corynebacterium glutamicum ATCC 13032 (Bielefeld)	cgb00410	beta-Alanine metabolism	C00864	Pantothenate
cgb	Corynebacterium glutamicum ATCC 13032 (Bielefeld)	cgb00410	beta-Alanine metabolism	C00894	Propenoyl-CoA
cgb	Corynebacterium glutamicum ATCC 13032 (Bielefeld)	cgb00410	beta-Alanine metabolism	C00986	1,3-Diaminopropane
cgb	Corynebacterium glutamicum ATCC 13032 (Bielefeld)	cgb00410	beta-Alanine metabolism	C01013	3-Hydroxypropanoate
cgb	Corynebacterium glutamicum ATCC 13032 (Bielefeld)	cgb00410	beta-Alanine metabolism	C01073	N-Acetyl-beta-alanine
cgb	Corynebacterium glutamicum ATCC 13032 (Bielefeld)	cgb00410	beta-Alanine metabolism	C01262	beta-Alanyl-N(pi)-methyl-L-histidine
cgb	Corynebacterium glutamicum ATCC 13032 (Bielefeld)	cgb00410	beta-Alanine metabolism	C02335	beta-Alanyl-CoA
cgb	Corynebacterium glutamicum ATCC 13032 (Bielefeld)	cgb00410	beta-Alanine metabolism	C02642	3-Ureidopropionate
cgb	Corynebacterium glutamicum ATCC 13032 (Bielefeld)	cgb00410	beta-Alanine metabolism	C03492	D-4'-Phosphopantothenate
cgb	Corynebacterium glutamicum ATCC 13032 (Bielefeld)	cgb00410	beta-Alanine metabolism	C03722	Quinolinate
cgb	Corynebacterium glutamicum ATCC 13032 (Bielefeld)	cgb00410	beta-Alanine metabolism	C05340	beta-Alanyl-L-arginine
cgb	Corynebacterium glutamicum ATCC 13032 (Bielefeld)	cgb00410	beta-Alanine metabolism	C05341	beta-Alanyl-L-lysine
cgb	Corynebacterium glutamicum ATCC 13032 (Bielefeld)	cgb00410	beta-Alanine metabolism	C05665	3-Aminopropanal
cgb	Corynebacterium glutamicum ATCC 13032 (Bielefeld)	cgb00410	beta-Alanine metabolism	C05668	3-Hydroxypropionyl-CoA
cgb	Corynebacterium glutamicum ATCC 13032 (Bielefeld)	cgb00410	beta-Alanine metabolism	C05669	beta-Nitropropanoate
cgb	Corynebacterium glutamicum ATCC 13032 (Bielefeld)	cgb00410	beta-Alanine metabolism	C05670	3-Aminopropiononitrile
cgb	Corynebacterium glutamicum ATCC 13032 (Bielefeld)	cgb00430	Taurine and hypotaurine metabolism	C00022	Pyruvate
cgb	Corynebacterium glutamicum ATCC 13032 (Bielefeld)	cgb00430	Taurine and hypotaurine metabolism	C00024	Acetyl-CoA
cgb	Corynebacterium glutamicum ATCC 13032 (Bielefeld)	cgb00430	Taurine and hypotaurine metabolism	C00025	L-Glutamate
cgb	Corynebacterium glutamicum ATCC 13032 (Bielefeld)	cgb00430	Taurine and hypotaurine metabolism	C00026	2-Oxoglutarate
cgb	Corynebacterium glutamicum ATCC 13032 (Bielefeld)	cgb00430	Taurine and hypotaurine metabolism	C00033	Acetate
cgb	Corynebacterium glutamicum ATCC 13032 (Bielefeld)	cgb00430	Taurine and hypotaurine metabolism	C00041	L-Alanine
cgb	Corynebacterium glutamicum ATCC 13032 (Bielefeld)	cgb00430	Taurine and hypotaurine metabolism	C00094	Sulfite
cgb	Corynebacterium glutamicum ATCC 13032 (Bielefeld)	cgb00430	Taurine and hypotaurine metabolism	C00097	L-Cysteine
cgb	Corynebacterium glutamicum ATCC 13032 (Bielefeld)	cgb00430	Taurine and hypotaurine metabolism	C00227	Acetyl phosphate
cgb	Corynebacterium glutamicum ATCC 13032 (Bielefeld)	cgb00430	Taurine and hypotaurine metabolism	C00245	Taurine
cgb	Corynebacterium glutamicum ATCC 13032 (Bielefeld)	cgb00430	Taurine and hypotaurine metabolism	C00506	L-Cysteate
cgb	Corynebacterium glutamicum ATCC 13032 (Bielefeld)	cgb00430	Taurine and hypotaurine metabolism	C00519	Hypotaurine
cgb	Corynebacterium glutamicum ATCC 13032 (Bielefeld)	cgb00430	Taurine and hypotaurine metabolism	C00593	Sulfoacetaldehyde
cgb	Corynebacterium glutamicum ATCC 13032 (Bielefeld)	cgb00430	Taurine and hypotaurine metabolism	C00606	3-Sulfino-L-alanine
cgb	Corynebacterium glutamicum ATCC 13032 (Bielefeld)	cgb00430	Taurine and hypotaurine metabolism	C01678	Cysteamine
cgb	Corynebacterium glutamicum ATCC 13032 (Bielefeld)	cgb00430	Taurine and hypotaurine metabolism	C01959	Taurocyamine
cgb	Corynebacterium glutamicum ATCC 13032 (Bielefeld)	cgb00430	Taurine and hypotaurine metabolism	C03149	N-Phosphotaurocyamine
cgb	Corynebacterium glutamicum ATCC 13032 (Bielefeld)	cgb00430	Taurine and hypotaurine metabolism	C05122	Taurocholate
cgb	Corynebacterium glutamicum ATCC 13032 (Bielefeld)	cgb00430	Taurine and hypotaurine metabolism	C05123	2-Hydroxyethanesulfonate
cgb	Corynebacterium glutamicum ATCC 13032 (Bielefeld)	cgb00430	Taurine and hypotaurine metabolism	C05844	5-L-Glutamyl-taurine
cgb	Corynebacterium glutamicum ATCC 13032 (Bielefeld)	cgb00430	Taurine and hypotaurine metabolism	C06735	Aminoacetaldehyde
cgb	Corynebacterium glutamicum ATCC 13032 (Bielefeld)	cgb00430	Taurine and hypotaurine metabolism	C14179	Sulfoacetate
cgb	Corynebacterium glutamicum ATCC 13032 (Bielefeld)	cgb00450	Selenocompound metabolism	C00017	Protein
cgb	Corynebacterium glutamicum ATCC 13032 (Bielefeld)	cgb00450	Selenocompound metabolism	C00041	L-Alanine
cgb	Corynebacterium glutamicum ATCC 13032 (Bielefeld)	cgb00450	Selenocompound metabolism	C01528	Hydrogen selenide
cgb	Corynebacterium glutamicum ATCC 13032 (Bielefeld)	cgb00450	Selenocompound metabolism	C02535	Dimethyl selenide
cgb	Corynebacterium glutamicum ATCC 13032 (Bielefeld)	cgb00450	Selenocompound metabolism	C05172	Selenophosphoric acid
cgb	Corynebacterium glutamicum ATCC 13032 (Bielefeld)	cgb00450	Selenocompound metabolism	C05335	L-Selenomethionine
cgb	Corynebacterium glutamicum ATCC 13032 (Bielefeld)	cgb00450	Selenocompound metabolism	C05336	Selenomethionyl-tRNA(Met)
cgb	Corynebacterium glutamicum ATCC 13032 (Bielefeld)	cgb00450	Selenocompound metabolism	C05684	Selenite
cgb	Corynebacterium glutamicum ATCC 13032 (Bielefeld)	cgb00450	Selenocompound metabolism	C05686	Adenylylselenate
cgb	Corynebacterium glutamicum ATCC 13032 (Bielefeld)	cgb00450	Selenocompound metabolism	C05688	L-Selenocysteine
cgb	Corynebacterium glutamicum ATCC 13032 (Bielefeld)	cgb00450	Selenocompound metabolism	C05689	Se-Methyl-L-selenocysteine
cgb	Corynebacterium glutamicum ATCC 13032 (Bielefeld)	cgb00450	Selenocompound metabolism	C05690	Se-Methylselenomethionine
cgb	Corynebacterium glutamicum ATCC 13032 (Bielefeld)	cgb00450	Selenocompound metabolism	C05695	gamma-Glutamyl-Se-methylselenocysteine
cgb	Corynebacterium glutamicum ATCC 13032 (Bielefeld)	cgb00450	Selenocompound metabolism	C05697	Selenate
cgb	Corynebacterium glutamicum ATCC 13032 (Bielefeld)	cgb00450	Selenocompound metabolism	C05698	Selenohomocysteine
cgb	Corynebacterium glutamicum ATCC 13032 (Bielefeld)	cgb00450	Selenocompound metabolism	C05699	L-Selenocystathionine
cgb	Corynebacterium glutamicum ATCC 13032 (Bielefeld)	cgb00450	Selenocompound metabolism	C05703	Methaneselenol
cgb	Corynebacterium glutamicum ATCC 13032 (Bielefeld)	cgb00450	Selenocompound metabolism	C06481	L-Seryl-tRNA(Sec)
cgb	Corynebacterium glutamicum ATCC 13032 (Bielefeld)	cgb00450	Selenocompound metabolism	C06482	L-Selenocysteinyl-tRNA(Sec)
cgb	Corynebacterium glutamicum ATCC 13032 (Bielefeld)	cgb00450	Selenocompound metabolism	C16638	O-Phosphoseryl-tRNA(Sec)
cgb	Corynebacterium glutamicum ATCC 13032 (Bielefeld)	cgb00450	Selenocompound metabolism	C18870	Selenodiglutathione
cgb	Corynebacterium glutamicum ATCC 13032 (Bielefeld)	cgb00450	Selenocompound metabolism	C18871	Glutathioselenol
cgb	Corynebacterium glutamicum ATCC 13032 (Bielefeld)	cgb00450	Selenocompound metabolism	C18872	Trimethylselenonium
cgb	Corynebacterium glutamicum ATCC 13032 (Bielefeld)	cgb00450	Selenocompound metabolism	C18893	1-Methylseleno-N-acetyl-D-galactosamine
cgb	Corynebacterium glutamicum ATCC 13032 (Bielefeld)	cgb00450	Selenocompound metabolism	C18902	Methylselenic acid
cgb	Corynebacterium glutamicum ATCC 13032 (Bielefeld)	cgb00450	Selenocompound metabolism	C18904	Methylselenopyruvate
cgb	Corynebacterium glutamicum ATCC 13032 (Bielefeld)	cgb00450	Selenocompound metabolism	C18905	Methylselenocysteine Se-oxide
cgb	Corynebacterium glutamicum ATCC 13032 (Bielefeld)	cgb00460	Cyanoamino acid metabolism	C00014	Ammonia
cgb	Corynebacterium glutamicum ATCC 13032 (Bielefeld)	cgb00460	Cyanoamino acid metabolism	C00037	Glycine
cgb	Corynebacterium glutamicum ATCC 13032 (Bielefeld)	cgb00460	Cyanoamino acid metabolism	C00049	L-Aspartate
cgb	Corynebacterium glutamicum ATCC 13032 (Bielefeld)	cgb00460	Cyanoamino acid metabolism	C00065	L-Serine
cgb	Corynebacterium glutamicum ATCC 13032 (Bielefeld)	cgb00460	Cyanoamino acid metabolism	C00079	L-Phenylalanine
cgb	Corynebacterium glutamicum ATCC 13032 (Bielefeld)	cgb00460	Cyanoamino acid metabolism	C00082	L-Tyrosine
cgb	Corynebacterium glutamicum ATCC 13032 (Bielefeld)	cgb00460	Cyanoamino acid metabolism	C00097	L-Cysteine
cgb	Corynebacterium glutamicum ATCC 13032 (Bielefeld)	cgb00460	Cyanoamino acid metabolism	C00152	L-Asparagine
cgb	Corynebacterium glutamicum ATCC 13032 (Bielefeld)	cgb00460	Cyanoamino acid metabolism	C00183	L-Valine
cgb	Corynebacterium glutamicum ATCC 13032 (Bielefeld)	cgb00460	Cyanoamino acid metabolism	C00302	Glutamate
cgb	Corynebacterium glutamicum ATCC 13032 (Bielefeld)	cgb00460	Cyanoamino acid metabolism	C00407	L-Isoleucine
cgb	Corynebacterium glutamicum ATCC 13032 (Bielefeld)	cgb00460	Cyanoamino acid metabolism	C00488	Formamide
cgb	Corynebacterium glutamicum ATCC 13032 (Bielefeld)	cgb00460	Cyanoamino acid metabolism	C00561	Mandelonitrile
cgb	Corynebacterium glutamicum ATCC 13032 (Bielefeld)	cgb00460	Cyanoamino acid metabolism	C00844	Prunasin
cgb	Corynebacterium glutamicum ATCC 13032 (Bielefeld)	cgb00460	Cyanoamino acid metabolism	C01326	Hydrogen cyanide
cgb	Corynebacterium glutamicum ATCC 13032 (Bielefeld)	cgb00460	Cyanoamino acid metabolism	C01401	Alanine
cgb	Corynebacterium glutamicum ATCC 13032 (Bielefeld)	cgb00460	Cyanoamino acid metabolism	C01594	Linamarin
cgb	Corynebacterium glutamicum ATCC 13032 (Bielefeld)	cgb00460	Cyanoamino acid metabolism	C02512	3-Cyano-L-alanine
cgb	Corynebacterium glutamicum ATCC 13032 (Bielefeld)	cgb00460	Cyanoamino acid metabolism	C02659	Acetone cyanohydrin
cgb	Corynebacterium glutamicum ATCC 13032 (Bielefeld)	cgb00460	Cyanoamino acid metabolism	C03004	N-Hydroxy-L-tyrosine
cgb	Corynebacterium glutamicum ATCC 13032 (Bielefeld)	cgb00460	Cyanoamino acid metabolism	C03219	(E)-2-Methylpropanal oxime
cgb	Corynebacterium glutamicum ATCC 13032 (Bielefeld)	cgb00460	Cyanoamino acid metabolism	C03742	(S)-4-Hydroxymandelonitrile
cgb	Corynebacterium glutamicum ATCC 13032 (Bielefeld)	cgb00460	Cyanoamino acid metabolism	C04350	(E)-4-Hydroxyphenylacetaldehyde oxime
cgb	Corynebacterium glutamicum ATCC 13032 (Bielefeld)	cgb00460	Cyanoamino acid metabolism	C05143	Dhurrin
cgb	Corynebacterium glutamicum ATCC 13032 (Bielefeld)	cgb00460	Cyanoamino acid metabolism	C05670	3-Aminopropiononitrile
cgb	Corynebacterium glutamicum ATCC 13032 (Bielefeld)	cgb00460	Cyanoamino acid metabolism	C05711	gamma-Glutamyl-beta-cyanoalanine
cgb	Corynebacterium glutamicum ATCC 13032 (Bielefeld)	cgb00460	Cyanoamino acid metabolism	C05714	alpha-Aminopropiononitrile
cgb	Corynebacterium glutamicum ATCC 13032 (Bielefeld)	cgb00460	Cyanoamino acid metabolism	C05715	gamma-Amino-gamma-cyanobutanoate
cgb	Corynebacterium glutamicum ATCC 13032 (Bielefeld)	cgb00460	Cyanoamino acid metabolism	C06114	gamma-Glutamyl-beta-aminopropiononitrile
cgb	Corynebacterium glutamicum ATCC 13032 (Bielefeld)	cgb00460	Cyanoamino acid metabolism	C08325	Amygdalin
cgb	Corynebacterium glutamicum ATCC 13032 (Bielefeld)	cgb00460	Cyanoamino acid metabolism	C08334	Lotaustralin
cgb	Corynebacterium glutamicum ATCC 13032 (Bielefeld)	cgb00460	Cyanoamino acid metabolism	C15503	N,N-Dihydroxy-L-tyrosine
cgb	Corynebacterium glutamicum ATCC 13032 (Bielefeld)	cgb00460	Cyanoamino acid metabolism	C16074	Phenylacetonitrile
cgb	Corynebacterium glutamicum ATCC 13032 (Bielefeld)	cgb00460	Cyanoamino acid metabolism	C16075	(Z)-Phenylacetaldehyde oxime
cgb	Corynebacterium glutamicum ATCC 13032 (Bielefeld)	cgb00460	Cyanoamino acid metabolism	C18796	(2R)-2-Hydroxy-2-methylbutanenitrile
cgb	Corynebacterium glutamicum ATCC 13032 (Bielefeld)	cgb00460	Cyanoamino acid metabolism	C19491	(E)-2-Methylbutanal oxime
cgb	Corynebacterium glutamicum ATCC 13032 (Bielefeld)	cgb00460	Cyanoamino acid metabolism	C19712	N-Hydroxy-L-phenylalanine
cgb	Corynebacterium glutamicum ATCC 13032 (Bielefeld)	cgb00460	Cyanoamino acid metabolism	C19714	(E)-Phenylacetaldoxime
cgb	Corynebacterium glutamicum ATCC 13032 (Bielefeld)	cgb00460	Cyanoamino acid metabolism	C19715	N,N-Dihydroxy-L-phenylalanine
cgb	Corynebacterium glutamicum ATCC 13032 (Bielefeld)	cgb00460	Cyanoamino acid metabolism	C20310	N-Hydroxy-L-isoleucine
cgb	Corynebacterium glutamicum ATCC 13032 (Bielefeld)	cgb00460	Cyanoamino acid metabolism	C20311	N,N-Dihydroxy-L-isoleucine
cgb	Corynebacterium glutamicum ATCC 13032 (Bielefeld)	cgb00460	Cyanoamino acid metabolism	C20312	(Z)-2-Methylbutanal oxime
cgb	Corynebacterium glutamicum ATCC 13032 (Bielefeld)	cgb00460	Cyanoamino acid metabolism	C20313	N-Hydroxy-L-valine
cgb	Corynebacterium glutamicum ATCC 13032 (Bielefeld)	cgb00460	Cyanoamino acid metabolism	C20314	N,N-Dihydroxy-L-valine
cgb	Corynebacterium glutamicum ATCC 13032 (Bielefeld)	cgb00460	Cyanoamino acid metabolism	C20315	(Z)-2-Methylpropanal oxime
cgb	Corynebacterium glutamicum ATCC 13032 (Bielefeld)	cgb00471	D-Glutamine and D-glutamate metabolism	C00025	L-Glutamate
cgb	Corynebacterium glutamicum ATCC 13032 (Bielefeld)	cgb00471	D-Glutamine and D-glutamate metabolism	C00026	2-Oxoglutarate
cgb	Corynebacterium glutamicum ATCC 13032 (Bielefeld)	cgb00471	D-Glutamine and D-glutamate metabolism	C00064	L-Glutamine
cgb	Corynebacterium glutamicum ATCC 13032 (Bielefeld)	cgb00471	D-Glutamine and D-glutamate metabolism	C00217	D-Glutamate
cgb	Corynebacterium glutamicum ATCC 13032 (Bielefeld)	cgb00471	D-Glutamine and D-glutamate metabolism	C00692	UDP-N-acetylmuramoyl-L-alanyl-D-glutamate
cgb	Corynebacterium glutamicum ATCC 13032 (Bielefeld)	cgb00471	D-Glutamine and D-glutamate metabolism	C00819	D-Glutamine
cgb	Corynebacterium glutamicum ATCC 13032 (Bielefeld)	cgb00471	D-Glutamine and D-glutamate metabolism	C01050	UDP-N-acetylmuramate
cgb	Corynebacterium glutamicum ATCC 13032 (Bielefeld)	cgb00471	D-Glutamine and D-glutamate metabolism	C01212	UDP-N-acetylmuramoyl-L-alanine
cgb	Corynebacterium glutamicum ATCC 13032 (Bielefeld)	cgb00471	D-Glutamine and D-glutamate metabolism	C02237	5-Oxo-D-proline
cgb	Corynebacterium glutamicum ATCC 13032 (Bielefeld)	cgb00471	D-Glutamine and D-glutamate metabolism	C02671	D-Glutamyl-peptide
cgb	Corynebacterium glutamicum ATCC 13032 (Bielefeld)	cgb00471	D-Glutamine and D-glutamate metabolism	C03933	5-D-Glutamyl-D-glutamyl-peptide
cgb	Corynebacterium glutamicum ATCC 13032 (Bielefeld)	cgb00471	D-Glutamine and D-glutamate metabolism	C05723	Poly-gamma-D-glutamate
cgb	Corynebacterium glutamicum ATCC 13032 (Bielefeld)	cgb00471	D-Glutamine and D-glutamate metabolism	C22053	UDP-N-acetyl-alpha-D-muramoyl-L-alanyl-L-glutamate
cgb	Corynebacterium glutamicum ATCC 13032 (Bielefeld)	cgb00473	D-Alanine metabolism	C00022	Pyruvate
cgb	Corynebacterium glutamicum ATCC 13032 (Bielefeld)	cgb00473	D-Alanine metabolism	C00041	L-Alanine
cgb	Corynebacterium glutamicum ATCC 13032 (Bielefeld)	cgb00473	D-Alanine metabolism	C00133	D-Alanine
cgb	Corynebacterium glutamicum ATCC 13032 (Bielefeld)	cgb00473	D-Alanine metabolism	C00993	D-Alanyl-D-alanine
cgb	Corynebacterium glutamicum ATCC 13032 (Bielefeld)	cgb00473	D-Alanine metabolism	C04260	O-D-Alanyl-poly(ribitol phosphate)
cgb	Corynebacterium glutamicum ATCC 13032 (Bielefeld)	cgb00473	D-Alanine metabolism	C04457	D-Alanyl-alanyl-poly(glycerolphosphate)
cgb	Corynebacterium glutamicum ATCC 13032 (Bielefeld)	cgb00480	Glutathione metabolism	C00005	NADPH
cgb	Corynebacterium glutamicum ATCC 13032 (Bielefeld)	cgb00480	Glutathione metabolism	C00006	NADP+
cgb	Corynebacterium glutamicum ATCC 13032 (Bielefeld)	cgb00480	Glutathione metabolism	C00024	Acetyl-CoA
cgb	Corynebacterium glutamicum ATCC 13032 (Bielefeld)	cgb00480	Glutathione metabolism	C00025	L-Glutamate
cgb	Corynebacterium glutamicum ATCC 13032 (Bielefeld)	cgb00480	Glutathione metabolism	C00037	Glycine
cgb	Corynebacterium glutamicum ATCC 13032 (Bielefeld)	cgb00480	Glutathione metabolism	C00051	Glutathione
cgb	Corynebacterium glutamicum ATCC 13032 (Bielefeld)	cgb00480	Glutathione metabolism	C00072	Ascorbate
cgb	Corynebacterium glutamicum ATCC 13032 (Bielefeld)	cgb00480	Glutathione metabolism	C00077	L-Ornithine
cgb	Corynebacterium glutamicum ATCC 13032 (Bielefeld)	cgb00480	Glutathione metabolism	C00097	L-Cysteine
cgb	Corynebacterium glutamicum ATCC 13032 (Bielefeld)	cgb00480	Glutathione metabolism	C00127	Glutathione disulfide
cgb	Corynebacterium glutamicum ATCC 13032 (Bielefeld)	cgb00480	Glutathione metabolism	C00134	Putrescine
cgb	Corynebacterium glutamicum ATCC 13032 (Bielefeld)	cgb00480	Glutathione metabolism	C00151	L-Amino acid
cgb	Corynebacterium glutamicum ATCC 13032 (Bielefeld)	cgb00480	Glutathione metabolism	C00315	Spermidine
cgb	Corynebacterium glutamicum ATCC 13032 (Bielefeld)	cgb00480	Glutathione metabolism	C00669	gamma-L-Glutamyl-L-cysteine
cgb	Corynebacterium glutamicum ATCC 13032 (Bielefeld)	cgb00480	Glutathione metabolism	C00750	Spermine
cgb	Corynebacterium glutamicum ATCC 13032 (Bielefeld)	cgb00480	Glutathione metabolism	C01322	RX
cgb	Corynebacterium glutamicum ATCC 13032 (Bielefeld)	cgb00480	Glutathione metabolism	C01419	Cys-Gly
cgb	Corynebacterium glutamicum ATCC 13032 (Bielefeld)	cgb00480	Glutathione metabolism	C01672	Cadaverine
cgb	Corynebacterium glutamicum ATCC 13032 (Bielefeld)	cgb00480	Glutathione metabolism	C01879	5-Oxoproline
cgb	Corynebacterium glutamicum ATCC 13032 (Bielefeld)	cgb00480	Glutathione metabolism	C02090	Trypanothione
cgb	Corynebacterium glutamicum ATCC 13032 (Bielefeld)	cgb00480	Glutathione metabolism	C02320	R-S-Glutathione
cgb	Corynebacterium glutamicum ATCC 13032 (Bielefeld)	cgb00480	Glutathione metabolism	C03170	Trypanothione disulfide
cgb	Corynebacterium glutamicum ATCC 13032 (Bielefeld)	cgb00480	Glutathione metabolism	C03646	Bis-gamma-glutamylcystine
cgb	Corynebacterium glutamicum ATCC 13032 (Bielefeld)	cgb00480	Glutathione metabolism	C03740	(5-L-Glutamyl)-L-amino acid
cgb	Corynebacterium glutamicum ATCC 13032 (Bielefeld)	cgb00480	Glutathione metabolism	C05422	Dehydroascorbate
cgb	Corynebacterium glutamicum ATCC 13032 (Bielefeld)	cgb00480	Glutathione metabolism	C05726	S-Substituted L-cysteine
cgb	Corynebacterium glutamicum ATCC 13032 (Bielefeld)	cgb00480	Glutathione metabolism	C05727	S-Substituted N-acetyl-L-cysteine
cgb	Corynebacterium glutamicum ATCC 13032 (Bielefeld)	cgb00480	Glutathione metabolism	C05729	R-S-Cysteinylglycine
cgb	Corynebacterium glutamicum ATCC 13032 (Bielefeld)	cgb00480	Glutathione metabolism	C05730	Glutathionylspermidine
cgb	Corynebacterium glutamicum ATCC 13032 (Bielefeld)	cgb00480	Glutathione metabolism	C16562	Glutathionylspermine
cgb	Corynebacterium glutamicum ATCC 13032 (Bielefeld)	cgb00480	Glutathione metabolism	C16563	Bis(glutathionyl)spermine
cgb	Corynebacterium glutamicum ATCC 13032 (Bielefeld)	cgb00480	Glutathione metabolism	C16564	Bis(glutathionyl)spermine disulfide
cgb	Corynebacterium glutamicum ATCC 13032 (Bielefeld)	cgb00480	Glutathione metabolism	C16565	Aminopropylcadaverine
cgb	Corynebacterium glutamicum ATCC 13032 (Bielefeld)	cgb00480	Glutathione metabolism	C16566	Glutathionylaminopropylcadaverine
cgb	Corynebacterium glutamicum ATCC 13032 (Bielefeld)	cgb00480	Glutathione metabolism	C16567	Homotrypanothione
cgb	Corynebacterium glutamicum ATCC 13032 (Bielefeld)	cgb00480	Glutathione metabolism	C16568	Homotrypanothione disulfide
cgb	Corynebacterium glutamicum ATCC 13032 (Bielefeld)	cgb00480	Glutathione metabolism	C16663	Tryparedoxin
cgb	Corynebacterium glutamicum ATCC 13032 (Bielefeld)	cgb00480	Glutathione metabolism	C16664	Tryparedoxin disulfide
cgb	Corynebacterium glutamicum ATCC 13032 (Bielefeld)	cgb00500	Starch and sucrose metabolism	C00029	UDP-glucose
cgb	Corynebacterium glutamicum ATCC 13032 (Bielefeld)	cgb00500	Starch and sucrose metabolism	C00031	D-Glucose
cgb	Corynebacterium glutamicum ATCC 13032 (Bielefeld)	cgb00500	Starch and sucrose metabolism	C00085	D-Fructose 6-phosphate
cgb	Corynebacterium glutamicum ATCC 13032 (Bielefeld)	cgb00500	Starch and sucrose metabolism	C00089	Sucrose
cgb	Corynebacterium glutamicum ATCC 13032 (Bielefeld)	cgb00500	Starch and sucrose metabolism	C00092	D-Glucose 6-phosphate
cgb	Corynebacterium glutamicum ATCC 13032 (Bielefeld)	cgb00500	Starch and sucrose metabolism	C00095	D-Fructose
cgb	Corynebacterium glutamicum ATCC 13032 (Bielefeld)	cgb00500	Starch and sucrose metabolism	C00103	D-Glucose 1-phosphate
cgb	Corynebacterium glutamicum ATCC 13032 (Bielefeld)	cgb00500	Starch and sucrose metabolism	C00185	Cellobiose
cgb	Corynebacterium glutamicum ATCC 13032 (Bielefeld)	cgb00500	Starch and sucrose metabolism	C00208	Maltose
cgb	Corynebacterium glutamicum ATCC 13032 (Bielefeld)	cgb00500	Starch and sucrose metabolism	C00252	Isomaltose
cgb	Corynebacterium glutamicum ATCC 13032 (Bielefeld)	cgb00500	Starch and sucrose metabolism	C00369	Starch
cgb	Corynebacterium glutamicum ATCC 13032 (Bielefeld)	cgb00500	Starch and sucrose metabolism	C00372	Dextran
cgb	Corynebacterium glutamicum ATCC 13032 (Bielefeld)	cgb00500	Starch and sucrose metabolism	C00394	GDP-glucose
cgb	Corynebacterium glutamicum ATCC 13032 (Bielefeld)	cgb00500	Starch and sucrose metabolism	C00498	ADP-glucose
cgb	Corynebacterium glutamicum ATCC 13032 (Bielefeld)	cgb00500	Starch and sucrose metabolism	C00501	CDP-glucose
cgb	Corynebacterium glutamicum ATCC 13032 (Bielefeld)	cgb00500	Starch and sucrose metabolism	C00663	beta-D-Glucose 1-phosphate
cgb	Corynebacterium glutamicum ATCC 13032 (Bielefeld)	cgb00500	Starch and sucrose metabolism	C00689	alpha,alpha'-Trehalose 6-phosphate
cgb	Corynebacterium glutamicum ATCC 13032 (Bielefeld)	cgb00500	Starch and sucrose metabolism	C00718	Amylose
cgb	Corynebacterium glutamicum ATCC 13032 (Bielefeld)	cgb00500	Starch and sucrose metabolism	C00721	Dextrin
cgb	Corynebacterium glutamicum ATCC 13032 (Bielefeld)	cgb00500	Starch and sucrose metabolism	C00760	Cellulose
cgb	Corynebacterium glutamicum ATCC 13032 (Bielefeld)	cgb00500	Starch and sucrose metabolism	C00963	beta-D-Glucoside
cgb	Corynebacterium glutamicum ATCC 13032 (Bielefeld)	cgb00500	Starch and sucrose metabolism	C00965	1,3-beta-D-Glucan
cgb	Corynebacterium glutamicum ATCC 13032 (Bielefeld)	cgb00500	Starch and sucrose metabolism	C00973	Cyclomaltodextrin
cgb	Corynebacterium glutamicum ATCC 13032 (Bielefeld)	cgb00500	Starch and sucrose metabolism	C01083	alpha,alpha-Trehalose
cgb	Corynebacterium glutamicum ATCC 13032 (Bielefeld)	cgb00500	Starch and sucrose metabolism	C01231	alpha-D-Glucose 1,6-bisphosphate
cgb	Corynebacterium glutamicum ATCC 13032 (Bielefeld)	cgb00500	Starch and sucrose metabolism	C01725	Levanbiose
cgb	Corynebacterium glutamicum ATCC 13032 (Bielefeld)	cgb00500	Starch and sucrose metabolism	C01898	Cellodextrin
cgb	Corynebacterium glutamicum ATCC 13032 (Bielefeld)	cgb00500	Starch and sucrose metabolism	C01935	Maltodextrin
cgb	Corynebacterium glutamicum ATCC 13032 (Bielefeld)	cgb00500	Starch and sucrose metabolism	C02591	Sucrose 6'-phosphate
cgb	Corynebacterium glutamicum ATCC 13032 (Bielefeld)	cgb00500	Starch and sucrose metabolism	C02995	Maltose 6'-phosphate
cgb	Corynebacterium glutamicum ATCC 13032 (Bielefeld)	cgb00500	Starch and sucrose metabolism	C03323	(2,1-beta-D-Fructosyl)n
cgb	Corynebacterium glutamicum ATCC 13032 (Bielefeld)	cgb00500	Starch and sucrose metabolism	C04534	6-Phospho-beta-D-glucosyl-(1,4)-D-glucose
cgb	Corynebacterium glutamicum ATCC 13032 (Bielefeld)	cgb00500	Starch and sucrose metabolism	C05731	3-Ketosucrose
cgb	Corynebacterium glutamicum ATCC 13032 (Bielefeld)	cgb00500	Starch and sucrose metabolism	C06215	Levan
cgb	Corynebacterium glutamicum ATCC 13032 (Bielefeld)	cgb00500	Starch and sucrose metabolism	C06400	1-alpha-D-[(1->4)-alpha-D-Glucosyl](n-1)-alpha-D-glucopyranoside
cgb	Corynebacterium glutamicum ATCC 13032 (Bielefeld)	cgb00500	Starch and sucrose metabolism	C16688	Sucrose 6-phosphate
cgb	Corynebacterium glutamicum ATCC 13032 (Bielefeld)	cgb00500	Starch and sucrose metabolism	C20237	alpha-Maltose 1-phosphate
cgb	Corynebacterium glutamicum ATCC 13032 (Bielefeld)	cgb00515	Mannose type O-glycan biosynthesis	C00063	CTP
cgb	Corynebacterium glutamicum ATCC 13032 (Bielefeld)	cgb00515	Mannose type O-glycan biosynthesis	C00789	CDP-ribitol
cgb	Corynebacterium glutamicum ATCC 13032 (Bielefeld)	cgb00515	Mannose type O-glycan biosynthesis	C01068	D-Ribitol 5-phosphate
cgb	Corynebacterium glutamicum ATCC 13032 (Bielefeld)	cgb00515	Mannose type O-glycan biosynthesis	C02189	[Protein]-L-serine
cgb	Corynebacterium glutamicum ATCC 13032 (Bielefeld)	cgb00515	Mannose type O-glycan biosynthesis	G10617	Dolichyl phosphate D-mannose
cgb	Corynebacterium glutamicum ATCC 13032 (Bielefeld)	cgb00515	Mannose type O-glycan biosynthesis	G13026
cgb	Corynebacterium glutamicum ATCC 13032 (Bielefeld)	cgb00515	Mannose type O-glycan biosynthesis	G13027
cgb	Corynebacterium glutamicum ATCC 13032 (Bielefeld)	cgb00515	Mannose type O-glycan biosynthesis	G13028
cgb	Corynebacterium glutamicum ATCC 13032 (Bielefeld)	cgb00515	Mannose type O-glycan biosynthesis	G13082
cgb	Corynebacterium glutamicum ATCC 13032 (Bielefeld)	cgb00515	Mannose type O-glycan biosynthesis	G13083
cgb	Corynebacterium glutamicum ATCC 13032 (Bielefeld)	cgb00515	Mannose type O-glycan biosynthesis	G13084	O-Mannose core M1
cgb	Corynebacterium glutamicum ATCC 13032 (Bielefeld)	cgb00515	Mannose type O-glycan biosynthesis	G13085
cgb	Corynebacterium glutamicum ATCC 13032 (Bielefeld)	cgb00515	Mannose type O-glycan biosynthesis	G13086	O-Mannose core M2
cgb	Corynebacterium glutamicum ATCC 13032 (Bielefeld)	cgb00515	Mannose type O-glycan biosynthesis	G13087
cgb	Corynebacterium glutamicum ATCC 13032 (Bielefeld)	cgb00515	Mannose type O-glycan biosynthesis	G13088
cgb	Corynebacterium glutamicum ATCC 13032 (Bielefeld)	cgb00515	Mannose type O-glycan biosynthesis	G13089
cgb	Corynebacterium glutamicum ATCC 13032 (Bielefeld)	cgb00515	Mannose type O-glycan biosynthesis	G13090
cgb	Corynebacterium glutamicum ATCC 13032 (Bielefeld)	cgb00515	Mannose type O-glycan biosynthesis	G13091	O-mannose core M3
cgb	Corynebacterium glutamicum ATCC 13032 (Bielefeld)	cgb00515	Mannose type O-glycan biosynthesis	G13092	Phospho-core M3
cgb	Corynebacterium glutamicum ATCC 13032 (Bielefeld)	cgb00515	Mannose type O-glycan biosynthesis	G13093
cgb	Corynebacterium glutamicum ATCC 13032 (Bielefeld)	cgb00515	Mannose type O-glycan biosynthesis	G13094
cgb	Corynebacterium glutamicum ATCC 13032 (Bielefeld)	cgb00515	Mannose type O-glycan biosynthesis	G13095
cgb	Corynebacterium glutamicum ATCC 13032 (Bielefeld)	cgb00515	Mannose type O-glycan biosynthesis	G13096
cgb	Corynebacterium glutamicum ATCC 13032 (Bielefeld)	cgb00515	Mannose type O-glycan biosynthesis	G13097
cgb	Corynebacterium glutamicum ATCC 13032 (Bielefeld)	cgb00515	Mannose type O-glycan biosynthesis	G13098
cgb	Corynebacterium glutamicum ATCC 13032 (Bielefeld)	cgb00515	Mannose type O-glycan biosynthesis	G13099
cgb	Corynebacterium glutamicum ATCC 13032 (Bielefeld)	cgb00515	Mannose type O-glycan biosynthesis	G13100
cgb	Corynebacterium glutamicum ATCC 13032 (Bielefeld)	cgb00520	Amino sugar and nucleotide sugar metabolism	C00029	UDP-glucose
cgb	Corynebacterium glutamicum ATCC 13032 (Bielefeld)	cgb00520	Amino sugar and nucleotide sugar metabolism	C00031	D-Glucose
cgb	Corynebacterium glutamicum ATCC 13032 (Bielefeld)	cgb00520	Amino sugar and nucleotide sugar metabolism	C00043	UDP-N-acetyl-alpha-D-glucosamine
cgb	Corynebacterium glutamicum ATCC 13032 (Bielefeld)	cgb00520	Amino sugar and nucleotide sugar metabolism	C00052	UDP-alpha-D-galactose
cgb	Corynebacterium glutamicum ATCC 13032 (Bielefeld)	cgb00520	Amino sugar and nucleotide sugar metabolism	C00096	GDP-mannose
cgb	Corynebacterium glutamicum ATCC 13032 (Bielefeld)	cgb00520	Amino sugar and nucleotide sugar metabolism	C00103	D-Glucose 1-phosphate
cgb	Corynebacterium glutamicum ATCC 13032 (Bielefeld)	cgb00520	Amino sugar and nucleotide sugar metabolism	C00128	CMP-N-acetylneuraminate
cgb	Corynebacterium glutamicum ATCC 13032 (Bielefeld)	cgb00520	Amino sugar and nucleotide sugar metabolism	C00140	N-Acetyl-D-glucosamine
cgb	Corynebacterium glutamicum ATCC 13032 (Bielefeld)	cgb00520	Amino sugar and nucleotide sugar metabolism	C00159	D-Mannose
cgb	Corynebacterium glutamicum ATCC 13032 (Bielefeld)	cgb00520	Amino sugar and nucleotide sugar metabolism	C00167	UDP-glucuronate
cgb	Corynebacterium glutamicum ATCC 13032 (Bielefeld)	cgb00520	Amino sugar and nucleotide sugar metabolism	C00181	D-Xylose
cgb	Corynebacterium glutamicum ATCC 13032 (Bielefeld)	cgb00520	Amino sugar and nucleotide sugar metabolism	C00190	UDP-D-xylose
cgb	Corynebacterium glutamicum ATCC 13032 (Bielefeld)	cgb00520	Amino sugar and nucleotide sugar metabolism	C00191	D-Glucuronate
cgb	Corynebacterium glutamicum ATCC 13032 (Bielefeld)	cgb00520	Amino sugar and nucleotide sugar metabolism	C00203	UDP-N-acetyl-D-galactosamine
cgb	Corynebacterium glutamicum ATCC 13032 (Bielefeld)	cgb00520	Amino sugar and nucleotide sugar metabolism	C00259	L-Arabinose
cgb	Corynebacterium glutamicum ATCC 13032 (Bielefeld)	cgb00520	Amino sugar and nucleotide sugar metabolism	C00267	alpha-D-Glucose
cgb	Corynebacterium glutamicum ATCC 13032 (Bielefeld)	cgb00520	Amino sugar and nucleotide sugar metabolism	C00270	N-Acetylneuraminate
cgb	Corynebacterium glutamicum ATCC 13032 (Bielefeld)	cgb00520	Amino sugar and nucleotide sugar metabolism	C00275	D-Mannose 6-phosphate
cgb	Corynebacterium glutamicum ATCC 13032 (Bielefeld)	cgb00520	Amino sugar and nucleotide sugar metabolism	C00325	GDP-L-fucose
cgb	Corynebacterium glutamicum ATCC 13032 (Bielefeld)	cgb00520	Amino sugar and nucleotide sugar metabolism	C00329	D-Glucosamine
cgb	Corynebacterium glutamicum ATCC 13032 (Bielefeld)	cgb00520	Amino sugar and nucleotide sugar metabolism	C00333	D-Galacturonate
cgb	Corynebacterium glutamicum ATCC 13032 (Bielefeld)	cgb00520	Amino sugar and nucleotide sugar metabolism	C00352	D-Glucosamine 6-phosphate
cgb	Corynebacterium glutamicum ATCC 13032 (Bielefeld)	cgb00520	Amino sugar and nucleotide sugar metabolism	C00357	N-Acetyl-D-glucosamine 6-phosphate
cgb	Corynebacterium glutamicum ATCC 13032 (Bielefeld)	cgb00520	Amino sugar and nucleotide sugar metabolism	C00394	GDP-glucose
cgb	Corynebacterium glutamicum ATCC 13032 (Bielefeld)	cgb00520	Amino sugar and nucleotide sugar metabolism	C00446	alpha-D-Galactose 1-phosphate
cgb	Corynebacterium glutamicum ATCC 13032 (Bielefeld)	cgb00520	Amino sugar and nucleotide sugar metabolism	C00461	Chitin
cgb	Corynebacterium glutamicum ATCC 13032 (Bielefeld)	cgb00520	Amino sugar and nucleotide sugar metabolism	C00498	ADP-glucose
cgb	Corynebacterium glutamicum ATCC 13032 (Bielefeld)	cgb00520	Amino sugar and nucleotide sugar metabolism	C00501	CDP-glucose
cgb	Corynebacterium glutamicum ATCC 13032 (Bielefeld)	cgb00520	Amino sugar and nucleotide sugar metabolism	C00617	UDP-D-galacturonate
cgb	Corynebacterium glutamicum ATCC 13032 (Bielefeld)	cgb00520	Amino sugar and nucleotide sugar metabolism	C00636	D-Mannose 1-phosphate
cgb	Corynebacterium glutamicum ATCC 13032 (Bielefeld)	cgb00520	Amino sugar and nucleotide sugar metabolism	C00645	N-Acetyl-D-mannosamine
cgb	Corynebacterium glutamicum ATCC 13032 (Bielefeld)	cgb00520	Amino sugar and nucleotide sugar metabolism	C00668	alpha-D-Glucose 6-phosphate
cgb	Corynebacterium glutamicum ATCC 13032 (Bielefeld)	cgb00520	Amino sugar and nucleotide sugar metabolism	C00714	Pectin
cgb	Corynebacterium glutamicum ATCC 13032 (Bielefeld)	cgb00520	Amino sugar and nucleotide sugar metabolism	C00734	Chitosan
cgb	Corynebacterium glutamicum ATCC 13032 (Bielefeld)	cgb00520	Amino sugar and nucleotide sugar metabolism	C00935	UDP-L-arabinose
cgb	Corynebacterium glutamicum ATCC 13032 (Bielefeld)	cgb00520	Amino sugar and nucleotide sugar metabolism	C00976	GDP-D-mannuronate
cgb	Corynebacterium glutamicum ATCC 13032 (Bielefeld)	cgb00520	Amino sugar and nucleotide sugar metabolism	C00984	alpha-D-Galactose
cgb	Corynebacterium glutamicum ATCC 13032 (Bielefeld)	cgb00520	Amino sugar and nucleotide sugar metabolism	C00996	Ferricytochrome b5
cgb	Corynebacterium glutamicum ATCC 13032 (Bielefeld)	cgb00520	Amino sugar and nucleotide sugar metabolism	C00999	Ferrocytochrome b5
cgb	Corynebacterium glutamicum ATCC 13032 (Bielefeld)	cgb00520	Amino sugar and nucleotide sugar metabolism	C01019	6-Deoxy-L-galactose
cgb	Corynebacterium glutamicum ATCC 13032 (Bielefeld)	cgb00520	Amino sugar and nucleotide sugar metabolism	C01050	UDP-N-acetylmuramate
cgb	Corynebacterium glutamicum ATCC 13032 (Bielefeld)	cgb00520	Amino sugar and nucleotide sugar metabolism	C01170	UDP-N-acetyl-D-mannosamine
cgb	Corynebacterium glutamicum ATCC 13032 (Bielefeld)	cgb00520	Amino sugar and nucleotide sugar metabolism	C01219	CDP-4-dehydro-6-deoxy-D-glucose
cgb	Corynebacterium glutamicum ATCC 13032 (Bielefeld)	cgb00520	Amino sugar and nucleotide sugar metabolism	C01222	GDP-4-dehydro-6-deoxy-D-mannose
cgb	Corynebacterium glutamicum ATCC 13032 (Bielefeld)	cgb00520	Amino sugar and nucleotide sugar metabolism	C01623	UDP-apiose
cgb	Corynebacterium glutamicum ATCC 13032 (Bielefeld)	cgb00520	Amino sugar and nucleotide sugar metabolism	C01674	Chitobiose
cgb	Corynebacterium glutamicum ATCC 13032 (Bielefeld)	cgb00520	Amino sugar and nucleotide sugar metabolism	C01788	CDP-abequose
cgb	Corynebacterium glutamicum ATCC 13032 (Bielefeld)	cgb00520	Amino sugar and nucleotide sugar metabolism	C02199	UDP-L-rhamnose
cgb	Corynebacterium glutamicum ATCC 13032 (Bielefeld)	cgb00520	Amino sugar and nucleotide sugar metabolism	C02280	GDP-L-galactose
cgb	Corynebacterium glutamicum ATCC 13032 (Bielefeld)	cgb00520	Amino sugar and nucleotide sugar metabolism	C02330	UDP-L-iduronate
cgb	Corynebacterium glutamicum ATCC 13032 (Bielefeld)	cgb00520	Amino sugar and nucleotide sugar metabolism	C02336	beta-D-Fructose
cgb	Corynebacterium glutamicum ATCC 13032 (Bielefeld)	cgb00520	Amino sugar and nucleotide sugar metabolism	C02352	1,4-beta-D-Xylan
cgb	Corynebacterium glutamicum ATCC 13032 (Bielefeld)	cgb00520	Amino sugar and nucleotide sugar metabolism	C02474	Arabinan
cgb	Corynebacterium glutamicum ATCC 13032 (Bielefeld)	cgb00520	Amino sugar and nucleotide sugar metabolism	C02713	N-Acetylmuramate
cgb	Corynebacterium glutamicum ATCC 13032 (Bielefeld)	cgb00520	Amino sugar and nucleotide sugar metabolism	C02977	GDP-6-deoxy-D-talose
cgb	Corynebacterium glutamicum ATCC 13032 (Bielefeld)	cgb00520	Amino sugar and nucleotide sugar metabolism	C02985	L-Fucose 1-phosphate
cgb	Corynebacterium glutamicum ATCC 13032 (Bielefeld)	cgb00520	Amino sugar and nucleotide sugar metabolism	C03117	GDP-6-deoxy-D-mannose
cgb	Corynebacterium glutamicum ATCC 13032 (Bielefeld)	cgb00520	Amino sugar and nucleotide sugar metabolism	C03410	N-Glycoloyl-neuraminate
cgb	Corynebacterium glutamicum ATCC 13032 (Bielefeld)	cgb00520	Amino sugar and nucleotide sugar metabolism	C03598	CDP-3,6-dideoxy-D-glucose
cgb	Corynebacterium glutamicum ATCC 13032 (Bielefeld)	cgb00520	Amino sugar and nucleotide sugar metabolism	C03599	CDP-3,6-dideoxy-D-mannose
cgb	Corynebacterium glutamicum ATCC 13032 (Bielefeld)	cgb00520	Amino sugar and nucleotide sugar metabolism	C03691	CMP-N-glycoloylneuraminate
cgb	Corynebacterium glutamicum ATCC 13032 (Bielefeld)	cgb00520	Amino sugar and nucleotide sugar metabolism	C03733	UDP-alpha-D-galactofuranose
cgb	Corynebacterium glutamicum ATCC 13032 (Bielefeld)	cgb00520	Amino sugar and nucleotide sugar metabolism	C03906	beta-L-Arabinose 1-phosphate
cgb	Corynebacterium glutamicum ATCC 13032 (Bielefeld)	cgb00520	Amino sugar and nucleotide sugar metabolism	C04037	1-Phospho-alpha-D-galacturonate
cgb	Corynebacterium glutamicum ATCC 13032 (Bielefeld)	cgb00520	Amino sugar and nucleotide sugar metabolism	C04089	UDP-4-dehydro-6-deoxy-D-glucose
cgb	Corynebacterium glutamicum ATCC 13032 (Bielefeld)	cgb00520	Amino sugar and nucleotide sugar metabolism	C04257	N-Acetyl-D-mannosamine 6-phosphate
cgb	Corynebacterium glutamicum ATCC 13032 (Bielefeld)	cgb00520	Amino sugar and nucleotide sugar metabolism	C04297	CDP-4-dehydro-3,6-dideoxy-D-glucose
cgb	Corynebacterium glutamicum ATCC 13032 (Bielefeld)	cgb00520	Amino sugar and nucleotide sugar metabolism	C04501	N-Acetyl-alpha-D-glucosamine 1-phosphate
cgb	Corynebacterium glutamicum ATCC 13032 (Bielefeld)	cgb00520	Amino sugar and nucleotide sugar metabolism	C04573	UDP-N-acetyl-2-amino-2-deoxy-D-glucuronate
cgb	Corynebacterium glutamicum ATCC 13032 (Bielefeld)	cgb00520	Amino sugar and nucleotide sugar metabolism	C04613	UDP-2-acetamido-4-dehydro-2,6-dideoxyglucose
cgb	Corynebacterium glutamicum ATCC 13032 (Bielefeld)	cgb00520	Amino sugar and nucleotide sugar metabolism	C04630	UDP-2-acetamido-4-amino-2,4,6-trideoxy-alpha-D-glucose
cgb	Corynebacterium glutamicum ATCC 13032 (Bielefeld)	cgb00520	Amino sugar and nucleotide sugar metabolism	C04631	UDP-N-acetyl-3-(1-carboxyvinyl)-D-glucosamine
cgb	Corynebacterium glutamicum ATCC 13032 (Bielefeld)	cgb00520	Amino sugar and nucleotide sugar metabolism	C05345	beta-D-Fructose 6-phosphate
cgb	Corynebacterium glutamicum ATCC 13032 (Bielefeld)	cgb00520	Amino sugar and nucleotide sugar metabolism	C05385	D-Glucuronate 1-phosphate
cgb	Corynebacterium glutamicum ATCC 13032 (Bielefeld)	cgb00520	Amino sugar and nucleotide sugar metabolism	C06023	D-Glucosaminide
cgb	Corynebacterium glutamicum ATCC 13032 (Bielefeld)	cgb00520	Amino sugar and nucleotide sugar metabolism	C06156	alpha-D-Glucosamine 1-phosphate
cgb	Corynebacterium glutamicum ATCC 13032 (Bielefeld)	cgb00520	Amino sugar and nucleotide sugar metabolism	C06240	UDP-N-acetyl-D-mannosaminouronate
cgb	Corynebacterium glutamicum ATCC 13032 (Bielefeld)	cgb00520	Amino sugar and nucleotide sugar metabolism	C06241	N-Acetylneuraminate 9-phosphate
cgb	Corynebacterium glutamicum ATCC 13032 (Bielefeld)	cgb00520	Amino sugar and nucleotide sugar metabolism	C11521	UDP-6-sulfoquinovose
cgb	Corynebacterium glutamicum ATCC 13032 (Bielefeld)	cgb00520	Amino sugar and nucleotide sugar metabolism	C13952	UDP-N-acetyl-D-galactosaminuronic acid
cgb	Corynebacterium glutamicum ATCC 13032 (Bielefeld)	cgb00520	Amino sugar and nucleotide sugar metabolism	C15925	GDP-L-gulose
cgb	Corynebacterium glutamicum ATCC 13032 (Bielefeld)	cgb00520	Amino sugar and nucleotide sugar metabolism	C16153	UDP-L-Ara4N
cgb	Corynebacterium glutamicum ATCC 13032 (Bielefeld)	cgb00520	Amino sugar and nucleotide sugar metabolism	C16154	UDP-L-Ara4FN
cgb	Corynebacterium glutamicum ATCC 13032 (Bielefeld)	cgb00520	Amino sugar and nucleotide sugar metabolism	C16155	UDP-L-Ara4O
cgb	Corynebacterium glutamicum ATCC 13032 (Bielefeld)	cgb00520	Amino sugar and nucleotide sugar metabolism	C16156	Undecaprenyl phosphate alpha-L-Ara4FN
cgb	Corynebacterium glutamicum ATCC 13032 (Bielefeld)	cgb00520	Amino sugar and nucleotide sugar metabolism	C16157	Undecaprenyl phosphate alpha-L-Ara4N
cgb	Corynebacterium glutamicum ATCC 13032 (Bielefeld)	cgb00520	Amino sugar and nucleotide sugar metabolism	C16698	N-Acetylmuramic acid 6-phosphate
cgb	Corynebacterium glutamicum ATCC 13032 (Bielefeld)	cgb00520	Amino sugar and nucleotide sugar metabolism	C17326	CDP-4-dehydro-3,6-dideoxy-D-glucose epimer
cgb	Corynebacterium glutamicum ATCC 13032 (Bielefeld)	cgb00520	Amino sugar and nucleotide sugar metabolism	C17327	CDP-ascarylose
cgb	Corynebacterium glutamicum ATCC 13032 (Bielefeld)	cgb00520	Amino sugar and nucleotide sugar metabolism	C17328	UDP-4-keto-rhamnose
cgb	Corynebacterium glutamicum ATCC 13032 (Bielefeld)	cgb00520	Amino sugar and nucleotide sugar metabolism	C18094	UDP-L-arabinofuranose
cgb	Corynebacterium glutamicum ATCC 13032 (Bielefeld)	cgb00520	Amino sugar and nucleotide sugar metabolism	C19725	UDP-2,3-diacetamido-2,3-dideoxy-alpha-D-glucuronate
cgb	Corynebacterium glutamicum ATCC 13032 (Bielefeld)	cgb00520	Amino sugar and nucleotide sugar metabolism	C19745	UDP-2,3-diacetamido-2,3-dideoxy-alpha-D-mannuronate
cgb	Corynebacterium glutamicum ATCC 13032 (Bielefeld)	cgb00520	Amino sugar and nucleotide sugar metabolism	C19823	UDP-2-acetamido-2,6-dideoxy-beta-L-arabino-hexos-4-ulose
cgb	Corynebacterium glutamicum ATCC 13032 (Bielefeld)	cgb00520	Amino sugar and nucleotide sugar metabolism	C19961	UDP-4-amino-4,6-dideoxy-N-acetyl-beta-L-altrosamine
cgb	Corynebacterium glutamicum ATCC 13032 (Bielefeld)	cgb00520	Amino sugar and nucleotide sugar metabolism	C19971	UDP-2,4-bis(acetamido)-2,4,6-trideoxy-beta-L-altropyranose
cgb	Corynebacterium glutamicum ATCC 13032 (Bielefeld)	cgb00520	Amino sugar and nucleotide sugar metabolism	C19972	2,4-Bis(acetamido)-2,4,6-trideoxy-beta-L-altropyranose
cgb	Corynebacterium glutamicum ATCC 13032 (Bielefeld)	cgb00520	Amino sugar and nucleotide sugar metabolism	C20082	Pseudaminic acid
cgb	Corynebacterium glutamicum ATCC 13032 (Bielefeld)	cgb00520	Amino sugar and nucleotide sugar metabolism	C20083	CMP-pseudaminic acid
cgb	Corynebacterium glutamicum ATCC 13032 (Bielefeld)	cgb00520	Amino sugar and nucleotide sugar metabolism	C20357	UDP-N,N'-diacetylbacillosamine
cgb	Corynebacterium glutamicum ATCC 13032 (Bielefeld)	cgb00520	Amino sugar and nucleotide sugar metabolism	C20359	UDP-2-acetamido-3-amino-2,3-dideoxy-alpha-D-glucuronate
cgb	Corynebacterium glutamicum ATCC 13032 (Bielefeld)	cgb00520	Amino sugar and nucleotide sugar metabolism	C20395	UDP-2-acetamido-2-deoxy-alpha-D-ribo-hex-3-uluronate
cgb	Corynebacterium glutamicum ATCC 13032 (Bielefeld)	cgb00520	Amino sugar and nucleotide sugar metabolism	C20418	N,N'-Diacetyllegionaminate
cgb	Corynebacterium glutamicum ATCC 13032 (Bielefeld)	cgb00520	Amino sugar and nucleotide sugar metabolism	C20419	CMP-N,N'-diacetyllegionaminate
cgb	Corynebacterium glutamicum ATCC 13032 (Bielefeld)	cgb00520	Amino sugar and nucleotide sugar metabolism	C20424	2,4-Diacetamido-2,4,6-trideoxy-D-mannopyranose
cgb	Corynebacterium glutamicum ATCC 13032 (Bielefeld)	cgb00520	Amino sugar and nucleotide sugar metabolism	C20638	GDP-4-amino-4,6-dideoxy-alpha-D-mannose
[truncated: 1,964 more rows]

## Sheet: genes
organism_id	organism_name	pathway_id	pathway_name	gene_id	gene_name	gene_abb	enzyme_code
cgb	Corynebacterium glutamicum ATCC 13032 (Bielefeld)	cgb00010	Glycolysis / Gluconeogenesis	cg2399	GLUCOKINASE, TRANSCRIPTIONAL REGULATOR	glk	2.7.1.2
cgb	Corynebacterium glutamicum ATCC 13032 (Bielefeld)	cgb00010	Glycolysis / Gluconeogenesis	cg2932	Transcriptional regulator ROK family, putative sugar kinase		2.7.1.2
cgb	Corynebacterium glutamicum ATCC 13032 (Bielefeld)	cgb00010	Glycolysis / Gluconeogenesis	cg0973	GLUCOSE-6-PHOSPHATE ISOMERASE	pgi	5.3.1.9
cgb	Corynebacterium glutamicum ATCC 13032 (Bielefeld)	cgb00010	Glycolysis / Gluconeogenesis	cg1409	6-PHOSPHOFRUCTOKINASE	pfkA	2.7.1.11
cgb	Corynebacterium glutamicum ATCC 13032 (Bielefeld)	cgb00010	Glycolysis / Gluconeogenesis	cg1409	6-PHOSPHOFRUCTOKINASE	pfkA	2.7.1.90
cgb	Corynebacterium glutamicum ATCC 13032 (Bielefeld)	cgb00010	Glycolysis / Gluconeogenesis	cg1157	GLPX-LIKE PROTEIN	glpX	3.1.3.11
cgb	Corynebacterium glutamicum ATCC 13032 (Bielefeld)	cgb00010	Glycolysis / Gluconeogenesis	cg3068	fructose-bisphosphate aldolase	fda	4.1.2.13
cgb	Corynebacterium glutamicum ATCC 13032 (Bielefeld)	cgb00010	Glycolysis / Gluconeogenesis	cg1789	TRIOSEPHOSPHATE ISOMERASE	tpi	5.3.1.1
cgb	Corynebacterium glutamicum ATCC 13032 (Bielefeld)	cgb00010	Glycolysis / Gluconeogenesis	cg1791	GLYCERALDEHYDE-3-PHOSPHATE DEHYDROGENASE	gap	1.2.1.12
cgb	Corynebacterium glutamicum ATCC 13032 (Bielefeld)	cgb00010	Glycolysis / Gluconeogenesis	cg1069	similar to GLYCERALDEHYDE-3-PHOSPHATE DEHYDROGENASE	gapX	1.2.1.12
cgb	Corynebacterium glutamicum ATCC 13032 (Bielefeld)	cgb00010	Glycolysis / Gluconeogenesis	cg1790	PHOSPHOGLYCERATE KINASE	pgk	2.7.2.3
cgb	Corynebacterium glutamicum ATCC 13032 (Bielefeld)	cgb00010	Glycolysis / Gluconeogenesis	cg0482	PHOSPHOGLYCEROMUTASE 1	gpmA	5.4.2.11
cgb	Corynebacterium glutamicum ATCC 13032 (Bielefeld)	cgb00010	Glycolysis / Gluconeogenesis	cg1111	ENOLASE (2-PHOSPHOGLYCERATE DEHYDRATASE	eno	4.2.1.11
cgb	Corynebacterium glutamicum ATCC 13032 (Bielefeld)	cgb00010	Glycolysis / Gluconeogenesis	cg2291	PYRUVATE KINASE	pyk	2.7.1.40
cgb	Corynebacterium glutamicum ATCC 13032 (Bielefeld)	cgb00010	Glycolysis / Gluconeogenesis	cg3218	PYRUVATE KINASE-LIKE PROTEIN		2.7.1.40
cgb	Corynebacterium glutamicum ATCC 13032 (Bielefeld)	cgb00010	Glycolysis / Gluconeogenesis	cg0642	putative PEP-utilizing enzyme		2.7.9.2
cgb	Corynebacterium glutamicum ATCC 13032 (Bielefeld)	cgb00010	Glycolysis / Gluconeogenesis	cg0644	Pyruvate phosphate dikinase, PEP/pyruvate binding		2.7.9.2
cgb	Corynebacterium glutamicum ATCC 13032 (Bielefeld)	cgb00010	Glycolysis / Gluconeogenesis	cg2466	PYRUVATE DEHYDROGENASE E1 COMPONENT	aceE	1.2.4.1
cgb	Corynebacterium glutamicum ATCC 13032 (Bielefeld)	cgb00010	Glycolysis / Gluconeogenesis	cg2421	DIHYDROLIPOAMIDE SUCCINYLTRANSFERASE	sucB	2.3.1.12
cgb	Corynebacterium glutamicum ATCC 13032 (Bielefeld)	cgb00010	Glycolysis / Gluconeogenesis	cg0441	DIHYDROLIPOAMIDE DEHYDROGENASE	lpd	1.8.1.4
cgb	Corynebacterium glutamicum ATCC 13032 (Bielefeld)	cgb00010	Glycolysis / Gluconeogenesis	cg3219	L-LACTATE DEHYDROGENASE	ldh	1.1.1.27
cgb	Corynebacterium glutamicum ATCC 13032 (Bielefeld)	cgb00010	Glycolysis / Gluconeogenesis	cg3107	Zn-dependent alcohol dehydrogenase	adhA	1.1.1.1
cgb	Corynebacterium glutamicum ATCC 13032 (Bielefeld)	cgb00010	Glycolysis / Gluconeogenesis	cg0273	PROBABLE ALCOHOL DEHYDROGENASE		1.1.1.1
cgb	Corynebacterium glutamicum ATCC 13032 (Bielefeld)	cgb00010	Glycolysis / Gluconeogenesis	cg0400	ALCOHOL DEHYDROGENASE, CLASS C	adhC	1.1.1.2
cgb	Corynebacterium glutamicum ATCC 13032 (Bielefeld)	cgb00010	Glycolysis / Gluconeogenesis	cg2953	BENZALDEHYDE DEHYDROGENASE	xylC	1.2.1.3
cgb	Corynebacterium glutamicum ATCC 13032 (Bielefeld)	cgb00010	Glycolysis / Gluconeogenesis	cg0637	PUTATIVE BETAINE ALDEHYDE DEHYDROGENASE (BADH) OXIDOREDUCTASE	betB	1.2.1.3
cgb	Corynebacterium glutamicum ATCC 13032 (Bielefeld)	cgb00010	Glycolysis / Gluconeogenesis	cg3096	ALDEHYDE DEHYDROGENASE		1.2.1.-
cgb	Corynebacterium glutamicum ATCC 13032 (Bielefeld)	cgb00010	Glycolysis / Gluconeogenesis	cg2800	PHOSPHOGLUCOMUTASE	pgm	5.4.2.2
cgb	Corynebacterium glutamicum ATCC 13032 (Bielefeld)	cgb00010	Glycolysis / Gluconeogenesis	cg2091	POLYPHOSPHATE GLUCOKINASE	ppgK	2.7.1.63
cgb	Corynebacterium glutamicum ATCC 13032 (Bielefeld)	cgb00010	Glycolysis / Gluconeogenesis	cg2558	related to aldose 1-epimerase		5.1.3.15
cgb	Corynebacterium glutamicum ATCC 13032 (Bielefeld)	cgb00010	Glycolysis / Gluconeogenesis	cg3169	PROBABLE PHOSPHOENOLPYRUVATE CARBOXYKINASE PROTEIN	pck	4.1.1.32
cgb	Corynebacterium glutamicum ATCC 13032 (Bielefeld)	cgb00020	Citrate cycle (TCA cycle)	cg0949	CITRATE SYNTHASE	gltA	2.3.3.1
cgb	Corynebacterium glutamicum ATCC 13032 (Bielefeld)	cgb00020	Citrate cycle (TCA cycle)	cg0798	(METHYL)CITRATE SYNTHASE	prpC1	2.3.3.1
cgb	Corynebacterium glutamicum ATCC 13032 (Bielefeld)	cgb00020	Citrate cycle (TCA cycle)	cg1737	ACONITASE	acn	4.2.1.3
cgb	Corynebacterium glutamicum ATCC 13032 (Bielefeld)	cgb00020	Citrate cycle (TCA cycle)	cg0766	ISOCITRATE DEHYDROGENASE	icd	1.1.1.42
cgb	Corynebacterium glutamicum ATCC 13032 (Bielefeld)	cgb00020	Citrate cycle (TCA cycle)	cg1280	2-OXOGLUTARATE DEHYDROGENASE	odhA	2.2.1.5
cgb	Corynebacterium glutamicum ATCC 13032 (Bielefeld)	cgb00020	Citrate cycle (TCA cycle)	cg1280	2-OXOGLUTARATE DEHYDROGENASE	odhA	4.1.1.71
cgb	Corynebacterium glutamicum ATCC 13032 (Bielefeld)	cgb00020	Citrate cycle (TCA cycle)	cg1280	2-OXOGLUTARATE DEHYDROGENASE	odhA	1.2.4.2
cgb	Corynebacterium glutamicum ATCC 13032 (Bielefeld)	cgb00020	Citrate cycle (TCA cycle)	cg1280	2-OXOGLUTARATE DEHYDROGENASE	odhA	2.3.1.61
cgb	Corynebacterium glutamicum ATCC 13032 (Bielefeld)	cgb00020	Citrate cycle (TCA cycle)	cg0441	DIHYDROLIPOAMIDE DEHYDROGENASE	lpd	1.8.1.4
cgb	Corynebacterium glutamicum ATCC 13032 (Bielefeld)	cgb00020	Citrate cycle (TCA cycle)	cg2836	SUCCINYL-COA SYNTHETASE ALPHA SUBUNIT	sucD	6.2.1.5
cgb	Corynebacterium glutamicum ATCC 13032 (Bielefeld)	cgb00020	Citrate cycle (TCA cycle)	cg2837	SUCCINYL-COA SYNTHETASE BETA SUBUNIT	sucC	6.2.1.5
cgb	Corynebacterium glutamicum ATCC 13032 (Bielefeld)	cgb00020	Citrate cycle (TCA cycle)	cg2840	BUTYRYL-COA:ACETATE COENZYME A TRANSFERASE	actA	2.8.3.18
cgb	Corynebacterium glutamicum ATCC 13032 (Bielefeld)	cgb00020	Citrate cycle (TCA cycle)	cg0446	succinate dehydrogenase A	sdhA	1.3.5.1
cgb	Corynebacterium glutamicum ATCC 13032 (Bielefeld)	cgb00020	Citrate cycle (TCA cycle)	cg0446	succinate dehydrogenase A	sdhA	1.3.5.4
cgb	Corynebacterium glutamicum ATCC 13032 (Bielefeld)	cgb00020	Citrate cycle (TCA cycle)	cg0447	succinate dehydrogenase B	sdhB	1.3.5.1
cgb	Corynebacterium glutamicum ATCC 13032 (Bielefeld)	cgb00020	Citrate cycle (TCA cycle)	cg0447	succinate dehydrogenase B	sdhB	1.3.5.4
cgb	Corynebacterium glutamicum ATCC 13032 (Bielefeld)	cgb00020	Citrate cycle (TCA cycle)	cg1145	FUMARATE HYDRATASE	fum	4.2.1.2
cgb	Corynebacterium glutamicum ATCC 13032 (Bielefeld)	cgb00020	Citrate cycle (TCA cycle)	cg2613	MALATE DEHYDROGENASE OXIDOREDUCTASE PROTEIN	mdh	1.1.1.37
cgb	Corynebacterium glutamicum ATCC 13032 (Bielefeld)	cgb00020	Citrate cycle (TCA cycle)	cg2192	MALATE:QUINONE OXIDOREDUCTASE OXIDOREDUCTASE	mqo	1.1.5.4
cgb	Corynebacterium glutamicum ATCC 13032 (Bielefeld)	cgb00020	Citrate cycle (TCA cycle)	cg0791	PYRUVATE CARBOXYLASE	pyc	6.4.1.1
cgb	Corynebacterium glutamicum ATCC 13032 (Bielefeld)	cgb00020	Citrate cycle (TCA cycle)	cg3169	PROBABLE PHOSPHOENOLPYRUVATE CARBOXYKINASE PROTEIN	pck	4.1.1.32
cgb	Corynebacterium glutamicum ATCC 13032 (Bielefeld)	cgb00020	Citrate cycle (TCA cycle)	cg2466	PYRUVATE DEHYDROGENASE E1 COMPONENT	aceE	1.2.4.1
cgb	Corynebacterium glutamicum ATCC 13032 (Bielefeld)	cgb00020	Citrate cycle (TCA cycle)	cg2421	DIHYDROLIPOAMIDE SUCCINYLTRANSFERASE	sucB	2.3.1.12
cgb	Corynebacterium glutamicum ATCC 13032 (Bielefeld)	cgb00030	Pentose phosphate pathway	cg0973	GLUCOSE-6-PHOSPHATE ISOMERASE	pgi	5.3.1.9
cgb	Corynebacterium glutamicum ATCC 13032 (Bielefeld)	cgb00030	Pentose phosphate pathway	cg1778	GLUCOSE-6-PHOSPHATE 1-DEHYDROGENASE	zwf	1.1.1.49
cgb	Corynebacterium glutamicum ATCC 13032 (Bielefeld)	cgb00030	Pentose phosphate pathway	cg1778	GLUCOSE-6-PHOSPHATE 1-DEHYDROGENASE	zwf	1.1.1.363
cgb	Corynebacterium glutamicum ATCC 13032 (Bielefeld)	cgb00030	Pentose phosphate pathway	cg1780	PUTATIVE 6-PHOSPHOGLUCONOLACTONASE	devB	3.1.1.31
cgb	Corynebacterium glutamicum ATCC 13032 (Bielefeld)	cgb00030	Pentose phosphate pathway	cg1643	6-PHOSPHOGLUCONATE DEHYDROGENASE	gnd	1.1.1.44
cgb	Corynebacterium glutamicum ATCC 13032 (Bielefeld)	cgb00030	Pentose phosphate pathway	cg1643	6-PHOSPHOGLUCONATE DEHYDROGENASE	gnd	1.1.1.343
cgb	Corynebacterium glutamicum ATCC 13032 (Bielefeld)	cgb00030	Pentose phosphate pathway	cg1801	RIBULOSE-5-PHOSPHATE-3-EPIMERASE	rpe	5.1.3.1
cgb	Corynebacterium glutamicum ATCC 13032 (Bielefeld)	cgb00030	Pentose phosphate pathway	cg1774	TRANSKETOLASE	tkt	2.2.1.1
cgb	Corynebacterium glutamicum ATCC 13032 (Bielefeld)	cgb00030	Pentose phosphate pathway	cg1776	TRANSALDOLASE	tal	2.2.1.2
cgb	Corynebacterium glutamicum ATCC 13032 (Bielefeld)	cgb00030	Pentose phosphate pathway	cg2658	POSSIBLE PHOSPHOPENTOSE ISOMERASE	rpi	5.3.1.6
cgb	Corynebacterium glutamicum ATCC 13032 (Bielefeld)	cgb00030	Pentose phosphate pathway	cg0458	DEOXYRIBOSE-PHOSPHATE ALDOLASE	deoC	4.1.2.4
cgb	Corynebacterium glutamicum ATCC 13032 (Bielefeld)	cgb00030	Pentose phosphate pathway	cg2554	PROBABLE RIBOKINASE PROTEIN	rbsK2	2.7.1.15
cgb	Corynebacterium glutamicum ATCC 13032 (Bielefeld)	cgb00030	Pentose phosphate pathway	cg1546	PUTATIVE RIBOKINASE PROTEIN	rbsK1	2.7.1.15
cgb	Corynebacterium glutamicum ATCC 13032 (Bielefeld)	cgb00030	Pentose phosphate pathway	cg2800	PHOSPHOGLUCOMUTASE	pgm	5.4.2.2
cgb	Corynebacterium glutamicum ATCC 13032 (Bielefeld)	cgb00030	Pentose phosphate pathway	cg1075	PHOSPHORIBOSYL PYROPHOSPHATE SYNTHASE ISOZYME 2 PR	prsA	2.7.6.1
cgb	Corynebacterium glutamicum ATCC 13032 (Bielefeld)	cgb00030	Pentose phosphate pathway	cg3336	PUTATIVE GLUCONATE KINASE	gntK	2.7.1.12
cgb	Corynebacterium glutamicum ATCC 13032 (Bielefeld)	cgb00030	Pentose phosphate pathway	cg2732	PUTATIVE GLUCONOKINASE	gntV	2.7.1.12
cgb	Corynebacterium glutamicum ATCC 13032 (Bielefeld)	cgb00030	Pentose phosphate pathway	cg3068	fructose-bisphosphate aldolase	fda	4.1.2.13
cgb	Corynebacterium glutamicum ATCC 13032 (Bielefeld)	cgb00030	Pentose phosphate pathway	cg1157	GLPX-LIKE PROTEIN	glpX	3.1.3.11
cgb	Corynebacterium glutamicum ATCC 13032 (Bielefeld)	cgb00030	Pentose phosphate pathway	cg1409	6-PHOSPHOFRUCTOKINASE	pfkA	2.7.1.11
cgb	Corynebacterium glutamicum ATCC 13032 (Bielefeld)	cgb00030	Pentose phosphate pathway	cg1409	6-PHOSPHOFRUCTOKINASE	pfkA	2.7.1.90
cgb	Corynebacterium glutamicum ATCC 13032 (Bielefeld)	cgb00040	Pentose and glucuronate interconversions	cg2731	PUTATIVE GLUCURONATE ISOMERASE	uxaC	5.3.1.12
cgb	Corynebacterium glutamicum ATCC 13032 (Bielefeld)	cgb00040	Pentose and glucuronate interconversions	cg3154	UDP-GLUCOSE 6-DEHYDROGENASE	udgA2	1.1.1.22
cgb	Corynebacterium glutamicum ATCC 13032 (Bielefeld)	cgb00040	Pentose and glucuronate interconversions	cg0435	UDP-GLUCOSE 6-DEHYDROGENASE	udgA1	1.1.1.22
cgb	Corynebacterium glutamicum ATCC 13032 (Bielefeld)	cgb00040	Pentose and glucuronate interconversions	cg0442	PUTATIVE UTP-GLUCOSE-1-PHOSPHATE URIDYLYLTRANSFERA	galU2	2.7.7.9
cgb	Corynebacterium glutamicum ATCC 13032 (Bielefeld)	cgb00040	Pentose and glucuronate interconversions	cg1004	UTP-GLUCOSE-1-PHOSPHATE URIDYLYLTRANSFERASE	galU1	2.7.7.9
cgb	Corynebacterium glutamicum ATCC 13032 (Bielefeld)	cgb00040	Pentose and glucuronate interconversions	cg1801	RIBULOSE-5-PHOSPHATE-3-EPIMERASE	rpe	5.1.3.1
cgb	Corynebacterium glutamicum ATCC 13032 (Bielefeld)	cgb00040	Pentose and glucuronate interconversions	cg0147	XYLULOSE KINASE	xylB	2.7.1.17
cgb	Corynebacterium glutamicum ATCC 13032 (Bielefeld)	cgb00040	Pentose and glucuronate interconversions	cg0535	PROBABLE KETOGLUTARATE SEMIALDEHYDE DEHYDROGENASE		1.2.1.26
cgb	Corynebacterium glutamicum ATCC 13032 (Bielefeld)	cgb00051	Fructose and mannose metabolism	cg0856	MANNOSE-6-PHOSPHATE ISOMERASE	manA	5.3.1.8
cgb	Corynebacterium glutamicum ATCC 13032 (Bielefeld)	cgb00051	Fructose and mannose metabolism	cg0854	PHOSPHOMANNOMUTASE	pmmA	5.4.2.8
cgb	Corynebacterium glutamicum ATCC 13032 (Bielefeld)	cgb00051	Fructose and mannose metabolism	cg0788	PHOSPHOGLUCOMUTASE/PHOSPHOMANNOMUTASE	pmmB	5.4.2.8
cgb	Corynebacterium glutamicum ATCC 13032 (Bielefeld)	cgb00051	Fructose and mannose metabolism	cg0849	GDP-MANNOSE PYROPHOSPHORYLASE	rmlA2	2.7.7.13
cgb	Corynebacterium glutamicum ATCC 13032 (Bielefeld)	cgb00051	Fructose and mannose metabolism	cg1409	6-PHOSPHOFRUCTOKINASE	pfkA	2.7.1.11
cgb	Corynebacterium glutamicum ATCC 13032 (Bielefeld)	cgb00051	Fructose and mannose metabolism	cg1409	6-PHOSPHOFRUCTOKINASE	pfkA	2.7.1.90
cgb	Corynebacterium glutamicum ATCC 13032 (Bielefeld)	cgb00051	Fructose and mannose metabolism	cg1157	GLPX-LIKE PROTEIN	glpX	3.1.3.11
cgb	Corynebacterium glutamicum ATCC 13032 (Bielefeld)	cgb00051	Fructose and mannose metabolism	cg2119	1-PHOSPHOFRUCTOKINASE PROTEIN	pfkB	2.7.1.56
cgb	Corynebacterium glutamicum ATCC 13032 (Bielefeld)	cgb00051	Fructose and mannose metabolism	cg2116	PUTATIVE PHOSPHOFRUCTOKINASE		2.7.1.56
cgb	Corynebacterium glutamicum ATCC 13032 (Bielefeld)	cgb00051	Fructose and mannose metabolism	cg0143	MANNITOL 2-DEHYDROGENASE	mtlD	1.1.1.67
cgb	Corynebacterium glutamicum ATCC 13032 (Bielefeld)	cgb00051	Fructose and mannose metabolism	cg3068	fructose-bisphosphate aldolase	fda	4.1.2.13
cgb	Corynebacterium glutamicum ATCC 13032 (Bielefeld)	cgb00051	Fructose and mannose metabolism	cg1789	TRIOSEPHOSPHATE ISOMERASE	tpi	5.3.1.1
cgb	Corynebacterium glutamicum ATCC 13032 (Bielefeld)	cgb00051	Fructose and mannose metabolism	cg2658	POSSIBLE PHOSPHOPENTOSE ISOMERASE	rpi	5.3.1.6
cgb	Corynebacterium glutamicum ATCC 13032 (Bielefeld)	cgb00051	Fructose and mannose metabolism	cg2120	SUGAR SPECIFIC PTS SYSTEM, FRUCTOSE/MANNITOL-SPECIFIC TRANSPORT PROTEIN	ptsF	2.7.1.202
cgb	Corynebacterium glutamicum ATCC 13032 (Bielefeld)	cgb00052	Galactose metabolism	cg2452	galactokinase		2.7.1.6
cgb	Corynebacterium glutamicum ATCC 13032 (Bielefeld)	cgb00052	Galactose metabolism	cg2104	UDP-GLUCOSE 4-EPIMERASE	galE	5.1.3.2
cgb	Corynebacterium glutamicum ATCC 13032 (Bielefeld)	cgb00052	Galactose metabolism	cg0391	PUTATIVE DTDP-GLUCOSE 4,6-DEHYDRATASE	rmlB2	5.1.3.2
cgb	Corynebacterium glutamicum ATCC 13032 (Bielefeld)	cgb00052	Galactose metabolism	cg0442	PUTATIVE UTP-GLUCOSE-1-PHOSPHATE URIDYLYLTRANSFERA	galU2	2.7.7.9
cgb	Corynebacterium glutamicum ATCC 13032 (Bielefeld)	cgb00052	Galactose metabolism	cg1004	UTP-GLUCOSE-1-PHOSPHATE URIDYLYLTRANSFERASE	galU1	2.7.7.9
cgb	Corynebacterium glutamicum ATCC 13032 (Bielefeld)	cgb00052	Galactose metabolism	cg2800	PHOSPHOGLUCOMUTASE	pgm	5.4.2.2
cgb	Corynebacterium glutamicum ATCC 13032 (Bielefeld)	cgb00052	Galactose metabolism	cg2399	GLUCOKINASE, TRANSCRIPTIONAL REGULATOR	glk	2.7.1.2
cgb	Corynebacterium glutamicum ATCC 13032 (Bielefeld)	cgb00052	Galactose metabolism	cg2932	Transcriptional regulator ROK family, putative sugar kinase		2.7.1.2
cgb	Corynebacterium glutamicum ATCC 13032 (Bielefeld)	cgb00052	Galactose metabolism	cg3196	UDP-GALACTOPYRANOSE MUTASE	glf	5.4.99.9
cgb	Corynebacterium glutamicum ATCC 13032 (Bielefeld)	cgb00052	Galactose metabolism	cg1409	6-PHOSPHOFRUCTOKINASE	pfkA	2.7.1.11
cgb	Corynebacterium glutamicum ATCC 13032 (Bielefeld)	cgb00052	Galactose metabolism	cg1409	6-PHOSPHOFRUCTOKINASE	pfkA	2.7.1.90
cgb	Corynebacterium glutamicum ATCC 13032 (Bielefeld)	cgb00052	Galactose metabolism	cg2927	PUTATIVE SUCROSE-6-PHOSPHATE HYDROLASE	scrB	3.2.1.26
cgb	Corynebacterium glutamicum ATCC 13032 (Bielefeld)	cgb00052	Galactose metabolism	cg1267	Beta-fructosidase (levanase/invertase)		3.2.1.26
cgb	Corynebacterium glutamicum ATCC 13032 (Bielefeld)	cgb00053	Ascorbate and aldarate metabolism	cg3154	UDP-GLUCOSE 6-DEHYDROGENASE	udgA2	1.1.1.22
cgb	Corynebacterium glutamicum ATCC 13032 (Bielefeld)	cgb00053	Ascorbate and aldarate metabolism	cg0435	UDP-GLUCOSE 6-DEHYDROGENASE	udgA1	1.1.1.22
cgb	Corynebacterium glutamicum ATCC 13032 (Bielefeld)	cgb00053	Ascorbate and aldarate metabolism	cg3366	putative ribitol-specific enzyme II of PTS system	rmpA	2.7.1.194
cgb	Corynebacterium glutamicum ATCC 13032 (Bielefeld)	cgb00053	Ascorbate and aldarate metabolism	cg2953	BENZALDEHYDE DEHYDROGENASE	xylC	1.2.1.3
cgb	Corynebacterium glutamicum ATCC 13032 (Bielefeld)	cgb00053	Ascorbate and aldarate metabolism	cg0637	PUTATIVE BETAINE ALDEHYDE DEHYDROGENASE (BADH) OXIDOREDUCTASE	betB	1.2.1.3
cgb	Corynebacterium glutamicum ATCC 13032 (Bielefeld)	cgb00053	Ascorbate and aldarate metabolism	cg0535	PROBABLE KETOGLUTARATE SEMIALDEHYDE DEHYDROGENASE		1.2.1.26
cgb	Corynebacterium glutamicum ATCC 13032 (Bielefeld)	cgb00053	Ascorbate and aldarate metabolism	cg0536	PUTATIVE 5-DEHYDRO-4-DEOXYGLUCARATE DEHYDRATASE		4.2.1.41
cgb	Corynebacterium glutamicum ATCC 13032 (Bielefeld)	cgb00061	Fatty acid biosynthesis	cg0802	BIOTIN CARBOXYLASE AND BIOTIN CARBOXYL CARRIER PROTEIN	accBC	6.4.1.2
cgb	Corynebacterium glutamicum ATCC 13032 (Bielefeld)	cgb00061	Fatty acid biosynthesis	cg0802	BIOTIN CARBOXYLASE AND BIOTIN CARBOXYL CARRIER PROTEIN	accBC	6.4.1.3
cgb	Corynebacterium glutamicum ATCC 13032 (Bielefeld)	cgb00061	Fatty acid biosynthesis	cg0802	BIOTIN CARBOXYLASE AND BIOTIN CARBOXYL CARRIER PROTEIN	accBC	6.3.4.14
cgb	Corynebacterium glutamicum ATCC 13032 (Bielefeld)	cgb00061	Fatty acid biosynthesis	cg2743	FATTY ACID SYNTHASE	fas-IA	2.3.1.-
cgb	Corynebacterium glutamicum ATCC 13032 (Bielefeld)	cgb00061	Fatty acid biosynthesis	cg0957	FATTY ACID SYNTHASE	fas-IB	2.3.1.-
cgb	Corynebacterium glutamicum ATCC 13032 (Bielefeld)	cgb00061	Fatty acid biosynthesis	cg0825	short chain dehydrogenase, N-terminal fragment		1.1.1.100
cgb	Corynebacterium glutamicum ATCC 13032 (Bielefeld)	cgb00061	Fatty acid biosynthesis	cg2521	LONG-CHAIN FATTY ACID COA LIGASE	fadD15	6.2.1.3
cgb	Corynebacterium glutamicum ATCC 13032 (Bielefeld)	cgb00061	Fatty acid biosynthesis	cg0480	LONG-CHAIN-FATTY-ACID-COA LIGASE	fadD5	6.2.1.3
cgb	Corynebacterium glutamicum ATCC 13032 (Bielefeld)	cgb00071	Fatty acid degradation	cg2625	PUTATIVE ACETYL-COA:ACETYLTRANSFERASE	pcaF	2.3.1.9
cgb	Corynebacterium glutamicum ATCC 13032 (Bielefeld)	cgb00071	Fatty acid degradation	cg0346	GLUTARYL-COA DEHYDROGENASE	fadE	1.3.8.6
cgb	Corynebacterium glutamicum ATCC 13032 (Bielefeld)	cgb00071	Fatty acid degradation	cg2521	LONG-CHAIN FATTY ACID COA LIGASE	fadD15	6.2.1.3
cgb	Corynebacterium glutamicum ATCC 13032 (Bielefeld)	cgb00071	Fatty acid degradation	cg0480	LONG-CHAIN-FATTY-ACID-COA LIGASE	fadD5	6.2.1.3
cgb	Corynebacterium glutamicum ATCC 13032 (Bielefeld)	cgb00071	Fatty acid degradation	cg0639	FERREDOXIN REDUCTASE		1.18.1.3
cgb	Corynebacterium glutamicum ATCC 13032 (Bielefeld)	cgb00071	Fatty acid degradation	cg2999	PUTATIVE FERREDOXIN REDUCTASE		1.18.1.3
cgb	Corynebacterium glutamicum ATCC 13032 (Bielefeld)	cgb00071	Fatty acid degradation	cg3107	Zn-dependent alcohol dehydrogenase	adhA	1.1.1.1
cgb	Corynebacterium glutamicum ATCC 13032 (Bielefeld)	cgb00071	Fatty acid degradation	cg0273	PROBABLE ALCOHOL DEHYDROGENASE		1.1.1.1
cgb	Corynebacterium glutamicum ATCC 13032 (Bielefeld)	cgb00071	Fatty acid degradation	cg2953	BENZALDEHYDE DEHYDROGENASE	xylC	1.2.1.3
cgb	Corynebacterium glutamicum ATCC 13032 (Bielefeld)	cgb00071	Fatty acid degradation	cg0637	PUTATIVE BETAINE ALDEHYDE DEHYDROGENASE (BADH) OXIDOREDUCTASE	betB	1.2.1.3
cgb	Corynebacterium glutamicum ATCC 13032 (Bielefeld)	cgb00072	Synthesis and degradation of ketone bodies	cg2623	PROBABLE FESUCCINYL-COA:3-KETOACID-COENZYME A TRANSFERASE SUBUNIT	scoA	2.8.3.5
cgb	Corynebacterium glutamicum ATCC 13032 (Bielefeld)	cgb00072	Synthesis and degradation of ketone bodies	cg2622	PROBABLE SUCCINYL-COA:3-KETOACID-COENZYME A TRANSFERASE SUBUNIT	scoB	2.8.3.5
cgb	Corynebacterium glutamicum ATCC 13032 (Bielefeld)	cgb00072	Synthesis and degradation of ketone bodies	cg2625	PUTATIVE ACETYL-COA:ACETYLTRANSFERASE	pcaF	2.3.1.9
cgb	Corynebacterium glutamicum ATCC 13032 (Bielefeld)	cgb00130	Ubiquinone and other terpenoid-quinone biosynthesis	cg0556	UBIQUINONE/MENAQUINONE BIOSYNTHESIS METHYLTRANSFER	ubiE	2.1.1.163
cgb	Corynebacterium glutamicum ATCC 13032 (Bielefeld)	cgb00130	Ubiquinone and other terpenoid-quinone biosynthesis	cg0556	UBIQUINONE/MENAQUINONE BIOSYNTHESIS METHYLTRANSFER	ubiE	2.1.1.201
cgb	Corynebacterium glutamicum ATCC 13032 (Bielefeld)	cgb00130	Ubiquinone and other terpenoid-quinone biosynthesis	cg1462	ISOCHORISMATE SYNTHASE	entC	5.4.4.2
cgb	Corynebacterium glutamicum ATCC 13032 (Bielefeld)	cgb00130	Ubiquinone and other terpenoid-quinone biosynthesis	cg0552	2-OXOGLUTARATE DECARBOXYLASE	menD	2.2.1.9
cgb	Corynebacterium glutamicum ATCC 13032 (Bielefeld)	cgb00130	Ubiquinone and other terpenoid-quinone biosynthesis	cg0551	similar to o-succinylbenzoate-coa synthase	menC	4.2.1.113
cgb	Corynebacterium glutamicum ATCC 13032 (Bielefeld)	cgb00130	Ubiquinone and other terpenoid-quinone biosynthesis	cg0533	O-SUCCINYLBENZOIC ACID-COA LIGASE	menE	6.2.1.26
cgb	Corynebacterium glutamicum ATCC 13032 (Bielefeld)	cgb00130	Ubiquinone and other terpenoid-quinone biosynthesis	cg0548	DIHYDROXYNAPHTHONIC ACID SYNTHASE	menB	4.1.3.36
cgb	Corynebacterium glutamicum ATCC 13032 (Bielefeld)	cgb00130	Ubiquinone and other terpenoid-quinone biosynthesis	cg0531	1,4-DIHYDROXY-2-NAPHTHOATE OCTAPRENYLTRANSFERASE	menA	2.5.1.74
cgb	Corynebacterium glutamicum ATCC 13032 (Bielefeld)	cgb00130	Ubiquinone and other terpenoid-quinone biosynthesis	cg1553	Predicted nucleoside-diphosphate-sugar epimerase		1.6.5.2
cgb	Corynebacterium glutamicum ATCC 13032 (Bielefeld)	cgb00130	Ubiquinone and other terpenoid-quinone biosynthesis	cg0502	phosphate isomerase/epimerase		1.13.11.27
cgb	Corynebacterium glutamicum ATCC 13032 (Bielefeld)	cgb00190	Oxidative phosphorylation	cg1656	NADH DEHYDROGENASE	ndh	7.1.1.2
cgb	Corynebacterium glutamicum ATCC 13032 (Bielefeld)	cgb00190	Oxidative phosphorylation	cg0446	succinate dehydrogenase A	sdhA	1.3.5.1
cgb	Corynebacterium glutamicum ATCC 13032 (Bielefeld)	cgb00190	Oxidative phosphorylation	cg0446	succinate dehydrogenase A	sdhA	1.3.5.4
cgb	Corynebacterium glutamicum ATCC 13032 (Bielefeld)	cgb00190	Oxidative phosphorylation	cg0447	succinate dehydrogenase B	sdhB	1.3.5.1
cgb	Corynebacterium glutamicum ATCC 13032 (Bielefeld)	cgb00190	Oxidative phosphorylation	cg0447	succinate dehydrogenase B	sdhB	1.3.5.4
cgb	Corynebacterium glutamicum ATCC 13032 (Bielefeld)	cgb00190	Oxidative phosphorylation	cg1773	Polyprenyltransferase (cytochrome oxidase assembly factor)	ctaB	2.5.1.141
cgb	Corynebacterium glutamicum ATCC 13032 (Bielefeld)	cgb00190	Oxidative phosphorylation	cg2406	CYTOCHROME C OXIDASE SUBUNIT 3	ctaE	7.1.1.9
cgb	Corynebacterium glutamicum ATCC 13032 (Bielefeld)	cgb00190	Oxidative phosphorylation	cg2780	PROBABLE CYTOCHROME C OXIDASE POLYPEPTIDE SUBUNIT	ctaD	7.1.1.9
cgb	Corynebacterium glutamicum ATCC 13032 (Bielefeld)	cgb00190	Oxidative phosphorylation	cg2409	CYTOCHROME C OXIDASE CHAIN II	ctaC	7.1.1.9
cgb	Corynebacterium glutamicum ATCC 13032 (Bielefeld)	cgb00190	Oxidative phosphorylation	cg1769	Cytochrome oxidase assembly protein	ctaA	1.17.99.9
cgb	Corynebacterium glutamicum ATCC 13032 (Bielefeld)	cgb00190	Oxidative phosphorylation	cg1301	CYTOCHROME D UBIQUINOL OXIDASE SUBUNIT I	cydA	7.1.1.7
cgb	Corynebacterium glutamicum ATCC 13032 (Bielefeld)	cgb00190	Oxidative phosphorylation	cg1300	CYTOCHROME D TERMINAL OXIDASE POLYPEPTIDE SUBUNIT	cydB	7.1.1.7
cgb	Corynebacterium glutamicum ATCC 13032 (Bielefeld)	cgb00190	Oxidative phosphorylation	cg1366	PROBABLE ATP SYNTHASE ALPHA CHAIN PROTEIN	atpA	7.1.2.2
cgb	Corynebacterium glutamicum ATCC 13032 (Bielefeld)	cgb00190	Oxidative phosphorylation	cg1366	PROBABLE ATP SYNTHASE ALPHA CHAIN PROTEIN	atpA	7.2.2.1
cgb	Corynebacterium glutamicum ATCC 13032 (Bielefeld)	cgb00190	Oxidative phosphorylation	cg1368	ATP SYNTHASE ALPHA SUBUNIT	atpD	7.1.2.2
cgb	Corynebacterium glutamicum ATCC 13032 (Bielefeld)	cgb00190	Oxidative phosphorylation	cg1368	ATP SYNTHASE ALPHA SUBUNIT	atpD	7.2.2.1
cgb	Corynebacterium glutamicum ATCC 13032 (Bielefeld)	cgb00190	Oxidative phosphorylation	cg2988	INORGANIC PYROPHOSPHATASE	ppa	3.6.1.1
cgb	Corynebacterium glutamicum ATCC 13032 (Bielefeld)	cgb00190	Oxidative phosphorylation	cg1046	RNA POLYMERASE SIGMA FACTOR, PUTATIVE	pvdS1	2.7.4.1
cgb	Corynebacterium glutamicum ATCC 13032 (Bielefeld)	cgb00190	Oxidative phosphorylation	cg3007	RNA POLYMERASE SIGMA FACTOR, PUTATIVE	pvdS2	2.7.4.1
cgb	Corynebacterium glutamicum ATCC 13032 (Bielefeld)	cgb00220	Arginine biosynthesis	cg1584	ORNITHINE CARBAMOYLTRANSFERASE	argF	2.1.3.3
cgb	Corynebacterium glutamicum ATCC 13032 (Bielefeld)	cgb00220	Arginine biosynthesis	cg1586	ARGININOSUCCINATE SYNTHASE	argG	6.3.4.5
cgb	Corynebacterium glutamicum ATCC 13032 (Bielefeld)	cgb00220	Arginine biosynthesis	cg1588	ARGININOSUCCINATE LYASE	argH	4.3.2.1
cgb	Corynebacterium glutamicum ATCC 13032 (Bielefeld)	cgb00220	Arginine biosynthesis	cg0115	UREASE ALPHA SUBUNIT	ureC	3.5.1.5
cgb	Corynebacterium glutamicum ATCC 13032 (Bielefeld)	cgb00220	Arginine biosynthesis	cg0114	UREASE BETA SUBUNIT	ureB	3.5.1.5
cgb	Corynebacterium glutamicum ATCC 13032 (Bielefeld)	cgb00220	Arginine biosynthesis	cg0113	PROBABLE UREASE GAMMA SUBUNIT	ureA	3.5.1.5
cgb	Corynebacterium glutamicum ATCC 13032 (Bielefeld)	cgb00220	Arginine biosynthesis	cg2728	PUTATIVE GLUTAMINASE	glsK	3.5.1.2
cgb	Corynebacterium glutamicum ATCC 13032 (Bielefeld)	cgb00220	Arginine biosynthesis	cg2863	PHOSPHORIBOSYLFORMYL GLYCINAMIDINE SYNTHASE	purQ	6.3.5.3
cgb	Corynebacterium glutamicum ATCC 13032 (Bielefeld)	cgb00220	Arginine biosynthesis	cg2863	PHOSPHORIBOSYLFORMYL GLYCINAMIDINE SYNTHASE	purQ	3.5.1.2
cgb	Corynebacterium glutamicum ATCC 13032 (Bielefeld)	cgb00220	Arginine biosynthesis	cg2429	GLUTAMINE SYNTHETASE I	glnA	6.3.1.2
cgb	Corynebacterium glutamicum ATCC 13032 (Bielefeld)	cgb00220	Arginine biosynthesis	cg2447	GLUTAMINE SYNTHETASE 2	glnA2	6.3.1.2
cgb	Corynebacterium glutamicum ATCC 13032 (Bielefeld)	cgb00220	Arginine biosynthesis	cg2280	NADP-SPECIFIC GLUTAMATE DEHYDROGENASE	gdh	1.4.1.4
cgb	Corynebacterium glutamicum ATCC 13032 (Bielefeld)	cgb00220	Arginine biosynthesis	cg3149	Aminotransferases class-I		2.6.1.66
cgb	Corynebacterium glutamicum ATCC 13032 (Bielefeld)	cgb00220	Arginine biosynthesis	cg3149	Aminotransferases class-I		2.6.1.2
cgb	Corynebacterium glutamicum ATCC 13032 (Bielefeld)	cgb00220	Arginine biosynthesis	cg1581	GLUTAMATE N-ACETYLTRANSFERASE	argJ	2.3.1.35
cgb	Corynebacterium glutamicum ATCC 13032 (Bielefeld)	cgb00220	Arginine biosynthesis	cg1581	GLUTAMATE N-ACETYLTRANSFERASE	argJ	2.3.1.1
cgb	Corynebacterium glutamicum ATCC 13032 (Bielefeld)	cgb00220	Arginine biosynthesis	cg3035	acetyltransferase		2.3.1.1
cgb	Corynebacterium glutamicum ATCC 13032 (Bielefeld)	cgb00220	Arginine biosynthesis	cg1582	ACETYLGLUTAMATE KINASE	argB	2.7.2.8
cgb	Corynebacterium glutamicum ATCC 13032 (Bielefeld)	cgb00220	Arginine biosynthesis	cg1580	N-ACETYL-GAMMA-GLUTAMYL-PHOSPHATE REDUCTASE	argC	1.2.1.38
cgb	Corynebacterium glutamicum ATCC 13032 (Bielefeld)	cgb00220	Arginine biosynthesis	cg1583	ACETYLORNITHINE AMINOTRANSFERASE	argD	2.6.1.11
cgb	Corynebacterium glutamicum ATCC 13032 (Bielefeld)	cgb00220	Arginine biosynthesis	cg1583	ACETYLORNITHINE AMINOTRANSFERASE	argD	2.6.1.17
cgb	Corynebacterium glutamicum ATCC 13032 (Bielefeld)	cgb00230	Purine metabolism	cg2800	PHOSPHOGLUCOMUTASE	pgm	5.4.2.2
cgb	Corynebacterium glutamicum ATCC 13032 (Bielefeld)	cgb00230	Purine metabolism	cg1075	PHOSPHORIBOSYL PYROPHOSPHATE SYNTHASE ISOZYME 2 PR	prsA	2.7.6.1
cgb	Corynebacterium glutamicum ATCC 13032 (Bielefeld)	cgb00230	Purine metabolism	cg2857	AMIDOPHOSPHORIBOSYLTRANSFERASE	purF	2.4.2.14
cgb	Corynebacterium glutamicum ATCC 13032 (Bielefeld)	cgb00230	Purine metabolism	cg2878	PHOSPHORIBOSYLAMINE-GLYCINE LIGASE	purD	6.3.4.13
cgb	Corynebacterium glutamicum ATCC 13032 (Bielefeld)	cgb00230	Purine metabolism	cg0983	5'-PHOSPHORIBOSYLGLYCINAMIDE FORMYLTRANSFERASE	purN	2.1.2.2
cgb	Corynebacterium glutamicum ATCC 13032 (Bielefeld)	cgb00230	Purine metabolism	cg3054	PHOSPHORIBOSYLGLYCINAMIDE FORMYLTRANSFERASE	purT	2.1.2.2
cgb	Corynebacterium glutamicum ATCC 13032 (Bielefeld)	cgb00230	Purine metabolism	cg2862	PHOSPHORIBOSYLFORMYLGLYCINAMIDINE SYNTHASE	purL	6.3.5.3
cgb	Corynebacterium glutamicum ATCC 13032 (Bielefeld)	cgb00230	Purine metabolism	cg2865	PHOSPHORIBOSYLFORMYLGLYCINAMIDINE SYNTHASE COMPONENT	purS	6.3.5.3
cgb	Corynebacterium glutamicum ATCC 13032 (Bielefeld)	cgb00230	Purine metabolism	cg2863	PHOSPHORIBOSYLFORMYL GLYCINAMIDINE SYNTHASE	purQ	6.3.5.3
cgb	Corynebacterium glutamicum ATCC 13032 (Bielefeld)	cgb00230	Purine metabolism	cg2863	PHOSPHORIBOSYLFORMYL GLYCINAMIDINE SYNTHASE	purQ	3.5.1.2
cgb	Corynebacterium glutamicum ATCC 13032 (Bielefeld)	cgb00230	Purine metabolism	cg2856	PHOSPHORIBOSYL AMINOIMIDAZOLE SYNTHETASE	purM	6.3.3.1
cgb	Corynebacterium glutamicum ATCC 13032 (Bielefeld)	cgb00230	Purine metabolism	cg0816	PHOSPHORIBOSYLAMINOIMIDAZOLE CARBOXYLASE ATPASE SUBUNIT	purK	6.3.4.18
cgb	Corynebacterium glutamicum ATCC 13032 (Bielefeld)	cgb00230	Purine metabolism	cg0820	PHOSPHORIBOSYLAMINOIMIDAZOLE CARBOXYLASE CATALYTIC	purE	5.4.99.18
cgb	Corynebacterium glutamicum ATCC 13032 (Bielefeld)	cgb00230	Purine metabolism	cg2874	PHOSPHORIBOSYLAMINOIMIDAZOLE-SUCCINOCARBOXAMIDE SYNTHASE	purC	6.3.2.6
cgb	Corynebacterium glutamicum ATCC 13032 (Bielefeld)	cgb00230	Purine metabolism	cg2876	ADENYLOSUCCINATE LYASE	purB	4.3.2.2
cgb	Corynebacterium glutamicum ATCC 13032 (Bielefeld)	cgb00230	Purine metabolism	cg0984	5'-PHOSPHORIBOSYL-5-AMINOIMIDAZOLE-4-CARBOXYLASE	purH	2.1.2.3
cgb	Corynebacterium glutamicum ATCC 13032 (Bielefeld)	cgb00230	Purine metabolism	cg0984	5'-PHOSPHORIBOSYL-5-AMINOIMIDAZOLE-4-CARBOXYLASE	purH	3.5.4.10
cgb	Corynebacterium glutamicum ATCC 13032 (Bielefeld)	cgb00230	Purine metabolism	cg1862	ADENINE PHOSPHORIBOSYLTRANSFERASE	apt	2.4.2.7
cgb	Corynebacterium glutamicum ATCC 13032 (Bielefeld)	cgb00230	Purine metabolism	cg0397	PROBABLE 5'-NUCLEOTIDASE PRECURSOR		3.1.3.5
cgb	Corynebacterium glutamicum ATCC 13032 (Bielefeld)	cgb00230	Purine metabolism	cg0034	5'-NUCLEOTIDASE (putative pseudogene)		3.1.3.5
cgb	Corynebacterium glutamicum ATCC 13032 (Bielefeld)	cgb00230	Purine metabolism	cg0035	5'-NUCLEOTIDASE (putative pseudogene)		3.1.3.5
cgb	Corynebacterium glutamicum ATCC 13032 (Bielefeld)	cgb00230	Purine metabolism	cg3137	INOSINE-URIDINE PREFERRING NUCLEOSIDE HYDROLASE	iunH1	3.2.2.1
cgb	Corynebacterium glutamicum ATCC 13032 (Bielefeld)	cgb00230	Purine metabolism	cg1543	INOSINE-URIDINE PREFERRING NUCLEOSIDE HYDROLASE	iunH3	3.2.2.1
cgb	Corynebacterium glutamicum ATCC 13032 (Bielefeld)	cgb00230	Purine metabolism	cg2168	PUTATIVE NUCLEOSIDE HYDROLASE PROTEIN	iunH2	3.2.2.1
cgb	Corynebacterium glutamicum ATCC 13032 (Bielefeld)	cgb00230	Purine metabolism	cg2985	HYPOXANTHINE PHOSPHORIBOSYLTRANSFERASE	hpt	2.4.2.8
cgb	Corynebacterium glutamicum ATCC 13032 (Bielefeld)	cgb00230	Purine metabolism	cg2964	INOSITOL-MONOPHOSPHATE DEHYDROGENASE	guaB1	1.1.1.205
cgb	Corynebacterium glutamicum ATCC 13032 (Bielefeld)	cgb00230	Purine metabolism	cg0700	IMP dehydrogenase / GMP reductase C terminus	guaB3	1.1.1.205
cgb	Corynebacterium glutamicum ATCC 13032 (Bielefeld)	cgb00230	Purine metabolism	cg0699	INOSITOL-MONOPHOSPHATE DEHYDROGENASE	guaB2	1.1.1.205
cgb	Corynebacterium glutamicum ATCC 13032 (Bielefeld)	cgb00230	Purine metabolism	cg2603	NUCLEOSIDE DIPHOSPHATE KINASE	ndk	2.7.4.6
cgb	Corynebacterium glutamicum ATCC 13032 (Bielefeld)	cgb00230	Purine metabolism	cg2751	Xanthosine triphosphate pyrophosphatase		3.6.1.66
cgb	Corynebacterium glutamicum ATCC 13032 (Bielefeld)	cgb00230	Purine metabolism	cg1107	Predicted pyrophosphatase		3.6.1.66
cgb	Corynebacterium glutamicum ATCC 13032 (Bielefeld)	cgb00230	Purine metabolism	cg0703	PUTATIVE GMP SYNTHASE	guaA	6.3.5.2
cgb	Corynebacterium glutamicum ATCC 13032 (Bielefeld)	cgb00230	Purine metabolism	cg1739	Glutamine amidotransferase domain		6.3.5.2
cgb	Corynebacterium glutamicum ATCC 13032 (Bielefeld)	cgb00230	Purine metabolism	cg1810	PROBABLE GUANYLATE KINASE PROTEIN	gmk	2.7.4.8
cgb	Corynebacterium glutamicum ATCC 13032 (Bielefeld)	cgb00230	Purine metabolism	cg2291	PYRUVATE KINASE	pyk	2.7.1.40
cgb	Corynebacterium glutamicum ATCC 13032 (Bielefeld)	cgb00230	Purine metabolism	cg3218	PYRUVATE KINASE-LIKE PROTEIN		2.7.1.40
cgb	Corynebacterium glutamicum ATCC 13032 (Bielefeld)	cgb00230	Purine metabolism	cg2786	RIBONUCLEOSIDE-DIPHOSPHATE REDUCTASE ALPHA CHAIN	nrdE	1.17.4.1
cgb	Corynebacterium glutamicum ATCC 13032 (Bielefeld)	cgb00230	Purine metabolism	cg2781	RIBONUCLEOSIDE-DIPHOSPHATE REDUCTASE 2 BETA CHAIN	nrdF	1.17.4.1
cgb	Corynebacterium glutamicum ATCC 13032 (Bielefeld)	cgb00230	Purine metabolism	cg2494	DEOXYGUANOSINETRIPHOSPHATE TRIPHOSPHOHYDROLASE	dgt	3.1.5.1
cgb	Corynebacterium glutamicum ATCC 13032 (Bielefeld)	cgb00230	Purine metabolism	cg1861	PPGPP SYNTHETASE, PPGPP PYROPHOSPHORYLASE	rel	2.7.6.5
cgb	Corynebacterium glutamicum ATCC 13032 (Bielefeld)	cgb00230	Purine metabolism	cg1861	PPGPP SYNTHETASE, PPGPP PYROPHOSPHORYLASE	rel	3.1.7.2
cgb	Corynebacterium glutamicum ATCC 13032 (Bielefeld)	cgb00230	Purine metabolism	cg1115	EXOPOLYPHOSPHATASE	ppx2	3.6.1.11
cgb	Corynebacterium glutamicum ATCC 13032 (Bielefeld)	cgb00230	Purine metabolism	cg1115	EXOPOLYPHOSPHATASE	ppx2	3.6.1.40
cgb	Corynebacterium glutamicum ATCC 13032 (Bielefeld)	cgb00230	Purine metabolism	cg0488	EXOPOLYPHOSPHATASE	ppx1	3.6.1.11
cgb	Corynebacterium glutamicum ATCC 13032 (Bielefeld)	cgb00230	Purine metabolism	cg0488	EXOPOLYPHOSPHATASE	ppx1	3.6.1.40
cgb	Corynebacterium glutamicum ATCC 13032 (Bielefeld)	cgb00230	Purine metabolism	cg1330	SIMILAR TO GTP PYROPHOSPHOKINASE		2.7.6.5
cgb	Corynebacterium glutamicum ATCC 13032 (Bielefeld)	cgb00230	Purine metabolism	cg0375	putative ADENYLATE CYCLASE	cyaB	4.6.1.1
cgb	Corynebacterium glutamicum ATCC 13032 (Bielefeld)	cgb00230	Purine metabolism	cg3063	ADENYLOSUCCINATE SYNTHETASE	purA	6.3.4.4
cgb	Corynebacterium glutamicum ATCC 13032 (Bielefeld)	cgb00230	Purine metabolism	cg0124	AMP NUCLEOSIDASE	amn	3.2.2.4
cgb	Corynebacterium glutamicum ATCC 13032 (Bielefeld)	cgb00230	Purine metabolism	cg0648	ADENYLATE KINASE	adk	2.7.4.3
cgb	Corynebacterium glutamicum ATCC 13032 (Bielefeld)	cgb00230	Purine metabolism	cg1879	HIT family hydrolase		2.7.7.53
cgb	Corynebacterium glutamicum ATCC 13032 (Bielefeld)	cgb00230	Purine metabolism	cg3114	Sulfate Adenyltransferase Subunit 1	cysN	2.7.7.4
cgb	Corynebacterium glutamicum ATCC 13032 (Bielefeld)	cgb00230	Purine metabolism	cg3115	Sulfate Adenylyltransferase Subunit 2	cysD	2.7.7.4
cgb	Corynebacterium glutamicum ATCC 13032 (Bielefeld)	cgb00230	Purine metabolism	cg0115	UREASE ALPHA SUBUNIT	ureC	3.5.1.5
cgb	Corynebacterium glutamicum ATCC 13032 (Bielefeld)	cgb00230	Purine metabolism	cg0114	UREASE BETA SUBUNIT	ureB	3.5.1.5
cgb	Corynebacterium glutamicum ATCC 13032 (Bielefeld)	cgb00230	Purine metabolism	cg0113	PROBABLE UREASE GAMMA SUBUNIT	ureA	3.5.1.5
cgb	Corynebacterium glutamicum ATCC 13032 (Bielefeld)	cgb00240	Pyrimidine metabolism	cg1813	PUTATIVE CARBAMOYL-PHOSPHATE SYNTHASE SUBUNIT	carB	6.3.5.5
cgb	Corynebacterium glutamicum ATCC 13032 (Bielefeld)	cgb00240	Pyrimidine metabolism	cg1814	CARBAMOYL PHOSPHATE SYNTHASE SMALL SUBUNIT	carA	6.3.5.5
cgb	Corynebacterium glutamicum ATCC 13032 (Bielefeld)	cgb00240	Pyrimidine metabolism	cg1816	ASPARTATE CARBAMOYLTRANSFERASE CATALYTIC CHAIN	pyrB	2.1.3.2
cgb	Corynebacterium glutamicum ATCC 13032 (Bielefeld)	cgb00240	Pyrimidine metabolism	cg1815	PUTATIVE DIHYDROOROTASE	pyrC	3.5.2.3
cgb	Corynebacterium glutamicum ATCC 13032 (Bielefeld)	cgb00240	Pyrimidine metabolism	cg1713	DIHYDROOROTATE DEHYDROGENASE	pyrD	1.3.5.2
cgb	Corynebacterium glutamicum ATCC 13032 (Bielefeld)	cgb00240	Pyrimidine metabolism	cg3071	OROTATE PHOSPHORIBOSYLTRANSFERASE	pyrE	2.4.2.10
cgb	Corynebacterium glutamicum ATCC 13032 (Bielefeld)	cgb00240	Pyrimidine metabolism	cg1812	Orotidine-5'-phosphate decarboxylase	pyrF	4.1.1.23
cgb	Corynebacterium glutamicum ATCC 13032 (Bielefeld)	cgb00240	Pyrimidine metabolism	cg2218	UMP-KINASE	pyrH	2.7.4.22
cgb	Corynebacterium glutamicum ATCC 13032 (Bielefeld)	cgb00240	Pyrimidine metabolism	cg2603	NUCLEOSIDE DIPHOSPHATE KINASE	ndk	2.7.4.6
cgb	Corynebacterium glutamicum ATCC 13032 (Bielefeld)	cgb00240	Pyrimidine metabolism	cg1606	CTP SYNTHETASE	pyrG	6.3.4.2
cgb	Corynebacterium glutamicum ATCC 13032 (Bielefeld)	cgb00240	Pyrimidine metabolism	cg1616	CYTIDINE MONOPHOSPHATE (CMP) KINASE	cmk	2.7.4.25
cgb	Corynebacterium glutamicum ATCC 13032 (Bielefeld)	cgb00240	Pyrimidine metabolism	cg3155	DEOXYCYTIDINE TRIPHOSPHATE DEAMINASE	dcd	3.5.4.13
cgb	Corynebacterium glutamicum ATCC 13032 (Bielefeld)	cgb00240	Pyrimidine metabolism	cg0397	PROBABLE 5'-NUCLEOTIDASE PRECURSOR		3.1.3.5
cgb	Corynebacterium glutamicum ATCC 13032 (Bielefeld)	cgb00240	Pyrimidine metabolism	cg0034	5'-NUCLEOTIDASE (putative pseudogene)		3.1.3.5
cgb	Corynebacterium glutamicum ATCC 13032 (Bielefeld)	cgb00240	Pyrimidine metabolism	cg0035	5'-NUCLEOTIDASE (putative pseudogene)		3.1.3.5
cgb	Corynebacterium glutamicum ATCC 13032 (Bielefeld)	cgb00240	Pyrimidine metabolism	cg0786	PUTATIVE URACIL PHOSPHORIBOSYLTRANSFERASE	upp	2.4.2.9
cgb	Corynebacterium glutamicum ATCC 13032 (Bielefeld)	cgb00240	Pyrimidine metabolism	cg1817	Pyrimidine operon attenuation protein/uracil phosphoribosyltransferase	pyrR	2.4.2.9
cgb	Corynebacterium glutamicum ATCC 13032 (Bielefeld)	cgb00240	Pyrimidine metabolism	cg3344	Nitroreductase		1.1.1.-
cgb	Corynebacterium glutamicum ATCC 13032 (Bielefeld)	cgb00240	Pyrimidine metabolism	cg0104	CREATININE DEAMINASE	codA	3.5.4.1
cgb	Corynebacterium glutamicum ATCC 13032 (Bielefeld)	cgb00240	Pyrimidine metabolism	cg0104	CREATININE DEAMINASE	codA	3.5.4.21
cgb	Corynebacterium glutamicum ATCC 13032 (Bielefeld)	cgb00240	Pyrimidine metabolism	cg2786	RIBONUCLEOSIDE-DIPHOSPHATE REDUCTASE ALPHA CHAIN	nrdE	1.17.4.1
cgb	Corynebacterium glutamicum ATCC 13032 (Bielefeld)	cgb00240	Pyrimidine metabolism	cg2781	RIBONUCLEOSIDE-DIPHOSPHATE REDUCTASE 2 BETA CHAIN	nrdF	1.17.4.1
cgb	Corynebacterium glutamicum ATCC 13032 (Bielefeld)	cgb00240	Pyrimidine metabolism	cg2086	PROBABLE DEOXYURIDINE 5'-TRIPHOSPHATE NUCLEOTIDOHY	dut	3.6.1.23
cgb	Corynebacterium glutamicum ATCC 13032 (Bielefeld)	cgb00240	Pyrimidine metabolism	cg0966	PROBABLE THYMIDYLATE SYNTHASE	thyA	2.1.1.45
cgb	Corynebacterium glutamicum ATCC 13032 (Bielefeld)	cgb00240	Pyrimidine metabolism	cg2162	similar to thymidylate synthase complementing protein		2.1.1.148
cgb	Corynebacterium glutamicum ATCC 13032 (Bielefeld)	cgb00240	Pyrimidine metabolism	cg0861	THYMIDYLATE KINASE, PUTATIVE	tmk	2.7.4.9
cgb	Corynebacterium glutamicum ATCC 13032 (Bielefeld)	cgb00250	Alanine, aspartate and glutamate metabolism	cg2352	L-ASPARAGINASE	ansA	3.5.1.1
cgb	Corynebacterium glutamicum ATCC 13032 (Bielefeld)	cgb00250	Alanine, aspartate and glutamate metabolism	cg2410	glutamine-dependent amidotransferase involved in formation of cell wall and L-glutamate biosynthesis	ltsA	6.3.5.4
cgb	Corynebacterium glutamicum ATCC 13032 (Bielefeld)	cgb00250	Alanine, aspartate and glutamate metabolism	cg3149	Aminotransferases class-I		2.6.1.66
cgb	Corynebacterium glutamicum ATCC 13032 (Bielefeld)	cgb00250	Alanine, aspartate and glutamate metabolism	cg3149	Aminotransferases class-I		2.6.1.2
cgb	Corynebacterium glutamicum ATCC 13032 (Bielefeld)	cgb00250	Alanine, aspartate and glutamate metabolism	cg1697	ASPARTATE AMMONIA-LYASE (ASPARTASE)	aspA	4.3.1.1
cgb	Corynebacterium glutamicum ATCC 13032 (Bielefeld)	cgb00250	Alanine, aspartate and glutamate metabolism	cg1586	ARGININOSUCCINATE SYNTHASE	argG	6.3.4.5
cgb	Corynebacterium glutamicum ATCC 13032 (Bielefeld)	cgb00250	Alanine, aspartate and glutamate metabolism	cg1588	ARGININOSUCCINATE LYASE	argH	4.3.2.1
cgb	Corynebacterium glutamicum ATCC 13032 (Bielefeld)	cgb00250	Alanine, aspartate and glutamate metabolism	cg3063	ADENYLOSUCCINATE SYNTHETASE	purA	6.3.4.4
cgb	Corynebacterium glutamicum ATCC 13032 (Bielefeld)	cgb00250	Alanine, aspartate and glutamate metabolism	cg2876	ADENYLOSUCCINATE LYASE	purB	4.3.2.2
cgb	Corynebacterium glutamicum ATCC 13032 (Bielefeld)	cgb00250	Alanine, aspartate and glutamate metabolism	cg1816	ASPARTATE CARBAMOYLTRANSFERASE CATALYTIC CHAIN	pyrB	2.1.3.2
cgb	Corynebacterium glutamicum ATCC 13032 (Bielefeld)	cgb00250	Alanine, aspartate and glutamate metabolism	cg0566	PROBABLE 4-AMINOBUTYRATE AMINOTRANSFERASE PROTEIN	gabT	2.6.1.19
cgb	Corynebacterium glutamicum ATCC 13032 (Bielefeld)	cgb00250	Alanine, aspartate and glutamate metabolism	cg0566	PROBABLE 4-AMINOBUTYRATE AMINOTRANSFERASE PROTEIN	gabT	2.6.1.22
cgb	Corynebacterium glutamicum ATCC 13032 (Bielefeld)	cgb00250	Alanine, aspartate and glutamate metabolism	cg0566	PROBABLE 4-AMINOBUTYRATE AMINOTRANSFERASE PROTEIN	gabT	2.6.1.48
cgb	Corynebacterium glutamicum ATCC 13032 (Bielefeld)	cgb00250	Alanine, aspartate and glutamate metabolism	cg0067	SUCCINATE-SEMIALDEHYDE DEHYDROGENASE (NADP+)	gabD3	1.2.1.16
cgb	Corynebacterium glutamicum ATCC 13032 (Bielefeld)	cgb00250	Alanine, aspartate and glutamate metabolism	cg0067	SUCCINATE-SEMIALDEHYDE DEHYDROGENASE (NADP+)	gabD3	1.2.1.79
cgb	Corynebacterium glutamicum ATCC 13032 (Bielefeld)	cgb00250	Alanine, aspartate and glutamate metabolism	cg0067	SUCCINATE-SEMIALDEHYDE DEHYDROGENASE (NADP+)	gabD3	1.2.1.20
cgb	Corynebacterium glutamicum ATCC 13032 (Bielefeld)	cgb00250	Alanine, aspartate and glutamate metabolism	cg0567	PUTATIVE SUCCINATE-SEMIALDEHYDE DEHYDROGENASE (NADP+)	gabD2	1.2.1.16
cgb	Corynebacterium glutamicum ATCC 13032 (Bielefeld)	cgb00250	Alanine, aspartate and glutamate metabolism	cg0567	PUTATIVE SUCCINATE-SEMIALDEHYDE DEHYDROGENASE (NADP+)	gabD2	1.2.1.79
cgb	Corynebacterium glutamicum ATCC 13032 (Bielefeld)	cgb00250	Alanine, aspartate and glutamate metabolism	cg0567	PUTATIVE SUCCINATE-SEMIALDEHYDE DEHYDROGENASE (NADP+)	gabD2	1.2.1.20
cgb	Corynebacterium glutamicum ATCC 13032 (Bielefeld)	cgb00250	Alanine, aspartate and glutamate metabolism	cg3004	PROBABLE SUCCINATE-SEMIALDEHYDE DEHYDROGENASE OXIDOREDUCTASE	gabD1	1.2.1.16
cgb	Corynebacterium glutamicum ATCC 13032 (Bielefeld)	cgb00250	Alanine, aspartate and glutamate metabolism	cg3004	PROBABLE SUCCINATE-SEMIALDEHYDE DEHYDROGENASE OXIDOREDUCTASE	gabD1	1.2.1.79
cgb	Corynebacterium glutamicum ATCC 13032 (Bielefeld)	cgb00250	Alanine, aspartate and glutamate metabolism	cg3004	PROBABLE SUCCINATE-SEMIALDEHYDE DEHYDROGENASE OXIDOREDUCTASE	gabD1	1.2.1.20
cgb	Corynebacterium glutamicum ATCC 13032 (Bielefeld)	cgb00250	Alanine, aspartate and glutamate metabolism	cg0229	GLUTAMINE 2-OXOGLUTARATE AMINOTRANSFERASE LARGE SU	gltB	1.4.1.13
cgb	Corynebacterium glutamicum ATCC 13032 (Bielefeld)	cgb00250	Alanine, aspartate and glutamate metabolism	cg0230	GLUTAMINE 2-OXOGLUTARATE AMINOTRANSFERASE	gltD	1.4.1.13
cgb	Corynebacterium glutamicum ATCC 13032 (Bielefeld)	cgb00250	Alanine, aspartate and glutamate metabolism	cg2280	NADP-SPECIFIC GLUTAMATE DEHYDROGENASE	gdh	1.4.1.4
cgb	Corynebacterium glutamicum ATCC 13032 (Bielefeld)	cgb00250	Alanine, aspartate and glutamate metabolism	cg0129	PROLINE DEHYDROGENASE/DELTA-1-PYRROLINE-5-CARBOXYLATE DEHYDROGENASE	putA	1.5.5.2
cgb	Corynebacterium glutamicum ATCC 13032 (Bielefeld)	cgb00250	Alanine, aspartate and glutamate metabolism	cg0129	PROLINE DEHYDROGENASE/DELTA-1-PYRROLINE-5-CARBOXYLATE DEHYDROGENASE	putA	1.2.1.88
cgb	Corynebacterium glutamicum ATCC 13032 (Bielefeld)	cgb00250	Alanine, aspartate and glutamate metabolism	cg2429	GLUTAMINE SYNTHETASE I	glnA	6.3.1.2
cgb	Corynebacterium glutamicum ATCC 13032 (Bielefeld)	cgb00250	Alanine, aspartate and glutamate metabolism	cg2447	GLUTAMINE SYNTHETASE 2	glnA2	6.3.1.2
cgb	Corynebacterium glutamicum ATCC 13032 (Bielefeld)	cgb00250	Alanine, aspartate and glutamate metabolism	cg1813	PUTATIVE CARBAMOYL-PHOSPHATE SYNTHASE SUBUNIT	carB	6.3.5.5
cgb	Corynebacterium glutamicum ATCC 13032 (Bielefeld)	cgb00250	Alanine, aspartate and glutamate metabolism	cg1814	CARBAMOYL PHOSPHATE SYNTHASE SMALL SUBUNIT	carA	6.3.5.5
cgb	Corynebacterium glutamicum ATCC 13032 (Bielefeld)	cgb00250	Alanine, aspartate and glutamate metabolism	cg2728	PUTATIVE GLUTAMINASE	glsK	3.5.1.2
cgb	Corynebacterium glutamicum ATCC 13032 (Bielefeld)	cgb00250	Alanine, aspartate and glutamate metabolism	cg2863	PHOSPHORIBOSYLFORMYL GLYCINAMIDINE SYNTHASE	purQ	6.3.5.3
cgb	Corynebacterium glutamicum ATCC 13032 (Bielefeld)	cgb00250	Alanine, aspartate and glutamate metabolism	cg2863	PHOSPHORIBOSYLFORMYL GLYCINAMIDINE SYNTHASE	purQ	3.5.1.2
cgb	Corynebacterium glutamicum ATCC 13032 (Bielefeld)	cgb00250	Alanine, aspartate and glutamate metabolism	cg2492	PROBABLE GLUCOSAMINE--FRUCTOSE-6-PHOSPHATE AMINOTRANSFERASE	glmS	2.6.1.16
cgb	Corynebacterium glutamicum ATCC 13032 (Bielefeld)	cgb00250	Alanine, aspartate and glutamate metabolism	cg2857	AMIDOPHOSPHORIBOSYLTRANSFERASE	purF	2.4.2.14
cgb	Corynebacterium glutamicum ATCC 13032 (Bielefeld)	cgb00260	Glycine, serine and threonine metabolism	cg0306	ASPARTOKINASE LYSC ALPHA and beta SUBUNITs	lysC	2.7.2.4
cgb	Corynebacterium glutamicum ATCC 13032 (Bielefeld)	cgb00260	Glycine, serine and threonine metabolism	cg0307	ASPARTATE-SEMIALDEHYDE DEHYDROGENASE	asd	1.2.1.11
cgb	Corynebacterium glutamicum ATCC 13032 (Bielefeld)	cgb00260	Glycine, serine and threonine metabolism	cg1337	Homoserine Dehydrogenase	hom	1.1.1.3
cgb	Corynebacterium glutamicum ATCC 13032 (Bielefeld)	cgb00260	Glycine, serine and threonine metabolism	cg1338	Homoserine Kinase	thrB	2.7.1.39
cgb	Corynebacterium glutamicum ATCC 13032 (Bielefeld)	cgb00260	Glycine, serine and threonine metabolism	cg2437	THREONINE SYNTHASE	thrC	4.2.3.1
cgb	Corynebacterium glutamicum ATCC 13032 (Bielefeld)	cgb00260	Glycine, serine and threonine metabolism	cg1133	Serine Hydroxymethyltransferase	glyA	2.1.2.1
cgb	Corynebacterium glutamicum ATCC 13032 (Bielefeld)	cgb00260	Glycine, serine and threonine metabolism	cg2282	PUTATIVE GLYCERATE KINASE	glxK	2.7.1.165
cgb	Corynebacterium glutamicum ATCC 13032 (Bielefeld)	cgb00260	Glycine, serine and threonine metabolism	cg0482	PHOSPHOGLYCEROMUTASE 1	gpmA	5.4.2.11
cgb	Corynebacterium glutamicum ATCC 13032 (Bielefeld)	cgb00260	Glycine, serine and threonine metabolism	cg1451	Phosphoglycerate Dehydrogenase	serA	1.1.1.95
cgb	Corynebacterium glutamicum ATCC 13032 (Bielefeld)	cgb00260	Glycine, serine and threonine metabolism	cg1451	Phosphoglycerate Dehydrogenase	serA	1.1.1.399
cgb	Corynebacterium glutamicum ATCC 13032 (Bielefeld)	cgb00260	Glycine, serine and threonine metabolism	cg0948	Phosphoserine Transaminase	serC	2.6.1.52
cgb	Corynebacterium glutamicum ATCC 13032 (Bielefeld)	cgb00260	Glycine, serine and threonine metabolism	cg2779	Phosphoserine Phosphatase	serB	3.1.3.3
cgb	Corynebacterium glutamicum ATCC 13032 (Bielefeld)	cgb00260	Glycine, serine and threonine metabolism	cg0441	DIHYDROLIPOAMIDE DEHYDROGENASE	lpd	1.8.1.4
cgb	Corynebacterium glutamicum ATCC 13032 (Bielefeld)	cgb00260	Glycine, serine and threonine metabolism	cg1852	PROBABLE L-SERINE DEHYDRATASE (L-SERINE DEAMINASE)	sdaA	4.3.1.17
cgb	Corynebacterium glutamicum ATCC 13032 (Bielefeld)	cgb00260	Glycine, serine and threonine metabolism	cg2334	THREONINE DEHYDRATASE	ilvA	4.3.1.19
cgb	Corynebacterium glutamicum ATCC 13032 (Bielefeld)	cgb00260	Glycine, serine and threonine metabolism	cg1116	THREONINE DEHYDRATASE	tdcB	4.3.1.19
cgb	Corynebacterium glutamicum ATCC 13032 (Bielefeld)	cgb00260	Glycine, serine and threonine metabolism	cg3364	TRYPTOPHAN SYNTHASE ALPHA CHAIN	trpA	4.2.1.20
cgb	Corynebacterium glutamicum ATCC 13032 (Bielefeld)	cgb00260	Glycine, serine and threonine metabolism	cg3363	TRYPTOPHAN SYNTHASE BETA CHAIN	trpB	4.2.1.20
cgb	Corynebacterium glutamicum ATCC 13032 (Bielefeld)	cgb00261	Monobactam biosynthesis	cg3114	Sulfate Adenyltransferase Subunit 1	cysN	2.7.7.4
cgb	Corynebacterium glutamicum ATCC 13032 (Bielefeld)	cgb00261	Monobactam biosynthesis	cg3115	Sulfate Adenylyltransferase Subunit 2	cysD	2.7.7.4
cgb	Corynebacterium glutamicum ATCC 13032 (Bielefeld)	cgb00261	Monobactam biosynthesis	cg0306	ASPARTOKINASE LYSC ALPHA and beta SUBUNITs	lysC	2.7.2.4
cgb	Corynebacterium glutamicum ATCC 13032 (Bielefeld)	cgb00261	Monobactam biosynthesis	cg0307	ASPARTATE-SEMIALDEHYDE DEHYDROGENASE	asd	1.2.1.11
cgb	Corynebacterium glutamicum ATCC 13032 (Bielefeld)	cgb00261	Monobactam biosynthesis	cg2161	DIHYDRODIPICOLINATE SYNTHASE	dapA	4.3.3.7
cgb	Corynebacterium glutamicum ATCC 13032 (Bielefeld)	cgb00261	Monobactam biosynthesis	cg2931	N-ACETYLNEURAMINATE LYASE (ALDOLASE)	nanA	4.3.3.7
cgb	Corynebacterium glutamicum ATCC 13032 (Bielefeld)	cgb00261	Monobactam biosynthesis	cg2163	DIHYDRODIPICOLINATE REDUCTASE	dapB	1.17.1.8
cgb	Corynebacterium glutamicum ATCC 13032 (Bielefeld)	cgb00270	Cysteine and methionine metabolism	cg2834	Serine O-Acetyltransferase	cysE	2.3.1.30
cgb	Corynebacterium glutamicum ATCC 13032 (Bielefeld)	cgb00270	Cysteine and methionine metabolism	cg2833	O-Acetylserine (Thiol)-Lyase	cysK	2.5.1.47
cgb	Corynebacterium glutamicum ATCC 13032 (Bielefeld)	cgb00270	Cysteine and methionine metabolism	cg2536	Cystathionine beta-Lyase	aecD	4.4.1.13
cgb	Corynebacterium glutamicum ATCC 13032 (Bielefeld)	cgb00270	Cysteine and methionine metabolism	cg1701	Homocysteine Methyltransferase	metH	2.1.1.13
cgb	Corynebacterium glutamicum ATCC 13032 (Bielefeld)	cgb00270	Cysteine and methionine metabolism	cg1290	Homocysteine methyltransferase	metE	2.1.1.14
cgb	Corynebacterium glutamicum ATCC 13032 (Bielefeld)	cgb00270	Cysteine and methionine metabolism	cg2337	similar to methionine synthase II (cobalamin-independent)		2.1.1.14
cgb	Corynebacterium glutamicum ATCC 13032 (Bielefeld)	cgb00270	Cysteine and methionine metabolism	cg1806	S-Adenosylmethionine Synthetase	metK	2.5.1.6
cgb	Corynebacterium glutamicum ATCC 13032 (Bielefeld)	cgb00270	Cysteine and methionine metabolism	cg2990	PUTATIVE SPERMIDINE SYNTHASE TRANSMEMBRANE PROTEIN	speE	2.5.1.16
cgb	Corynebacterium glutamicum ATCC 13032 (Bielefeld)	cgb00270	Cysteine and methionine metabolism	cg3102	secreted nucleoside phosphorylase		3.2.2.9
cgb	Corynebacterium glutamicum ATCC 13032 (Bielefeld)	cgb00270	Cysteine and methionine metabolism	cg1996	MODIFICATION METHYLASE	cglIM	2.1.1.37
cgb	Corynebacterium glutamicum ATCC 13032 (Bielefeld)	cgb00270	Cysteine and methionine metabolism	cg0860	Adenosylhomocysteinase	sahH	3.3.1.1
cgb	Corynebacterium glutamicum ATCC 13032 (Bielefeld)	cgb00270	Cysteine and methionine metabolism	cg0306	ASPARTOKINASE LYSC ALPHA and beta SUBUNITs	lysC	2.7.2.4
cgb	Corynebacterium glutamicum ATCC 13032 (Bielefeld)	cgb00270	Cysteine and methionine metabolism	cg0307	ASPARTATE-SEMIALDEHYDE DEHYDROGENASE	asd	1.2.1.11
cgb	Corynebacterium glutamicum ATCC 13032 (Bielefeld)	cgb00270	Cysteine and methionine metabolism	cg1337	Homoserine Dehydrogenase	hom	1.1.1.3
cgb	Corynebacterium glutamicum ATCC 13032 (Bielefeld)	cgb00270	Cysteine and methionine metabolism	cg0754	Homoserine O-Acetyltransferase	metX	2.3.1.31
cgb	Corynebacterium glutamicum ATCC 13032 (Bielefeld)	cgb00270	Cysteine and methionine metabolism	cg0754	Homoserine O-Acetyltransferase	metX	2.3.1.46
cgb	Corynebacterium glutamicum ATCC 13032 (Bielefeld)	cgb00270	Cysteine and methionine metabolism	cg0961	alpha/beta hydrolase fold		2.3.1.31
cgb	Corynebacterium glutamicum ATCC 13032 (Bielefeld)	cgb00270	Cysteine and methionine metabolism	cg0961	alpha/beta hydrolase fold		2.3.1.46
cgb	Corynebacterium glutamicum ATCC 13032 (Bielefeld)	cgb00270	Cysteine and methionine metabolism	cg2687	Cystathionine gamma-Synthase	metB	2.5.1.48
cgb	Corynebacterium glutamicum ATCC 13032 (Bielefeld)	cgb00270	Cysteine and methionine metabolism	cg3086	putative L,L-Cystathionine gamma-Lyase		2.5.1.48
cgb	Corynebacterium glutamicum ATCC 13032 (Bielefeld)	cgb00270	Cysteine and methionine metabolism	cg0755	O-Acetylhomoserine (Thiol)-Lyase	metY	2.5.1.49
cgb	Corynebacterium glutamicum ATCC 13032 (Bielefeld)	cgb00270	Cysteine and methionine metabolism	cg2418	BRANCHED-CHAIN AMINO ACID AMINOTRANSFERASE	ilvE	2.6.1.42
cgb	Corynebacterium glutamicum ATCC 13032 (Bielefeld)	cgb00270	Cysteine and methionine metabolism	cg1613	Rhodanese-related sulfurtransferase	sseA2	2.8.1.1
cgb	Corynebacterium glutamicum ATCC 13032 (Bielefeld)	cgb00270	Cysteine and methionine metabolism	cg1613	Rhodanese-related sulfurtransferase	sseA2	2.8.1.2
cgb	Corynebacterium glutamicum ATCC 13032 (Bielefeld)	cgb00270	Cysteine and methionine metabolism	cg3073	PROBABLE THIOSULFATE SULFURTRANSFERASE PROTEIN	sseA1	2.8.1.1
cgb	Corynebacterium glutamicum ATCC 13032 (Bielefeld)	cgb00270	Cysteine and methionine metabolism	cg3073	PROBABLE THIOSULFATE SULFURTRANSFERASE PROTEIN	sseA1	2.8.1.2
cgb	Corynebacterium glutamicum ATCC 13032 (Bielefeld)	cgb00270	Cysteine and methionine metabolism	cg0803	THIOSULFATE SULFURTRANSFERASE	thtR	2.8.1.1
cgb	Corynebacterium glutamicum ATCC 13032 (Bielefeld)	cgb00270	Cysteine and methionine metabolism	cg0803	THIOSULFATE SULFURTRANSFERASE	thtR	2.8.1.2
cgb	Corynebacterium glutamicum ATCC 13032 (Bielefeld)	cgb00270	Cysteine and methionine metabolism	cg3219	L-LACTATE DEHYDROGENASE	ldh	1.1.1.27
cgb	Corynebacterium glutamicum ATCC 13032 (Bielefeld)	cgb00270	Cysteine and methionine metabolism	cg2613	MALATE DEHYDROGENASE OXIDOREDUCTASE PROTEIN	mdh	1.1.1.37
cgb	Corynebacterium glutamicum ATCC 13032 (Bielefeld)	cgb00270	Cysteine and methionine metabolism	cg1852	PROBABLE L-SERINE DEHYDRATASE (L-SERINE DEAMINASE)	sdaA	4.3.1.17
cgb	Corynebacterium glutamicum ATCC 13032 (Bielefeld)	cgb00270	Cysteine and methionine metabolism	cg1451	Phosphoglycerate Dehydrogenase	serA	1.1.1.95
cgb	Corynebacterium glutamicum ATCC 13032 (Bielefeld)	cgb00270	Cysteine and methionine metabolism	cg1451	Phosphoglycerate Dehydrogenase	serA	1.1.1.399
cgb	Corynebacterium glutamicum ATCC 13032 (Bielefeld)	cgb00270	Cysteine and methionine metabolism	cg0948	Phosphoserine Transaminase	serC	2.6.1.52
cgb	Corynebacterium glutamicum ATCC 13032 (Bielefeld)	cgb00280	Valine, leucine and isoleucine degradation	cg2418	BRANCHED-CHAIN AMINO ACID AMINOTRANSFERASE	ilvE	2.6.1.42
cgb	Corynebacterium glutamicum ATCC 13032 (Bielefeld)	cgb00280	Valine, leucine and isoleucine degradation	cg0441	DIHYDROLIPOAMIDE DEHYDROGENASE	lpd	1.8.1.4
cgb	Corynebacterium glutamicum ATCC 13032 (Bielefeld)	cgb00280	Valine, leucine and isoleucine degradation	cg0811	ACETYL/PROPIONYL COA CARBOXYLASE, BETA SUBUNIT	dtsR2	6.4.1.3
cgb	Corynebacterium glutamicum ATCC 13032 (Bielefeld)	cgb00280	Valine, leucine and isoleucine degradation	cg0811	ACETYL/PROPIONYL COA CARBOXYLASE, BETA SUBUNIT	dtsR2	2.1.3.15
cgb	Corynebacterium glutamicum ATCC 13032 (Bielefeld)	cgb00280	Valine, leucine and isoleucine degradation	cg0802	BIOTIN CARBOXYLASE AND BIOTIN CARBOXYL CARRIER PROTEIN	accBC	6.4.1.2
cgb	Corynebacterium glutamicum ATCC 13032 (Bielefeld)	cgb00280	Valine, leucine and isoleucine degradation	cg0802	BIOTIN CARBOXYLASE AND BIOTIN CARBOXYL CARRIER PROTEIN	accBC	6.4.1.3
cgb	Corynebacterium glutamicum ATCC 13032 (Bielefeld)	cgb00280	Valine, leucine and isoleucine degradation	cg0802	BIOTIN CARBOXYLASE AND BIOTIN CARBOXYL CARRIER PROTEIN	accBC	6.3.4.14
cgb	Corynebacterium glutamicum ATCC 13032 (Bielefeld)	cgb00280	Valine, leucine and isoleucine degradation	cg1373	Glyoxalase/Bleomycin resistance/Dioxygenase superfamily protein		5.1.99.1
cgb	Corynebacterium glutamicum ATCC 13032 (Bielefeld)	cgb00280	Valine, leucine and isoleucine degradation	cg1725	METHYLMALONYL-COA MUTASE LARGE SUBUNIT	mcmB	5.4.99.2
cgb	Corynebacterium glutamicum ATCC 13032 (Bielefeld)	cgb00280	Valine, leucine and isoleucine degradation	cg1726	METHYLMALONYL-COA MUTASE SMALL SUBUNIT	mcmA	5.4.99.2
cgb	Corynebacterium glutamicum ATCC 13032 (Bielefeld)	cgb00280	Valine, leucine and isoleucine degradation	cg0199	PROBABLE ALDEHYDE DEHYDROGENASE	msmA	1.2.1.18
cgb	Corynebacterium glutamicum ATCC 13032 (Bielefeld)	cgb00280	Valine, leucine and isoleucine degradation	cg0199	PROBABLE ALDEHYDE DEHYDROGENASE	msmA	1.2.1.27
cgb	Corynebacterium glutamicum ATCC 13032 (Bielefeld)	cgb00280	Valine, leucine and isoleucine degradation	cg0635	NAD-dependent aldehyde dehydrogenase		1.2.1.18
cgb	Corynebacterium glutamicum ATCC 13032 (Bielefeld)	cgb00280	Valine, leucine and isoleucine degradation	cg0635	NAD-dependent aldehyde dehydrogenase		1.2.1.27
cgb	Corynebacterium glutamicum ATCC 13032 (Bielefeld)	cgb00280	Valine, leucine and isoleucine degradation	cg2953	BENZALDEHYDE DEHYDROGENASE	xylC	1.2.1.3
cgb	Corynebacterium glutamicum ATCC 13032 (Bielefeld)	cgb00280	Valine, leucine and isoleucine degradation	cg0637	PUTATIVE BETAINE ALDEHYDE DEHYDROGENASE (BADH) OXIDOREDUCTASE	betB	1.2.1.3
cgb	Corynebacterium glutamicum ATCC 13032 (Bielefeld)	cgb00280	Valine, leucine and isoleucine degradation	cg0566	PROBABLE 4-AMINOBUTYRATE AMINOTRANSFERASE PROTEIN	gabT	2.6.1.19
cgb	Corynebacterium glutamicum ATCC 13032 (Bielefeld)	cgb00280	Valine, leucine and isoleucine degradation	cg0566	PROBABLE 4-AMINOBUTYRATE AMINOTRANSFERASE PROTEIN	gabT	2.6.1.22
cgb	Corynebacterium glutamicum ATCC 13032 (Bielefeld)	cgb00280	Valine, leucine and isoleucine degradation	cg0566	PROBABLE 4-AMINOBUTYRATE AMINOTRANSFERASE PROTEIN	gabT	2.6.1.48
cgb	Corynebacterium glutamicum ATCC 13032 (Bielefeld)	cgb00280	Valine, leucine and isoleucine degradation	cg2623	PROBABLE FESUCCINYL-COA:3-KETOACID-COENZYME A TRANSFERASE SUBUNIT	scoA	2.8.3.5
cgb	Corynebacterium glutamicum ATCC 13032 (Bielefeld)	cgb00280	Valine, leucine and isoleucine degradation	cg2622	PROBABLE SUCCINYL-COA:3-KETOACID-COENZYME A TRANSFERASE SUBUNIT	scoB	2.8.3.5
cgb	Corynebacterium glutamicum ATCC 13032 (Bielefeld)	cgb00280	Valine, leucine and isoleucine degradation	cg2625	PUTATIVE ACETYL-COA:ACETYLTRANSFERASE	pcaF	2.3.1.9
cgb	Corynebacterium glutamicum ATCC 13032 (Bielefeld)	cgb00290	Valine, leucine and isoleucine biosynthesis	cg2334	THREONINE DEHYDRATASE	ilvA	4.3.1.19
cgb	Corynebacterium glutamicum ATCC 13032 (Bielefeld)	cgb00290	Valine, leucine and isoleucine biosynthesis	cg1116	THREONINE DEHYDRATASE	tdcB	4.3.1.19
cgb	Corynebacterium glutamicum ATCC 13032 (Bielefeld)	cgb00290	Valine, leucine and isoleucine biosynthesis	cg1487	3-ISOPROPYLMALATE DEHYDRATASE LARGE SUBUNIT	leuC	4.2.1.33
cgb	Corynebacterium glutamicum ATCC 13032 (Bielefeld)	cgb00290	Valine, leucine and isoleucine biosynthesis	cg1487	3-ISOPROPYLMALATE DEHYDRATASE LARGE SUBUNIT	leuC	4.2.1.35
cgb	Corynebacterium glutamicum ATCC 13032 (Bielefeld)	cgb00290	Valine, leucine and isoleucine biosynthesis	cg1488	3-ISOPROPYLMALATE DEHYDRATASE (SMALL SUBUNIT)	leuD	4.2.1.33
cgb	Corynebacterium glutamicum ATCC 13032 (Bielefeld)	cgb00290	Valine, leucine and isoleucine biosynthesis	cg1488	3-ISOPROPYLMALATE DEHYDRATASE (SMALL SUBUNIT)	leuD	4.2.1.35
cgb	Corynebacterium glutamicum ATCC 13032 (Bielefeld)	cgb00290	Valine, leucine and isoleucine biosynthesis	cg1453	3-ISOPROPYLMALATE DEHYDROGENASE	leuB	1.1.1.85
cgb	Corynebacterium glutamicum ATCC 13032 (Bielefeld)	cgb00290	Valine, leucine and isoleucine biosynthesis	cg1435	ACETOLACTATE SYNTHASE	ilvB	2.2.1.6
cgb	Corynebacterium glutamicum ATCC 13032 (Bielefeld)	cgb00290	Valine, leucine and isoleucine biosynthesis	cg1436	ACETOHYDROXYACID SYNTHASE SMALL SUBUNIT	ilvN	2.2.1.6
cgb	Corynebacterium glutamicum ATCC 13032 (Bielefeld)	cgb00290	Valine, leucine and isoleucine biosynthesis	cg1437	KETOL-ACID REDUCTOISOMERASE	ilvC	1.1.1.86
cgb	Corynebacterium glutamicum ATCC 13032 (Bielefeld)	cgb00290	Valine, leucine and isoleucine biosynthesis	cg1432	DIHYDROXY-ACID DEHYDRATASE	ilvD	4.2.1.9
cgb	Corynebacterium glutamicum ATCC 13032 (Bielefeld)	cgb00290	Valine, leucine and isoleucine biosynthesis	cg2418	BRANCHED-CHAIN AMINO ACID AMINOTRANSFERASE	ilvE	2.6.1.42
cgb	Corynebacterium glutamicum ATCC 13032 (Bielefeld)	cgb00290	Valine, leucine and isoleucine biosynthesis	cg3149	Aminotransferases class-I		2.6.1.66
cgb	Corynebacterium glutamicum ATCC 13032 (Bielefeld)	cgb00290	Valine, leucine and isoleucine biosynthesis	cg3149	Aminotransferases class-I		2.6.1.2
cgb	Corynebacterium glutamicum ATCC 13032 (Bielefeld)	cgb00290	Valine, leucine and isoleucine biosynthesis	cg0303	2-ISOPROPYLMALATE SYNTHASE	leuA	2.3.3.13
cgb	Corynebacterium glutamicum ATCC 13032 (Bielefeld)	cgb00300	Lysine biosynthesis	cg1337	Homoserine Dehydrogenase	hom	1.1.1.3
cgb	Corynebacterium glutamicum ATCC 13032 (Bielefeld)	cgb00300	Lysine biosynthesis	cg0306	ASPARTOKINASE LYSC ALPHA and beta SUBUNITs	lysC	2.7.2.4
cgb	Corynebacterium glutamicum ATCC 13032 (Bielefeld)	cgb00300	Lysine biosynthesis	cg0307	ASPARTATE-SEMIALDEHYDE DEHYDROGENASE	asd	1.2.1.11
cgb	Corynebacterium glutamicum ATCC 13032 (Bielefeld)	cgb00300	Lysine biosynthesis	cg2161	DIHYDRODIPICOLINATE SYNTHASE	dapA	4.3.3.7
cgb	Corynebacterium glutamicum ATCC 13032 (Bielefeld)	cgb00300	Lysine biosynthesis	cg2931	N-ACETYLNEURAMINATE LYASE (ALDOLASE)	nanA	4.3.3.7
cgb	Corynebacterium glutamicum ATCC 13032 (Bielefeld)	cgb00300	Lysine biosynthesis	cg2163	DIHYDRODIPICOLINATE REDUCTASE	dapB	1.17.1.8
cgb	Corynebacterium glutamicum ATCC 13032 (Bielefeld)	cgb00300	Lysine biosynthesis	cg1259	similar to tetrahydrodipicolinate N-succinyltransferase	dapD2	2.3.1.117
cgb	Corynebacterium glutamicum ATCC 13032 (Bielefeld)	cgb00300	Lysine biosynthesis	cg1256	TETRAHYDRODIPICOLINATE SUCCINYLASE	dapD	2.3.1.117
cgb	Corynebacterium glutamicum ATCC 13032 (Bielefeld)	cgb00300	Lysine biosynthesis	cg1583	ACETYLORNITHINE AMINOTRANSFERASE	argD	2.6.1.11
cgb	Corynebacterium glutamicum ATCC 13032 (Bielefeld)	cgb00300	Lysine biosynthesis	cg1583	ACETYLORNITHINE AMINOTRANSFERASE	argD	2.6.1.17
cgb	Corynebacterium glutamicum ATCC 13032 (Bielefeld)	cgb00300	Lysine biosynthesis	cg0931	PROBABLE PYRIDOXAL PHOSPHATE AMINOTRANSFERASE		2.6.1.17
cgb	Corynebacterium glutamicum ATCC 13032 (Bielefeld)	cgb00300	Lysine biosynthesis	cg1260	SUCCINYL-DIAMINOPIMELATE DESUCCINYLASE	dapE	3.5.1.18
cgb	Corynebacterium glutamicum ATCC 13032 (Bielefeld)	cgb00300	Lysine biosynthesis	cg2129	Diaminopimelate Epimerase	dapF	5.1.1.7
cgb	Corynebacterium glutamicum ATCC 13032 (Bielefeld)	cgb00300	Lysine biosynthesis	cg1334	DIAMINOPIMELATE DECARBOXYLASE	lysA	4.1.1.20
cgb	Corynebacterium glutamicum ATCC 13032 (Bielefeld)	cgb00300	Lysine biosynthesis	cg2343	decarboxylase		4.1.1.20
cgb	Corynebacterium glutamicum ATCC 13032 (Bielefeld)	cgb00300	Lysine biosynthesis	cg2900	MESO-DIAMINOPIMELATE DEHYDROGENASE	ddh	1.4.1.16
cgb	Corynebacterium glutamicum ATCC 13032 (Bielefeld)	cgb00300	Lysine biosynthesis	cg2374	PROBABLE UDP-N-ACETYLMURAMOYLALANYL-D-GLUTAMATE--2	murE	6.3.2.13
cgb	Corynebacterium glutamicum ATCC 13032 (Bielefeld)	cgb00300	Lysine biosynthesis	cg2373	D-ALANINE:D-ALANINE-ADDING ENZYME	murF	6.3.2.10
cgb	Corynebacterium glutamicum ATCC 13032 (Bielefeld)	cgb00310	Lysine degradation	cg0441	DIHYDROLIPOAMIDE DEHYDROGENASE	lpd	1.8.1.4
cgb	Corynebacterium glutamicum ATCC 13032 (Bielefeld)	cgb00310	Lysine degradation	cg0346	GLUTARYL-COA DEHYDROGENASE	fadE	1.3.8.6
cgb	Corynebacterium glutamicum ATCC 13032 (Bielefeld)	cgb00310	Lysine degradation	cg2625	PUTATIVE ACETYL-COA:ACETYLTRANSFERASE	pcaF	2.3.1.9
cgb	Corynebacterium glutamicum ATCC 13032 (Bielefeld)	cgb00310	Lysine degradation	cg0566	PROBABLE 4-AMINOBUTYRATE AMINOTRANSFERASE PROTEIN	gabT	2.6.1.19
cgb	Corynebacterium glutamicum ATCC 13032 (Bielefeld)	cgb00310	Lysine degradation	cg0566	PROBABLE 4-AMINOBUTYRATE AMINOTRANSFERASE PROTEIN	gabT	2.6.1.22
cgb	Corynebacterium glutamicum ATCC 13032 (Bielefeld)	cgb00310	Lysine degradation	cg0566	PROBABLE 4-AMINOBUTYRATE AMINOTRANSFERASE PROTEIN	gabT	2.6.1.48
cgb	Corynebacterium glutamicum ATCC 13032 (Bielefeld)	cgb00310	Lysine degradation	cg0067	SUCCINATE-SEMIALDEHYDE DEHYDROGENASE (NADP+)	gabD3	1.2.1.16
cgb	Corynebacterium glutamicum ATCC 13032 (Bielefeld)	cgb00310	Lysine degradation	cg0067	SUCCINATE-SEMIALDEHYDE DEHYDROGENASE (NADP+)	gabD3	1.2.1.79
cgb	Corynebacterium glutamicum ATCC 13032 (Bielefeld)	cgb00310	Lysine degradation	cg0067	SUCCINATE-SEMIALDEHYDE DEHYDROGENASE (NADP+)	gabD3	1.2.1.20
cgb	Corynebacterium glutamicum ATCC 13032 (Bielefeld)	cgb00310	Lysine degradation	cg0567	PUTATIVE SUCCINATE-SEMIALDEHYDE DEHYDROGENASE (NADP+)	gabD2	1.2.1.16
cgb	Corynebacterium glutamicum ATCC 13032 (Bielefeld)	cgb00310	Lysine degradation	cg0567	PUTATIVE SUCCINATE-SEMIALDEHYDE DEHYDROGENASE (NADP+)	gabD2	1.2.1.79
cgb	Corynebacterium glutamicum ATCC 13032 (Bielefeld)	cgb00310	Lysine degradation	cg0567	PUTATIVE SUCCINATE-SEMIALDEHYDE DEHYDROGENASE (NADP+)	gabD2	1.2.1.20
cgb	Corynebacterium glutamicum ATCC 13032 (Bielefeld)	cgb00310	Lysine degradation	cg3004	PROBABLE SUCCINATE-SEMIALDEHYDE DEHYDROGENASE OXIDOREDUCTASE	gabD1	1.2.1.16
cgb	Corynebacterium glutamicum ATCC 13032 (Bielefeld)	cgb00310	Lysine degradation	cg3004	PROBABLE SUCCINATE-SEMIALDEHYDE DEHYDROGENASE OXIDOREDUCTASE	gabD1	1.2.1.79
cgb	Corynebacterium glutamicum ATCC 13032 (Bielefeld)	cgb00310	Lysine degradation	cg3004	PROBABLE SUCCINATE-SEMIALDEHYDE DEHYDROGENASE OXIDOREDUCTASE	gabD1	1.2.1.20
cgb	Corynebacterium glutamicum ATCC 13032 (Bielefeld)	cgb00310	Lysine degradation	cg2953	BENZALDEHYDE DEHYDROGENASE	xylC	1.2.1.3
cgb	Corynebacterium glutamicum ATCC 13032 (Bielefeld)	cgb00310	Lysine degradation	cg0637	PUTATIVE BETAINE ALDEHYDE DEHYDROGENASE (BADH) OXIDOREDUCTASE	betB	1.2.1.3
cgb	Corynebacterium glutamicum ATCC 13032 (Bielefeld)	cgb00330	Arginine and proline metabolism	cg0104	CREATININE DEAMINASE	codA	3.5.4.1
cgb	Corynebacterium glutamicum ATCC 13032 (Bielefeld)	cgb00330	Arginine and proline metabolism	cg0104	CREATININE DEAMINASE	codA	3.5.4.21
cgb	Corynebacterium glutamicum ATCC 13032 (Bielefeld)	cgb00330	Arginine and proline metabolism	cg2990	PUTATIVE SPERMIDINE SYNTHASE TRANSMEMBRANE PROTEIN	speE	2.5.1.16
cgb	Corynebacterium glutamicum ATCC 13032 (Bielefeld)	cgb00330	Arginine and proline metabolism	cg0274	PUTATIVE OXIDOREDUCTASE PROTEIN		1.4.3.10
cgb	Corynebacterium glutamicum ATCC 13032 (Bielefeld)	cgb00330	Arginine and proline metabolism	cg2953	BENZALDEHYDE DEHYDROGENASE	xylC	1.2.1.3
cgb	Corynebacterium glutamicum ATCC 13032 (Bielefeld)	cgb00330	Arginine and proline metabolism	cg0637	PUTATIVE BETAINE ALDEHYDE DEHYDROGENASE (BADH) OXIDOREDUCTASE	betB	1.2.1.3
cgb	Corynebacterium glutamicum ATCC 13032 (Bielefeld)	cgb00330	Arginine and proline metabolism	cg0490	PYRROLINE-5-CARBOXYLATE REDUCTASE	proC	1.5.1.2
cgb	Corynebacterium glutamicum ATCC 13032 (Bielefeld)	cgb00330	Arginine and proline metabolism	cg0129	PROLINE DEHYDROGENASE/DELTA-1-PYRROLINE-5-CARBOXYLATE DEHYDROGENASE	putA	1.5.5.2
cgb	Corynebacterium glutamicum ATCC 13032 (Bielefeld)	cgb00330	Arginine and proline metabolism	cg0129	PROLINE DEHYDROGENASE/DELTA-1-PYRROLINE-5-CARBOXYLATE DEHYDROGENASE	putA	1.2.1.88
cgb	Corynebacterium glutamicum ATCC 13032 (Bielefeld)	cgb00330	Arginine and proline metabolism	cg2588	GLUTAMATE 5-KINASE PROTEIN	proB	2.7.2.11
cgb	Corynebacterium glutamicum ATCC 13032 (Bielefeld)	cgb00330	Arginine and proline metabolism	cg2586	GAMMA-GLUTAMYL PHOSPHATE REDUCTASE	proA	1.2.1.41
cgb	Corynebacterium glutamicum ATCC 13032 (Bielefeld)	cgb00332	Carbapenem biosynthesis	cg2588	GLUTAMATE 5-KINASE PROTEIN	proB	2.7.2.11
cgb	Corynebacterium glutamicum ATCC 13032 (Bielefeld)	cgb00332	Carbapenem biosynthesis	cg2586	GAMMA-GLUTAMYL PHOSPHATE REDUCTASE	proA	1.2.1.41
cgb	Corynebacterium glutamicum ATCC 13032 (Bielefeld)	cgb00340	Histidine metabolism	cg1698	ATP PHOSPHORIBOSYLTRANSFERASE	hisG	2.4.2.17
cgb	Corynebacterium glutamicum ATCC 13032 (Bielefeld)	cgb00340	Histidine metabolism	cg1699	PHOSPHORIBOSYL-ATP CYCLOHYDROLASE	hisE	3.6.1.31
cgb	Corynebacterium glutamicum ATCC 13032 (Bielefeld)	cgb00340	Histidine metabolism	cg2296	PROBABLE PHOSPHORIBOSYL-AMP CYCLOHYDROLASE PROTEIN	hisI	3.5.4.19
cgb	Corynebacterium glutamicum ATCC 13032 (Bielefeld)	cgb00340	Histidine metabolism	cg2299	PHOSPHORIBOSYLFORMIMINO-5-AMINOIMIDAZOLE CARBOXAMIDE RIBOTIDEISOMERASE	hisA	5.3.1.16
cgb	Corynebacterium glutamicum ATCC 13032 (Bielefeld)	cgb00340	Histidine metabolism	cg2299	PHOSPHORIBOSYLFORMIMINO-5-AMINOIMIDAZOLE CARBOXAMIDE RIBOTIDEISOMERASE	hisA	5.3.1.24
cgb	Corynebacterium glutamicum ATCC 13032 (Bielefeld)	cgb00340	Histidine metabolism	cg2300	IMIDAZOLEGLYCEROL-PHOSPHATE SYNTHASE, AMIDOTRANSFERASE	hisH	4.3.2.10
cgb	Corynebacterium glutamicum ATCC 13032 (Bielefeld)	cgb00340	Histidine metabolism	cg2297	PROBABLE CYCLASE (IMIDAZOLE GLYCEROL PHOSPHATE SYNTHASE-SUBUNIT)	hisF	4.3.2.10
cgb	Corynebacterium glutamicum ATCC 13032 (Bielefeld)	cgb00340	Histidine metabolism	cg2303	IMIDAZOLEGLYCEROL-PHOSPHATE DEHYDRATASE	hisB	4.2.1.19
cgb	Corynebacterium glutamicum ATCC 13032 (Bielefeld)	cgb00340	Histidine metabolism	cg0267	phenylalanine aminotransferase	pat	2.6.1.9
cgb	Corynebacterium glutamicum ATCC 13032 (Bielefeld)	cgb00340	Histidine metabolism	cg2304	PROBABLE HISTIDINOL-PHOSPHATE AMINOTRANSFERASE	hisC	2.6.1.9
cgb	Corynebacterium glutamicum ATCC 13032 (Bielefeld)	cgb00340	Histidine metabolism	cg0910	Inositol monophosphatase		3.1.3.15
cgb	Corynebacterium glutamicum ATCC 13032 (Bielefeld)	cgb00340	Histidine metabolism	cg2305	HISTIDINOL DEHYDROGENASE	hisD	1.1.1.23
cgb	Corynebacterium glutamicum ATCC 13032 (Bielefeld)	cgb00340	Histidine metabolism	cg2953	BENZALDEHYDE DEHYDROGENASE	xylC	1.2.1.3
cgb	Corynebacterium glutamicum ATCC 13032 (Bielefeld)	cgb00340	Histidine metabolism	cg0637	PUTATIVE BETAINE ALDEHYDE DEHYDROGENASE (BADH) OXIDOREDUCTASE	betB	1.2.1.3
cgb	Corynebacterium glutamicum ATCC 13032 (Bielefeld)	cgb00350	Tyrosine metabolism	cg0267	phenylalanine aminotransferase	pat	2.6.1.9
cgb	Corynebacterium glutamicum ATCC 13032 (Bielefeld)	cgb00350	Tyrosine metabolism	cg2304	PROBABLE HISTIDINOL-PHOSPHATE AMINOTRANSFERASE	hisC	2.6.1.9
cgb	Corynebacterium glutamicum ATCC 13032 (Bielefeld)	cgb00350	Tyrosine metabolism	cg0502	phosphate isomerase/epimerase		1.13.11.27
cgb	Corynebacterium glutamicum ATCC 13032 (Bielefeld)	cgb00350	Tyrosine metabolism	cg3107	Zn-dependent alcohol dehydrogenase	adhA	1.1.1.1
cgb	Corynebacterium glutamicum ATCC 13032 (Bielefeld)	cgb00350	Tyrosine metabolism	cg0273	PROBABLE ALCOHOL DEHYDROGENASE		1.1.1.1
cgb	Corynebacterium glutamicum ATCC 13032 (Bielefeld)	cgb00350	Tyrosine metabolism	cg0067	SUCCINATE-SEMIALDEHYDE DEHYDROGENASE (NADP+)	gabD3	1.2.1.16
cgb	Corynebacterium glutamicum ATCC 13032 (Bielefeld)	cgb00350	Tyrosine metabolism	cg0067	SUCCINATE-SEMIALDEHYDE DEHYDROGENASE (NADP+)	gabD3	1.2.1.79
cgb	Corynebacterium glutamicum ATCC 13032 (Bielefeld)	cgb00350	Tyrosine metabolism	cg0067	SUCCINATE-SEMIALDEHYDE DEHYDROGENASE (NADP+)	gabD3	1.2.1.20
cgb	Corynebacterium glutamicum ATCC 13032 (Bielefeld)	cgb00350	Tyrosine metabolism	cg0567	PUTATIVE SUCCINATE-SEMIALDEHYDE DEHYDROGENASE (NADP+)	gabD2	1.2.1.16
cgb	Corynebacterium glutamicum ATCC 13032 (Bielefeld)	cgb00350	Tyrosine metabolism	cg0567	PUTATIVE SUCCINATE-SEMIALDEHYDE DEHYDROGENASE (NADP+)	gabD2	1.2.1.79
cgb	Corynebacterium glutamicum ATCC 13032 (Bielefeld)	cgb00350	Tyrosine metabolism	cg0567	PUTATIVE SUCCINATE-SEMIALDEHYDE DEHYDROGENASE (NADP+)	gabD2	1.2.1.20
cgb	Corynebacterium glutamicum ATCC 13032 (Bielefeld)	cgb00350	Tyrosine metabolism	cg3004	PROBABLE SUCCINATE-SEMIALDEHYDE DEHYDROGENASE OXIDOREDUCTASE	gabD1	1.2.1.16
cgb	Corynebacterium glutamicum ATCC 13032 (Bielefeld)	cgb00350	Tyrosine metabolism	cg3004	PROBABLE SUCCINATE-SEMIALDEHYDE DEHYDROGENASE OXIDOREDUCTASE	gabD1	1.2.1.79
cgb	Corynebacterium glutamicum ATCC 13032 (Bielefeld)	cgb00350	Tyrosine metabolism	cg3004	PROBABLE SUCCINATE-SEMIALDEHYDE DEHYDROGENASE OXIDOREDUCTASE	gabD1	1.2.1.20
cgb	Corynebacterium glutamicum ATCC 13032 (Bielefeld)	cgb00350	Tyrosine metabolism	cg3351	PROBABLE GENTISATE 1,2-DIOXYGENASE OXIDOREDUCTASE	nagI	1.13.11.4
cgb	Corynebacterium glutamicum ATCC 13032 (Bielefeld)	cgb00350	Tyrosine metabolism	cg3349	conserved hypothetical protein		5.2.1.4
cgb	Corynebacterium glutamicum ATCC 13032 (Bielefeld)	cgb00350	Tyrosine metabolism	cg3350	PUTATIVE BIFUNCTIONAL ENZYME 2-HYDROXYHEPTA-2,4-DIENE-1,7-DIOATESOMERASE5-CARBOXYMETHYL-2-OXO-HEX-3	hpaG	3.7.1.5
cgb	Corynebacterium glutamicum ATCC 13032 (Bielefeld)	cgb00360	Phenylalanine metabolism	cg0267	phenylalanine aminotransferase	pat	2.6.1.9
cgb	Corynebacterium glutamicum ATCC 13032 (Bielefeld)	cgb00360	Phenylalanine metabolism	cg2304	PROBABLE HISTIDINOL-PHOSPHATE AMINOTRANSFERASE	hisC	2.6.1.9
cgb	Corynebacterium glutamicum ATCC 13032 (Bielefeld)	cgb00360	Phenylalanine metabolism	cg0502	phosphate isomerase/epimerase		1.13.11.27
cgb	Corynebacterium glutamicum ATCC 13032 (Bielefeld)	cgb00360	Phenylalanine metabolism	cg3340	PUTATIVE D-AMINO ACID DEHYDROGENASE (DEAMINATING)	dadA	1.4.5.1
cgb	Corynebacterium glutamicum ATCC 13032 (Bielefeld)	cgb00360	Phenylalanine metabolism	cg0639	FERREDOXIN REDUCTASE		1.18.1.3
cgb	Corynebacterium glutamicum ATCC 13032 (Bielefeld)	cgb00360	Phenylalanine metabolism	cg2999	PUTATIVE FERREDOXIN REDUCTASE		1.18.1.3
cgb	Corynebacterium glutamicum ATCC 13032 (Bielefeld)	cgb00361	Chlorocyclohexane and chlorobenzene degradation	cg1311	CATECHOL 1,2-DIOXYGENASE	catA2	1.13.11.1
cgb	Corynebacterium glutamicum ATCC 13032 (Bielefeld)	cgb00361	Chlorocyclohexane and chlorobenzene degradation	cg2636	CATECHOL 1,2-DIOXYGENASE	catA1	1.13.11.1
cgb	Corynebacterium glutamicum ATCC 13032 (Bielefeld)	cgb00361	Chlorocyclohexane and chlorobenzene degradation	cg3386	Maleylacetate reductase	tcbF	1.3.1.32
cgb	Corynebacterium glutamicum ATCC 13032 (Bielefeld)	cgb00361	Chlorocyclohexane and chlorobenzene degradation	cg1310	MALEYLACETATE REDUCTASE	tfdF	1.3.1.32
cgb	Corynebacterium glutamicum ATCC 13032 (Bielefeld)	cgb00361	Chlorocyclohexane and chlorobenzene degradation	cg3385	CATECHOL 1,2-DIOXYGENASE	catA3	1.13.11.37
cgb	Corynebacterium glutamicum ATCC 13032 (Bielefeld)	cgb00361	Chlorocyclohexane and chlorobenzene degradation	cg2635	CHLOROMUCONATE CYCLOISOMERASE	catB	5.5.1.1
cgb	Corynebacterium glutamicum ATCC 13032 (Bielefeld)	cgb00361	Chlorocyclohexane and chlorobenzene degradation	cg2290	Glyoxalase/Bleomycin resistance/Dioxygenase superfamily protein		1.13.11.2
cgb	Corynebacterium glutamicum ATCC 13032 (Bielefeld)	cgb00362	Benzoate degradation	cg2637	BENZOATE 1,2-DIOXYGENASE ALPHA SUBUNIT (AROMATIC RING HYDROXYLATION DIOXYGENASE A)	benA	1.14.12.10
cgb	Corynebacterium glutamicum ATCC 13032 (Bielefeld)	cgb00362	Benzoate degradation	cg2637	BENZOATE 1,2-DIOXYGENASE ALPHA SUBUNIT (AROMATIC RING HYDROXYLATION DIOXYGENASE A)	benA	1.14.12.-
cgb	Corynebacterium glutamicum ATCC 13032 (Bielefeld)	cgb00362	Benzoate degradation	cg2638	BENZOATE DIOXYGENASE SMALL SUBUNIT	benB	1.14.12.10
cgb	Corynebacterium glutamicum ATCC 13032 (Bielefeld)	cgb00362	Benzoate degradation	cg2638	BENZOATE DIOXYGENASE SMALL SUBUNIT	benB	1.14.12.-
cgb	Corynebacterium glutamicum ATCC 13032 (Bielefeld)	cgb00362	Benzoate degradation	cg2639	BENZOATE DIOXYGENASE REDUCTASE	benC	1.18.1.-
cgb	Corynebacterium glutamicum ATCC 13032 (Bielefeld)	cgb00362	Benzoate degradation	cg2640	BENZOATE DIOL DEHYDROGENASE BEND	benD	1.3.1.25
cgb	Corynebacterium glutamicum ATCC 13032 (Bielefeld)	cgb00362	Benzoate degradation	cg2640	BENZOATE DIOL DEHYDROGENASE BEND	benD	1.3.1.-
cgb	Corynebacterium glutamicum ATCC 13032 (Bielefeld)	cgb00362	Benzoate degradation	cg1311	CATECHOL 1,2-DIOXYGENASE	catA2	1.13.11.1
cgb	Corynebacterium glutamicum ATCC 13032 (Bielefeld)	cgb00362	Benzoate degradation	cg2636	CATECHOL 1,2-DIOXYGENASE	catA1	1.13.11.1
cgb	Corynebacterium glutamicum ATCC 13032 (Bielefeld)	cgb00362	Benzoate degradation	cg2635	CHLOROMUCONATE CYCLOISOMERASE	catB	5.5.1.1
cgb	Corynebacterium glutamicum ATCC 13032 (Bielefeld)	cgb00362	Benzoate degradation	cg2634	MUCONOLACTONE ISOMERASE	catC	5.3.3.4
cgb	Corynebacterium glutamicum ATCC 13032 (Bielefeld)	cgb00362	Benzoate degradation	cg2626	3-OXOADIPATE ENOL-LACTONE HYDROLASE/4-CARBOXYMUCONOLACTONEDECARBOXYLASE	pcaL	3.1.1.24
cgb	Corynebacterium glutamicum ATCC 13032 (Bielefeld)	cgb00362	Benzoate degradation	cg2290	Glyoxalase/Bleomycin resistance/Dioxygenase superfamily protein		1.13.11.2
cgb	Corynebacterium glutamicum ATCC 13032 (Bielefeld)	cgb00362	Benzoate degradation	cg1309	2-polyprenyl-6-methoxyphenol hydroxylase and related FAD-dependent oxidoreductase		1.14.13.219
cgb	Corynebacterium glutamicum ATCC 13032 (Bielefeld)	cgb00362	Benzoate degradation	cg3385	CATECHOL 1,2-DIOXYGENASE	catA3	1.13.11.37
cgb	Corynebacterium glutamicum ATCC 13032 (Bielefeld)	cgb00362	Benzoate degradation	cg3386	Maleylacetate reductase	tcbF	1.3.1.32
cgb	Corynebacterium glutamicum ATCC 13032 (Bielefeld)	cgb00362	Benzoate degradation	cg1310	MALEYLACETATE REDUCTASE	tfdF	1.3.1.32
cgb	Corynebacterium glutamicum ATCC 13032 (Bielefeld)	cgb00362	Benzoate degradation	cg2630	PROTOCATECHUATE DIOXYGENASE ALPHA SUBUNIT	pcaG	1.13.11.3
cgb	Corynebacterium glutamicum ATCC 13032 (Bielefeld)	cgb00362	Benzoate degradation	cg2631	PROTOCATECHUATE DIOXYGENASE BETA SUBUNIT	pcaH	1.13.11.3
cgb	Corynebacterium glutamicum ATCC 13032 (Bielefeld)	cgb00362	Benzoate degradation	cg2244	PUTATIVE 3-CARBOXY-CIS,CIS-MUCONATE CYCLOISOMERASE	pcaB2	5.5.1.2
cgb	Corynebacterium glutamicum ATCC 13032 (Bielefeld)	cgb00362	Benzoate degradation	cg2629	3-CARBOXY-CIS,CIS-MUCONATE CYCLOISOMERASE	pcaB1	5.5.1.2
cgb	Corynebacterium glutamicum ATCC 13032 (Bielefeld)	cgb00362	Benzoate degradation	cg1193	Carboxymuconolactone decarboxylase		4.1.1.44
cgb	Corynebacterium glutamicum ATCC 13032 (Bielefeld)	cgb00362	Benzoate degradation	cg2628	3-OXOADIPATE ENOL-LACTONE HYDROLASE/4-CARBOXYMUCONOLACTONEDECARBOXYLASE	pcaI	4.1.1.44
cgb	Corynebacterium glutamicum ATCC 13032 (Bielefeld)	cgb00362	Benzoate degradation	cg1226	4-HYDROXYBENZOATE 3-MONOOXYGENASE	pobB	1.14.13.2
cgb	Corynebacterium glutamicum ATCC 13032 (Bielefeld)	cgb00362	Benzoate degradation	cg3354	Aromatic-ring hydroxylase (flavoprotein monooxygenase)		1.14.13.24
cgb	Corynebacterium glutamicum ATCC 13032 (Bielefeld)	cgb00362	Benzoate degradation	cg0346	GLUTARYL-COA DEHYDROGENASE	fadE	1.3.8.6
cgb	Corynebacterium glutamicum ATCC 13032 (Bielefeld)	cgb00362	Benzoate degradation	cg2625	PUTATIVE ACETYL-COA:ACETYLTRANSFERASE	pcaF	2.3.1.9
cgb	Corynebacterium glutamicum ATCC 13032 (Bielefeld)	cgb00364	Fluorobenzoate degradation	cg2637	BENZOATE 1,2-DIOXYGENASE ALPHA SUBUNIT (AROMATIC RING HYDROXYLATION DIOXYGENASE A)	benA	1.14.12.10
cgb	Corynebacterium glutamicum ATCC 13032 (Bielefeld)	cgb00364	Fluorobenzoate degradation	cg2637	BENZOATE 1,2-DIOXYGENASE ALPHA SUBUNIT (AROMATIC RING HYDROXYLATION DIOXYGENASE A)	benA	1.14.12.-
cgb	Corynebacterium glutamicum ATCC 13032 (Bielefeld)	cgb00364	Fluorobenzoate degradation	cg2638	BENZOATE DIOXYGENASE SMALL SUBUNIT	benB	1.14.12.10
cgb	Corynebacterium glutamicum ATCC 13032 (Bielefeld)	cgb00364	Fluorobenzoate degradation	cg2638	BENZOATE DIOXYGENASE SMALL SUBUNIT	benB	1.14.12.-
cgb	Corynebacterium glutamicum ATCC 13032 (Bielefeld)	cgb00364	Fluorobenzoate degradation	cg2639	BENZOATE DIOXYGENASE REDUCTASE	benC	1.18.1.-
cgb	Corynebacterium glutamicum ATCC 13032 (Bielefeld)	cgb00364	Fluorobenzoate degradation	cg2640	BENZOATE DIOL DEHYDROGENASE BEND	benD	1.3.1.25
cgb	Corynebacterium glutamicum ATCC 13032 (Bielefeld)	cgb00364	Fluorobenzoate degradation	cg2640	BENZOATE DIOL DEHYDROGENASE BEND	benD	1.3.1.-
cgb	Corynebacterium glutamicum ATCC 13032 (Bielefeld)	cgb00364	Fluorobenzoate degradation	cg1311	CATECHOL 1,2-DIOXYGENASE	catA2	1.13.11.1
cgb	Corynebacterium glutamicum ATCC 13032 (Bielefeld)	cgb00364	Fluorobenzoate degradation	cg2636	CATECHOL 1,2-DIOXYGENASE	catA1	1.13.11.1
cgb	Corynebacterium glutamicum ATCC 13032 (Bielefeld)	cgb00364	Fluorobenzoate degradation	cg2635	CHLOROMUCONATE CYCLOISOMERASE	catB	5.5.1.1
cgb	Corynebacterium glutamicum ATCC 13032 (Bielefeld)	cgb00364	Fluorobenzoate degradation	cg3386	Maleylacetate reductase	tcbF	1.3.1.32
cgb	Corynebacterium glutamicum ATCC 13032 (Bielefeld)	cgb00364	Fluorobenzoate degradation	cg1310	MALEYLACETATE REDUCTASE	tfdF	1.3.1.32
cgb	Corynebacterium glutamicum ATCC 13032 (Bielefeld)	cgb00380	Tryptophan metabolism	cg0441	DIHYDROLIPOAMIDE DEHYDROGENASE	lpd	1.8.1.4
cgb	Corynebacterium glutamicum ATCC 13032 (Bielefeld)	cgb00380	Tryptophan metabolism	cg0346	GLUTARYL-COA DEHYDROGENASE	fadE	1.3.8.6
cgb	Corynebacterium glutamicum ATCC 13032 (Bielefeld)	cgb00380	Tryptophan metabolism	cg2625	PUTATIVE ACETYL-COA:ACETYLTRANSFERASE	pcaF	2.3.1.9
cgb	Corynebacterium glutamicum ATCC 13032 (Bielefeld)	cgb00380	Tryptophan metabolism	cg2953	BENZALDEHYDE DEHYDROGENASE	xylC	1.2.1.3
cgb	Corynebacterium glutamicum ATCC 13032 (Bielefeld)	cgb00380	Tryptophan metabolism	cg0637	PUTATIVE BETAINE ALDEHYDE DEHYDROGENASE (BADH) OXIDOREDUCTASE	betB	1.2.1.3
cgb	Corynebacterium glutamicum ATCC 13032 (Bielefeld)	cgb00380	Tryptophan metabolism	cg0310	CATALASE	katA	1.11.1.6
cgb	Corynebacterium glutamicum ATCC 13032 (Bielefeld)	cgb00400	Phenylalanine, tyrosine and tryptophan biosynthesis	cg2391	PHOSPHO-2-DEHYDRO-3-DEOXYHEPTONATE ALDOLASE	aroG	2.5.1.54
cgb	Corynebacterium glutamicum ATCC 13032 (Bielefeld)	cgb00400	Phenylalanine, tyrosine and tryptophan biosynthesis	cg1129	PROBABLE PHOSPHO-2-DEHYDRO-3-DEOXYHEPTONATE ALDOLASE	aroF	2.5.1.54
cgb	Corynebacterium glutamicum ATCC 13032 (Bielefeld)	cgb00400	Phenylalanine, tyrosine and tryptophan biosynthesis	cg1827	PROBABLE 3-DEHYDROQUINATE SYNTHASE PROTEIN	aroB	4.2.3.4
cgb	Corynebacterium glutamicum ATCC 13032 (Bielefeld)	cgb00400	Phenylalanine, tyrosine and tryptophan biosynthesis	cg0503	PROBABLE 3-DEHYDROQUINATE DEHYDRATASE (3-DEHYDROQU	aroD	4.2.1.10
cgb	Corynebacterium glutamicum ATCC 13032 (Bielefeld)	cgb00400	Phenylalanine, tyrosine and tryptophan biosynthesis	cg1835	PROBABLE SHIKIMATE 5-DEHYDROGENASE PROTEIN	aroE3	1.1.1.25
cgb	Corynebacterium glutamicum ATCC 13032 (Bielefeld)	cgb00400	Phenylalanine, tyrosine and tryptophan biosynthesis	cg1283	PUTATIVE SHIKIMATE / QUINATE 5-DEHYDROGENASE	aroE2	1.1.1.25
cgb	Corynebacterium glutamicum ATCC 13032 (Bielefeld)	cgb00400	Phenylalanine, tyrosine and tryptophan biosynthesis	cg0504	PUTATIVE SHIKIMATE 5-DEHYDROGENASE PROTEIN	aroE	1.1.1.25
cgb	Corynebacterium glutamicum ATCC 13032 (Bielefeld)	cgb00400	Phenylalanine, tyrosine and tryptophan biosynthesis	cg1828	SHIKIMATE KINASE I	aroK	2.7.1.71
cgb	Corynebacterium glutamicum ATCC 13032 (Bielefeld)	cgb00400	Phenylalanine, tyrosine and tryptophan biosynthesis	cg0873	3-PHOSPHOSHIKIMATE 1-CARBOXYVINYLTRANSFERASE	aroA	2.5.1.19
cgb	Corynebacterium glutamicum ATCC 13032 (Bielefeld)	cgb00400	Phenylalanine, tyrosine and tryptophan biosynthesis	cg1829	PUTATIVE CHORISMATE SYNTHASE	aroC	4.2.3.5
cgb	Corynebacterium glutamicum ATCC 13032 (Bielefeld)	cgb00400	Phenylalanine, tyrosine and tryptophan biosynthesis	cg3359	ANTHRANILATE SYNTHASE COMPONENT I	trpE	4.1.3.27
cgb	Corynebacterium glutamicum ATCC 13032 (Bielefeld)	cgb00400	Phenylalanine, tyrosine and tryptophan biosynthesis	cg3360	ANTHRANILATE SYNTHASE COMPONENT II	trpG	4.1.3.27
cgb	Corynebacterium glutamicum ATCC 13032 (Bielefeld)	cgb00400	Phenylalanine, tyrosine and tryptophan biosynthesis	cg3361	ANTHRANILATE PHOSPHORIBOSYLTRANSFERASE	trpD	2.4.2.18
cgb	Corynebacterium glutamicum ATCC 13032 (Bielefeld)	cgb00400	Phenylalanine, tyrosine and tryptophan biosynthesis	cg2299	PHOSPHORIBOSYLFORMIMINO-5-AMINOIMIDAZOLE CARBOXAMIDE RIBOTIDEISOMERASE	hisA	5.3.1.16
cgb	Corynebacterium glutamicum ATCC 13032 (Bielefeld)	cgb00400	Phenylalanine, tyrosine and tryptophan biosynthesis	cg2299	PHOSPHORIBOSYLFORMIMINO-5-AMINOIMIDAZOLE CARBOXAMIDE RIBOTIDEISOMERASE	hisA	5.3.1.24
cgb	Corynebacterium glutamicum ATCC 13032 (Bielefeld)	cgb00400	Phenylalanine, tyrosine and tryptophan biosynthesis	cg2293	putative indole-3-glycerol phosphate synthase		4.1.1.48
cgb	Corynebacterium glutamicum ATCC 13032 (Bielefeld)	cgb00400	Phenylalanine, tyrosine and tryptophan biosynthesis	cg3362	INDOLE-3-GGLYCEROL-PHOSPHATE SYNTHASE/PHOSPHORIBOSYLANTHRANILATE ISOMERASE	trpCF	4.1.1.48
cgb	Corynebacterium glutamicum ATCC 13032 (Bielefeld)	cgb00400	Phenylalanine, tyrosine and tryptophan biosynthesis	cg3362	INDOLE-3-GGLYCEROL-PHOSPHATE SYNTHASE/PHOSPHORIBOSYLANTHRANILATE ISOMERASE	trpCF	5.3.1.24
cgb	Corynebacterium glutamicum ATCC 13032 (Bielefeld)	cgb00400	Phenylalanine, tyrosine and tryptophan biosynthesis	cg3364	TRYPTOPHAN SYNTHASE ALPHA CHAIN	trpA	4.2.1.20
cgb	Corynebacterium glutamicum ATCC 13032 (Bielefeld)	cgb00400	Phenylalanine, tyrosine and tryptophan biosynthesis	cg3363	TRYPTOPHAN SYNTHASE BETA CHAIN	trpB	4.2.1.20
cgb	Corynebacterium glutamicum ATCC 13032 (Bielefeld)	cgb00400	Phenylalanine, tyrosine and tryptophan biosynthesis	cg0975	putative chorismate mutase		5.4.99.5
cgb	Corynebacterium glutamicum ATCC 13032 (Bielefeld)	cgb00400	Phenylalanine, tyrosine and tryptophan biosynthesis	cg0279	PUTATIVE PREPHENATE DEHYDROGENASE	tyrA	1.3.1.12
cgb	Corynebacterium glutamicum ATCC 13032 (Bielefeld)	cgb00400	Phenylalanine, tyrosine and tryptophan biosynthesis	cg3207	PREPHENATE DEHYDRATASE	pheA	4.2.1.51
cgb	Corynebacterium glutamicum ATCC 13032 (Bielefeld)	cgb00400	Phenylalanine, tyrosine and tryptophan biosynthesis	cg0267	phenylalanine aminotransferase	pat	2.6.1.9
cgb	Corynebacterium glutamicum ATCC 13032 (Bielefeld)	cgb00400	Phenylalanine, tyrosine and tryptophan biosynthesis	cg2304	PROBABLE HISTIDINOL-PHOSPHATE AMINOTRANSFERASE	hisC	2.6.1.9
cgb	Corynebacterium glutamicum ATCC 13032 (Bielefeld)	cgb00401	Novobiocin biosynthesis	cg0279	PUTATIVE PREPHENATE DEHYDROGENASE	tyrA	1.3.1.12
cgb	Corynebacterium glutamicum ATCC 13032 (Bielefeld)	cgb00401	Novobiocin biosynthesis	cg0267	phenylalanine aminotransferase	pat	2.6.1.9
cgb	Corynebacterium glutamicum ATCC 13032 (Bielefeld)	cgb00401	Novobiocin biosynthesis	cg2304	PROBABLE HISTIDINOL-PHOSPHATE AMINOTRANSFERASE	hisC	2.6.1.9
cgb	Corynebacterium glutamicum ATCC 13032 (Bielefeld)	cgb00410	beta-Alanine metabolism	cg0172	ASPARTATE 1-DECARBOXYLASE	panD	4.1.1.11
cgb	Corynebacterium glutamicum ATCC 13032 (Bielefeld)	cgb00410	beta-Alanine metabolism	cg0566	PROBABLE 4-AMINOBUTYRATE AMINOTRANSFERASE PROTEIN	gabT	2.6.1.19
cgb	Corynebacterium glutamicum ATCC 13032 (Bielefeld)	cgb00410	beta-Alanine metabolism	cg0566	PROBABLE 4-AMINOBUTYRATE AMINOTRANSFERASE PROTEIN	gabT	2.6.1.22
cgb	Corynebacterium glutamicum ATCC 13032 (Bielefeld)	cgb00410	beta-Alanine metabolism	cg0566	PROBABLE 4-AMINOBUTYRATE AMINOTRANSFERASE PROTEIN	gabT	2.6.1.48
cgb	Corynebacterium glutamicum ATCC 13032 (Bielefeld)	cgb00410	beta-Alanine metabolism	cg2680	Aminotransferase class-III, pyridoxal-phosphate dependent		2.6.1.55
cgb	Corynebacterium glutamicum ATCC 13032 (Bielefeld)	cgb00410	beta-Alanine metabolism	cg2953	BENZALDEHYDE DEHYDROGENASE	xylC	1.2.1.3
cgb	Corynebacterium glutamicum ATCC 13032 (Bielefeld)	cgb00410	beta-Alanine metabolism	cg0637	PUTATIVE BETAINE ALDEHYDE DEHYDROGENASE (BADH) OXIDOREDUCTASE	betB	1.2.1.3
cgb	Corynebacterium glutamicum ATCC 13032 (Bielefeld)	cgb00410	beta-Alanine metabolism	cg2975	SIMILAR TO PANTOTHENATE SYNTHETASE	panC2	6.3.2.1
cgb	Corynebacterium glutamicum ATCC 13032 (Bielefeld)	cgb00410	beta-Alanine metabolism	cg0148	PANTOATE--BETA-ALANINE LIGASE PROTEIN	panC	6.3.2.1
cgb	Corynebacterium glutamicum ATCC 13032 (Bielefeld)	cgb00410	beta-Alanine metabolism	cg0199	PROBABLE ALDEHYDE DEHYDROGENASE	msmA	1.2.1.18
cgb	Corynebacterium glutamicum ATCC 13032 (Bielefeld)	cgb00410	beta-Alanine metabolism	cg0199	PROBABLE ALDEHYDE DEHYDROGENASE	msmA	1.2.1.27
cgb	Corynebacterium glutamicum ATCC 13032 (Bielefeld)	cgb00410	beta-Alanine metabolism	cg0635	NAD-dependent aldehyde dehydrogenase		1.2.1.18
cgb	Corynebacterium glutamicum ATCC 13032 (Bielefeld)	cgb00410	beta-Alanine metabolism	cg0635	NAD-dependent aldehyde dehydrogenase		1.2.1.27
cgb	Corynebacterium glutamicum ATCC 13032 (Bielefeld)	cgb00430	Taurine and hypotaurine metabolism	cg1090	PROBABLE GAMMA-GLUTAMYLTRANSPEPTIDASE PRECURSOR PR	ggtB	2.3.2.2
cgb	Corynebacterium glutamicum ATCC 13032 (Bielefeld)	cgb00430	Taurine and hypotaurine metabolism	cg1090	PROBABLE GAMMA-GLUTAMYLTRANSPEPTIDASE PRECURSOR PR	ggtB	3.4.19.13
cgb	Corynebacterium glutamicum ATCC 13032 (Bielefeld)	cgb00430	Taurine and hypotaurine metabolism	cg2680	Aminotransferase class-III, pyridoxal-phosphate dependent		2.6.1.55
cgb	Corynebacterium glutamicum ATCC 13032 (Bielefeld)	cgb00430	Taurine and hypotaurine metabolism	cg3048	PHOSPHATE ACETYLTRANSFERASE	pta	2.3.1.8
cgb	Corynebacterium glutamicum ATCC 13032 (Bielefeld)	cgb00430	Taurine and hypotaurine metabolism	cg3047	ACETATE KINASE	ackA	2.7.2.1
cgb	Corynebacterium glutamicum ATCC 13032 (Bielefeld)	cgb00450	Selenocompound metabolism	cg2687	Cystathionine gamma-Synthase	metB	2.5.1.48
cgb	Corynebacterium glutamicum ATCC 13032 (Bielefeld)	cgb00450	Selenocompound metabolism	cg3086	putative L,L-Cystathionine gamma-Lyase		2.5.1.48
cgb	Corynebacterium glutamicum ATCC 13032 (Bielefeld)	cgb00450	Selenocompound metabolism	cg2536	Cystathionine beta-Lyase	aecD	4.4.1.13
cgb	Corynebacterium glutamicum ATCC 13032 (Bielefeld)	cgb00450	Selenocompound metabolism	cg1701	Homocysteine Methyltransferase	metH	2.1.1.13
cgb	Corynebacterium glutamicum ATCC 13032 (Bielefeld)	cgb00450	Selenocompound metabolism	cg1290	Homocysteine methyltransferase	metE	2.1.1.14
cgb	Corynebacterium glutamicum ATCC 13032 (Bielefeld)	cgb00450	Selenocompound metabolism	cg2337	similar to methionine synthase II (cobalamin-independent)		2.1.1.14
cgb	Corynebacterium glutamicum ATCC 13032 (Bielefeld)	cgb00450	Selenocompound metabolism	cg1761	CYSTEINE DESULFHYDRASE / SELENOCYSTEINE LYASE	nifS2	2.8.1.7
cgb	Corynebacterium glutamicum ATCC 13032 (Bielefeld)	cgb00450	Selenocompound metabolism	cg1761	CYSTEINE DESULFHYDRASE / SELENOCYSTEINE LYASE	nifS2	4.4.1.16
cgb	Corynebacterium glutamicum ATCC 13032 (Bielefeld)	cgb00450	Selenocompound metabolism	cg3422	THIOREDOXIN REDUCTASE	trxB	1.8.1.9
cgb	Corynebacterium glutamicum ATCC 13032 (Bielefeld)	cgb00450	Selenocompound metabolism	cg0795	FAD-dependent pyridine nucleotide-disulphide oxidoreductase		1.8.1.9
cgb	Corynebacterium glutamicum ATCC 13032 (Bielefeld)	cgb00450	Selenocompound metabolism	cg3114	Sulfate Adenyltransferase Subunit 1	cysN	2.7.7.4
cgb	Corynebacterium glutamicum ATCC 13032 (Bielefeld)	cgb00450	Selenocompound metabolism	cg3115	Sulfate Adenylyltransferase Subunit 2	cysD	2.7.7.4
cgb	Corynebacterium glutamicum ATCC 13032 (Bielefeld)	cgb00450	Selenocompound metabolism	cg1017	METHIONYL-TRNA SYNTHETASE	metS	6.1.1.10
cgb	Corynebacterium glutamicum ATCC 13032 (Bielefeld)	cgb00460	Cyanoamino acid metabolism	cg0385	BETA-GLUCOSIDASE PRECURSOR-N-terminal domain	bglS'	3.2.1.21
cgb	Corynebacterium glutamicum ATCC 13032 (Bielefeld)	cgb00460	Cyanoamino acid metabolism	cg1090	PROBABLE GAMMA-GLUTAMYLTRANSPEPTIDASE PRECURSOR PR	ggtB	2.3.2.2
cgb	Corynebacterium glutamicum ATCC 13032 (Bielefeld)	cgb00460	Cyanoamino acid metabolism	cg1090	PROBABLE GAMMA-GLUTAMYLTRANSPEPTIDASE PRECURSOR PR	ggtB	3.4.19.13
cgb	Corynebacterium glutamicum ATCC 13032 (Bielefeld)	cgb00460	Cyanoamino acid metabolism	cg2352	L-ASPARAGINASE	ansA	3.5.1.1
cgb	Corynebacterium glutamicum ATCC 13032 (Bielefeld)	cgb00460	Cyanoamino acid metabolism	cg1133	Serine Hydroxymethyltransferase	glyA	2.1.2.1
cgb	Corynebacterium glutamicum ATCC 13032 (Bielefeld)	cgb00471	D-Glutamine and D-glutamate metabolism	cg2728	PUTATIVE GLUTAMINASE	glsK	3.5.1.2
cgb	Corynebacterium glutamicum ATCC 13032 (Bielefeld)	cgb00471	D-Glutamine and D-glutamate metabolism	cg2863	PHOSPHORIBOSYLFORMYL GLYCINAMIDINE SYNTHASE	purQ	6.3.5.3
cgb	Corynebacterium glutamicum ATCC 13032 (Bielefeld)	cgb00471	D-Glutamine and D-glutamate metabolism	cg2863	PHOSPHORIBOSYLFORMYL GLYCINAMIDINE SYNTHASE	purQ	3.5.1.2
cgb	Corynebacterium glutamicum ATCC 13032 (Bielefeld)	cgb00471	D-Glutamine and D-glutamate metabolism	cg2762	GLUTAMATE RACEMASE	murI	5.1.1.3
cgb	Corynebacterium glutamicum ATCC 13032 (Bielefeld)	cgb00471	D-Glutamine and D-glutamate metabolism	cg2368	PROBABLE UDP-N-ACETYLMURAMATE--ALANINE LIGASE PROTEIN	murC	6.3.2.8
cgb	Corynebacterium glutamicum ATCC 13032 (Bielefeld)	cgb00471	D-Glutamine and D-glutamate metabolism	cg2371	UDP-N-ACETYLMURAMOYLALANINE D-GLUTAMATE LIGASE	murD	6.3.2.9
cgb	Corynebacterium glutamicum ATCC 13032 (Bielefeld)	cgb00473	D-Alanine metabolism	cg0681	ALANINE RACEMASE	alr	5.1.1.1
cgb	Corynebacterium glutamicum ATCC 13032 (Bielefeld)	cgb00473	D-Alanine metabolism	cg1493	D-ALANINE--D-ALANINE LIGASE A	ddlA	6.3.2.4
cgb	Corynebacterium glutamicum ATCC 13032 (Bielefeld)	cgb00480	Glutathione metabolism	cg1090	PROBABLE GAMMA-GLUTAMYLTRANSPEPTIDASE PRECURSOR PR	ggtB	2.3.2.2
cgb	Corynebacterium glutamicum ATCC 13032 (Bielefeld)	cgb00480	Glutathione metabolism	cg1090	PROBABLE GAMMA-GLUTAMYLTRANSPEPTIDASE PRECURSOR PR	ggtB	3.4.19.13
cgb	Corynebacterium glutamicum ATCC 13032 (Bielefeld)	cgb00480	Glutathione metabolism	cg1141	homolog of lactam utilization protein B		3.5.2.9
cgb	Corynebacterium glutamicum ATCC 13032 (Bielefeld)	cgb00480	Glutathione metabolism	cg3031	conserved hypothetical protein		6.3.2.2
cgb	Corynebacterium glutamicum ATCC 13032 (Bielefeld)	cgb00480	Glutathione metabolism	cg3031	conserved hypothetical protein		6.3.-.-
cgb	Corynebacterium glutamicum ATCC 13032 (Bielefeld)	cgb00480	Glutathione metabolism	cg2419	LEUCINE AMINOPEPTIDASE	pepB	3.4.11.1
cgb	Corynebacterium glutamicum ATCC 13032 (Bielefeld)	cgb00480	Glutathione metabolism	cg2662	AMINOPEPTIDASE N	pepN	3.4.11.2
cgb	Corynebacterium glutamicum ATCC 13032 (Bielefeld)	cgb00480	Glutathione metabolism	cg0766	ISOCITRATE DEHYDROGENASE	icd	1.1.1.42
cgb	Corynebacterium glutamicum ATCC 13032 (Bielefeld)	cgb00480	Glutathione metabolism	cg1643	6-PHOSPHOGLUCONATE DEHYDROGENASE	gnd	1.1.1.44
cgb	Corynebacterium glutamicum ATCC 13032 (Bielefeld)	cgb00480	Glutathione metabolism	cg1643	6-PHOSPHOGLUCONATE DEHYDROGENASE	gnd	1.1.1.343
cgb	Corynebacterium glutamicum ATCC 13032 (Bielefeld)	cgb00480	Glutathione metabolism	cg1778	GLUCOSE-6-PHOSPHATE 1-DEHYDROGENASE	zwf	1.1.1.49
cgb	Corynebacterium glutamicum ATCC 13032 (Bielefeld)	cgb00480	Glutathione metabolism	cg1778	GLUCOSE-6-PHOSPHATE 1-DEHYDROGENASE	zwf	1.1.1.363
cgb	Corynebacterium glutamicum ATCC 13032 (Bielefeld)	cgb00480	Glutathione metabolism	cg2867	GLUTATHIONE PEROXIDASE	gpx	1.11.1.9
cgb	Corynebacterium glutamicum ATCC 13032 (Bielefeld)	cgb00480	Glutathione metabolism	cg2990	PUTATIVE SPERMIDINE SYNTHASE TRANSMEMBRANE PROTEIN	speE	2.5.1.16
cgb	Corynebacterium glutamicum ATCC 13032 (Bielefeld)	cgb00500	Starch and sucrose metabolism	cg2925	ENZYME II SUCROSE PROTEIN	ptsS	2.7.1.211
cgb	Corynebacterium glutamicum ATCC 13032 (Bielefeld)	cgb00500	Starch and sucrose metabolism	cg2927	PUTATIVE SUCROSE-6-PHOSPHATE HYDROLASE	scrB	3.2.1.26
cgb	Corynebacterium glutamicum ATCC 13032 (Bielefeld)	cgb00500	Starch and sucrose metabolism	cg1267	Beta-fructosidase (levanase/invertase)		3.2.1.26
cgb	Corynebacterium glutamicum ATCC 13032 (Bielefeld)	cgb00500	Starch and sucrose metabolism	cg0442	PUTATIVE UTP-GLUCOSE-1-PHOSPHATE URIDYLYLTRANSFERA	galU2	2.7.7.9
cgb	Corynebacterium glutamicum ATCC 13032 (Bielefeld)	cgb00500	Starch and sucrose metabolism	cg1004	UTP-GLUCOSE-1-PHOSPHATE URIDYLYLTRANSFERASE	galU1	2.7.7.9
cgb	Corynebacterium glutamicum ATCC 13032 (Bielefeld)	cgb00500	Starch and sucrose metabolism	cg0385	BETA-GLUCOSIDASE PRECURSOR-N-terminal domain	bglS'	3.2.1.21
cgb	Corynebacterium glutamicum ATCC 13032 (Bielefeld)	cgb00500	Starch and sucrose metabolism	cg1269	ADP-GLUCOSE PYROPHOSPHORYLASE	glgC	2.7.7.27
cgb	Corynebacterium glutamicum ATCC 13032 (Bielefeld)	cgb00500	Starch and sucrose metabolism	cg1381	1,4-ALPHA-GLUCAN BRANCHING ENZYME	glgB	2.4.1.18
cgb	Corynebacterium glutamicum ATCC 13032 (Bielefeld)	cgb00500	Starch and sucrose metabolism	cg2289	ALPHA-GLUCAN PHOSPHORYLASE, GLYCOGEN PHOSPHORYLASE	glgP2	2.4.1.1
cgb	Corynebacterium glutamicum ATCC 13032 (Bielefeld)	cgb00500	Starch and sucrose metabolism	cg1479	PUTATIVE GLYCOGEN PHOSPHORYLASE	glgP1	2.4.1.1
cgb	Corynebacterium glutamicum ATCC 13032 (Bielefeld)	cgb00500	Starch and sucrose metabolism	cg2529	Trehalose synthase (Maltose alpha-D-glucosyltransferase)	treS	5.4.99.16
cgb	Corynebacterium glutamicum ATCC 13032 (Bielefeld)	cgb00500	Starch and sucrose metabolism	cg2529	Trehalose synthase (Maltose alpha-D-glucosyltransferase)	treS	3.2.1.1
cgb	Corynebacterium glutamicum ATCC 13032 (Bielefeld)	cgb00500	Starch and sucrose metabolism	cg2523	4-ALPHA-GLUCANOTRANSFERASE	malQ	2.4.1.25
cgb	Corynebacterium glutamicum ATCC 13032 (Bielefeld)	cgb00500	Starch and sucrose metabolism	cg1382	PUTATIVE ALPHA-AMYLASE	glgE	2.4.99.16
cgb	Corynebacterium glutamicum ATCC 13032 (Bielefeld)	cgb00500	Starch and sucrose metabolism	cg1268	GLYCOSYL TRANSFERASE	glgA	2.4.1.342
cgb	Corynebacterium glutamicum ATCC 13032 (Bielefeld)	cgb00500	Starch and sucrose metabolism	cg2310	GLYCOGEN DEBRANCHING ENZYME	glgX	3.2.1.68
cgb	Corynebacterium glutamicum ATCC 13032 (Bielefeld)	cgb00500	Starch and sucrose metabolism	cg2323	MALTOOLIGOSYL TREHALOSE SYNTHASE	treY	5.4.99.15
cgb	Corynebacterium glutamicum ATCC 13032 (Bielefeld)	cgb00500	Starch and sucrose metabolism	cg2333	MALTO-OLIGOSYLTREHALOSE TREHALOHYDROLASE	treZ	3.2.1.141
cgb	Corynebacterium glutamicum ATCC 13032 (Bielefeld)	cgb00500	Starch and sucrose metabolism	cg2907	TREHALOSE-6-PHOSPHATE SYNTHASE	otsA	2.4.1.15
cgb	Corynebacterium glutamicum ATCC 13032 (Bielefeld)	cgb00500	Starch and sucrose metabolism	cg2907	TREHALOSE-6-PHOSPHATE SYNTHASE	otsA	2.4.1.347
cgb	Corynebacterium glutamicum ATCC 13032 (Bielefeld)	cgb00500	Starch and sucrose metabolism	cg2909	TREHALOSE PHOSPHATASE	otsB	3.1.3.12
cgb	Corynebacterium glutamicum ATCC 13032 (Bielefeld)	cgb00500	Starch and sucrose metabolism	cg2800	PHOSPHOGLUCOMUTASE	pgm	5.4.2.2
cgb	Corynebacterium glutamicum ATCC 13032 (Bielefeld)	cgb00500	Starch and sucrose metabolism	cg2399	GLUCOKINASE, TRANSCRIPTIONAL REGULATOR	glk	2.7.1.2
cgb	Corynebacterium glutamicum ATCC 13032 (Bielefeld)	cgb00500	Starch and sucrose metabolism	cg2932	Transcriptional regulator ROK family, putative sugar kinase		2.7.1.2
cgb	Corynebacterium glutamicum ATCC 13032 (Bielefeld)	cgb00500	Starch and sucrose metabolism	cg0973	GLUCOSE-6-PHOSPHATE ISOMERASE	pgi	5.3.1.9
cgb	Corynebacterium glutamicum ATCC 13032 (Bielefeld)	cgb00511	Other glycan degradation	cg1756	SECRETED SIALIDASE	nanH	3.2.1.18
cgb	Corynebacterium glutamicum ATCC 13032 (Bielefeld)	cgb00511	Other glycan degradation	cg1754	putative membrane protein		3.2.1.18
cgb	Corynebacterium glutamicum ATCC 13032 (Bielefeld)	cgb00514	Other types of O-glycan biosynthesis	cg1014	Dolichyl-phosphate-mannose-protein mannosyltransferase		2.4.1.109
cgb	Corynebacterium glutamicum ATCC 13032 (Bielefeld)	cgb00515	Mannose type O-glycan biosynthesis	cg1014	Dolichyl-phosphate-mannose-protein mannosyltransferase		2.4.1.109
cgb	Corynebacterium glutamicum ATCC 13032 (Bielefeld)	cgb00520	Amino sugar and nucleotide sugar metabolism	cg3158	BETA-N-ACETYLGLUCOSAMINIDASE PRECURSOR	nagA2	3.2.1.52
cgb	Corynebacterium glutamicum ATCC 13032 (Bielefeld)	cgb00520	Amino sugar and nucleotide sugar metabolism	cg1076	PUTATIVE UDP-N-ACETYLGLUCOSAMINE PYROPHOSPHORYLASE	glmU	2.7.7.23
cgb	Corynebacterium glutamicum ATCC 13032 (Bielefeld)	cgb00520	Amino sugar and nucleotide sugar metabolism	cg1076	PUTATIVE UDP-N-ACETYLGLUCOSAMINE PYROPHOSPHORYLASE	glmU	2.3.1.157
cgb	Corynebacterium glutamicum ATCC 13032 (Bielefeld)	cgb00520	Amino sugar and nucleotide sugar metabolism	cg2933	N-ACETYLMANNOSAMINE-6-PHOSPHATE 2-EPIMERASE / N-AC	nanE	5.1.3.9
cgb	Corynebacterium glutamicum ATCC 13032 (Bielefeld)	cgb00520	Amino sugar and nucleotide sugar metabolism	cg2918	Predicted dehydrogenase or related protein		1.1.1.335
cgb	Corynebacterium glutamicum ATCC 13032 (Bielefeld)	cgb00520	Amino sugar and nucleotide sugar metabolism	cg2829	UDP-N-ACETYLGLUCOSAMINE 1-CARBOXYVINYLTRANSFERASE	murA2	2.5.1.7
cgb	Corynebacterium glutamicum ATCC 13032 (Bielefeld)	cgb00520	Amino sugar and nucleotide sugar metabolism	cg0422	UDP-N-ACETYLGLUCOSAMINE 1-CARBOXYVINYLTRANSFERASE	murA	2.5.1.7
cgb	Corynebacterium glutamicum ATCC 13032 (Bielefeld)	cgb00520	Amino sugar and nucleotide sugar metabolism	cg0423	UDP-N-ACETYLENOLPYRUVOYLGLUCOSAMINE REDUCTASE	murB	1.3.1.98
cgb	Corynebacterium glutamicum ATCC 13032 (Bielefeld)	cgb00520	Amino sugar and nucleotide sugar metabolism	cg0476	PROBABLE UDP-N-ACETYLENOLPYRUVOYLGLUCOSAMINE REDUC	murB2	1.3.1.98
cgb	Corynebacterium glutamicum ATCC 13032 (Bielefeld)	cgb00520	Amino sugar and nucleotide sugar metabolism	cg0675	PHOSPHOGLUCOSAMINE MUTASE / PHOSPHOACETYLGLUCOSAMI	mrsA	5.4.2.10
cgb	Corynebacterium glutamicum ATCC 13032 (Bielefeld)	cgb00520	Amino sugar and nucleotide sugar metabolism	cg2929	PROBABLE N-ACETYLGLUCOSAMINE-6-PHOSPHATE DEACETYLASE	nagA1	3.5.1.25
cgb	Corynebacterium glutamicum ATCC 13032 (Bielefeld)	cgb00520	Amino sugar and nucleotide sugar metabolism	cg2928	N-ACETYLGLUCOSAMINE-6-PHOSPHATE ISOMERASE	nagB	3.5.99.6
cgb	Corynebacterium glutamicum ATCC 13032 (Bielefeld)	cgb00520	Amino sugar and nucleotide sugar metabolism	cg2492	PROBABLE GLUCOSAMINE--FRUCTOSE-6-PHOSPHATE AMINOTRANSFERASE	glmS	2.6.1.16
cgb	Corynebacterium glutamicum ATCC 13032 (Bielefeld)	cgb00520	Amino sugar and nucleotide sugar metabolism	cg2399	GLUCOKINASE, TRANSCRIPTIONAL REGULATOR	glk	2.7.1.2
cgb	Corynebacterium glutamicum ATCC 13032 (Bielefeld)	cgb00520	Amino sugar and nucleotide sugar metabolism	cg2932	Transcriptional regulator ROK family, putative sugar kinase		2.7.1.2
cgb	Corynebacterium glutamicum ATCC 13032 (Bielefeld)	cgb00520	Amino sugar and nucleotide sugar metabolism	cg2091	POLYPHOSPHATE GLUCOKINASE	ppgK	2.7.1.63
cgb	Corynebacterium glutamicum ATCC 13032 (Bielefeld)	cgb00520	Amino sugar and nucleotide sugar metabolism	cg0973	GLUCOSE-6-PHOSPHATE ISOMERASE	pgi	5.3.1.9
cgb	Corynebacterium glutamicum ATCC 13032 (Bielefeld)	cgb00520	Amino sugar and nucleotide sugar metabolism	cg2800	PHOSPHOGLUCOMUTASE	pgm	5.4.2.2
cgb	Corynebacterium glutamicum ATCC 13032 (Bielefeld)	cgb00520	Amino sugar and nucleotide sugar metabolism	cg0442	PUTATIVE UTP-GLUCOSE-1-PHOSPHATE URIDYLYLTRANSFERA	galU2	2.7.7.9
cgb	Corynebacterium glutamicum ATCC 13032 (Bielefeld)	cgb00520	Amino sugar and nucleotide sugar metabolism	cg1004	UTP-GLUCOSE-1-PHOSPHATE URIDYLYLTRANSFERASE	galU1	2.7.7.9
cgb	Corynebacterium glutamicum ATCC 13032 (Bielefeld)	cgb00520	Amino sugar and nucleotide sugar metabolism	cg3154	UDP-GLUCOSE 6-DEHYDROGENASE	udgA2	1.1.1.22
cgb	Corynebacterium glutamicum ATCC 13032 (Bielefeld)	cgb00520	Amino sugar and nucleotide sugar metabolism	cg0435	UDP-GLUCOSE 6-DEHYDROGENASE	udgA1	1.1.1.22
cgb	Corynebacterium glutamicum ATCC 13032 (Bielefeld)	cgb00520	Amino sugar and nucleotide sugar metabolism	cg2452	galactokinase		2.7.1.6
cgb	Corynebacterium glutamicum ATCC 13032 (Bielefeld)	cgb00520	Amino sugar and nucleotide sugar metabolism	cg2104	UDP-GLUCOSE 4-EPIMERASE	galE	5.1.3.2
cgb	Corynebacterium glutamicum ATCC 13032 (Bielefeld)	cgb00520	Amino sugar and nucleotide sugar metabolism	cg0391	PUTATIVE DTDP-GLUCOSE 4,6-DEHYDRATASE	rmlB2	5.1.3.2
cgb	Corynebacterium glutamicum ATCC 13032 (Bielefeld)	cgb00520	Amino sugar and nucleotide sugar metabolism	cg3196	UDP-GALACTOPYRANOSE MUTASE	glf	5.4.99.9
cgb	Corynebacterium glutamicum ATCC 13032 (Bielefeld)	cgb00520	Amino sugar and nucleotide sugar metabolism	cg0854	PHOSPHOMANNOMUTASE	pmmA	5.4.2.8
cgb	Corynebacterium glutamicum ATCC 13032 (Bielefeld)	cgb00520	Amino sugar and nucleotide sugar metabolism	cg0788	PHOSPHOGLUCOMUTASE/PHOSPHOMANNOMUTASE	pmmB	5.4.2.8
cgb	Corynebacterium glutamicum ATCC 13032 (Bielefeld)	cgb00520	Amino sugar and nucleotide sugar metabolism	cg0849	GDP-MANNOSE PYROPHOSPHORYLASE	rmlA2	2.7.7.13
cgb	Corynebacterium glutamicum ATCC 13032 (Bielefeld)	cgb00520	Amino sugar and nucleotide sugar metabolism	cg0856	MANNOSE-6-PHOSPHATE ISOMERASE	manA	5.3.1.8
cgb	Corynebacterium glutamicum ATCC 13032 (Bielefeld)	cgb00520	Amino sugar and nucleotide sugar metabolism	cg1269	ADP-GLUCOSE PYROPHOSPHORYLASE	glgC	2.7.7.27
cgb	Corynebacterium glutamicum ATCC 13032 (Bielefeld)	cgb00521	Streptomycin biosynthesis	cg2399	GLUCOKINASE, TRANSCRIPTIONAL REGULATOR	glk	2.7.1.2
cgb	Corynebacterium glutamicum ATCC 13032 (Bielefeld)	cgb00521	Streptomycin biosynthesis	cg2932	Transcriptional regulator ROK family, putative sugar kinase		2.7.1.2
cgb	Corynebacterium glutamicum ATCC 13032 (Bielefeld)	cgb00521	Streptomycin biosynthesis	cg2800	PHOSPHOGLUCOMUTASE	pgm	5.4.2.2
cgb	Corynebacterium glutamicum ATCC 13032 (Bielefeld)	cgb00521	Streptomycin biosynthesis	cg3323	Myo-inositol-1-phosphate synthase		5.5.1.4
cgb	Corynebacterium glutamicum ATCC 13032 (Bielefeld)	cgb00521	Streptomycin biosynthesis	cg2090	MYO-INOSITOL-1(OR 4)-MONOPHOSPHATASE	suhB	3.1.3.25
cgb	Corynebacterium glutamicum ATCC 13032 (Bielefeld)	cgb00521	Streptomycin biosynthesis	cg2298	MYO-INOSITOL-1(OR 4)-MONOPHOSPHATASE FAMILY PROTEIN	impA	3.1.3.25
cgb	Corynebacterium glutamicum ATCC 13032 (Bielefeld)	cgb00521	Streptomycin biosynthesis	cg3391	MYO-INOSITOL 2-DEHYDROGENASE	idhA1	1.1.1.18
cgb	Corynebacterium glutamicum ATCC 13032 (Bielefeld)	cgb00521	Streptomycin biosynthesis	cg3391	MYO-INOSITOL 2-DEHYDROGENASE	idhA1	1.1.1.369
cgb	Corynebacterium glutamicum ATCC 13032 (Bielefeld)	cgb00521	Streptomycin biosynthesis	cg3392	MYO-INOSITOL 2-DEHYDROGENASE	idhA2	1.1.1.18
cgb	Corynebacterium glutamicum ATCC 13032 (Bielefeld)	cgb00521	Streptomycin biosynthesis	cg3392	MYO-INOSITOL 2-DEHYDROGENASE	idhA2	1.1.1.369
cgb	Corynebacterium glutamicum ATCC 13032 (Bielefeld)	cgb00521	Streptomycin biosynthesis	cg2313	MYO-INOSITOL 2-DEHYDROGENASE	idhA3	1.1.1.18
cgb	Corynebacterium glutamicum ATCC 13032 (Bielefeld)	cgb00521	Streptomycin biosynthesis	cg2313	MYO-INOSITOL 2-DEHYDROGENASE	idhA3	1.1.1.369
cgb	Corynebacterium glutamicum ATCC 13032 (Bielefeld)	cgb00521	Streptomycin biosynthesis	cg0204	PUTATIVE OXIDOREDUCTASE MYO-INOSITOL 2-DEHYDROGENA	iolG	1.1.1.18
cgb	Corynebacterium glutamicum ATCC 13032 (Bielefeld)	cgb00521	Streptomycin biosynthesis	cg0204	PUTATIVE OXIDOREDUCTASE MYO-INOSITOL 2-DEHYDROGENA	iolG	1.1.1.369
cgb	Corynebacterium glutamicum ATCC 13032 (Bielefeld)	cgb00521	Streptomycin biosynthesis	cg0401	TDP-GLUCOSE PYROPHOSPHORYLASE	rmlA1	2.7.7.24
cgb	Corynebacterium glutamicum ATCC 13032 (Bielefeld)	cgb00521	Streptomycin biosynthesis	cg0403	DTDP-GLUCOSE 4,6-DEHYDRATASE	rmlB1	4.2.1.46
cgb	Corynebacterium glutamicum ATCC 13032 (Bielefeld)	cgb00521	Streptomycin biosynthesis	cg0402	DTDP-4-DEHYDRORHAMNOSE 3,5-EPIMERASE, dtdp-dehydrorhamnose reductase	rmlCD	5.1.3.13
cgb	Corynebacterium glutamicum ATCC 13032 (Bielefeld)	cgb00521	Streptomycin biosynthesis	cg0402	DTDP-4-DEHYDRORHAMNOSE 3,5-EPIMERASE, dtdp-dehydrorhamnose reductase	rmlCD	1.1.1.133
cgb	Corynebacterium glutamicum ATCC 13032 (Bielefeld)	cgb00523	Polyketide sugar unit biosynthesis	cg0401	TDP-GLUCOSE PYROPHOSPHORYLASE	rmlA1	2.7.7.24
cgb	Corynebacterium glutamicum ATCC 13032 (Bielefeld)	cgb00523	Polyketide sugar unit biosynthesis	cg0403	DTDP-GLUCOSE 4,6-DEHYDRATASE	rmlB1	4.2.1.46
cgb	Corynebacterium glutamicum ATCC 13032 (Bielefeld)	cgb00523	Polyketide sugar unit biosynthesis	cg0402	DTDP-4-DEHYDRORHAMNOSE 3,5-EPIMERASE, dtdp-dehydrorhamnose reductase	rmlCD	5.1.3.13
cgb	Corynebacterium glutamicum ATCC 13032 (Bielefeld)	cgb00523	Polyketide sugar unit biosynthesis	cg0402	DTDP-4-DEHYDRORHAMNOSE 3,5-EPIMERASE, dtdp-dehydrorhamnose reductase	rmlCD	1.1.1.133
cgb	Corynebacterium glutamicum ATCC 13032 (Bielefeld)	cgb00525	Acarbose and validamycin biosynthesis	cg0401	TDP-GLUCOSE PYROPHOSPHORYLASE	rmlA1	2.7.7.24
cgb	Corynebacterium glutamicum ATCC 13032 (Bielefeld)	cgb00525	Acarbose and validamycin biosynthesis	cg0403	DTDP-GLUCOSE 4,6-DEHYDRATASE	rmlB1	4.2.1.46
cgb	Corynebacterium glutamicum ATCC 13032 (Bielefeld)	cgb00541	O-Antigen nucleotide sugar biosynthesis	cg0442	PUTATIVE UTP-GLUCOSE-1-PHOSPHATE URIDYLYLTRANSFERA	galU2	2.7.7.9
cgb	Corynebacterium glutamicum ATCC 13032 (Bielefeld)	cgb00541	O-Antigen nucleotide sugar biosynthesis	cg1004	UTP-GLUCOSE-1-PHOSPHATE URIDYLYLTRANSFERASE	galU1	2.7.7.9
cgb	Corynebacterium glutamicum ATCC 13032 (Bielefeld)	cgb00541	O-Antigen nucleotide sugar biosynthesis	cg2104	UDP-GLUCOSE 4-EPIMERASE	galE	5.1.3.2
cgb	Corynebacterium glutamicum ATCC 13032 (Bielefeld)	cgb00541	O-Antigen nucleotide sugar biosynthesis	cg0391	PUTATIVE DTDP-GLUCOSE 4,6-DEHYDRATASE	rmlB2	5.1.3.2
cgb	Corynebacterium glutamicum ATCC 13032 (Bielefeld)	cgb00541	O-Antigen nucleotide sugar biosynthesis	cg3196	UDP-GALACTOPYRANOSE MUTASE	glf	5.4.99.9
cgb	Corynebacterium glutamicum ATCC 13032 (Bielefeld)	cgb00541	O-Antigen nucleotide sugar biosynthesis	cg3154	UDP-GLUCOSE 6-DEHYDROGENASE	udgA2	1.1.1.22
cgb	Corynebacterium glutamicum ATCC 13032 (Bielefeld)	cgb00541	O-Antigen nucleotide sugar biosynthesis	cg0435	UDP-GLUCOSE 6-DEHYDROGENASE	udgA1	1.1.1.22
cgb	Corynebacterium glutamicum ATCC 13032 (Bielefeld)	cgb00541	O-Antigen nucleotide sugar biosynthesis	cg0401	TDP-GLUCOSE PYROPHOSPHORYLASE	rmlA1	2.7.7.24
cgb	Corynebacterium glutamicum ATCC 13032 (Bielefeld)	cgb00541	O-Antigen nucleotide sugar biosynthesis	cg0403	DTDP-GLUCOSE 4,6-DEHYDRATASE	rmlB1	4.2.1.46
cgb	Corynebacterium glutamicum ATCC 13032 (Bielefeld)	cgb00541	O-Antigen nucleotide sugar biosynthesis	cg0402	DTDP-4-DEHYDRORHAMNOSE 3,5-EPIMERASE, dtdp-dehydrorhamnose reductase	rmlCD	5.1.3.13
cgb	Corynebacterium glutamicum ATCC 13032 (Bielefeld)	cgb00541	O-Antigen nucleotide sugar biosynthesis	cg0402	DTDP-4-DEHYDRORHAMNOSE 3,5-EPIMERASE, dtdp-dehydrorhamnose reductase	rmlCD	1.1.1.133
cgb	Corynebacterium glutamicum ATCC 13032 (Bielefeld)	cgb00541	O-Antigen nucleotide sugar biosynthesis	cg0856	MANNOSE-6-PHOSPHATE ISOMERASE	manA	5.3.1.8
cgb	Corynebacterium glutamicum ATCC 13032 (Bielefeld)	cgb00541	O-Antigen nucleotide sugar biosynthesis	cg0854	PHOSPHOMANNOMUTASE	pmmA	5.4.2.8
cgb	Corynebacterium glutamicum ATCC 13032 (Bielefeld)	cgb00541	O-Antigen nucleotide sugar biosynthesis	cg0788	PHOSPHOGLUCOMUTASE/PHOSPHOMANNOMUTASE	pmmB	5.4.2.8
cgb	Corynebacterium glutamicum ATCC 13032 (Bielefeld)	cgb00541	O-Antigen nucleotide sugar biosynthesis	cg1076	PUTATIVE UDP-N-ACETYLGLUCOSAMINE PYROPHOSPHORYLASE	glmU	2.7.7.23
cgb	Corynebacterium glutamicum ATCC 13032 (Bielefeld)	cgb00541	O-Antigen nucleotide sugar biosynthesis	cg1076	PUTATIVE UDP-N-ACETYLGLUCOSAMINE PYROPHOSPHORYLASE	glmU	2.3.1.157
cgb	Corynebacterium glutamicum ATCC 13032 (Bielefeld)	cgb00541	O-Antigen nucleotide sugar biosynthesis	cg2918	Predicted dehydrogenase or related protein		1.1.1.335
cgb	Corynebacterium glutamicum ATCC 13032 (Bielefeld)	cgb00542	O-Antigen repeat unit biosynthesis	cg1359	membrane protein, UDP-N-acetylmuramyl pentapeptide phosphotransferase/UDP-N-acetylglucosamine-1-pho		2.7.8.33
cgb	Corynebacterium glutamicum ATCC 13032 (Bielefeld)	cgb00542	O-Antigen repeat unit biosynthesis	cg1359	membrane protein, UDP-N-acetylmuramyl pentapeptide phosphotransferase/UDP-N-acetylglucosamine-1-pho		2.7.8.35
cgb	Corynebacterium glutamicum ATCC 13032 (Bielefeld)	cgb00550	Peptidoglycan biosynthesis	cg2829	UDP-N-ACETYLGLUCOSAMINE 1-CARBOXYVINYLTRANSFERASE	murA2	2.5.1.7
cgb	Corynebacterium glutamicum ATCC 13032 (Bielefeld)	cgb00550	Peptidoglycan biosynthesis	cg0422	UDP-N-ACETYLGLUCOSAMINE 1-CARBOXYVINYLTRANSFERASE	murA	2.5.1.7
cgb	Corynebacterium glutamicum ATCC 13032 (Bielefeld)	cgb00550	Peptidoglycan biosynthesis	cg0423	UDP-N-ACETYLENOLPYRUVOYLGLUCOSAMINE REDUCTASE	murB	1.3.1.98
cgb	Corynebacterium glutamicum ATCC 13032 (Bielefeld)	cgb00550	Peptidoglycan biosynthesis	cg0476	PROBABLE UDP-N-ACETYLENOLPYRUVOYLGLUCOSAMINE REDUC	murB2	1.3.1.98
cgb	Corynebacterium glutamicum ATCC 13032 (Bielefeld)	cgb00550	Peptidoglycan biosynthesis	cg2368	PROBABLE UDP-N-ACETYLMURAMATE--ALANINE LIGASE PROTEIN	murC	6.3.2.8
cgb	Corynebacterium glutamicum ATCC 13032 (Bielefeld)	cgb00550	Peptidoglycan biosynthesis	cg2371	UDP-N-ACETYLMURAMOYLALANINE D-GLUTAMATE LIGASE	murD	6.3.2.9
cgb	Corynebacterium glutamicum ATCC 13032 (Bielefeld)	cgb00550	Peptidoglycan biosynthesis	cg2374	PROBABLE UDP-N-ACETYLMURAMOYLALANYL-D-GLUTAMATE--2	murE	6.3.2.13
cgb	Corynebacterium glutamicum ATCC 13032 (Bielefeld)	cgb00550	Peptidoglycan biosynthesis	cg1493	D-ALANINE--D-ALANINE LIGASE A	ddlA	6.3.2.4
cgb	Corynebacterium glutamicum ATCC 13032 (Bielefeld)	cgb00550	Peptidoglycan biosynthesis	cg2373	D-ALANINE:D-ALANINE-ADDING ENZYME	murF	6.3.2.10
cgb	Corynebacterium glutamicum ATCC 13032 (Bielefeld)	cgb00550	Peptidoglycan biosynthesis	cg2508	PUTATIVE UNDECAPRENYL DIPHOSPHATE SYNTHASE	uppS2	2.5.1.31
cgb	Corynebacterium glutamicum ATCC 13032 (Bielefeld)	cgb00550	Peptidoglycan biosynthesis	cg1710	BACITRACIN RESISTANCE PUTATIVE UNDECAPRENOL KINASE	bacA	3.6.1.27
cgb	Corynebacterium glutamicum ATCC 13032 (Bielefeld)	cgb00550	Peptidoglycan biosynthesis	cg3193	Membrane-associated phospholipid phosphatase		3.6.1.27
cgb	Corynebacterium glutamicum ATCC 13032 (Bielefeld)	cgb00550	Peptidoglycan biosynthesis	cg2372	PHOSPHO-N-ACETYLMURAMOYL-PENTAPEPTIDE-TRANSFERASE	mraY	2.7.8.13
cgb	Corynebacterium glutamicum ATCC 13032 (Bielefeld)	cgb00550	Peptidoglycan biosynthesis	cg2369	peptidoglycan biosynthesis protein	murG	2.4.1.227
cgb	Corynebacterium glutamicum ATCC 13032 (Bielefeld)	cgb00550	Peptidoglycan biosynthesis	cg2375	PENICILLIN-BINDING PROTEIN 2X	ftsI	3.4.16.4
cgb	Corynebacterium glutamicum ATCC 13032 (Bielefeld)	cgb00550	Peptidoglycan biosynthesis	cg0782	D-ALANYL-D-ALANINE CARBOXYPEPTIDASE	dac	3.4.16.4
cgb	Corynebacterium glutamicum ATCC 13032 (Bielefeld)	cgb00550	Peptidoglycan biosynthesis	cg2987	PENICILLIN-BINDING PROTEIN, D-ALA-D-ALA CARBOXYPEPTIDASE	dacB	3.4.16.4
cgb	Corynebacterium glutamicum ATCC 13032 (Bielefeld)	cgb00550	Peptidoglycan biosynthesis	cg2987	PENICILLIN-BINDING PROTEIN, D-ALA-D-ALA CARBOXYPEPTIDASE	dacB	3.4.21.-
cgb	Corynebacterium glutamicum ATCC 13032 (Bielefeld)	cgb00550	Peptidoglycan biosynthesis	cg0300	hypothetical tripeptide synthase involved in murein formation		6.3.5.13
cgb	Corynebacterium glutamicum ATCC 13032 (Bielefeld)	cgb00550	Peptidoglycan biosynthesis	cg0299	COBYRIC ACID SYNTHASE	cobQ	6.3.5.13
cgb	Corynebacterium glutamicum ATCC 13032 (Bielefeld)	cgb00561	Glycerolipid metabolism	cg2282	PUTATIVE GLYCERATE KINASE	glxK	2.7.1.165
cgb	Corynebacterium glutamicum ATCC 13032 (Bielefeld)	cgb00561	Glycerolipid metabolism	cg2953	BENZALDEHYDE DEHYDROGENASE	xylC	1.2.1.3
cgb	Corynebacterium glutamicum ATCC 13032 (Bielefeld)	cgb00561	Glycerolipid metabolism	cg0637	PUTATIVE BETAINE ALDEHYDE DEHYDROGENASE (BADH) OXIDOREDUCTASE	betB	1.2.1.3
cgb	Corynebacterium glutamicum ATCC 13032 (Bielefeld)	cgb00561	Glycerolipid metabolism	cg0400	ALCOHOL DEHYDROGENASE, CLASS C	adhC	1.1.1.2
cgb	Corynebacterium glutamicum ATCC 13032 (Bielefeld)	cgb00561	Glycerolipid metabolism	cg3198	GLYCEROL KINASE	glpK	2.7.1.30
cgb	Corynebacterium glutamicum ATCC 13032 (Bielefeld)	cgb00561	Glycerolipid metabolism	cg1598	sugar phosphatase of the HAD superfamily		3.1.3.21
cgb	Corynebacterium glutamicum ATCC 13032 (Bielefeld)	cgb00561	Glycerolipid metabolism	cg2398	1-ACYL-SN-GLYCEROL-3-PHOSPHATE ACETYLTRANSFERASE	plsC	2.3.1.51
cgb	Corynebacterium glutamicum ATCC 13032 (Bielefeld)	cgb00561	Glycerolipid metabolism	cg3186	Trehalose corynomycolyl transferase	cmt2	2.3.1.20
cgb	Corynebacterium glutamicum ATCC 13032 (Bielefeld)	cgb00561	Glycerolipid metabolism	cg3186	Trehalose corynomycolyl transferase	cmt2	2.3.1.122
cgb	Corynebacterium glutamicum ATCC 13032 (Bielefeld)	cgb00561	Glycerolipid metabolism	cg1676	PUTATIVE LIPASE	lip	3.1.1.3
cgb	Corynebacterium glutamicum ATCC 13032 (Bielefeld)	cgb00561	Glycerolipid metabolism	cg0109	TRIACYLGLYCEROL LIPASE PRECURSOR		3.1.1.3
cgb	Corynebacterium glutamicum ATCC 13032 (Bielefeld)	cgb00561	Glycerolipid metabolism	cg0110	TRIACYLGLYCEROL LIPASE PRECURSOR		3.1.1.3
cgb	Corynebacterium glutamicum ATCC 13032 (Bielefeld)	cgb00562	Inositol phosphate metabolism	cg2090	MYO-INOSITOL-1(OR 4)-MONOPHOSPHATASE	suhB	3.1.3.25
cgb	Corynebacterium glutamicum ATCC 13032 (Bielefeld)	cgb00562	Inositol phosphate metabolism	cg2298	MYO-INOSITOL-1(OR 4)-MONOPHOSPHATASE FAMILY PROTEIN	impA	3.1.3.25
cgb	Corynebacterium glutamicum ATCC 13032 (Bielefeld)	cgb00562	Inositol phosphate metabolism	cg3323	Myo-inositol-1-phosphate synthase		5.5.1.4
cgb	Corynebacterium glutamicum ATCC 13032 (Bielefeld)	cgb00562	Inositol phosphate metabolism	cg3391	MYO-INOSITOL 2-DEHYDROGENASE	idhA1	1.1.1.18
cgb	Corynebacterium glutamicum ATCC 13032 (Bielefeld)	cgb00562	Inositol phosphate metabolism	cg3391	MYO-INOSITOL 2-DEHYDROGENASE	idhA1	1.1.1.369
cgb	Corynebacterium glutamicum ATCC 13032 (Bielefeld)	cgb00562	Inositol phosphate metabolism	cg3392	MYO-INOSITOL 2-DEHYDROGENASE	idhA2	1.1.1.18
cgb	Corynebacterium glutamicum ATCC 13032 (Bielefeld)	cgb00562	Inositol phosphate metabolism	cg3392	MYO-INOSITOL 2-DEHYDROGENASE	idhA2	1.1.1.369
cgb	Corynebacterium glutamicum ATCC 13032 (Bielefeld)	cgb00562	Inositol phosphate metabolism	cg2313	MYO-INOSITOL 2-DEHYDROGENASE	idhA3	1.1.1.18
cgb	Corynebacterium glutamicum ATCC 13032 (Bielefeld)	cgb00562	Inositol phosphate metabolism	cg2313	MYO-INOSITOL 2-DEHYDROGENASE	idhA3	1.1.1.369
cgb	Corynebacterium glutamicum ATCC 13032 (Bielefeld)	cgb00562	Inositol phosphate metabolism	cg0204	PUTATIVE OXIDOREDUCTASE MYO-INOSITOL 2-DEHYDROGENA	iolG	1.1.1.18
cgb	Corynebacterium glutamicum ATCC 13032 (Bielefeld)	cgb00562	Inositol phosphate metabolism	cg0204	PUTATIVE OXIDOREDUCTASE MYO-INOSITOL 2-DEHYDROGENA	iolG	1.1.1.369
cgb	Corynebacterium glutamicum ATCC 13032 (Bielefeld)	cgb00562	Inositol phosphate metabolism	cg0203	phosphate isomerases/epimerase	iolE	4.2.1.44
cgb	Corynebacterium glutamicum ATCC 13032 (Bielefeld)	cgb00562	Inositol phosphate metabolism	cg0202	PUTATIVE ACETOLACTATE SYNTHASE PROTEIN	iolD	3.7.1.22
cgb	Corynebacterium glutamicum ATCC 13032 (Bielefeld)	cgb00562	Inositol phosphate metabolism	cg0201	enzyme involved in inositol metabolism	iolB	5.3.1.30
cgb	Corynebacterium glutamicum ATCC 13032 (Bielefeld)	cgb00562	Inositol phosphate metabolism	cg0197	sugar kinase, ribokinase family	iolC	2.7.1.92
cgb	Corynebacterium glutamicum ATCC 13032 (Bielefeld)	cgb00562	Inositol phosphate metabolism	cg0199	PROBABLE ALDEHYDE DEHYDROGENASE	msmA	1.2.1.18
cgb	Corynebacterium glutamicum ATCC 13032 (Bielefeld)	cgb00562	Inositol phosphate metabolism	cg0199	PROBABLE ALDEHYDE DEHYDROGENASE	msmA	1.2.1.27
cgb	Corynebacterium glutamicum ATCC 13032 (Bielefeld)	cgb00562	Inositol phosphate metabolism	cg0635	NAD-dependent aldehyde dehydrogenase		1.2.1.18
cgb	Corynebacterium glutamicum ATCC 13032 (Bielefeld)	cgb00562	Inositol phosphate metabolism	cg0635	NAD-dependent aldehyde dehydrogenase		1.2.1.27
cgb	Corynebacterium glutamicum ATCC 13032 (Bielefeld)	cgb00562	Inositol phosphate metabolism	cg1789	TRIOSEPHOSPHATE ISOMERASE	tpi	5.3.1.1
cgb	Corynebacterium glutamicum ATCC 13032 (Bielefeld)	cgb00564	Glycerophospholipid metabolism	cg1492	GLYCEROL-3-PHOSPHATE DEHYDROGENASE (NAD(P)+)	gpsA	1.1.1.94
cgb	Corynebacterium glutamicum ATCC 13032 (Bielefeld)	cgb00564	Glycerophospholipid metabolism	cg1853	GLYCEROL-3-PHOSPHATE DEHYDROGENASE	glpD	1.1.5.3
cgb	Corynebacterium glutamicum ATCC 13032 (Bielefeld)	cgb00564	Glycerophospholipid metabolism	cg2398	1-ACYL-SN-GLYCEROL-3-PHOSPHATE ACETYLTRANSFERASE	plsC	2.3.1.51
cgb	Corynebacterium glutamicum ATCC 13032 (Bielefeld)	cgb00564	Glycerophospholipid metabolism	cg3215	PUTATIVE GLYCEROPHOSPHORYL DIESTER PHOSPHODIESTERASE	glpQ1	3.1.4.46
cgb	Corynebacterium glutamicum ATCC 13032 (Bielefeld)	cgb00564	Glycerophospholipid metabolism	cg1572	PUTATIVE GLYCEROPHOSPHORYL DIESTER PHOSPHODIESTERASE	glpQ2	3.1.4.46
cgb	Corynebacterium glutamicum ATCC 13032 (Bielefeld)	cgb00564	Glycerophospholipid metabolism	cg2216	PHOSPHATIDATE CYTIDYLYLTRANSFERASE	cdsA	2.7.7.41
cgb	Corynebacterium glutamicum ATCC 13032 (Bielefeld)	cgb00564	Glycerophospholipid metabolism	cg1878	Phosphatidylglycerophosphate synthase	pgsA1	2.7.8.5
cgb	Corynebacterium glutamicum ATCC 13032 (Bielefeld)	cgb00564	Glycerophospholipid metabolism	cg2154	CDP-DIACYLGLYCEROL--GLYCEROL-3-PHOSPHATE 3-PHOSPHATIDYLTRANSFERASE	pgsA2	2.7.8.5
cgb	Corynebacterium glutamicum ATCC 13032 (Bielefeld)	cgb00564	Glycerophospholipid metabolism	cg3037	CARDIOLIPIN SYNTHETASE	cls	2.7.8.-
cgb	Corynebacterium glutamicum ATCC 13032 (Bielefeld)	cgb00590	Arachidonic acid metabolism	cg2867	GLUTATHIONE PEROXIDASE	gpx	1.11.1.9
cgb	Corynebacterium glutamicum ATCC 13032 (Bielefeld)	cgb00620	Pyruvate metabolism	cg2466	PYRUVATE DEHYDROGENASE E1 COMPONENT	aceE	1.2.4.1
cgb	Corynebacterium glutamicum ATCC 13032 (Bielefeld)	cgb00620	Pyruvate metabolism	cg2421	DIHYDROLIPOAMIDE SUCCINYLTRANSFERASE	sucB	2.3.1.12
cgb	Corynebacterium glutamicum ATCC 13032 (Bielefeld)	cgb00620	Pyruvate metabolism	cg0441	DIHYDROLIPOAMIDE DEHYDROGENASE	lpd	1.8.1.4
cgb	Corynebacterium glutamicum ATCC 13032 (Bielefeld)	cgb00620	Pyruvate metabolism	cg3107	Zn-dependent alcohol dehydrogenase	adhA	1.1.1.1
cgb	Corynebacterium glutamicum ATCC 13032 (Bielefeld)	cgb00620	Pyruvate metabolism	cg0273	PROBABLE ALCOHOL DEHYDROGENASE		1.1.1.1
cgb	Corynebacterium glutamicum ATCC 13032 (Bielefeld)	cgb00620	Pyruvate metabolism	cg0400	ALCOHOL DEHYDROGENASE, CLASS C	adhC	1.1.1.2
cgb	Corynebacterium glutamicum ATCC 13032 (Bielefeld)	cgb00620	Pyruvate metabolism	cg3047	ACETATE KINASE	ackA	2.7.2.1
cgb	Corynebacterium glutamicum ATCC 13032 (Bielefeld)	cgb00620	Pyruvate metabolism	cg3048	PHOSPHATE ACETYLTRANSFERASE	pta	2.3.1.8
cgb	Corynebacterium glutamicum ATCC 13032 (Bielefeld)	cgb00620	Pyruvate metabolism	cg2291	PYRUVATE KINASE	pyk	2.7.1.40
cgb	Corynebacterium glutamicum ATCC 13032 (Bielefeld)	cgb00620	Pyruvate metabolism	cg3218	PYRUVATE KINASE-LIKE PROTEIN		2.7.1.40
cgb	Corynebacterium glutamicum ATCC 13032 (Bielefeld)	cgb00620	Pyruvate metabolism	cg0802	BIOTIN CARBOXYLASE AND BIOTIN CARBOXYL CARRIER PROTEIN	accBC	6.4.1.2
cgb	Corynebacterium glutamicum ATCC 13032 (Bielefeld)	cgb00620	Pyruvate metabolism	cg0802	BIOTIN CARBOXYLASE AND BIOTIN CARBOXYL CARRIER PROTEIN	accBC	6.4.1.3
cgb	Corynebacterium glutamicum ATCC 13032 (Bielefeld)	cgb00620	Pyruvate metabolism	cg0802	BIOTIN CARBOXYLASE AND BIOTIN CARBOXYL CARRIER PROTEIN	accBC	6.3.4.14
cgb	Corynebacterium glutamicum ATCC 13032 (Bielefeld)	cgb00620	Pyruvate metabolism	cg2266	PUTATIVE ACYLPHOSPHATASE		3.6.1.7
cgb	Corynebacterium glutamicum ATCC 13032 (Bielefeld)	cgb00620	Pyruvate metabolism	cg2953	BENZALDEHYDE DEHYDROGENASE	xylC	1.2.1.3
cgb	Corynebacterium glutamicum ATCC 13032 (Bielefeld)	cgb00620	Pyruvate metabolism	cg0637	PUTATIVE BETAINE ALDEHYDE DEHYDROGENASE (BADH) OXIDOREDUCTASE	betB	1.2.1.3
cgb	Corynebacterium glutamicum ATCC 13032 (Bielefeld)	cgb00620	Pyruvate metabolism	cg3096	ALDEHYDE DEHYDROGENASE		1.2.1.-
cgb	Corynebacterium glutamicum ATCC 13032 (Bielefeld)	cgb00620	Pyruvate metabolism	cg2840	BUTYRYL-COA:ACETATE COENZYME A TRANSFERASE	actA	2.8.3.18
cgb	Corynebacterium glutamicum ATCC 13032 (Bielefeld)	cgb00620	Pyruvate metabolism	cg3227	PUTATIVE L-LACTATE DEHYDROGENASE	lldA	1.1.2.3
cgb	Corynebacterium glutamicum ATCC 13032 (Bielefeld)	cgb00620	Pyruvate metabolism	cg3219	L-LACTATE DEHYDROGENASE	ldh	1.1.1.27
cgb	Corynebacterium glutamicum ATCC 13032 (Bielefeld)	cgb00620	Pyruvate metabolism	cg2891	PYRUVATE DEHYDROGENASE	poxB	1.2.5.1
cgb	Corynebacterium glutamicum ATCC 13032 (Bielefeld)	cgb00620	Pyruvate metabolism	cg1027	D-LACTATE DEHYDROGENASE	dld	1.1.5.12
cgb	Corynebacterium glutamicum ATCC 13032 (Bielefeld)	cgb00620	Pyruvate metabolism	cg0071	Metallo-beta-lactamase superfamily		3.1.2.6
cgb	Corynebacterium glutamicum ATCC 13032 (Bielefeld)	cgb00620	Pyruvate metabolism	cg1482	Zn-dependent hydrolases, including glyoxylases		3.1.2.6
cgb	Corynebacterium glutamicum ATCC 13032 (Bielefeld)	cgb00620	Pyruvate metabolism	cg1856	Zn-dependent hydrolase		3.1.2.6
cgb	Corynebacterium glutamicum ATCC 13032 (Bielefeld)	cgb00620	Pyruvate metabolism	cg0791	PYRUVATE CARBOXYLASE	pyc	6.4.1.1
cgb	Corynebacterium glutamicum ATCC 13032 (Bielefeld)	cgb00620	Pyruvate metabolism	cg2613	MALATE DEHYDROGENASE OXIDOREDUCTASE PROTEIN	mdh	1.1.1.37
cgb	Corynebacterium glutamicum ATCC 13032 (Bielefeld)	cgb00620	Pyruvate metabolism	cg2192	MALATE:QUINONE OXIDOREDUCTASE OXIDOREDUCTASE	mqo	1.1.5.4
cgb	Corynebacterium glutamicum ATCC 13032 (Bielefeld)	cgb00620	Pyruvate metabolism	cg1145	FUMARATE HYDRATASE	fum	4.2.1.2
cgb	Corynebacterium glutamicum ATCC 13032 (Bielefeld)	cgb00620	Pyruvate metabolism	cg1787	PHOSPHOENOLPYRUVATE CARBOXYLASE	ppc	4.1.1.31
cgb	Corynebacterium glutamicum ATCC 13032 (Bielefeld)	cgb00620	Pyruvate metabolism	cg3169	PROBABLE PHOSPHOENOLPYRUVATE CARBOXYKINASE PROTEIN	pck	4.1.1.32
cgb	Corynebacterium glutamicum ATCC 13032 (Bielefeld)	cgb00620	Pyruvate metabolism	cg0642	putative PEP-utilizing enzyme		2.7.9.2
cgb	Corynebacterium glutamicum ATCC 13032 (Bielefeld)	cgb00620	Pyruvate metabolism	cg0644	Pyruvate phosphate dikinase, PEP/pyruvate binding		2.7.9.2
cgb	Corynebacterium glutamicum ATCC 13032 (Bielefeld)	cgb00620	Pyruvate metabolism	cg2559	MALATE SYNTHASE	aceB	2.3.3.9
cgb	Corynebacterium glutamicum ATCC 13032 (Bielefeld)	cgb00620	Pyruvate metabolism	cg2625	PUTATIVE ACETYL-COA:ACETYLTRANSFERASE	pcaF	2.3.1.9
cgb	Corynebacterium glutamicum ATCC 13032 (Bielefeld)	cgb00620	Pyruvate metabolism	cg0303	2-ISOPROPYLMALATE SYNTHASE	leuA	2.3.3.13
cgb	Corynebacterium glutamicum ATCC 13032 (Bielefeld)	cgb00622	Xylene degradation	cg2637	BENZOATE 1,2-DIOXYGENASE ALPHA SUBUNIT (AROMATIC RING HYDROXYLATION DIOXYGENASE A)	benA	1.14.12.10
cgb	Corynebacterium glutamicum ATCC 13032 (Bielefeld)	cgb00622	Xylene degradation	cg2637	BENZOATE 1,2-DIOXYGENASE ALPHA SUBUNIT (AROMATIC RING HYDROXYLATION DIOXYGENASE A)	benA	1.14.12.-
cgb	Corynebacterium glutamicum ATCC 13032 (Bielefeld)	cgb00622	Xylene degradation	cg2638	BENZOATE DIOXYGENASE SMALL SUBUNIT	benB	1.14.12.10
cgb	Corynebacterium glutamicum ATCC 13032 (Bielefeld)	cgb00622	Xylene degradation	cg2638	BENZOATE DIOXYGENASE SMALL SUBUNIT	benB	1.14.12.-
cgb	Corynebacterium glutamicum ATCC 13032 (Bielefeld)	cgb00622	Xylene degradation	cg2639	BENZOATE DIOXYGENASE REDUCTASE	benC	1.18.1.-
cgb	Corynebacterium glutamicum ATCC 13032 (Bielefeld)	cgb00622	Xylene degradation	cg2640	BENZOATE DIOL DEHYDROGENASE BEND	benD	1.3.1.25
cgb	Corynebacterium glutamicum ATCC 13032 (Bielefeld)	cgb00622	Xylene degradation	cg2640	BENZOATE DIOL DEHYDROGENASE BEND	benD	1.3.1.-
cgb	Corynebacterium glutamicum ATCC 13032 (Bielefeld)	cgb00622	Xylene degradation	cg2290	Glyoxalase/Bleomycin resistance/Dioxygenase superfamily protein		1.13.11.2
cgb	Corynebacterium glutamicum ATCC 13032 (Bielefeld)	cgb00623	Toluene degradation	cg2966	2-polyprenyl-6-methoxyphenol hydroxylase or related FAD-dependent oxidoreductase		1.14.13.7
cgb	Corynebacterium glutamicum ATCC 13032 (Bielefeld)	cgb00623	Toluene degradation	cg0070	FAD MONOOXYGENASE, PHEA/TFDB FAMILY		1.14.13.7
cgb	Corynebacterium glutamicum ATCC 13032 (Bielefeld)	cgb00623	Toluene degradation	cg1311	CATECHOL 1,2-DIOXYGENASE	catA2	1.13.11.1
cgb	Corynebacterium glutamicum ATCC 13032 (Bielefeld)	cgb00623	Toluene degradation	cg2636	CATECHOL 1,2-DIOXYGENASE	catA1	1.13.11.1
cgb	Corynebacterium glutamicum ATCC 13032 (Bielefeld)	cgb00623	Toluene degradation	cg2635	CHLOROMUCONATE CYCLOISOMERASE	catB	5.5.1.1
cgb	Corynebacterium glutamicum ATCC 13032 (Bielefeld)	cgb00623	Toluene degradation	cg3386	Maleylacetate reductase	tcbF	1.3.1.32
cgb	Corynebacterium glutamicum ATCC 13032 (Bielefeld)	cgb00623	Toluene degradation	cg1310	MALEYLACETATE REDUCTASE	tfdF	1.3.1.32
cgb	Corynebacterium glutamicum ATCC 13032 (Bielefeld)	cgb00625	Chloroalkane and chloroalkene degradation	cg3107	Zn-dependent alcohol dehydrogenase	adhA	1.1.1.1
cgb	Corynebacterium glutamicum ATCC 13032 (Bielefeld)	cgb00625	Chloroalkane and chloroalkene degradation	cg0273	PROBABLE ALCOHOL DEHYDROGENASE		1.1.1.1
cgb	Corynebacterium glutamicum ATCC 13032 (Bielefeld)	cgb00625	Chloroalkane and chloroalkene degradation	cg2953	BENZALDEHYDE DEHYDROGENASE	xylC	1.2.1.3
cgb	Corynebacterium glutamicum ATCC 13032 (Bielefeld)	cgb00625	Chloroalkane and chloroalkene degradation	cg0637	PUTATIVE BETAINE ALDEHYDE DEHYDROGENASE (BADH) OXIDOREDUCTASE	betB	1.2.1.3
cgb	Corynebacterium glutamicum ATCC 13032 (Bielefeld)	cgb00626	Naphthalene degradation	cg3107	Zn-dependent alcohol dehydrogenase	adhA	1.1.1.1
cgb	Corynebacterium glutamicum ATCC 13032 (Bielefeld)	cgb00626	Naphthalene degradation	cg0273	PROBABLE ALCOHOL DEHYDROGENASE		1.1.1.1
cgb	Corynebacterium glutamicum ATCC 13032 (Bielefeld)	cgb00627	Aminobenzoate degradation	cg2266	PUTATIVE ACYLPHOSPHATASE		3.6.1.7
cgb	Corynebacterium glutamicum ATCC 13032 (Bielefeld)	cgb00627	Aminobenzoate degradation	cg2966	2-polyprenyl-6-methoxyphenol hydroxylase or related FAD-dependent oxidoreductase		1.14.13.7
cgb	Corynebacterium glutamicum ATCC 13032 (Bielefeld)	cgb00627	Aminobenzoate degradation	cg0070	FAD MONOOXYGENASE, PHEA/TFDB FAMILY		1.14.13.7
cgb	Corynebacterium glutamicum ATCC 13032 (Bielefeld)	cgb00630	Glyoxylate and dicarboxylate metabolism	cg2560	ISOCITRATE LYASE	aceA	4.1.3.1
cgb	Corynebacterium glutamicum ATCC 13032 (Bielefeld)	cgb00630	Glyoxylate and dicarboxylate metabolism	cg0127	Thiamine pyrophosphate dependent enzyme		4.1.3.1
cgb	Corynebacterium glutamicum ATCC 13032 (Bielefeld)	cgb00630	Glyoxylate and dicarboxylate metabolism	cg2559	MALATE SYNTHASE	aceB	2.3.3.9
cgb	Corynebacterium glutamicum ATCC 13032 (Bielefeld)	cgb00630	Glyoxylate and dicarboxylate metabolism	cg2613	MALATE DEHYDROGENASE OXIDOREDUCTASE PROTEIN	mdh	1.1.1.37
cgb	Corynebacterium glutamicum ATCC 13032 (Bielefeld)	cgb00630	Glyoxylate and dicarboxylate metabolism	cg0949	CITRATE SYNTHASE	gltA	2.3.3.1
cgb	Corynebacterium glutamicum ATCC 13032 (Bielefeld)	cgb00630	Glyoxylate and dicarboxylate metabolism	cg0798	(METHYL)CITRATE SYNTHASE	prpC1	2.3.3.1
cgb	Corynebacterium glutamicum ATCC 13032 (Bielefeld)	cgb00630	Glyoxylate and dicarboxylate metabolism	cg1737	ACONITASE	acn	4.2.1.3
cgb	Corynebacterium glutamicum ATCC 13032 (Bielefeld)	cgb00630	Glyoxylate and dicarboxylate metabolism	cg2625	PUTATIVE ACETYL-COA:ACETYLTRANSFERASE	pcaF	2.3.1.9
cgb	Corynebacterium glutamicum ATCC 13032 (Bielefeld)	cgb00630	Glyoxylate and dicarboxylate metabolism	cg1373	Glyoxalase/Bleomycin resistance/Dioxygenase superfamily protein		5.1.99.1
cgb	Corynebacterium glutamicum ATCC 13032 (Bielefeld)	cgb00630	Glyoxylate and dicarboxylate metabolism	cg0811	ACETYL/PROPIONYL COA CARBOXYLASE, BETA SUBUNIT	dtsR2	6.4.1.3
cgb	Corynebacterium glutamicum ATCC 13032 (Bielefeld)	cgb00630	Glyoxylate and dicarboxylate metabolism	cg0811	ACETYL/PROPIONYL COA CARBOXYLASE, BETA SUBUNIT	dtsR2	2.1.3.15
cgb	Corynebacterium glutamicum ATCC 13032 (Bielefeld)	cgb00630	Glyoxylate and dicarboxylate metabolism	cg0802	BIOTIN CARBOXYLASE AND BIOTIN CARBOXYL CARRIER PROTEIN	accBC	6.4.1.2
cgb	Corynebacterium glutamicum ATCC 13032 (Bielefeld)	cgb00630	Glyoxylate and dicarboxylate metabolism	cg0802	BIOTIN CARBOXYLASE AND BIOTIN CARBOXYL CARRIER PROTEIN	accBC	6.4.1.3
cgb	Corynebacterium glutamicum ATCC 13032 (Bielefeld)	cgb00630	Glyoxylate and dicarboxylate metabolism	cg0802	BIOTIN CARBOXYLASE AND BIOTIN CARBOXYL CARRIER PROTEIN	accBC	6.3.4.14
cgb	Corynebacterium glutamicum ATCC 13032 (Bielefeld)	cgb00630	Glyoxylate and dicarboxylate metabolism	cg1725	METHYLMALONYL-COA MUTASE LARGE SUBUNIT	mcmB	5.4.99.2
cgb	Corynebacterium glutamicum ATCC 13032 (Bielefeld)	cgb00630	Glyoxylate and dicarboxylate metabolism	cg1726	METHYLMALONYL-COA MUTASE SMALL SUBUNIT	mcmA	5.4.99.2
cgb	Corynebacterium glutamicum ATCC 13032 (Bielefeld)	cgb00630	Glyoxylate and dicarboxylate metabolism	cg0310	CATALASE	katA	1.11.1.6
cgb	Corynebacterium glutamicum ATCC 13032 (Bielefeld)	cgb00630	Glyoxylate and dicarboxylate metabolism	cg2458	PREDICTED PHOSPHATASE, HAD FAMILY	pgp2	3.1.3.18
cgb	Corynebacterium glutamicum ATCC 13032 (Bielefeld)	cgb00630	Glyoxylate and dicarboxylate metabolism	cg2429	GLUTAMINE SYNTHETASE I	glnA	6.3.1.2
cgb	Corynebacterium glutamicum ATCC 13032 (Bielefeld)	cgb00630	Glyoxylate and dicarboxylate metabolism	cg2447	GLUTAMINE SYNTHETASE 2	glnA2	6.3.1.2
cgb	Corynebacterium glutamicum ATCC 13032 (Bielefeld)	cgb00630	Glyoxylate and dicarboxylate metabolism	cg1133	Serine Hydroxymethyltransferase	glyA	2.1.2.1
cgb	Corynebacterium glutamicum ATCC 13032 (Bielefeld)	cgb00630	Glyoxylate and dicarboxylate metabolism	cg0441	DIHYDROLIPOAMIDE DEHYDROGENASE	lpd	1.8.1.4
cgb	Corynebacterium glutamicum ATCC 13032 (Bielefeld)	cgb00630	Glyoxylate and dicarboxylate metabolism	cg2312	PUTATIVE HYDROXYPYRUVATE ISOMERASE PROTEIN	gip	5.3.1.22
cgb	Corynebacterium glutamicum ATCC 13032 (Bielefeld)	cgb00630	Glyoxylate and dicarboxylate metabolism	cg2282	PUTATIVE GLYCERATE KINASE	glxK	2.7.1.165
cgb	Corynebacterium glutamicum ATCC 13032 (Bielefeld)	cgb00630	Glyoxylate and dicarboxylate metabolism	cg1280	2-OXOGLUTARATE DEHYDROGENASE	odhA	2.2.1.5
cgb	Corynebacterium glutamicum ATCC 13032 (Bielefeld)	cgb00630	Glyoxylate and dicarboxylate metabolism	cg1280	2-OXOGLUTARATE DEHYDROGENASE	odhA	4.1.1.71
cgb	Corynebacterium glutamicum ATCC 13032 (Bielefeld)	cgb00630	Glyoxylate and dicarboxylate metabolism	cg1280	2-OXOGLUTARATE DEHYDROGENASE	odhA	1.2.4.2
cgb	Corynebacterium glutamicum ATCC 13032 (Bielefeld)	cgb00630	Glyoxylate and dicarboxylate metabolism	cg1280	2-OXOGLUTARATE DEHYDROGENASE	odhA	2.3.1.61
cgb	Corynebacterium glutamicum ATCC 13032 (Bielefeld)	cgb00630	Glyoxylate and dicarboxylate metabolism	cg0457	PROBABLE FORMYLTETRAHYDROFOLATE DEFORMYLASE PROTEIN	purU	3.5.1.10
cgb	Corynebacterium glutamicum ATCC 13032 (Bielefeld)	cgb00640	Propanoate metabolism	cg3047	ACETATE KINASE	ackA	2.7.2.1
cgb	Corynebacterium glutamicum ATCC 13032 (Bielefeld)	cgb00640	Propanoate metabolism	cg3048	PHOSPHATE ACETYLTRANSFERASE	pta	2.3.1.8
cgb	Corynebacterium glutamicum ATCC 13032 (Bielefeld)	cgb00640	Propanoate metabolism	cg0441	DIHYDROLIPOAMIDE DEHYDROGENASE	lpd	1.8.1.4
cgb	Corynebacterium glutamicum ATCC 13032 (Bielefeld)	cgb00640	Propanoate metabolism	cg2795	NADPH quinone reductase or related Zn-dependent oxidoreductase		1.3.1.-
cgb	Corynebacterium glutamicum ATCC 13032 (Bielefeld)	cgb00640	Propanoate metabolism	cg0802	BIOTIN CARBOXYLASE AND BIOTIN CARBOXYL CARRIER PROTEIN	accBC	6.4.1.2
cgb	Corynebacterium glutamicum ATCC 13032 (Bielefeld)	cgb00640	Propanoate metabolism	cg0802	BIOTIN CARBOXYLASE AND BIOTIN CARBOXYL CARRIER PROTEIN	accBC	6.4.1.3
cgb	Corynebacterium glutamicum ATCC 13032 (Bielefeld)	cgb00640	Propanoate metabolism	cg0802	BIOTIN CARBOXYLASE AND BIOTIN CARBOXYL CARRIER PROTEIN	accBC	6.3.4.14
cgb	Corynebacterium glutamicum ATCC 13032 (Bielefeld)	cgb00640	Propanoate metabolism	cg0566	PROBABLE 4-AMINOBUTYRATE AMINOTRANSFERASE PROTEIN	gabT	2.6.1.19
cgb	Corynebacterium glutamicum ATCC 13032 (Bielefeld)	cgb00640	Propanoate metabolism	cg0566	PROBABLE 4-AMINOBUTYRATE AMINOTRANSFERASE PROTEIN	gabT	2.6.1.22
cgb	Corynebacterium glutamicum ATCC 13032 (Bielefeld)	cgb00640	Propanoate metabolism	cg0566	PROBABLE 4-AMINOBUTYRATE AMINOTRANSFERASE PROTEIN	gabT	2.6.1.48
cgb	Corynebacterium glutamicum ATCC 13032 (Bielefeld)	cgb00640	Propanoate metabolism	cg0811	ACETYL/PROPIONYL COA CARBOXYLASE, BETA SUBUNIT	dtsR2	6.4.1.3
cgb	Corynebacterium glutamicum ATCC 13032 (Bielefeld)	cgb00640	Propanoate metabolism	cg0811	ACETYL/PROPIONYL COA CARBOXYLASE, BETA SUBUNIT	dtsR2	2.1.3.15
cgb	Corynebacterium glutamicum ATCC 13032 (Bielefeld)	cgb00640	Propanoate metabolism	cg1373	Glyoxalase/Bleomycin resistance/Dioxygenase superfamily protein		5.1.99.1
cgb	Corynebacterium glutamicum ATCC 13032 (Bielefeld)	cgb00640	Propanoate metabolism	cg1725	METHYLMALONYL-COA MUTASE LARGE SUBUNIT	mcmB	5.4.99.2
cgb	Corynebacterium glutamicum ATCC 13032 (Bielefeld)	cgb00640	Propanoate metabolism	cg1726	METHYLMALONYL-COA MUTASE SMALL SUBUNIT	mcmA	5.4.99.2
cgb	Corynebacterium glutamicum ATCC 13032 (Bielefeld)	cgb00640	Propanoate metabolism	cg2837	SUCCINYL-COA SYNTHETASE BETA SUBUNIT	sucC	6.2.1.5
cgb	Corynebacterium glutamicum ATCC 13032 (Bielefeld)	cgb00640	Propanoate metabolism	cg2836	SUCCINYL-COA SYNTHETASE ALPHA SUBUNIT	sucD	6.2.1.5
cgb	Corynebacterium glutamicum ATCC 13032 (Bielefeld)	cgb00640	Propanoate metabolism	cg0199	PROBABLE ALDEHYDE DEHYDROGENASE	msmA	1.2.1.18
cgb	Corynebacterium glutamicum ATCC 13032 (Bielefeld)	cgb00640	Propanoate metabolism	cg0199	PROBABLE ALDEHYDE DEHYDROGENASE	msmA	1.2.1.27
cgb	Corynebacterium glutamicum ATCC 13032 (Bielefeld)	cgb00640	Propanoate metabolism	cg0635	NAD-dependent aldehyde dehydrogenase		1.2.1.18
cgb	Corynebacterium glutamicum ATCC 13032 (Bielefeld)	cgb00640	Propanoate metabolism	cg0635	NAD-dependent aldehyde dehydrogenase		1.2.1.27
cgb	Corynebacterium glutamicum ATCC 13032 (Bielefeld)	cgb00640	Propanoate metabolism	cg0762	METHYLCITRATE SYNTHASE	prpC2	2.3.3.5
cgb	Corynebacterium glutamicum ATCC 13032 (Bielefeld)	cgb00640	Propanoate metabolism	cg0759	PROPIONATE CATABOLISM PROTEIN PRPD	prpD2	4.2.1.79
cgb	Corynebacterium glutamicum ATCC 13032 (Bielefeld)	cgb00640	Propanoate metabolism	cg0796	PROPIONATE CATABOLIC PROTEIN PRPD	prpD1	4.2.1.79
cgb	Corynebacterium glutamicum ATCC 13032 (Bielefeld)	cgb00640	Propanoate metabolism	cg2796	MMGE/PRPD FAMILY PROTEIN		4.2.1.79
cgb	Corynebacterium glutamicum ATCC 13032 (Bielefeld)	cgb00640	Propanoate metabolism	cg0797	PROBABLE METHYLISOCITRIC ACID LYASE	prpB1	4.1.3.30
cgb	Corynebacterium glutamicum ATCC 13032 (Bielefeld)	cgb00640	Propanoate metabolism	cg0760	PROBABLE METHYLISOCITRIC ACID LYASE	prpB2	4.1.3.30
cgb	Corynebacterium glutamicum ATCC 13032 (Bielefeld)	cgb00640	Propanoate metabolism	cg3219	L-LACTATE DEHYDROGENASE	ldh	1.1.1.27
cgb	Corynebacterium glutamicum ATCC 13032 (Bielefeld)	cgb00640	Propanoate metabolism	cg2625	PUTATIVE ACETYL-COA:ACETYLTRANSFERASE	pcaF	2.3.1.9
cgb	Corynebacterium glutamicum ATCC 13032 (Bielefeld)	cgb00650	Butanoate metabolism	cg2625	PUTATIVE ACETYL-COA:ACETYLTRANSFERASE	pcaF	2.3.1.9
cgb	Corynebacterium glutamicum ATCC 13032 (Bielefeld)	cgb00650	Butanoate metabolism	cg0446	succinate dehydrogenase A	sdhA	1.3.5.1
cgb	Corynebacterium glutamicum ATCC 13032 (Bielefeld)	cgb00650	Butanoate metabolism	cg0446	succinate dehydrogenase A	sdhA	1.3.5.4
cgb	Corynebacterium glutamicum ATCC 13032 (Bielefeld)	cgb00650	Butanoate metabolism	cg0447	succinate dehydrogenase B	sdhB	1.3.5.1
cgb	Corynebacterium glutamicum ATCC 13032 (Bielefeld)	cgb00650	Butanoate metabolism	cg0447	succinate dehydrogenase B	sdhB	1.3.5.4
cgb	Corynebacterium glutamicum ATCC 13032 (Bielefeld)	cgb00650	Butanoate metabolism	cg0566	PROBABLE 4-AMINOBUTYRATE AMINOTRANSFERASE PROTEIN	gabT	2.6.1.19
cgb	Corynebacterium glutamicum ATCC 13032 (Bielefeld)	cgb00650	Butanoate metabolism	cg0566	PROBABLE 4-AMINOBUTYRATE AMINOTRANSFERASE PROTEIN	gabT	2.6.1.22
cgb	Corynebacterium glutamicum ATCC 13032 (Bielefeld)	cgb00650	Butanoate metabolism	cg0566	PROBABLE 4-AMINOBUTYRATE AMINOTRANSFERASE PROTEIN	gabT	2.6.1.48
cgb	Corynebacterium glutamicum ATCC 13032 (Bielefeld)	cgb00650	Butanoate metabolism	cg0067	SUCCINATE-SEMIALDEHYDE DEHYDROGENASE (NADP+)	gabD3	1.2.1.16
cgb	Corynebacterium glutamicum ATCC 13032 (Bielefeld)	cgb00650	Butanoate metabolism	cg0067	SUCCINATE-SEMIALDEHYDE DEHYDROGENASE (NADP+)	gabD3	1.2.1.79
cgb	Corynebacterium glutamicum ATCC 13032 (Bielefeld)	cgb00650	Butanoate metabolism	cg0067	SUCCINATE-SEMIALDEHYDE DEHYDROGENASE (NADP+)	gabD3	1.2.1.20
cgb	Corynebacterium glutamicum ATCC 13032 (Bielefeld)	cgb00650	Butanoate metabolism	cg0567	PUTATIVE SUCCINATE-SEMIALDEHYDE DEHYDROGENASE (NADP+)	gabD2	1.2.1.16
cgb	Corynebacterium glutamicum ATCC 13032 (Bielefeld)	cgb00650	Butanoate metabolism	cg0567	PUTATIVE SUCCINATE-SEMIALDEHYDE DEHYDROGENASE (NADP+)	gabD2	1.2.1.79
cgb	Corynebacterium glutamicum ATCC 13032 (Bielefeld)	cgb00650	Butanoate metabolism	cg0567	PUTATIVE SUCCINATE-SEMIALDEHYDE DEHYDROGENASE (NADP+)	gabD2	1.2.1.20
cgb	Corynebacterium glutamicum ATCC 13032 (Bielefeld)	cgb00650	Butanoate metabolism	cg3004	PROBABLE SUCCINATE-SEMIALDEHYDE DEHYDROGENASE OXIDOREDUCTASE	gabD1	1.2.1.16
cgb	Corynebacterium glutamicum ATCC 13032 (Bielefeld)	cgb00650	Butanoate metabolism	cg3004	PROBABLE SUCCINATE-SEMIALDEHYDE DEHYDROGENASE OXIDOREDUCTASE	gabD1	1.2.1.79
cgb	Corynebacterium glutamicum ATCC 13032 (Bielefeld)	cgb00650	Butanoate metabolism	cg3004	PROBABLE SUCCINATE-SEMIALDEHYDE DEHYDROGENASE OXIDOREDUCTASE	gabD1	1.2.1.20
cgb	Corynebacterium glutamicum ATCC 13032 (Bielefeld)	cgb00650	Butanoate metabolism	cg2840	BUTYRYL-COA:ACETATE COENZYME A TRANSFERASE	actA	2.8.3.18
cgb	Corynebacterium glutamicum ATCC 13032 (Bielefeld)	cgb00650	Butanoate metabolism	cg2623	PROBABLE FESUCCINYL-COA:3-KETOACID-COENZYME A TRANSFERASE SUBUNIT	scoA	2.8.3.5
cgb	Corynebacterium glutamicum ATCC 13032 (Bielefeld)	cgb00650	Butanoate metabolism	cg2622	PROBABLE SUCCINYL-COA:3-KETOACID-COENZYME A TRANSFERASE SUBUNIT	scoB	2.8.3.5
cgb	Corynebacterium glutamicum ATCC 13032 (Bielefeld)	cgb00650	Butanoate metabolism	cg1435	ACETOLACTATE SYNTHASE	ilvB	2.2.1.6
cgb	Corynebacterium glutamicum ATCC 13032 (Bielefeld)	cgb00650	Butanoate metabolism	cg1436	ACETOHYDROXYACID SYNTHASE SMALL SUBUNIT	ilvN	2.2.1.6
cgb	Corynebacterium glutamicum ATCC 13032 (Bielefeld)	cgb00650	Butanoate metabolism	cg2958	L-2,3-butanediol dehydrogenase/acetoin reductase	butA	1.1.1.-
cgb	Corynebacterium glutamicum ATCC 13032 (Bielefeld)	cgb00650	Butanoate metabolism	cg2958	L-2,3-butanediol dehydrogenase/acetoin reductase	butA	1.1.1.76
cgb	Corynebacterium glutamicum ATCC 13032 (Bielefeld)	cgb00650	Butanoate metabolism	cg2958	L-2,3-butanediol dehydrogenase/acetoin reductase	butA	1.1.1.304
cgb	Corynebacterium glutamicum ATCC 13032 (Bielefeld)	cgb00660	C5-Branched dibasic acid metabolism	cg1435	ACETOLACTATE SYNTHASE	ilvB	2.2.1.6
cgb	Corynebacterium glutamicum ATCC 13032 (Bielefeld)	cgb00660	C5-Branched dibasic acid metabolism	cg1436	ACETOHYDROXYACID SYNTHASE SMALL SUBUNIT	ilvN	2.2.1.6
cgb	Corynebacterium glutamicum ATCC 13032 (Bielefeld)	cgb00660	C5-Branched dibasic acid metabolism	cg2837	SUCCINYL-COA SYNTHETASE BETA SUBUNIT	sucC	6.2.1.5
cgb	Corynebacterium glutamicum ATCC 13032 (Bielefeld)	cgb00660	C5-Branched dibasic acid metabolism	cg2836	SUCCINYL-COA SYNTHETASE ALPHA SUBUNIT	sucD	6.2.1.5
cgb	Corynebacterium glutamicum ATCC 13032 (Bielefeld)	cgb00660	C5-Branched dibasic acid metabolism	cg1487	3-ISOPROPYLMALATE DEHYDRATASE LARGE SUBUNIT	leuC	4.2.1.33
cgb	Corynebacterium glutamicum ATCC 13032 (Bielefeld)	cgb00660	C5-Branched dibasic acid metabolism	cg1487	3-ISOPROPYLMALATE DEHYDRATASE LARGE SUBUNIT	leuC	4.2.1.35
cgb	Corynebacterium glutamicum ATCC 13032 (Bielefeld)	cgb00660	C5-Branched dibasic acid metabolism	cg1488	3-ISOPROPYLMALATE DEHYDRATASE (SMALL SUBUNIT)	leuD	4.2.1.33
cgb	Corynebacterium glutamicum ATCC 13032 (Bielefeld)	cgb00660	C5-Branched dibasic acid metabolism	cg1488	3-ISOPROPYLMALATE DEHYDRATASE (SMALL SUBUNIT)	leuD	4.2.1.35
cgb	Corynebacterium glutamicum ATCC 13032 (Bielefeld)	cgb00660	C5-Branched dibasic acid metabolism	cg1453	3-ISOPROPYLMALATE DEHYDROGENASE	leuB	1.1.1.85
cgb	Corynebacterium glutamicum ATCC 13032 (Bielefeld)	cgb00670	One carbon pool by folate	cg0965	DIHYDROFOLATE REDUCTASE	folA	1.5.1.3
cgb	Corynebacterium glutamicum ATCC 13032 (Bielefeld)	cgb00670	One carbon pool by folate	cg0750	METHYLENETETRAHYDROFOLATE DEHYDROGENASE	folD	1.5.1.5
cgb	Corynebacterium glutamicum ATCC 13032 (Bielefeld)	cgb00670	One carbon pool by folate	cg0750	METHYLENETETRAHYDROFOLATE DEHYDROGENASE	folD	3.5.4.9
cgb	Corynebacterium glutamicum ATCC 13032 (Bielefeld)	cgb00670	One carbon pool by folate	cg1133	Serine Hydroxymethyltransferase	glyA	2.1.2.1
cgb	Corynebacterium glutamicum ATCC 13032 (Bielefeld)	cgb00670	One carbon pool by folate	cg0983	5'-PHOSPHORIBOSYLGLYCINAMIDE FORMYLTRANSFERASE	purN	2.1.2.2
cgb	Corynebacterium glutamicum ATCC 13032 (Bielefeld)	cgb00670	One carbon pool by folate	cg3054	PHOSPHORIBOSYLGLYCINAMIDE FORMYLTRANSFERASE	purT	2.1.2.2
cgb	Corynebacterium glutamicum ATCC 13032 (Bielefeld)	cgb00670	One carbon pool by folate	cg0984	5'-PHOSPHORIBOSYL-5-AMINOIMIDAZOLE-4-CARBOXYLASE	purH	2.1.2.3
cgb	Corynebacterium glutamicum ATCC 13032 (Bielefeld)	cgb00670	One carbon pool by folate	cg0984	5'-PHOSPHORIBOSYL-5-AMINOIMIDAZOLE-4-CARBOXYLASE	purH	3.5.4.10
cgb	Corynebacterium glutamicum ATCC 13032 (Bielefeld)	cgb00670	One carbon pool by folate	cg1803	METHIONYL-TRNA FORMYLTRANSFERASE	fmt	2.1.2.9
cgb	Corynebacterium glutamicum ATCC 13032 (Bielefeld)	cgb00670	One carbon pool by folate	cg1701	Homocysteine Methyltransferase	metH	2.1.1.13
cgb	Corynebacterium glutamicum ATCC 13032 (Bielefeld)	cgb00670	One carbon pool by folate	cg0966	PROBABLE THYMIDYLATE SYNTHASE	thyA	2.1.1.45
cgb	Corynebacterium glutamicum ATCC 13032 (Bielefeld)	cgb00670	One carbon pool by folate	cg2162	similar to thymidylate synthase complementing protein		2.1.1.148
cgb	Corynebacterium glutamicum ATCC 13032 (Bielefeld)	cgb00670	One carbon pool by folate	cg0457	PROBABLE FORMYLTETRAHYDROFOLATE DEFORMYLASE PROTEIN	purU	3.5.1.10
cgb	Corynebacterium glutamicum ATCC 13032 (Bielefeld)	cgb00670	One carbon pool by folate	cg2383	5,10-Methylenetetrahydrofolate Reductase	metF	1.5.1.20
cgb	Corynebacterium glutamicum ATCC 13032 (Bielefeld)	cgb00670	One carbon pool by folate	cg1003	5-FORMYLTETRAHYDROFOLATE CYCLO-LIGASE		6.3.3.2
cgb	Corynebacterium glutamicum ATCC 13032 (Bielefeld)	cgb00680	Methane metabolism	cg1133	Serine Hydroxymethyltransferase	glyA	2.1.2.1
cgb	Corynebacterium glutamicum ATCC 13032 (Bielefeld)	cgb00680	Methane metabolism	cg1111	ENOLASE (2-PHOSPHOGLYCERATE DEHYDRATASE	eno	4.2.1.11
cgb	Corynebacterium glutamicum ATCC 13032 (Bielefeld)	cgb00680	Methane metabolism	cg1787	PHOSPHOENOLPYRUVATE CARBOXYLASE	ppc	4.1.1.31
cgb	Corynebacterium glutamicum ATCC 13032 (Bielefeld)	cgb00680	Methane metabolism	cg2613	MALATE DEHYDROGENASE OXIDOREDUCTASE PROTEIN	mdh	1.1.1.37
cgb	Corynebacterium glutamicum ATCC 13032 (Bielefeld)	cgb00680	Methane metabolism	cg3068	fructose-bisphosphate aldolase	fda	4.1.2.13
cgb	Corynebacterium glutamicum ATCC 13032 (Bielefeld)	cgb00680	Methane metabolism	cg1157	GLPX-LIKE PROTEIN	glpX	3.1.3.11
cgb	Corynebacterium glutamicum ATCC 13032 (Bielefeld)	cgb00680	Methane metabolism	cg1409	6-PHOSPHOFRUCTOKINASE	pfkA	2.7.1.11
cgb	Corynebacterium glutamicum ATCC 13032 (Bielefeld)	cgb00680	Methane metabolism	cg1409	6-PHOSPHOFRUCTOKINASE	pfkA	2.7.1.90
cgb	Corynebacterium glutamicum ATCC 13032 (Bielefeld)	cgb00680	Methane metabolism	cg1292	FLAVIN-CONTAINING MONOOXYGENASE 3		1.14.13.148
cgb	Corynebacterium glutamicum ATCC 13032 (Bielefeld)	cgb00680	Methane metabolism	cg3047	ACETATE KINASE	ackA	2.7.2.1
cgb	Corynebacterium glutamicum ATCC 13032 (Bielefeld)	cgb00680	Methane metabolism	cg3048	PHOSPHATE ACETYLTRANSFERASE	pta	2.3.1.8
cgb	Corynebacterium glutamicum ATCC 13032 (Bielefeld)	cgb00680	Methane metabolism	cg0642	putative PEP-utilizing enzyme		2.7.9.2
cgb	Corynebacterium glutamicum ATCC 13032 (Bielefeld)	cgb00680	Methane metabolism	cg0644	Pyruvate phosphate dikinase, PEP/pyruvate binding		2.7.9.2
cgb	Corynebacterium glutamicum ATCC 13032 (Bielefeld)	cgb00680	Methane metabolism	cg0482	PHOSPHOGLYCEROMUTASE 1	gpmA	5.4.2.11
cgb	Corynebacterium glutamicum ATCC 13032 (Bielefeld)	cgb00680	Methane metabolism	cg1451	Phosphoglycerate Dehydrogenase	serA	1.1.1.95
cgb	Corynebacterium glutamicum ATCC 13032 (Bielefeld)	cgb00680	Methane metabolism	cg1451	Phosphoglycerate Dehydrogenase	serA	1.1.1.399
cgb	Corynebacterium glutamicum ATCC 13032 (Bielefeld)	cgb00680	Methane metabolism	cg0948	Phosphoserine Transaminase	serC	2.6.1.52
cgb	Corynebacterium glutamicum ATCC 13032 (Bielefeld)	cgb00680	Methane metabolism	cg2779	Phosphoserine Phosphatase	serB	3.1.3.3
cgb	Corynebacterium glutamicum ATCC 13032 (Bielefeld)	cgb00730	Thiamine metabolism	cg1476	THIAMINE BIOSYNTHESIS PROTEIN	thiC	4.1.99.17
cgb	Corynebacterium glutamicum ATCC 13032 (Bielefeld)	cgb00730	Thiamine metabolism	cg1654	PHOSPHOMETHYLPYRIMIDINE KINASE / HYDROXYMETHYLPYRI	thiD1	2.7.1.49
cgb	Corynebacterium glutamicum ATCC 13032 (Bielefeld)	cgb00730	Thiamine metabolism	cg1654	PHOSPHOMETHYLPYRIMIDINE KINASE / HYDROXYMETHYLPYRI	thiD1	2.7.4.7
cgb	Corynebacterium glutamicum ATCC 13032 (Bielefeld)	cgb00730	Thiamine metabolism	cg1654	PHOSPHOMETHYLPYRIMIDINE KINASE / HYDROXYMETHYLPYRI	thiD1	2.5.1.3
cgb	Corynebacterium glutamicum ATCC 13032 (Bielefeld)	cgb00730	Thiamine metabolism	cg1388	PROBABLE PYRIDOXAL-PHOSPHATE-DEPENDENT AMINOTRANSFERASE/CYSTEINE DESULFINASE	nifS1	2.8.1.7
cgb	Corynebacterium glutamicum ATCC 13032 (Bielefeld)	cgb00730	Thiamine metabolism	cg1214	Cysteine sulfinate desulfinase/cysteine desulfurase or related enzyme		2.8.1.7
cgb	Corynebacterium glutamicum ATCC 13032 (Bielefeld)	cgb00730	Thiamine metabolism	cg2237	PUTATIVE D-AMINO ACID OXIDASE FLAVOPROTEIN OXIDOREDUCTASE	thiO	1.4.3.19
cgb	Corynebacterium glutamicum ATCC 13032 (Bielefeld)	cgb00730	Thiamine metabolism	cg2083	PROBABLE 1-DEOXYXYLULOSE-5-PHOSPHATE SYNTHASE PROTEIN	dxs	2.2.1.7
cgb	Corynebacterium glutamicum ATCC 13032 (Bielefeld)	cgb00730	Thiamine metabolism	cg2239	THIAMIN BIOSYNTHESIS PROTEIN	thiG	2.8.1.10
cgb	Corynebacterium glutamicum ATCC 13032 (Bielefeld)	cgb00730	Thiamine metabolism	cg1655	HYDROXYETHYLTHIAZOLE KINASE	thiM	2.7.1.50
cgb	Corynebacterium glutamicum ATCC 13032 (Bielefeld)	cgb00730	Thiamine metabolism	cg2236	THIAMIN-PHOSPHATE PYROPHOSPHORYLASE	thiE	2.5.1.3
cgb	Corynebacterium glutamicum ATCC 13032 (Bielefeld)	cgb00730	Thiamine metabolism	cg1495	THIAMINE-MONOPHOSPHATE KINASE	thiL	2.7.4.16
cgb	Corynebacterium glutamicum ATCC 13032 (Bielefeld)	cgb00730	Thiamine metabolism	cg0872	putative GTPase		3.6.1.-
cgb	Corynebacterium glutamicum ATCC 13032 (Bielefeld)	cgb00730	Thiamine metabolism	cg0872	putative GTPase		3.1.3.100
cgb	Corynebacterium glutamicum ATCC 13032 (Bielefeld)	cgb00730	Thiamine metabolism	cg2700	ALKALINE PHOSPHATASE PRECURSOR	phoB	3.1.3.1
cgb	Corynebacterium glutamicum ATCC 13032 (Bielefeld)	cgb00730	Thiamine metabolism	cg0648	ADENYLATE KINASE	adk	2.7.4.3
cgb	Corynebacterium glutamicum ATCC 13032 (Bielefeld)	cgb00740	Riboflavin metabolism	cg1798	PUTATIVE GTP CYCLOHYDROLASE II/3,4-DIHYDROXY-2-BUTANONE-4-PHOSPHATESYNTHASE	ribA	4.1.99.12
cgb	Corynebacterium glutamicum ATCC 13032 (Bielefeld)	cgb00740	Riboflavin metabolism	cg1798	PUTATIVE GTP CYCLOHYDROLASE II/3,4-DIHYDROXY-2-BUTANONE-4-PHOSPHATESYNTHASE	ribA	3.5.4.25
cgb	Corynebacterium glutamicum ATCC 13032 (Bielefeld)	cgb00740	Riboflavin metabolism	cg1800	PUTATIVE BIFUNCTIONAL RIBOFLAVIN-SPECIFIC DEAMINASE/REDUCTASE	ribG	3.5.4.26
cgb	Corynebacterium glutamicum ATCC 13032 (Bielefeld)	cgb00740	Riboflavin metabolism	cg1800	PUTATIVE BIFUNCTIONAL RIBOFLAVIN-SPECIFIC DEAMINASE/REDUCTASE	ribG	1.1.1.193
cgb	Corynebacterium glutamicum ATCC 13032 (Bielefeld)	cgb00740	Riboflavin metabolism	cg1797	RIBOFLAVIN SYNTHASE, BETA CHAIN	ribH	2.5.1.78
cgb	Corynebacterium glutamicum ATCC 13032 (Bielefeld)	cgb00740	Riboflavin metabolism	cg1799	PUTATIVE RIBOFLAVIN SYNTHASE	ribC	2.5.1.9
cgb	Corynebacterium glutamicum ATCC 13032 (Bielefeld)	cgb00740	Riboflavin metabolism	cg2169	PUTATIVE RIBOFLAVIN KINASE	ribF	2.7.1.26
cgb	Corynebacterium glutamicum ATCC 13032 (Bielefeld)	cgb00740	Riboflavin metabolism	cg2169	PUTATIVE RIBOFLAVIN KINASE	ribF	2.7.7.2
cgb	Corynebacterium glutamicum ATCC 13032 (Bielefeld)	cgb00740	Riboflavin metabolism	cg1850	putative flavoprotein		1.5.1.38
cgb	Corynebacterium glutamicum ATCC 13032 (Bielefeld)	cgb00750	Vitamin B6 metabolism	cg1041	PYRIDOXAL/PYRIDOXINE/PYRIDOXAMINE KINASE	pdxK	2.7.1.35
cgb	Corynebacterium glutamicum ATCC 13032 (Bielefeld)	cgb00750	Vitamin B6 metabolism	cg3409	PUTATIVE PHOSPHOMETHYLPYRIMIDINE KINASE	thiD2	2.7.1.35
cgb	Corynebacterium glutamicum ATCC 13032 (Bielefeld)	cgb00750	Vitamin B6 metabolism	cg3400	PUTATIVE PHOSPHOMETHYLPYRIMIDINE KINASE (C-terminal fragment)	'thiD2	2.7.1.35
cgb	Corynebacterium glutamicum ATCC 13032 (Bielefeld)	cgb00750	Vitamin B6 metabolism	cg0948	Phosphoserine Transaminase	serC	2.6.1.52
cgb	Corynebacterium glutamicum ATCC 13032 (Bielefeld)	cgb00750	Vitamin B6 metabolism	cg2437	THREONINE SYNTHASE	thrC	4.2.3.1
cgb	Corynebacterium glutamicum ATCC 13032 (Bielefeld)	cgb00750	Vitamin B6 metabolism	cg0898	Pyridoxine biosynthesis enzyme		4.3.3.6
cgb	Corynebacterium glutamicum ATCC 13032 (Bielefeld)	cgb00750	Vitamin B6 metabolism	cg0899	glutamine amidotransferase involved in pyridoxine biosynthesis		4.3.3.6
cgb	Corynebacterium glutamicum ATCC 13032 (Bielefeld)	cgb00760	Nicotinate and nicotinamide metabolism	cg1216	QUINOLINATE SYNTHETASE	nadA	2.5.1.72
cgb	Corynebacterium glutamicum ATCC 13032 (Bielefeld)	cgb00760	Nicotinate and nicotinamide metabolism	cg1215	PUTATIVE NICOTINATE-NUCLEOTIDE PYROPHOSPHORYLASE	nadC	2.4.2.19
cgb	Corynebacterium glutamicum ATCC 13032 (Bielefeld)	cgb00760	Nicotinate and nicotinamide metabolism	cg2774	Nicotinic acid phosphoribosyltransferase		6.3.4.21
cgb	Corynebacterium glutamicum ATCC 13032 (Bielefeld)	cgb00760	Nicotinate and nicotinamide metabolism	cg0397	PROBABLE 5'-NUCLEOTIDASE PRECURSOR		3.1.3.5
cgb	Corynebacterium glutamicum ATCC 13032 (Bielefeld)	cgb00760	Nicotinate and nicotinamide metabolism	cg0034	5'-NUCLEOTIDASE (putative pseudogene)		3.1.3.5
cgb	Corynebacterium glutamicum ATCC 13032 (Bielefeld)	cgb00760	Nicotinate and nicotinamide metabolism	cg0035	5'-NUCLEOTIDASE (putative pseudogene)		3.1.3.5
cgb	Corynebacterium glutamicum ATCC 13032 (Bielefeld)	cgb00760	Nicotinate and nicotinamide metabolism	cg2584	PUTATIVE NICOTINIC ACID MONONUCLEOTIDE ADENYLYLTRANSFERASE	nadD	2.7.7.18
cgb	Corynebacterium glutamicum ATCC 13032 (Bielefeld)	cgb00760	Nicotinate and nicotinamide metabolism	cg0888	NTP pyrophosphohydrolase		3.6.1.22
cgb	Corynebacterium glutamicum ATCC 13032 (Bielefeld)	cgb00760	Nicotinate and nicotinamide metabolism	cg2792	NAD-SYNTHETASE	nadE	6.3.1.5
[truncated: 354 more rows]

## Sheet: reactions
organism_id	organism_name	pathway_id	pathway_name	gene_id	gene_name	gene_abb	enzyme_code	compound_type	compound_id
[truncated: 6,006 more rows]
