# Supplementary material for: Rapid exometabolome footprinting combined with multivariate statistics: A powerful tool for bioprocess optimization
Source: Eng Life Sci. 2024 Mar 5;25(2):2300222. doi: 10.1002/elsc.202300222 (PMC11842285; doi:10.1002/elsc.202300222)
Supplement: Supplementary file 2 — Supporting Information [file ELSC-25-2300222-s002.zip › Supplement-to-Reiter-et-al.-2023a-main/examples/Database/Development/Projects/cgb/cgb/reports.xlsx]

## Sheet: single
compound_name	compound_id	mode	Q1 [m/z]	Q3 [m/z]	DP [V]	EP [V]	CE [V]	CXP [V]	dwelltime [ms]	reference	origin	isobarics avoided	ranked fragment
Formate	C00058	Neg	45	45	45	10	6	5	50	IBG1	main	TRUE	0
Thiocyanate	C01755	Neg	58	58	10	10	5	4	50	inorganic		TRUE	0
Glyoxylate	C00048	Neg	73	45	45	10	14	1	50	IBG1	main	TRUE	0
Glycolate	C00160	Neg	75	47	33	10	14	4	8	10.1021/acs.analchem.6b03731		TRUE	0
Pyruvate	C00022	Neg	87	43	30	10	12	1	50	IBG1	main	TRUE	0
beta-Alanine	C00099	Neg	88	59	45	10	14	9	50	IBG1		TRUE	0
(S)-Lactate	C00186	Neg	89	43	34	10	16	4	8	10.1021/acs.analchem.6b03731		TRUE	0
Glycerol	C00116	Neg	91	73	34	10	10	4	50	predicted		TRUE	0
Orthophosphate	C00009	Neg	97	79	35	10	10	4	50	predicted		TRUE	0
2-Oxobutanoate	C00109	Neg	101	57	40	10	12	9	50	IBG1	main	FALSE	0
Succinate semialdehyde	C00232	Neg	101	57	10	10	10	5	50	IBG1	main	FALSE	0
Hydroxypyruvate	C00168	Neg	103	85	35	10	20	4	50	predicted		TRUE	0
Resorcinol	C01751	Neg	109	81	35	10	20	4	50	predicted		TRUE	0
Uracil	C00106	Neg	111	42	40	10	24	1	50	IBG1		TRUE	0
Fumarate	C00122	Neg	115	71	35	10	10	3	50	IBG1	main	FALSE	0
3-Methyl-2-oxobutanoic acid	C00141	Neg	115	71	35	10	12	1	50	IBG1	main	FALSE	0
Succinate	C00042	Neg	117	73	45	10	20	5	50	IBG1	main	TRUE	0
Purine	C15587	Neg	119	92	36	10	20	4	50	predicted		TRUE	0
Benzoate	C00180	Neg	121	77	45	10	18	11	50	IBG1		TRUE	0
Taurine	C00245	Neg	124	80	37	10	16	4	8	10.1021/acs.analchem.6b03731		TRUE	0
Benzene-1,2,4-triol	C02814	Neg	125	97	37	10	20	4	50	predicted		TRUE	0
5-Aminolevulinate	C00430	Neg	130	59	37	10	20	4	50	predicted		TRUE	0
Oxaloacetate	C00036	Neg	131	87	25	10	10	5	50	IBG1	main	FALSE	0
Glutarate	C00489	Neg	131	87	25	10	18	4	10	10.1016/j.chroma.2009.11.051		FALSE	0
(S)-Malate	C00149	Neg	133	115	45	10	16	5	50	IBG1	main	TRUE	0
Hypoxanthine	C00262	Neg	135	92	50	10	25	1	50	IBG1	main	TRUE	0
4-Aminobenzoate	C00568	Neg	136	92	38	10	16	4	8	10.1021/acs.analchem.6b03731		FALSE	0
Anthranilate	C00108	Neg	136	92	38	10	20	4	50	predicted		FALSE	0
4-Hydroxybenzoate	C00156	Neg	137	93	38	10	21	4	8	10.1021/acs.analchem.6b03731		TRUE	0
Carbamoyl phosphate	C00169	Neg	140	79	38	10	21	4	8	10.1021/acs.analchem.6b03731		TRUE	0
2-Oxoglutarate	C00026	Neg	145	101	35	10	12	7	50	IBG1	main	TRUE	0
(R)-Pantoate	C00522	Neg	147	117	39	10	20	4	50	predicted		TRUE	0
(R)-2-Hydroxyglutarate	C01087	Neg	147	101	39	10	20	4	50	predicted		TRUE	1
D-Ribose	C00121	Neg	149	131	39	10	20	4	50	predicted		FALSE	0
beta-D-Ribopyranose	C08353	Neg	149	59	39	10	20	4	50	predicted		TRUE	1
beta-D-Ribofuranose	C16639	Neg	149	131	39	10	20	4	50	predicted		FALSE	0
3,4-Dihydroxybenzoate	C00230	Neg	153	109	39	10	20	4	50	predicted		FALSE	0
2,5-Dihydroxybenzoate	C00628	Neg	153	109	39	10	20	4	50	predicted		FALSE	0
Orotate	C00295	Neg	155	111	35	10	15	7	50	IBG1	main	TRUE	0
2-Phosphoglycolate	C00988	Neg	155	79	39	10	20	4	50	predicted		TRUE	0
Quinolinate	C03722	Neg	166	122	40	10	5	4	8	10.1021/acs.analchem.6b03731		TRUE	0
Pyridoxal	C00250	Neg	166	136	40	10	20	4	50	predicted		TRUE	0
Phosphoenolpyruvate	C00074	Neg	167	79	35	10	20	5	50	IBG1	main	TRUE	0
Glycerone phosphate	C00111	Neg	169	79	35	10	14	7	50	IBG1		TRUE	1
D-Glyceraldehyde 3-phosphate	C00118	Neg	169	97	35	10	10	7	50	IBG1	main	FALSE	0
DL-Glycerol 1-phosphate	C03189	Neg	171	79	41	10	15	4	8	10.1021/acs.analchem.6b03731		FALSE	0
sn-Glycerol 3-phosphate	C00093	Neg	171	97	41	10	20	4	50	predicted		TRUE	1
cis-Aconitate	C00417	Neg	173	85	35	10	18	13	50	IBG1	main	TRUE	0
Shikimate	C00493	Neg	173	93	50	10	20	5	50	IBG1	main	TRUE	0
Ascorbate	C00072	Neg	175	71	41	10	12	4		10.1021/acs.analchem.6b00355		TRUE	0
(2R,3S)-3-Isopropylmalate	C04411	Neg	175	101	41	10	20	4	50	predicted		TRUE	0
Diphosphate	C00013	Neg	177	79	41	10	20	4	50	predicted		TRUE	0
D-Glucose	C00031	Neg	179	89	45	10	20	13	50	IBG1	main	TRUE	0
myo-Inositol	C00137	Neg	179	87	80	10	22	1	50	IBG1		TRUE	1
3-(4-Hydroxyphenyl)pyruvate	C01179	Neg	179	107	41	10	11	4	8	10.1021/acs.analchem.6b03731		TRUE	0
D-Fructose	C00095	Neg	179	149	41	10	20	4	50	predicted		TRUE	1
alpha-D-Galactose	C00984	Neg	179	73	41	10	20	4	50	predicted		TRUE	1
Mannitol	C00392	Neg	181	101	41	10	14	4		10.1016/j.chroma.2012.02.010		TRUE	0
O-Phospho-L-serine	C01005	Neg	184	97	5	10	20	17	50	IBG1	main	TRUE	0
3-Phospho-D-glycerate	C00197	Neg	185	79	35	10	44	3	50	IBG1	main	TRUE	0
(2S,4S)-4-Hydroxy-2,3,4,5-tetrahydrodipicolinate	C20258	Neg	186	71	42	10	20	4	50	predicted		TRUE	0
Citrate	C00158	Neg	191	87	35	10	26	7	50	IBG1	main	TRUE	0
Isocitrate	C00311	Neg	191	173	35	10	11	7	50	IBG1	main	TRUE	0
D-Glucuronate	C00191	Neg	193	113	35	10	16	5	50	IBG1		TRUE	0
6-(Hydroxymethyl)-7,8-dihydropterin	C01300	Neg	194	164	42	10	20	4	50	predicted		TRUE	0
D-Gluconic acid	C00257	Neg	195	129	40	10	16	7	50	IBG1	main	TRUE	0
D-Erythrose 4-phosphate	C00279	Neg	199	97	55	10	10	5	50	IBG1	main	TRUE	0
1,4-Dihydroxy-2-naphthoate	C03657	Neg	203	159	43	10	20	4	50	predicted		TRUE	0
(R)-Lipoate	C16241	Neg	205	171	93	10	13	10	3	10.1038/nprot.2012.024		TRUE	0
Dethiobiotin	C01909	Neg	213	42	44	10	20	4	50	predicted		TRUE	0
1-Deoxy-D-xylulose 5-phosphate	C11437	Neg	213	79	44	10	20	4	50	predicted		TRUE	0
Pantothenate	C00864	Neg	218	88	50	10	22	5	50	IBG1	main	TRUE	0
D-Ribose 5-phosphate	C00117	Neg	229	97	50	10	22	5	50	IBG1	main	TRUE	0
Dimethylallyl diphosphate	C00235	Neg	245	159	47	10	20	4	50	predicted		TRUE	0
Isopentenyl diphosphate	C00129	Neg	245	79	47	10	40	4	8	10.1021/acs.analchem.6b03731		FALSE	0
Pyridoxal phosphate	C00018	Neg	246	97	47	10	30	4	8	10.1021/acs.analchem.6b03731		TRUE	0
Triphosphate	C00536	Neg	257	63	48	10	20	4	50	predicted		TRUE	0
D-Fructose 6-phosphate	C00085	Neg	259	97	50	10	17	5	50	IBG1	main	FALSE	0
D-Glucose 6-phosphate	C00668	Neg	259	79	50	10	41	5	50	IBG1	main	FALSE	0
D-Mannose 6-phosphate	C00275	Neg	259	79	45	10	46	4	10	10.1016/j.chroma.2009.11.051		FALSE	0
alpha-D-Galactose 1-phosphate	C00446	Neg	259	79	50	10	46	4	10	10.1016/j.chroma.2009.11.051		FALSE	0
D-Glucose 6-phosphate	C00092	Neg	259	97	48	10	20	4	50	predicted		FALSE	1
beta-D-Glucose 6-phosphate	C01172	Neg	259	97	48	10	20	4	50	predicted		FALSE	1
1-Hydroxy-2-methyl-2-butenyl 4-diphosphate	C11811	Neg	261	63	48	10	20	4	50	predicted		TRUE	0
6-Phospho-D-gluconate	C00345	Neg	275	79	60	10	66	5	50	IBG1	main	TRUE	0
N-Succinyl-2-L-amino-6-oxoheptanedioate	C04462	Neg	288	244	50	10	20	4	50	predicted		TRUE	0
Aminoimidazole ribotide	C03373	Neg	294	79	51	10	20	4	50	predicted		TRUE	0
N-Acetyl-alpha-D-glucosamine 1-phosphate	C04501	Neg	300	79	51	10	20	4	50	predicted		TRUE	0
dUMP	C00365	Neg	307	195	52	10	15	4	8	10.1021/acs.analchem.6b03731		TRUE	0
Geranyl diphosphate	C00341	Neg	313	79	52	10	13	4		10.1021/acs.analchem.6b00355		TRUE	0
Dihydropteroate	C00921	Neg	313	269	52	10	20	4	50	predicted		TRUE	0
dTMP	C00364	Neg	321	195	65	10	24	4	8	10.1021/acs.analchem.6b03731		TRUE	0
5-O-(1-Carboxyvinyl)-3-phosphoshikimate	C01269	Neg	323	97	53	10	40	4	50	predicted		TRUE	1
UMP	C00105	Neg	323	79	53	10	41	4	8	10.1021/acs.analchem.6b03731		FALSE	2
3',5'-Cyclic AMP	C00575	Neg	328	79	50	10	56	5	50	IBG1		TRUE	1
Nicotinamide D-ribonucleotide	C00455	Neg	333	79	54	10	40	4	50	predicted		TRUE	0
NMNH	C21113	Neg	335	79	54	10	40	4	50	predicted		TRUE	0
1-(5'-Phosphoribosyl)-5-amino-4-imidazolecarboxamide	C04677	Neg	337	79	54	10	40	4	8	10.1021/acs.analchem.6b03731		TRUE	0
D-Fructose 1,6-bisphosphate	C00354	Neg	339	79	60	10	70	5	50	IBG1	main	TRUE	0
Maltose	C00208	Neg	341	179	40	10	20	7	150	IBG1	main	FALSE	0
alpha,alpha-Trehalose	C01083	Neg	341	179	40	10	20	7	50	IBG1	main	FALSE	0
AMP	C00020	Neg	346	79	70	10	62	5	50	IBG1	main	TRUE	0
IMP	C00130	Neg	347	79	55	10	56	1	50	IBG1	main	TRUE	0
6-Hydroxymethyl-7,8-dihydropterin diphosphate	C04807	Neg	354	79	56	10	40	4	50	predicted		TRUE	0
GMP	C00144	Neg	362	79	55	10	82	13	50	IBG1	main	FALSE	0
Precursor Z	C18239	Neg	362	81	56	10	40	4	50	predicted		TRUE	1
1-(5'-Phosphoribosyl)-5-formamido-4-imidazolecarboxamide	C04734	Neg	365	79	56	10	40	4	50	predicted		TRUE	0
Orotidine 5'-phosphate	C01103	Neg	367	323	57	10	16	4	8	10.1021/acs.analchem.6b03731		TRUE	0
trans,trans-Farnesyl diphosphate	C00448	Neg	381	79	93	10	23	10	3	10.1038/nprot.2012.024		FALSE	0
2-cis,6-trans-Farnesyl diphosphate	C16826	Neg	381	63	58	10	40	4	50	predicted		TRUE	1
5-Phospho-alpha-D-ribose 1-diphosphate	C00119	Neg	389	291	58	10	18	4	8	10.1021/acs.analchem.6b03731		TRUE	0
dTDP	C00363	Neg	401	159	59	10	29	4	8	10.1021/acs.analchem.6b03731		TRUE	0
UDP	C00015	Neg	403	79	60	10	69	4	8	10.1021/acs.analchem.6b03731		TRUE	0
Thiamin diphosphate	C00068	Neg	423	79	61	10	30	4	8	10.1021/acs.analchem.6b03731		TRUE	0
ADP	C00008	Neg	426	79	80	10	88	3	50	IBG1	main	FALSE	0
Adenosine 3',5'-bisphosphate	C00054	Neg	426	79	61	10	40	4	8	10.1021/acs.analchem.6b03731		FALSE	0
Adenylyl sulfate	C00224	Neg	426	63	61	10	40	4	50	predicted		TRUE	1
GDP	C00035	Neg	442	79	65	10	88	1	50	IBG1		TRUE	0
Geranylgeranyl diphosphate	C00353	Neg	449	79	63	10	40	4	50	predicted		TRUE	0
FMN	C00061	Neg	455	79	80	10	98	11	50	IBG1	main	TRUE	0
5,10-Methylenetetrahydrofolate	C00143	Neg	456	42	64	10	40	4	50	predicted		TRUE	0
dCTP	C00458	Neg	466	159	65	10	30	4	8	10.1021/acs.analchem.6b03731		TRUE	0
dUTP	C00460	Neg	467	159	65	10	25	4	8	10.1021/acs.analchem.6b03731		TRUE	0
dTTP	C00459	Neg	481	159	45	10	42	5	50	IBG1	main	TRUE	0
CTP	C00063	Neg	482	159	65	10	36	7	50	IBG1	main	TRUE	0
UTP	C00075	Neg	483	159	70	10	42	9	50	IBG1	main	TRUE	0
ATP	C00002	Neg	506	79	90	10	106	1	50	IBG1	main	TRUE	0
dGTP	C00286	Neg	506	159	68	10	30	4	8	10.1021/acs.analchem.6b03731		TRUE	0
ITP	C00081	Neg	507	409	68	10	30	4	8	10.1021/acs.analchem.6b03731		TRUE	0
4-(Cytidine 5'-diphospho)-2-C-methyl-D-erythritol	C11435	Neg	520	159	69	10	40	4	50	predicted		TRUE	0
GTP	C00044	Neg	522	79	55	10	100	13	50	IBG1	main	TRUE	0
XTP	C00700	Neg	523	79	69	10	40	4	50	predicted		TRUE	0
Protoporphyrin	C02191	Neg	562	59	72	10	40	4	50	predicted		TRUE	0
dTDP-glucose	C00842	Neg	563	321	73	10	34	4	8	10.1021/acs.analchem.6b03731		TRUE	0
UDP-glucose	C00029	Neg	565	323	73	10	23	4	8	10.1021/acs.analchem.6b03731		TRUE	0
UDP-alpha-D-galactose	C00052	Neg	565	159	73	10	40	4	50	predicted		TRUE	0
UDP-glucuronate	C00167	Neg	579	403	74	10	24	4	8	10.1021/acs.analchem.6b03731		TRUE	0
Biliverdin	C00500	Neg	582	42	74	10	40	4	50	predicted		TRUE	0
ADP-glucose	C00498	Neg	588	346	75	10	22	4	8	10.1021/acs.analchem.6b03731		TRUE	0
UDP-N-acetyl-alpha-D-glucosamine	C00043	Neg	606	385	76	10	29	4	8	10.1021/acs.analchem.6b03731		TRUE	0
Coproporphyrinogen III	C03263	Neg	660	59	81	10	40	4	50	predicted		TRUE	0
NAD+	C00003	Neg	662	540	50	10	22	9	50	IBG1	main	TRUE	0
NADH	C00004	Neg	664	79	110	10	120	3	50	IBG1	main	TRUE	0
NADP+	C00006	Neg	742	620	60	10	22	11	50	IBG1	main	TRUE	0
NADPH	C00005	Neg	744	79	110	10	118	3	50	IBG1	main	TRUE	0
Malonyl-CoA	C00083	Neg	852	79	120	10	100	15	50	IBG1		TRUE	0
Hydroxymethylbilane	C01024	Neg	854	791	96	10	40	4	50	predicted		TRUE	0
Glycine	C00037	Pos	76	48	36	10	11	1	50	IBG1	main	TRUE	0
4-Aminobutyraldehyde	C00555	Pos	88	71	34	10	10	4	50	predicted		TRUE	0
Putrescine	C00134	Pos	89	72	34	10	10	4	8	10.1021/acs.analchem.6b03731		TRUE	0
L-Alanine	C00041	Pos	90	44	32	10	21	1	50	IBG1	main	TRUE	0
4-Aminobutanoate	C00334	Pos	104	69	35	10	37	4	8	10.1021/acs.analchem.6b03731		TRUE	0
L-2,3-Diaminopropanoate	C03401	Pos	105	59	35	10	20	4	50	predicted		TRUE	0
L-Serine	C00065	Pos	106	60	31	10	12	4	50	IBG1	main	TRUE	0
Cytosine	C00380	Pos	112	95	36	10	17	4	8	10.1021/acs.analchem.6b03731		TRUE	0
Creatinine	C00791	Pos	114	86	36	10	5	4		10.1021/acs.analchem.6b00355		TRUE	0
L-Proline	C00148	Pos	116	70	46	10	23	4	50	IBG1	main	TRUE	0
L-Valine	C00183	Pos	118	72	41	10	5	4	50	IBG1	main	FALSE	0
L-Aspartate 4-semialdehyde	C00441	Pos	118	54	36	10	20	4	50	predicted		TRUE	2
5-Aminopentanoate	C00431	Pos	118	101	36	10	20	4	50	predicted		TRUE	1
L-Threonine	C00188	Pos	120	102	41	10	17	4	50	IBG1		TRUE	2
L-Homoserine	C00263	Pos	120	44	41	10	17	4	50	IBG1		TRUE	2
L-Cysteine	C00097	Pos	122	76	36	10	19	4	50	IBG1	main	TRUE	0
Nicotinate	C00253	Pos	122	78	37	10	28	4	3	10.1021/acs.analchem.6b00355		TRUE	0
Nicotinamide	C00153	Pos	123	80	37	10	20	4	8	10.1021/acs.analchem.6b03731		TRUE	0
5-Oxoproline	C01879	Pos	130	113	37	10	20	4	8	10.1021/acs.analchem.6b03731		TRUE	0
4-Methyl-2-oxopentanoate	C00233	Pos	131	100	37	10	9	4	8	10.1021/acs.analchem.6b03731		TRUE	0
L-Isoleucine	C00407	Pos	132	69	36	10	17	4	50	IBG1		TRUE	1
L-Leucine	C00123	Pos	132	30	36	10	17	4	50	IBG1		TRUE	2
L-Ornithine	C00077	Pos	133	70	20	10	25	5	50	IBG1	main	TRUE	0
L-Asparagine	C00152	Pos	133	87	46	10	15	4	50	IBG1	main	TRUE	0
L-Aspartate	C00049	Pos	134	74	36	10	21	4	50	IBG1	main	TRUE	0
Adenine	C00147	Pos	136	119	76	10	31	6	50	IBG1		TRUE	0
L-Homocysteine	C00155	Pos	136	90	38	10	10	4	8	10.1021/acs.analchem.6b03731		TRUE	0
4-Amino-5-hydroxymethyl-2-methylpyrimidine	C01279	Pos	140	122	38	10	20	4	50	predicted		TRUE	0
L-Histidinol	C00860	Pos	142	95	38	10	21	4	8	10.1021/acs.analchem.6b03731		TRUE	0
5-(2-Hydroxyethyl)-4-methylthiazole	C04294	Pos	144	126	38	10	20	4	50	predicted		TRUE	0
Spermidine	C00315	Pos	146	72	39	10	17	4	8	10.1021/acs.analchem.6b03731		TRUE	0
L-Glutamine	C00064	Pos	147	56	46	10	23	4	50	IBG1		TRUE	2
L-Lysine	C00047	Pos	147	130	41	10	15	10	50	IBG1	main	FALSE	0
Dimethylbenzimidazole	C03114	Pos	147	120	39	10	20	4	50	predicted		TRUE	0
L-Glutamate	C00025	Pos	148	84	46	10	21	4	50	IBG1	main	TRUE	0
O-Acetyl-L-serine	C00979	Pos	148	88	11	10	15	4	50	IBG1	main	TRUE	0
L-Methionine	C00073	Pos	150	104	46	10	15	6	50	IBG1	main	TRUE	0
L-Histidine	C00135	Pos	156	110	46	10	21	6	50	IBG1	main	TRUE	0
D-Alanyl-D-alanine	C00993	Pos	161	44	40	10	13	4	8	10.1021/acs.analchem.6b03731		TRUE	0
Phenylpyruvate	C00166	Pos	165	95	40	10	13	4	8	10.1021/acs.analchem.6b03731		TRUE	0
L-Phenylalanine	C00079	Pos	166	120	41	10	19	8	50	IBG1	main	TRUE	0
Riboflavin	C00255	Pos	170	134	40	10	22	4	8	10.1021/acs.analchem.6b03731		TRUE	0
L-Arginine	C00062	Pos	175	70	41	10	15	10	50	IBG1	main	TRUE	0
L-Citrulline	C00327	Pos	176	159	20	10	12	5	50	IBG1		TRUE	0
Cys-Gly	C01419	Pos	179	59	41	10	40	4	8	10.1021/acs.analchem.6b03731		TRUE	0
L-Tyrosine	C00082	Pos	182	136	46	10	19	6	50	IBG1	main	TRUE	0
N-Acetyl-L-glutamate	C00624	Pos	190	130	42	10	8	4		10.1021/acs.analchem.6b00355		TRUE	0
meso-2,6-Diaminoheptanedioate	C00680	Pos	191	128	42	10	13	4	8	10.1021/acs.analchem.6b03731		TRUE	0
L-Tryptophan	C00078	Pos	205	188	41	10	15	18	50	IBG1	main	TRUE	0
Porphobilinogen	C00931	Pos	227	164	45	10	20	4	50	predicted		TRUE	0
Biotin	C00120	Pos	245	227	47	10	18	4	8	10.1021/acs.analchem.6b03731		TRUE	0
Isopentenyl diphosphate	C00129	Pos	247	69	47	10	40	4	8	10.1021/acs.analchem.6b03731		TRUE	1
gamma-L-Glutamyl-L-cysteine	C00669	Pos	251	120	47	10	20	4	50	predicted		TRUE	0
5'-Deoxyadenosine	C05198	Pos	252	136	47	10	20	4	50	predicted		TRUE	0
N-D-Ribosylpurine	C15586	Pos	253	121	47	10	20	4	50	predicted		TRUE	0
D-Glucosamine 6-phosphate	C00352	Pos	260	126	93	10	17	10	3	10.1038/nprot.2012.024		TRUE	0
Thiamine	C00378	Pos	266	122	48	10	30	4	8	10.1021/acs.analchem.6b03731		TRUE	0
Adenosine	C00212	Pos	268	136	48	10	27	4	8	10.1021/acs.analchem.6b03731		TRUE	0
Deoxyguanosine	C00330	Pos	268	152	48	10	20	4	8	10.1021/acs.analchem.6b03731		TRUE	0
S-Ribosyl-L-homocysteine	C03539	Pos	268	222	48	10	20	4	50	predicted		TRUE	0
5'-Methylthioadenosine	C00170	Pos	298	136	51	10	19	4	8	10.1021/acs.analchem.6b03731		TRUE	0
Glutathione	C00051	Pos	308	76	52	10	29	4	8	10.1021/acs.analchem.6b03731		TRUE	0
dCMP	C00239	Pos	308	112	52	10	16	4	8	10.1021/acs.analchem.6b03731		TRUE	0
CMP	C00055	Pos	324	112	53	10	33	4	8	10.1021/acs.analchem.6b03731		TRUE	0
UMP	C00105	Pos	325	97	53	10	17	4	8	10.1021/acs.analchem.6b03731		TRUE	0
Thiamin monophosphate	C01081	Pos	346	122	55	10	20	4	8	10.1021/acs.analchem.6b03731		TRUE	0
Xanthosine 5'-phosphate	C00655	Pos	365	97	56	10	11	4	8	10.1021/acs.analchem.6b03731		TRUE	0
S-Adenosyl-L-homocysteine	C00021	Pos	385	136	58	10	19	4	8	10.1021/acs.analchem.6b03731		TRUE	0
S-Adenosyl-L-methionine	C00019	Pos	399	250	59	10	13	4	8	10.1021/acs.analchem.6b03731		TRUE	0
Dihydrofolate	C00415	Pos	444	178	63	10	30	4	8	10.1021/acs.analchem.6b03731		TRUE	0
Tetrahydrofolate	C00101	Pos	446	299	86	10	27	20	50	IBG1		TRUE	0
5-Methyltetrahydrofolate	C00440	Pos	460	313	64	10	20	4	8	10.1021/acs.analchem.6b03731		TRUE	0
Folinic acid	C03479	Pos	474	327	65	10	20	4	8	10.1021/acs.analchem.6b03731		TRUE	0
Glutathione disulfide	C00127	Pos	613	231	77	10	30	4	8	10.1021/acs.analchem.6b03731		TRUE	0
CoA	C00010	Pos	768	261	89	10	29	4	8	10.1021/acs.analchem.6b03731		TRUE	0
FAD	C00016	Pos	786	348	91	10	24	4	8	10.1021/acs.analchem.6b03731		TRUE	0

## Sheet: convoluted
compound_name	compound_id	mode	Q1 [m/z]	Q3 [m/z]	DP [V]	EP [V]	CE [V]	CXP [V]	dwelltime [ms]	reference	origin	isobarics avoided	ranked fragment
Formate	C00058	Neg	45	45	45	10	6	5	50	IBG1	main	TRUE	0
Thiocyanate	C01755	Neg	58	58	10	10	5	4	50	inorganic		TRUE	0
Glyoxylate	C00048	Neg	73	45	45	10	14	1	50	IBG1	main	TRUE	0
Glycolate	C00160	Neg	75	47	33	10	14	4	8	10.1021/acs.analchem.6b03731		TRUE	0
Pyruvate	C00022	Neg	87	43	30	10	12	1	50	IBG1	main	TRUE	0
beta-Alanine	C00099	Neg	88	59	45	10	14	9	50	IBG1		TRUE	0
(S)-Lactate	C00186	Neg	89	43	34	10	16	4	8	10.1021/acs.analchem.6b03731		TRUE	0
Glycerol	C00116	Neg	91	73	34	10	10	4	50	predicted		TRUE	0
Orthophosphate	C00009	Neg	97	79	35	10	10	4	50	predicted		TRUE	0
2-Oxobutanoate	C00232_C00109	Neg	101	57	40	10	12	9	50	IBG1	main	FALSE	0
Hydroxypyruvate	C00168	Neg	103	85	35	10	20	4	50	predicted		TRUE	0
Resorcinol	C01751	Neg	109	81	35	10	20	4	50	predicted		TRUE	0
Uracil	C00106	Neg	111	42	40	10	24	1	50	IBG1		TRUE	0
Fumarate	C00141_C00122	Neg	115	71	35	10	10	3	50	IBG1	main	FALSE	0
Succinate	C00042	Neg	117	73	45	10	20	5	50	IBG1	main	TRUE	0
Purine	C15587	Neg	119	92	36	10	20	4	50	predicted		TRUE	0
Benzoate	C00180	Neg	121	77	45	10	18	11	50	IBG1		TRUE	0
Taurine	C00245	Neg	124	80	37	10	16	4	8	10.1021/acs.analchem.6b03731		TRUE	0
Benzene-1,2,4-triol	C02814	Neg	125	97	37	10	20	4	50	predicted		TRUE	0
5-Aminolevulinate	C00430	Neg	130	59	37	10	20	4	50	predicted		TRUE	0
Oxaloacetate	C00036_C00489	Neg	131	87	25	10	10	5	50	IBG1	main	FALSE	0
(S)-Malate	C00149	Neg	133	115	45	10	16	5	50	IBG1	main	TRUE	0
Hypoxanthine	C00262	Neg	135	92	50	10	25	1	50	IBG1	main	TRUE	0
4-Aminobenzoate	C00568_C00108	Neg	136	92	38	10	16	4	8	10.1021/acs.analchem.6b03731		FALSE	0
4-Hydroxybenzoate	C00156	Neg	137	93	38	10	21	4	8	10.1021/acs.analchem.6b03731		TRUE	0
Carbamoyl phosphate	C00169	Neg	140	79	38	10	21	4	8	10.1021/acs.analchem.6b03731		TRUE	0
2-Oxoglutarate	C00026	Neg	145	101	35	10	12	7	50	IBG1	main	TRUE	0
(R)-Pantoate	C00522	Neg	147	117	39	10	20	4	50	predicted		TRUE	0
(R)-2-Hydroxyglutarate	C01087	Neg	147	101	39	10	20	4	50	predicted		TRUE	1
beta-D-Ribopyranose	C08353	Neg	149	59	39	10	20	4	50	predicted		TRUE	1
D-Ribose	C00121_C08353_C16639	Neg	149	131	39	10	20	4	50	predicted		FALSE	0
3,4-Dihydroxybenzoate	C00230_C00628	Neg	153	109	39	10	20	4	50	predicted		FALSE	0
Orotate	C00295	Neg	155	111	35	10	15	7	50	IBG1	main	TRUE	0
2-Phosphoglycolate	C00988	Neg	155	79	39	10	20	4	50	predicted		TRUE	0
Quinolinate	C03722	Neg	166	122	40	10	5	4	8	10.1021/acs.analchem.6b03731		TRUE	0
Pyridoxal	C00250	Neg	166	136	40	10	20	4	50	predicted		TRUE	0
Phosphoenolpyruvate	C00074	Neg	167	79	35	10	20	5	50	IBG1	main	TRUE	0
Glycerone phosphate	C00111	Neg	169	79	35	10	14	7	50	IBG1		TRUE	1
D-Glyceraldehyde 3-phosphate	C00118_C00111	Neg	169	97	35	10	10	7	50	IBG1	main	FALSE	0
sn-Glycerol 3-phosphate	C00093	Neg	171	97	41	10	20	4	50	predicted		TRUE	1
DL-Glycerol 1-phosphate	C03189_C00093	Neg	171	79	41	10	15	4	8	10.1021/acs.analchem.6b03731		FALSE	0
cis-Aconitate	C00417	Neg	173	85	35	10	18	13	50	IBG1	main	TRUE	0
Shikimate	C00493	Neg	173	93	50	10	20	5	50	IBG1	main	TRUE	0
Ascorbate	C00072	Neg	175	71	41	10	12	4		10.1021/acs.analchem.6b00355		TRUE	0
(2R,3S)-3-Isopropylmalate	C04411	Neg	175	101	41	10	20	4	50	predicted		TRUE	0
Diphosphate	C00013	Neg	177	79	41	10	20	4	50	predicted		TRUE	0
D-Glucose	C00031	Neg	179	89	45	10	20	13	50	IBG1	main	TRUE	0
myo-Inositol	C00137	Neg	179	87	80	10	22	1	50	IBG1		TRUE	1
3-(4-Hydroxyphenyl)pyruvate	C01179	Neg	179	107	41	10	11	4	8	10.1021/acs.analchem.6b03731		TRUE	0
D-Fructose	C00095	Neg	179	149	41	10	20	4	50	predicted		TRUE	1
alpha-D-Galactose	C00984	Neg	179	73	41	10	20	4	50	predicted		TRUE	1
Mannitol	C00392	Neg	181	101	41	10	14	4		10.1016/j.chroma.2012.02.010		TRUE	0
O-Phospho-L-serine	C01005	Neg	184	97	5	10	20	17	50	IBG1	main	TRUE	0
3-Phospho-D-glycerate	C00197	Neg	185	79	35	10	44	3	50	IBG1	main	TRUE	0
(2S,4S)-4-Hydroxy-2,3,4,5-tetrahydrodipicolinate	C20258	Neg	186	71	42	10	20	4	50	predicted		TRUE	0
Citrate	C00158	Neg	191	87	35	10	26	7	50	IBG1	main	TRUE	0
Isocitrate	C00311	Neg	191	173	35	10	11	7	50	IBG1	main	TRUE	0
D-Glucuronate	C00191	Neg	193	113	35	10	16	5	50	IBG1		TRUE	0
6-(Hydroxymethyl)-7,8-dihydropterin	C01300	Neg	194	164	42	10	20	4	50	predicted		TRUE	0
D-Gluconic acid	C00257	Neg	195	129	40	10	16	7	50	IBG1	main	TRUE	0
D-Erythrose 4-phosphate	C00279	Neg	199	97	55	10	10	5	50	IBG1	main	TRUE	0
1,4-Dihydroxy-2-naphthoate	C03657	Neg	203	159	43	10	20	4	50	predicted		TRUE	0
(R)-Lipoate	C16241	Neg	205	171	93	10	13	10	3	10.1038/nprot.2012.024		TRUE	0
Dethiobiotin	C01909	Neg	213	42	44	10	20	4	50	predicted		TRUE	0
1-Deoxy-D-xylulose 5-phosphate	C11437	Neg	213	79	44	10	20	4	50	predicted		TRUE	0
Pantothenate	C00864	Neg	218	88	50	10	22	5	50	IBG1	main	TRUE	0
D-Ribose 5-phosphate	C00117	Neg	229	97	50	10	22	5	50	IBG1	main	TRUE	0
Dimethylallyl diphosphate	C00235	Neg	245	159	47	10	20	4	50	predicted		TRUE	0
Isopentenyl diphosphate	C00129_C00235	Neg	245	79	47	10	40	4	8	10.1021/acs.analchem.6b03731		FALSE	0
Pyridoxal phosphate	C00018	Neg	246	97	47	10	30	4	8	10.1021/acs.analchem.6b03731		TRUE	0
Triphosphate	C00536	Neg	257	63	48	10	20	4	50	predicted		TRUE	0
D-Fructose 6-phosphate	C00085_C00092_C01172	Neg	259	97	50	10	17	5	50	IBG1	main	FALSE	0
D-Glucose 6-phosphate	C00668_C00275_C00446_C00092_C01172	Neg	259	79	50	10	41	5	50	IBG1	main	FALSE	0
1-Hydroxy-2-methyl-2-butenyl 4-diphosphate	C11811	Neg	261	63	48	10	20	4	50	predicted		TRUE	0
6-Phospho-D-gluconate	C00345	Neg	275	79	60	10	66	5	50	IBG1	main	TRUE	0
N-Succinyl-2-L-amino-6-oxoheptanedioate	C04462	Neg	288	244	50	10	20	4	50	predicted		TRUE	0
Aminoimidazole ribotide	C03373	Neg	294	79	51	10	20	4	50	predicted		TRUE	0
N-Acetyl-alpha-D-glucosamine 1-phosphate	C04501	Neg	300	79	51	10	20	4	50	predicted		TRUE	0
dUMP	C00365	Neg	307	195	52	10	15	4	8	10.1021/acs.analchem.6b03731		TRUE	0
Geranyl diphosphate	C00341	Neg	313	79	52	10	13	4		10.1021/acs.analchem.6b00355		TRUE	0
Dihydropteroate	C00921	Neg	313	269	52	10	20	4	50	predicted		TRUE	0
dTMP	C00364	Neg	321	195	65	10	24	4	8	10.1021/acs.analchem.6b03731		TRUE	0
5-O-(1-Carboxyvinyl)-3-phosphoshikimate	C01269	Neg	323	97	53	10	40	4	50	predicted		TRUE	1
UMP	C00105_C01269	Neg	323	79	53	10	41	4	8	10.1021/acs.analchem.6b03731		FALSE	2
3',5'-Cyclic AMP	C00575	Neg	328	79	50	10	56	5	50	IBG1		TRUE	1
Nicotinamide D-ribonucleotide	C00455	Neg	333	79	54	10	40	4	50	predicted		TRUE	0
NMNH	C21113	Neg	335	79	54	10	40	4	50	predicted		TRUE	0
1-(5'-Phosphoribosyl)-5-amino-4-imidazolecarboxamide	C04677	Neg	337	79	54	10	40	4	8	10.1021/acs.analchem.6b03731		TRUE	0
D-Fructose 1,6-bisphosphate	C00354	Neg	339	79	60	10	70	5	50	IBG1	main	TRUE	0
Maltose	C00208_C01083	Neg	341	179	40	10	20	7	150	IBG1	main	FALSE	0
AMP	C00020	Neg	346	79	70	10	62	5	50	IBG1	main	TRUE	0
IMP	C00130	Neg	347	79	55	10	56	1	50	IBG1	main	TRUE	0
6-Hydroxymethyl-7,8-dihydropterin diphosphate	C04807	Neg	354	79	56	10	40	4	50	predicted		TRUE	0
Precursor Z	C18239	Neg	362	81	56	10	40	4	50	predicted		TRUE	1
GMP	C00144_C18239	Neg	362	79	55	10	82	13	50	IBG1	main	FALSE	0
1-(5'-Phosphoribosyl)-5-formamido-4-imidazolecarboxamide	C04734	Neg	365	79	56	10	40	4	50	predicted		TRUE	0
Orotidine 5'-phosphate	C01103	Neg	367	323	57	10	16	4	8	10.1021/acs.analchem.6b03731		TRUE	0
2-cis,6-trans-Farnesyl diphosphate	C16826	Neg	381	63	58	10	40	4	50	predicted		TRUE	1
trans,trans-Farnesyl diphosphate	C00448_C16826	Neg	381	79	93	10	23	10	3	10.1038/nprot.2012.024		FALSE	0
5-Phospho-alpha-D-ribose 1-diphosphate	C00119	Neg	389	291	58	10	18	4	8	10.1021/acs.analchem.6b03731		TRUE	0
dTDP	C00363	Neg	401	159	59	10	29	4	8	10.1021/acs.analchem.6b03731		TRUE	0
UDP	C00015	Neg	403	79	60	10	69	4	8	10.1021/acs.analchem.6b03731		TRUE	0
Thiamin diphosphate	C00068	Neg	423	79	61	10	30	4	8	10.1021/acs.analchem.6b03731		TRUE	0
Adenylyl sulfate	C00224	Neg	426	63	61	10	40	4	50	predicted		TRUE	1
ADP	C00008_C00054_C00224	Neg	426	79	80	10	88	3	50	IBG1	main	FALSE	0
GDP	C00035	Neg	442	79	65	10	88	1	50	IBG1		TRUE	0
Geranylgeranyl diphosphate	C00353	Neg	449	79	63	10	40	4	50	predicted		TRUE	0
FMN	C00061	Neg	455	79	80	10	98	11	50	IBG1	main	TRUE	0
5,10-Methylenetetrahydrofolate	C00143	Neg	456	42	64	10	40	4	50	predicted		TRUE	0
dCTP	C00458	Neg	466	159	65	10	30	4	8	10.1021/acs.analchem.6b03731		TRUE	0
dUTP	C00460	Neg	467	159	65	10	25	4	8	10.1021/acs.analchem.6b03731		TRUE	0
dTTP	C00459	Neg	481	159	45	10	42	5	50	IBG1	main	TRUE	0
CTP	C00063	Neg	482	159	65	10	36	7	50	IBG1	main	TRUE	0
UTP	C00075	Neg	483	159	70	10	42	9	50	IBG1	main	TRUE	0
ATP	C00002	Neg	506	79	90	10	106	1	50	IBG1	main	TRUE	0
dGTP	C00286	Neg	506	159	68	10	30	4	8	10.1021/acs.analchem.6b03731		TRUE	0
ITP	C00081	Neg	507	409	68	10	30	4	8	10.1021/acs.analchem.6b03731		TRUE	0
4-(Cytidine 5'-diphospho)-2-C-methyl-D-erythritol	C11435	Neg	520	159	69	10	40	4	50	predicted		TRUE	0
GTP	C00044	Neg	522	79	55	10	100	13	50	IBG1	main	TRUE	0
XTP	C00700	Neg	523	79	69	10	40	4	50	predicted		TRUE	0
Protoporphyrin	C02191	Neg	562	59	72	10	40	4	50	predicted		TRUE	0
dTDP-glucose	C00842	Neg	563	321	73	10	34	4	8	10.1021/acs.analchem.6b03731		TRUE	0
UDP-glucose	C00029	Neg	565	323	73	10	23	4	8	10.1021/acs.analchem.6b03731		TRUE	0
UDP-alpha-D-galactose	C00052	Neg	565	159	73	10	40	4	50	predicted		TRUE	0
UDP-glucuronate	C00167	Neg	579	403	74	10	24	4	8	10.1021/acs.analchem.6b03731		TRUE	0
Biliverdin	C00500	Neg	582	42	74	10	40	4	50	predicted		TRUE	0
ADP-glucose	C00498	Neg	588	346	75	10	22	4	8	10.1021/acs.analchem.6b03731		TRUE	0
UDP-N-acetyl-alpha-D-glucosamine	C00043	Neg	606	385	76	10	29	4	8	10.1021/acs.analchem.6b03731		TRUE	0
Coproporphyrinogen III	C03263	Neg	660	59	81	10	40	4	50	predicted		TRUE	0
NAD+	C00003	Neg	662	540	50	10	22	9	50	IBG1	main	TRUE	0
NADH	C00004	Neg	664	79	110	10	120	3	50	IBG1	main	TRUE	0
NADP+	C00006	Neg	742	620	60	10	22	11	50	IBG1	main	TRUE	0
NADPH	C00005	Neg	744	79	110	10	118	3	50	IBG1	main	TRUE	0
Malonyl-CoA	C00083	Neg	852	79	120	10	100	15	50	IBG1		TRUE	0
Hydroxymethylbilane	C01024	Neg	854	791	96	10	40	4	50	predicted		TRUE	0
Glycine	C00037	Pos	76	48	36	10	11	1	50	IBG1	main	TRUE	0
4-Aminobutyraldehyde	C00555	Pos	88	71	34	10	10	4	50	predicted		TRUE	0
Putrescine	C00134	Pos	89	72	34	10	10	4	8	10.1021/acs.analchem.6b03731		TRUE	0
L-Alanine	C00041	Pos	90	44	32	10	21	1	50	IBG1	main	TRUE	0
4-Aminobutanoate	C00334	Pos	104	69	35	10	37	4	8	10.1021/acs.analchem.6b03731		TRUE	0
L-2,3-Diaminopropanoate	C03401	Pos	105	59	35	10	20	4	50	predicted		TRUE	0
L-Serine	C00065	Pos	106	60	31	10	12	4	50	IBG1	main	TRUE	0
Cytosine	C00380	Pos	112	95	36	10	17	4	8	10.1021/acs.analchem.6b03731		TRUE	0
Creatinine	C00791	Pos	114	86	36	10	5	4		10.1021/acs.analchem.6b00355		TRUE	0
L-Proline	C00148	Pos	116	70	46	10	23	4	50	IBG1	main	TRUE	0
L-Aspartate 4-semialdehyde	C00441	Pos	118	54	36	10	20	4	50	predicted		TRUE	2
5-Aminopentanoate	C00431	Pos	118	101	36	10	20	4	50	predicted		TRUE	1
L-Valine	C00183_C00431_C00441	Pos	118	72	41	10	5	4	50	IBG1	main	FALSE	0
L-Threonine	C00188	Pos	120	102	41	10	17	4	50	IBG1		TRUE	2
L-Homoserine	C00263	Pos	120	44	41	10	17	4	50	IBG1		TRUE	2
L-Cysteine	C00097	Pos	122	76	36	10	19	4	50	IBG1	main	TRUE	0
Nicotinate	C00253	Pos	122	78	37	10	28	4	3	10.1021/acs.analchem.6b00355		TRUE	0
Nicotinamide	C00153	Pos	123	80	37	10	20	4	8	10.1021/acs.analchem.6b03731		TRUE	0
5-Oxoproline	C01879	Pos	130	113	37	10	20	4	8	10.1021/acs.analchem.6b03731		TRUE	0
4-Methyl-2-oxopentanoate	C00233	Pos	131	100	37	10	9	4	8	10.1021/acs.analchem.6b03731		TRUE	0
L-Isoleucine	C00407	Pos	132	69	36	10	17	4	50	IBG1		TRUE	1
L-Leucine	C00123	Pos	132	30	36	10	17	4	50	IBG1		TRUE	2
L-Ornithine	C00077	Pos	133	70	20	10	25	5	50	IBG1	main	TRUE	0
L-Asparagine	C00152	Pos	133	87	46	10	15	4	50	IBG1	main	TRUE	0
L-Aspartate	C00049	Pos	134	74	36	10	21	4	50	IBG1	main	TRUE	0
Adenine	C00147	Pos	136	119	76	10	31	6	50	IBG1		TRUE	0
L-Homocysteine	C00155	Pos	136	90	38	10	10	4	8	10.1021/acs.analchem.6b03731		TRUE	0
4-Amino-5-hydroxymethyl-2-methylpyrimidine	C01279	Pos	140	122	38	10	20	4	50	predicted		TRUE	0
L-Histidinol	C00860	Pos	142	95	38	10	21	4	8	10.1021/acs.analchem.6b03731		TRUE	0
5-(2-Hydroxyethyl)-4-methylthiazole	C04294	Pos	144	126	38	10	20	4	50	predicted		TRUE	0
Spermidine	C00315	Pos	146	72	39	10	17	4	8	10.1021/acs.analchem.6b03731		TRUE	0
L-Glutamine	C00064	Pos	147	56	46	10	23	4	50	IBG1		TRUE	2
Dimethylbenzimidazole	C03114	Pos	147	120	39	10	20	4	50	predicted		TRUE	0
L-Lysine	C00047_C00064	Pos	147	130	41	10	15	10	50	IBG1	main	FALSE	0
L-Glutamate	C00025	Pos	148	84	46	10	21	4	50	IBG1	main	TRUE	0
O-Acetyl-L-serine	C00979	Pos	148	88	11	10	15	4	50	IBG1	main	TRUE	0
L-Methionine	C00073	Pos	150	104	46	10	15	6	50	IBG1	main	TRUE	0
L-Histidine	C00135	Pos	156	110	46	10	21	6	50	IBG1	main	TRUE	0
D-Alanyl-D-alanine	C00993	Pos	161	44	40	10	13	4	8	10.1021/acs.analchem.6b03731		TRUE	0
Phenylpyruvate	C00166	Pos	165	95	40	10	13	4	8	10.1021/acs.analchem.6b03731		TRUE	0
L-Phenylalanine	C00079	Pos	166	120	41	10	19	8	50	IBG1	main	TRUE	0
Riboflavin	C00255	Pos	170	134	40	10	22	4	8	10.1021/acs.analchem.6b03731		TRUE	0
L-Arginine	C00062	Pos	175	70	41	10	15	10	50	IBG1	main	TRUE	0
L-Citrulline	C00327	Pos	176	159	20	10	12	5	50	IBG1		TRUE	0
Cys-Gly	C01419	Pos	179	59	41	10	40	4	8	10.1021/acs.analchem.6b03731		TRUE	0
L-Tyrosine	C00082	Pos	182	136	46	10	19	6	50	IBG1	main	TRUE	0
N-Acetyl-L-glutamate	C00624	Pos	190	130	42	10	8	4		10.1021/acs.analchem.6b00355		TRUE	0
meso-2,6-Diaminoheptanedioate	C00680	Pos	191	128	42	10	13	4	8	10.1021/acs.analchem.6b03731		TRUE	0
L-Tryptophan	C00078	Pos	205	188	41	10	15	18	50	IBG1	main	TRUE	0
Porphobilinogen	C00931	Pos	227	164	45	10	20	4	50	predicted		TRUE	0
Biotin	C00120	Pos	245	227	47	10	18	4	8	10.1021/acs.analchem.6b03731		TRUE	0
Isopentenyl diphosphate	C00129	Pos	247	69	47	10	40	4	8	10.1021/acs.analchem.6b03731		TRUE	1
gamma-L-Glutamyl-L-cysteine	C00669	Pos	251	120	47	10	20	4	50	predicted		TRUE	0
5'-Deoxyadenosine	C05198	Pos	252	136	47	10	20	4	50	predicted		TRUE	0
N-D-Ribosylpurine	C15586	Pos	253	121	47	10	20	4	50	predicted		TRUE	0
D-Glucosamine 6-phosphate	C00352	Pos	260	126	93	10	17	10	3	10.1038/nprot.2012.024		TRUE	0
Thiamine	C00378	Pos	266	122	48	10	30	4	8	10.1021/acs.analchem.6b03731		TRUE	0
Adenosine	C00212	Pos	268	136	48	10	27	4	8	10.1021/acs.analchem.6b03731		TRUE	0
Deoxyguanosine	C00330	Pos	268	152	48	10	20	4	8	10.1021/acs.analchem.6b03731		TRUE	0
S-Ribosyl-L-homocysteine	C03539	Pos	268	222	48	10	20	4	50	predicted		TRUE	0
5'-Methylthioadenosine	C00170	Pos	298	136	51	10	19	4	8	10.1021/acs.analchem.6b03731		TRUE	0
Glutathione	C00051	Pos	308	76	52	10	29	4	8	10.1021/acs.analchem.6b03731		TRUE	0
dCMP	C00239	Pos	308	112	52	10	16	4	8	10.1021/acs.analchem.6b03731		TRUE	0
CMP	C00055	Pos	324	112	53	10	33	4	8	10.1021/acs.analchem.6b03731		TRUE	0
UMP	C00105	Pos	325	97	53	10	17	4	8	10.1021/acs.analchem.6b03731		TRUE	0
Thiamin monophosphate	C01081	Pos	346	122	55	10	20	4	8	10.1021/acs.analchem.6b03731		TRUE	0
Xanthosine 5'-phosphate	C00655	Pos	365	97	56	10	11	4	8	10.1021/acs.analchem.6b03731		TRUE	0
S-Adenosyl-L-homocysteine	C00021	Pos	385	136	58	10	19	4	8	10.1021/acs.analchem.6b03731		TRUE	0
S-Adenosyl-L-methionine	C00019	Pos	399	250	59	10	13	4	8	10.1021/acs.analchem.6b03731		TRUE	0
Dihydrofolate	C00415	Pos	444	178	63	10	30	4	8	10.1021/acs.analchem.6b03731		TRUE	0
Tetrahydrofolate	C00101	Pos	446	299	86	10	27	20	50	IBG1		TRUE	0
5-Methyltetrahydrofolate	C00440	Pos	460	313	64	10	20	4	8	10.1021/acs.analchem.6b03731		TRUE	0
Folinic acid	C03479	Pos	474	327	65	10	20	4	8	10.1021/acs.analchem.6b03731		TRUE	0
Glutathione disulfide	C00127	Pos	613	231	77	10	30	4	8	10.1021/acs.analchem.6b03731		TRUE	0
CoA	C00010	Pos	768	261	89	10	29	4	8	10.1021/acs.analchem.6b03731		TRUE	0
FAD	C00016	Pos	786	348	91	10	24	4	8	10.1021/acs.analchem.6b03731		TRUE	0
