# Supplementary material for: Rapid exometabolome footprinting combined with multivariate statistics: A powerful tool for bioprocess optimization
Source: Eng Life Sci. 2024 Mar 5;25(2):2300222. doi: 10.1002/elsc.202300222 (PMC11842285; doi:10.1002/elsc.202300222)
Supplement: Supplementary file 2 — Supporting Information [file ELSC-25-2300222-s002.zip › Supplement-to-Reiter-et-al.-2023a-main/examples/Database/Development/Projects/cgb/methods.xlsx]

## Sheet: cgb_Neg_1
Q1 [m/z]	Q3 [m/z]	dwelltime [ms]	compound_id	DP [V]	EP [V]	CE [V]	CXP [V]
45	45	50	C00058	-45	-10	-6	-5
58	58	50	C01755	-10	-10	-5	-4
73	45	50	C00048	-45	-10	-14	-1
75	47	50	C00160	-33	-10	-14	-4
87	43	50	C00022	-30	-10	-12	-1
88	59	50	C00099	-45	-10	-14	-9
89	43	50	C00186	-34	-10	-16	-4
91	73	50	C00116	-34	-10	-10	-4
97	79	50	C00009	-35	-10	-10	-4
101	57	50	C00232_C00109	-40	-10	-12	-9
103	85	50	C00168	-35	-10	-20	-4
109	81	50	C01751	-35	-10	-20	-4
111	42	50	C00106	-40	-10	-24	-1
115	71	50	C00141_C00122	-35	-10	-10	-3
117	73	50	C00042	-45	-10	-20	-5
119	92	50	C15587	-36	-10	-20	-4
121	77	50	C00180	-45	-10	-18	-11
124	80	50	C00245	-37	-10	-16	-4
125	97	50	C02814	-37	-10	-20	-4
130	59	50	C00430	-37	-10	-20	-4
131	87	50	C00036_C00489	-25	-10	-10	-5
133	115	50	C00149	-45	-10	-16	-5
135	92	50	C00262	-50	-10	-25	-1
136	92	50	C00568_C00108	-38	-10	-16	-4
137	93	50	C00156	-38	-10	-21	-4
140	79	50	C00169	-38	-10	-21	-4
145	101	50	C00026	-35	-10	-12	-7
147	117	50	C00522	-39	-10	-20	-4
147	101	50	C01087	-39	-10	-20	-4
149	59	50	C08353	-39	-10	-20	-4
149	131	50	C00121_C08353_C16639	-39	-10	-20	-4
153	109	50	C00230_C00628	-39	-10	-20	-4
155	111	50	C00295	-35	-10	-15	-7
155	79	50	C00988	-39	-10	-20	-4

## Sheet: cgb_Neg_2
Q1 [m/z]	Q3 [m/z]	dwelltime [ms]	compound_id	DP [V]	EP [V]	CE [V]	CXP [V]
166	122	50	C03722	-40	-10	-5	-4
166	136	50	C00250	-40	-10	-20	-4
167	79	50	C00074	-35	-10	-20	-5
169	79	50	C00111	-35	-10	-14	-7
169	97	50	C00118_C00111	-35	-10	-10	-7
171	97	50	C00093	-41	-10	-20	-4
171	79	50	C03189_C00093	-41	-10	-15	-4
173	85	50	C00417	-35	-10	-18	-13
173	93	50	C00493	-50	-10	-20	-5
175	71	50	C00072	-41	-10	-12	-4
175	101	50	C04411	-41	-10	-20	-4
177	79	50	C00013	-41	-10	-20	-4
179	89	50	C00031	-45	-10	-20	-13
179	87	50	C00137	-80	-10	-22	-1
179	107	50	C01179	-41	-10	-11	-4
179	149	50	C00095	-41	-10	-20	-4
179	73	50	C00984	-41	-10	-20	-4
181	101	50	C00392	-41	-10	-14	-4
184	97	50	C01005	-5	-10	-20	-17
185	79	50	C00197	-35	-10	-44	-3
186	71	50	C20258	-42	-10	-20	-4
191	87	50	C00158	-35	-10	-26	-7
191	173	50	C00311	-35	-10	-11	-7
193	113	50	C00191	-35	-10	-16	-5
194	164	50	C01300	-42	-10	-20	-4
195	129	50	C00257	-40	-10	-16	-7
199	97	50	C00279	-55	-10	-10	-5
203	159	50	C03657	-43	-10	-20	-4
205	171	50	C16241	-93	-10	-13	-10
213	42	50	C01909	-44	-10	-20	-4
213	79	50	C11437	-44	-10	-20	-4
218	88	50	C00864	-50	-10	-22	-5
229	97	50	C00117	-50	-10	-22	-5
245	159	50	C00235	-47	-10	-20	-4

## Sheet: cgb_Neg_3
Q1 [m/z]	Q3 [m/z]	dwelltime [ms]	compound_id	DP [V]	EP [V]	CE [V]	CXP [V]
245	79	50	C00129_C00235	-47	-10	-40	-4
246	97	50	C00018	-47	-10	-30	-4
257	63	50	C00536	-48	-10	-20	-4
259	97	50	C00085_C00092_C01172	-50	-10	-17	-5
259	79	50	C00668_C00275_C00446_C00092_C01172	-50	-10	-41	-5
261	63	50	C11811	-48	-10	-20	-4
275	79	50	C00345	-60	-10	-66	-5
288	244	50	C04462	-50	-10	-20	-4
294	79	50	C03373	-51	-10	-20	-4
300	79	50	C04501	-51	-10	-20	-4
307	195	50	C00365	-52	-10	-15	-4
313	79	50	C00341	-52	-10	-13	-4
313	269	50	C00921	-52	-10	-20	-4
321	195	50	C00364	-65	-10	-24	-4
323	97	50	C01269	-53	-10	-40	-4
323	79	50	C00105_C01269	-53	-10	-41	-4
328	79	50	C00575	-50	-10	-56	-5
333	79	50	C00455	-54	-10	-40	-4
335	79	50	C21113	-54	-10	-40	-4
337	79	50	C04677	-54	-10	-40	-4
339	79	50	C00354	-60	-10	-70	-5
341	179	50	C00208_C01083	-40	-10	-20	-7
346	79	50	C00020	-70	-10	-62	-5
347	79	50	C00130	-55	-10	-56	-1
354	79	50	C04807	-56	-10	-40	-4
362	81	50	C18239	-56	-10	-40	-4
362	79	50	C00144_C18239	-55	-10	-82	-13
365	79	50	C04734	-56	-10	-40	-4
367	323	50	C01103	-57	-10	-16	-4
381	63	50	C16826	-58	-10	-40	-4
381	79	50	C00448_C16826	-93	-10	-23	-10
389	291	50	C00119	-58	-10	-18	-4
401	159	50	C00363	-59	-10	-29	-4
403	79	50	C00015	-60	-10	-69	-4

## Sheet: cgb_Neg_4
Q1 [m/z]	Q3 [m/z]	dwelltime [ms]	compound_id	DP [V]	EP [V]	CE [V]	CXP [V]
423	79	50	C00068	-61	-10	-30	-4
426	63	50	C00224	-61	-10	-40	-4
426	79	50	C00008_C00054_C00224	-80	-10	-88	-3
442	79	50	C00035	-65	-10	-88	-1
449	79	50	C00353	-63	-10	-40	-4
455	79	50	C00061	-80	-10	-98	-11
456	42	50	C00143	-64	-10	-40	-4
466	159	50	C00458	-65	-10	-30	-4
467	159	50	C00460	-65	-10	-25	-4
481	159	50	C00459	-45	-10	-42	-5
482	159	50	C00063	-65	-10	-36	-7
483	159	50	C00075	-70	-10	-42	-9
506	79	50	C00002	-90	-10	-106	-1
506	159	50	C00286	-68	-10	-30	-4
507	409	50	C00081	-68	-10	-30	-4
520	159	50	C11435	-69	-10	-40	-4
522	79	50	C00044	-55	-10	-100	-13
523	79	50	C00700	-69	-10	-40	-4
562	59	50	C02191	-72	-10	-40	-4
563	321	50	C00842	-73	-10	-34	-4
565	323	50	C00029	-73	-10	-23	-4
565	159	50	C00052	-73	-10	-40	-4
579	403	50	C00167	-74	-10	-24	-4
582	42	50	C00500	-74	-10	-40	-4
588	346	50	C00498	-75	-10	-22	-4
606	385	50	C00043	-76	-10	-29	-4
660	59	50	C03263	-81	-10	-40	-4
662	540	50	C00003	-50	-10	-22	-9
664	79	50	C00004	-110	-10	-120	-3
742	620	50	C00006	-60	-10	-22	-11
744	79	50	C00005	-110	-10	-118	-3
852	79	50	C00083	-120	-10	-100	-15
854	791	50	C01024	-96	-10	-40	-4

## Sheet: cgb_Pos_1
Q1 [m/z]	Q3 [m/z]	dwelltime [ms]	compound_id	DP [V]	EP [V]	CE [V]	CXP [V]
76	48	50	C00037	36	10	11	1
88	71	50	C00555	34	10	10	4
89	72	50	C00134	34	10	10	4
90	44	50	C00041	32	10	21	1
104	69	50	C00334	35	10	37	4
105	59	50	C03401	35	10	20	4
106	60	50	C00065	31	10	12	4
112	95	50	C00380	36	10	17	4
114	86	50	C00791	36	10	5	4
116	70	50	C00148	46	10	23	4
118	54	50	C00441	36	10	20	4
118	101	50	C00431	36	10	20	4
118	72	50	C00183_C00431_C00441	41	10	5	4
120	102	50	C00188	41	10	17	4
120	44	50	C00263	41	10	17	4
122	76	50	C00097	36	10	19	4
122	78	50	C00253	37	10	28	4
123	80	50	C00153	37	10	20	4
130	113	50	C01879	37	10	20	4
131	100	50	C00233	37	10	9	4
132	69	50	C00407	36	10	17	4
132	30	50	C00123	36	10	17	4
133	70	50	C00077	20	10	25	5
133	87	50	C00152	46	10	15	4
134	74	50	C00049	36	10	21	4
136	119	50	C00147	76	10	31	6
136	90	50	C00155	38	10	10	4
140	122	50	C01279	38	10	20	4
142	95	50	C00860	38	10	21	4
144	126	50	C04294	38	10	20	4
146	72	50	C00315	39	10	17	4
147	56	50	C00064	46	10	23	4
147	120	50	C03114	39	10	20	4
147	130	50	C00047_C00064	41	10	15	10
148	84	50	C00025	46	10	21	4
148	88	50	C00979	11	10	15	4
150	104	50	C00073	46	10	15	6
156	110	50	C00135	46	10	21	6

## Sheet: cgb_Pos_2
Q1 [m/z]	Q3 [m/z]	dwelltime [ms]	compound_id	DP [V]	EP [V]	CE [V]	CXP [V]
161	44	50	C00993	40	10	13	4
165	95	50	C00166	40	10	13	4
166	120	50	C00079	41	10	19	8
170	134	50	C00255	40	10	22	4
175	70	50	C00062	41	10	15	10
176	159	50	C00327	20	10	12	5
179	59	50	C01419	41	10	40	4
182	136	50	C00082	46	10	19	6
190	130	50	C00624	42	10	8	4
191	128	50	C00680	42	10	13	4
205	188	50	C00078	41	10	15	18
227	164	50	C00931	45	10	20	4
245	227	50	C00120	47	10	18	4
247	69	50	C00129	47	10	40	4
251	120	50	C00669	47	10	20	4
252	136	50	C05198	47	10	20	4
253	121	50	C15586	47	10	20	4
260	126	50	C00352	93	10	17	10
266	122	50	C00378	48	10	30	4
268	136	50	C00212	48	10	27	4
268	152	50	C00330	48	10	20	4
268	222	50	C03539	48	10	20	4
298	136	50	C00170	51	10	19	4
308	76	50	C00051	52	10	29	4
308	112	50	C00239	52	10	16	4
324	112	50	C00055	53	10	33	4
325	97	50	C00105	53	10	17	4
346	122	50	C01081	55	10	20	4
365	97	50	C00655	56	10	11	4
385	136	50	C00021	58	10	19	4
399	250	50	C00019	59	10	13	4
444	178	50	C00415	63	10	30	4
446	299	50	C00101	86	10	27	20
460	313	50	C00440	64	10	20	4
474	327	50	C03479	65	10	20	4
613	231	50	C00127	77	10	30	4
768	261	50	C00010	89	10	29	4
786	348	50	C00016	91	10	24	4
