# Supplementary material for: Rapid exometabolome footprinting combined with multivariate statistics: A powerful tool for bioprocess optimization
Source: Eng Life Sci. 2024 Mar 5;25(2):2300222. doi: 10.1002/elsc.202300222 (PMC11842285; doi:10.1002/elsc.202300222)
Supplement: Supplementary file 2 — Supporting Information [file ELSC-25-2300222-s002.zip › Supplement-to-Reiter-et-al.-2023a-main/examples/Database/Scan/final_samples/data_ref_mg_phos_ams.xlsx]

## Sheet: Tabelle1
Index	Sample Name	Sample ID	Sample Type	IS	Component Name	IS Name	Component Group Name	Outlier Reasons	Actual Concentration	Area	Height	Retention Time	Width at 50%	Signal / Noise	Used	Calculated Concentration	Accuracy
1	QC_1_S1_D1000_B1	7	Unknown	FALSE	C00037	(No IS)			N/A	62460	15270	0.15	0.06	62	TRUE	<2 points	N/A
2	QC_1_S1_D1000_B1	7	Unknown	FALSE	C00555	(No IS)			N/A	1296	224	0.72	0.12	2.2	TRUE	<2 points	N/A
3	QC_1_S1_D1000_B1	7	Unknown	FALSE	C00134	(No IS)			N/A	961.8	233.3	0.4	0.07	1.6	TRUE	<2 points	N/A
4	QC_1_S1_D1000_B1	7	Unknown	FALSE	C00041	(No IS)			N/A	1918000	483600	0.15	0.06	58.2	TRUE	<2 points	N/A
5	QC_1_S1_D1000_B1	7	Unknown	FALSE	C00334	(No IS)			N/A	250.9	100	0.1	0.04	5	TRUE	<2 points	N/A
6	QC_1_S1_D1000_B1	7	Unknown	FALSE	C03401	(No IS)			N/A	961.6	170.9	0.73	0.31	2.3	TRUE	<2 points	N/A
7	QC_1_S1_D1000_B1	7	Unknown	FALSE	C00065	(No IS)			N/A	125200	22450	0.14	0.08	20	TRUE	<2 points	N/A
8	QC_1_S1_D1000_B1	7	Unknown	FALSE	C00380	(No IS)			N/A	63460	12480	0.13	0.08	45.7	TRUE	<2 points	N/A
9	QC_1_S1_D1000_B1	7	Unknown	FALSE	C00791	(No IS)			N/A	2927	212.7	0.22	0.33	4.6	TRUE	<2 points	N/A
10	QC_1_S1_D1000_B1	7	Unknown	FALSE	C00148	(No IS)			N/A	502000	103100	0.13	0.07	35.6	TRUE	<2 points	N/A
11	QC_1_S1_D1000_B1	7	Unknown	FALSE	C00441	(No IS)			N/A	125.4	40	0.21	0.09	2	TRUE	<2 points	N/A
12	QC_1_S1_D1000_B1	7	Unknown	FALSE	C00431	(No IS)			N/A	5059	1080	0.13	0.07	13.7	TRUE	<2 points	N/A
13	QC_1_S1_D1000_B1	7	Unknown	FALSE	C00183_C00431_C00441	(No IS)			N/A	363700	70110	0.13	0.08	63.1	TRUE	<2 points	N/A
14	QC_1_S1_D1000_B1	7	Unknown	FALSE	C00188	(No IS)			N/A	48580	8573	0.12	0.08	22.2	TRUE	<2 points	N/A
15	QC_1_S1_D1000_B1	7	Unknown	FALSE	C00263	(No IS)			N/A	5017	1040	0.13	0.08	38.3	TRUE	<2 points	N/A
16	QC_1_S1_D1000_B1	7	Unknown	FALSE	C00097	(No IS)			N/A	7400	1718	0.14	0.07	35.1	TRUE	<2 points	N/A
17	QC_1_S1_D1000_B1	7	Unknown	FALSE	C00253	(No IS)			N/A	2634	225.5	0.28	0.31	7	TRUE	<2 points	N/A
18	QC_1_S1_D1000_B1	7	Unknown	FALSE	C00153	(No IS)			N/A	1275	182	0.73	0.26	3.8	TRUE	<2 points	N/A
19	QC_1_S1_D1000_B1	7	Unknown	FALSE	C01879	(No IS)			N/A	1380	220	0.24	0.1	3.8	TRUE	<2 points	N/A
20	QC_1_S1_D1000_B1	7	Unknown	FALSE	C00233	(No IS)			N/A	250.9	42.86	0.19	0.16	2.1	TRUE	<2 points	N/A
21	QC_1_S1_D1000_B1	7	Unknown	FALSE	C00407	(No IS)			N/A	63000	12120	0.12	0.08	33.7	TRUE	<2 points	N/A
22	QC_1_S1_D1000_B1	7	Unknown	FALSE	C00123	(No IS)			N/A	585.3	128	0.12	0.07	6.4	TRUE	<2 points	N/A
23	QC_1_S1_D1000_B1	7	Unknown	FALSE	C00077	(No IS)			N/A	183700	37710	0.12	0.07	25.6	TRUE	<2 points	N/A
24	QC_1_S1_D1000_B1	7	Unknown	FALSE	C00152	(No IS)			N/A	157900	28790	0.12	0.08	23.1	TRUE	<2 points	N/A
25	QC_1_S1_D1000_B1	7	Unknown	FALSE	C00049	(No IS)			N/A	124600	21790	0.12	0.08	19	TRUE	<2 points	N/A
26	QC_1_S1_D1000_B1	7	Unknown	FALSE	C00147	(No IS)			N/A	484900	111400	0.11	0.07	55.7	TRUE	<2 points	N/A
27	QC_1_S1_D1000_B1	7	Unknown	FALSE	C00155	(No IS)			N/A	2028	382.5	0.12	0.07	11.9	TRUE	<2 points	N/A
28	QC_1_S1_D1000_B1	7	Unknown	FALSE	C01279	(No IS)			N/A	7358	1506	0.11	0.07	9.4	TRUE	<2 points	N/A
29	QC_1_S1_D1000_B1	7	Unknown	FALSE	C00860	(No IS)			N/A	3533	670	0.1	0.05	15	TRUE	<2 points	N/A
30	QC_1_S1_D1000_B1	7	Unknown	FALSE	C04294	(No IS)			N/A	2529	680	0.14	0.06	7.8	TRUE	<2 points	N/A
31	QC_1_S1_D1000_B1	7	Unknown	FALSE	C00315	(No IS)			N/A	31170	1894	0.49	0.37	4.5	TRUE	<2 points	N/A
32	QC_1_S1_D1000_B1	7	Unknown	FALSE	C00064	(No IS)			N/A	119900	28540	0.11	0.06	81	TRUE	<2 points	N/A
33	QC_1_S1_D1000_B1	7	Unknown	FALSE	C03114	(No IS)			N/A	209.1	40	0.85	0.12	2	TRUE	<2 points	N/A
34	QC_1_S1_D1000_B1	7	Unknown	FALSE	C00047_C00064	(No IS)			N/A	15100000	3469000	0.11	0.07	84.1	TRUE	<2 points	N/A
35	QC_1_S1_D1000_B1	7	Unknown	FALSE	C00025	(No IS)			N/A	2612000	560200	0.12	0.07	48.8	TRUE	<2 points	N/A
36	QC_1_S1_D1000_B1	7	Unknown	FALSE	C00979	(No IS)			N/A	8069	1950	0.12	0.07	9.8	TRUE	<2 points	N/A
37	QC_1_S1_D1000_B1	7	Unknown	FALSE	C00073	(No IS)			N/A	11560	2442	0.12	0.07	17.7	TRUE	<2 points	N/A
38	QC_1_S1_D1000_B1	7	Unknown	FALSE	C00135	(No IS)			N/A	18650000	4539000	0.11	0.06	110.3	TRUE	<2 points	N/A
250	QC_1_S1_D1000_B1	8	Unknown	FALSE	C00993	(No IS)			N/A	7171	1817	0.15	0.06	55.9	TRUE	<2 points	N/A
251	QC_1_S1_D1000_B1	8	Unknown	FALSE	C00166	(No IS)			N/A	3805	380	0.35	0.16	4.6	TRUE	<2 points	N/A
252	QC_1_S1_D1000_B1	8	Unknown	FALSE	C00079	(No IS)			N/A	131700	24270	0.15	0.07	18.9	TRUE	<2 points	N/A
253	QC_1_S1_D1000_B1	8	Unknown	FALSE	C00255	(No IS)			N/A	460	100	0.17	0.07	4.1	TRUE	<2 points	N/A
254	QC_1_S1_D1000_B1	8	Unknown	FALSE	C00062	(No IS)			N/A	16350	5110	0.14	0.05	35.3	TRUE	<2 points	N/A
255	QC_1_S1_D1000_B1	8	Unknown	FALSE	C00327	(No IS)			N/A	85240	20020	0.14	0.05	28.3	TRUE	<2 points	N/A
256	QC_1_S1_D1000_B1	8	Unknown	FALSE	C01419	(No IS)			N/A	1380	408	0.35	0.1	4.2	TRUE	<2 points	N/A
257	QC_1_S1_D1000_B1	8	Unknown	FALSE	C00082	(No IS)			N/A	70290	9671	0.13	0.1	24.9	TRUE	<2 points	N/A
258	QC_1_S1_D1000_B1	8	Unknown	FALSE	C00624	(No IS)			N/A	31530	5920	0.13	0.08	32.7	TRUE	<2 points	N/A
259	QC_1_S1_D1000_B1	8	Unknown	FALSE	C00680	(No IS)			N/A	2132	380	0.12	0.08	18.7	TRUE	<2 points	N/A
260	QC_1_S1_D1000_B1	8	Unknown	FALSE	C00078	(No IS)			N/A	26680	4540	0.12	0.09	18.9	TRUE	<2 points	N/A
261	QC_1_S1_D1000_B1	8	Unknown	FALSE	C00931	(No IS)			N/A	1108	210	0.17	0.09	8.3	TRUE	<2 points	N/A
262	QC_1_S1_D1000_B1	8	Unknown	FALSE	C00120	(No IS)			N/A	16350	2727	0.12	0.08	23.5	TRUE	<2 points	N/A
263	QC_1_S1_D1000_B1	8	Unknown	FALSE	C00129	(No IS)			N/A	1652	170	0.24	0.23	5.2	TRUE	<2 points	N/A
264	QC_1_S1_D1000_B1	8	Unknown	FALSE	C00669	(No IS)			N/A	1463	188	0.14	0.13	7.1	TRUE	<2 points	N/A
265	QC_1_S1_D1000_B1	8	Unknown	FALSE	C05198	(No IS)			N/A	446300	97080	0.12	0.07	125.1	TRUE	<2 points	N/A
266	QC_1_S1_D1000_B1	8	Unknown	FALSE	C15586	(No IS)			N/A	2341	305.7	0.14	0.14	5.8	TRUE	<2 points	N/A
267	QC_1_S1_D1000_B1	8	Unknown	FALSE	C00352	(No IS)			N/A	2634	580	0.14	0.06	29	TRUE	<2 points	N/A
268	QC_1_S1_D1000_B1	8	Unknown	FALSE	C00378	(No IS)			N/A	167.3	53.34	0.87	0.06	2.7	TRUE	<2 points	N/A
269	QC_1_S1_D1000_B1	8	Unknown	FALSE	C00212	(No IS)			N/A	27430	5253	0.12	0.07	13.8	TRUE	<2 points	N/A
270	QC_1_S1_D1000_B1	8	Unknown	FALSE	C00330	(No IS)			N/A	29900	5671	0.13	0.08	52.1	TRUE	<2 points	N/A
271	QC_1_S1_D1000_B1	8	Unknown	FALSE	C03539	(No IS)			N/A	836.3	126.7	0.12	0.13	4.6	TRUE	<2 points	N/A
272	QC_1_S1_D1000_B1	8	Unknown	FALSE	C00170	(No IS)			N/A	10450	2416	0.11	0.07	33.8	TRUE	<2 points	N/A
273	QC_1_S1_D1000_B1	8	Unknown	FALSE	C00051	(No IS)			N/A	1213	120	0.17	0.2	6	TRUE	<2 points	N/A
274	QC_1_S1_D1000_B1	8	Unknown	FALSE	C00239	(No IS)			N/A	376.3	120	0.14	0.04	4.7	TRUE	<2 points	N/A
275	QC_1_S1_D1000_B1	8	Unknown	FALSE	C00055	(No IS)			N/A	380700	74330	0.12	0.08	131.7	TRUE	<2 points	N/A
276	QC_1_S1_D1000_B1	8	Unknown	FALSE	C00105	(No IS)			N/A	81070	16610	0.13	0.08	104.5	TRUE	<2 points	N/A
277	QC_1_S1_D1000_B1	8	Unknown	FALSE	C01081	(No IS)			N/A	N/A	N/A	N/A	N/A	N/A	TRUE	N/A	N/A
278	QC_1_S1_D1000_B1	8	Unknown	FALSE	C00655	(No IS)			N/A	N/A	N/A	N/A	N/A	N/A	TRUE	N/A	N/A
279	QC_1_S1_D1000_B1	8	Unknown	FALSE	C00021	(No IS)			N/A	26340	7620	0.1	0.05	115.5	TRUE	<2 points	N/A
280	QC_1_S1_D1000_B1	8	Unknown	FALSE	C00019	(No IS)			N/A	4432	1300	0.1	0.05	47.9	TRUE	<2 points	N/A
281	QC_1_S1_D1000_B1	8	Unknown	FALSE	C00415	(No IS)			N/A	83.62	20	0.89	0.07	1	TRUE	<2 points	N/A
282	QC_1_S1_D1000_B1	8	Unknown	FALSE	C00101	(No IS)			N/A	292.7	120	0.1	0.04	6	TRUE	<2 points	N/A
283	QC_1_S1_D1000_B1	8	Unknown	FALSE	C00440	(No IS)			N/A	167.2	66.67	0.1	0.04	3.3	TRUE	<2 points	N/A
284	QC_1_S1_D1000_B1	8	Unknown	FALSE	C03479	(No IS)			N/A	125.4	20	0.14	0.1	1	TRUE	<2 points	N/A
285	QC_1_S1_D1000_B1	8	Unknown	FALSE	C00127	(No IS)			N/A	N/A	N/A	N/A	N/A	N/A	TRUE	N/A	N/A
286	QC_1_S1_D1000_B1	8	Unknown	FALSE	C00010	(No IS)			N/A	250.9	80	0.1	0.09	4	TRUE	<2 points	N/A
287	QC_1_S1_D1000_B1	8	Unknown	FALSE	C00016	(No IS)			N/A	585.4	140	0.13	0.07	7	TRUE	<2 points	N/A
423	QC_1_S1_D1000_B1	23	Unknown	FALSE	C00037	(No IS)			N/A	63170	14570	0.15	0.07	50	TRUE	<2 points	N/A
424	QC_1_S1_D1000_B1	23	Unknown	FALSE	C00555	(No IS)			N/A	1923	200	0.68	0.31	2.5	TRUE	<2 points	N/A
425	QC_1_S1_D1000_B1	23	Unknown	FALSE	C00134	(No IS)			N/A	10770	615	0.37	0.43	6.1	TRUE	<2 points	N/A
426	QC_1_S1_D1000_B1	23	Unknown	FALSE	C00041	(No IS)			N/A	1937000	452900	0.15	0.07	53.8	TRUE	<2 points	N/A
427	QC_1_S1_D1000_B1	23	Unknown	FALSE	C00334	(No IS)			N/A	83.64	26.67	0.63	0.05	1.3	TRUE	<2 points	N/A
428	QC_1_S1_D1000_B1	23	Unknown	FALSE	C03401	(No IS)			N/A	2383	301.8	0.26	0.14	2.6	TRUE	<2 points	N/A
429	QC_1_S1_D1000_B1	23	Unknown	FALSE	C00065	(No IS)			N/A	113700	21010	0.14	0.06	14.2	TRUE	<2 points	N/A
430	QC_1_S1_D1000_B1	23	Unknown	FALSE	C00380	(No IS)			N/A	52640	13490	0.14	0.05	50	TRUE	<2 points	N/A
431	QC_1_S1_D1000_B1	23	Unknown	FALSE	C00791	(No IS)			N/A	2258	180	0.44	0.28	4.7	TRUE	<2 points	N/A
432	QC_1_S1_D1000_B1	23	Unknown	FALSE	C00148	(No IS)			N/A	420200	101400	0.14	0.06	34.6	TRUE	<2 points	N/A
433	QC_1_S1_D1000_B1	23	Unknown	FALSE	C00441	(No IS)			N/A	501.7	100	0.15	0.09	5	TRUE	<2 points	N/A
434	QC_1_S1_D1000_B1	23	Unknown	FALSE	C00431	(No IS)			N/A	4976	940	0.13	0.07	12.8	TRUE	<2 points	N/A
435	QC_1_S1_D1000_B1	23	Unknown	FALSE	C00183_C00431_C00441	(No IS)			N/A	371100	73200	0.13	0.08	59	TRUE	<2 points	N/A
436	QC_1_S1_D1000_B1	23	Unknown	FALSE	C00188	(No IS)			N/A	48340	8910	0.13	0.08	22.3	TRUE	<2 points	N/A
437	QC_1_S1_D1000_B1	23	Unknown	FALSE	C00263	(No IS)			N/A	5729	1232	0.12	0.07	45.7	TRUE	<2 points	N/A
438	QC_1_S1_D1000_B1	23	Unknown	FALSE	C00097	(No IS)			N/A	8697	1329	0.13	0.1	23.8	TRUE	<2 points	N/A
439	QC_1_S1_D1000_B1	23	Unknown	FALSE	C00253	(No IS)			N/A	961.7	108	0.74	0.31	2.2	TRUE	<2 points	N/A
440	QC_1_S1_D1000_B1	23	Unknown	FALSE	C00153	(No IS)			N/A	376.3	140	0.42	0.04	2.5	TRUE	<2 points	N/A
441	QC_1_S1_D1000_B1	23	Unknown	FALSE	C01879	(No IS)			N/A	1631	226.7	0.6	0.17	4.1	TRUE	<2 points	N/A
442	QC_1_S1_D1000_B1	23	Unknown	FALSE	C00233	(No IS)			N/A	230	65	0.84	0.05	3.3	TRUE	<2 points	N/A
443	QC_1_S1_D1000_B1	23	Unknown	FALSE	C00407	(No IS)			N/A	72220	13000	0.12	0.08	30.6	TRUE	<2 points	N/A
444	QC_1_S1_D1000_B1	23	Unknown	FALSE	C00123	(No IS)			N/A	961.8	280	0.14	0.05	14	TRUE	<2 points	N/A
445	QC_1_S1_D1000_B1	23	Unknown	FALSE	C00077	(No IS)			N/A	191900	38770	0.12	0.07	25	TRUE	<2 points	N/A
446	QC_1_S1_D1000_B1	23	Unknown	FALSE	C00152	(No IS)			N/A	180600	31890	0.12	0.08	23	TRUE	<2 points	N/A
447	QC_1_S1_D1000_B1	23	Unknown	FALSE	C00049	(No IS)			N/A	130800	23210	0.12	0.08	16.3	TRUE	<2 points	N/A
448	QC_1_S1_D1000_B1	23	Unknown	FALSE	C00147	(No IS)			N/A	516800	115600	0.12	0.07	51	TRUE	<2 points	N/A
449	QC_1_S1_D1000_B1	23	Unknown	FALSE	C00155	(No IS)			N/A	2425	476	0.12	0.08	11.9	TRUE	<2 points	N/A
450	QC_1_S1_D1000_B1	23	Unknown	FALSE	C01279	(No IS)			N/A	8572	1445	0.12	0.07	12.1	TRUE	<2 points	N/A
451	QC_1_S1_D1000_B1	23	Unknown	FALSE	C00860	(No IS)			N/A	3701	378.2	0.12	0.09	11.9	TRUE	<2 points	N/A
452	QC_1_S1_D1000_B1	23	Unknown	FALSE	C04294	(No IS)			N/A	8572	1117	0.12	0.07	10.1	TRUE	<2 points	N/A
453	QC_1_S1_D1000_B1	23	Unknown	FALSE	C00315	(No IS)			N/A	34220	2385	0.49	0.38	4.3	TRUE	<2 points	N/A
454	QC_1_S1_D1000_B1	23	Unknown	FALSE	C00064	(No IS)			N/A	125700	30030	0.11	0.06	79.9	TRUE	<2 points	N/A
455	QC_1_S1_D1000_B1	23	Unknown	FALSE	C03114	(No IS)			N/A	167.3	40	0.77	0.09	2	TRUE	<2 points	N/A
456	QC_1_S1_D1000_B1	23	Unknown	FALSE	C00047_C00064	(No IS)			N/A	17530000	3906000	0.11	0.07	78.5	TRUE	<2 points	N/A
457	QC_1_S1_D1000_B1	23	Unknown	FALSE	C00025	(No IS)			N/A	2878000	619500	0.12	0.07	47.2	TRUE	<2 points	N/A
458	QC_1_S1_D1000_B1	23	Unknown	FALSE	C00979	(No IS)			N/A	14070	1946	0.12	0.09	11.7	TRUE	<2 points	N/A
459	QC_1_S1_D1000_B1	23	Unknown	FALSE	C00073	(No IS)			N/A	17100	3096	0.12	0.07	17.5	TRUE	<2 points	N/A
460	QC_1_S1_D1000_B1	23	Unknown	FALSE	C00135	(No IS)			N/A	20380000	4732000	0.11	0.07	99.2	TRUE	<2 points	N/A
672	QC_1_S1_D1000_B1	24	Unknown	FALSE	C00993	(No IS)			N/A	8278	1740	0.15	0.07	61	TRUE	<2 points	N/A
673	QC_1_S1_D1000_B1	24	Unknown	FALSE	C00166	(No IS)			N/A	1547	392	0.23	0.07	3.2	TRUE	<2 points	N/A
674	QC_1_S1_D1000_B1	24	Unknown	FALSE	C00079	(No IS)			N/A	127400	24560	0.15	0.07	18.3	TRUE	<2 points	N/A
675	QC_1_S1_D1000_B1	24	Unknown	FALSE	C00255	(No IS)			N/A	731.7	123.3	0.3	0.08	4.3	TRUE	<2 points	N/A
676	QC_1_S1_D1000_B1	24	Unknown	FALSE	C00062	(No IS)			N/A	19840	5392	0.14	0.05	35.7	TRUE	<2 points	N/A
677	QC_1_S1_D1000_B1	24	Unknown	FALSE	C00327	(No IS)			N/A	93030	20790	0.14	0.06	26.7	TRUE	<2 points	N/A
678	QC_1_S1_D1000_B1	24	Unknown	FALSE	C01419	(No IS)			N/A	1965	211.4	0.42	0.16	2.3	TRUE	<2 points	N/A
679	QC_1_S1_D1000_B1	24	Unknown	FALSE	C00082	(No IS)			N/A	57820	9820	0.13	0.09	16.4	TRUE	<2 points	N/A
680	QC_1_S1_D1000_B1	24	Unknown	FALSE	C00624	(No IS)			N/A	30330	5665	0.14	0.09	29.2	TRUE	<2 points	N/A
681	QC_1_S1_D1000_B1	24	Unknown	FALSE	C00680	(No IS)			N/A	1756	300	0.13	0.1	14.3	TRUE	<2 points	N/A
682	QC_1_S1_D1000_B1	24	Unknown	FALSE	C00078	(No IS)			N/A	26550	5209	0.13	0.08	18.7	TRUE	<2 points	N/A
683	QC_1_S1_D1000_B1	24	Unknown	FALSE	C00931	(No IS)			N/A	669	200	0.1	0.05	10	TRUE	<2 points	N/A
684	QC_1_S1_D1000_B1	24	Unknown	FALSE	C00120	(No IS)			N/A	12880	2244	0.14	0.09	16.3	TRUE	<2 points	N/A
685	QC_1_S1_D1000_B1	24	Unknown	FALSE	C00129	(No IS)			N/A	1254	220	0.17	0.15	8.2	TRUE	<2 points	N/A
686	QC_1_S1_D1000_B1	24	Unknown	FALSE	C00669	(No IS)			N/A	585.3	160	0.12	0.06	5.4	TRUE	<2 points	N/A
687	QC_1_S1_D1000_B1	24	Unknown	FALSE	C05198	(No IS)			N/A	424700	89240	0.12	0.07	111.2	TRUE	<2 points	N/A
688	QC_1_S1_D1000_B1	24	Unknown	FALSE	C15586	(No IS)			N/A	1902	410	0.14	0.05	9	TRUE	<2 points	N/A
689	QC_1_S1_D1000_B1	24	Unknown	FALSE	C00352	(No IS)			N/A	2195	370	0.15	0.1	18.5	TRUE	<2 points	N/A
690	QC_1_S1_D1000_B1	24	Unknown	FALSE	C00378	(No IS)			N/A	522.6	113.3	0.63	0.06	5.7	TRUE	<2 points	N/A
691	QC_1_S1_D1000_B1	24	Unknown	FALSE	C00212	(No IS)			N/A	23870	4872	0.12	0.07	14.7	TRUE	<2 points	N/A
692	QC_1_S1_D1000_B1	24	Unknown	FALSE	C00330	(No IS)			N/A	28280	5893	0.13	0.08	71.1	TRUE	<2 points	N/A
693	QC_1_S1_D1000_B1	24	Unknown	FALSE	C03539	(No IS)			N/A	1317	182.5	0.14	0.2	8.2	TRUE	<2 points	N/A
694	QC_1_S1_D1000_B1	24	Unknown	FALSE	C00170	(No IS)			N/A	10870	1933	0.12	0.08	31.8	TRUE	<2 points	N/A
695	QC_1_S1_D1000_B1	24	Unknown	FALSE	C00051	(No IS)			N/A	501.8	80	0.6	0.12	2.8	TRUE	<2 points	N/A
696	QC_1_S1_D1000_B1	24	Unknown	FALSE	C00239	(No IS)			N/A	83.64	26.67	0.28	0.05	1.3	TRUE	<2 points	N/A
697	QC_1_S1_D1000_B1	24	Unknown	FALSE	C00055	(No IS)			N/A	413100	83840	0.12	0.08	121.2	TRUE	<2 points	N/A
698	QC_1_S1_D1000_B1	24	Unknown	FALSE	C00105	(No IS)			N/A	85630	17550	0.12	0.08	105.1	TRUE	<2 points	N/A
699	QC_1_S1_D1000_B1	24	Unknown	FALSE	C01081	(No IS)			N/A	N/A	N/A	N/A	N/A	N/A	TRUE	N/A	N/A
700	QC_1_S1_D1000_B1	24	Unknown	FALSE	C00655	(No IS)			N/A	N/A	N/A	N/A	N/A	N/A	TRUE	N/A	N/A
701	QC_1_S1_D1000_B1	24	Unknown	FALSE	C00021	(No IS)			N/A	27640	7840	0.11	0.05	114.1	TRUE	<2 points	N/A
702	QC_1_S1_D1000_B1	24	Unknown	FALSE	C00019	(No IS)			N/A	6104	1760	0.11	0.06	49.2	TRUE	<2 points	N/A
703	QC_1_S1_D1000_B1	24	Unknown	FALSE	C00415	(No IS)			N/A	N/A	N/A	N/A	N/A	N/A	TRUE	N/A	N/A
704	QC_1_S1_D1000_B1	24	Unknown	FALSE	C00101	(No IS)			N/A	N/A	N/A	N/A	N/A	N/A	TRUE	N/A	N/A
705	QC_1_S1_D1000_B1	24	Unknown	FALSE	C00440	(No IS)			N/A	250.9	40	0.12	0.16	2	TRUE	<2 points	N/A
706	QC_1_S1_D1000_B1	24	Unknown	FALSE	C03479	(No IS)			N/A	167.2	40	0.14	0.1	2	TRUE	<2 points	N/A
707	QC_1_S1_D1000_B1	24	Unknown	FALSE	C00127	(No IS)			N/A	N/A	N/A	N/A	N/A	N/A	TRUE	N/A	N/A
708	QC_1_S1_D1000_B1	24	Unknown	FALSE	C00010	(No IS)			N/A	N/A	N/A	N/A	N/A	N/A	TRUE	N/A	N/A
709	QC_1_S1_D1000_B1	24	Unknown	FALSE	C00016	(No IS)			N/A	710.8	160	0.1	0.05	8	TRUE	<2 points	N/A
845	QC_1_S1_D1000_B1	39	Unknown	FALSE	C00037	(No IS)			N/A	63560	14190	0.15	0.07	63.8	TRUE	<2 points	N/A
846	QC_1_S1_D1000_B1	39	Unknown	FALSE	C00555	(No IS)			N/A	836.3	233.3	0.71	0.06	2.5	TRUE	<2 points	N/A
847	QC_1_S1_D1000_B1	39	Unknown	FALSE	C00134	(No IS)			N/A	6982	393.7	0.39	0.52	3.7	TRUE	<2 points	N/A
848	QC_1_S1_D1000_B1	39	Unknown	FALSE	C00041	(No IS)			N/A	1878000	455600	0.15	0.06	52.7	TRUE	<2 points	N/A
849	QC_1_S1_D1000_B1	39	Unknown	FALSE	C00334	(No IS)			N/A	125.4	33.33	0.47	0.08	1.7	TRUE	<2 points	N/A
850	QC_1_S1_D1000_B1	39	Unknown	FALSE	C03401	(No IS)			N/A	2760	366.7	0.31	0.14	3.4	TRUE	<2 points	N/A
851	QC_1_S1_D1000_B1	39	Unknown	FALSE	C00065	(No IS)			N/A	87080	19420	0.14	0.06	10.7	TRUE	<2 points	N/A
852	QC_1_S1_D1000_B1	39	Unknown	FALSE	C00380	(No IS)			N/A	48220	13420	0.14	0.05	55.2	TRUE	<2 points	N/A
853	QC_1_S1_D1000_B1	39	Unknown	FALSE	C00791	(No IS)			N/A	1881	211.4	0.66	0.2	4.1	TRUE	<2 points	N/A
854	QC_1_S1_D1000_B1	39	Unknown	FALSE	C00148	(No IS)			N/A	437100	102400	0.14	0.06	31.6	TRUE	<2 points	N/A
855	QC_1_S1_D1000_B1	39	Unknown	FALSE	C00441	(No IS)			N/A	418.1	60	0.16	0.2	3	TRUE	<2 points	N/A
856	QC_1_S1_D1000_B1	39	Unknown	FALSE	C00431	(No IS)			N/A	6544	1012	0.12	0.09	11.3	TRUE	<2 points	N/A
857	QC_1_S1_D1000_B1	39	Unknown	FALSE	C00183_C00431_C00441	(No IS)			N/A	370000	68970	0.13	0.09	58.1	TRUE	<2 points	N/A
858	QC_1_S1_D1000_B1	39	Unknown	FALSE	C00188	(No IS)			N/A	50800	9227	0.13	0.08	25.5	TRUE	<2 points	N/A
859	QC_1_S1_D1000_B1	39	Unknown	FALSE	C00263	(No IS)			N/A	5059	1027	0.12	0.07	38.8	TRUE	<2 points	N/A
860	QC_1_S1_D1000_B1	39	Unknown	FALSE	C00097	(No IS)			N/A	8593	1690	0.13	0.08	36.2	TRUE	<2 points	N/A
861	QC_1_S1_D1000_B1	39	Unknown	FALSE	C00253	(No IS)			N/A	1338	240	0.5	0.07	7	TRUE	<2 points	N/A
862	QC_1_S1_D1000_B1	39	Unknown	FALSE	C00153	(No IS)			N/A	543.6	88	0.73	0.12	2.4	TRUE	<2 points	N/A
863	QC_1_S1_D1000_B1	39	Unknown	FALSE	C01879	(No IS)			N/A	1254	200	0.1	0.12	4	TRUE	<2 points	N/A
864	QC_1_S1_D1000_B1	39	Unknown	FALSE	C00233	(No IS)			N/A	167.2	60	0.35	0.04	3	TRUE	<2 points	N/A
865	QC_1_S1_D1000_B1	39	Unknown	FALSE	C00407	(No IS)			N/A	76930	14040	0.12	0.08	31.8	TRUE	<2 points	N/A
866	QC_1_S1_D1000_B1	39	Unknown	FALSE	C00123	(No IS)			N/A	836.2	220	0.11	0.06	11	TRUE	<2 points	N/A
867	QC_1_S1_D1000_B1	39	Unknown	FALSE	C00077	(No IS)			N/A	195900	39320	0.12	0.07	24.6	TRUE	<2 points	N/A
868	QC_1_S1_D1000_B1	39	Unknown	FALSE	C00152	(No IS)			N/A	189300	33470	0.12	0.08	22.2	TRUE	<2 points	N/A
869	QC_1_S1_D1000_B1	39	Unknown	FALSE	C00049	(No IS)			N/A	135800	22840	0.12	0.08	16.9	TRUE	<2 points	N/A
870	QC_1_S1_D1000_B1	39	Unknown	FALSE	C00147	(No IS)			N/A	505100	111100	0.12	0.07	47	TRUE	<2 points	N/A
871	QC_1_S1_D1000_B1	39	Unknown	FALSE	C00155	(No IS)			N/A	3094	300	0.18	0.23	9.3	TRUE	<2 points	N/A
872	QC_1_S1_D1000_B1	39	Unknown	FALSE	C01279	(No IS)			N/A	6020	1528	0.12	0.06	11	TRUE	<2 points	N/A
873	QC_1_S1_D1000_B1	39	Unknown	FALSE	C00860	(No IS)			N/A	2132	546.7	0.1	0.04	13.8	TRUE	<2 points	N/A
874	QC_1_S1_D1000_B1	39	Unknown	FALSE	C04294	(No IS)			N/A	6648	1044	0.12	0.08	9	TRUE	<2 points	N/A
875	QC_1_S1_D1000_B1	39	Unknown	FALSE	C00315	(No IS)			N/A	50380	2440	0.53	0.43	3.8	TRUE	<2 points	N/A
876	QC_1_S1_D1000_B1	39	Unknown	FALSE	C00064	(No IS)			N/A	129900	30720	0.11	0.06	77.9	TRUE	<2 points	N/A
877	QC_1_S1_D1000_B1	39	Unknown	FALSE	C03114	(No IS)			N/A	N/A	N/A	N/A	N/A	N/A	TRUE	N/A	N/A
878	QC_1_S1_D1000_B1	39	Unknown	FALSE	C00047_C00064	(No IS)			N/A	17650000	3896000	0.11	0.07	75	TRUE	<2 points	N/A
879	QC_1_S1_D1000_B1	39	Unknown	FALSE	C00025	(No IS)			N/A	2815000	608000	0.12	0.07	43.9	TRUE	<2 points	N/A
880	QC_1_S1_D1000_B1	39	Unknown	FALSE	C00979	(No IS)			N/A	9993	1820	0.12	0.08	11.2	TRUE	<2 points	N/A
881	QC_1_S1_D1000_B1	39	Unknown	FALSE	C00073	(No IS)			N/A	11750	2623	0.12	0.07	16.4	TRUE	<2 points	N/A
882	QC_1_S1_D1000_B1	39	Unknown	FALSE	C00135	(No IS)			N/A	20650000	4769000	0.11	0.07	121.5	TRUE	<2 points	N/A
1094	QC_1_S1_D1000_B1	40	Unknown	FALSE	C00993	(No IS)			N/A	8613	2080	0.15	0.07	44.3	TRUE	<2 points	N/A
1095	QC_1_S1_D1000_B1	40	Unknown	FALSE	C00166	(No IS)			N/A	7150	523.1	0.63	0.33	7	TRUE	<2 points	N/A
1096	QC_1_S1_D1000_B1	40	Unknown	FALSE	C00079	(No IS)			N/A	132200	24730	0.15	0.07	14	TRUE	<2 points	N/A
1097	QC_1_S1_D1000_B1	40	Unknown	FALSE	C00255	(No IS)			N/A	501.7	133.3	0.17	0.05	6.5	TRUE	<2 points	N/A
1098	QC_1_S1_D1000_B1	40	Unknown	FALSE	C00062	(No IS)			N/A	19940	5857	0.14	0.05	34.6	TRUE	<2 points	N/A
1099	QC_1_S1_D1000_B1	40	Unknown	FALSE	C00327	(No IS)			N/A	93950	20000	0.14	0.06	31.6	TRUE	<2 points	N/A
1100	QC_1_S1_D1000_B1	40	Unknown	FALSE	C01419	(No IS)			N/A	N/A	N/A	N/A	N/A	N/A	TRUE	N/A	N/A
1101	QC_1_S1_D1000_B1	40	Unknown	FALSE	C00082	(No IS)			N/A	54310	10280	0.15	0.07	17.7	TRUE	<2 points	N/A
1102	QC_1_S1_D1000_B1	40	Unknown	FALSE	C00624	(No IS)			N/A	22910	6340	0.14	0.06	41.7	TRUE	<2 points	N/A
1103	QC_1_S1_D1000_B1	40	Unknown	FALSE	C00680	(No IS)			N/A	1589	328	0.13	0.07	16.4	TRUE	<2 points	N/A
1104	QC_1_S1_D1000_B1	40	Unknown	FALSE	C00078	(No IS)			N/A	30460	5008	0.13	0.09	18.4	TRUE	<2 points	N/A
1105	QC_1_S1_D1000_B1	40	Unknown	FALSE	C00931	(No IS)			N/A	1756	320	0.15	0.07	16	TRUE	<2 points	N/A
1106	QC_1_S1_D1000_B1	40	Unknown	FALSE	C00120	(No IS)			N/A	11670	1831	0.13	0.1	14.6	TRUE	<2 points	N/A
1107	QC_1_S1_D1000_B1	40	Unknown	FALSE	C00129	(No IS)			N/A	1798	212.7	0.19	0.13	7.4	TRUE	<2 points	N/A
1108	QC_1_S1_D1000_B1	40	Unknown	FALSE	C00669	(No IS)			N/A	836.2	194.3	0.11	0.06	9.3	TRUE	<2 points	N/A
1109	QC_1_S1_D1000_B1	40	Unknown	FALSE	C05198	(No IS)			N/A	431200	95530	0.12	0.07	128.3	TRUE	<2 points	N/A
1110	QC_1_S1_D1000_B1	40	Unknown	FALSE	C15586	(No IS)			N/A	2676	497.8	0.13	0.07	11.2	TRUE	<2 points	N/A
1111	QC_1_S1_D1000_B1	40	Unknown	FALSE	C00352	(No IS)			N/A	2927	460	0.14	0.11	23	TRUE	<2 points	N/A
1112	QC_1_S1_D1000_B1	40	Unknown	FALSE	C00378	(No IS)			N/A	439	66.67	0.82	0.09	3.3	TRUE	<2 points	N/A
1113	QC_1_S1_D1000_B1	40	Unknown	FALSE	C00212	(No IS)			N/A	20630	4677	0.11	0.06	13	TRUE	<2 points	N/A
1114	QC_1_S1_D1000_B1	40	Unknown	FALSE	C00330	(No IS)			N/A	27470	5480	0.12	0.08	71.4	TRUE	<2 points	N/A
1115	QC_1_S1_D1000_B1	40	Unknown	FALSE	C03539	(No IS)			N/A	1652	172	0.14	0.18	6.6	TRUE	<2 points	N/A
1116	QC_1_S1_D1000_B1	40	Unknown	FALSE	C00170	(No IS)			N/A	11370	2215	0.11	0.08	32.5	TRUE	<2 points	N/A
1117	QC_1_S1_D1000_B1	40	Unknown	FALSE	C00051	(No IS)			N/A	418.1	64	0.17	0.13	2.7	TRUE	<2 points	N/A
1118	QC_1_S1_D1000_B1	40	Unknown	FALSE	C00239	(No IS)			N/A	292.7	40	0.59	0.23	2	TRUE	<2 points	N/A
1119	QC_1_S1_D1000_B1	40	Unknown	FALSE	C00055	(No IS)			N/A	385900	76470	0.12	0.08	98.9	TRUE	<2 points	N/A
1120	QC_1_S1_D1000_B1	40	Unknown	FALSE	C00105	(No IS)			N/A	75590	14950	0.12	0.08	76.1	TRUE	<2 points	N/A
1121	QC_1_S1_D1000_B1	40	Unknown	FALSE	C01081	(No IS)			N/A	N/A	N/A	N/A	N/A	N/A	TRUE	N/A	N/A
1122	QC_1_S1_D1000_B1	40	Unknown	FALSE	C00655	(No IS)			N/A	125.4	40	0.14	0.05	2	TRUE	<2 points	N/A
1123	QC_1_S1_D1000_B1	40	Unknown	FALSE	C00021	(No IS)			N/A	29100	8640	0.1	0.05	117.7	TRUE	<2 points	N/A
1124	QC_1_S1_D1000_B1	40	Unknown	FALSE	C00019	(No IS)			N/A	6982	1660	0.11	0.07	9	TRUE	<2 points	N/A
1125	QC_1_S1_D1000_B1	40	Unknown	FALSE	C00415	(No IS)			N/A	N/A	N/A	N/A	N/A	N/A	TRUE	N/A	N/A
1126	QC_1_S1_D1000_B1	40	Unknown	FALSE	C00101	(No IS)			N/A	250.9	40	0.1	0.24	2	TRUE	<2 points	N/A
1127	QC_1_S1_D1000_B1	40	Unknown	FALSE	C00440	(No IS)			N/A	125.5	40	0.66	0.05	2	TRUE	<2 points	N/A
1128	QC_1_S1_D1000_B1	40	Unknown	FALSE	C03479	(No IS)			N/A	83.62	26.67	0.14	0.05	1.3	TRUE	<2 points	N/A
1129	QC_1_S1_D1000_B1	40	Unknown	FALSE	C00127	(No IS)			N/A	N/A	N/A	N/A	N/A	N/A	TRUE	N/A	N/A
1130	QC_1_S1_D1000_B1	40	Unknown	FALSE	C00010	(No IS)			N/A	N/A	N/A	N/A	N/A	N/A	TRUE	N/A	N/A
1131	QC_1_S1_D1000_B1	40	Unknown	FALSE	C00016	(No IS)			N/A	585.3	120	0.12	0.08	6	TRUE	<2 points	N/A
1267	QC_1_S1_D1000_B1	57	Unknown	FALSE	C00037	(No IS)			N/A	57870	13790	0.15	0.07	60.3	TRUE	<2 points	N/A
1268	QC_1_S1_D1000_B1	57	Unknown	FALSE	C00555	(No IS)			N/A	1296	171.4	0.69	0.15	1.7	TRUE	<2 points	N/A
1269	QC_1_S1_D1000_B1	57	Unknown	FALSE	C00134	(No IS)			N/A	1756	263.6	0.44	0.34	2.4	TRUE	<2 points	N/A
1270	QC_1_S1_D1000_B1	57	Unknown	FALSE	C00041	(No IS)			N/A	1828000	463600	0.15	0.06	49.8	TRUE	<2 points	N/A
1271	QC_1_S1_D1000_B1	57	Unknown	FALSE	C00334	(No IS)			N/A	376.3	80	0.13	0.08	4	TRUE	<2 points	N/A
1272	QC_1_S1_D1000_B1	57	Unknown	FALSE	C03401	(No IS)			N/A	1254	231.4	0.32	0.13	2.5	TRUE	<2 points	N/A
1273	QC_1_S1_D1000_B1	57	Unknown	FALSE	C00065	(No IS)			N/A	117700	18340	0.13	0.09	12.7	TRUE	<2 points	N/A
1274	QC_1_S1_D1000_B1	57	Unknown	FALSE	C00380	(No IS)			N/A	66400	14210	0.13	0.07	43.4	TRUE	<2 points	N/A
1275	QC_1_S1_D1000_B1	57	Unknown	FALSE	C00791	(No IS)			N/A	1129	173.3	0.58	0.09	3.4	TRUE	<2 points	N/A
1276	QC_1_S1_D1000_B1	57	Unknown	FALSE	C00148	(No IS)			N/A	526500	109400	0.13	0.07	32.6	TRUE	<2 points	N/A
1277	QC_1_S1_D1000_B1	57	Unknown	FALSE	C00441	(No IS)			N/A	250.9	80	0.1	0.05	4	TRUE	<2 points	N/A
1278	QC_1_S1_D1000_B1	57	Unknown	FALSE	C00431	(No IS)			N/A	5603	1100	0.13	0.08	13.1	TRUE	<2 points	N/A
1279	QC_1_S1_D1000_B1	57	Unknown	FALSE	C00183_C00431_C00441	(No IS)			N/A	370000	67690	0.13	0.09	53.4	TRUE	<2 points	N/A
1280	QC_1_S1_D1000_B1	57	Unknown	FALSE	C00188	(No IS)			N/A	46430	8388	0.13	0.08	20.4	TRUE	<2 points	N/A
1281	QC_1_S1_D1000_B1	57	Unknown	FALSE	C00263	(No IS)			N/A	4892	954.3	0.12	0.09	37.1	TRUE	<2 points	N/A
1282	QC_1_S1_D1000_B1	57	Unknown	FALSE	C00097	(No IS)			N/A	9951	1420	0.13	0.1	22.8	TRUE	<2 points	N/A
1283	QC_1_S1_D1000_B1	57	Unknown	FALSE	C00253	(No IS)			N/A	878.1	140	0.24	0.13	4.2	TRUE	<2 points	N/A
1284	QC_1_S1_D1000_B1	57	Unknown	FALSE	C00153	(No IS)			N/A	982.7	176.7	0.63	0.16	3.8	TRUE	<2 points	N/A
1285	QC_1_S1_D1000_B1	57	Unknown	FALSE	C01879	(No IS)			N/A	1380	312	0.13	0.07	5.6	TRUE	<2 points	N/A
1286	QC_1_S1_D1000_B1	57	Unknown	FALSE	C00233	(No IS)			N/A	292.7	60	0.4	0.1	3	TRUE	<2 points	N/A
1287	QC_1_S1_D1000_B1	57	Unknown	FALSE	C00407	(No IS)			N/A	73440	13830	0.12	0.08	31.5	TRUE	<2 points	N/A
1288	QC_1_S1_D1000_B1	57	Unknown	FALSE	C00123	(No IS)			N/A	794.4	200	0.11	0.06	10	TRUE	<2 points	N/A
1289	QC_1_S1_D1000_B1	57	Unknown	FALSE	C00077	(No IS)			N/A	198200	41130	0.12	0.07	25.6	TRUE	<2 points	N/A
1290	QC_1_S1_D1000_B1	57	Unknown	FALSE	C00152	(No IS)			N/A	180500	34340	0.12	0.08	22.9	TRUE	<2 points	N/A
1291	QC_1_S1_D1000_B1	57	Unknown	FALSE	C00049	(No IS)			N/A	128900	22980	0.12	0.08	17.3	TRUE	<2 points	N/A
1292	QC_1_S1_D1000_B1	57	Unknown	FALSE	C00147	(No IS)			N/A	521600	123600	0.12	0.07	51.2	TRUE	<2 points	N/A
1293	QC_1_S1_D1000_B1	57	Unknown	FALSE	C00155	(No IS)			N/A	3303	585.5	0.13	0.06	13.7	TRUE	<2 points	N/A
1294	QC_1_S1_D1000_B1	57	Unknown	FALSE	C01279	(No IS)			N/A	9115	1513	0.12	0.08	10.6	TRUE	<2 points	N/A
1295	QC_1_S1_D1000_B1	57	Unknown	FALSE	C00860	(No IS)			N/A	2504	644.4	0.1	0.05	20.7	TRUE	<2 points	N/A
1296	QC_1_S1_D1000_B1	57	Unknown	FALSE	C04294	(No IS)			N/A	5624	1152	0.12	0.07	10.7	TRUE	<2 points	N/A
1297	QC_1_S1_D1000_B1	57	Unknown	FALSE	C00315	(No IS)			N/A	17940	1590	0.64	0.35	2.8	TRUE	<2 points	N/A
1298	QC_1_S1_D1000_B1	57	Unknown	FALSE	C00064	(No IS)			N/A	130900	31360	0.11	0.06	76.5	TRUE	<2 points	N/A
1299	QC_1_S1_D1000_B1	57	Unknown	FALSE	C03114	(No IS)			N/A	125.4	40	0.31	0.09	2	TRUE	<2 points	N/A
1300	QC_1_S1_D1000_B1	57	Unknown	FALSE	C00047_C00064	(No IS)			N/A	17150000	3733000	0.12	0.07	87.3	TRUE	<2 points	N/A
1301	QC_1_S1_D1000_B1	57	Unknown	FALSE	C00025	(No IS)			N/A	2858000	627600	0.12	0.07	41.3	TRUE	<2 points	N/A
1302	QC_1_S1_D1000_B1	57	Unknown	FALSE	C00979	(No IS)			N/A	8404	1775	0.11	0.06	13.6	TRUE	<2 points	N/A
1303	QC_1_S1_D1000_B1	57	Unknown	FALSE	C00073	(No IS)			N/A	9825	2533	0.12	0.07	14.1	TRUE	<2 points	N/A
1304	QC_1_S1_D1000_B1	57	Unknown	FALSE	C00135	(No IS)			N/A	19870000	4837000	0.11	0.06	92.3	TRUE	<2 points	N/A
1516	QC_1_S1_D1000_B1	58	Unknown	FALSE	C00993	(No IS)			N/A	8529	2240	0.14	0.06	56.2	TRUE	<2 points	N/A
1517	QC_1_S1_D1000_B1	58	Unknown	FALSE	C00166	(No IS)			N/A	2383	300	0.52	0.13	3.8	TRUE	<2 points	N/A
1518	QC_1_S1_D1000_B1	58	Unknown	FALSE	C00079	(No IS)			N/A	128400	23890	0.15	0.07	13.6	TRUE	<2 points	N/A
1519	QC_1_S1_D1000_B1	58	Unknown	FALSE	C00255	(No IS)			N/A	1004	112.7	0.54	0.31	5.4	TRUE	<2 points	N/A
1520	QC_1_S1_D1000_B1	58	Unknown	FALSE	C00062	(No IS)			N/A	20950	5756	0.14	0.05	36.7	TRUE	<2 points	N/A
1521	QC_1_S1_D1000_B1	58	Unknown	FALSE	C00327	(No IS)			N/A	91520	20850	0.14	0.06	28.8	TRUE	<2 points	N/A
1522	QC_1_S1_D1000_B1	58	Unknown	FALSE	C01419	(No IS)			N/A	543.6	128	0.43	0.14	1.5	TRUE	<2 points	N/A
1523	QC_1_S1_D1000_B1	58	Unknown	FALSE	C00082	(No IS)			N/A	44320	9540	0.15	0.06	19.2	TRUE	<2 points	N/A
1524	QC_1_S1_D1000_B1	58	Unknown	FALSE	C00624	(No IS)			N/A	24290	5867	0.15	0.06	34.4	TRUE	<2 points	N/A
1525	QC_1_S1_D1000_B1	58	Unknown	FALSE	C00680	(No IS)			N/A	2091	380	0.15	0.08	19	TRUE	<2 points	N/A
1526	QC_1_S1_D1000_B1	58	Unknown	FALSE	C00078	(No IS)			N/A	27720	5035	0.13	0.09	18.2	TRUE	<2 points	N/A
1527	QC_1_S1_D1000_B1	58	Unknown	FALSE	C00931	(No IS)			N/A	1714	255.4	0.15	0.08	12.8	TRUE	<2 points	N/A
1528	QC_1_S1_D1000_B1	58	Unknown	FALSE	C00120	(No IS)			N/A	10620	1763	0.13	0.09	18.5	TRUE	<2 points	N/A
1529	QC_1_S1_D1000_B1	58	Unknown	FALSE	C00129	(No IS)			N/A	794.4	120	0.13	0.13	4.3	TRUE	<2 points	N/A
1530	QC_1_S1_D1000_B1	58	Unknown	FALSE	C00669	(No IS)			N/A	961.7	200	0.14	0.05	10	TRUE	<2 points	N/A
1531	QC_1_S1_D1000_B1	58	Unknown	FALSE	C05198	(No IS)			N/A	416300	91860	0.12	0.07	107.2	TRUE	<2 points	N/A
1532	QC_1_S1_D1000_B1	58	Unknown	FALSE	C15586	(No IS)			N/A	5185	740	0.14	0.14	19.6	TRUE	<2 points	N/A
1533	QC_1_S1_D1000_B1	58	Unknown	FALSE	C00352	(No IS)			N/A	2927	460	0.14	0.11	23	TRUE	<2 points	N/A
1534	QC_1_S1_D1000_B1	58	Unknown	FALSE	C00378	(No IS)			N/A	376.3	80	0.45	0.12	4	TRUE	<2 points	N/A
1535	QC_1_S1_D1000_B1	58	Unknown	FALSE	C00212	(No IS)			N/A	25530	4938	0.11	0.07	12.4	TRUE	<2 points	N/A
1536	QC_1_S1_D1000_B1	58	Unknown	FALSE	C00330	(No IS)			N/A	30000	5937	0.13	0.07	63.3	TRUE	<2 points	N/A
1537	QC_1_S1_D1000_B1	58	Unknown	FALSE	C03539	(No IS)			N/A	1066	152.5	0.15	0.1	5.4	TRUE	<2 points	N/A
1538	QC_1_S1_D1000_B1	58	Unknown	FALSE	C00170	(No IS)			N/A	10910	1960	0.12	0.08	38	TRUE	<2 points	N/A
1539	QC_1_S1_D1000_B1	58	Unknown	FALSE	C00051	(No IS)			N/A	1819	212	0.21	0.23	8	TRUE	<2 points	N/A
1540	QC_1_S1_D1000_B1	58	Unknown	FALSE	C00239	(No IS)			N/A	230	65	0.56	0.05	3.3	TRUE	<2 points	N/A
1541	QC_1_S1_D1000_B1	58	Unknown	FALSE	C00055	(No IS)			N/A	410800	88530	0.12	0.07	123	TRUE	<2 points	N/A
1542	QC_1_S1_D1000_B1	58	Unknown	FALSE	C00105	(No IS)			N/A	72250	16940	0.11	0.06	98.2	TRUE	<2 points	N/A
1543	QC_1_S1_D1000_B1	58	Unknown	FALSE	C01081	(No IS)			N/A	N/A	N/A	N/A	N/A	N/A	TRUE	N/A	N/A
1544	QC_1_S1_D1000_B1	58	Unknown	FALSE	C00655	(No IS)			N/A	N/A	N/A	N/A	N/A	N/A	TRUE	N/A	N/A
1545	QC_1_S1_D1000_B1	58	Unknown	FALSE	C00021	(No IS)			N/A	27340	7600	0.11	0.06	108	TRUE	<2 points	N/A
1546	QC_1_S1_D1000_B1	58	Unknown	FALSE	C00019	(No IS)			N/A	4934	1300	0.11	0.06	41.2	TRUE	<2 points	N/A
1547	QC_1_S1_D1000_B1	58	Unknown	FALSE	C00415	(No IS)			N/A	N/A	N/A	N/A	N/A	N/A	TRUE	N/A	N/A
1548	QC_1_S1_D1000_B1	58	Unknown	FALSE	C00101	(No IS)			N/A	N/A	N/A	N/A	N/A	N/A	TRUE	N/A	N/A
1549	QC_1_S1_D1000_B1	58	Unknown	FALSE	C00440	(No IS)			N/A	167.2	40	0.1	0.09	2	TRUE	<2 points	N/A
1550	QC_1_S1_D1000_B1	58	Unknown	FALSE	C03479	(No IS)			N/A	250.9	60	0.2	0.13	3	TRUE	<2 points	N/A
1551	QC_1_S1_D1000_B1	58	Unknown	FALSE	C00127	(No IS)			N/A	N/A	N/A	N/A	N/A	N/A	TRUE	N/A	N/A
1552	QC_1_S1_D1000_B1	58	Unknown	FALSE	C00010	(No IS)			N/A	292.7	60	0.16	0.1	3	TRUE	<2 points	N/A
1553	QC_1_S1_D1000_B1	58	Unknown	FALSE	C00016	(No IS)			N/A	376.3	120	0.1	0.04	6	TRUE	<2 points	N/A
1689	QC_1_S1_D1000_B1	73	Unknown	FALSE	C00037	(No IS)			N/A	60040	14170	0.14	0.06	59.1	TRUE	<2 points	N/A
1690	QC_1_S1_D1000_B1	73	Unknown	FALSE	C00555	(No IS)			N/A	1045	160	0.64	0.14	1.8	TRUE	<2 points	N/A
1691	QC_1_S1_D1000_B1	73	Unknown	FALSE	C00134	(No IS)			N/A	3972	445.7	0.31	0.19	3.5	TRUE	<2 points	N/A
1692	QC_1_S1_D1000_B1	73	Unknown	FALSE	C00041	(No IS)			N/A	1860000	457700	0.15	0.06	52.3	TRUE	<2 points	N/A
1693	QC_1_S1_D1000_B1	73	Unknown	FALSE	C00334	(No IS)			N/A	230	56.67	0.34	0.17	2.8	TRUE	<2 points	N/A
1694	QC_1_S1_D1000_B1	73	Unknown	FALSE	C03401	(No IS)			N/A	2927	460	0.25	0.1	3.7	TRUE	<2 points	N/A
1695	QC_1_S1_D1000_B1	73	Unknown	FALSE	C00065	(No IS)			N/A	77180	19200	0.14	0.05	9.6	TRUE	<2 points	N/A
1696	QC_1_S1_D1000_B1	73	Unknown	FALSE	C00380	(No IS)			N/A	49630	13480	0.14	0.05	56.1	TRUE	<2 points	N/A
1697	QC_1_S1_D1000_B1	73	Unknown	FALSE	C00791	(No IS)			N/A	3471	266.7	0.6	0.29	7.5	TRUE	<2 points	N/A
1698	QC_1_S1_D1000_B1	73	Unknown	FALSE	C00148	(No IS)			N/A	487600	107600	0.13	0.07	28.1	TRUE	<2 points	N/A
1699	QC_1_S1_D1000_B1	73	Unknown	FALSE	C00441	(No IS)			N/A	627.2	160	0.14	0.06	8	TRUE	<2 points	N/A
1700	QC_1_S1_D1000_B1	73	Unknown	FALSE	C00431	(No IS)			N/A	3554	716	0.12	0.08	10.5	TRUE	<2 points	N/A
1701	QC_1_S1_D1000_B1	73	Unknown	FALSE	C00183_C00431_C00441	(No IS)			N/A	384800	74010	0.13	0.08	60.7	TRUE	<2 points	N/A
1702	QC_1_S1_D1000_B1	73	Unknown	FALSE	C00188	(No IS)			N/A	49270	10680	0.13	0.07	19.9	TRUE	<2 points	N/A
1703	QC_1_S1_D1000_B1	73	Unknown	FALSE	C00263	(No IS)			N/A	6104	1294	0.12	0.07	40.1	TRUE	<2 points	N/A
1704	QC_1_S1_D1000_B1	73	Unknown	FALSE	C00097	(No IS)			N/A	8195	1523	0.13	0.08	30	TRUE	<2 points	N/A
1705	QC_1_S1_D1000_B1	73	Unknown	FALSE	C00253	(No IS)			N/A	1505	177.1	0.46	0.18	4.1	TRUE	<2 points	N/A
1706	QC_1_S1_D1000_B1	73	Unknown	FALSE	C00153	(No IS)			N/A	1380	160	0.48	0.19	4.1	TRUE	<2 points	N/A
1707	QC_1_S1_D1000_B1	73	Unknown	FALSE	C01879	(No IS)			N/A	3178	233.3	0.31	0.26	4.7	TRUE	<2 points	N/A
1708	QC_1_S1_D1000_B1	73	Unknown	FALSE	C00233	(No IS)			N/A	334.5	60	0.67	0.14	3	TRUE	<2 points	N/A
1709	QC_1_S1_D1000_B1	73	Unknown	FALSE	C00407	(No IS)			N/A	74050	13560	0.12	0.08	31	TRUE	<2 points	N/A
1710	QC_1_S1_D1000_B1	73	Unknown	FALSE	C00123	(No IS)			N/A	585.3	120	0.13	0.08	6	TRUE	<2 points	N/A
1711	QC_1_S1_D1000_B1	73	Unknown	FALSE	C00077	(No IS)			N/A	185400	40120	0.12	0.07	23.4	TRUE	<2 points	N/A
1712	QC_1_S1_D1000_B1	73	Unknown	FALSE	C00152	(No IS)			N/A	185300	34310	0.12	0.08	23.2	TRUE	<2 points	N/A
1713	QC_1_S1_D1000_B1	73	Unknown	FALSE	C00049	(No IS)			N/A	142700	25720	0.12	0.08	18.7	TRUE	<2 points	N/A
1714	QC_1_S1_D1000_B1	73	Unknown	FALSE	C00147	(No IS)			N/A	514000	119300	0.12	0.07	47.9	TRUE	<2 points	N/A
1715	QC_1_S1_D1000_B1	73	Unknown	FALSE	C00155	(No IS)			N/A	2969	553.3	0.12	0.08	14.5	TRUE	<2 points	N/A
1716	QC_1_S1_D1000_B1	73	Unknown	FALSE	C01279	(No IS)			N/A	8780	2060	0.11	0.07	10	TRUE	<2 points	N/A
1717	QC_1_S1_D1000_B1	73	Unknown	FALSE	C00860	(No IS)			N/A	2028	440	0.12	0.07	11	TRUE	<2 points	N/A
1718	QC_1_S1_D1000_B1	73	Unknown	FALSE	C04294	(No IS)			N/A	4035	955	0.12	0.07	6.2	TRUE	<2 points	N/A
1719	QC_1_S1_D1000_B1	73	Unknown	FALSE	C00315	(No IS)			N/A	9450	1600	0.42	0.11	2.9	TRUE	<2 points	N/A
1720	QC_1_S1_D1000_B1	73	Unknown	FALSE	C00064	(No IS)			N/A	140200	32990	0.11	0.06	84.3	TRUE	<2 points	N/A
1721	QC_1_S1_D1000_B1	73	Unknown	FALSE	C03114	(No IS)			N/A	N/A	N/A	N/A	N/A	N/A	TRUE	N/A	N/A
1722	QC_1_S1_D1000_B1	73	Unknown	FALSE	C00047_C00064	(No IS)			N/A	17930000	3935000	0.11	0.07	76	TRUE	<2 points	N/A
1723	QC_1_S1_D1000_B1	73	Unknown	FALSE	C00025	(No IS)			N/A	2910000	637300	0.12	0.07	43.6	TRUE	<2 points	N/A
1724	QC_1_S1_D1000_B1	73	Unknown	FALSE	C00979	(No IS)			N/A	6961	1555	0.12	0.07	8.4	TRUE	<2 points	N/A
1725	QC_1_S1_D1000_B1	73	Unknown	FALSE	C00073	(No IS)			N/A	12540	2568	0.12	0.08	15.1	TRUE	<2 points	N/A
1726	QC_1_S1_D1000_B1	73	Unknown	FALSE	C00135	(No IS)			N/A	20130000	4749000	0.11	0.06	99.6	TRUE	<2 points	N/A
1938	QC_1_S1_D1000_B1	74	Unknown	FALSE	C00993	(No IS)			N/A	7860	1780	0.15	0.07	34.8	TRUE	<2 points	N/A
1939	QC_1_S1_D1000_B1	74	Unknown	FALSE	C00166	(No IS)			N/A	3178	504.4	0.56	0.2	8.8	TRUE	<2 points	N/A
1940	QC_1_S1_D1000_B1	74	Unknown	FALSE	C00079	(No IS)			N/A	137100	23210	0.15	0.07	15	TRUE	<2 points	N/A
1941	QC_1_S1_D1000_B1	74	Unknown	FALSE	C00255	(No IS)			N/A	418.1	74.28	0.5	0.22	3	TRUE	<2 points	N/A
1942	QC_1_S1_D1000_B1	74	Unknown	FALSE	C00062	(No IS)			N/A	21760	6147	0.14	0.05	39.5	TRUE	<2 points	N/A
1943	QC_1_S1_D1000_B1	74	Unknown	FALSE	C00327	(No IS)			N/A	86670	19780	0.14	0.06	26.7	TRUE	<2 points	N/A
1944	QC_1_S1_D1000_B1	74	Unknown	FALSE	C01419	(No IS)			N/A	815.3	175	0.25	0.09	1.6	TRUE	<2 points	N/A
1945	QC_1_S1_D1000_B1	74	Unknown	FALSE	C00082	(No IS)			N/A	50590	9437	0.15	0.07	16.4	TRUE	<2 points	N/A
1946	QC_1_S1_D1000_B1	74	Unknown	FALSE	C00624	(No IS)			N/A	20110	5187	0.14	0.06	33	TRUE	<2 points	N/A
1947	QC_1_S1_D1000_B1	74	Unknown	FALSE	C00680	(No IS)			N/A	2091	380	0.13	0.09	19	TRUE	<2 points	N/A
1948	QC_1_S1_D1000_B1	74	Unknown	FALSE	C00078	(No IS)			N/A	23230	4853	0.13	0.08	17.7	TRUE	<2 points	N/A
1949	QC_1_S1_D1000_B1	74	Unknown	FALSE	C00931	(No IS)			N/A	2132	408.6	0.13	0.08	17.8	TRUE	<2 points	N/A
1950	QC_1_S1_D1000_B1	74	Unknown	FALSE	C00120	(No IS)			N/A	13800	2286	0.13	0.09	18.2	TRUE	<2 points	N/A
1951	QC_1_S1_D1000_B1	74	Unknown	FALSE	C00129	(No IS)			N/A	1380	284	0.12	0.08	7.3	TRUE	<2 points	N/A
1952	QC_1_S1_D1000_B1	74	Unknown	FALSE	C00669	(No IS)			N/A	1275	185	0.13	0.09	9.3	TRUE	<2 points	N/A
1953	QC_1_S1_D1000_B1	74	Unknown	FALSE	C05198	(No IS)			N/A	412400	91080	0.12	0.07	110.7	TRUE	<2 points	N/A
1954	QC_1_S1_D1000_B1	74	Unknown	FALSE	C15586	(No IS)			N/A	3387	566.7	0.12	0.08	12.9	TRUE	<2 points	N/A
1955	QC_1_S1_D1000_B1	74	Unknown	FALSE	C00352	(No IS)			N/A	2132	452	0.12	0.07	22.6	TRUE	<2 points	N/A
1956	QC_1_S1_D1000_B1	74	Unknown	FALSE	C00378	(No IS)			N/A	209.1	32	0.69	0.13	1.6	TRUE	<2 points	N/A
1957	QC_1_S1_D1000_B1	74	Unknown	FALSE	C00212	(No IS)			N/A	27430	4880	0.12	0.07	14.9	TRUE	<2 points	N/A
1958	QC_1_S1_D1000_B1	74	Unknown	FALSE	C00330	(No IS)			N/A	27970	4844	0.12	0.09	62.3	TRUE	<2 points	N/A
1959	QC_1_S1_D1000_B1	74	Unknown	FALSE	C03539	(No IS)			N/A	1798	260	0.12	0.08	8.5	TRUE	<2 points	N/A
1960	QC_1_S1_D1000_B1	74	Unknown	FALSE	C00170	(No IS)			N/A	13460	2196	0.12	0.09	37.1	TRUE	<2 points	N/A
1961	QC_1_S1_D1000_B1	74	Unknown	FALSE	C00051	(No IS)			N/A	1568	182.5	0.15	0.12	5.8	TRUE	<2 points	N/A
1962	QC_1_S1_D1000_B1	74	Unknown	FALSE	C00239	(No IS)			N/A	250.9	60	0.37	0.07	3	TRUE	<2 points	N/A
1963	QC_1_S1_D1000_B1	74	Unknown	FALSE	C00055	(No IS)			N/A	416600	89200	0.12	0.07	131.3	TRUE	<2 points	N/A
1964	QC_1_S1_D1000_B1	74	Unknown	FALSE	C00105	(No IS)			N/A	73460	14120	0.12	0.09	77.8	TRUE	<2 points	N/A
1965	QC_1_S1_D1000_B1	74	Unknown	FALSE	C01081	(No IS)			N/A	N/A	N/A	N/A	N/A	N/A	TRUE	N/A	N/A
1966	QC_1_S1_D1000_B1	74	Unknown	FALSE	C00655	(No IS)			N/A	209.1	60	0.11	0.06	3	TRUE	<2 points	N/A
1967	QC_1_S1_D1000_B1	74	Unknown	FALSE	C00021	(No IS)			N/A	28140	7320	0.11	0.06	101.3	TRUE	<2 points	N/A
1968	QC_1_S1_D1000_B1	74	Unknown	FALSE	C00019	(No IS)			N/A	5059	1220	0.11	0.07	28.7	TRUE	<2 points	N/A
1969	QC_1_S1_D1000_B1	74	Unknown	FALSE	C00415	(No IS)			N/A	N/A	N/A	N/A	N/A	N/A	TRUE	N/A	N/A
1970	QC_1_S1_D1000_B1	74	Unknown	FALSE	C00101	(No IS)			N/A	125.4	40	0.35	0.05	2	TRUE	<2 points	N/A
1971	QC_1_S1_D1000_B1	74	Unknown	FALSE	C00440	(No IS)			N/A	250.9	60	0.12	0.1	3	TRUE	<2 points	N/A
1972	QC_1_S1_D1000_B1	74	Unknown	FALSE	C03479	(No IS)			N/A	376.3	60	0.15	0.12	3	TRUE	<2 points	N/A
1973	QC_1_S1_D1000_B1	74	Unknown	FALSE	C00127	(No IS)			N/A	N/A	N/A	N/A	N/A	N/A	TRUE	N/A	N/A
1974	QC_1_S1_D1000_B1	74	Unknown	FALSE	C00010	(No IS)			N/A	501.7	80	0.14	0.12	4	TRUE	<2 points	N/A
1975	QC_1_S1_D1000_B1	74	Unknown	FALSE	C00016	(No IS)			N/A	1003	240	0.12	0.07	12	TRUE	<2 points	N/A
2111	QC_1_S1_D1000_B1	89	Unknown	FALSE	C00037	(No IS)			N/A	66730	11720	0.15	0.09	47.9	TRUE	<2 points	N/A
2112	QC_1_S1_D1000_B1	89	Unknown	FALSE	C00555	(No IS)			N/A	1589	248.6	0.57	0.18	2.6	TRUE	<2 points	N/A
2113	QC_1_S1_D1000_B1	89	Unknown	FALSE	C00134	(No IS)			N/A	5603	446.7	0.36	0.28	4.8	TRUE	<2 points	N/A
2114	QC_1_S1_D1000_B1	89	Unknown	FALSE	C00041	(No IS)			N/A	2331000	416500	0.14	0.09	42.3	TRUE	<2 points	N/A
2115	QC_1_S1_D1000_B1	89	Unknown	FALSE	C00334	(No IS)			N/A	167.2	36	0.39	0.15	1.8	TRUE	<2 points	N/A
2116	QC_1_S1_D1000_B1	89	Unknown	FALSE	C03401	(No IS)			N/A	1923	335	0.73	0.2	2.9	TRUE	<2 points	N/A
2117	QC_1_S1_D1000_B1	89	Unknown	FALSE	C00065	(No IS)			N/A	119700	18710	0.13	0.08	14.3	TRUE	<2 points	N/A
2118	QC_1_S1_D1000_B1	89	Unknown	FALSE	C00380	(No IS)			N/A	63720	12080	0.13	0.08	43.5	TRUE	<2 points	N/A
2119	QC_1_S1_D1000_B1	89	Unknown	FALSE	C00791	(No IS)			N/A	2760	345.5	0.49	0.05	6.6	TRUE	<2 points	N/A
2120	QC_1_S1_D1000_B1	89	Unknown	FALSE	C00148	(No IS)			N/A	504600	102700	0.13	0.07	31.1	TRUE	<2 points	N/A
2121	QC_1_S1_D1000_B1	89	Unknown	FALSE	C00441	(No IS)			N/A	376.3	100	0.12	0.07	5	TRUE	<2 points	N/A
2122	QC_1_S1_D1000_B1	89	Unknown	FALSE	C00431	(No IS)			N/A	4223	913.3	0.13	0.07	13.1	TRUE	<2 points	N/A
2123	QC_1_S1_D1000_B1	89	Unknown	FALSE	C00183_C00431_C00441	(No IS)			N/A	379900	71220	0.13	0.08	58.8	TRUE	<2 points	N/A
2124	QC_1_S1_D1000_B1	89	Unknown	FALSE	C00188	(No IS)			N/A	47690	8692	0.13	0.08	21.8	TRUE	<2 points	N/A
2125	QC_1_S1_D1000_B1	89	Unknown	FALSE	C00263	(No IS)			N/A	5101	1032	0.13	0.08	34.2	TRUE	<2 points	N/A
2126	QC_1_S1_D1000_B1	89	Unknown	FALSE	C00097	(No IS)			N/A	8112	1360	0.12	0.09	19.7	TRUE	<2 points	N/A
2127	QC_1_S1_D1000_B1	89	Unknown	FALSE	C00253	(No IS)			N/A	919.9	111.1	0.88	0.12	2.5	TRUE	<2 points	N/A
2128	QC_1_S1_D1000_B1	89	Unknown	FALSE	C00153	(No IS)			N/A	752.7	144	0.81	0.07	3.6	TRUE	<2 points	N/A
2129	QC_1_S1_D1000_B1	89	Unknown	FALSE	C01879	(No IS)			N/A	2007	286.7	0.49	0.05	5.6	TRUE	<2 points	N/A
2130	QC_1_S1_D1000_B1	89	Unknown	FALSE	C00233	(No IS)			N/A	7672	3560	0.63	0.04	90.6	TRUE	<2 points	N/A
2131	QC_1_S1_D1000_B1	89	Unknown	FALSE	C00407	(No IS)			N/A	70560	12820	0.12	0.09	28.3	TRUE	<2 points	N/A
2132	QC_1_S1_D1000_B1	89	Unknown	FALSE	C00123	(No IS)			N/A	752.6	160	0.13	0.08	8	TRUE	<2 points	N/A
2133	QC_1_S1_D1000_B1	89	Unknown	FALSE	C00077	(No IS)			N/A	196600	42450	0.12	0.07	24.1	TRUE	<2 points	N/A
2134	QC_1_S1_D1000_B1	89	Unknown	FALSE	C00152	(No IS)			N/A	184600	34440	0.12	0.08	22.6	TRUE	<2 points	N/A
2135	QC_1_S1_D1000_B1	89	Unknown	FALSE	C00049	(No IS)			N/A	133300	22490	0.12	0.08	16	TRUE	<2 points	N/A
2136	QC_1_S1_D1000_B1	89	Unknown	FALSE	C00147	(No IS)			N/A	510100	113400	0.12	0.07	46.5	TRUE	<2 points	N/A
2137	QC_1_S1_D1000_B1	89	Unknown	FALSE	C00155	(No IS)			N/A	2091	460	0.11	0.07	12.2	TRUE	<2 points	N/A
2138	QC_1_S1_D1000_B1	89	Unknown	FALSE	C01279	(No IS)			N/A	8488	1845	0.11	0.06	10.1	TRUE	<2 points	N/A
2139	QC_1_S1_D1000_B1	89	Unknown	FALSE	C00860	(No IS)			N/A	2049	584	0.1	0.05	12.8	TRUE	<2 points	N/A
2140	QC_1_S1_D1000_B1	89	Unknown	FALSE	C04294	(No IS)			N/A	6335	1105	0.11	0.08	10.2	TRUE	<2 points	N/A
2141	QC_1_S1_D1000_B1	89	Unknown	FALSE	C00315	(No IS)			N/A	24210	1824	0.52	0.21	3.9	TRUE	<2 points	N/A
2142	QC_1_S1_D1000_B1	89	Unknown	FALSE	C00064	(No IS)			N/A	139700	30850	0.11	0.07	71.3	TRUE	<2 points	N/A
2143	QC_1_S1_D1000_B1	89	Unknown	FALSE	C03114	(No IS)			N/A	N/A	N/A	N/A	N/A	N/A	TRUE	N/A	N/A
2144	QC_1_S1_D1000_B1	89	Unknown	FALSE	C00047_C00064	(No IS)			N/A	18490000	3837000	0.11	0.07	72.1	TRUE	<2 points	N/A
2145	QC_1_S1_D1000_B1	89	Unknown	FALSE	C00025	(No IS)			N/A	2869000	588500	0.12	0.07	43	TRUE	<2 points	N/A
2146	QC_1_S1_D1000_B1	89	Unknown	FALSE	C00979	(No IS)			N/A	8843	1787	0.12	0.09	11.7	TRUE	<2 points	N/A
2147	QC_1_S1_D1000_B1	89	Unknown	FALSE	C00073	(No IS)			N/A	12460	2984	0.11	0.07	15.9	TRUE	<2 points	N/A
2148	QC_1_S1_D1000_B1	89	Unknown	FALSE	C00135	(No IS)			N/A	20870000	4769000	0.11	0.07	92.4	TRUE	<2 points	N/A
2360	QC_1_S1_D1000_B1	90	Unknown	FALSE	C00993	(No IS)			N/A	7610	1840	0.15	0.07	54.8	TRUE	<2 points	N/A
2361	QC_1_S1_D1000_B1	90	Unknown	FALSE	C00166	(No IS)			N/A	2425	440	0.72	0.14	4.1	TRUE	<2 points	N/A
2362	QC_1_S1_D1000_B1	90	Unknown	FALSE	C00079	(No IS)			N/A	107500	24290	0.15	0.06	12.5	TRUE	<2 points	N/A
2363	QC_1_S1_D1000_B1	90	Unknown	FALSE	C00255	(No IS)			N/A	794.5	126.7	0.6	0.2	6	TRUE	<2 points	N/A
2364	QC_1_S1_D1000_B1	90	Unknown	FALSE	C00062	(No IS)			N/A	21070	5748	0.14	0.05	33.7	TRUE	<2 points	N/A
2365	QC_1_S1_D1000_B1	90	Unknown	FALSE	C00327	(No IS)			N/A	93240	20860	0.14	0.06	29.4	TRUE	<2 points	N/A
2366	QC_1_S1_D1000_B1	90	Unknown	FALSE	C01419	(No IS)			N/A	1171	153.3	0.48	0.15	1.9	TRUE	<2 points	N/A
2367	QC_1_S1_D1000_B1	90	Unknown	FALSE	C00082	(No IS)			N/A	58750	11070	0.13	0.08	16.3	TRUE	<2 points	N/A
2368	QC_1_S1_D1000_B1	90	Unknown	FALSE	C00624	(No IS)			N/A	32110	6874	0.14	0.07	37	TRUE	<2 points	N/A
2369	QC_1_S1_D1000_B1	90	Unknown	FALSE	C00680	(No IS)			N/A	1380	280	0.13	0.07	14	TRUE	<2 points	N/A
2370	QC_1_S1_D1000_B1	90	Unknown	FALSE	C00078	(No IS)			N/A	30290	5120	0.13	0.08	19.5	TRUE	<2 points	N/A
2371	QC_1_S1_D1000_B1	90	Unknown	FALSE	C00931	(No IS)			N/A	1484	266.7	0.12	0.09	13.3	TRUE	<2 points	N/A
2372	QC_1_S1_D1000_B1	90	Unknown	FALSE	C00120	(No IS)			N/A	12000	2140	0.12	0.08	16.2	TRUE	<2 points	N/A
2373	QC_1_S1_D1000_B1	90	Unknown	FALSE	C00129	(No IS)			N/A	669	124	0.61	0.13	4.3	TRUE	<2 points	N/A
2374	QC_1_S1_D1000_B1	90	Unknown	FALSE	C00669	(No IS)			N/A	1003	200	0.13	0.07	10	TRUE	<2 points	N/A
2375	QC_1_S1_D1000_B1	90	Unknown	FALSE	C05198	(No IS)			N/A	403900	85580	0.12	0.07	123.8	TRUE	<2 points	N/A
2376	QC_1_S1_D1000_B1	90	Unknown	FALSE	C15586	(No IS)			N/A	3930	625.3	0.11	0.06	15	TRUE	<2 points	N/A
2377	QC_1_S1_D1000_B1	90	Unknown	FALSE	C00352	(No IS)			N/A	4014	660	0.15	0.1	30.5	TRUE	<2 points	N/A
2378	QC_1_S1_D1000_B1	90	Unknown	FALSE	C00378	(No IS)			N/A	648.1	87.5	0.75	0.15	4.4	TRUE	<2 points	N/A
2379	QC_1_S1_D1000_B1	90	Unknown	FALSE	C00212	(No IS)			N/A	24500	4292	0.12	0.07	15.4	TRUE	<2 points	N/A
2380	QC_1_S1_D1000_B1	90	Unknown	FALSE	C00330	(No IS)			N/A	28310	5900	0.13	0.07	81.4	TRUE	<2 points	N/A
2381	QC_1_S1_D1000_B1	90	Unknown	FALSE	C03539	(No IS)			N/A	1045	140	0.48	0.13	4.7	TRUE	<2 points	N/A
2382	QC_1_S1_D1000_B1	90	Unknown	FALSE	C00170	(No IS)			N/A	11160	2054	0.12	0.08	29.7	TRUE	<2 points	N/A
2383	QC_1_S1_D1000_B1	90	Unknown	FALSE	C00051	(No IS)			N/A	1338	154.3	0.12	0.15	5.1	TRUE	<2 points	N/A
2384	QC_1_S1_D1000_B1	90	Unknown	FALSE	C00239	(No IS)			N/A	627.2	180	0.14	0.05	9	TRUE	<2 points	N/A
2385	QC_1_S1_D1000_B1	90	Unknown	FALSE	C00055	(No IS)			N/A	429300	89660	0.12	0.07	123.1	TRUE	<2 points	N/A
2386	QC_1_S1_D1000_B1	90	Unknown	FALSE	C00105	(No IS)			N/A	75870	15110	0.13	0.08	97.9	TRUE	<2 points	N/A
2387	QC_1_S1_D1000_B1	90	Unknown	FALSE	C01081	(No IS)			N/A	N/A	N/A	N/A	N/A	N/A	TRUE	N/A	N/A
2388	QC_1_S1_D1000_B1	90	Unknown	FALSE	C00655	(No IS)			N/A	N/A	N/A	N/A	N/A	N/A	TRUE	N/A	N/A
2389	QC_1_S1_D1000_B1	90	Unknown	FALSE	C00021	(No IS)			N/A	28600	8236	0.11	0.05	115.5	TRUE	<2 points	N/A
2390	QC_1_S1_D1000_B1	90	Unknown	FALSE	C00019	(No IS)			N/A	5268	1520	0.11	0.06	41.7	TRUE	<2 points	N/A
2391	QC_1_S1_D1000_B1	90	Unknown	FALSE	C00415	(No IS)			N/A	83.62	20	0.82	0.07	1	TRUE	<2 points	N/A
2392	QC_1_S1_D1000_B1	90	Unknown	FALSE	C00101	(No IS)			N/A	209.1	40	0.14	0.1	2	TRUE	<2 points	N/A
2393	QC_1_S1_D1000_B1	90	Unknown	FALSE	C00440	(No IS)			N/A	N/A	N/A	N/A	N/A	N/A	TRUE	N/A	N/A
2394	QC_1_S1_D1000_B1	90	Unknown	FALSE	C03479	(No IS)			N/A	250.9	80	0.17	0.04	4	TRUE	<2 points	N/A
2395	QC_1_S1_D1000_B1	90	Unknown	FALSE	C00127	(No IS)			N/A	N/A	N/A	N/A	N/A	N/A	TRUE	N/A	N/A
2396	QC_1_S1_D1000_B1	90	Unknown	FALSE	C00010	(No IS)			N/A	209.1	80	0.21	0.03	4	TRUE	<2 points	N/A
2397	QC_1_S1_D1000_B1	90	Unknown	FALSE	C00016	(No IS)			N/A	376.3	140	0.1	0.04	7	TRUE	<2 points	N/A
2609	QC_1_S1_D1000_B1	110	Unknown	FALSE	C00058	(No IS)			N/A	7467000	427800	0.28	0.26	19.3	TRUE	<2 points	N/A
2610	QC_1_S1_D1000_B1	110	Unknown	FALSE	C01755	(No IS)			N/A	60570	4374	0.39	0.24	9	TRUE	<2 points	N/A
2611	QC_1_S1_D1000_B1	110	Unknown	FALSE	C00048	(No IS)			N/A	8940	1727	0.14	0.07	9.2	TRUE	<2 points	N/A
2612	QC_1_S1_D1000_B1	110	Unknown	FALSE	C00160	(No IS)			N/A	15190	2740	0.14	0.08	17.5	TRUE	<2 points	N/A
2613	QC_1_S1_D1000_B1	110	Unknown	FALSE	C00022	(No IS)			N/A	10900	2820	0.12	0.05	13.2	TRUE	<2 points	N/A
2614	QC_1_S1_D1000_B1	110	Unknown	FALSE	C00099	(No IS)			N/A	187	80	0.12	0.04	4	TRUE	<2 points	N/A
2615	QC_1_S1_D1000_B1	110	Unknown	FALSE	C00186	(No IS)			N/A	235800	67450	0.13	0.06	16.6	TRUE	<2 points	N/A
2616	QC_1_S1_D1000_B1	110	Unknown	FALSE	C00116	(No IS)			N/A	N/A	N/A	N/A	N/A	N/A	TRUE	N/A	N/A
2617	QC_1_S1_D1000_B1	110	Unknown	FALSE	C00009	(No IS)			N/A	10280000	1775000	0.12	0.09	97.1	TRUE	<2 points	N/A
2618	QC_1_S1_D1000_B1	110	Unknown	FALSE	C00232_C00109	(No IS)			N/A	8755	994.3	0.31	0.12	4.9	TRUE	<2 points	N/A
2619	QC_1_S1_D1000_B1	110	Unknown	FALSE	C00168	(No IS)			N/A	224.5	40	0.53	0.12	2	TRUE	<2 points	N/A
2620	QC_1_S1_D1000_B1	110	Unknown	FALSE	C01751	(No IS)			N/A	935.3	100	0.47	0.3	5	TRUE	<2 points	N/A
2621	QC_1_S1_D1000_B1	110	Unknown	FALSE	C00106	(No IS)			N/A	5873	1287	0.11	0.08	34.6	TRUE	<2 points	N/A
2622	QC_1_S1_D1000_B1	110	Unknown	FALSE	C00141_C00122	(No IS)			N/A	10030	2120	0.12	0.07	15.3	TRUE	<2 points	N/A
2623	QC_1_S1_D1000_B1	110	Unknown	FALSE	C00042	(No IS)			N/A	117400	28160	0.12	0.06	30.7	TRUE	<2 points	N/A
2624	QC_1_S1_D1000_B1	110	Unknown	FALSE	C15587	(No IS)			N/A	N/A	N/A	N/A	N/A	N/A	TRUE	N/A	N/A
2625	QC_1_S1_D1000_B1	110	Unknown	FALSE	C00180	(No IS)			N/A	6697	777.8	0.34	0.16	4.9	TRUE	<2 points	N/A
2626	QC_1_S1_D1000_B1	110	Unknown	FALSE	C00245	(No IS)			N/A	673.4	131.4	0.12	0.12	6.3	TRUE	<2 points	N/A
2627	QC_1_S1_D1000_B1	110	Unknown	FALSE	C02814	(No IS)			N/A	1496	268	0.12	0.1	6.5	TRUE	<2 points	N/A
2628	QC_1_S1_D1000_B1	110	Unknown	FALSE	C00430	(No IS)			N/A	12940	749.5	0.36	0.43	6.8	TRUE	<2 points	N/A
2629	QC_1_S1_D1000_B1	110	Unknown	FALSE	C00036_C00489	(No IS)			N/A	5106	903.3	0.11	0.07	16.3	TRUE	<2 points	N/A
2630	QC_1_S1_D1000_B1	110	Unknown	FALSE	C00149	(No IS)			N/A	4265	1047	0.11	0.06	15.3	TRUE	<2 points	N/A
2631	QC_1_S1_D1000_B1	110	Unknown	FALSE	C00262	(No IS)			N/A	149.6	40	0.37	0.06	2	TRUE	<2 points	N/A
2632	QC_1_S1_D1000_B1	110	Unknown	FALSE	C00568_C00108	(No IS)			N/A	860.4	100	0.62	0.18	5	TRUE	<2 points	N/A
2633	QC_1_S1_D1000_B1	110	Unknown	FALSE	C00156	(No IS)			N/A	2132	190.9	0.33	0.29	4.3	TRUE	<2 points	N/A
2634	QC_1_S1_D1000_B1	110	Unknown	FALSE	C00169	(No IS)			N/A	6434	1076	0.11	0.09	19.3	TRUE	<2 points	N/A
2635	QC_1_S1_D1000_B1	110	Unknown	FALSE	C00026	(No IS)			N/A	2731	700	0.1	0.06	10	TRUE	<2 points	N/A
2636	QC_1_S1_D1000_B1	110	Unknown	FALSE	C00522	(No IS)			N/A	8174	2040	0.1	0.06	20.5	TRUE	<2 points	N/A
2637	QC_1_S1_D1000_B1	110	Unknown	FALSE	C01087	(No IS)			N/A	2469	577.1	0.12	0.07	12.5	TRUE	<2 points	N/A
2638	QC_1_S1_D1000_B1	110	Unknown	FALSE	C08353	(No IS)			N/A	1085	220	0.1	0.08	11	TRUE	<2 points	N/A
2639	QC_1_S1_D1000_B1	110	Unknown	FALSE	C00121_C08353_C16639	(No IS)			N/A	13640	2940	0.11	0.07	83.4	TRUE	<2 points	N/A
2640	QC_1_S1_D1000_B1	110	Unknown	FALSE	C00230_C00628	(No IS)			N/A	258400	59880	0.1	0.06	91.5	TRUE	<2 points	N/A
2641	QC_1_S1_D1000_B1	110	Unknown	FALSE	C00295	(No IS)			N/A	33480	2033	0.33	0.33	7.8	TRUE	<2 points	N/A
2642	QC_1_S1_D1000_B1	110	Unknown	FALSE	C00988	(No IS)			N/A	1178	365	0.1	0.06	17.2	TRUE	<2 points	N/A
2854	QC_1_S1_D1000_B1	111	Unknown	FALSE	C03722	(No IS)			N/A	1422	333.3	0.14	0.07	9.1	TRUE	<2 points	N/A
2855	QC_1_S1_D1000_B1	111	Unknown	FALSE	C00250	(No IS)			N/A	935.3	140	0.31	0.22	6.1	TRUE	<2 points	N/A
2856	QC_1_S1_D1000_B1	111	Unknown	FALSE	C00074	(No IS)			N/A	149.7	53.33	0.69	0.06	2.7	TRUE	<2 points	N/A
2857	QC_1_S1_D1000_B1	111	Unknown	FALSE	C00111	(No IS)			N/A	13800	2580	0.12	0.09	69.9	TRUE	<2 points	N/A
2858	QC_1_S1_D1000_B1	111	Unknown	FALSE	C00118_C00111	(No IS)			N/A	2170	740	0.12	0.04	33.9	TRUE	<2 points	N/A
2859	QC_1_S1_D1000_B1	111	Unknown	FALSE	C00093	(No IS)			N/A	1609	354.3	0.12	0.06	17.7	TRUE	<2 points	N/A
2860	QC_1_S1_D1000_B1	111	Unknown	FALSE	C03189_C00093	(No IS)			N/A	1347	240	0.12	0.1	12	TRUE	<2 points	N/A
2861	QC_1_S1_D1000_B1	111	Unknown	FALSE	C00417	(No IS)			N/A	N/A	N/A	N/A	N/A	N/A	TRUE	N/A	N/A
2862	QC_1_S1_D1000_B1	111	Unknown	FALSE	C00493	(No IS)			N/A	112.2	40	0.75	0.05	2	TRUE	<2 points	N/A
2863	QC_1_S1_D1000_B1	111	Unknown	FALSE	C00072	(No IS)			N/A	N/A	N/A	N/A	N/A	N/A	TRUE	N/A	N/A
2864	QC_1_S1_D1000_B1	111	Unknown	FALSE	C04411	(No IS)			N/A	823	184	0.34	0.1	5.7	TRUE	<2 points	N/A
2865	QC_1_S1_D1000_B1	111	Unknown	FALSE	C00013	(No IS)			N/A	392.8	75	0.12	0.1	3.8	TRUE	<2 points	N/A
2866	QC_1_S1_D1000_B1	111	Unknown	FALSE	C00031	(No IS)			N/A	N/A	N/A	N/A	N/A	N/A	TRUE	N/A	N/A
2867	QC_1_S1_D1000_B1	111	Unknown	FALSE	C00137	(No IS)			N/A	N/A	N/A	N/A	N/A	N/A	TRUE	N/A	N/A
2868	QC_1_S1_D1000_B1	111	Unknown	FALSE	C01179	(No IS)			N/A	187.1	86.67	0.25	0.03	4.3	TRUE	<2 points	N/A
2869	QC_1_S1_D1000_B1	111	Unknown	FALSE	C00095	(No IS)			N/A	411.6	100	0.55	0.11	5	TRUE	<2 points	N/A
2870	QC_1_S1_D1000_B1	111	Unknown	FALSE	C00984	(No IS)			N/A	74.82	20	0.14	0.06	1	TRUE	<2 points	N/A
2871	QC_1_S1_D1000_B1	111	Unknown	FALSE	C00392	(No IS)			N/A	N/A	N/A	N/A	N/A	N/A	TRUE	N/A	N/A
2872	QC_1_S1_D1000_B1	111	Unknown	FALSE	C01005	(No IS)			N/A	1609	348	0.27	0.09	4.4	TRUE	<2 points	N/A
2873	QC_1_S1_D1000_B1	111	Unknown	FALSE	C00197	(No IS)			N/A	12030	2618	0.11	0.08	42.1	TRUE	<2 points	N/A
2874	QC_1_S1_D1000_B1	111	Unknown	FALSE	C20258	(No IS)			N/A	1908	184	0.28	0.25	4.5	TRUE	<2 points	N/A
2875	QC_1_S1_D1000_B1	111	Unknown	FALSE	C00158	(No IS)			N/A	1365	353.3	0.1	0.06	13	TRUE	<2 points	N/A
2876	QC_1_S1_D1000_B1	111	Unknown	FALSE	C00311	(No IS)			N/A	991.4	250	0.11	0.07	11.1	TRUE	<2 points	N/A
2877	QC_1_S1_D1000_B1	111	Unknown	FALSE	C00191	(No IS)			N/A	49460	11420	0.11	0.07	159.4	TRUE	<2 points	N/A
2878	QC_1_S1_D1000_B1	111	Unknown	FALSE	C01300	(No IS)			N/A	2544	220	0.32	0.18	8.8	TRUE	<2 points	N/A
2879	QC_1_S1_D1000_B1	111	Unknown	FALSE	C00257	(No IS)			N/A	1403	304	0.09	0.05	15.2	TRUE	<2 points	N/A
2880	QC_1_S1_D1000_B1	111	Unknown	FALSE	C00279	(No IS)			N/A	4602	372	0.27	0.18	12.1	TRUE	<2 points	N/A
2881	QC_1_S1_D1000_B1	111	Unknown	FALSE	C03657	(No IS)			N/A	748.2	300	0.44	0.04	5.1	TRUE	<2 points	N/A
2882	QC_1_S1_D1000_B1	111	Unknown	FALSE	C16241	(No IS)			N/A	N/A	N/A	N/A	N/A	N/A	TRUE	N/A	N/A
2883	QC_1_S1_D1000_B1	111	Unknown	FALSE	C01909	(No IS)			N/A	280.6	56.67	0.26	0.16	2.8	TRUE	<2 points	N/A
2884	QC_1_S1_D1000_B1	111	Unknown	FALSE	C11437	(No IS)			N/A	1085	140	0.13	0.11	7	TRUE	<2 points	N/A
2885	QC_1_S1_D1000_B1	111	Unknown	FALSE	C00864	(No IS)			N/A	149.6	40	0.28	0.08	2	TRUE	<2 points	N/A
2886	QC_1_S1_D1000_B1	111	Unknown	FALSE	C00117	(No IS)			N/A	261.9	40	0.52	0.19	2	TRUE	<2 points	N/A
2887	QC_1_S1_D1000_B1	111	Unknown	FALSE	C00235	(No IS)			N/A	448.9	77.14	0.77	0.19	3.9	TRUE	<2 points	N/A
3099	QC_1_S1_D1000_B1	112	Unknown	FALSE	C00129_C00235	(No IS)			N/A	1908	460	0.12	0.05	23	TRUE	<2 points	N/A
3100	QC_1_S1_D1000_B1	112	Unknown	FALSE	C00018	(No IS)			N/A	935.3	131.4	0.12	0.19	3.7	TRUE	<2 points	N/A
3101	QC_1_S1_D1000_B1	112	Unknown	FALSE	C00536	(No IS)			N/A	N/A	N/A	N/A	N/A	N/A	TRUE	N/A	N/A
3102	QC_1_S1_D1000_B1	112	Unknown	FALSE	C00085_C00092_C01172	(No IS)			N/A	897.9	233.3	0.12	0.04	10.1	TRUE	<2 points	N/A
3103	QC_1_S1_D1000_B1	112	Unknown	FALSE	C00668_C00275_C00446_C00092_C01172	(No IS)			N/A	2469	440	0.13	0.07	22	TRUE	<2 points	N/A
3104	QC_1_S1_D1000_B1	112	Unknown	FALSE	C11811	(No IS)			N/A	112.2	40	0.84	0.08	2	TRUE	<2 points	N/A
3105	QC_1_S1_D1000_B1	112	Unknown	FALSE	C00345	(No IS)			N/A	972.7	268	0.13	0.05	10.5	TRUE	<2 points	N/A
3106	QC_1_S1_D1000_B1	112	Unknown	FALSE	C04462	(No IS)			N/A	1272	188.6	0.48	0.15	3.7	TRUE	<2 points	N/A
3107	QC_1_S1_D1000_B1	112	Unknown	FALSE	C03373	(No IS)			N/A	112.2	40	0.19	0.05	2	TRUE	<2 points	N/A
3108	QC_1_S1_D1000_B1	112	Unknown	FALSE	C04501	(No IS)			N/A	N/A	N/A	N/A	N/A	N/A	TRUE	N/A	N/A
3109	QC_1_S1_D1000_B1	112	Unknown	FALSE	C00365	(No IS)			N/A	636	140	0.56	0.04	7	TRUE	<2 points	N/A
3110	QC_1_S1_D1000_B1	112	Unknown	FALSE	C00341	(No IS)			N/A	299.3	80	0.25	0.08	4	TRUE	<2 points	N/A
3111	QC_1_S1_D1000_B1	112	Unknown	FALSE	C00921	(No IS)			N/A	448.9	96	0.47	0.1	3.9	TRUE	<2 points	N/A
3112	QC_1_S1_D1000_B1	112	Unknown	FALSE	C00364	(No IS)			N/A	374.1	160	0.81	0.04	8	TRUE	<2 points	N/A
3113	QC_1_S1_D1000_B1	112	Unknown	FALSE	C01269	(No IS)			N/A	13430	2185	0.11	0.07	29.8	TRUE	<2 points	N/A
3114	QC_1_S1_D1000_B1	112	Unknown	FALSE	C00105_C01269	(No IS)			N/A	4751	1066	0.11	0.07	12.3	TRUE	<2 points	N/A
3115	QC_1_S1_D1000_B1	112	Unknown	FALSE	C00575	(No IS)			N/A	2245	456	0.12	0.09	15.6	TRUE	<2 points	N/A
3116	QC_1_S1_D1000_B1	112	Unknown	FALSE	C00455	(No IS)			N/A	804.3	112.5	0.38	0.16	5.6	TRUE	<2 points	N/A
3117	QC_1_S1_D1000_B1	112	Unknown	FALSE	C21113	(No IS)			N/A	2731	235.3	0.35	0.34	7.3	TRUE	<2 points	N/A
3118	QC_1_S1_D1000_B1	112	Unknown	FALSE	C04677	(No IS)			N/A	9502	788	0.28	0.14	19.9	TRUE	<2 points	N/A
3119	QC_1_S1_D1000_B1	112	Unknown	FALSE	C00354	(No IS)			N/A	11710	1060	0.23	0.23	20.8	TRUE	<2 points	N/A
3120	QC_1_S1_D1000_B1	112	Unknown	FALSE	C00208_C01083	(No IS)			N/A	74.82	20	0.56	0.09	1	TRUE	<2 points	N/A
3121	QC_1_S1_D1000_B1	112	Unknown	FALSE	C00020	(No IS)			N/A	448.9	100	0.39	0.08	5	TRUE	<2 points	N/A
3122	QC_1_S1_D1000_B1	112	Unknown	FALSE	C00130	(No IS)			N/A	2787	410	0.29	0.07	10.7	TRUE	<2 points	N/A
3123	QC_1_S1_D1000_B1	112	Unknown	FALSE	C04807	(No IS)			N/A	299.3	62.86	0.48	0.12	3.1	TRUE	<2 points	N/A
3124	QC_1_S1_D1000_B1	112	Unknown	FALSE	C18239	(No IS)			N/A	N/A	N/A	N/A	N/A	N/A	TRUE	N/A	N/A
3125	QC_1_S1_D1000_B1	112	Unknown	FALSE	C00144_C18239	(No IS)			N/A	823	160	0.12	0.12	7.2	TRUE	<2 points	N/A
3126	QC_1_S1_D1000_B1	112	Unknown	FALSE	C04734	(No IS)			N/A	23810	4910	0.11	0.08	65.7	TRUE	<2 points	N/A
3127	QC_1_S1_D1000_B1	112	Unknown	FALSE	C01103	(No IS)			N/A	74.82	20	0.51	0.06	1	TRUE	<2 points	N/A
3128	QC_1_S1_D1000_B1	112	Unknown	FALSE	C16826	(No IS)			N/A	187.1	60	0.79	0.05	3	TRUE	<2 points	N/A
3129	QC_1_S1_D1000_B1	112	Unknown	FALSE	C00448_C16826	(No IS)			N/A	935.2	160	0.25	0.08	8	TRUE	<2 points	N/A
3130	QC_1_S1_D1000_B1	112	Unknown	FALSE	C00119	(No IS)			N/A	654.6	150	0.1	0.08	6	TRUE	<2 points	N/A
3131	QC_1_S1_D1000_B1	112	Unknown	FALSE	C00363	(No IS)			N/A	N/A	N/A	N/A	N/A	N/A	TRUE	N/A	N/A
3132	QC_1_S1_D1000_B1	112	Unknown	FALSE	C00015	(No IS)			N/A	860.4	140	0.33	0.12	7	TRUE	<2 points	N/A
3344	QC_1_S1_D1000_B1	113	Unknown	FALSE	C00068	(No IS)			N/A	254.1	60	0.11	0.06	3	TRUE	<2 points	N/A
3345	QC_1_S1_D1000_B1	113	Unknown	FALSE	C00224	(No IS)			N/A	N/A	N/A	N/A	N/A	N/A	TRUE	N/A	N/A
3346	QC_1_S1_D1000_B1	113	Unknown	FALSE	C00008_C00054_C00224	(No IS)			N/A	1253	122	0.37	0.26	4.7	TRUE	<2 points	N/A
3347	QC_1_S1_D1000_B1	113	Unknown	FALSE	C00035	(No IS)			N/A	52280	11190	0.13	0.06	79.9	TRUE	<2 points	N/A
3348	QC_1_S1_D1000_B1	113	Unknown	FALSE	C00353	(No IS)			N/A	N/A	N/A	N/A	N/A	N/A	TRUE	N/A	N/A
3349	QC_1_S1_D1000_B1	113	Unknown	FALSE	C00061	(No IS)			N/A	217.9	93.33	0.27	0.04	4.7	TRUE	<2 points	N/A
3350	QC_1_S1_D1000_B1	113	Unknown	FALSE	C00143	(No IS)			N/A	N/A	N/A	N/A	N/A	N/A	TRUE	N/A	N/A
3351	QC_1_S1_D1000_B1	113	Unknown	FALSE	C00458	(No IS)			N/A	N/A	N/A	N/A	N/A	N/A	TRUE	N/A	N/A
3352	QC_1_S1_D1000_B1	113	Unknown	FALSE	C00460	(No IS)			N/A	N/A	N/A	N/A	N/A	N/A	TRUE	N/A	N/A
3353	QC_1_S1_D1000_B1	113	Unknown	FALSE	C00459	(No IS)			N/A	N/A	N/A	N/A	N/A	N/A	TRUE	N/A	N/A
3354	QC_1_S1_D1000_B1	113	Unknown	FALSE	C00063	(No IS)			N/A	N/A	N/A	N/A	N/A	N/A	TRUE	N/A	N/A
3355	QC_1_S1_D1000_B1	113	Unknown	FALSE	C00075	(No IS)			N/A	N/A	N/A	N/A	N/A	N/A	TRUE	N/A	N/A
3356	QC_1_S1_D1000_B1	113	Unknown	FALSE	C00002	(No IS)			N/A	689.9	80	0.36	0.23	4	TRUE	<2 points	N/A
3357	QC_1_S1_D1000_B1	113	Unknown	FALSE	C00286	(No IS)			N/A	N/A	N/A	N/A	N/A	N/A	TRUE	N/A	N/A
3358	QC_1_S1_D1000_B1	113	Unknown	FALSE	C00081	(No IS)			N/A	272.3	60	0.41	0.07	3	TRUE	<2 points	N/A
3359	QC_1_S1_D1000_B1	113	Unknown	FALSE	C11435	(No IS)			N/A	N/A	N/A	N/A	N/A	N/A	TRUE	N/A	N/A
3360	QC_1_S1_D1000_B1	113	Unknown	FALSE	C00044	(No IS)			N/A	871.4	188.6	0.3	0.04	9.4	TRUE	<2 points	N/A
3361	QC_1_S1_D1000_B1	113	Unknown	FALSE	C00700	(No IS)			N/A	N/A	N/A	N/A	N/A	N/A	TRUE	N/A	N/A
3362	QC_1_S1_D1000_B1	113	Unknown	FALSE	C02191	(No IS)			N/A	N/A	N/A	N/A	N/A	N/A	TRUE	N/A	N/A
3363	QC_1_S1_D1000_B1	113	Unknown	FALSE	C00842	(No IS)			N/A	217.9	60	0.38	0.08	3	TRUE	<2 points	N/A
3364	QC_1_S1_D1000_B1	113	Unknown	FALSE	C00029	(No IS)			N/A	N/A	N/A	N/A	N/A	N/A	TRUE	N/A	N/A
3365	QC_1_S1_D1000_B1	113	Unknown	FALSE	C00052	(No IS)			N/A	N/A	N/A	N/A	N/A	N/A	TRUE	N/A	N/A
3366	QC_1_S1_D1000_B1	113	Unknown	FALSE	C00167	(No IS)			N/A	N/A	N/A	N/A	N/A	N/A	TRUE	N/A	N/A
3367	QC_1_S1_D1000_B1	113	Unknown	FALSE	C00500	(No IS)			N/A	N/A	N/A	N/A	N/A	N/A	TRUE	N/A	N/A
3368	QC_1_S1_D1000_B1	113	Unknown	FALSE	C00498	(No IS)			N/A	N/A	N/A	N/A	N/A	N/A	TRUE	N/A	N/A
3369	QC_1_S1_D1000_B1	113	Unknown	FALSE	C00043	(No IS)			N/A	N/A	N/A	N/A	N/A	N/A	TRUE	N/A	N/A
3370	QC_1_S1_D1000_B1	113	Unknown	FALSE	C03263	(No IS)			N/A	N/A	N/A	N/A	N/A	N/A	TRUE	N/A	N/A
3371	QC_1_S1_D1000_B1	113	Unknown	FALSE	C00003	(No IS)			N/A	N/A	N/A	N/A	N/A	N/A	TRUE	N/A	N/A
3372	QC_1_S1_D1000_B1	113	Unknown	FALSE	C00004	(No IS)			N/A	580.9	110	0.27	0.19	5.5	TRUE	<2 points	N/A
3373	QC_1_S1_D1000_B1	113	Unknown	FALSE	C00006	(No IS)			N/A	N/A	N/A	N/A	N/A	N/A	TRUE	N/A	N/A
3374	QC_1_S1_D1000_B1	113	Unknown	FALSE	C00005	(No IS)			N/A	217.9	80	0.3	0.04	4	TRUE	<2 points	N/A
3375	QC_1_S1_D1000_B1	113	Unknown	FALSE	C00083	(No IS)			N/A	N/A	N/A	N/A	N/A	N/A	TRUE	N/A	N/A
3376	QC_1_S1_D1000_B1	113	Unknown	FALSE	C01024	(No IS)			N/A	N/A	N/A	N/A	N/A	N/A	TRUE	N/A	N/A
3453	QC_1_S1_D1000_B1	142	Unknown	FALSE	C00058	(No IS)			N/A	15180000	658300	0.33	0.63	15.2	TRUE	<2 points	N/A
3454	QC_1_S1_D1000_B1	142	Unknown	FALSE	C01755	(No IS)			N/A	9988	1676	0.55	0.12	2.2	TRUE	<2 points	N/A
3455	QC_1_S1_D1000_B1	142	Unknown	FALSE	C00048	(No IS)			N/A	16200	2064	0.13	0.11	13.8	TRUE	<2 points	N/A
3456	QC_1_S1_D1000_B1	142	Unknown	FALSE	C00160	(No IS)			N/A	19900	4438	0.13	0.06	24.4	TRUE	<2 points	N/A
3457	QC_1_S1_D1000_B1	142	Unknown	FALSE	C00022	(No IS)			N/A	12940	2777	0.14	0.07	11.4	TRUE	<2 points	N/A
3458	QC_1_S1_D1000_B1	142	Unknown	FALSE	C00099	(No IS)			N/A	N/A	N/A	N/A	N/A	N/A	TRUE	N/A	N/A
3459	QC_1_S1_D1000_B1	142	Unknown	FALSE	C00186	(No IS)			N/A	268800	80160	0.13	0.05	18.8	TRUE	<2 points	N/A
3460	QC_1_S1_D1000_B1	142	Unknown	FALSE	C00116	(No IS)			N/A	N/A	N/A	N/A	N/A	N/A	TRUE	N/A	N/A
3461	QC_1_S1_D1000_B1	142	Unknown	FALSE	C00009	(No IS)			N/A	10560000	1781000	0.13	0.09	94	TRUE	<2 points	N/A
3462	QC_1_S1_D1000_B1	142	Unknown	FALSE	C00232_C00109	(No IS)			N/A	7557	900	0.45	0.24	3.7	TRUE	<2 points	N/A
3463	QC_1_S1_D1000_B1	142	Unknown	FALSE	C00168	(No IS)			N/A	299.3	60	0.09	0.09	3	TRUE	<2 points	N/A
3464	QC_1_S1_D1000_B1	142	Unknown	FALSE	C01751	(No IS)			N/A	261.9	60	0.29	0.09	3	TRUE	<2 points	N/A
3465	QC_1_S1_D1000_B1	142	Unknown	FALSE	C00106	(No IS)			N/A	7632	1429	0.12	0.09	35.1	TRUE	<2 points	N/A
3466	QC_1_S1_D1000_B1	142	Unknown	FALSE	C00141_C00122	(No IS)			N/A	9390	2060	0.13	0.08	9.5	TRUE	<2 points	N/A
3467	QC_1_S1_D1000_B1	142	Unknown	FALSE	C00042	(No IS)			N/A	137700	34610	0.12	0.06	28.4	TRUE	<2 points	N/A
3468	QC_1_S1_D1000_B1	142	Unknown	FALSE	C15587	(No IS)			N/A	N/A	N/A	N/A	N/A	N/A	TRUE	N/A	N/A
3469	QC_1_S1_D1000_B1	142	Unknown	FALSE	C00180	(No IS)			N/A	21810	1110	0.33	0.38	5.8	TRUE	<2 points	N/A
3470	QC_1_S1_D1000_B1	142	Unknown	FALSE	C00245	(No IS)			N/A	1085	100	0.27	0.24	4.9	TRUE	<2 points	N/A
3471	QC_1_S1_D1000_B1	142	Unknown	FALSE	C02814	(No IS)			N/A	1665	254	0.12	0.21	7.9	TRUE	<2 points	N/A
3472	QC_1_S1_D1000_B1	142	Unknown	FALSE	C00430	(No IS)			N/A	17700	808.3	0.35	0.66	8.5	TRUE	<2 points	N/A
3473	QC_1_S1_D1000_B1	142	Unknown	FALSE	C00036_C00489	(No IS)			N/A	4714	993.3	0.11	0.07	17.6	TRUE	<2 points	N/A
3474	QC_1_S1_D1000_B1	142	Unknown	FALSE	C00149	(No IS)			N/A	4489	1000	0.11	0.07	9.6	TRUE	<2 points	N/A
3475	QC_1_S1_D1000_B1	142	Unknown	FALSE	C00262	(No IS)			N/A	261.9	80	0.16	0.08	4	TRUE	<2 points	N/A
3476	QC_1_S1_D1000_B1	142	Unknown	FALSE	C00568_C00108	(No IS)			N/A	710.8	177.1	0.62	0.04	7.4	TRUE	<2 points	N/A
3477	QC_1_S1_D1000_B1	142	Unknown	FALSE	C00156	(No IS)			N/A	2675	331.7	0.24	0.04	8.3	TRUE	<2 points	N/A
3478	QC_1_S1_D1000_B1	142	Unknown	FALSE	C00169	(No IS)			N/A	8978	1660	0.11	0.08	24.6	TRUE	<2 points	N/A
3479	QC_1_S1_D1000_B1	142	Unknown	FALSE	C00026	(No IS)			N/A	3647	825	0.11	0.07	10.8	TRUE	<2 points	N/A
3480	QC_1_S1_D1000_B1	142	Unknown	FALSE	C00522	(No IS)			N/A	11260	2220	0.11	0.08	18.9	TRUE	<2 points	N/A
3481	QC_1_S1_D1000_B1	142	Unknown	FALSE	C01087	(No IS)			N/A	3498	772.5	0.1	0.07	16.7	TRUE	<2 points	N/A
3482	QC_1_S1_D1000_B1	142	Unknown	FALSE	C08353	(No IS)			N/A	1927	515	0.09	0.04	19.8	TRUE	<2 points	N/A
3483	QC_1_S1_D1000_B1	142	Unknown	FALSE	C00121_C08353_C16639	(No IS)			N/A	17280	4420	0.1	0.06	103.1	TRUE	<2 points	N/A
3484	QC_1_S1_D1000_B1	142	Unknown	FALSE	C00230_C00628	(No IS)			N/A	376500	88030	0.1	0.06	106.3	TRUE	<2 points	N/A
3485	QC_1_S1_D1000_B1	142	Unknown	FALSE	C00295	(No IS)			N/A	71810	3684	0.35	0.42	12.6	TRUE	<2 points	N/A
3486	QC_1_S1_D1000_B1	142	Unknown	FALSE	C00988	(No IS)			N/A	1347	360	0.11	0.06	12.1	TRUE	<2 points	N/A
3698	QC_1_S1_D1000_B1	143	Unknown	FALSE	C03722	(No IS)			N/A	2488	670	0.12	0.04	11.4	TRUE	<2 points	N/A
3699	QC_1_S1_D1000_B1	143	Unknown	FALSE	C00250	(No IS)			N/A	1272	180	0.73	0.09	7.3	TRUE	<2 points	N/A
3700	QC_1_S1_D1000_B1	143	Unknown	FALSE	C00074	(No IS)			N/A	187.1	53.34	0.57	0.07	2.7	TRUE	<2 points	N/A
3701	QC_1_S1_D1000_B1	143	Unknown	FALSE	C00111	(No IS)			N/A	17850	3200	0.12	0.09	78.9	TRUE	<2 points	N/A
3702	QC_1_S1_D1000_B1	143	Unknown	FALSE	C00118_C00111	(No IS)			N/A	5799	1180	0.12	0.06	32.5	TRUE	<2 points	N/A
3703	QC_1_S1_D1000_B1	143	Unknown	FALSE	C00093	(No IS)			N/A	2095	434.3	0.13	0.07	19.5	TRUE	<2 points	N/A
3704	QC_1_S1_D1000_B1	143	Unknown	FALSE	C03189_C00093	(No IS)			N/A	1571	300	0.12	0.09	10.3	TRUE	<2 points	N/A
3705	QC_1_S1_D1000_B1	143	Unknown	FALSE	C00417	(No IS)			N/A	168.4	35	0.16	0.1	1.8	TRUE	<2 points	N/A
3706	QC_1_S1_D1000_B1	143	Unknown	FALSE	C00493	(No IS)			N/A	74.83	20	0.12	0.09	1	TRUE	<2 points	N/A
3707	QC_1_S1_D1000_B1	143	Unknown	FALSE	C00072	(No IS)			N/A	N/A	N/A	N/A	N/A	N/A	TRUE	N/A	N/A
3708	QC_1_S1_D1000_B1	143	Unknown	FALSE	C04411	(No IS)			N/A	1010	128.9	0.1	0.19	4.1	TRUE	<2 points	N/A
3709	QC_1_S1_D1000_B1	143	Unknown	FALSE	C00013	(No IS)			N/A	673.4	160	0.11	0.07	8	TRUE	<2 points	N/A
3710	QC_1_S1_D1000_B1	143	Unknown	FALSE	C00031	(No IS)			N/A	N/A	N/A	N/A	N/A	N/A	TRUE	N/A	N/A
3711	QC_1_S1_D1000_B1	143	Unknown	FALSE	C00137	(No IS)			N/A	112.2	40	0.22	0.05	2	TRUE	<2 points	N/A
3712	QC_1_S1_D1000_B1	143	Unknown	FALSE	C01179	(No IS)			N/A	224.5	80	0.12	0.04	4	TRUE	<2 points	N/A
3713	QC_1_S1_D1000_B1	143	Unknown	FALSE	C00095	(No IS)			N/A	280.6	42.5	0.31	0.2	2.1	TRUE	<2 points	N/A
3714	QC_1_S1_D1000_B1	143	Unknown	FALSE	C00984	(No IS)			N/A	224.5	60	0.12	0.06	3	TRUE	<2 points	N/A
3715	QC_1_S1_D1000_B1	143	Unknown	FALSE	C00392	(No IS)			N/A	187.1	40	0.16	0.16	2	TRUE	<2 points	N/A
3716	QC_1_S1_D1000_B1	143	Unknown	FALSE	C01005	(No IS)			N/A	4527	475.4	0.25	0.08	6.4	TRUE	<2 points	N/A
3717	QC_1_S1_D1000_B1	143	Unknown	FALSE	C00197	(No IS)			N/A	13950	2300	0.12	0.09	57.8	TRUE	<2 points	N/A
3718	QC_1_S1_D1000_B1	143	Unknown	FALSE	C20258	(No IS)			N/A	2881	261.8	0.38	0.27	5.5	TRUE	<2 points	N/A
3719	QC_1_S1_D1000_B1	143	Unknown	FALSE	C00158	(No IS)			N/A	1796	400	0.11	0.08	17.9	TRUE	<2 points	N/A
3720	QC_1_S1_D1000_B1	143	Unknown	FALSE	C00311	(No IS)			N/A	972.7	276	0.1	0.06	13.6	TRUE	<2 points	N/A
3721	QC_1_S1_D1000_B1	143	Unknown	FALSE	C00191	(No IS)			N/A	61650	13680	0.11	0.07	125.6	TRUE	<2 points	N/A
3722	QC_1_S1_D1000_B1	143	Unknown	FALSE	C01300	(No IS)			N/A	617.3	136.7	0.4	0.08	6.8	TRUE	<2 points	N/A
3723	QC_1_S1_D1000_B1	143	Unknown	FALSE	C00257	(No IS)			N/A	2095	620	0.12	0.05	27	TRUE	<2 points	N/A
3724	QC_1_S1_D1000_B1	143	Unknown	FALSE	C00279	(No IS)			N/A	3105	387.3	0.29	0.12	11.6	TRUE	<2 points	N/A
3725	QC_1_S1_D1000_B1	143	Unknown	FALSE	C03657	(No IS)			N/A	2095	345	0.1	0.12	5.4	TRUE	<2 points	N/A
3726	QC_1_S1_D1000_B1	143	Unknown	FALSE	C16241	(No IS)			N/A	N/A	N/A	N/A	N/A	N/A	TRUE	N/A	N/A
3727	QC_1_S1_D1000_B1	143	Unknown	FALSE	C01909	(No IS)			N/A	149.6	40	0.31	0.09	2	TRUE	<2 points	N/A
3728	QC_1_S1_D1000_B1	143	Unknown	FALSE	C11437	(No IS)			N/A	1197	300	0.09	0.04	15	TRUE	<2 points	N/A
3729	QC_1_S1_D1000_B1	143	Unknown	FALSE	C00864	(No IS)			N/A	130.9	55	0.56	0.09	2.7	TRUE	<2 points	N/A
3730	QC_1_S1_D1000_B1	143	Unknown	FALSE	C00117	(No IS)			N/A	785.6	180	0.1	0.07	9	TRUE	<2 points	N/A
3731	QC_1_S1_D1000_B1	143	Unknown	FALSE	C00235	(No IS)			N/A	374.1	60	0.89	0.18	3	TRUE	<2 points	N/A
3943	QC_1_S1_D1000_B1	144	Unknown	FALSE	C00129_C00235	(No IS)			N/A	823	152	0.13	0.09	7.6	TRUE	<2 points	N/A
3944	QC_1_S1_D1000_B1	144	Unknown	FALSE	C00018	(No IS)			N/A	561.1	116	0.09	0.12	2.9	TRUE	<2 points	N/A
3945	QC_1_S1_D1000_B1	144	Unknown	FALSE	C00536	(No IS)			N/A	N/A	N/A	N/A	N/A	N/A	TRUE	N/A	N/A
3946	QC_1_S1_D1000_B1	144	Unknown	FALSE	C00085_C00092_C01172	(No IS)			N/A	1160	220	0.13	0.06	11	TRUE	<2 points	N/A
3947	QC_1_S1_D1000_B1	144	Unknown	FALSE	C00668_C00275_C00446_C00092_C01172	(No IS)			N/A	3255	437.3	0.11	0.08	21.9	TRUE	<2 points	N/A
3948	QC_1_S1_D1000_B1	144	Unknown	FALSE	C11811	(No IS)			N/A	112.2	20	0.65	0.16	1	TRUE	<2 points	N/A
3949	QC_1_S1_D1000_B1	144	Unknown	FALSE	C00345	(No IS)			N/A	972.7	174.3	0.1	0.09	7.7	TRUE	<2 points	N/A
3950	QC_1_S1_D1000_B1	144	Unknown	FALSE	C04462	(No IS)			N/A	2656	384	0.5	0.05	8.4	TRUE	<2 points	N/A
3951	QC_1_S1_D1000_B1	144	Unknown	FALSE	C03373	(No IS)			N/A	N/A	N/A	N/A	N/A	N/A	TRUE	N/A	N/A
3952	QC_1_S1_D1000_B1	144	Unknown	FALSE	C04501	(No IS)			N/A	224.5	40	0.53	0.2	2	TRUE	<2 points	N/A
3953	QC_1_S1_D1000_B1	144	Unknown	FALSE	C00365	(No IS)			N/A	486.3	100	0.66	0.09	5	TRUE	<2 points	N/A
3954	QC_1_S1_D1000_B1	144	Unknown	FALSE	C00341	(No IS)			N/A	N/A	N/A	N/A	N/A	N/A	TRUE	N/A	N/A
3955	QC_1_S1_D1000_B1	144	Unknown	FALSE	C00921	(No IS)			N/A	261.9	60	0.7	0.09	3	TRUE	<2 points	N/A
3956	QC_1_S1_D1000_B1	144	Unknown	FALSE	C00364	(No IS)			N/A	149.6	60	0.78	0.04	3	TRUE	<2 points	N/A
3957	QC_1_S1_D1000_B1	144	Unknown	FALSE	C01269	(No IS)			N/A	15430	1897	0.11	0.07	14.5	TRUE	<2 points	N/A
3958	QC_1_S1_D1000_B1	144	Unknown	FALSE	C00105_C01269	(No IS)			N/A	4976	1026	0.11	0.08	12.8	TRUE	<2 points	N/A
3959	QC_1_S1_D1000_B1	144	Unknown	FALSE	C00575	(No IS)			N/A	2207	411.4	0.12	0.09	14.2	TRUE	<2 points	N/A
3960	QC_1_S1_D1000_B1	144	Unknown	FALSE	C00455	(No IS)			N/A	1515	410	0.12	0.05	20.5	TRUE	<2 points	N/A
3961	QC_1_S1_D1000_B1	144	Unknown	FALSE	C21113	(No IS)			N/A	1683	237.1	0.3	0.13	7.3	TRUE	<2 points	N/A
3962	QC_1_S1_D1000_B1	144	Unknown	FALSE	C04677	(No IS)			N/A	6547	465.9	0.28	0.16	9	TRUE	<2 points	N/A
3963	QC_1_S1_D1000_B1	144	Unknown	FALSE	C00354	(No IS)			N/A	14090	893	0.21	0.26	15.1	TRUE	<2 points	N/A
3964	QC_1_S1_D1000_B1	144	Unknown	FALSE	C00208_C01083	(No IS)			N/A	112.2	40	0.09	0.05	2	TRUE	<2 points	N/A
3965	QC_1_S1_D1000_B1	144	Unknown	FALSE	C00020	(No IS)			N/A	523.7	80	0.09	0.12	4	TRUE	<2 points	N/A
3966	QC_1_S1_D1000_B1	144	Unknown	FALSE	C00130	(No IS)			N/A	2581	380	0.3	0.12	9.5	TRUE	<2 points	N/A
3967	QC_1_S1_D1000_B1	144	Unknown	FALSE	C04807	(No IS)			N/A	261.9	60	0.11	0.09	3	TRUE	<2 points	N/A
3968	QC_1_S1_D1000_B1	144	Unknown	FALSE	C18239	(No IS)			N/A	448.9	80	0.47	0.14	4	TRUE	<2 points	N/A
3969	QC_1_S1_D1000_B1	144	Unknown	FALSE	C00144_C18239	(No IS)			N/A	1983	180	0.16	0.3	7.7	TRUE	<2 points	N/A
3970	QC_1_S1_D1000_B1	144	Unknown	FALSE	C04734	(No IS)			N/A	37150	5347	0.11	0.08	39.6	TRUE	<2 points	N/A
3971	QC_1_S1_D1000_B1	144	Unknown	FALSE	C01103	(No IS)			N/A	N/A	N/A	N/A	N/A	N/A	TRUE	N/A	N/A
3972	QC_1_S1_D1000_B1	144	Unknown	FALSE	C16826	(No IS)			N/A	112.2	20	0.38	0.12	1	TRUE	<2 points	N/A
3973	QC_1_S1_D1000_B1	144	Unknown	FALSE	C00448_C16826	(No IS)			N/A	1085	211.4	0.26	0.08	10.6	TRUE	<2 points	N/A
3974	QC_1_S1_D1000_B1	144	Unknown	FALSE	C00119	(No IS)			N/A	430.2	125	0.12	0.06	6.2	TRUE	<2 points	N/A
3975	QC_1_S1_D1000_B1	144	Unknown	FALSE	C00363	(No IS)			N/A	74.82	20	0.5	0.09	1	TRUE	<2 points	N/A
3976	QC_1_S1_D1000_B1	144	Unknown	FALSE	C00015	(No IS)			N/A	1366	106.7	0.33	0.25	5.3	TRUE	<2 points	N/A
4188	QC_1_S1_D1000_B1	145	Unknown	FALSE	C00068	(No IS)			N/A	181.6	60	0.14	0.05	3	TRUE	<2 points	N/A
4189	QC_1_S1_D1000_B1	145	Unknown	FALSE	C00224	(No IS)			N/A	108.9	20	0.57	0.09	1	TRUE	<2 points	N/A
4190	QC_1_S1_D1000_B1	145	Unknown	FALSE	C00008_C00054_C00224	(No IS)			N/A	980.4	160	0.33	0.14	7.1	TRUE	<2 points	N/A
4191	QC_1_S1_D1000_B1	145	Unknown	FALSE	C00035	(No IS)			N/A	62600	11990	0.13	0.07	72.3	TRUE	<2 points	N/A
4192	QC_1_S1_D1000_B1	145	Unknown	FALSE	C00353	(No IS)			N/A	217.9	40	0.12	0.09	2	TRUE	<2 points	N/A
4193	QC_1_S1_D1000_B1	145	Unknown	FALSE	C00061	(No IS)			N/A	326.8	100	0.6	0.05	5	TRUE	<2 points	N/A
4194	QC_1_S1_D1000_B1	145	Unknown	FALSE	C00143	(No IS)			N/A	N/A	N/A	N/A	N/A	N/A	TRUE	N/A	N/A
4195	QC_1_S1_D1000_B1	145	Unknown	FALSE	C00458	(No IS)			N/A	N/A	N/A	N/A	N/A	N/A	TRUE	N/A	N/A
4196	QC_1_S1_D1000_B1	145	Unknown	FALSE	C00460	(No IS)			N/A	109	40	0.64	0.05	2	TRUE	<2 points	N/A
4197	QC_1_S1_D1000_B1	145	Unknown	FALSE	C00459	(No IS)			N/A	72.63	20	0.65	0.06	1	TRUE	<2 points	N/A
4198	QC_1_S1_D1000_B1	145	Unknown	FALSE	C00063	(No IS)			N/A	N/A	N/A	N/A	N/A	N/A	TRUE	N/A	N/A
4199	QC_1_S1_D1000_B1	145	Unknown	FALSE	C00075	(No IS)			N/A	N/A	N/A	N/A	N/A	N/A	TRUE	N/A	N/A
4200	QC_1_S1_D1000_B1	145	Unknown	FALSE	C00002	(No IS)			N/A	599.1	150	0.3	0.06	5.1	TRUE	<2 points	N/A
4201	QC_1_S1_D1000_B1	145	Unknown	FALSE	C00286	(No IS)			N/A	N/A	N/A	N/A	N/A	N/A	TRUE	N/A	N/A
4202	QC_1_S1_D1000_B1	145	Unknown	FALSE	C00081	(No IS)			N/A	217.9	60	0.3	0.06	3	TRUE	<2 points	N/A
4203	QC_1_S1_D1000_B1	145	Unknown	FALSE	C11435	(No IS)			N/A	N/A	N/A	N/A	N/A	N/A	TRUE	N/A	N/A
4204	QC_1_S1_D1000_B1	145	Unknown	FALSE	C00044	(No IS)			N/A	1271	180	0.26	0.1	9	TRUE	<2 points	N/A
4205	QC_1_S1_D1000_B1	145	Unknown	FALSE	C00700	(No IS)			N/A	254.2	80	0.11	0.09	4	TRUE	<2 points	N/A
4206	QC_1_S1_D1000_B1	145	Unknown	FALSE	C02191	(No IS)			N/A	72.62	20	0.91	0.09	1	TRUE	<2 points	N/A
4207	QC_1_S1_D1000_B1	145	Unknown	FALSE	C00842	(No IS)			N/A	145.2	60	0.54	0.04	3	TRUE	<2 points	N/A
4208	QC_1_S1_D1000_B1	145	Unknown	FALSE	C00029	(No IS)			N/A	N/A	N/A	N/A	N/A	N/A	TRUE	N/A	N/A
4209	QC_1_S1_D1000_B1	145	Unknown	FALSE	C00052	(No IS)			N/A	N/A	N/A	N/A	N/A	N/A	TRUE	N/A	N/A
4210	QC_1_S1_D1000_B1	145	Unknown	FALSE	C00167	(No IS)			N/A	N/A	N/A	N/A	N/A	N/A	TRUE	N/A	N/A
4211	QC_1_S1_D1000_B1	145	Unknown	FALSE	C00500	(No IS)			N/A	N/A	N/A	N/A	N/A	N/A	TRUE	N/A	N/A
4212	QC_1_S1_D1000_B1	145	Unknown	FALSE	C00498	(No IS)			N/A	N/A	N/A	N/A	N/A	N/A	TRUE	N/A	N/A
4213	QC_1_S1_D1000_B1	145	Unknown	FALSE	C00043	(No IS)			N/A	N/A	N/A	N/A	N/A	N/A	TRUE	N/A	N/A
4214	QC_1_S1_D1000_B1	145	Unknown	FALSE	C03263	(No IS)			N/A	N/A	N/A	N/A	N/A	N/A	TRUE	N/A	N/A
4215	QC_1_S1_D1000_B1	145	Unknown	FALSE	C00003	(No IS)			N/A	N/A	N/A	N/A	N/A	N/A	TRUE	N/A	N/A
4216	QC_1_S1_D1000_B1	145	Unknown	FALSE	C00004	(No IS)			N/A	181.6	60	0.13	0.05	3	TRUE	<2 points	N/A
4217	QC_1_S1_D1000_B1	145	Unknown	FALSE	C00006	(No IS)			N/A	N/A	N/A	N/A	N/A	N/A	TRUE	N/A	N/A
4218	QC_1_S1_D1000_B1	145	Unknown	FALSE	C00005	(No IS)			N/A	N/A	N/A	N/A	N/A	N/A	TRUE	N/A	N/A
4219	QC_1_S1_D1000_B1	145	Unknown	FALSE	C00083	(No IS)			N/A	N/A	N/A	N/A	N/A	N/A	TRUE	N/A	N/A
4220	QC_1_S1_D1000_B1	145	Unknown	FALSE	C01024	(No IS)			N/A	N/A	N/A	N/A	N/A	N/A	TRUE	N/A	N/A
4297	QC_1_S1_D1000_B1	174	Unknown	FALSE	C00058	(No IS)			N/A	16940000	794900	0.32	0.57	11	TRUE	<2 points	N/A
4298	QC_1_S1_D1000_B1	174	Unknown	FALSE	C01755	(No IS)			N/A	4302	1833	0.9	0.04	6	TRUE	<2 points	N/A
4299	QC_1_S1_D1000_B1	174	Unknown	FALSE	C00048	(No IS)			N/A	14370	1860	0.12	0.15	11.1	TRUE	<2 points	N/A
4300	QC_1_S1_D1000_B1	174	Unknown	FALSE	C00160	(No IS)			N/A	15340	4089	0.13	0.06	19.5	TRUE	<2 points	N/A
4301	QC_1_S1_D1000_B1	174	Unknown	FALSE	C00022	(No IS)			N/A	12050	2449	0.13	0.06	11.5	TRUE	<2 points	N/A
4302	QC_1_S1_D1000_B1	174	Unknown	FALSE	C00099	(No IS)			N/A	130.9	35	0.2	0.1	1.7	TRUE	<2 points	N/A
4303	QC_1_S1_D1000_B1	174	Unknown	FALSE	C00186	(No IS)			N/A	305500	85490	0.13	0.05	19.1	TRUE	<2 points	N/A
4304	QC_1_S1_D1000_B1	174	Unknown	FALSE	C00116	(No IS)			N/A	112.2	20	0.16	0.09	1	TRUE	<2 points	N/A
4305	QC_1_S1_D1000_B1	174	Unknown	FALSE	C00009	(No IS)			N/A	11200000	1788000	0.12	0.1	93.2	TRUE	<2 points	N/A
4306	QC_1_S1_D1000_B1	174	Unknown	FALSE	C00232_C00109	(No IS)			N/A	11110	1171	0.42	0.08	4.2	TRUE	<2 points	N/A
4307	QC_1_S1_D1000_B1	174	Unknown	FALSE	C00168	(No IS)			N/A	448.9	100	0.3	0.1	4.3	TRUE	<2 points	N/A
4308	QC_1_S1_D1000_B1	174	Unknown	FALSE	C01751	(No IS)			N/A	991.4	74	0.7	0.27	3.5	TRUE	<2 points	N/A
4309	QC_1_S1_D1000_B1	174	Unknown	FALSE	C00106	(No IS)			N/A	9091	1891	0.11	0.07	47.7	TRUE	<2 points	N/A
4310	QC_1_S1_D1000_B1	174	Unknown	FALSE	C00141_C00122	(No IS)			N/A	11060	2167	0.12	0.08	11.6	TRUE	<2 points	N/A
4311	QC_1_S1_D1000_B1	174	Unknown	FALSE	C00042	(No IS)			N/A	158000	37490	0.12	0.07	26.2	TRUE	<2 points	N/A
4312	QC_1_S1_D1000_B1	174	Unknown	FALSE	C15587	(No IS)			N/A	N/A	N/A	N/A	N/A	N/A	TRUE	N/A	N/A
4313	QC_1_S1_D1000_B1	174	Unknown	FALSE	C00180	(No IS)			N/A	16420	906.7	0.55	0.49	3.9	TRUE	<2 points	N/A
4314	QC_1_S1_D1000_B1	174	Unknown	FALSE	C00245	(No IS)			N/A	299.3	76	0.24	0.12	3.8	TRUE	<2 points	N/A
4315	QC_1_S1_D1000_B1	174	Unknown	FALSE	C02814	(No IS)			N/A	2039	226	0.16	0.21	5.5	TRUE	<2 points	N/A
4316	QC_1_S1_D1000_B1	174	Unknown	FALSE	C00430	(No IS)			N/A	9989	678.5	0.33	0.35	6.1	TRUE	<2 points	N/A
4317	QC_1_S1_D1000_B1	174	Unknown	FALSE	C00036_C00489	(No IS)			N/A	5537	1289	0.11	0.07	21.5	TRUE	<2 points	N/A
4318	QC_1_S1_D1000_B1	174	Unknown	FALSE	C00149	(No IS)			N/A	5631	1050	0.11	0.08	10.4	TRUE	<2 points	N/A
4319	QC_1_S1_D1000_B1	174	Unknown	FALSE	C00262	(No IS)			N/A	374.1	60	0.33	0.17	3	TRUE	<2 points	N/A
4320	QC_1_S1_D1000_B1	174	Unknown	FALSE	C00568_C00108	(No IS)			N/A	673.4	100	0.32	0.12	4	TRUE	<2 points	N/A
4321	QC_1_S1_D1000_B1	174	Unknown	FALSE	C00156	(No IS)			N/A	2600	240	0.78	0.24	3.5	TRUE	<2 points	N/A
4322	QC_1_S1_D1000_B1	174	Unknown	FALSE	C00169	(No IS)			N/A	7389	1400	0.12	0.09	20.7	TRUE	<2 points	N/A
4323	QC_1_S1_D1000_B1	174	Unknown	FALSE	C00026	(No IS)			N/A	4546	990	0.11	0.07	10.6	TRUE	<2 points	N/A
4324	QC_1_S1_D1000_B1	174	Unknown	FALSE	C00522	(No IS)			N/A	10180	2087	0.11	0.08	19.8	TRUE	<2 points	N/A
4325	QC_1_S1_D1000_B1	174	Unknown	FALSE	C01087	(No IS)			N/A	3872	712.5	0.11	0.07	12.3	TRUE	<2 points	N/A
4326	QC_1_S1_D1000_B1	174	Unknown	FALSE	C08353	(No IS)			N/A	1459	460	0.09	0.04	23	TRUE	<2 points	N/A
4327	QC_1_S1_D1000_B1	174	Unknown	FALSE	C00121_C08353_C16639	(No IS)			N/A	21590	4660	0.11	0.07	72.3	TRUE	<2 points	N/A
4328	QC_1_S1_D1000_B1	174	Unknown	FALSE	C00230_C00628	(No IS)			N/A	444100	96910	0.11	0.07	103.3	TRUE	<2 points	N/A
4329	QC_1_S1_D1000_B1	174	Unknown	FALSE	C00295	(No IS)			N/A	68160	3840	0.33	0.34	12.3	TRUE	<2 points	N/A
4330	QC_1_S1_D1000_B1	174	Unknown	FALSE	C00988	(No IS)			N/A	1945	460	0.11	0.06	23	TRUE	<2 points	N/A
4542	QC_1_S1_D1000_B1	175	Unknown	FALSE	C03722	(No IS)			N/A	3647	622	0.13	0.06	9.4	TRUE	<2 points	N/A
4543	QC_1_S1_D1000_B1	175	Unknown	FALSE	C00250	(No IS)			N/A	1104	146.7	0.79	0.15	5.4	TRUE	<2 points	N/A
4544	QC_1_S1_D1000_B1	175	Unknown	FALSE	C00074	(No IS)			N/A	205.8	75	0.5	0.03	3.8	TRUE	<2 points	N/A
4545	QC_1_S1_D1000_B1	175	Unknown	FALSE	C00111	(No IS)			N/A	21360	3620	0.13	0.09	55.1	TRUE	<2 points	N/A
4546	QC_1_S1_D1000_B1	175	Unknown	FALSE	C00118_C00111	(No IS)			N/A	6023	1260	0.13	0.06	47.8	TRUE	<2 points	N/A
4547	QC_1_S1_D1000_B1	175	Unknown	FALSE	C00093	(No IS)			N/A	1871	400	0.13	0.08	12.9	TRUE	<2 points	N/A
4548	QC_1_S1_D1000_B1	175	Unknown	FALSE	C03189_C00093	(No IS)			N/A	1571	360	0.13	0.07	17.8	TRUE	<2 points	N/A
4549	QC_1_S1_D1000_B1	175	Unknown	FALSE	C00417	(No IS)			N/A	336.7	60	0.74	0.18	3	TRUE	<2 points	N/A
4550	QC_1_S1_D1000_B1	175	Unknown	FALSE	C00493	(No IS)			N/A	74.82	20	0.87	0.09	1	TRUE	<2 points	N/A
4551	QC_1_S1_D1000_B1	175	Unknown	FALSE	C00072	(No IS)			N/A	N/A	N/A	N/A	N/A	N/A	TRUE	N/A	N/A
4552	QC_1_S1_D1000_B1	175	Unknown	FALSE	C04411	(No IS)			N/A	1534	106.2	0.45	0.28	3	TRUE	<2 points	N/A
4553	QC_1_S1_D1000_B1	175	Unknown	FALSE	C00013	(No IS)			N/A	598.6	126.7	0.11	0.08	6.1	TRUE	<2 points	N/A
4554	QC_1_S1_D1000_B1	175	Unknown	FALSE	C00031	(No IS)			N/A	149.7	40	0.09	0.09	2	TRUE	<2 points	N/A
4555	QC_1_S1_D1000_B1	175	Unknown	FALSE	C00137	(No IS)			N/A	N/A	N/A	N/A	N/A	N/A	TRUE	N/A	N/A
4556	QC_1_S1_D1000_B1	175	Unknown	FALSE	C01179	(No IS)			N/A	374.1	60	0.1	0.1	3	TRUE	<2 points	N/A
4557	QC_1_S1_D1000_B1	175	Unknown	FALSE	C00095	(No IS)			N/A	224.5	44	0.84	0.13	2.2	TRUE	<2 points	N/A
4558	QC_1_S1_D1000_B1	175	Unknown	FALSE	C00984	(No IS)			N/A	N/A	N/A	N/A	N/A	N/A	TRUE	N/A	N/A
4559	QC_1_S1_D1000_B1	175	Unknown	FALSE	C00392	(No IS)			N/A	374.2	120	0.09	0.03	6	TRUE	<2 points	N/A
4560	QC_1_S1_D1000_B1	175	Unknown	FALSE	C01005	(No IS)			N/A	3872	526	0.28	0.1	7.4	TRUE	<2 points	N/A
4561	QC_1_S1_D1000_B1	175	Unknown	FALSE	C00197	(No IS)			N/A	13020	2337	0.12	0.1	71	TRUE	<2 points	N/A
4562	QC_1_S1_D1000_B1	175	Unknown	FALSE	C20258	(No IS)			N/A	2787	196.2	0.36	0.41	5	TRUE	<2 points	N/A
4563	QC_1_S1_D1000_B1	175	Unknown	FALSE	C00158	(No IS)			N/A	2713	596.7	0.11	0.07	28.1	TRUE	<2 points	N/A
4564	QC_1_S1_D1000_B1	175	Unknown	FALSE	C00311	(No IS)			N/A	1534	300	0.11	0.09	14.5	TRUE	<2 points	N/A
4565	QC_1_S1_D1000_B1	175	Unknown	FALSE	C00191	(No IS)			N/A	68640	14000	0.11	0.07	177	TRUE	<2 points	N/A
4566	QC_1_S1_D1000_B1	175	Unknown	FALSE	C01300	(No IS)			N/A	897.9	100	0.54	0.32	3.1	TRUE	<2 points	N/A
4567	QC_1_S1_D1000_B1	175	Unknown	FALSE	C00257	(No IS)			N/A	1497	262.9	0.13	0.08	10.8	TRUE	<2 points	N/A
4568	QC_1_S1_D1000_B1	175	Unknown	FALSE	C00279	(No IS)			N/A	2469	373.3	0.26	0.09	11	TRUE	<2 points	N/A
4569	QC_1_S1_D1000_B1	175	Unknown	FALSE	C03657	(No IS)			N/A	2544	153.7	0.48	0.53	3.9	TRUE	<2 points	N/A
4570	QC_1_S1_D1000_B1	175	Unknown	FALSE	C16241	(No IS)			N/A	N/A	N/A	N/A	N/A	N/A	TRUE	N/A	N/A
4571	QC_1_S1_D1000_B1	175	Unknown	FALSE	C01909	(No IS)			N/A	280.6	36.67	0.48	0.17	1.8	TRUE	<2 points	N/A
4572	QC_1_S1_D1000_B1	175	Unknown	FALSE	C11437	(No IS)			N/A	1347	260	0.12	0.09	13	TRUE	<2 points	N/A
4573	QC_1_S1_D1000_B1	175	Unknown	FALSE	C00864	(No IS)			N/A	149.6	40	0.3	0.06	2	TRUE	<2 points	N/A
4574	QC_1_S1_D1000_B1	175	Unknown	FALSE	C00117	(No IS)			N/A	636	128	0.1	0.09	6.4	TRUE	<2 points	N/A
4575	QC_1_S1_D1000_B1	175	Unknown	FALSE	C00235	(No IS)			N/A	318	105	0.81	0.04	4.6	TRUE	<2 points	N/A
4787	QC_1_S1_D1000_B1	176	Unknown	FALSE	C00129_C00235	(No IS)			N/A	1571	300	0.12	0.05	14.8	TRUE	<2 points	N/A
4788	QC_1_S1_D1000_B1	176	Unknown	FALSE	C00018	(No IS)			N/A	673.4	164	0.28	0.06	4.7	TRUE	<2 points	N/A
4789	QC_1_S1_D1000_B1	176	Unknown	FALSE	C00536	(No IS)			N/A	N/A	N/A	N/A	N/A	N/A	TRUE	N/A	N/A
4790	QC_1_S1_D1000_B1	176	Unknown	FALSE	C00085_C00092_C01172	(No IS)			N/A	1534	260	0.13	0.12	7	TRUE	<2 points	N/A
4791	QC_1_S1_D1000_B1	176	Unknown	FALSE	C00668_C00275_C00446_C00092_C01172	(No IS)			N/A	3068	471.1	0.11	0.1	15.7	TRUE	<2 points	N/A
4792	QC_1_S1_D1000_B1	176	Unknown	FALSE	C11811	(No IS)			N/A	74.83	20	0.89	0.06	1	TRUE	<2 points	N/A
4793	QC_1_S1_D1000_B1	176	Unknown	FALSE	C00345	(No IS)			N/A	1141	176	0.14	0.19	8.8	TRUE	<2 points	N/A
4794	QC_1_S1_D1000_B1	176	Unknown	FALSE	C04462	(No IS)			N/A	2974	263.3	0.34	0.33	5.7	TRUE	<2 points	N/A
4795	QC_1_S1_D1000_B1	176	Unknown	FALSE	C03373	(No IS)			N/A	112.2	40	0.53	0.08	2	TRUE	<2 points	N/A
4796	QC_1_S1_D1000_B1	176	Unknown	FALSE	C04501	(No IS)			N/A	112.2	40	0.5	0.05	2	TRUE	<2 points	N/A
4797	QC_1_S1_D1000_B1	176	Unknown	FALSE	C00365	(No IS)			N/A	598.6	104	0.88	0.12	5	TRUE	<2 points	N/A
4798	QC_1_S1_D1000_B1	176	Unknown	FALSE	C00341	(No IS)			N/A	187.1	40	0.3	0.12	2	TRUE	<2 points	N/A
4799	QC_1_S1_D1000_B1	176	Unknown	FALSE	C00921	(No IS)			N/A	523.7	100	0.68	0.14	3.9	TRUE	<2 points	N/A
4800	QC_1_S1_D1000_B1	176	Unknown	FALSE	C00364	(No IS)			N/A	187.1	60	0.82	0.05	2.4	TRUE	<2 points	N/A
4801	QC_1_S1_D1000_B1	176	Unknown	FALSE	C01269	(No IS)			N/A	12230	1831	0.11	0.07	19.1	TRUE	<2 points	N/A
4802	QC_1_S1_D1000_B1	176	Unknown	FALSE	C00105_C01269	(No IS)			N/A	6921	436.5	0.36	0.39	6.4	TRUE	<2 points	N/A
4803	QC_1_S1_D1000_B1	176	Unknown	FALSE	C00575	(No IS)			N/A	1496	340	0.1	0.09	17	TRUE	<2 points	N/A
4804	QC_1_S1_D1000_B1	176	Unknown	FALSE	C00455	(No IS)			N/A	1197	260	0.1	0.07	10.3	TRUE	<2 points	N/A
4805	QC_1_S1_D1000_B1	176	Unknown	FALSE	C21113	(No IS)			N/A	3292	281.5	0.33	0.28	6.5	TRUE	<2 points	N/A
4806	QC_1_S1_D1000_B1	176	Unknown	FALSE	C04677	(No IS)			N/A	4115	464	0.28	0.19	7.1	TRUE	<2 points	N/A
4807	QC_1_S1_D1000_B1	176	Unknown	FALSE	C00354	(No IS)			N/A	14440	1147	0.19	0.23	17.8	TRUE	<2 points	N/A
4808	QC_1_S1_D1000_B1	176	Unknown	FALSE	C00208_C01083	(No IS)			N/A	112.2	40	0.16	0.08	2	TRUE	<2 points	N/A
4809	QC_1_S1_D1000_B1	176	Unknown	FALSE	C00020	(No IS)			N/A	579.9	166.7	0.06	0.04	8.3	TRUE	<2 points	N/A
4810	QC_1_S1_D1000_B1	176	Unknown	FALSE	C00130	(No IS)			N/A	4938	432.5	0.3	0.3	9.5	TRUE	<2 points	N/A
4811	QC_1_S1_D1000_B1	176	Unknown	FALSE	C04807	(No IS)			N/A	261.9	60	0.09	0.09	3	TRUE	<2 points	N/A
4812	QC_1_S1_D1000_B1	176	Unknown	FALSE	C18239	(No IS)			N/A	411.5	96	0.69	0.09	4.8	TRUE	<2 points	N/A
4813	QC_1_S1_D1000_B1	176	Unknown	FALSE	C00144_C18239	(No IS)			N/A	954	210	0.1	0.08	9.7	TRUE	<2 points	N/A
4814	QC_1_S1_D1000_B1	176	Unknown	FALSE	C04734	(No IS)			N/A	29320	6196	0.11	0.08	41.4	TRUE	<2 points	N/A
4815	QC_1_S1_D1000_B1	176	Unknown	FALSE	C01103	(No IS)			N/A	187.1	60	0.75	0.05	3	TRUE	<2 points	N/A
4816	QC_1_S1_D1000_B1	176	Unknown	FALSE	C16826	(No IS)			N/A	74.82	20	0.8	0.06	1	TRUE	<2 points	N/A
4817	QC_1_S1_D1000_B1	176	Unknown	FALSE	C00448_C16826	(No IS)			N/A	1047	200	0.26	0.11	10	TRUE	<2 points	N/A
4818	QC_1_S1_D1000_B1	176	Unknown	FALSE	C00119	(No IS)			N/A	1272	160	0.12	0.15	7.3	TRUE	<2 points	N/A
4819	QC_1_S1_D1000_B1	176	Unknown	FALSE	C00363	(No IS)			N/A	N/A	N/A	N/A	N/A	N/A	TRUE	N/A	N/A
4820	QC_1_S1_D1000_B1	176	Unknown	FALSE	C00015	(No IS)			N/A	1646	160	0.31	0.27	8	TRUE	<2 points	N/A
5032	QC_1_S1_D1000_B1	177	Unknown	FALSE	C00068	(No IS)			N/A	181.5	60	0.12	0.03	3	TRUE	<2 points	N/A
5033	QC_1_S1_D1000_B1	177	Unknown	FALSE	C00224	(No IS)			N/A	N/A	N/A	N/A	N/A	N/A	TRUE	N/A	N/A
5034	QC_1_S1_D1000_B1	177	Unknown	FALSE	C00008_C00054_C00224	(No IS)			N/A	980.3	197.1	0.11	0.07	5.6	TRUE	<2 points	N/A
5035	QC_1_S1_D1000_B1	177	Unknown	FALSE	C00035	(No IS)			N/A	63570	13510	0.13	0.07	77.8	TRUE	<2 points	N/A
5036	QC_1_S1_D1000_B1	177	Unknown	FALSE	C00353	(No IS)			N/A	N/A	N/A	N/A	N/A	N/A	TRUE	N/A	N/A
5037	QC_1_S1_D1000_B1	177	Unknown	FALSE	C00061	(No IS)			N/A	290.5	100	0.24	0.03	5	TRUE	<2 points	N/A
5038	QC_1_S1_D1000_B1	177	Unknown	FALSE	C00143	(No IS)			N/A	N/A	N/A	N/A	N/A	N/A	TRUE	N/A	N/A
5039	QC_1_S1_D1000_B1	177	Unknown	FALSE	C00458	(No IS)			N/A	N/A	N/A	N/A	N/A	N/A	TRUE	N/A	N/A
5040	QC_1_S1_D1000_B1	177	Unknown	FALSE	C00460	(No IS)			N/A	N/A	N/A	N/A	N/A	N/A	TRUE	N/A	N/A
5041	QC_1_S1_D1000_B1	177	Unknown	FALSE	C00459	(No IS)			N/A	N/A	N/A	N/A	N/A	N/A	TRUE	N/A	N/A
5042	QC_1_S1_D1000_B1	177	Unknown	FALSE	C00063	(No IS)			N/A	N/A	N/A	N/A	N/A	N/A	TRUE	N/A	N/A
5043	QC_1_S1_D1000_B1	177	Unknown	FALSE	C00075	(No IS)			N/A	N/A	N/A	N/A	N/A	N/A	TRUE	N/A	N/A
5044	QC_1_S1_D1000_B1	177	Unknown	FALSE	C00002	(No IS)			N/A	1053	211.4	0.29	0.09	5.7	TRUE	<2 points	N/A
5045	QC_1_S1_D1000_B1	177	Unknown	FALSE	C00286	(No IS)			N/A	N/A	N/A	N/A	N/A	N/A	TRUE	N/A	N/A
5046	QC_1_S1_D1000_B1	177	Unknown	FALSE	C00081	(No IS)			N/A	181.6	40	0.47	0.08	2	TRUE	<2 points	N/A
5047	QC_1_S1_D1000_B1	177	Unknown	FALSE	C11435	(No IS)			N/A	N/A	N/A	N/A	N/A	N/A	TRUE	N/A	N/A
5048	QC_1_S1_D1000_B1	177	Unknown	FALSE	C00044	(No IS)			N/A	599.1	133.3	0.24	0.11	6.7	TRUE	<2 points	N/A
5049	QC_1_S1_D1000_B1	177	Unknown	FALSE	C00700	(No IS)			N/A	217.9	80	0.09	0.05	4	TRUE	<2 points	N/A
5050	QC_1_S1_D1000_B1	177	Unknown	FALSE	C02191	(No IS)			N/A	N/A	N/A	N/A	N/A	N/A	TRUE	N/A	N/A
5051	QC_1_S1_D1000_B1	177	Unknown	FALSE	C00842	(No IS)			N/A	72.62	20	0.7	0.09	1	TRUE	<2 points	N/A
5052	QC_1_S1_D1000_B1	177	Unknown	FALSE	C00029	(No IS)			N/A	N/A	N/A	N/A	N/A	N/A	TRUE	N/A	N/A
5053	QC_1_S1_D1000_B1	177	Unknown	FALSE	C00052	(No IS)			N/A	N/A	N/A	N/A	N/A	N/A	TRUE	N/A	N/A
5054	QC_1_S1_D1000_B1	177	Unknown	FALSE	C00167	(No IS)			N/A	326.8	40	0.65	0.26	2	TRUE	<2 points	N/A
5055	QC_1_S1_D1000_B1	177	Unknown	FALSE	C00500	(No IS)			N/A	N/A	N/A	N/A	N/A	N/A	TRUE	N/A	N/A
5056	QC_1_S1_D1000_B1	177	Unknown	FALSE	C00498	(No IS)			N/A	N/A	N/A	N/A	N/A	N/A	TRUE	N/A	N/A
5057	QC_1_S1_D1000_B1	177	Unknown	FALSE	C00043	(No IS)			N/A	181.6	60	0.35	0.08	3	TRUE	<2 points	N/A
5058	QC_1_S1_D1000_B1	177	Unknown	FALSE	C03263	(No IS)			N/A	N/A	N/A	N/A	N/A	N/A	TRUE	N/A	N/A
5059	QC_1_S1_D1000_B1	177	Unknown	FALSE	C00003	(No IS)			N/A	N/A	N/A	N/A	N/A	N/A	TRUE	N/A	N/A
5060	QC_1_S1_D1000_B1	177	Unknown	FALSE	C00004	(No IS)			N/A	871.5	100	0.29	0.17	5	TRUE	<2 points	N/A
5061	QC_1_S1_D1000_B1	177	Unknown	FALSE	C00006	(No IS)			N/A	N/A	N/A	N/A	N/A	N/A	TRUE	N/A	N/A
5062	QC_1_S1_D1000_B1	177	Unknown	FALSE	C00005	(No IS)			N/A	217.9	80	0.27	0.05	4	TRUE	<2 points	N/A
5063	QC_1_S1_D1000_B1	177	Unknown	FALSE	C00083	(No IS)			N/A	108.9	40	0.3	0.08	2	TRUE	<2 points	N/A
5064	QC_1_S1_D1000_B1	177	Unknown	FALSE	C01024	(No IS)			N/A	N/A	N/A	N/A	N/A	N/A	TRUE	N/A	N/A
5141	QC_1_S1_D1000_B1	210	Unknown	FALSE	C00058	(No IS)			N/A	19870000	856200	0.33	0.6	9.2	TRUE	<2 points	N/A
5142	QC_1_S1_D1000_B1	210	Unknown	FALSE	C01755	(No IS)			N/A	9446	2280	0.54	0.06	3.3	TRUE	<2 points	N/A
5143	QC_1_S1_D1000_B1	210	Unknown	FALSE	C00048	(No IS)			N/A	13470	2014	0.13	0.1	10.5	TRUE	<2 points	N/A
5144	QC_1_S1_D1000_B1	210	Unknown	FALSE	C00160	(No IS)			N/A	18110	4880	0.13	0.06	21	TRUE	<2 points	N/A
5145	QC_1_S1_D1000_B1	210	Unknown	FALSE	C00022	(No IS)			N/A	23720	3107	0.14	0.07	11.3	TRUE	<2 points	N/A
5146	QC_1_S1_D1000_B1	210	Unknown	FALSE	C00099	(No IS)			N/A	448.9	100	0.18	0.06	5	TRUE	<2 points	N/A
5147	QC_1_S1_D1000_B1	210	Unknown	FALSE	C00186	(No IS)			N/A	322500	88950	0.13	0.05	20.9	TRUE	<2 points	N/A
5148	QC_1_S1_D1000_B1	210	Unknown	FALSE	C00116	(No IS)			N/A	N/A	N/A	N/A	N/A	N/A	TRUE	N/A	N/A
5149	QC_1_S1_D1000_B1	210	Unknown	FALSE	C00009	(No IS)			N/A	11340000	1931000	0.12	0.09	76.3	TRUE	<2 points	N/A
5150	QC_1_S1_D1000_B1	210	Unknown	FALSE	C00232_C00109	(No IS)			N/A	10550	892	0.42	0.15	2.8	TRUE	<2 points	N/A
5151	QC_1_S1_D1000_B1	210	Unknown	FALSE	C00168	(No IS)			N/A	299.3	40	0.28	0.17	1.7	TRUE	<2 points	N/A
5152	QC_1_S1_D1000_B1	210	Unknown	FALSE	C01751	(No IS)			N/A	673.4	100	0.37	0.08	4.5	TRUE	<2 points	N/A
5153	QC_1_S1_D1000_B1	210	Unknown	FALSE	C00106	(No IS)			N/A	9764	2013	0.12	0.08	29.5	TRUE	<2 points	N/A
5154	QC_1_S1_D1000_B1	210	Unknown	FALSE	C00141_C00122	(No IS)			N/A	22180	2084	0.12	0.08	12.5	TRUE	<2 points	N/A
5155	QC_1_S1_D1000_B1	210	Unknown	FALSE	C00042	(No IS)			N/A	180700	38250	0.12	0.07	25	TRUE	<2 points	N/A
5156	QC_1_S1_D1000_B1	210	Unknown	FALSE	C15587	(No IS)			N/A	N/A	N/A	N/A	N/A	N/A	TRUE	N/A	N/A
5157	QC_1_S1_D1000_B1	210	Unknown	FALSE	C00180	(No IS)			N/A	28770	1388	0.35	0.44	6.2	TRUE	<2 points	N/A
5158	QC_1_S1_D1000_B1	210	Unknown	FALSE	C00245	(No IS)			N/A	486.3	100	0.13	0.09	5	TRUE	<2 points	N/A
5159	QC_1_S1_D1000_B1	210	Unknown	FALSE	C02814	(No IS)			N/A	1309	182.9	0.13	0.15	4.6	TRUE	<2 points	N/A
5160	QC_1_S1_D1000_B1	210	Unknown	FALSE	C00430	(No IS)			N/A	8642	732.9	0.37	0.27	6.5	TRUE	<2 points	N/A
5161	QC_1_S1_D1000_B1	210	Unknown	FALSE	C00036_C00489	(No IS)			N/A	4564	900	0.11	0.08	13.4	TRUE	<2 points	N/A
5162	QC_1_S1_D1000_B1	210	Unknown	FALSE	C00149	(No IS)			N/A	5986	1191	0.12	0.08	11.4	TRUE	<2 points	N/A
5163	QC_1_S1_D1000_B1	210	Unknown	FALSE	C00262	(No IS)			N/A	411.5	56	0.35	0.27	2.1	TRUE	<2 points	N/A
5164	QC_1_S1_D1000_B1	210	Unknown	FALSE	C00568_C00108	(No IS)			N/A	823	120	0.29	0.14	3.7	TRUE	<2 points	N/A
5165	QC_1_S1_D1000_B1	210	Unknown	FALSE	C00156	(No IS)			N/A	3853	284.6	0.4	0.34	5.3	TRUE	<2 points	N/A
5166	QC_1_S1_D1000_B1	210	Unknown	FALSE	C00169	(No IS)			N/A	10010	1847	0.11	0.08	26.4	TRUE	<2 points	N/A
5167	QC_1_S1_D1000_B1	210	Unknown	FALSE	C00026	(No IS)			N/A	5376	1392	0.1	0.06	11.8	TRUE	<2 points	N/A
5168	QC_1_S1_D1000_B1	210	Unknown	FALSE	C00522	(No IS)			N/A	17830	3448	0.1	0.06	20	TRUE	<2 points	N/A
5169	QC_1_S1_D1000_B1	210	Unknown	FALSE	C01087	(No IS)			N/A	4078	930	0.11	0.08	12.6	TRUE	<2 points	N/A
5170	QC_1_S1_D1000_B1	210	Unknown	FALSE	C08353	(No IS)			N/A	2263	427.5	0.11	0.07	21.4	TRUE	<2 points	N/A
5171	QC_1_S1_D1000_B1	210	Unknown	FALSE	C00121_C08353_C16639	(No IS)			N/A	23720	4810	0.11	0.07	78.4	TRUE	<2 points	N/A
5172	QC_1_S1_D1000_B1	210	Unknown	FALSE	C00230_C00628	(No IS)			N/A	502800	111700	0.1	0.07	104.2	TRUE	<2 points	N/A
5173	QC_1_S1_D1000_B1	210	Unknown	FALSE	C00295	(No IS)			N/A	81910	4472	0.32	0.34	14.5	TRUE	<2 points	N/A
5174	QC_1_S1_D1000_B1	210	Unknown	FALSE	C00988	(No IS)			N/A	2170	560	0.11	0.06	17.4	TRUE	<2 points	N/A
5386	QC_1_S1_D1000_B1	211	Unknown	FALSE	C03722	(No IS)			N/A	1721	360	0.34	0.04	5.7	TRUE	<2 points	N/A
5387	QC_1_S1_D1000_B1	211	Unknown	FALSE	C00250	(No IS)			N/A	1927	132.9	0.74	0.36	4.9	TRUE	<2 points	N/A
5388	QC_1_S1_D1000_B1	211	Unknown	FALSE	C00074	(No IS)			N/A	430.2	106.7	0.34	0.05	4.3	TRUE	<2 points	N/A
5389	QC_1_S1_D1000_B1	211	Unknown	FALSE	C00111	(No IS)			N/A	21030	3376	0.12	0.1	93.5	TRUE	<2 points	N/A
5390	QC_1_S1_D1000_B1	211	Unknown	FALSE	C00118_C00111	(No IS)			N/A	7670	1627	0.13	0.06	36	TRUE	<2 points	N/A
5391	QC_1_S1_D1000_B1	211	Unknown	FALSE	C00093	(No IS)			N/A	2020	380	0.11	0.07	19	TRUE	<2 points	N/A
5392	QC_1_S1_D1000_B1	211	Unknown	FALSE	C03189_C00093	(No IS)			N/A	2133	420	0.11	0.09	13.1	TRUE	<2 points	N/A
5393	QC_1_S1_D1000_B1	211	Unknown	FALSE	C00417	(No IS)			N/A	261.9	40	0.68	0.16	2	TRUE	<2 points	N/A
5394	QC_1_S1_D1000_B1	211	Unknown	FALSE	C00493	(No IS)			N/A	N/A	N/A	N/A	N/A	N/A	TRUE	N/A	N/A
5395	QC_1_S1_D1000_B1	211	Unknown	FALSE	C00072	(No IS)			N/A	N/A	N/A	N/A	N/A	N/A	TRUE	N/A	N/A
5396	QC_1_S1_D1000_B1	211	Unknown	FALSE	C04411	(No IS)			N/A	748.3	140	0.12	0.1	4.9	TRUE	<2 points	N/A
5397	QC_1_S1_D1000_B1	211	Unknown	FALSE	C00013	(No IS)			N/A	1122	220	0.13	0.09	9	TRUE	<2 points	N/A
5398	QC_1_S1_D1000_B1	211	Unknown	FALSE	C00031	(No IS)			N/A	N/A	N/A	N/A	N/A	N/A	TRUE	N/A	N/A
5399	QC_1_S1_D1000_B1	211	Unknown	FALSE	C00137	(No IS)			N/A	149.7	20	0.17	0.12	1	TRUE	<2 points	N/A
5400	QC_1_S1_D1000_B1	211	Unknown	FALSE	C01179	(No IS)			N/A	261.9	120	0.12	0.03	6	TRUE	<2 points	N/A
5401	QC_1_S1_D1000_B1	211	Unknown	FALSE	C00095	(No IS)			N/A	187.1	40	0.39	0.2	2	TRUE	<2 points	N/A
5402	QC_1_S1_D1000_B1	211	Unknown	FALSE	C00984	(No IS)			N/A	149.7	60	0.12	0.04	3	TRUE	<2 points	N/A
5403	QC_1_S1_D1000_B1	211	Unknown	FALSE	C00392	(No IS)			N/A	187.1	60	0.12	0.05	3	TRUE	<2 points	N/A
5404	QC_1_S1_D1000_B1	211	Unknown	FALSE	C01005	(No IS)			N/A	3592	440	0.26	0.16	6.5	TRUE	<2 points	N/A
5405	QC_1_S1_D1000_B1	211	Unknown	FALSE	C00197	(No IS)			N/A	12010	2240	0.11	0.08	55.9	TRUE	<2 points	N/A
5406	QC_1_S1_D1000_B1	211	Unknown	FALSE	C20258	(No IS)			N/A	1683	149.1	0.51	0.24	2.8	TRUE	<2 points	N/A
5407	QC_1_S1_D1000_B1	211	Unknown	FALSE	C00158	(No IS)			N/A	2432	500	0.11	0.07	23.5	TRUE	<2 points	N/A
5408	QC_1_S1_D1000_B1	211	Unknown	FALSE	C00311	(No IS)			N/A	1796	320	0.14	0.09	13.7	TRUE	<2 points	N/A
5409	QC_1_S1_D1000_B1	211	Unknown	FALSE	C00191	(No IS)			N/A	68410	14500	0.11	0.07	123.1	TRUE	<2 points	N/A
5410	QC_1_S1_D1000_B1	211	Unknown	FALSE	C01300	(No IS)			N/A	1365	122	0.62	0.28	3.4	TRUE	<2 points	N/A
5411	QC_1_S1_D1000_B1	211	Unknown	FALSE	C00257	(No IS)			N/A	2170	512	0.11	0.07	23.6	TRUE	<2 points	N/A
5412	QC_1_S1_D1000_B1	211	Unknown	FALSE	C00279	(No IS)			N/A	3307	353.8	0.28	0.18	10.3	TRUE	<2 points	N/A
5413	QC_1_S1_D1000_B1	211	Unknown	FALSE	C03657	(No IS)			N/A	785.6	136	0.3	0.11	2.4	TRUE	<2 points	N/A
5414	QC_1_S1_D1000_B1	211	Unknown	FALSE	C16241	(No IS)			N/A	112.2	20	0.16	0.16	1	TRUE	<2 points	N/A
5415	QC_1_S1_D1000_B1	211	Unknown	FALSE	C01909	(No IS)			N/A	149.7	60	0.41	0.04	3	TRUE	<2 points	N/A
5416	QC_1_S1_D1000_B1	211	Unknown	FALSE	C11437	(No IS)			N/A	1197	260	0.12	0.06	13	TRUE	<2 points	N/A
5417	QC_1_S1_D1000_B1	211	Unknown	FALSE	C00864	(No IS)			N/A	187	60	0.48	0.05	3	TRUE	<2 points	N/A
5418	QC_1_S1_D1000_B1	211	Unknown	FALSE	C00117	(No IS)			N/A	972.8	180	0.11	0.1	9	TRUE	<2 points	N/A
5419	QC_1_S1_D1000_B1	211	Unknown	FALSE	C00235	(No IS)			N/A	112.3	33.33	0.67	0.07	1.7	TRUE	<2 points	N/A
5631	QC_1_S1_D1000_B1	212	Unknown	FALSE	C00129_C00235	(No IS)			N/A	1216	210	0.13	0.1	10.5	TRUE	<2 points	N/A
5632	QC_1_S1_D1000_B1	212	Unknown	FALSE	C00018	(No IS)			N/A	2881	240	0.32	0.2	8.1	TRUE	<2 points	N/A
5633	QC_1_S1_D1000_B1	212	Unknown	FALSE	C00536	(No IS)			N/A	N/A	N/A	N/A	N/A	N/A	TRUE	N/A	N/A
5634	QC_1_S1_D1000_B1	212	Unknown	FALSE	C00085_C00092_C01172	(No IS)			N/A	1871	300	0.13	0.12	7.9	TRUE	<2 points	N/A
5635	QC_1_S1_D1000_B1	212	Unknown	FALSE	C00668_C00275_C00446_C00092_C01172	(No IS)			N/A	3199	552	0.11	0.07	27.6	TRUE	<2 points	N/A
5636	QC_1_S1_D1000_B1	212	Unknown	FALSE	C11811	(No IS)			N/A	112.2	20	0.87	0.09	1	TRUE	<2 points	N/A
5637	QC_1_S1_D1000_B1	212	Unknown	FALSE	C00345	(No IS)			N/A	879.2	170	0.13	0.09	5.6	TRUE	<2 points	N/A
5638	QC_1_S1_D1000_B1	212	Unknown	FALSE	C04462	(No IS)			N/A	897.9	260	0.31	0.04	5.1	TRUE	<2 points	N/A
5639	QC_1_S1_D1000_B1	212	Unknown	FALSE	C03373	(No IS)			N/A	149.6	60	0.25	0.03	3	TRUE	<2 points	N/A
5640	QC_1_S1_D1000_B1	212	Unknown	FALSE	C04501	(No IS)			N/A	N/A	N/A	N/A	N/A	N/A	TRUE	N/A	N/A
5641	QC_1_S1_D1000_B1	212	Unknown	FALSE	C00365	(No IS)			N/A	449	140	0.71	0.05	7	TRUE	<2 points	N/A
5642	QC_1_S1_D1000_B1	212	Unknown	FALSE	C00341	(No IS)			N/A	149.6	40	0.31	0.08	2	TRUE	<2 points	N/A
5643	QC_1_S1_D1000_B1	212	Unknown	FALSE	C00921	(No IS)			N/A	318	70	0.57	0.08	3.1	TRUE	<2 points	N/A
5644	QC_1_S1_D1000_B1	212	Unknown	FALSE	C00364	(No IS)			N/A	149.6	40	0.78	0.06	1.9	TRUE	<2 points	N/A
5645	QC_1_S1_D1000_B1	212	Unknown	FALSE	C01269	(No IS)			N/A	9101	1880	0.13	0.08	14.8	TRUE	<2 points	N/A
5646	QC_1_S1_D1000_B1	212	Unknown	FALSE	C00105_C01269	(No IS)			N/A	4452	920	0.12	0.08	10.5	TRUE	<2 points	N/A
5647	QC_1_S1_D1000_B1	212	Unknown	FALSE	C00575	(No IS)			N/A	2245	375.6	0.11	0.17	16.5	TRUE	<2 points	N/A
5648	QC_1_S1_D1000_B1	212	Unknown	FALSE	C00455	(No IS)			N/A	1160	260	0.11	0.07	11.2	TRUE	<2 points	N/A
5649	QC_1_S1_D1000_B1	212	Unknown	FALSE	C21113	(No IS)			N/A	2020	172.3	0.35	0.22	4.8	TRUE	<2 points	N/A
5650	QC_1_S1_D1000_B1	212	Unknown	FALSE	C04677	(No IS)			N/A	7744	525.3	0.24	0.35	7.6	TRUE	<2 points	N/A
5651	QC_1_S1_D1000_B1	212	Unknown	FALSE	C00354	(No IS)			N/A	12270	944	0.19	0.26	16.6	TRUE	<2 points	N/A
5652	QC_1_S1_D1000_B1	212	Unknown	FALSE	C00208_C01083	(No IS)			N/A	N/A	N/A	N/A	N/A	N/A	TRUE	N/A	N/A
5653	QC_1_S1_D1000_B1	212	Unknown	FALSE	C00020	(No IS)			N/A	935.3	320	0.06	0.03	15.6	TRUE	<2 points	N/A
5654	QC_1_S1_D1000_B1	212	Unknown	FALSE	C00130	(No IS)			N/A	1665	287.5	0.34	0.14	5.1	TRUE	<2 points	N/A
5655	QC_1_S1_D1000_B1	212	Unknown	FALSE	C04807	(No IS)			N/A	224.5	48.57	0.4	0.09	2.1	TRUE	<2 points	N/A
5656	QC_1_S1_D1000_B1	212	Unknown	FALSE	C18239	(No IS)			N/A	411.5	94.29	0.49	0.17	4.7	TRUE	<2 points	N/A
5657	QC_1_S1_D1000_B1	212	Unknown	FALSE	C00144_C18239	(No IS)			N/A	1684	300	0.11	0.09	13.8	TRUE	<2 points	N/A
5658	QC_1_S1_D1000_B1	212	Unknown	FALSE	C04734	(No IS)			N/A	43440	6066	0.11	0.08	32.7	TRUE	<2 points	N/A
5659	QC_1_S1_D1000_B1	212	Unknown	FALSE	C01103	(No IS)			N/A	224.5	60	0.3	0.09	3	TRUE	<2 points	N/A
5660	QC_1_S1_D1000_B1	212	Unknown	FALSE	C16826	(No IS)			N/A	299.3	60	0.34	0.15	3	TRUE	<2 points	N/A
5661	QC_1_S1_D1000_B1	212	Unknown	FALSE	C00448_C16826	(No IS)			N/A	1347	166.7	0.29	0.18	8.3	TRUE	<2 points	N/A
5662	QC_1_S1_D1000_B1	212	Unknown	FALSE	C00119	(No IS)			N/A	1048	180	0.11	0.08	9	TRUE	<2 points	N/A
5663	QC_1_S1_D1000_B1	212	Unknown	FALSE	C00363	(No IS)			N/A	112.2	20	0.59	0.09	1	TRUE	<2 points	N/A
5664	QC_1_S1_D1000_B1	212	Unknown	FALSE	C00015	(No IS)			N/A	1496	240	0.37	0.11	12	TRUE	<2 points	N/A
5876	QC_1_S1_D1000_B1	213	Unknown	FALSE	C00068	(No IS)			N/A	108.9	20	0.13	0.12	1	TRUE	<2 points	N/A
5877	QC_1_S1_D1000_B1	213	Unknown	FALSE	C00224	(No IS)			N/A	72.63	20	0.53	0.06	1	TRUE	<2 points	N/A
5878	QC_1_S1_D1000_B1	213	Unknown	FALSE	C00008_C00054_C00224	(No IS)			N/A	1525	300	0.13	0.08	9.1	TRUE	<2 points	N/A
5879	QC_1_S1_D1000_B1	213	Unknown	FALSE	C00035	(No IS)			N/A	77780	14210	0.14	0.08	70.4	TRUE	<2 points	N/A
5880	QC_1_S1_D1000_B1	213	Unknown	FALSE	C00353	(No IS)			N/A	145.2	40	0.32	0.06	2	TRUE	<2 points	N/A
5881	QC_1_S1_D1000_B1	213	Unknown	FALSE	C00061	(No IS)			N/A	490.2	103.3	0.46	0.14	5.2	TRUE	<2 points	N/A
5882	QC_1_S1_D1000_B1	213	Unknown	FALSE	C00143	(No IS)			N/A	N/A	N/A	N/A	N/A	N/A	TRUE	N/A	N/A
5883	QC_1_S1_D1000_B1	213	Unknown	FALSE	C00458	(No IS)			N/A	N/A	N/A	N/A	N/A	N/A	TRUE	N/A	N/A
5884	QC_1_S1_D1000_B1	213	Unknown	FALSE	C00460	(No IS)			N/A	108.9	40	0.88	0.05	2	TRUE	<2 points	N/A
5885	QC_1_S1_D1000_B1	213	Unknown	FALSE	C00459	(No IS)			N/A	N/A	N/A	N/A	N/A	N/A	TRUE	N/A	N/A
5886	QC_1_S1_D1000_B1	213	Unknown	FALSE	C00063	(No IS)			N/A	N/A	N/A	N/A	N/A	N/A	TRUE	N/A	N/A
5887	QC_1_S1_D1000_B1	213	Unknown	FALSE	C00075	(No IS)			N/A	N/A	N/A	N/A	N/A	N/A	TRUE	N/A	N/A
5888	QC_1_S1_D1000_B1	213	Unknown	FALSE	C00002	(No IS)			N/A	1053	140	0.34	0.18	7	TRUE	<2 points	N/A
5889	QC_1_S1_D1000_B1	213	Unknown	FALSE	C00286	(No IS)			N/A	N/A	N/A	N/A	N/A	N/A	TRUE	N/A	N/A
5890	QC_1_S1_D1000_B1	213	Unknown	FALSE	C00081	(No IS)			N/A	N/A	N/A	N/A	N/A	N/A	TRUE	N/A	N/A
5891	QC_1_S1_D1000_B1	213	Unknown	FALSE	C11435	(No IS)			N/A	N/A	N/A	N/A	N/A	N/A	TRUE	N/A	N/A
5892	QC_1_S1_D1000_B1	213	Unknown	FALSE	C00044	(No IS)			N/A	635.4	116.7	0.29	0.15	5.8	TRUE	<2 points	N/A
5893	QC_1_S1_D1000_B1	213	Unknown	FALSE	C00700	(No IS)			N/A	108.9	40	0.12	0.05	2	TRUE	<2 points	N/A
5894	QC_1_S1_D1000_B1	213	Unknown	FALSE	C02191	(No IS)			N/A	N/A	N/A	N/A	N/A	N/A	TRUE	N/A	N/A
5895	QC_1_S1_D1000_B1	213	Unknown	FALSE	C00842	(No IS)			N/A	N/A	N/A	N/A	N/A	N/A	TRUE	N/A	N/A
5896	QC_1_S1_D1000_B1	213	Unknown	FALSE	C00029	(No IS)			N/A	N/A	N/A	N/A	N/A	N/A	TRUE	N/A	N/A
5897	QC_1_S1_D1000_B1	213	Unknown	FALSE	C00052	(No IS)			N/A	N/A	N/A	N/A	N/A	N/A	TRUE	N/A	N/A
5898	QC_1_S1_D1000_B1	213	Unknown	FALSE	C00167	(No IS)			N/A	326.8	60	0.79	0.17	3	TRUE	<2 points	N/A
5899	QC_1_S1_D1000_B1	213	Unknown	FALSE	C00500	(No IS)			N/A	N/A	N/A	N/A	N/A	N/A	TRUE	N/A	N/A
5900	QC_1_S1_D1000_B1	213	Unknown	FALSE	C00498	(No IS)			N/A	N/A	N/A	N/A	N/A	N/A	TRUE	N/A	N/A
5901	QC_1_S1_D1000_B1	213	Unknown	FALSE	C00043	(No IS)			N/A	N/A	N/A	N/A	N/A	N/A	TRUE	N/A	N/A
5902	QC_1_S1_D1000_B1	213	Unknown	FALSE	C03263	(No IS)			N/A	N/A	N/A	N/A	N/A	N/A	TRUE	N/A	N/A
5903	QC_1_S1_D1000_B1	213	Unknown	FALSE	C00003	(No IS)			N/A	N/A	N/A	N/A	N/A	N/A	TRUE	N/A	N/A
5904	QC_1_S1_D1000_B1	213	Unknown	FALSE	C00004	(No IS)			N/A	399.4	128	0.39	0.04	6.4	TRUE	<2 points	N/A
5905	QC_1_S1_D1000_B1	213	Unknown	FALSE	C00006	(No IS)			N/A	N/A	N/A	N/A	N/A	N/A	TRUE	N/A	N/A
5906	QC_1_S1_D1000_B1	213	Unknown	FALSE	C00005	(No IS)			N/A	145.2	60	0.3	0.04	3	TRUE	<2 points	N/A
5907	QC_1_S1_D1000_B1	213	Unknown	FALSE	C00083	(No IS)			N/A	N/A	N/A	N/A	N/A	N/A	TRUE	N/A	N/A
5908	QC_1_S1_D1000_B1	213	Unknown	FALSE	C01024	(No IS)			N/A	N/A	N/A	N/A	N/A	N/A	TRUE	N/A	N/A
5985	QC_1_S1_D1000_B1	242	Unknown	FALSE	C00058	(No IS)			N/A	22900000	1013000	0.32	0.6	7.5	TRUE	<2 points	N/A
5986	QC_1_S1_D1000_B1	242	Unknown	FALSE	C01755	(No IS)			N/A	11970	2564	0.77	0.08	3.6	TRUE	<2 points	N/A
5987	QC_1_S1_D1000_B1	242	Unknown	FALSE	C00048	(No IS)			N/A	13360	1814	0.13	0.11	14.1	TRUE	<2 points	N/A
5988	QC_1_S1_D1000_B1	242	Unknown	FALSE	C00160	(No IS)			N/A	22150	4723	0.13	0.06	20.8	TRUE	<2 points	N/A
5989	QC_1_S1_D1000_B1	242	Unknown	FALSE	C00022	(No IS)			N/A	15940	2440	0.14	0.08	8.8	TRUE	<2 points	N/A
5990	QC_1_S1_D1000_B1	242	Unknown	FALSE	C00099	(No IS)			N/A	243.2	75	0.12	0.04	3.7	TRUE	<2 points	N/A
5991	QC_1_S1_D1000_B1	242	Unknown	FALSE	C00186	(No IS)			N/A	327900	92470	0.12	0.05	21.8	TRUE	<2 points	N/A
5992	QC_1_S1_D1000_B1	242	Unknown	FALSE	C00116	(No IS)			N/A	299.3	80	0.16	0.08	4	TRUE	<2 points	N/A
5993	QC_1_S1_D1000_B1	242	Unknown	FALSE	C00009	(No IS)			N/A	11790000	1932000	0.12	0.09	90.4	TRUE	<2 points	N/A
5994	QC_1_S1_D1000_B1	242	Unknown	FALSE	C00232_C00109	(No IS)			N/A	10160	2173	0.12	0.06	7.7	TRUE	<2 points	N/A
5995	QC_1_S1_D1000_B1	242	Unknown	FALSE	C00168	(No IS)			N/A	336.7	60	0.18	0.12	3	TRUE	<2 points	N/A
5996	QC_1_S1_D1000_B1	242	Unknown	FALSE	C01751	(No IS)			N/A	355.4	135	0.16	0.03	5.2	TRUE	<2 points	N/A
5997	QC_1_S1_D1000_B1	242	Unknown	FALSE	C00106	(No IS)			N/A	8119	1644	0.12	0.08	34.3	TRUE	<2 points	N/A
5998	QC_1_S1_D1000_B1	242	Unknown	FALSE	C00141_C00122	(No IS)			N/A	15360	2300	0.11	0.07	10.7	TRUE	<2 points	N/A
5999	QC_1_S1_D1000_B1	242	Unknown	FALSE	C00042	(No IS)			N/A	192300	38940	0.12	0.07	33.2	TRUE	<2 points	N/A
6000	QC_1_S1_D1000_B1	242	Unknown	FALSE	C15587	(No IS)			N/A	N/A	N/A	N/A	N/A	N/A	TRUE	N/A	N/A
6001	QC_1_S1_D1000_B1	242	Unknown	FALSE	C00180	(No IS)			N/A	45870	2456	0.34	0.5	7.1	TRUE	<2 points	N/A
6002	QC_1_S1_D1000_B1	242	Unknown	FALSE	C00245	(No IS)			N/A	654.7	123.3	0.4	0.15	6.2	TRUE	<2 points	N/A
6003	QC_1_S1_D1000_B1	242	Unknown	FALSE	C02814	(No IS)			N/A	2993	245.3	0.51	0.4	4.9	TRUE	<2 points	N/A
6004	QC_1_S1_D1000_B1	242	Unknown	FALSE	C00430	(No IS)			N/A	23460	1329	0.36	0.42	10.6	TRUE	<2 points	N/A
6005	QC_1_S1_D1000_B1	242	Unknown	FALSE	C00036_C00489	(No IS)			N/A	5200	906.7	0.11	0.09	13.5	TRUE	<2 points	N/A
6006	QC_1_S1_D1000_B1	242	Unknown	FALSE	C00149	(No IS)			N/A	5967	615	0.34	0.23	4.2	TRUE	<2 points	N/A
6007	QC_1_S1_D1000_B1	242	Unknown	FALSE	C00262	(No IS)			N/A	430.2	70	0.22	0.07	3.5	TRUE	<2 points	N/A
6008	QC_1_S1_D1000_B1	242	Unknown	FALSE	C00568_C00108	(No IS)			N/A	374.1	80	0.58	0.15	3.3	TRUE	<2 points	N/A
6009	QC_1_S1_D1000_B1	242	Unknown	FALSE	C00156	(No IS)			N/A	4489	345.5	0.35	0.28	5.7	TRUE	<2 points	N/A
6010	QC_1_S1_D1000_B1	242	Unknown	FALSE	C00169	(No IS)			N/A	11750	1893	0.11	0.09	25.1	TRUE	<2 points	N/A
6011	QC_1_S1_D1000_B1	242	Unknown	FALSE	C00026	(No IS)			N/A	4490	851.4	0.11	0.08	8.9	TRUE	<2 points	N/A
6012	QC_1_S1_D1000_B1	242	Unknown	FALSE	C00522	(No IS)			N/A	13970	2722	0.11	0.08	20.7	TRUE	<2 points	N/A
6013	QC_1_S1_D1000_B1	242	Unknown	FALSE	C01087	(No IS)			N/A	3442	726.7	0.1	0.06	15.1	TRUE	<2 points	N/A
6014	QC_1_S1_D1000_B1	242	Unknown	FALSE	C08353	(No IS)			N/A	2338	556	0.09	0.05	27.7	TRUE	<2 points	N/A
6015	QC_1_S1_D1000_B1	242	Unknown	FALSE	C00121_C08353_C16639	(No IS)			N/A	25590	5377	0.11	0.07	76.5	TRUE	<2 points	N/A
6016	QC_1_S1_D1000_B1	242	Unknown	FALSE	C00230_C00628	(No IS)			N/A	565400	123300	0.1	0.07	111.1	TRUE	<2 points	N/A
6017	QC_1_S1_D1000_B1	242	Unknown	FALSE	C00295	(No IS)			N/A	91130	4680	0.33	0.31	17.8	TRUE	<2 points	N/A
6018	QC_1_S1_D1000_B1	242	Unknown	FALSE	C00988	(No IS)			N/A	2544	620	0.1	0.06	21.8	TRUE	<2 points	N/A
6230	QC_1_S1_D1000_B1	243	Unknown	FALSE	C03722	(No IS)			N/A	2357	532	0.12	0.07	11.3	TRUE	<2 points	N/A
6231	QC_1_S1_D1000_B1	243	Unknown	FALSE	C00250	(No IS)			N/A	1347	180	0.73	0.18	5.9	TRUE	<2 points	N/A
6232	QC_1_S1_D1000_B1	243	Unknown	FALSE	C00074	(No IS)			N/A	1122	100	0.41	0.33	4.7	TRUE	<2 points	N/A
6233	QC_1_S1_D1000_B1	243	Unknown	FALSE	C00111	(No IS)			N/A	23760	3860	0.12	0.1	68.6	TRUE	<2 points	N/A
6234	QC_1_S1_D1000_B1	243	Unknown	FALSE	C00118_C00111	(No IS)			N/A	11220	1836	0.13	0.09	37	TRUE	<2 points	N/A
6235	QC_1_S1_D1000_B1	243	Unknown	FALSE	C00093	(No IS)			N/A	2881	620	0.12	0.07	26.3	TRUE	<2 points	N/A
6236	QC_1_S1_D1000_B1	243	Unknown	FALSE	C03189_C00093	(No IS)			N/A	1571	380	0.1	0.06	17.3	TRUE	<2 points	N/A
6237	QC_1_S1_D1000_B1	243	Unknown	FALSE	C00417	(No IS)			N/A	411.6	57.14	0.3	0.19	2.9	TRUE	<2 points	N/A
6238	QC_1_S1_D1000_B1	243	Unknown	FALSE	C00493	(No IS)			N/A	N/A	N/A	N/A	N/A	N/A	TRUE	N/A	N/A
6239	QC_1_S1_D1000_B1	243	Unknown	FALSE	C00072	(No IS)			N/A	74.82	20	0.59	0.09	1	TRUE	<2 points	N/A
6240	QC_1_S1_D1000_B1	243	Unknown	FALSE	C04411	(No IS)			N/A	523.8	91.43	0.12	0.11	4.1	TRUE	<2 points	N/A
6241	QC_1_S1_D1000_B1	243	Unknown	FALSE	C00013	(No IS)			N/A	748.2	200	0.11	0.06	7.2	TRUE	<2 points	N/A
6242	QC_1_S1_D1000_B1	243	Unknown	FALSE	C00031	(No IS)			N/A	149.6	40	0.12	0.06	2	TRUE	<2 points	N/A
6243	QC_1_S1_D1000_B1	243	Unknown	FALSE	C00137	(No IS)			N/A	N/A	N/A	N/A	N/A	N/A	TRUE	N/A	N/A
6244	QC_1_S1_D1000_B1	243	Unknown	FALSE	C01179	(No IS)			N/A	673.4	140	0.12	0.08	5.7	TRUE	<2 points	N/A
6245	QC_1_S1_D1000_B1	243	Unknown	FALSE	C00095	(No IS)			N/A	673.4	60	0.7	0.24	3	TRUE	<2 points	N/A
6246	QC_1_S1_D1000_B1	243	Unknown	FALSE	C00984	(No IS)			N/A	299.3	40	0.3	0.17	2	TRUE	<2 points	N/A
6247	QC_1_S1_D1000_B1	243	Unknown	FALSE	C00392	(No IS)			N/A	299.3	60	0.12	0.09	3	TRUE	<2 points	N/A
6248	QC_1_S1_D1000_B1	243	Unknown	FALSE	C01005	(No IS)			N/A	6360	691.4	0.26	0.11	8.6	TRUE	<2 points	N/A
6249	QC_1_S1_D1000_B1	243	Unknown	FALSE	C00197	(No IS)			N/A	15380	2680	0.11	0.09	47.9	TRUE	<2 points	N/A
6250	QC_1_S1_D1000_B1	243	Unknown	FALSE	C20258	(No IS)			N/A	2394	293.3	0.31	0.04	6.3	TRUE	<2 points	N/A
6251	QC_1_S1_D1000_B1	243	Unknown	FALSE	C00158	(No IS)			N/A	2862	533.3	0.11	0.09	26.7	TRUE	<2 points	N/A
6252	QC_1_S1_D1000_B1	243	Unknown	FALSE	C00311	(No IS)			N/A	1609	360	0.09	0.04	13.3	TRUE	<2 points	N/A
6253	QC_1_S1_D1000_B1	243	Unknown	FALSE	C00191	(No IS)			N/A	72730	14360	0.11	0.07	180.9	TRUE	<2 points	N/A
6254	QC_1_S1_D1000_B1	243	Unknown	FALSE	C01300	(No IS)			N/A	598.6	130	0.72	0.09	3.8	TRUE	<2 points	N/A
6255	QC_1_S1_D1000_B1	243	Unknown	FALSE	C00257	(No IS)			N/A	1646	400	0.11	0.06	18.9	TRUE	<2 points	N/A
6256	QC_1_S1_D1000_B1	243	Unknown	FALSE	C00279	(No IS)			N/A	5499	620	0.29	0.08	21.3	TRUE	<2 points	N/A
6257	QC_1_S1_D1000_B1	243	Unknown	FALSE	C03657	(No IS)			N/A	1646	282.9	0.11	0.09	5.9	TRUE	<2 points	N/A
6258	QC_1_S1_D1000_B1	243	Unknown	FALSE	C16241	(No IS)			N/A	149.6	40	0.11	0.06	2	TRUE	<2 points	N/A
6259	QC_1_S1_D1000_B1	243	Unknown	FALSE	C01909	(No IS)			N/A	112.2	40	0.62	0.05	2	TRUE	<2 points	N/A
6260	QC_1_S1_D1000_B1	243	Unknown	FALSE	C11437	(No IS)			N/A	1627	266.7	0.1	0.11	13.3	TRUE	<2 points	N/A
6261	QC_1_S1_D1000_B1	243	Unknown	FALSE	C00864	(No IS)			N/A	542.5	72.5	0.12	0.16	3.6	TRUE	<2 points	N/A
6262	QC_1_S1_D1000_B1	243	Unknown	FALSE	C00117	(No IS)			N/A	897.9	174.3	0.1	0.07	8.7	TRUE	<2 points	N/A
6263	QC_1_S1_D1000_B1	243	Unknown	FALSE	C00235	(No IS)			N/A	149.7	44	0.76	0.08	2.2	TRUE	<2 points	N/A
6475	QC_1_S1_D1000_B1	244	Unknown	FALSE	C00129_C00235	(No IS)			N/A	1328	196	0.13	0.12	9.8	TRUE	<2 points	N/A
6476	QC_1_S1_D1000_B1	244	Unknown	FALSE	C00018	(No IS)			N/A	1777	160	0.42	0.25	4.6	TRUE	<2 points	N/A
6477	QC_1_S1_D1000_B1	244	Unknown	FALSE	C00536	(No IS)			N/A	N/A	N/A	N/A	N/A	N/A	TRUE	N/A	N/A
6478	QC_1_S1_D1000_B1	244	Unknown	FALSE	C00085_C00092_C01172	(No IS)			N/A	3667	376.4	0.15	0.17	11	TRUE	<2 points	N/A
6479	QC_1_S1_D1000_B1	244	Unknown	FALSE	C00668_C00275_C00446_C00092_C01172	(No IS)			N/A	3461	460	0.12	0.14	14.2	TRUE	<2 points	N/A
6480	QC_1_S1_D1000_B1	244	Unknown	FALSE	C11811	(No IS)			N/A	N/A	N/A	N/A	N/A	N/A	TRUE	N/A	N/A
6481	QC_1_S1_D1000_B1	244	Unknown	FALSE	C00345	(No IS)			N/A	1029	205	0.14	0.08	6.7	TRUE	<2 points	N/A
6482	QC_1_S1_D1000_B1	244	Unknown	FALSE	C04462	(No IS)			N/A	2189	295	0.78	0.11	9.2	TRUE	<2 points	N/A
6483	QC_1_S1_D1000_B1	244	Unknown	FALSE	C03373	(No IS)			N/A	149.7	20	0.19	0.22	1	TRUE	<2 points	N/A
6484	QC_1_S1_D1000_B1	244	Unknown	FALSE	C04501	(No IS)			N/A	112.2	20	0.44	0.09	1	TRUE	<2 points	N/A
6485	QC_1_S1_D1000_B1	244	Unknown	FALSE	C00365	(No IS)			N/A	486.4	80	0.84	0.16	3.2	TRUE	<2 points	N/A
6486	QC_1_S1_D1000_B1	244	Unknown	FALSE	C00341	(No IS)			N/A	149.6	40	0.22	0.08	2	TRUE	<2 points	N/A
6487	QC_1_S1_D1000_B1	244	Unknown	FALSE	C00921	(No IS)			N/A	224.5	93.33	0.56	0.04	4.4	TRUE	<2 points	N/A
6488	QC_1_S1_D1000_B1	244	Unknown	FALSE	C00364	(No IS)			N/A	205.8	45	0.37	0.08	2.3	TRUE	<2 points	N/A
6489	QC_1_S1_D1000_B1	244	Unknown	FALSE	C01269	(No IS)			N/A	17140	1611	0.11	0.21	15.6	TRUE	<2 points	N/A
6490	QC_1_S1_D1000_B1	244	Unknown	FALSE	C00105_C01269	(No IS)			N/A	4658	350	0.37	0.3	4.3	TRUE	<2 points	N/A
6491	QC_1_S1_D1000_B1	244	Unknown	FALSE	C00575	(No IS)			N/A	1852	350	0.11	0.09	10.2	TRUE	<2 points	N/A
6492	QC_1_S1_D1000_B1	244	Unknown	FALSE	C00455	(No IS)			N/A	1590	366.7	0.1	0.06	14	TRUE	<2 points	N/A
6493	QC_1_S1_D1000_B1	244	Unknown	FALSE	C21113	(No IS)			N/A	3592	248.6	0.36	0.35	6.9	TRUE	<2 points	N/A
6494	QC_1_S1_D1000_B1	244	Unknown	FALSE	C04677	(No IS)			N/A	7033	540	0.33	0.25	7.6	TRUE	<2 points	N/A
6495	QC_1_S1_D1000_B1	244	Unknown	FALSE	C00354	(No IS)			N/A	15680	1192	0.19	0.26	12.4	TRUE	<2 points	N/A
6496	QC_1_S1_D1000_B1	244	Unknown	FALSE	C00208_C01083	(No IS)			N/A	149.7	40	0.11	0.06	2	TRUE	<2 points	N/A
6497	QC_1_S1_D1000_B1	244	Unknown	FALSE	C00020	(No IS)			N/A	598.6	180	0.06	0.04	9	TRUE	<2 points	N/A
6498	QC_1_S1_D1000_B1	244	Unknown	FALSE	C00130	(No IS)			N/A	6042	406	0.35	0.32	7.4	TRUE	<2 points	N/A
6499	QC_1_S1_D1000_B1	244	Unknown	FALSE	C04807	(No IS)			N/A	411.6	120	0.31	0.09	6	TRUE	<2 points	N/A
6500	QC_1_S1_D1000_B1	244	Unknown	FALSE	C18239	(No IS)			N/A	355.5	130	0.69	0.04	6.5	TRUE	<2 points	N/A
6501	QC_1_S1_D1000_B1	244	Unknown	FALSE	C00144_C18239	(No IS)			N/A	2245	420	0.12	0.09	17	TRUE	<2 points	N/A
6502	QC_1_S1_D1000_B1	244	Unknown	FALSE	C04734	(No IS)			N/A	34220	6322	0.11	0.09	36.8	TRUE	<2 points	N/A
6503	QC_1_S1_D1000_B1	244	Unknown	FALSE	C01103	(No IS)			N/A	N/A	N/A	N/A	N/A	N/A	TRUE	N/A	N/A
6504	QC_1_S1_D1000_B1	244	Unknown	FALSE	C16826	(No IS)			N/A	261.9	80	0.41	0.11	4	TRUE	<2 points	N/A
6505	QC_1_S1_D1000_B1	244	Unknown	FALSE	C00448_C16826	(No IS)			N/A	897.9	200	0.28	0.07	10	TRUE	<2 points	N/A
6506	QC_1_S1_D1000_B1	244	Unknown	FALSE	C00119	(No IS)			N/A	636.1	140	0.11	0.07	4.8	TRUE	<2 points	N/A
6507	QC_1_S1_D1000_B1	244	Unknown	FALSE	C00363	(No IS)			N/A	N/A	N/A	N/A	N/A	N/A	TRUE	N/A	N/A
6508	QC_1_S1_D1000_B1	244	Unknown	FALSE	C00015	(No IS)			N/A	448.9	60	0.45	0.25	3	TRUE	<2 points	N/A
6720	QC_1_S1_D1000_B1	245	Unknown	FALSE	C00068	(No IS)			N/A	145.3	40	0.21	0.11	2	TRUE	<2 points	N/A
6721	QC_1_S1_D1000_B1	245	Unknown	FALSE	C00224	(No IS)			N/A	72.62	20	0.68	0.06	1	TRUE	<2 points	N/A
6722	QC_1_S1_D1000_B1	245	Unknown	FALSE	C00008_C00054_C00224	(No IS)			N/A	1271	206.7	0.1	0.08	6.1	TRUE	<2 points	N/A
6723	QC_1_S1_D1000_B1	245	Unknown	FALSE	C00035	(No IS)			N/A	76560	15980	0.13	0.07	68.8	TRUE	<2 points	N/A
6724	QC_1_S1_D1000_B1	245	Unknown	FALSE	C00353	(No IS)			N/A	N/A	N/A	N/A	N/A	N/A	TRUE	N/A	N/A
6725	QC_1_S1_D1000_B1	245	Unknown	FALSE	C00061	(No IS)			N/A	217.9	52	0.51	0.09	2.6	TRUE	<2 points	N/A
6726	QC_1_S1_D1000_B1	245	Unknown	FALSE	C00143	(No IS)			N/A	N/A	N/A	N/A	N/A	N/A	TRUE	N/A	N/A
6727	QC_1_S1_D1000_B1	245	Unknown	FALSE	C00458	(No IS)			N/A	N/A	N/A	N/A	N/A	N/A	TRUE	N/A	N/A
6728	QC_1_S1_D1000_B1	245	Unknown	FALSE	C00460	(No IS)			N/A	108.9	20	0.62	0.12	1	TRUE	<2 points	N/A
6729	QC_1_S1_D1000_B1	245	Unknown	FALSE	C00459	(No IS)			N/A	N/A	N/A	N/A	N/A	N/A	TRUE	N/A	N/A
6730	QC_1_S1_D1000_B1	245	Unknown	FALSE	C00063	(No IS)			N/A	N/A	N/A	N/A	N/A	N/A	TRUE	N/A	N/A
6731	QC_1_S1_D1000_B1	245	Unknown	FALSE	C00075	(No IS)			N/A	N/A	N/A	N/A	N/A	N/A	TRUE	N/A	N/A
6732	QC_1_S1_D1000_B1	245	Unknown	FALSE	C00002	(No IS)			N/A	435.7	88	0.3	0.1	3.4	TRUE	<2 points	N/A
6733	QC_1_S1_D1000_B1	245	Unknown	FALSE	C00286	(No IS)			N/A	N/A	N/A	N/A	N/A	N/A	TRUE	N/A	N/A
6734	QC_1_S1_D1000_B1	245	Unknown	FALSE	C00081	(No IS)			N/A	N/A	N/A	N/A	N/A	N/A	TRUE	N/A	N/A
6735	QC_1_S1_D1000_B1	245	Unknown	FALSE	C11435	(No IS)			N/A	N/A	N/A	N/A	N/A	N/A	TRUE	N/A	N/A
6736	QC_1_S1_D1000_B1	245	Unknown	FALSE	C00044	(No IS)			N/A	871.5	200	0.26	0.09	9.6	TRUE	<2 points	N/A
6737	QC_1_S1_D1000_B1	245	Unknown	FALSE	C00700	(No IS)			N/A	217.8	60	0.11	0.06	3	TRUE	<2 points	N/A
6738	QC_1_S1_D1000_B1	245	Unknown	FALSE	C02191	(No IS)			N/A	N/A	N/A	N/A	N/A	N/A	TRUE	N/A	N/A
6739	QC_1_S1_D1000_B1	245	Unknown	FALSE	C00842	(No IS)			N/A	109	40	0.51	0.08	2	TRUE	<2 points	N/A
6740	QC_1_S1_D1000_B1	245	Unknown	FALSE	C00029	(No IS)			N/A	N/A	N/A	N/A	N/A	N/A	TRUE	N/A	N/A
6741	QC_1_S1_D1000_B1	245	Unknown	FALSE	C00052	(No IS)			N/A	N/A	N/A	N/A	N/A	N/A	TRUE	N/A	N/A
6742	QC_1_S1_D1000_B1	245	Unknown	FALSE	C00167	(No IS)			N/A	145.2	60	0.64	0.03	3	TRUE	<2 points	N/A
6743	QC_1_S1_D1000_B1	245	Unknown	FALSE	C00500	(No IS)			N/A	N/A	N/A	N/A	N/A	N/A	TRUE	N/A	N/A
6744	QC_1_S1_D1000_B1	245	Unknown	FALSE	C00498	(No IS)			N/A	N/A	N/A	N/A	N/A	N/A	TRUE	N/A	N/A
6745	QC_1_S1_D1000_B1	245	Unknown	FALSE	C00043	(No IS)			N/A	N/A	N/A	N/A	N/A	N/A	TRUE	N/A	N/A
6746	QC_1_S1_D1000_B1	245	Unknown	FALSE	C03263	(No IS)			N/A	N/A	N/A	N/A	N/A	N/A	TRUE	N/A	N/A
6747	QC_1_S1_D1000_B1	245	Unknown	FALSE	C00003	(No IS)			N/A	N/A	N/A	N/A	N/A	N/A	TRUE	N/A	N/A
6748	QC_1_S1_D1000_B1	245	Unknown	FALSE	C00004	(No IS)			N/A	472	80	0.35	0.11	3.1	TRUE	<2 points	N/A
6749	QC_1_S1_D1000_B1	245	Unknown	FALSE	C00006	(No IS)			N/A	N/A	N/A	N/A	N/A	N/A	TRUE	N/A	N/A
6750	QC_1_S1_D1000_B1	245	Unknown	FALSE	C00005	(No IS)			N/A	N/A	N/A	N/A	N/A	N/A	TRUE	N/A	N/A
6751	QC_1_S1_D1000_B1	245	Unknown	FALSE	C00083	(No IS)			N/A	N/A	N/A	N/A	N/A	N/A	TRUE	N/A	N/A
6752	QC_1_S1_D1000_B1	245	Unknown	FALSE	C01024	(No IS)			N/A	N/A	N/A	N/A	N/A	N/A	TRUE	N/A	N/A
6829	QC_1_S1_D1000_B1	274	Unknown	FALSE	C00058	(No IS)			N/A	27150000	1194000	0.32	0.66	9.6	TRUE	<2 points	N/A
6830	QC_1_S1_D1000_B1	274	Unknown	FALSE	C01755	(No IS)			N/A	11900	2100	0.65	0.12	2.7	TRUE	<2 points	N/A
6831	QC_1_S1_D1000_B1	274	Unknown	FALSE	C00048	(No IS)			N/A	22670	2413	0.13	0.11	13.1	TRUE	<2 points	N/A
6832	QC_1_S1_D1000_B1	274	Unknown	FALSE	C00160	(No IS)			N/A	21770	5200	0.13	0.06	23.7	TRUE	<2 points	N/A
6833	QC_1_S1_D1000_B1	274	Unknown	FALSE	C00022	(No IS)			N/A	15230	2720	0.14	0.07	8.5	TRUE	<2 points	N/A
6834	QC_1_S1_D1000_B1	274	Unknown	FALSE	C00099	(No IS)			N/A	224.5	92	0.12	0.03	4.6	TRUE	<2 points	N/A
6835	QC_1_S1_D1000_B1	274	Unknown	FALSE	C00186	(No IS)			N/A	332800	90270	0.12	0.05	21.1	TRUE	<2 points	N/A
6836	QC_1_S1_D1000_B1	274	Unknown	FALSE	C00116	(No IS)			N/A	112.2	40	0.59	0.05	2	TRUE	<2 points	N/A
6837	QC_1_S1_D1000_B1	274	Unknown	FALSE	C00009	(No IS)			N/A	12210000	1902000	0.12	0.1	89	TRUE	<2 points	N/A
6838	QC_1_S1_D1000_B1	274	Unknown	FALSE	C00232_C00109	(No IS)			N/A	12850	2027	0.12	0.09	5.4	TRUE	<2 points	N/A
6839	QC_1_S1_D1000_B1	274	Unknown	FALSE	C00168	(No IS)			N/A	449	100	0.48	0.15	3.5	TRUE	<2 points	N/A
6840	QC_1_S1_D1000_B1	274	Unknown	FALSE	C01751	(No IS)			N/A	392.8	62.5	0.17	0.18	2.3	TRUE	<2 points	N/A
6841	QC_1_S1_D1000_B1	274	Unknown	FALSE	C00106	(No IS)			N/A	8867	1750	0.11	0.08	30.2	TRUE	<2 points	N/A
6842	QC_1_S1_D1000_B1	274	Unknown	FALSE	C00141_C00122	(No IS)			N/A	8193	770.9	0.37	0.24	3.4	TRUE	<2 points	N/A
6843	QC_1_S1_D1000_B1	274	Unknown	FALSE	C00042	(No IS)			N/A	203800	39300	0.12	0.08	33.8	TRUE	<2 points	N/A
6844	QC_1_S1_D1000_B1	274	Unknown	FALSE	C15587	(No IS)			N/A	74.83	20	0.12	0.09	1	TRUE	<2 points	N/A
6845	QC_1_S1_D1000_B1	274	Unknown	FALSE	C00180	(No IS)			N/A	46650	1989	0.37	0.55	8.7	TRUE	<2 points	N/A
6846	QC_1_S1_D1000_B1	274	Unknown	FALSE	C00245	(No IS)			N/A	523.8	100	0.38	0.11	4.4	TRUE	<2 points	N/A
6847	QC_1_S1_D1000_B1	274	Unknown	FALSE	C02814	(No IS)			N/A	1571	171.1	0.33	0.22	3.6	TRUE	<2 points	N/A
6848	QC_1_S1_D1000_B1	274	Unknown	FALSE	C00430	(No IS)			N/A	25910	1426	0.36	0.42	9.3	TRUE	<2 points	N/A
6849	QC_1_S1_D1000_B1	274	Unknown	FALSE	C00036_C00489	(No IS)			N/A	5126	1027	0.11	0.07	16	TRUE	<2 points	N/A
6850	QC_1_S1_D1000_B1	274	Unknown	FALSE	C00149	(No IS)			N/A	5294	1067	0.11	0.08	7.8	TRUE	<2 points	N/A
6851	QC_1_S1_D1000_B1	274	Unknown	FALSE	C00262	(No IS)			N/A	280.6	65	0.14	0.07	3.2	TRUE	<2 points	N/A
6852	QC_1_S1_D1000_B1	274	Unknown	FALSE	C00568_C00108	(No IS)			N/A	729.5	133.3	0.85	0.11	4.1	TRUE	<2 points	N/A
6853	QC_1_S1_D1000_B1	274	Unknown	FALSE	C00156	(No IS)			N/A	1833	240	0.7	0.15	3.2	TRUE	<2 points	N/A
6854	QC_1_S1_D1000_B1	274	Unknown	FALSE	C00169	(No IS)			N/A	10700	1920	0.11	0.08	26.3	TRUE	<2 points	N/A
6855	QC_1_S1_D1000_B1	274	Unknown	FALSE	C00026	(No IS)			N/A	3760	716.7	0.11	0.08	6.7	TRUE	<2 points	N/A
6856	QC_1_S1_D1000_B1	274	Unknown	FALSE	C00522	(No IS)			N/A	15730	3055	0.11	0.08	16.5	TRUE	<2 points	N/A
6857	QC_1_S1_D1000_B1	274	Unknown	FALSE	C01087	(No IS)			N/A	3573	963.3	0.09	0.05	12.9	TRUE	<2 points	N/A
6858	QC_1_S1_D1000_B1	274	Unknown	FALSE	C08353	(No IS)			N/A	2189	512.5	0.1	0.06	21.1	TRUE	<2 points	N/A
6859	QC_1_S1_D1000_B1	274	Unknown	FALSE	C00121_C08353_C16639	(No IS)			N/A	28580	5512	0.11	0.08	83.2	TRUE	<2 points	N/A
6860	QC_1_S1_D1000_B1	274	Unknown	FALSE	C00230_C00628	(No IS)			N/A	607900	130400	0.1	0.07	113.8	TRUE	<2 points	N/A
6861	QC_1_S1_D1000_B1	274	Unknown	FALSE	C00295	(No IS)			N/A	92110	4973	0.3	0.29	16.1	TRUE	<2 points	N/A
6862	QC_1_S1_D1000_B1	274	Unknown	FALSE	C00988	(No IS)			N/A	3199	873.3	0.1	0.06	34.2	TRUE	<2 points	N/A
7074	QC_1_S1_D1000_B1	275	Unknown	FALSE	C03722	(No IS)			N/A	3517	482.9	0.15	0.04	7.5	TRUE	<2 points	N/A
7075	QC_1_S1_D1000_B1	275	Unknown	FALSE	C00250	(No IS)			N/A	1496	200	0.61	0.13	6.1	TRUE	<2 points	N/A
7076	QC_1_S1_D1000_B1	275	Unknown	FALSE	C00074	(No IS)			N/A	299.3	113.3	0.69	0.04	5.2	TRUE	<2 points	N/A
7077	QC_1_S1_D1000_B1	275	Unknown	FALSE	C00111	(No IS)			N/A	22300	3900	0.12	0.09	67.4	TRUE	<2 points	N/A
7078	QC_1_S1_D1000_B1	275	Unknown	FALSE	C00118_C00111	(No IS)			N/A	13650	2575	0.12	0.07	56.5	TRUE	<2 points	N/A
7079	QC_1_S1_D1000_B1	275	Unknown	FALSE	C00093	(No IS)			N/A	4714	740	0.13	0.07	17.6	TRUE	<2 points	N/A
7080	QC_1_S1_D1000_B1	275	Unknown	FALSE	C03189_C00093	(No IS)			N/A	2245	400	0.12	0.09	20	TRUE	<2 points	N/A
7081	QC_1_S1_D1000_B1	275	Unknown	FALSE	C00417	(No IS)			N/A	280.6	75	0.88	0.09	3.7	TRUE	<2 points	N/A
7082	QC_1_S1_D1000_B1	275	Unknown	FALSE	C00493	(No IS)			N/A	74.82	20	0.14	0.06	1	TRUE	<2 points	N/A
7083	QC_1_S1_D1000_B1	275	Unknown	FALSE	C00072	(No IS)			N/A	N/A	N/A	N/A	N/A	N/A	TRUE	N/A	N/A
7084	QC_1_S1_D1000_B1	275	Unknown	FALSE	C04411	(No IS)			N/A	710.8	140	0.14	0.15	4	TRUE	<2 points	N/A
7085	QC_1_S1_D1000_B1	275	Unknown	FALSE	C00013	(No IS)			N/A	748.2	200	0.12	0.05	10	TRUE	<2 points	N/A
7086	QC_1_S1_D1000_B1	275	Unknown	FALSE	C00031	(No IS)			N/A	N/A	N/A	N/A	N/A	N/A	TRUE	N/A	N/A
7087	QC_1_S1_D1000_B1	275	Unknown	FALSE	C00137	(No IS)			N/A	N/A	N/A	N/A	N/A	N/A	TRUE	N/A	N/A
7088	QC_1_S1_D1000_B1	275	Unknown	FALSE	C01179	(No IS)			N/A	299.3	80	0.12	0.08	3.1	TRUE	<2 points	N/A
7089	QC_1_S1_D1000_B1	275	Unknown	FALSE	C00095	(No IS)			N/A	561.2	100	0.76	0.1	5	TRUE	<2 points	N/A
7090	QC_1_S1_D1000_B1	275	Unknown	FALSE	C00984	(No IS)			N/A	112.3	40	0.25	0.05	2	TRUE	<2 points	N/A
7091	QC_1_S1_D1000_B1	275	Unknown	FALSE	C00392	(No IS)			N/A	187.1	60	0.16	0.04	3	TRUE	<2 points	N/A
7092	QC_1_S1_D1000_B1	275	Unknown	FALSE	C01005	(No IS)			N/A	5331	530	0.29	0.18	6.4	TRUE	<2 points	N/A
7093	QC_1_S1_D1000_B1	275	Unknown	FALSE	C00197	(No IS)			N/A	14890	2337	0.12	0.1	45.4	TRUE	<2 points	N/A
7094	QC_1_S1_D1000_B1	275	Unknown	FALSE	C20258	(No IS)			N/A	1421	220	0.32	0.09	5.2	TRUE	<2 points	N/A
7095	QC_1_S1_D1000_B1	275	Unknown	FALSE	C00158	(No IS)			N/A	2768	740	0.1	0.06	27.6	TRUE	<2 points	N/A
7096	QC_1_S1_D1000_B1	275	Unknown	FALSE	C00311	(No IS)			N/A	1010	296	0.09	0.04	14.5	TRUE	<2 points	N/A
7097	QC_1_S1_D1000_B1	275	Unknown	FALSE	C00191	(No IS)			N/A	73770	15280	0.11	0.08	125.6	TRUE	<2 points	N/A
7098	QC_1_S1_D1000_B1	275	Unknown	FALSE	C01300	(No IS)			N/A	1534	180	0.81	0.23	5.5	TRUE	<2 points	N/A
7099	QC_1_S1_D1000_B1	275	Unknown	FALSE	C00257	(No IS)			N/A	2020	420	0.11	0.08	17	TRUE	<2 points	N/A
7100	QC_1_S1_D1000_B1	275	Unknown	FALSE	C00279	(No IS)			N/A	7164	621.4	0.29	0.14	14.9	TRUE	<2 points	N/A
7101	QC_1_S1_D1000_B1	275	Unknown	FALSE	C03657	(No IS)			N/A	972.7	205.7	0.43	0.07	4.2	TRUE	<2 points	N/A
7102	QC_1_S1_D1000_B1	275	Unknown	FALSE	C16241	(No IS)			N/A	N/A	N/A	N/A	N/A	N/A	TRUE	N/A	N/A
7103	QC_1_S1_D1000_B1	275	Unknown	FALSE	C01909	(No IS)			N/A	205.8	65	0.5	0.09	3.3	TRUE	<2 points	N/A
7104	QC_1_S1_D1000_B1	275	Unknown	FALSE	C11437	(No IS)			N/A	1609	260	0.11	0.13	13	TRUE	<2 points	N/A
7105	QC_1_S1_D1000_B1	275	Unknown	FALSE	C00864	(No IS)			N/A	299.3	60	0.46	0.09	3	TRUE	<2 points	N/A
7106	QC_1_S1_D1000_B1	275	Unknown	FALSE	C00117	(No IS)			N/A	823	114.3	0.1	0.17	5.7	TRUE	<2 points	N/A
7107	QC_1_S1_D1000_B1	275	Unknown	FALSE	C00235	(No IS)			N/A	187	60	0.36	0.09	3	TRUE	<2 points	N/A
7319	QC_1_S1_D1000_B1	276	Unknown	FALSE	C00129_C00235	(No IS)			N/A	1066	216.7	0.11	0.09	10.8	TRUE	<2 points	N/A
7320	QC_1_S1_D1000_B1	276	Unknown	FALSE	C00018	(No IS)			N/A	1047	100	0.4	0.3	3.1	TRUE	<2 points	N/A
7321	QC_1_S1_D1000_B1	276	Unknown	FALSE	C00536	(No IS)			N/A	N/A	N/A	N/A	N/A	N/A	TRUE	N/A	N/A
7322	QC_1_S1_D1000_B1	276	Unknown	FALSE	C00085_C00092_C01172	(No IS)			N/A	4527	308	0.29	0.39	6.9	TRUE	<2 points	N/A
7323	QC_1_S1_D1000_B1	276	Unknown	FALSE	C00668_C00275_C00446_C00092_C01172	(No IS)			N/A	4938	615.3	0.13	0.1	25.5	TRUE	<2 points	N/A
7324	QC_1_S1_D1000_B1	276	Unknown	FALSE	C11811	(No IS)			N/A	N/A	N/A	N/A	N/A	N/A	TRUE	N/A	N/A
7325	QC_1_S1_D1000_B1	276	Unknown	FALSE	C00345	(No IS)			N/A	1122	248	0.11	0.07	8.2	TRUE	<2 points	N/A
7326	QC_1_S1_D1000_B1	276	Unknown	FALSE	C04462	(No IS)			N/A	1347	182.9	0.11	0.16	3.5	TRUE	<2 points	N/A
7327	QC_1_S1_D1000_B1	276	Unknown	FALSE	C03373	(No IS)			N/A	112.2	40	0.37	0.05	2	TRUE	<2 points	N/A
7328	QC_1_S1_D1000_B1	276	Unknown	FALSE	C04501	(No IS)			N/A	N/A	N/A	N/A	N/A	N/A	TRUE	N/A	N/A
7329	QC_1_S1_D1000_B1	276	Unknown	FALSE	C00365	(No IS)			N/A	729.5	125	0.64	0.06	6.2	TRUE	<2 points	N/A
7330	QC_1_S1_D1000_B1	276	Unknown	FALSE	C00341	(No IS)			N/A	149.6	40	0.28	0.06	2	TRUE	<2 points	N/A
7331	QC_1_S1_D1000_B1	276	Unknown	FALSE	C00921	(No IS)			N/A	1459	120	0.53	0.28	4.3	TRUE	<2 points	N/A
7332	QC_1_S1_D1000_B1	276	Unknown	FALSE	C00364	(No IS)			N/A	187.1	40	0.55	0.08	2	TRUE	<2 points	N/A
7333	QC_1_S1_D1000_B1	276	Unknown	FALSE	C01269	(No IS)			N/A	11590	876	0.32	0.22	6.7	TRUE	<2 points	N/A
7334	QC_1_S1_D1000_B1	276	Unknown	FALSE	C00105_C01269	(No IS)			N/A	7651	496.7	0.45	0.31	5.8	TRUE	<2 points	N/A
7335	QC_1_S1_D1000_B1	276	Unknown	FALSE	C00575	(No IS)			N/A	2731	416	0.12	0.09	10.6	TRUE	<2 points	N/A
7336	QC_1_S1_D1000_B1	276	Unknown	FALSE	C00455	(No IS)			N/A	1235	308.6	0.13	0.16	9.5	TRUE	<2 points	N/A
7337	QC_1_S1_D1000_B1	276	Unknown	FALSE	C21113	(No IS)			N/A	3816	386.7	0.35	0.17	10.8	TRUE	<2 points	N/A
7338	QC_1_S1_D1000_B1	276	Unknown	FALSE	C04677	(No IS)			N/A	10380	635	0.29	0.43	12.9	TRUE	<2 points	N/A
7339	QC_1_S1_D1000_B1	276	Unknown	FALSE	C00354	(No IS)			N/A	20280	1588	0.18	0.26	20.5	TRUE	<2 points	N/A
7340	QC_1_S1_D1000_B1	276	Unknown	FALSE	C00208_C01083	(No IS)			N/A	N/A	N/A	N/A	N/A	N/A	TRUE	N/A	N/A
7341	QC_1_S1_D1000_B1	276	Unknown	FALSE	C00020	(No IS)			N/A	1197	200	0.06	0.17	6.8	TRUE	<2 points	N/A
7342	QC_1_S1_D1000_B1	276	Unknown	FALSE	C00130	(No IS)			N/A	4115	286.7	0.48	0.39	4.6	TRUE	<2 points	N/A
7343	QC_1_S1_D1000_B1	276	Unknown	FALSE	C04807	(No IS)			N/A	411.5	60	0.16	0.19	3	TRUE	<2 points	N/A
7344	QC_1_S1_D1000_B1	276	Unknown	FALSE	C18239	(No IS)			N/A	486.4	60	0.75	0.18	2.5	TRUE	<2 points	N/A
7345	QC_1_S1_D1000_B1	276	Unknown	FALSE	C00144_C18239	(No IS)			N/A	2245	462.9	0.1	0.08	11.6	TRUE	<2 points	N/A
7346	QC_1_S1_D1000_B1	276	Unknown	FALSE	C04734	(No IS)			N/A	50240	6929	0.11	0.09	38.8	TRUE	<2 points	N/A
7347	QC_1_S1_D1000_B1	276	Unknown	FALSE	C01103	(No IS)			N/A	N/A	N/A	N/A	N/A	N/A	TRUE	N/A	N/A
7348	QC_1_S1_D1000_B1	276	Unknown	FALSE	C16826	(No IS)			N/A	261.9	80	0.81	0.05	4	TRUE	<2 points	N/A
7349	QC_1_S1_D1000_B1	276	Unknown	FALSE	C00448_C16826	(No IS)			N/A	1328	190	0.3	0.2	6.1	TRUE	<2 points	N/A
7350	QC_1_S1_D1000_B1	276	Unknown	FALSE	C00119	(No IS)			N/A	935.3	180	0.11	0.06	9	TRUE	<2 points	N/A
7351	QC_1_S1_D1000_B1	276	Unknown	FALSE	C00363	(No IS)			N/A	N/A	N/A	N/A	N/A	N/A	TRUE	N/A	N/A
7352	QC_1_S1_D1000_B1	276	Unknown	FALSE	C00015	(No IS)			N/A	1253	118.3	0.26	0.26	5.9	TRUE	<2 points	N/A
7564	QC_1_S1_D1000_B1	277	Unknown	FALSE	C00068	(No IS)			N/A	254.2	40	0.12	0.14	2	TRUE	<2 points	N/A
7565	QC_1_S1_D1000_B1	277	Unknown	FALSE	C00224	(No IS)			N/A	109	40	0.85	0.08	2	TRUE	<2 points	N/A
7566	QC_1_S1_D1000_B1	277	Unknown	FALSE	C00008_C00054_C00224	(No IS)			N/A	1017	230	0.13	0.07	6.6	TRUE	<2 points	N/A
7567	QC_1_S1_D1000_B1	277	Unknown	FALSE	C00035	(No IS)			N/A	79300	14430	0.13	0.09	57.5	TRUE	<2 points	N/A
7568	QC_1_S1_D1000_B1	277	Unknown	FALSE	C00353	(No IS)			N/A	108.9	46.67	0.15	0.04	2.3	TRUE	<2 points	N/A
7569	QC_1_S1_D1000_B1	277	Unknown	FALSE	C00061	(No IS)			N/A	326.8	100	0.71	0.11	5	TRUE	<2 points	N/A
7570	QC_1_S1_D1000_B1	277	Unknown	FALSE	C00143	(No IS)			N/A	N/A	N/A	N/A	N/A	N/A	TRUE	N/A	N/A
7571	QC_1_S1_D1000_B1	277	Unknown	FALSE	C00458	(No IS)			N/A	N/A	N/A	N/A	N/A	N/A	TRUE	N/A	N/A
7572	QC_1_S1_D1000_B1	277	Unknown	FALSE	C00460	(No IS)			N/A	N/A	N/A	N/A	N/A	N/A	TRUE	N/A	N/A
7573	QC_1_S1_D1000_B1	277	Unknown	FALSE	C00459	(No IS)			N/A	N/A	N/A	N/A	N/A	N/A	TRUE	N/A	N/A
7574	QC_1_S1_D1000_B1	277	Unknown	FALSE	C00063	(No IS)			N/A	N/A	N/A	N/A	N/A	N/A	TRUE	N/A	N/A
7575	QC_1_S1_D1000_B1	277	Unknown	FALSE	C00075	(No IS)			N/A	N/A	N/A	N/A	N/A	N/A	TRUE	N/A	N/A
7576	QC_1_S1_D1000_B1	277	Unknown	FALSE	C00002	(No IS)			N/A	1198	135.6	0.35	0.2	6.8	TRUE	<2 points	N/A
7577	QC_1_S1_D1000_B1	277	Unknown	FALSE	C00286	(No IS)			N/A	N/A	N/A	N/A	N/A	N/A	TRUE	N/A	N/A
7578	QC_1_S1_D1000_B1	277	Unknown	FALSE	C00081	(No IS)			N/A	254.2	40	0.19	0.12	2	TRUE	<2 points	N/A
7579	QC_1_S1_D1000_B1	277	Unknown	FALSE	C11435	(No IS)			N/A	N/A	N/A	N/A	N/A	N/A	TRUE	N/A	N/A
7580	QC_1_S1_D1000_B1	277	Unknown	FALSE	C00044	(No IS)			N/A	1416	160	0.37	0.21	8	TRUE	<2 points	N/A
7581	QC_1_S1_D1000_B1	277	Unknown	FALSE	C00700	(No IS)			N/A	217.9	60	0.11	0.11	3	TRUE	<2 points	N/A
7582	QC_1_S1_D1000_B1	277	Unknown	FALSE	C02191	(No IS)			N/A	N/A	N/A	N/A	N/A	N/A	TRUE	N/A	N/A
7583	QC_1_S1_D1000_B1	277	Unknown	FALSE	C00842	(No IS)			N/A	72.62	20	0.44	0.06	1	TRUE	<2 points	N/A
7584	QC_1_S1_D1000_B1	277	Unknown	FALSE	C00029	(No IS)			N/A	N/A	N/A	N/A	N/A	N/A	TRUE	N/A	N/A
7585	QC_1_S1_D1000_B1	277	Unknown	FALSE	C00052	(No IS)			N/A	145.2	60	0.61	0.04	3	TRUE	<2 points	N/A
7586	QC_1_S1_D1000_B1	277	Unknown	FALSE	C00167	(No IS)			N/A	108.9	20	0.54	0.09	1	TRUE	<2 points	N/A
7587	QC_1_S1_D1000_B1	277	Unknown	FALSE	C00500	(No IS)			N/A	N/A	N/A	N/A	N/A	N/A	TRUE	N/A	N/A
7588	QC_1_S1_D1000_B1	277	Unknown	FALSE	C00498	(No IS)			N/A	N/A	N/A	N/A	N/A	N/A	TRUE	N/A	N/A
7589	QC_1_S1_D1000_B1	277	Unknown	FALSE	C00043	(No IS)			N/A	72.62	20	0.7	0.09	1	TRUE	<2 points	N/A
7590	QC_1_S1_D1000_B1	277	Unknown	FALSE	C03263	(No IS)			N/A	N/A	N/A	N/A	N/A	N/A	TRUE	N/A	N/A
7591	QC_1_S1_D1000_B1	277	Unknown	FALSE	C00003	(No IS)			N/A	N/A	N/A	N/A	N/A	N/A	TRUE	N/A	N/A
7592	QC_1_S1_D1000_B1	277	Unknown	FALSE	C00004	(No IS)			N/A	399.4	120	0.06	0.04	6	TRUE	<2 points	N/A
7593	QC_1_S1_D1000_B1	277	Unknown	FALSE	C00006	(No IS)			N/A	N/A	N/A	N/A	N/A	N/A	TRUE	N/A	N/A
7594	QC_1_S1_D1000_B1	277	Unknown	FALSE	C00005	(No IS)			N/A	254.2	60	0.27	0.03	3	TRUE	<2 points	N/A
7595	QC_1_S1_D1000_B1	277	Unknown	FALSE	C00083	(No IS)			N/A	N/A	N/A	N/A	N/A	N/A	TRUE	N/A	N/A
7596	QC_1_S1_D1000_B1	277	Unknown	FALSE	C01024	(No IS)			N/A	N/A	N/A	N/A	N/A	N/A	TRUE	N/A	N/A
7597	FB-Ref_2_S1_D1000_B1	9	Unknown	FALSE	C00037	(No IS)			N/A	86510	20840	0.15	0.06	57.6	TRUE	<2 points	N/A
7598	FB-Ref_2_S1_D1000_B1	9	Unknown	FALSE	C00555	(No IS)			N/A	2383	380	0.57	0.07	3.7	TRUE	<2 points	N/A
7599	FB-Ref_2_S1_D1000_B1	9	Unknown	FALSE	C00134	(No IS)			N/A	3052	624	0.43	0.08	3.3	TRUE	<2 points	N/A
7600	FB-Ref_2_S1_D1000_B1	9	Unknown	FALSE	C00041	(No IS)			N/A	3374000	814900	0.15	0.07	62.2	TRUE	<2 points	N/A
7601	FB-Ref_2_S1_D1000_B1	9	Unknown	FALSE	C00334	(No IS)			N/A	209.1	73.33	0.31	0.05	3.7	TRUE	<2 points	N/A
7602	FB-Ref_2_S1_D1000_B1	9	Unknown	FALSE	C03401	(No IS)			N/A	3889	500	0.48	0.17	5	TRUE	<2 points	N/A
7603	FB-Ref_2_S1_D1000_B1	9	Unknown	FALSE	C00065	(No IS)			N/A	65290	7047	0.13	0.1	12.5	TRUE	<2 points	N/A
7604	FB-Ref_2_S1_D1000_B1	9	Unknown	FALSE	C00380	(No IS)			N/A	83740	15900	0.13	0.08	55.9	TRUE	<2 points	N/A
7605	FB-Ref_2_S1_D1000_B1	9	Unknown	FALSE	C00791	(No IS)			N/A	1714	234.3	0.63	0.18	3.7	TRUE	<2 points	N/A
7606	FB-Ref_2_S1_D1000_B1	9	Unknown	FALSE	C00148	(No IS)			N/A	551200	100500	0.12	0.08	31.7	TRUE	<2 points	N/A
7607	FB-Ref_2_S1_D1000_B1	9	Unknown	FALSE	C00441	(No IS)			N/A	752.6	140	0.13	0.13	7	TRUE	<2 points	N/A
7608	FB-Ref_2_S1_D1000_B1	9	Unknown	FALSE	C00431	(No IS)			N/A	5979	541.5	0.15	0.18	7.4	TRUE	<2 points	N/A
7609	FB-Ref_2_S1_D1000_B1	9	Unknown	FALSE	C00183_C00431_C00441	(No IS)			N/A	952900	163900	0.13	0.09	78	TRUE	<2 points	N/A
7610	FB-Ref_2_S1_D1000_B1	9	Unknown	FALSE	C00188	(No IS)			N/A	66310	10940	0.12	0.09	24.2	TRUE	<2 points	N/A
7611	FB-Ref_2_S1_D1000_B1	9	Unknown	FALSE	C00263	(No IS)			N/A	9950	1780	0.12	0.09	50.4	TRUE	<2 points	N/A
7612	FB-Ref_2_S1_D1000_B1	9	Unknown	FALSE	C00097	(No IS)			N/A	6250	1096	0.12	0.08	30.8	TRUE	<2 points	N/A
7613	FB-Ref_2_S1_D1000_B1	9	Unknown	FALSE	C00253	(No IS)			N/A	2404	220	0.3	0.19	5.5	TRUE	<2 points	N/A
7614	FB-Ref_2_S1_D1000_B1	9	Unknown	FALSE	C00153	(No IS)			N/A	961.7	200	0.78	0.09	3.8	TRUE	<2 points	N/A
7615	FB-Ref_2_S1_D1000_B1	9	Unknown	FALSE	C01879	(No IS)			N/A	2425	664	0.14	0.05	10.3	TRUE	<2 points	N/A
7616	FB-Ref_2_S1_D1000_B1	9	Unknown	FALSE	C00233	(No IS)			N/A	N/A	N/A	N/A	N/A	N/A	TRUE	N/A	N/A
7617	FB-Ref_2_S1_D1000_B1	9	Unknown	FALSE	C00407	(No IS)			N/A	153200	28200	0.12	0.08	44.5	TRUE	<2 points	N/A
7618	FB-Ref_2_S1_D1000_B1	9	Unknown	FALSE	C00123	(No IS)			N/A	1359	330	0.13	0.07	16.5	TRUE	<2 points	N/A
7619	FB-Ref_2_S1_D1000_B1	9	Unknown	FALSE	C00077	(No IS)			N/A	329900	71440	0.12	0.07	33.3	TRUE	<2 points	N/A
7620	FB-Ref_2_S1_D1000_B1	9	Unknown	FALSE	C00152	(No IS)			N/A	376100	70660	0.12	0.08	32.9	TRUE	<2 points	N/A
7621	FB-Ref_2_S1_D1000_B1	9	Unknown	FALSE	C00049	(No IS)			N/A	132100	21110	0.12	0.09	19.5	TRUE	<2 points	N/A
7622	FB-Ref_2_S1_D1000_B1	9	Unknown	FALSE	C00147	(No IS)			N/A	550600	129000	0.12	0.07	58.2	TRUE	<2 points	N/A
7623	FB-Ref_2_S1_D1000_B1	9	Unknown	FALSE	C00155	(No IS)			N/A	1296	200	0.14	0.11	4.8	TRUE	<2 points	N/A
7624	FB-Ref_2_S1_D1000_B1	9	Unknown	FALSE	C01279	(No IS)			N/A	1902	340	0.06	0.07	3.5	TRUE	<2 points	N/A
7625	FB-Ref_2_S1_D1000_B1	9	Unknown	FALSE	C00860	(No IS)			N/A	836.3	140	0.47	0.17	3.6	TRUE	<2 points	N/A
7626	FB-Ref_2_S1_D1000_B1	9	Unknown	FALSE	C04294	(No IS)			N/A	4682	1100	0.1	0.05	11.1	TRUE	<2 points	N/A
7627	FB-Ref_2_S1_D1000_B1	9	Unknown	FALSE	C00315	(No IS)			N/A	36000	2658	0.49	0.25	6.1	TRUE	<2 points	N/A
7628	FB-Ref_2_S1_D1000_B1	9	Unknown	FALSE	C00064	(No IS)			N/A	198700	45980	0.11	0.07	91.5	TRUE	<2 points	N/A
7629	FB-Ref_2_S1_D1000_B1	9	Unknown	FALSE	C03114	(No IS)			N/A	N/A	N/A	N/A	N/A	N/A	TRUE	N/A	N/A
7630	FB-Ref_2_S1_D1000_B1	9	Unknown	FALSE	C00047_C00064	(No IS)			N/A	22400000	4880000	0.11	0.07	76.7	TRUE	<2 points	N/A
7631	FB-Ref_2_S1_D1000_B1	9	Unknown	FALSE	C00025	(No IS)			N/A	4376000	952000	0.12	0.07	58.9	TRUE	<2 points	N/A
7632	FB-Ref_2_S1_D1000_B1	9	Unknown	FALSE	C00979	(No IS)			N/A	11160	1471	0.12	0.09	9	TRUE	<2 points	N/A
7633	FB-Ref_2_S1_D1000_B1	9	Unknown	FALSE	C00073	(No IS)			N/A	13290	2489	0.12	0.07	19.6	TRUE	<2 points	N/A
7634	FB-Ref_2_S1_D1000_B1	9	Unknown	FALSE	C00135	(No IS)			N/A	23450000	5382000	0.11	0.07	96.7	TRUE	<2 points	N/A
7846	FB-Ref_2_S1_D1000_B1	10	Unknown	FALSE	C00993	(No IS)			N/A	7944	1380	0.13	0.09	42.7	TRUE	<2 points	N/A
7847	FB-Ref_2_S1_D1000_B1	10	Unknown	FALSE	C00166	(No IS)			N/A	6272	1380	0.35	0.04	14.8	TRUE	<2 points	N/A
7848	FB-Ref_2_S1_D1000_B1	10	Unknown	FALSE	C00079	(No IS)			N/A	151200	19360	0.14	0.1	13.7	TRUE	<2 points	N/A
7849	FB-Ref_2_S1_D1000_B1	10	Unknown	FALSE	C00255	(No IS)			N/A	292.7	106.7	0.7	0.04	5.3	TRUE	<2 points	N/A
7850	FB-Ref_2_S1_D1000_B1	10	Unknown	FALSE	C00062	(No IS)			N/A	53690	10630	0.13	0.08	51.6	TRUE	<2 points	N/A
7851	FB-Ref_2_S1_D1000_B1	10	Unknown	FALSE	C00327	(No IS)			N/A	166800	27750	0.13	0.09	35.3	TRUE	<2 points	N/A
7852	FB-Ref_2_S1_D1000_B1	10	Unknown	FALSE	C01419	(No IS)			N/A	794.5	280	0.14	0.05	3.2	TRUE	<2 points	N/A
7853	FB-Ref_2_S1_D1000_B1	10	Unknown	FALSE	C00082	(No IS)			N/A	77310	11750	0.13	0.1	23.5	TRUE	<2 points	N/A
7854	FB-Ref_2_S1_D1000_B1	10	Unknown	FALSE	C00624	(No IS)			N/A	28390	5249	0.13	0.09	31.3	TRUE	<2 points	N/A
7855	FB-Ref_2_S1_D1000_B1	10	Unknown	FALSE	C00680	(No IS)			N/A	1944	333.3	0.12	0.09	16.7	TRUE	<2 points	N/A
7856	FB-Ref_2_S1_D1000_B1	10	Unknown	FALSE	C00078	(No IS)			N/A	16580	2470	0.13	0.1	15.2	TRUE	<2 points	N/A
7857	FB-Ref_2_S1_D1000_B1	10	Unknown	FALSE	C00931	(No IS)			N/A	230	53.33	0.14	0.15	2.7	TRUE	<2 points	N/A
7858	FB-Ref_2_S1_D1000_B1	10	Unknown	FALSE	C00120	(No IS)			N/A	2174	392	0.15	0.1	4.7	TRUE	<2 points	N/A
7859	FB-Ref_2_S1_D1000_B1	10	Unknown	FALSE	C00129	(No IS)			N/A	1380	244	0.14	0.11	9.3	TRUE	<2 points	N/A
7860	FB-Ref_2_S1_D1000_B1	10	Unknown	FALSE	C00669	(No IS)			N/A	1777	190	0.14	0.15	7.1	TRUE	<2 points	N/A
7861	FB-Ref_2_S1_D1000_B1	10	Unknown	FALSE	C05198	(No IS)			N/A	582300	120600	0.12	0.07	133.9	TRUE	<2 points	N/A
7862	FB-Ref_2_S1_D1000_B1	10	Unknown	FALSE	C15586	(No IS)			N/A	1505	193.3	0.16	0.17	4.1	TRUE	<2 points	N/A
7863	FB-Ref_2_S1_D1000_B1	10	Unknown	FALSE	C00352	(No IS)			N/A	3596	776	0.11	0.09	19.8	TRUE	<2 points	N/A
7864	FB-Ref_2_S1_D1000_B1	10	Unknown	FALSE	C00378	(No IS)			N/A	376.3	60	0.87	0.13	3	TRUE	<2 points	N/A
7865	FB-Ref_2_S1_D1000_B1	10	Unknown	FALSE	C00212	(No IS)			N/A	18340	1561	0.15	0.24	8.6	TRUE	<2 points	N/A
7866	FB-Ref_2_S1_D1000_B1	10	Unknown	FALSE	C00330	(No IS)			N/A	45910	9288	0.13	0.08	76	TRUE	<2 points	N/A
7867	FB-Ref_2_S1_D1000_B1	10	Unknown	FALSE	C03539	(No IS)			N/A	1066	193.3	0.14	0.14	7.1	TRUE	<2 points	N/A
7868	FB-Ref_2_S1_D1000_B1	10	Unknown	FALSE	C00170	(No IS)			N/A	11250	1991	0.12	0.08	32.5	TRUE	<2 points	N/A
7869	FB-Ref_2_S1_D1000_B1	10	Unknown	FALSE	C00051	(No IS)			N/A	899	115	0.32	0.22	4.3	TRUE	<2 points	N/A
7870	FB-Ref_2_S1_D1000_B1	10	Unknown	FALSE	C00239	(No IS)			N/A	N/A	N/A	N/A	N/A	N/A	TRUE	N/A	N/A
7871	FB-Ref_2_S1_D1000_B1	10	Unknown	FALSE	C00055	(No IS)			N/A	409300	87310	0.12	0.08	145.5	TRUE	<2 points	N/A
7872	FB-Ref_2_S1_D1000_B1	10	Unknown	FALSE	C00105	(No IS)			N/A	69430	12580	0.12	0.08	75.1	TRUE	<2 points	N/A
7873	FB-Ref_2_S1_D1000_B1	10	Unknown	FALSE	C01081	(No IS)			N/A	N/A	N/A	N/A	N/A	N/A	TRUE	N/A	N/A
7874	FB-Ref_2_S1_D1000_B1	10	Unknown	FALSE	C00655	(No IS)			N/A	125.4	20	0.14	0.1	1	TRUE	<2 points	N/A
7875	FB-Ref_2_S1_D1000_B1	10	Unknown	FALSE	C00021	(No IS)			N/A	25630	6200	0.12	0.07	106	TRUE	<2 points	N/A
7876	FB-Ref_2_S1_D1000_B1	10	Unknown	FALSE	C00019	(No IS)			N/A	6313	1380	0.12	0.07	47.3	TRUE	<2 points	N/A
7877	FB-Ref_2_S1_D1000_B1	10	Unknown	FALSE	C00415	(No IS)			N/A	N/A	N/A	N/A	N/A	N/A	TRUE	N/A	N/A
7878	FB-Ref_2_S1_D1000_B1	10	Unknown	FALSE	C00101	(No IS)			N/A	334.5	80	0.12	0.07	4	TRUE	<2 points	N/A
7879	FB-Ref_2_S1_D1000_B1	10	Unknown	FALSE	C00440	(No IS)			N/A	209.1	40	0.66	0.16	2	TRUE	<2 points	N/A
7880	FB-Ref_2_S1_D1000_B1	10	Unknown	FALSE	C03479	(No IS)			N/A	N/A	N/A	N/A	N/A	N/A	TRUE	N/A	N/A
7881	FB-Ref_2_S1_D1000_B1	10	Unknown	FALSE	C00127	(No IS)			N/A	N/A	N/A	N/A	N/A	N/A	TRUE	N/A	N/A
7882	FB-Ref_2_S1_D1000_B1	10	Unknown	FALSE	C00010	(No IS)			N/A	N/A	N/A	N/A	N/A	N/A	TRUE	N/A	N/A
7883	FB-Ref_2_S1_D1000_B1	10	Unknown	FALSE	C00016	(No IS)			N/A	669	100	0.15	0.15	4.6	TRUE	<2 points	N/A
8019	FB-Mg_4_S1_D1000_B1	11	Unknown	FALSE	C00037	(No IS)			N/A	56510	14180	0.15	0.06	61.5	TRUE	<2 points	N/A
8020	FB-Mg_4_S1_D1000_B1	11	Unknown	FALSE	C00555	(No IS)			N/A	961.8	280	0.84	0.09	2.7	TRUE	<2 points	N/A
8021	FB-Mg_4_S1_D1000_B1	11	Unknown	FALSE	C00134	(No IS)			N/A	10200	646.7	0.33	0.3	5.4	TRUE	<2 points	N/A
8022	FB-Mg_4_S1_D1000_B1	11	Unknown	FALSE	C00041	(No IS)			N/A	1503000	358400	0.15	0.06	52.3	TRUE	<2 points	N/A
8023	FB-Mg_4_S1_D1000_B1	11	Unknown	FALSE	C00334	(No IS)			N/A	N/A	N/A	N/A	N/A	N/A	TRUE	N/A	N/A
8024	FB-Mg_4_S1_D1000_B1	11	Unknown	FALSE	C03401	(No IS)			N/A	1443	220	0.43	0.14	1.8	TRUE	<2 points	N/A
8025	FB-Mg_4_S1_D1000_B1	11	Unknown	FALSE	C00065	(No IS)			N/A	44610	5416	0.15	0.07	7.1	TRUE	<2 points	N/A
8026	FB-Mg_4_S1_D1000_B1	11	Unknown	FALSE	C00380	(No IS)			N/A	55760	15450	0.14	0.05	60.9	TRUE	<2 points	N/A
8027	FB-Mg_4_S1_D1000_B1	11	Unknown	FALSE	C00791	(No IS)			N/A	1275	213.3	0.5	0.14	5	TRUE	<2 points	N/A
8028	FB-Mg_4_S1_D1000_B1	11	Unknown	FALSE	C00148	(No IS)			N/A	490000	95420	0.13	0.07	33.8	TRUE	<2 points	N/A
8029	FB-Mg_4_S1_D1000_B1	11	Unknown	FALSE	C00441	(No IS)			N/A	459.9	140	0.14	0.05	7	TRUE	<2 points	N/A
8030	FB-Mg_4_S1_D1000_B1	11	Unknown	FALSE	C00431	(No IS)			N/A	4808	649.1	0.13	0.16	11.8	TRUE	<2 points	N/A
8031	FB-Mg_4_S1_D1000_B1	11	Unknown	FALSE	C00183_C00431_C00441	(No IS)			N/A	37510	5913	0.13	0.09	23.4	TRUE	<2 points	N/A
8032	FB-Mg_4_S1_D1000_B1	11	Unknown	FALSE	C00188	(No IS)			N/A	35080	6530	0.13	0.07	24.1	TRUE	<2 points	N/A
8033	FB-Mg_4_S1_D1000_B1	11	Unknown	FALSE	C00263	(No IS)			N/A	4808	1040	0.13	0.07	36.7	TRUE	<2 points	N/A
8034	FB-Mg_4_S1_D1000_B1	11	Unknown	FALSE	C00097	(No IS)			N/A	13800	2073	0.13	0.1	52.8	TRUE	<2 points	N/A
8035	FB-Mg_4_S1_D1000_B1	11	Unknown	FALSE	C00253	(No IS)			N/A	1568	366.7	0.63	0.04	7.4	TRUE	<2 points	N/A
8036	FB-Mg_4_S1_D1000_B1	11	Unknown	FALSE	C00153	(No IS)			N/A	878.1	156	0.49	0.05	3.4	TRUE	<2 points	N/A
8037	FB-Mg_4_S1_D1000_B1	11	Unknown	FALSE	C01879	(No IS)			N/A	1422	240	0.24	0.06	3.9	TRUE	<2 points	N/A
8038	FB-Mg_4_S1_D1000_B1	11	Unknown	FALSE	C00233	(No IS)			N/A	125.4	40	0.91	0.05	2	TRUE	<2 points	N/A
8039	FB-Mg_4_S1_D1000_B1	11	Unknown	FALSE	C00407	(No IS)			N/A	5561	897.1	0.12	0.08	10.3	TRUE	<2 points	N/A
8040	FB-Mg_4_S1_D1000_B1	11	Unknown	FALSE	C00123	(No IS)			N/A	167.3	40	0.26	0.07	2	TRUE	<2 points	N/A
8041	FB-Mg_4_S1_D1000_B1	11	Unknown	FALSE	C00077	(No IS)			N/A	17350	1286	0.28	0.41	4.9	TRUE	<2 points	N/A
8042	FB-Mg_4_S1_D1000_B1	11	Unknown	FALSE	C00152	(No IS)			N/A	23230	2043	0.16	0.22	10.9	TRUE	<2 points	N/A
8043	FB-Mg_4_S1_D1000_B1	11	Unknown	FALSE	C00049	(No IS)			N/A	168400	26340	0.12	0.08	20.1	TRUE	<2 points	N/A
8044	FB-Mg_4_S1_D1000_B1	11	Unknown	FALSE	C00147	(No IS)			N/A	611400	129500	0.12	0.07	56.4	TRUE	<2 points	N/A
8045	FB-Mg_4_S1_D1000_B1	11	Unknown	FALSE	C00155	(No IS)			N/A	6669	2135	0.1	0.04	39.4	TRUE	<2 points	N/A
8046	FB-Mg_4_S1_D1000_B1	11	Unknown	FALSE	C01279	(No IS)			N/A	2341	337.1	0.46	0.19	3.3	TRUE	<2 points	N/A
8047	FB-Mg_4_S1_D1000_B1	11	Unknown	FALSE	C00860	(No IS)			N/A	961.7	174.3	0.16	0.11	4.6	TRUE	<2 points	N/A
8048	FB-Mg_4_S1_D1000_B1	11	Unknown	FALSE	C04294	(No IS)			N/A	7422	1225	0.11	0.07	11	TRUE	<2 points	N/A
8049	FB-Mg_4_S1_D1000_B1	11	Unknown	FALSE	C00315	(No IS)			N/A	11600	1192	0.56	0.24	2.2	TRUE	<2 points	N/A
8050	FB-Mg_4_S1_D1000_B1	11	Unknown	FALSE	C00064	(No IS)			N/A	141200	33640	0.11	0.06	83.2	TRUE	<2 points	N/A
8051	FB-Mg_4_S1_D1000_B1	11	Unknown	FALSE	C03114	(No IS)			N/A	N/A	N/A	N/A	N/A	N/A	TRUE	N/A	N/A
8052	FB-Mg_4_S1_D1000_B1	11	Unknown	FALSE	C00047_C00064	(No IS)			N/A	17200000	3779000	0.11	0.07	84.6	TRUE	<2 points	N/A
8053	FB-Mg_4_S1_D1000_B1	11	Unknown	FALSE	C00025	(No IS)			N/A	1708000	364500	0.12	0.07	42.8	TRUE	<2 points	N/A
8054	FB-Mg_4_S1_D1000_B1	11	Unknown	FALSE	C00979	(No IS)			N/A	9909	1931	0.12	0.08	11.9	TRUE	<2 points	N/A
8055	FB-Mg_4_S1_D1000_B1	11	Unknown	FALSE	C00073	(No IS)			N/A	6752	1635	0.11	0.06	14.1	TRUE	<2 points	N/A
8056	FB-Mg_4_S1_D1000_B1	11	Unknown	FALSE	C00135	(No IS)			N/A	20300000	4738000	0.11	0.07	108.3	TRUE	<2 points	N/A
8268	FB-Mg_4_S1_D1000_B1	12	Unknown	FALSE	C00993	(No IS)			N/A	13970	3620	0.14	0.06	76	TRUE	<2 points	N/A
8269	FB-Mg_4_S1_D1000_B1	12	Unknown	FALSE	C00166	(No IS)			N/A	3345	360	0.3	0.3	4.7	TRUE	<2 points	N/A
8270	FB-Mg_4_S1_D1000_B1	12	Unknown	FALSE	C00079	(No IS)			N/A	81770	9435	0.15	0.14	19.3	TRUE	<2 points	N/A
8271	FB-Mg_4_S1_D1000_B1	12	Unknown	FALSE	C00255	(No IS)			N/A	1463	220	0.25	0.13	8	TRUE	<2 points	N/A
8272	FB-Mg_4_S1_D1000_B1	12	Unknown	FALSE	C00062	(No IS)			N/A	6900	1140	0.32	0.31	20.9	TRUE	<2 points	N/A
8273	FB-Mg_4_S1_D1000_B1	12	Unknown	FALSE	C00327	(No IS)			N/A	26050	2760	0.15	0.14	11.6	TRUE	<2 points	N/A
8274	FB-Mg_4_S1_D1000_B1	12	Unknown	FALSE	C01419	(No IS)			N/A	501.8	186.7	0.31	0.04	1.7	TRUE	<2 points	N/A
8275	FB-Mg_4_S1_D1000_B1	12	Unknown	FALSE	C00082	(No IS)			N/A	25670	3195	0.15	0.1	13.3	TRUE	<2 points	N/A
8276	FB-Mg_4_S1_D1000_B1	12	Unknown	FALSE	C00624	(No IS)			N/A	32180	8946	0.14	0.05	47.2	TRUE	<2 points	N/A
8277	FB-Mg_4_S1_D1000_B1	12	Unknown	FALSE	C00680	(No IS)			N/A	1714	308	0.16	0.09	14.7	TRUE	<2 points	N/A
8278	FB-Mg_4_S1_D1000_B1	12	Unknown	FALSE	C00078	(No IS)			N/A	5268	1188	0.13	0.07	7.8	TRUE	<2 points	N/A
8279	FB-Mg_4_S1_D1000_B1	12	Unknown	FALSE	C00931	(No IS)			N/A	250.9	76	0.08	0.14	3.8	TRUE	<2 points	N/A
8280	FB-Mg_4_S1_D1000_B1	12	Unknown	FALSE	C00120	(No IS)			N/A	8342	728.6	0.15	0.13	8.8	TRUE	<2 points	N/A
8281	FB-Mg_4_S1_D1000_B1	12	Unknown	FALSE	C00129	(No IS)			N/A	2007	220	0.17	0.27	5	TRUE	<2 points	N/A
8282	FB-Mg_4_S1_D1000_B1	12	Unknown	FALSE	C00669	(No IS)			N/A	1735	266.7	0.14	0.11	7.3	TRUE	<2 points	N/A
8283	FB-Mg_4_S1_D1000_B1	12	Unknown	FALSE	C05198	(No IS)			N/A	467800	100000	0.12	0.07	132.3	TRUE	<2 points	N/A
8284	FB-Mg_4_S1_D1000_B1	12	Unknown	FALSE	C15586	(No IS)			N/A	4098	735	0.14	0.07	17.1	TRUE	<2 points	N/A
8285	FB-Mg_4_S1_D1000_B1	12	Unknown	FALSE	C00352	(No IS)			N/A	7150	1160	0.14	0.1	37	TRUE	<2 points	N/A
8286	FB-Mg_4_S1_D1000_B1	12	Unknown	FALSE	C00378	(No IS)			N/A	543.6	116	0.62	0.1	5.2	TRUE	<2 points	N/A
8287	FB-Mg_4_S1_D1000_B1	12	Unknown	FALSE	C00212	(No IS)			N/A	20110	2742	0.12	0.07	10.3	TRUE	<2 points	N/A
8288	FB-Mg_4_S1_D1000_B1	12	Unknown	FALSE	C00330	(No IS)			N/A	36310	8308	0.13	0.07	96.4	TRUE	<2 points	N/A
8289	FB-Mg_4_S1_D1000_B1	12	Unknown	FALSE	C03539	(No IS)			N/A	1631	222.2	0.1	0.05	10.5	TRUE	<2 points	N/A
8290	FB-Mg_4_S1_D1000_B1	12	Unknown	FALSE	C00170	(No IS)			N/A	16270	2860	0.12	0.08	37.5	TRUE	<2 points	N/A
8291	FB-Mg_4_S1_D1000_B1	12	Unknown	FALSE	C00051	(No IS)			N/A	1338	232	0.14	0.1	7.4	TRUE	<2 points	N/A
8292	FB-Mg_4_S1_D1000_B1	12	Unknown	FALSE	C00239	(No IS)			N/A	376.3	80	0.14	0.14	4	TRUE	<2 points	N/A
8293	FB-Mg_4_S1_D1000_B1	12	Unknown	FALSE	C00055	(No IS)			N/A	652200	143000	0.12	0.07	140.8	TRUE	<2 points	N/A
8294	FB-Mg_4_S1_D1000_B1	12	Unknown	FALSE	C00105	(No IS)			N/A	113100	22050	0.12	0.08	90.8	TRUE	<2 points	N/A
8295	FB-Mg_4_S1_D1000_B1	12	Unknown	FALSE	C01081	(No IS)			N/A	N/A	N/A	N/A	N/A	N/A	TRUE	N/A	N/A
8296	FB-Mg_4_S1_D1000_B1	12	Unknown	FALSE	C00655	(No IS)			N/A	209.1	60	0.23	0.1	3	TRUE	<2 points	N/A
8297	FB-Mg_4_S1_D1000_B1	12	Unknown	FALSE	C00021	(No IS)			N/A	3930	1120	0.1	0.04	52.4	TRUE	<2 points	N/A
8298	FB-Mg_4_S1_D1000_B1	12	Unknown	FALSE	C00019	(No IS)			N/A	8989	2500	0.11	0.06	57	TRUE	<2 points	N/A
8299	FB-Mg_4_S1_D1000_B1	12	Unknown	FALSE	C00415	(No IS)			N/A	N/A	N/A	N/A	N/A	N/A	TRUE	N/A	N/A
8300	FB-Mg_4_S1_D1000_B1	12	Unknown	FALSE	C00101	(No IS)			N/A	292.7	60	0.12	0.07	3	TRUE	<2 points	N/A
8301	FB-Mg_4_S1_D1000_B1	12	Unknown	FALSE	C00440	(No IS)			N/A	N/A	N/A	N/A	N/A	N/A	TRUE	N/A	N/A
8302	FB-Mg_4_S1_D1000_B1	12	Unknown	FALSE	C03479	(No IS)			N/A	376.3	60	0.16	0.14	3	TRUE	<2 points	N/A
8303	FB-Mg_4_S1_D1000_B1	12	Unknown	FALSE	C00127	(No IS)			N/A	N/A	N/A	N/A	N/A	N/A	TRUE	N/A	N/A
8304	FB-Mg_4_S1_D1000_B1	12	Unknown	FALSE	C00010	(No IS)			N/A	961.6	260	0.12	0.06	7.9	TRUE	<2 points	N/A
8305	FB-Mg_4_S1_D1000_B1	12	Unknown	FALSE	C00016	(No IS)			N/A	878.1	200	0.1	0.05	10	TRUE	<2 points	N/A
8441	FB-Mg_2_S1_D1000_B1	13	Unknown	FALSE	C00037	(No IS)			N/A	61110	15950	0.15	0.06	57.1	TRUE	<2 points	N/A
8442	FB-Mg_2_S1_D1000_B1	13	Unknown	FALSE	C00555	(No IS)			N/A	710.8	233.3	0.42	0.07	2.4	TRUE	<2 points	N/A
8443	FB-Mg_2_S1_D1000_B1	13	Unknown	FALSE	C00134	(No IS)			N/A	3784	370	0.38	0.22	5.1	TRUE	<2 points	N/A
8444	FB-Mg_2_S1_D1000_B1	13	Unknown	FALSE	C00041	(No IS)			N/A	1683000	439600	0.15	0.06	54.2	TRUE	<2 points	N/A
8445	FB-Mg_2_S1_D1000_B1	13	Unknown	FALSE	C00334	(No IS)			N/A	2843	1340	0.31	0.04	51.8	TRUE	<2 points	N/A
8446	FB-Mg_2_S1_D1000_B1	13	Unknown	FALSE	C03401	(No IS)			N/A	1254	513.3	0.1	0.04	4.7	TRUE	<2 points	N/A
8447	FB-Mg_2_S1_D1000_B1	13	Unknown	FALSE	C00065	(No IS)			N/A	58430	7847	0.15	0.08	10.8	TRUE	<2 points	N/A
8448	FB-Mg_2_S1_D1000_B1	13	Unknown	FALSE	C00380	(No IS)			N/A	58330	17020	0.14	0.05	55.4	TRUE	<2 points	N/A
8449	FB-Mg_2_S1_D1000_B1	13	Unknown	FALSE	C00791	(No IS)			N/A	1296	120	0.71	0.19	2.7	TRUE	<2 points	N/A
8450	FB-Mg_2_S1_D1000_B1	13	Unknown	FALSE	C00148	(No IS)			N/A	617500	138900	0.14	0.07	35.9	TRUE	<2 points	N/A
8451	FB-Mg_2_S1_D1000_B1	13	Unknown	FALSE	C00441	(No IS)			N/A	334.5	100	0.14	0.05	5	TRUE	<2 points	N/A
8452	FB-Mg_2_S1_D1000_B1	13	Unknown	FALSE	C00431	(No IS)			N/A	5289	717.1	0.13	0.1	9.8	TRUE	<2 points	N/A
8453	FB-Mg_2_S1_D1000_B1	13	Unknown	FALSE	C00183_C00431_C00441	(No IS)			N/A	36670	6422	0.12	0.08	29.5	TRUE	<2 points	N/A
8454	FB-Mg_2_S1_D1000_B1	13	Unknown	FALSE	C00188	(No IS)			N/A	43340	8510	0.13	0.08	23.2	TRUE	<2 points	N/A
8455	FB-Mg_2_S1_D1000_B1	13	Unknown	FALSE	C00263	(No IS)			N/A	7777	1572	0.12	0.08	50.1	TRUE	<2 points	N/A
8456	FB-Mg_2_S1_D1000_B1	13	Unknown	FALSE	C00097	(No IS)			N/A	14340	2540	0.13	0.09	41.2	TRUE	<2 points	N/A
8457	FB-Mg_2_S1_D1000_B1	13	Unknown	FALSE	C00253	(No IS)			N/A	1087	196	0.33	0.08	3.4	TRUE	<2 points	N/A
8458	FB-Mg_2_S1_D1000_B1	13	Unknown	FALSE	C00153	(No IS)			N/A	1589	160	0.74	0.17	3	TRUE	<2 points	N/A
8459	FB-Mg_2_S1_D1000_B1	13	Unknown	FALSE	C01879	(No IS)			N/A	2216	210	0.42	0.23	3.2	TRUE	<2 points	N/A
8460	FB-Mg_2_S1_D1000_B1	13	Unknown	FALSE	C00233	(No IS)			N/A	209.1	40	0.75	0.09	2	TRUE	<2 points	N/A
8461	FB-Mg_2_S1_D1000_B1	13	Unknown	FALSE	C00407	(No IS)			N/A	8446	1400	0.12	0.08	13.2	TRUE	<2 points	N/A
8462	FB-Mg_2_S1_D1000_B1	13	Unknown	FALSE	C00123	(No IS)			N/A	N/A	N/A	N/A	N/A	N/A	TRUE	N/A	N/A
8463	FB-Mg_2_S1_D1000_B1	13	Unknown	FALSE	C00077	(No IS)			N/A	44190	4773	0.12	0.07	8.1	TRUE	<2 points	N/A
8464	FB-Mg_2_S1_D1000_B1	13	Unknown	FALSE	C00152	(No IS)			N/A	31990	2760	0.16	0.19	11	TRUE	<2 points	N/A
8465	FB-Mg_2_S1_D1000_B1	13	Unknown	FALSE	C00049	(No IS)			N/A	161200	26720	0.12	0.08	19.1	TRUE	<2 points	N/A
8466	FB-Mg_2_S1_D1000_B1	13	Unknown	FALSE	C00147	(No IS)			N/A	631000	141300	0.12	0.07	56.5	TRUE	<2 points	N/A
8467	FB-Mg_2_S1_D1000_B1	13	Unknown	FALSE	C00155	(No IS)			N/A	5017	660	0.12	0.08	11.9	TRUE	<2 points	N/A
8468	FB-Mg_2_S1_D1000_B1	13	Unknown	FALSE	C01279	(No IS)			N/A	2091	326.7	0.59	0.15	3.2	TRUE	<2 points	N/A
8469	FB-Mg_2_S1_D1000_B1	13	Unknown	FALSE	C00860	(No IS)			N/A	480.8	83.33	0.5	0.12	2.9	TRUE	<2 points	N/A
8470	FB-Mg_2_S1_D1000_B1	13	Unknown	FALSE	C04294	(No IS)			N/A	8404	1720	0.12	0.07	14.1	TRUE	<2 points	N/A
8471	FB-Mg_2_S1_D1000_B1	13	Unknown	FALSE	C00315	(No IS)			N/A	12130	1230	0.54	0.21	3.2	TRUE	<2 points	N/A
8472	FB-Mg_2_S1_D1000_B1	13	Unknown	FALSE	C00064	(No IS)			N/A	154600	35890	0.11	0.07	84.2	TRUE	<2 points	N/A
8473	FB-Mg_2_S1_D1000_B1	13	Unknown	FALSE	C03114	(No IS)			N/A	N/A	N/A	N/A	N/A	N/A	TRUE	N/A	N/A
8474	FB-Mg_2_S1_D1000_B1	13	Unknown	FALSE	C00047_C00064	(No IS)			N/A	18780000	4248000	0.11	0.07	94	TRUE	<2 points	N/A
8475	FB-Mg_2_S1_D1000_B1	13	Unknown	FALSE	C00025	(No IS)			N/A	1813000	400100	0.12	0.07	40.9	TRUE	<2 points	N/A
8476	FB-Mg_2_S1_D1000_B1	13	Unknown	FALSE	C00979	(No IS)			N/A	8509	1873	0.11	0.08	10	TRUE	<2 points	N/A
8477	FB-Mg_2_S1_D1000_B1	13	Unknown	FALSE	C00073	(No IS)			N/A	7547	1268	0.12	0.08	9.7	TRUE	<2 points	N/A
8478	FB-Mg_2_S1_D1000_B1	13	Unknown	FALSE	C00135	(No IS)			N/A	22540000	5341000	0.11	0.07	95	TRUE	<2 points	N/A
8690	FB-Mg_2_S1_D1000_B1	14	Unknown	FALSE	C00993	(No IS)			N/A	18080	4103	0.15	0.07	89.3	TRUE	<2 points	N/A
8691	FB-Mg_2_S1_D1000_B1	14	Unknown	FALSE	C00166	(No IS)			N/A	3679	460	0.27	0.19	4.3	TRUE	<2 points	N/A
8692	FB-Mg_2_S1_D1000_B1	14	Unknown	FALSE	C00079	(No IS)			N/A	80780	11170	0.15	0.08	17.4	TRUE	<2 points	N/A
8693	FB-Mg_2_S1_D1000_B1	14	Unknown	FALSE	C00255	(No IS)			N/A	815.3	68	0.34	0.18	3	TRUE	<2 points	N/A
8694	FB-Mg_2_S1_D1000_B1	14	Unknown	FALSE	C00062	(No IS)			N/A	5854	1004	0.14	0.08	14.8	TRUE	<2 points	N/A
8695	FB-Mg_2_S1_D1000_B1	14	Unknown	FALSE	C00327	(No IS)			N/A	26010	2406	0.13	0.3	11.6	TRUE	<2 points	N/A
8696	FB-Mg_2_S1_D1000_B1	14	Unknown	FALSE	C01419	(No IS)			N/A	543.4	206.7	0.45	0.04	3.2	TRUE	<2 points	N/A
8697	FB-Mg_2_S1_D1000_B1	14	Unknown	FALSE	C00082	(No IS)			N/A	40180	4006	0.13	0.11	13.8	TRUE	<2 points	N/A
8698	FB-Mg_2_S1_D1000_B1	14	Unknown	FALSE	C00624	(No IS)			N/A	45100	8126	0.14	0.09	34.7	TRUE	<2 points	N/A
8699	FB-Mg_2_S1_D1000_B1	14	Unknown	FALSE	C00680	(No IS)			N/A	2425	480	0.12	0.1	22.1	TRUE	<2 points	N/A
8700	FB-Mg_2_S1_D1000_B1	14	Unknown	FALSE	C00078	(No IS)			N/A	9157	1503	0.12	0.09	12.9	TRUE	<2 points	N/A
8701	FB-Mg_2_S1_D1000_B1	14	Unknown	FALSE	C00931	(No IS)			N/A	334.6	140	0.14	0.03	7	TRUE	<2 points	N/A
8702	FB-Mg_2_S1_D1000_B1	14	Unknown	FALSE	C00120	(No IS)			N/A	7651	945.5	0.11	0.17	9.6	TRUE	<2 points	N/A
8703	FB-Mg_2_S1_D1000_B1	14	Unknown	FALSE	C00129	(No IS)			N/A	2070	210	0.17	0.15	4.6	TRUE	<2 points	N/A
8704	FB-Mg_2_S1_D1000_B1	14	Unknown	FALSE	C00669	(No IS)			N/A	1296	180	0.13	0.08	8.4	TRUE	<2 points	N/A
8705	FB-Mg_2_S1_D1000_B1	14	Unknown	FALSE	C05198	(No IS)			N/A	462100	99410	0.12	0.07	113.9	TRUE	<2 points	N/A
8706	FB-Mg_2_S1_D1000_B1	14	Unknown	FALSE	C15586	(No IS)			N/A	4349	771.4	0.13	0.07	12.2	TRUE	<2 points	N/A
8707	FB-Mg_2_S1_D1000_B1	14	Unknown	FALSE	C00352	(No IS)			N/A	3659	755	0.13	0.08	33.7	TRUE	<2 points	N/A
8708	FB-Mg_2_S1_D1000_B1	14	Unknown	FALSE	C00378	(No IS)			N/A	209.1	40	0.61	0.12	2	TRUE	<2 points	N/A
8709	FB-Mg_2_S1_D1000_B1	14	Unknown	FALSE	C00212	(No IS)			N/A	27010	3156	0.12	0.07	11.5	TRUE	<2 points	N/A
8710	FB-Mg_2_S1_D1000_B1	14	Unknown	FALSE	C00330	(No IS)			N/A	32780	6043	0.13	0.09	68.6	TRUE	<2 points	N/A
8711	FB-Mg_2_S1_D1000_B1	14	Unknown	FALSE	C03539	(No IS)			N/A	1150	203.3	0.12	0.08	9.3	TRUE	<2 points	N/A
8712	FB-Mg_2_S1_D1000_B1	14	Unknown	FALSE	C00170	(No IS)			N/A	17690	3260	0.12	0.09	37.4	TRUE	<2 points	N/A
8713	FB-Mg_2_S1_D1000_B1	14	Unknown	FALSE	C00051	(No IS)			N/A	1233	185	0.14	0.1	7.5	TRUE	<2 points	N/A
8714	FB-Mg_2_S1_D1000_B1	14	Unknown	FALSE	C00239	(No IS)			N/A	209.1	66.66	0.56	0.05	3.3	TRUE	<2 points	N/A
8715	FB-Mg_2_S1_D1000_B1	14	Unknown	FALSE	C00055	(No IS)			N/A	627900	118100	0.12	0.08	113.6	TRUE	<2 points	N/A
8716	FB-Mg_2_S1_D1000_B1	14	Unknown	FALSE	C00105	(No IS)			N/A	118800	23960	0.12	0.08	109.4	TRUE	<2 points	N/A
8717	FB-Mg_2_S1_D1000_B1	14	Unknown	FALSE	C01081	(No IS)			N/A	N/A	N/A	N/A	N/A	N/A	TRUE	N/A	N/A
8718	FB-Mg_2_S1_D1000_B1	14	Unknown	FALSE	C00655	(No IS)			N/A	N/A	N/A	N/A	N/A	N/A	TRUE	N/A	N/A
8719	FB-Mg_2_S1_D1000_B1	14	Unknown	FALSE	C00021	(No IS)			N/A	4181	1117	0.11	0.05	40.7	TRUE	<2 points	N/A
8720	FB-Mg_2_S1_D1000_B1	14	Unknown	FALSE	C00019	(No IS)			N/A	9868	2576	0.11	0.06	40.8	TRUE	<2 points	N/A
8721	FB-Mg_2_S1_D1000_B1	14	Unknown	FALSE	C00415	(No IS)			N/A	N/A	N/A	N/A	N/A	N/A	TRUE	N/A	N/A
8722	FB-Mg_2_S1_D1000_B1	14	Unknown	FALSE	C00101	(No IS)			N/A	334.5	100	0.1	0.05	5	TRUE	<2 points	N/A
8723	FB-Mg_2_S1_D1000_B1	14	Unknown	FALSE	C00440	(No IS)			N/A	167.3	40	0.14	0.1	2	TRUE	<2 points	N/A
8724	FB-Mg_2_S1_D1000_B1	14	Unknown	FALSE	C03479	(No IS)			N/A	292.7	113.3	0.1	0.04	5.7	TRUE	<2 points	N/A
8725	FB-Mg_2_S1_D1000_B1	14	Unknown	FALSE	C00127	(No IS)			N/A	N/A	N/A	N/A	N/A	N/A	TRUE	N/A	N/A
8726	FB-Mg_2_S1_D1000_B1	14	Unknown	FALSE	C00010	(No IS)			N/A	919.9	180	0.11	0.07	9	TRUE	<2 points	N/A
8727	FB-Mg_2_S1_D1000_B1	14	Unknown	FALSE	C00016	(No IS)			N/A	1045	180	0.12	0.09	9	TRUE	<2 points	N/A
8863	FB-Mg_2_S1_D1000_B1	15	Unknown	FALSE	C00037	(No IS)			N/A	63300	15480	0.15	0.06	52	TRUE	<2 points	N/A
8864	FB-Mg_2_S1_D1000_B1	15	Unknown	FALSE	C00555	(No IS)			N/A	1798	331.4	0.63	0.18	4.3	TRUE	<2 points	N/A
8865	FB-Mg_2_S1_D1000_B1	15	Unknown	FALSE	C00134	(No IS)			N/A	2425	480	0.63	0.09	3.7	TRUE	<2 points	N/A
8866	FB-Mg_2_S1_D1000_B1	15	Unknown	FALSE	C00041	(No IS)			N/A	1666000	411800	0.15	0.06	48.3	TRUE	<2 points	N/A
8867	FB-Mg_2_S1_D1000_B1	15	Unknown	FALSE	C00334	(No IS)			N/A	209.1	80	0.21	0.04	4	TRUE	<2 points	N/A
8868	FB-Mg_2_S1_D1000_B1	15	Unknown	FALSE	C03401	(No IS)			N/A	3178	268.9	0.33	0.26	2.4	TRUE	<2 points	N/A
8869	FB-Mg_2_S1_D1000_B1	15	Unknown	FALSE	C00065	(No IS)			N/A	52770	6748	0.14	0.06	10	TRUE	<2 points	N/A
8870	FB-Mg_2_S1_D1000_B1	15	Unknown	FALSE	C00380	(No IS)			N/A	89140	15820	0.12	0.09	52.8	TRUE	<2 points	N/A
8871	FB-Mg_2_S1_D1000_B1	15	Unknown	FALSE	C00791	(No IS)			N/A	1505	237.1	0.68	0.17	6.3	TRUE	<2 points	N/A
8872	FB-Mg_2_S1_D1000_B1	15	Unknown	FALSE	C00148	(No IS)			N/A	642000	127800	0.13	0.08	35.3	TRUE	<2 points	N/A
8873	FB-Mg_2_S1_D1000_B1	15	Unknown	FALSE	C00441	(No IS)			N/A	292.7	60	0.13	0.07	3	TRUE	<2 points	N/A
8874	FB-Mg_2_S1_D1000_B1	15	Unknown	FALSE	C00431	(No IS)			N/A	3470	325.5	0.61	0.26	4.3	TRUE	<2 points	N/A
8875	FB-Mg_2_S1_D1000_B1	15	Unknown	FALSE	C00183_C00431_C00441	(No IS)			N/A	33850	6055	0.13	0.09	22.6	TRUE	<2 points	N/A
8876	FB-Mg_2_S1_D1000_B1	15	Unknown	FALSE	C00188	(No IS)			N/A	41640	7458	0.12	0.08	27.3	TRUE	<2 points	N/A
8877	FB-Mg_2_S1_D1000_B1	15	Unknown	FALSE	C00263	(No IS)			N/A	7150	1424	0.13	0.08	48.3	TRUE	<2 points	N/A
8878	FB-Mg_2_S1_D1000_B1	15	Unknown	FALSE	C00097	(No IS)			N/A	14910	2442	0.13	0.1	33.1	TRUE	<2 points	N/A
8879	FB-Mg_2_S1_D1000_B1	15	Unknown	FALSE	C00253	(No IS)			N/A	1965	220	0.54	0.25	4.5	TRUE	<2 points	N/A
8880	FB-Mg_2_S1_D1000_B1	15	Unknown	FALSE	C00153	(No IS)			N/A	2383	297.8	0.47	0.13	5.8	TRUE	<2 points	N/A
8881	FB-Mg_2_S1_D1000_B1	15	Unknown	FALSE	C01879	(No IS)			N/A	2822	307.5	0.12	0.23	4	TRUE	<2 points	N/A
8882	FB-Mg_2_S1_D1000_B1	15	Unknown	FALSE	C00233	(No IS)			N/A	209.1	60	0.63	0.05	3	TRUE	<2 points	N/A
8883	FB-Mg_2_S1_D1000_B1	15	Unknown	FALSE	C00407	(No IS)			N/A	8613	1060	0.12	0.07	8.7	TRUE	<2 points	N/A
8884	FB-Mg_2_S1_D1000_B1	15	Unknown	FALSE	C00123	(No IS)			N/A	N/A	N/A	N/A	N/A	N/A	TRUE	N/A	N/A
8885	FB-Mg_2_S1_D1000_B1	15	Unknown	FALSE	C00077	(No IS)			N/A	18310	1460	0.3	0.31	5.2	TRUE	<2 points	N/A
8886	FB-Mg_2_S1_D1000_B1	15	Unknown	FALSE	C00152	(No IS)			N/A	15390	1707	0.16	0.21	5.5	TRUE	<2 points	N/A
8887	FB-Mg_2_S1_D1000_B1	15	Unknown	FALSE	C00049	(No IS)			N/A	155700	28020	0.12	0.08	19.6	TRUE	<2 points	N/A
8888	FB-Mg_2_S1_D1000_B1	15	Unknown	FALSE	C00147	(No IS)			N/A	650500	146300	0.12	0.07	57.7	TRUE	<2 points	N/A
8889	FB-Mg_2_S1_D1000_B1	15	Unknown	FALSE	C00155	(No IS)			N/A	3136	586.7	0.11	0.07	16.4	TRUE	<2 points	N/A
8890	FB-Mg_2_S1_D1000_B1	15	Unknown	FALSE	C01279	(No IS)			N/A	2760	348.9	0.18	0.27	4.4	TRUE	<2 points	N/A
8891	FB-Mg_2_S1_D1000_B1	15	Unknown	FALSE	C00860	(No IS)			N/A	857.1	116.7	0.11	0.17	3	TRUE	<2 points	N/A
8892	FB-Mg_2_S1_D1000_B1	15	Unknown	FALSE	C04294	(No IS)			N/A	6104	1360	0.12	0.07	9.2	TRUE	<2 points	N/A
8893	FB-Mg_2_S1_D1000_B1	15	Unknown	FALSE	C00315	(No IS)			N/A	56070	3258	0.41	0.49	6.7	TRUE	<2 points	N/A
8894	FB-Mg_2_S1_D1000_B1	15	Unknown	FALSE	C00064	(No IS)			N/A	155600	37310	0.11	0.06	82.9	TRUE	<2 points	N/A
8895	FB-Mg_2_S1_D1000_B1	15	Unknown	FALSE	C03114	(No IS)			N/A	62.71	25	0.89	0.03	1.2	TRUE	<2 points	N/A
8896	FB-Mg_2_S1_D1000_B1	15	Unknown	FALSE	C00047_C00064	(No IS)			N/A	19310000	4246000	0.12	0.07	87.7	TRUE	<2 points	N/A
8897	FB-Mg_2_S1_D1000_B1	15	Unknown	FALSE	C00025	(No IS)			N/A	1848000	405800	0.12	0.07	38.9	TRUE	<2 points	N/A
8898	FB-Mg_2_S1_D1000_B1	15	Unknown	FALSE	C00979	(No IS)			N/A	11850	1795	0.12	0.09	11.7	TRUE	<2 points	N/A
8899	FB-Mg_2_S1_D1000_B1	15	Unknown	FALSE	C00073	(No IS)			N/A	5833	1185	0.12	0.08	10.8	TRUE	<2 points	N/A
8900	FB-Mg_2_S1_D1000_B1	15	Unknown	FALSE	C00135	(No IS)			N/A	23660000	5363000	0.12	0.07	110.9	TRUE	<2 points	N/A
9112	FB-Mg_2_S1_D1000_B1	16	Unknown	FALSE	C00993	(No IS)			N/A	18860	4740	0.14	0.06	87.8	TRUE	<2 points	N/A
9113	FB-Mg_2_S1_D1000_B1	16	Unknown	FALSE	C00166	(No IS)			N/A	2969	368.9	0.43	0.16	4	TRUE	<2 points	N/A
9114	FB-Mg_2_S1_D1000_B1	16	Unknown	FALSE	C00079	(No IS)			N/A	74690	10900	0.14	0.06	12	TRUE	<2 points	N/A
9115	FB-Mg_2_S1_D1000_B1	16	Unknown	FALSE	C00255	(No IS)			N/A	1338	175.6	0.16	0.25	8.4	TRUE	<2 points	N/A
9116	FB-Mg_2_S1_D1000_B1	16	Unknown	FALSE	C00062	(No IS)			N/A	4265	1068	0.14	0.06	15.8	TRUE	<2 points	N/A
9117	FB-Mg_2_S1_D1000_B1	16	Unknown	FALSE	C00327	(No IS)			N/A	33700	2630	0.17	0.41	12.8	TRUE	<2 points	N/A
9118	FB-Mg_2_S1_D1000_B1	16	Unknown	FALSE	C01419	(No IS)			N/A	1672	280	0.45	0.05	2.8	TRUE	<2 points	N/A
9119	FB-Mg_2_S1_D1000_B1	16	Unknown	FALSE	C00082	(No IS)			N/A	23040	3047	0.15	0.11	15.7	TRUE	<2 points	N/A
9120	FB-Mg_2_S1_D1000_B1	16	Unknown	FALSE	C00624	(No IS)			N/A	36580	8802	0.15	0.07	37.2	TRUE	<2 points	N/A
9121	FB-Mg_2_S1_D1000_B1	16	Unknown	FALSE	C00680	(No IS)			N/A	2843	580	0.13	0.07	28.5	TRUE	<2 points	N/A
9122	FB-Mg_2_S1_D1000_B1	16	Unknown	FALSE	C00078	(No IS)			N/A	13210	1729	0.13	0.09	11.1	TRUE	<2 points	N/A
9123	FB-Mg_2_S1_D1000_B1	16	Unknown	FALSE	C00931	(No IS)			N/A	167.3	60	0.3	0.13	3	TRUE	<2 points	N/A
9124	FB-Mg_2_S1_D1000_B1	16	Unknown	FALSE	C00120	(No IS)			N/A	4265	385	0.35	0.2	3.5	TRUE	<2 points	N/A
9125	FB-Mg_2_S1_D1000_B1	16	Unknown	FALSE	C00129	(No IS)			N/A	794.4	206.7	0.17	0.16	4.8	TRUE	<2 points	N/A
9126	FB-Mg_2_S1_D1000_B1	16	Unknown	FALSE	C00669	(No IS)			N/A	1777	346.7	0.14	0.06	12.6	TRUE	<2 points	N/A
9127	FB-Mg_2_S1_D1000_B1	16	Unknown	FALSE	C05198	(No IS)			N/A	464500	96780	0.12	0.07	103.6	TRUE	<2 points	N/A
9128	FB-Mg_2_S1_D1000_B1	16	Unknown	FALSE	C15586	(No IS)			N/A	5958	765	0.13	0.1	15.9	TRUE	<2 points	N/A
9129	FB-Mg_2_S1_D1000_B1	16	Unknown	FALSE	C00352	(No IS)			N/A	3240	494	0.15	0.11	14.2	TRUE	<2 points	N/A
9130	FB-Mg_2_S1_D1000_B1	16	Unknown	FALSE	C00378	(No IS)			N/A	376.3	60	0.65	0.14	2.2	TRUE	<2 points	N/A
9131	FB-Mg_2_S1_D1000_B1	16	Unknown	FALSE	C00212	(No IS)			N/A	19940	2347	0.12	0.24	9	TRUE	<2 points	N/A
9132	FB-Mg_2_S1_D1000_B1	16	Unknown	FALSE	C00330	(No IS)			N/A	31190	5104	0.14	0.1	61.4	TRUE	<2 points	N/A
9133	FB-Mg_2_S1_D1000_B1	16	Unknown	FALSE	C03539	(No IS)			N/A	815.3	90	0.26	0.3	4.5	TRUE	<2 points	N/A
9134	FB-Mg_2_S1_D1000_B1	16	Unknown	FALSE	C00170	(No IS)			N/A	16890	3453	0.12	0.08	39.5	TRUE	<2 points	N/A
9135	FB-Mg_2_S1_D1000_B1	16	Unknown	FALSE	C00051	(No IS)			N/A	2718	168.2	0.21	0.48	6.4	TRUE	<2 points	N/A
9136	FB-Mg_2_S1_D1000_B1	16	Unknown	FALSE	C00239	(No IS)			N/A	376.3	93.33	0.16	0.07	4.7	TRUE	<2 points	N/A
9137	FB-Mg_2_S1_D1000_B1	16	Unknown	FALSE	C00055	(No IS)			N/A	674800	129500	0.12	0.08	114.8	TRUE	<2 points	N/A
9138	FB-Mg_2_S1_D1000_B1	16	Unknown	FALSE	C00105	(No IS)			N/A	114000	22310	0.12	0.08	93.4	TRUE	<2 points	N/A
9139	FB-Mg_2_S1_D1000_B1	16	Unknown	FALSE	C01081	(No IS)			N/A	N/A	N/A	N/A	N/A	N/A	TRUE	N/A	N/A
9140	FB-Mg_2_S1_D1000_B1	16	Unknown	FALSE	C00655	(No IS)			N/A	125.4	40	0.1	0.05	2	TRUE	<2 points	N/A
9141	FB-Mg_2_S1_D1000_B1	16	Unknown	FALSE	C00021	(No IS)			N/A	4223	1100	0.11	0.05	41.2	TRUE	<2 points	N/A
9142	FB-Mg_2_S1_D1000_B1	16	Unknown	FALSE	C00019	(No IS)			N/A	10330	2660	0.11	0.06	33.8	TRUE	<2 points	N/A
9143	FB-Mg_2_S1_D1000_B1	16	Unknown	FALSE	C00415	(No IS)			N/A	N/A	N/A	N/A	N/A	N/A	TRUE	N/A	N/A
9144	FB-Mg_2_S1_D1000_B1	16	Unknown	FALSE	C00101	(No IS)			N/A	334.5	80	0.12	0.07	3.6	TRUE	<2 points	N/A
9145	FB-Mg_2_S1_D1000_B1	16	Unknown	FALSE	C00440	(No IS)			N/A	125.4	40	0.17	0.09	2	TRUE	<2 points	N/A
9146	FB-Mg_2_S1_D1000_B1	16	Unknown	FALSE	C03479	(No IS)			N/A	271.8	65	0.11	0.05	3.3	TRUE	<2 points	N/A
9147	FB-Mg_2_S1_D1000_B1	16	Unknown	FALSE	C00127	(No IS)			N/A	N/A	N/A	N/A	N/A	N/A	TRUE	N/A	N/A
9148	FB-Mg_2_S1_D1000_B1	16	Unknown	FALSE	C00010	(No IS)			N/A	731.7	155	0.12	0.09	7.7	TRUE	<2 points	N/A
9149	FB-Mg_2_S1_D1000_B1	16	Unknown	FALSE	C00016	(No IS)			N/A	1129	260	0.11	0.07	13	TRUE	<2 points	N/A
9285	FB-Ref_1_S1_D1000_B1	17	Unknown	FALSE	C00037	(No IS)			N/A	80740	19760	0.15	0.06	55.3	TRUE	<2 points	N/A
9286	FB-Ref_1_S1_D1000_B1	17	Unknown	FALSE	C00555	(No IS)			N/A	1087	236	0.76	0.12	2.3	TRUE	<2 points	N/A
9287	FB-Ref_1_S1_D1000_B1	17	Unknown	FALSE	C00134	(No IS)			N/A	6126	725	0.33	0.13	4.5	TRUE	<2 points	N/A
9288	FB-Ref_1_S1_D1000_B1	17	Unknown	FALSE	C00041	(No IS)			N/A	3794000	916400	0.15	0.07	77.7	TRUE	<2 points	N/A
9289	FB-Ref_1_S1_D1000_B1	17	Unknown	FALSE	C00334	(No IS)			N/A	292.7	60	0.19	0.1	3	TRUE	<2 points	N/A
9290	FB-Ref_1_S1_D1000_B1	17	Unknown	FALSE	C03401	(No IS)			N/A	2551	320	0.17	0.12	3.5	TRUE	<2 points	N/A
9291	FB-Ref_1_S1_D1000_B1	17	Unknown	FALSE	C00065	(No IS)			N/A	57910	8440	0.14	0.06	8.5	TRUE	<2 points	N/A
9292	FB-Ref_1_S1_D1000_B1	17	Unknown	FALSE	C00380	(No IS)			N/A	62260	18700	0.14	0.05	60.6	TRUE	<2 points	N/A
9293	FB-Ref_1_S1_D1000_B1	17	Unknown	FALSE	C00791	(No IS)			N/A	1171	180	0.53	0.11	3.5	TRUE	<2 points	N/A
9294	FB-Ref_1_S1_D1000_B1	17	Unknown	FALSE	C00148	(No IS)			N/A	597400	117300	0.13	0.08	33.1	TRUE	<2 points	N/A
9295	FB-Ref_1_S1_D1000_B1	17	Unknown	FALSE	C00441	(No IS)			N/A	794.4	180	0.14	0.07	9	TRUE	<2 points	N/A
9296	FB-Ref_1_S1_D1000_B1	17	Unknown	FALSE	C00431	(No IS)			N/A	3240	690	0.14	0.08	9.6	TRUE	<2 points	N/A
9297	FB-Ref_1_S1_D1000_B1	17	Unknown	FALSE	C00183_C00431_C00441	(No IS)			N/A	973300	174400	0.13	0.09	76.5	TRUE	<2 points	N/A
9298	FB-Ref_1_S1_D1000_B1	17	Unknown	FALSE	C00188	(No IS)			N/A	67940	12620	0.13	0.08	26.2	TRUE	<2 points	N/A
9299	FB-Ref_1_S1_D1000_B1	17	Unknown	FALSE	C00263	(No IS)			N/A	9366	2040	0.13	0.07	43	TRUE	<2 points	N/A
9300	FB-Ref_1_S1_D1000_B1	17	Unknown	FALSE	C00097	(No IS)			N/A	6314	1148	0.12	0.09	27	TRUE	<2 points	N/A
9301	FB-Ref_1_S1_D1000_B1	17	Unknown	FALSE	C00253	(No IS)			N/A	2655	230	0.34	0.35	4.4	TRUE	<2 points	N/A
9302	FB-Ref_1_S1_D1000_B1	17	Unknown	FALSE	C00153	(No IS)			N/A	1004	137.1	0.77	0.14	3.7	TRUE	<2 points	N/A
9303	FB-Ref_1_S1_D1000_B1	17	Unknown	FALSE	C01879	(No IS)			N/A	1798	340	0.13	0.08	5.7	TRUE	<2 points	N/A
9304	FB-Ref_1_S1_D1000_B1	17	Unknown	FALSE	C00233	(No IS)			N/A	292.7	40	0.85	0.16	2	TRUE	<2 points	N/A
9305	FB-Ref_1_S1_D1000_B1	17	Unknown	FALSE	C00407	(No IS)			N/A	174400	31190	0.12	0.09	42.4	TRUE	<2 points	N/A
9306	FB-Ref_1_S1_D1000_B1	17	Unknown	FALSE	C00123	(No IS)			N/A	2676	540	0.12	0.08	24	TRUE	<2 points	N/A
9307	FB-Ref_1_S1_D1000_B1	17	Unknown	FALSE	C00077	(No IS)			N/A	353600	77370	0.12	0.07	32.4	TRUE	<2 points	N/A
9308	FB-Ref_1_S1_D1000_B1	17	Unknown	FALSE	C00152	(No IS)			N/A	414900	77030	0.12	0.08	32.4	TRUE	<2 points	N/A
9309	FB-Ref_1_S1_D1000_B1	17	Unknown	FALSE	C00049	(No IS)			N/A	114900	19070	0.12	0.09	16.2	TRUE	<2 points	N/A
9310	FB-Ref_1_S1_D1000_B1	17	Unknown	FALSE	C00147	(No IS)			N/A	621100	136800	0.12	0.07	53.8	TRUE	<2 points	N/A
9311	FB-Ref_1_S1_D1000_B1	17	Unknown	FALSE	C00155	(No IS)			N/A	1171	420	0.1	0.04	13.1	TRUE	<2 points	N/A
9312	FB-Ref_1_S1_D1000_B1	17	Unknown	FALSE	C01279	(No IS)			N/A	2174	612	0.42	0.05	6.7	TRUE	<2 points	N/A
9313	FB-Ref_1_S1_D1000_B1	17	Unknown	FALSE	C00860	(No IS)			N/A	1171	188	0.13	0.11	6.1	TRUE	<2 points	N/A
9314	FB-Ref_1_S1_D1000_B1	17	Unknown	FALSE	C04294	(No IS)			N/A	4286	945	0.12	0.08	8.3	TRUE	<2 points	N/A
9315	FB-Ref_1_S1_D1000_B1	17	Unknown	FALSE	C00315	(No IS)			N/A	11920	1726	0.42	0.04	3	TRUE	<2 points	N/A
9316	FB-Ref_1_S1_D1000_B1	17	Unknown	FALSE	C00064	(No IS)			N/A	222800	51380	0.11	0.07	95.8	TRUE	<2 points	N/A
9317	FB-Ref_1_S1_D1000_B1	17	Unknown	FALSE	C03114	(No IS)			N/A	125.4	20	0.67	0.14	1	TRUE	<2 points	N/A
9318	FB-Ref_1_S1_D1000_B1	17	Unknown	FALSE	C00047_C00064	(No IS)			N/A	24470000	5222000	0.12	0.07	86.6	TRUE	<2 points	N/A
9319	FB-Ref_1_S1_D1000_B1	17	Unknown	FALSE	C00025	(No IS)			N/A	4866000	1020000	0.12	0.07	53	TRUE	<2 points	N/A
9320	FB-Ref_1_S1_D1000_B1	17	Unknown	FALSE	C00979	(No IS)			N/A	10490	1830	0.12	0.07	10	TRUE	<2 points	N/A
9321	FB-Ref_1_S1_D1000_B1	17	Unknown	FALSE	C00073	(No IS)			N/A	13050	2920	0.12	0.07	17.5	TRUE	<2 points	N/A
9322	FB-Ref_1_S1_D1000_B1	17	Unknown	FALSE	C00135	(No IS)			N/A	23920000	5550000	0.11	0.07	116.9	TRUE	<2 points	N/A
9534	FB-Ref_1_S1_D1000_B1	18	Unknown	FALSE	C00993	(No IS)			N/A	7150	1400	0.16	0.08	53.6	TRUE	<2 points	N/A
9535	FB-Ref_1_S1_D1000_B1	18	Unknown	FALSE	C00166	(No IS)			N/A	1902	330	0.29	0.09	3.9	TRUE	<2 points	N/A
9536	FB-Ref_1_S1_D1000_B1	18	Unknown	FALSE	C00079	(No IS)			N/A	134300	22370	0.15	0.07	18.9	TRUE	<2 points	N/A
9537	FB-Ref_1_S1_D1000_B1	18	Unknown	FALSE	C00255	(No IS)			N/A	1171	120	0.26	0.23	4.9	TRUE	<2 points	N/A
9538	FB-Ref_1_S1_D1000_B1	18	Unknown	FALSE	C00062	(No IS)			N/A	48460	13250	0.14	0.05	51.3	TRUE	<2 points	N/A
9539	FB-Ref_1_S1_D1000_B1	18	Unknown	FALSE	C00327	(No IS)			N/A	148800	34700	0.14	0.06	36	TRUE	<2 points	N/A
9540	FB-Ref_1_S1_D1000_B1	18	Unknown	FALSE	C01419	(No IS)			N/A	1045	197.1	0.43	0.11	2.3	TRUE	<2 points	N/A
9541	FB-Ref_1_S1_D1000_B1	18	Unknown	FALSE	C00082	(No IS)			N/A	66090	13350	0.15	0.07	20.6	TRUE	<2 points	N/A
9542	FB-Ref_1_S1_D1000_B1	18	Unknown	FALSE	C00624	(No IS)			N/A	24060	6020	0.15	0.06	35.4	TRUE	<2 points	N/A
9543	FB-Ref_1_S1_D1000_B1	18	Unknown	FALSE	C00680	(No IS)			N/A	1714	360	0.13	0.08	18	TRUE	<2 points	N/A
9544	FB-Ref_1_S1_D1000_B1	18	Unknown	FALSE	C00078	(No IS)			N/A	19570	3209	0.13	0.07	18.6	TRUE	<2 points	N/A
9545	FB-Ref_1_S1_D1000_B1	18	Unknown	FALSE	C00931	(No IS)			N/A	439	90	0.14	0.1	4.5	TRUE	<2 points	N/A
9546	FB-Ref_1_S1_D1000_B1	18	Unknown	FALSE	C00120	(No IS)			N/A	2969	492	0.12	0.11	6.2	TRUE	<2 points	N/A
9547	FB-Ref_1_S1_D1000_B1	18	Unknown	FALSE	C00129	(No IS)			N/A	1003	131.4	0.6	0.11	3.7	TRUE	<2 points	N/A
9548	FB-Ref_1_S1_D1000_B1	18	Unknown	FALSE	C00669	(No IS)			N/A	1923	360	0.12	0.11	14	TRUE	<2 points	N/A
9549	FB-Ref_1_S1_D1000_B1	18	Unknown	FALSE	C05198	(No IS)			N/A	583600	120200	0.12	0.07	122.9	TRUE	<2 points	N/A
9550	FB-Ref_1_S1_D1000_B1	18	Unknown	FALSE	C15586	(No IS)			N/A	2906	460	0.14	0.06	10.8	TRUE	<2 points	N/A
9551	FB-Ref_1_S1_D1000_B1	18	Unknown	FALSE	C00352	(No IS)			N/A	4223	720	0.12	0.09	31.7	TRUE	<2 points	N/A
9552	FB-Ref_1_S1_D1000_B1	18	Unknown	FALSE	C00378	(No IS)			N/A	271.8	75	0.8	0.05	3.7	TRUE	<2 points	N/A
9553	FB-Ref_1_S1_D1000_B1	18	Unknown	FALSE	C00212	(No IS)			N/A	10140	1650	0.12	0.1	8.2	TRUE	<2 points	N/A
9554	FB-Ref_1_S1_D1000_B1	18	Unknown	FALSE	C00330	(No IS)			N/A	39340	7017	0.12	0.08	81.3	TRUE	<2 points	N/A
9555	FB-Ref_1_S1_D1000_B1	18	Unknown	FALSE	C03539	(No IS)			N/A	1526	266.7	0.14	0.1	9	TRUE	<2 points	N/A
9556	FB-Ref_1_S1_D1000_B1	18	Unknown	FALSE	C00170	(No IS)			N/A	12750	2264	0.13	0.09	28	TRUE	<2 points	N/A
9557	FB-Ref_1_S1_D1000_B1	18	Unknown	FALSE	C00051	(No IS)			N/A	543.6	80	0.24	0.24	3.4	TRUE	<2 points	N/A
9558	FB-Ref_1_S1_D1000_B1	18	Unknown	FALSE	C00239	(No IS)			N/A	230	55	0.17	0.1	2.7	TRUE	<2 points	N/A
9559	FB-Ref_1_S1_D1000_B1	18	Unknown	FALSE	C00055	(No IS)			N/A	416400	86060	0.12	0.08	114.7	TRUE	<2 points	N/A
9560	FB-Ref_1_S1_D1000_B1	18	Unknown	FALSE	C00105	(No IS)			N/A	66440	13850	0.12	0.07	80.5	TRUE	<2 points	N/A
9561	FB-Ref_1_S1_D1000_B1	18	Unknown	FALSE	C01081	(No IS)			N/A	N/A	N/A	N/A	N/A	N/A	TRUE	N/A	N/A
9562	FB-Ref_1_S1_D1000_B1	18	Unknown	FALSE	C00655	(No IS)			N/A	N/A	N/A	N/A	N/A	N/A	TRUE	N/A	N/A
9563	FB-Ref_1_S1_D1000_B1	18	Unknown	FALSE	C00021	(No IS)			N/A	27410	7752	0.11	0.06	109	TRUE	<2 points	N/A
9564	FB-Ref_1_S1_D1000_B1	18	Unknown	FALSE	C00019	(No IS)			N/A	6313	1620	0.12	0.07	37.6	TRUE	<2 points	N/A
9565	FB-Ref_1_S1_D1000_B1	18	Unknown	FALSE	C00415	(No IS)			N/A	N/A	N/A	N/A	N/A	N/A	TRUE	N/A	N/A
9566	FB-Ref_1_S1_D1000_B1	18	Unknown	FALSE	C00101	(No IS)			N/A	209.1	60	0.46	0.06	3	TRUE	<2 points	N/A
9567	FB-Ref_1_S1_D1000_B1	18	Unknown	FALSE	C00440	(No IS)			N/A	N/A	N/A	N/A	N/A	N/A	TRUE	N/A	N/A
9568	FB-Ref_1_S1_D1000_B1	18	Unknown	FALSE	C03479	(No IS)			N/A	250.9	60	0.11	0.07	3	TRUE	<2 points	N/A
9569	FB-Ref_1_S1_D1000_B1	18	Unknown	FALSE	C00127	(No IS)			N/A	N/A	N/A	N/A	N/A	N/A	TRUE	N/A	N/A
9570	FB-Ref_1_S1_D1000_B1	18	Unknown	FALSE	C00010	(No IS)			N/A	209.1	40	0.24	0.19	2	TRUE	<2 points	N/A
9571	FB-Ref_1_S1_D1000_B1	18	Unknown	FALSE	C00016	(No IS)			N/A	919.9	200	0.11	0.06	10	TRUE	<2 points	N/A
9707	FB-Ref_4_S1_D1000_B1	19	Unknown	FALSE	C00037	(No IS)			N/A	78650	19130	0.15	0.07	62.8	TRUE	<2 points	N/A
9708	FB-Ref_4_S1_D1000_B1	19	Unknown	FALSE	C00555	(No IS)			N/A	878	306.7	0.63	0.04	2.6	TRUE	<2 points	N/A
9709	FB-Ref_4_S1_D1000_B1	19	Unknown	FALSE	C00134	(No IS)			N/A	2802	360	0.48	0.19	3.6	TRUE	<2 points	N/A
9710	FB-Ref_4_S1_D1000_B1	19	Unknown	FALSE	C00041	(No IS)			N/A	3518000	882700	0.15	0.06	62.9	TRUE	<2 points	N/A
9711	FB-Ref_4_S1_D1000_B1	19	Unknown	FALSE	C00334	(No IS)			N/A	125.4	40	0.45	0.05	2	TRUE	<2 points	N/A
9712	FB-Ref_4_S1_D1000_B1	19	Unknown	FALSE	C03401	(No IS)			N/A	1338	292	0.15	0.07	2.5	TRUE	<2 points	N/A
9713	FB-Ref_4_S1_D1000_B1	19	Unknown	FALSE	C00065	(No IS)			N/A	43990	8000	0.14	0.07	10.1	TRUE	<2 points	N/A
9714	FB-Ref_4_S1_D1000_B1	19	Unknown	FALSE	C00380	(No IS)			N/A	60770	18060	0.14	0.05	65	TRUE	<2 points	N/A
9715	FB-Ref_4_S1_D1000_B1	19	Unknown	FALSE	C00791	(No IS)			N/A	2132	153.3	0.36	0.69	3.3	TRUE	<2 points	N/A
9716	FB-Ref_4_S1_D1000_B1	19	Unknown	FALSE	C00148	(No IS)			N/A	446000	95780	0.14	0.07	29.1	TRUE	<2 points	N/A
9717	FB-Ref_4_S1_D1000_B1	19	Unknown	FALSE	C00441	(No IS)			N/A	1003	260	0.14	0.06	13	TRUE	<2 points	N/A
9718	FB-Ref_4_S1_D1000_B1	19	Unknown	FALSE	C00431	(No IS)			N/A	3846	631.4	0.13	0.08	6.7	TRUE	<2 points	N/A
9719	FB-Ref_4_S1_D1000_B1	19	Unknown	FALSE	C00183_C00431_C00441	(No IS)			N/A	1021000	181800	0.13	0.09	81.8	TRUE	<2 points	N/A
9720	FB-Ref_4_S1_D1000_B1	19	Unknown	FALSE	C00188	(No IS)			N/A	52760	10790	0.13	0.08	23.9	TRUE	<2 points	N/A
9721	FB-Ref_4_S1_D1000_B1	19	Unknown	FALSE	C00263	(No IS)			N/A	7295	1447	0.12	0.08	33.3	TRUE	<2 points	N/A
9722	FB-Ref_4_S1_D1000_B1	19	Unknown	FALSE	C00097	(No IS)			N/A	6104	1180	0.12	0.08	31.3	TRUE	<2 points	N/A
9723	FB-Ref_4_S1_D1000_B1	19	Unknown	FALSE	C00253	(No IS)			N/A	1589	300	0.41	0.11	6.4	TRUE	<2 points	N/A
9724	FB-Ref_4_S1_D1000_B1	19	Unknown	FALSE	C00153	(No IS)			N/A	522.7	115	0.37	0.1	3	TRUE	<2 points	N/A
9725	FB-Ref_4_S1_D1000_B1	19	Unknown	FALSE	C01879	(No IS)			N/A	2383	432	0.13	0.08	6.9	TRUE	<2 points	N/A
9726	FB-Ref_4_S1_D1000_B1	19	Unknown	FALSE	C00233	(No IS)			N/A	209.1	40	0.23	0.14	2	TRUE	<2 points	N/A
9727	FB-Ref_4_S1_D1000_B1	19	Unknown	FALSE	C00407	(No IS)			N/A	192100	35280	0.12	0.08	44.8	TRUE	<2 points	N/A
9728	FB-Ref_4_S1_D1000_B1	19	Unknown	FALSE	C00123	(No IS)			N/A	2926	740	0.1	0.05	32.4	TRUE	<2 points	N/A
9729	FB-Ref_4_S1_D1000_B1	19	Unknown	FALSE	C00077	(No IS)			N/A	334400	72850	0.12	0.07	32.1	TRUE	<2 points	N/A
9730	FB-Ref_4_S1_D1000_B1	19	Unknown	FALSE	C00152	(No IS)			N/A	446000	80780	0.12	0.08	33.2	TRUE	<2 points	N/A
9731	FB-Ref_4_S1_D1000_B1	19	Unknown	FALSE	C00049	(No IS)			N/A	101300	17600	0.12	0.09	15.8	TRUE	<2 points	N/A
9732	FB-Ref_4_S1_D1000_B1	19	Unknown	FALSE	C00147	(No IS)			N/A	555000	124900	0.12	0.07	53.1	TRUE	<2 points	N/A
9733	FB-Ref_4_S1_D1000_B1	19	Unknown	FALSE	C00155	(No IS)			N/A	1714	444	0.11	0.07	10.9	TRUE	<2 points	N/A
9734	FB-Ref_4_S1_D1000_B1	19	Unknown	FALSE	C01279	(No IS)			N/A	2864	430	0.12	0.09	3.6	TRUE	<2 points	N/A
9735	FB-Ref_4_S1_D1000_B1	19	Unknown	FALSE	C00860	(No IS)			N/A	1735	256.7	0.13	0.14	7.9	TRUE	<2 points	N/A
9736	FB-Ref_4_S1_D1000_B1	19	Unknown	FALSE	C04294	(No IS)			N/A	5142	868.9	0.12	0.06	7.8	TRUE	<2 points	N/A
9737	FB-Ref_4_S1_D1000_B1	19	Unknown	FALSE	C00315	(No IS)			N/A	12460	1334	0.37	0.14	3.8	TRUE	<2 points	N/A
9738	FB-Ref_4_S1_D1000_B1	19	Unknown	FALSE	C00064	(No IS)			N/A	201000	47350	0.11	0.07	78.2	TRUE	<2 points	N/A
9739	FB-Ref_4_S1_D1000_B1	19	Unknown	FALSE	C03114	(No IS)			N/A	4015	1860	0.77	0.03	60.9	TRUE	<2 points	N/A
9740	FB-Ref_4_S1_D1000_B1	19	Unknown	FALSE	C00047_C00064	(No IS)			N/A	22890000	5004000	0.11	0.07	72.2	TRUE	<2 points	N/A
9741	FB-Ref_4_S1_D1000_B1	19	Unknown	FALSE	C00025	(No IS)			N/A	4126000	893200	0.12	0.07	52.6	TRUE	<2 points	N/A
9742	FB-Ref_4_S1_D1000_B1	19	Unknown	FALSE	C00979	(No IS)			N/A	6606	1447	0.11	0.07	8.6	TRUE	<2 points	N/A
9743	FB-Ref_4_S1_D1000_B1	19	Unknown	FALSE	C00073	(No IS)			N/A	13020	2943	0.11	0.07	18.4	TRUE	<2 points	N/A
9744	FB-Ref_4_S1_D1000_B1	19	Unknown	FALSE	C00135	(No IS)			N/A	22600000	5349000	0.11	0.07	119.2	TRUE	<2 points	N/A
9956	FB-Ref_4_S1_D1000_B1	20	Unknown	FALSE	C00993	(No IS)			N/A	5770	1416	0.15	0.07	36	TRUE	<2 points	N/A
9957	FB-Ref_4_S1_D1000_B1	20	Unknown	FALSE	C00166	(No IS)			N/A	6648	384.7	0.44	0.46	4.7	TRUE	<2 points	N/A
9958	FB-Ref_4_S1_D1000_B1	20	Unknown	FALSE	C00079	(No IS)			N/A	170000	25680	0.15	0.08	25.5	TRUE	<2 points	N/A
9959	FB-Ref_4_S1_D1000_B1	20	Unknown	FALSE	C00255	(No IS)			N/A	1004	142.9	0.21	0.11	4.4	TRUE	<2 points	N/A
9960	FB-Ref_4_S1_D1000_B1	20	Unknown	FALSE	C00062	(No IS)			N/A	52790	14390	0.14	0.05	56.2	TRUE	<2 points	N/A
9961	FB-Ref_4_S1_D1000_B1	20	Unknown	FALSE	C00327	(No IS)			N/A	129100	31280	0.14	0.06	31.6	TRUE	<2 points	N/A
9962	FB-Ref_4_S1_D1000_B1	20	Unknown	FALSE	C01419	(No IS)			N/A	1422	194.3	0.33	0.15	1.8	TRUE	<2 points	N/A
9963	FB-Ref_4_S1_D1000_B1	20	Unknown	FALSE	C00082	(No IS)			N/A	61210	13560	0.15	0.06	20.6	TRUE	<2 points	N/A
9964	FB-Ref_4_S1_D1000_B1	20	Unknown	FALSE	C00624	(No IS)			N/A	22700	5880	0.14	0.06	33.9	TRUE	<2 points	N/A
9965	FB-Ref_4_S1_D1000_B1	20	Unknown	FALSE	C00680	(No IS)			N/A	2216	300	0.14	0.11	9.3	TRUE	<2 points	N/A
9966	FB-Ref_4_S1_D1000_B1	20	Unknown	FALSE	C00078	(No IS)			N/A	18860	2900	0.12	0.08	15.4	TRUE	<2 points	N/A
9967	FB-Ref_4_S1_D1000_B1	20	Unknown	FALSE	C00931	(No IS)			N/A	292.7	100	0.63	0.05	5	TRUE	<2 points	N/A
9968	FB-Ref_4_S1_D1000_B1	20	Unknown	FALSE	C00120	(No IS)			N/A	5164	650	0.15	0.13	5.8	TRUE	<2 points	N/A
9969	FB-Ref_4_S1_D1000_B1	20	Unknown	FALSE	C00129	(No IS)			N/A	1129	152	0.13	0.07	3.7	TRUE	<2 points	N/A
9970	FB-Ref_4_S1_D1000_B1	20	Unknown	FALSE	C00669	(No IS)			N/A	1275	290	0.13	0.08	10.8	TRUE	<2 points	N/A
9971	FB-Ref_4_S1_D1000_B1	20	Unknown	FALSE	C05198	(No IS)			N/A	574700	121500	0.12	0.07	128.7	TRUE	<2 points	N/A
9972	FB-Ref_4_S1_D1000_B1	20	Unknown	FALSE	C15586	(No IS)			N/A	3178	353.3	0.14	0.09	9.3	TRUE	<2 points	N/A
9973	FB-Ref_4_S1_D1000_B1	20	Unknown	FALSE	C00352	(No IS)			N/A	2927	560	0.13	0.08	26.4	TRUE	<2 points	N/A
9974	FB-Ref_4_S1_D1000_B1	20	Unknown	FALSE	C00378	(No IS)			N/A	230	63.34	0.63	0.04	3.2	TRUE	<2 points	N/A
9975	FB-Ref_4_S1_D1000_B1	20	Unknown	FALSE	C00212	(No IS)			N/A	22620	2112	0.12	0.2	11.8	TRUE	<2 points	N/A
9976	FB-Ref_4_S1_D1000_B1	20	Unknown	FALSE	C00330	(No IS)			N/A	44820	8356	0.12	0.08	120.9	TRUE	<2 points	N/A
9977	FB-Ref_4_S1_D1000_B1	20	Unknown	FALSE	C03539	(No IS)			N/A	961.7	184	0.13	0.11	7.6	TRUE	<2 points	N/A
9978	FB-Ref_4_S1_D1000_B1	20	Unknown	FALSE	C00170	(No IS)			N/A	11330	2220	0.11	0.07	31.7	TRUE	<2 points	N/A
9979	FB-Ref_4_S1_D1000_B1	20	Unknown	FALSE	C00051	(No IS)			N/A	250.9	52	0.23	0.15	2.1	TRUE	<2 points	N/A
9980	FB-Ref_4_S1_D1000_B1	20	Unknown	FALSE	C00239	(No IS)			N/A	627.2	120	0.11	0.1	6	TRUE	<2 points	N/A
9981	FB-Ref_4_S1_D1000_B1	20	Unknown	FALSE	C00055	(No IS)			N/A	352600	67100	0.12	0.08	114.9	TRUE	<2 points	N/A
9982	FB-Ref_4_S1_D1000_B1	20	Unknown	FALSE	C00105	(No IS)			N/A	61460	12390	0.12	0.07	78.9	TRUE	<2 points	N/A
9983	FB-Ref_4_S1_D1000_B1	20	Unknown	FALSE	C01081	(No IS)			N/A	167.2	40	0.38	0.09	2	TRUE	<2 points	N/A
9984	FB-Ref_4_S1_D1000_B1	20	Unknown	FALSE	C00655	(No IS)			N/A	N/A	N/A	N/A	N/A	N/A	TRUE	N/A	N/A
9985	FB-Ref_4_S1_D1000_B1	20	Unknown	FALSE	C00021	(No IS)			N/A	30480	8096	0.11	0.06	104.6	TRUE	<2 points	N/A
9986	FB-Ref_4_S1_D1000_B1	20	Unknown	FALSE	C00019	(No IS)			N/A	6397	1680	0.11	0.06	41.3	TRUE	<2 points	N/A
9987	FB-Ref_4_S1_D1000_B1	20	Unknown	FALSE	C00415	(No IS)			N/A	167.3	40	0.73	0.09	2	TRUE	<2 points	N/A
9988	FB-Ref_4_S1_D1000_B1	20	Unknown	FALSE	C00101	(No IS)			N/A	125.4	40	0.14	0.05	2	TRUE	<2 points	N/A
9989	FB-Ref_4_S1_D1000_B1	20	Unknown	FALSE	C00440	(No IS)			N/A	167.3	40	0.87	0.12	2	TRUE	<2 points	N/A
9990	FB-Ref_4_S1_D1000_B1	20	Unknown	FALSE	C03479	(No IS)			N/A	334.5	60	0.15	0.13	3	TRUE	<2 points	N/A
9991	FB-Ref_4_S1_D1000_B1	20	Unknown	FALSE	C00127	(No IS)			N/A	N/A	N/A	N/A	N/A	N/A	TRUE	N/A	N/A
9992	FB-Ref_4_S1_D1000_B1	20	Unknown	FALSE	C00010	(No IS)			N/A	N/A	N/A	N/A	N/A	N/A	TRUE	N/A	N/A
9993	FB-Ref_4_S1_D1000_B1	20	Unknown	FALSE	C00016	(No IS)			N/A	543.6	140	0.1	0.04	7	TRUE	<2 points	N/A
10129	FB-Ref_4_S1_D1000_B1	21	Unknown	FALSE	C00037	(No IS)			N/A	88810	20290	0.15	0.07	57.1	TRUE	<2 points	N/A
10130	FB-Ref_4_S1_D1000_B1	21	Unknown	FALSE	C00555	(No IS)			N/A	1422	233.3	0.73	0.26	2	TRUE	<2 points	N/A
10131	FB-Ref_4_S1_D1000_B1	21	Unknown	FALSE	C00134	(No IS)			N/A	1150	350	0.52	0.04	5.2	TRUE	<2 points	N/A
10132	FB-Ref_4_S1_D1000_B1	21	Unknown	FALSE	C00041	(No IS)			N/A	3794000	848600	0.15	0.07	82.8	TRUE	<2 points	N/A
10133	FB-Ref_4_S1_D1000_B1	21	Unknown	FALSE	C00334	(No IS)			N/A	292.7	97.14	0.63	0.03	4.9	TRUE	<2 points	N/A
10134	FB-Ref_4_S1_D1000_B1	21	Unknown	FALSE	C03401	(No IS)			N/A	6188	515.4	0.17	0.12	7.6	TRUE	<2 points	N/A
10135	FB-Ref_4_S1_D1000_B1	21	Unknown	FALSE	C00065	(No IS)			N/A	41060	7268	0.15	0.06	7	TRUE	<2 points	N/A
10136	FB-Ref_4_S1_D1000_B1	21	Unknown	FALSE	C00380	(No IS)			N/A	66140	18530	0.14	0.05	59.4	TRUE	<2 points	N/A
10137	FB-Ref_4_S1_D1000_B1	21	Unknown	FALSE	C00791	(No IS)			N/A	961.7	140	0.39	0.13	3.1	TRUE	<2 points	N/A
10138	FB-Ref_4_S1_D1000_B1	21	Unknown	FALSE	C00148	(No IS)			N/A	470400	95020	0.13	0.08	25.6	TRUE	<2 points	N/A
10139	FB-Ref_4_S1_D1000_B1	21	Unknown	FALSE	C00441	(No IS)			N/A	773.5	210	0.14	0.06	10.5	TRUE	<2 points	N/A
10140	FB-Ref_4_S1_D1000_B1	21	Unknown	FALSE	C00431	(No IS)			N/A	3972	691.4	0.13	0.09	11	TRUE	<2 points	N/A
10141	FB-Ref_4_S1_D1000_B1	21	Unknown	FALSE	C00183_C00431_C00441	(No IS)			N/A	1078000	190200	0.13	0.09	77.3	TRUE	<2 points	N/A
10142	FB-Ref_4_S1_D1000_B1	21	Unknown	FALSE	C00188	(No IS)			N/A	58960	9613	0.13	0.09	23.9	TRUE	<2 points	N/A
10143	FB-Ref_4_S1_D1000_B1	21	Unknown	FALSE	C00263	(No IS)			N/A	8363	1640	0.13	0.08	36.8	TRUE	<2 points	N/A
10144	FB-Ref_4_S1_D1000_B1	21	Unknown	FALSE	C00097	(No IS)			N/A	5979	1140	0.13	0.08	25.2	TRUE	<2 points	N/A
10145	FB-Ref_4_S1_D1000_B1	21	Unknown	FALSE	C00253	(No IS)			N/A	836.3	100	0.56	0.16	1.7	TRUE	<2 points	N/A
10146	FB-Ref_4_S1_D1000_B1	21	Unknown	FALSE	C00153	(No IS)			N/A	2091	496	0.59	0.04	12.2	TRUE	<2 points	N/A
10147	FB-Ref_4_S1_D1000_B1	21	Unknown	FALSE	C01879	(No IS)			N/A	1317	300	0.5	0.07	5.1	TRUE	<2 points	N/A
10148	FB-Ref_4_S1_D1000_B1	21	Unknown	FALSE	C00233	(No IS)			N/A	292.7	60	0.79	0.12	3	TRUE	<2 points	N/A
10149	FB-Ref_4_S1_D1000_B1	21	Unknown	FALSE	C00407	(No IS)			N/A	201000	35360	0.12	0.09	44.8	TRUE	<2 points	N/A
10150	FB-Ref_4_S1_D1000_B1	21	Unknown	FALSE	C00123	(No IS)			N/A	2300	540	0.13	0.06	24.5	TRUE	<2 points	N/A
10151	FB-Ref_4_S1_D1000_B1	21	Unknown	FALSE	C00077	(No IS)			N/A	349100	72750	0.12	0.07	30.7	TRUE	<2 points	N/A
10152	FB-Ref_4_S1_D1000_B1	21	Unknown	FALSE	C00152	(No IS)			N/A	456600	86150	0.12	0.08	33.9	TRUE	<2 points	N/A
10153	FB-Ref_4_S1_D1000_B1	21	Unknown	FALSE	C00049	(No IS)			N/A	103500	19430	0.12	0.08	17.6	TRUE	<2 points	N/A
10154	FB-Ref_4_S1_D1000_B1	21	Unknown	FALSE	C00147	(No IS)			N/A	573200	128100	0.12	0.07	51.5	TRUE	<2 points	N/A
10155	FB-Ref_4_S1_D1000_B1	21	Unknown	FALSE	C00155	(No IS)			N/A	1443	295	0.1	0.05	13.2	TRUE	<2 points	N/A
10156	FB-Ref_4_S1_D1000_B1	21	Unknown	FALSE	C01279	(No IS)			N/A	4223	545.7	0.37	0.19	4.3	TRUE	<2 points	N/A
10157	FB-Ref_4_S1_D1000_B1	21	Unknown	FALSE	C00860	(No IS)			N/A	1547	182.2	0.34	0.14	6.8	TRUE	<2 points	N/A
10158	FB-Ref_4_S1_D1000_B1	21	Unknown	FALSE	C04294	(No IS)			N/A	4683	900	0.11	0.07	8.6	TRUE	<2 points	N/A
10159	FB-Ref_4_S1_D1000_B1	21	Unknown	FALSE	C00315	(No IS)			N/A	27690	2151	0.46	0.26	4.1	TRUE	<2 points	N/A
10160	FB-Ref_4_S1_D1000_B1	21	Unknown	FALSE	C00064	(No IS)			N/A	217800	50910	0.11	0.06	81	TRUE	<2 points	N/A
10161	FB-Ref_4_S1_D1000_B1	21	Unknown	FALSE	C03114	(No IS)			N/A	N/A	N/A	N/A	N/A	N/A	TRUE	N/A	N/A
10162	FB-Ref_4_S1_D1000_B1	21	Unknown	FALSE	C00047_C00064	(No IS)			N/A	24740000	5087000	0.12	0.07	91.3	TRUE	<2 points	N/A
10163	FB-Ref_4_S1_D1000_B1	21	Unknown	FALSE	C00025	(No IS)			N/A	4391000	934300	0.12	0.07	53.2	TRUE	<2 points	N/A
10164	FB-Ref_4_S1_D1000_B1	21	Unknown	FALSE	C00979	(No IS)			N/A	7903	1468	0.12	0.1	8.5	TRUE	<2 points	N/A
10165	FB-Ref_4_S1_D1000_B1	21	Unknown	FALSE	C00073	(No IS)			N/A	12840	2540	0.12	0.07	17.6	TRUE	<2 points	N/A
10166	FB-Ref_4_S1_D1000_B1	21	Unknown	FALSE	C00135	(No IS)			N/A	24080000	5395000	0.11	0.07	96.3	TRUE	<2 points	N/A
10378	FB-Ref_4_S1_D1000_B1	22	Unknown	FALSE	C00993	(No IS)			N/A	6732	1674	0.15	0.06	34.9	TRUE	<2 points	N/A
10379	FB-Ref_4_S1_D1000_B1	22	Unknown	FALSE	C00166	(No IS)			N/A	5519	391.4	0.31	0.41	4.8	TRUE	<2 points	N/A
10380	FB-Ref_4_S1_D1000_B1	22	Unknown	FALSE	C00079	(No IS)			N/A	148900	26110	0.15	0.07	19.3	TRUE	<2 points	N/A
10381	FB-Ref_4_S1_D1000_B1	22	Unknown	FALSE	C00255	(No IS)			N/A	710.8	170	0.23	0.07	5.2	TRUE	<2 points	N/A
10382	FB-Ref_4_S1_D1000_B1	22	Unknown	FALSE	C00062	(No IS)			N/A	57620	15210	0.14	0.05	48.5	TRUE	<2 points	N/A
10383	FB-Ref_4_S1_D1000_B1	22	Unknown	FALSE	C00327	(No IS)			N/A	131500	29530	0.15	0.06	31.4	TRUE	<2 points	N/A
10384	FB-Ref_4_S1_D1000_B1	22	Unknown	FALSE	C01419	(No IS)			N/A	1024	265	0.11	0.06	4.1	TRUE	<2 points	N/A
10385	FB-Ref_4_S1_D1000_B1	22	Unknown	FALSE	C00082	(No IS)			N/A	65160	13250	0.15	0.07	21.5	TRUE	<2 points	N/A
10386	FB-Ref_4_S1_D1000_B1	22	Unknown	FALSE	C00624	(No IS)			N/A	25710	5680	0.15	0.07	44.4	TRUE	<2 points	N/A
10387	FB-Ref_4_S1_D1000_B1	22	Unknown	FALSE	C00680	(No IS)			N/A	2425	340	0.14	0.12	13.5	TRUE	<2 points	N/A
10388	FB-Ref_4_S1_D1000_B1	22	Unknown	FALSE	C00078	(No IS)			N/A	15550	2660	0.14	0.1	11.3	TRUE	<2 points	N/A
10389	FB-Ref_4_S1_D1000_B1	22	Unknown	FALSE	C00931	(No IS)			N/A	250.9	60	0.11	0.07	3	TRUE	<2 points	N/A
10390	FB-Ref_4_S1_D1000_B1	22	Unknown	FALSE	C00120	(No IS)			N/A	5289	682.5	0.13	0.11	8	TRUE	<2 points	N/A
10391	FB-Ref_4_S1_D1000_B1	22	Unknown	FALSE	C00129	(No IS)			N/A	459.9	68.89	0.48	0.26	2.8	TRUE	<2 points	N/A
10392	FB-Ref_4_S1_D1000_B1	22	Unknown	FALSE	C00669	(No IS)			N/A	1401	266.7	0.12	0.08	10.7	TRUE	<2 points	N/A
10393	FB-Ref_4_S1_D1000_B1	22	Unknown	FALSE	C05198	(No IS)			N/A	566100	118700	0.12	0.07	120.7	TRUE	<2 points	N/A
10394	FB-Ref_4_S1_D1000_B1	22	Unknown	FALSE	C15586	(No IS)			N/A	2613	306	0.14	0.23	8.1	TRUE	<2 points	N/A
10395	FB-Ref_4_S1_D1000_B1	22	Unknown	FALSE	C00352	(No IS)			N/A	3721	652	0.13	0.1	27.3	TRUE	<2 points	N/A
10396	FB-Ref_4_S1_D1000_B1	22	Unknown	FALSE	C00378	(No IS)			N/A	167.2	60	0.7	0.04	3	TRUE	<2 points	N/A
10397	FB-Ref_4_S1_D1000_B1	22	Unknown	FALSE	C00212	(No IS)			N/A	8028	2284	0.1	0.05	9.4	TRUE	<2 points	N/A
10398	FB-Ref_4_S1_D1000_B1	22	Unknown	FALSE	C00330	(No IS)			N/A	44860	10790	0.13	0.06	72.7	TRUE	<2 points	N/A
10399	FB-Ref_4_S1_D1000_B1	22	Unknown	FALSE	C03539	(No IS)			N/A	1171	165.7	0.14	0.1	5.4	TRUE	<2 points	N/A
10400	FB-Ref_4_S1_D1000_B1	22	Unknown	FALSE	C00170	(No IS)			N/A	12790	2420	0.12	0.08	33.6	TRUE	<2 points	N/A
10401	FB-Ref_4_S1_D1000_B1	22	Unknown	FALSE	C00051	(No IS)			N/A	1213	140	0.16	0.22	5.9	TRUE	<2 points	N/A
10402	FB-Ref_4_S1_D1000_B1	22	Unknown	FALSE	C00239	(No IS)			N/A	271.8	53.33	0.11	0.14	2.7	TRUE	<2 points	N/A
10403	FB-Ref_4_S1_D1000_B1	22	Unknown	FALSE	C00055	(No IS)			N/A	387100	72610	0.12	0.08	110.1	TRUE	<2 points	N/A
10404	FB-Ref_4_S1_D1000_B1	22	Unknown	FALSE	C00105	(No IS)			N/A	67980	13130	0.12	0.08	92.3	TRUE	<2 points	N/A
10405	FB-Ref_4_S1_D1000_B1	22	Unknown	FALSE	C01081	(No IS)			N/A	83.63	20	0.3	0.07	1	TRUE	<2 points	N/A
10406	FB-Ref_4_S1_D1000_B1	22	Unknown	FALSE	C00655	(No IS)			N/A	N/A	N/A	N/A	N/A	N/A	TRUE	N/A	N/A
10407	FB-Ref_4_S1_D1000_B1	22	Unknown	FALSE	C00021	(No IS)			N/A	32610	8640	0.11	0.06	102.5	TRUE	<2 points	N/A
10408	FB-Ref_4_S1_D1000_B1	22	Unknown	FALSE	C00019	(No IS)			N/A	7484	1680	0.12	0.07	10.2	TRUE	<2 points	N/A
10409	FB-Ref_4_S1_D1000_B1	22	Unknown	FALSE	C00415	(No IS)			N/A	83.64	20	0.78	0.07	1	TRUE	<2 points	N/A
10410	FB-Ref_4_S1_D1000_B1	22	Unknown	FALSE	C00101	(No IS)			N/A	209.1	80	0.1	0.04	4	TRUE	<2 points	N/A
10411	FB-Ref_4_S1_D1000_B1	22	Unknown	FALSE	C00440	(No IS)			N/A	125.4	20	0.2	0.14	1	TRUE	<2 points	N/A
10412	FB-Ref_4_S1_D1000_B1	22	Unknown	FALSE	C03479	(No IS)			N/A	459.9	60	0.16	0.13	3	TRUE	<2 points	N/A
10413	FB-Ref_4_S1_D1000_B1	22	Unknown	FALSE	C00127	(No IS)			N/A	N/A	N/A	N/A	N/A	N/A	TRUE	N/A	N/A
10414	FB-Ref_4_S1_D1000_B1	22	Unknown	FALSE	C00010	(No IS)			N/A	125.5	40	0.21	0.05	2	TRUE	<2 points	N/A
10415	FB-Ref_4_S1_D1000_B1	22	Unknown	FALSE	C00016	(No IS)			N/A	376.3	80	0.12	0.08	4	TRUE	<2 points	N/A
10551	FB-Ref_3_S1_D1000_B1	25	Unknown	FALSE	C00037	(No IS)			N/A	85290	19940	0.15	0.07	66.6	TRUE	<2 points	N/A
10552	FB-Ref_3_S1_D1000_B1	25	Unknown	FALSE	C00555	(No IS)			N/A	1296	332	0.63	0.05	2.5	TRUE	<2 points	N/A
10553	FB-Ref_3_S1_D1000_B1	25	Unknown	FALSE	C00134	(No IS)			N/A	2467	348.6	0.46	0.18	3.5	TRUE	<2 points	N/A
10554	FB-Ref_3_S1_D1000_B1	25	Unknown	FALSE	C00041	(No IS)			N/A	3748000	866800	0.15	0.07	79.4	TRUE	<2 points	N/A
10555	FB-Ref_3_S1_D1000_B1	25	Unknown	FALSE	C00334	(No IS)			N/A	230	56.67	0.75	0.18	2.8	TRUE	<2 points	N/A
10556	FB-Ref_3_S1_D1000_B1	25	Unknown	FALSE	C03401	(No IS)			N/A	8824	3400	0.24	0.04	17.3	TRUE	<2 points	N/A
10557	FB-Ref_3_S1_D1000_B1	25	Unknown	FALSE	C00065	(No IS)			N/A	42060	7648	0.14	0.05	8	TRUE	<2 points	N/A
10558	FB-Ref_3_S1_D1000_B1	25	Unknown	FALSE	C00380	(No IS)			N/A	64510	18800	0.14	0.05	64.9	TRUE	<2 points	N/A
10559	FB-Ref_3_S1_D1000_B1	25	Unknown	FALSE	C00791	(No IS)			N/A	1547	236	0.38	0.04	6.5	TRUE	<2 points	N/A
10560	FB-Ref_3_S1_D1000_B1	25	Unknown	FALSE	C00148	(No IS)			N/A	372400	104200	0.14	0.05	39	TRUE	<2 points	N/A
10561	FB-Ref_3_S1_D1000_B1	25	Unknown	FALSE	C00441	(No IS)			N/A	710.7	120	0.14	0.1	6	TRUE	<2 points	N/A
10562	FB-Ref_3_S1_D1000_B1	25	Unknown	FALSE	C00431	(No IS)			N/A	3805	631.4	0.13	0.09	7.1	TRUE	<2 points	N/A
10563	FB-Ref_3_S1_D1000_B1	25	Unknown	FALSE	C00183_C00431_C00441	(No IS)			N/A	998600	183600	0.13	0.09	79	TRUE	<2 points	N/A
10564	FB-Ref_3_S1_D1000_B1	25	Unknown	FALSE	C00188	(No IS)			N/A	62920	11660	0.13	0.08	25.6	TRUE	<2 points	N/A
10565	FB-Ref_3_S1_D1000_B1	25	Unknown	FALSE	C00263	(No IS)			N/A	9532	1920	0.13	0.08	59.8	TRUE	<2 points	N/A
10566	FB-Ref_3_S1_D1000_B1	25	Unknown	FALSE	C00097	(No IS)			N/A	5372	953.3	0.13	0.09	23.2	TRUE	<2 points	N/A
10567	FB-Ref_3_S1_D1000_B1	25	Unknown	FALSE	C00253	(No IS)			N/A	1338	160	0.34	0.17	3.3	TRUE	<2 points	N/A
10568	FB-Ref_3_S1_D1000_B1	25	Unknown	FALSE	C00153	(No IS)			N/A	836.3	80	0.4	0.24	1.5	TRUE	<2 points	N/A
10569	FB-Ref_3_S1_D1000_B1	25	Unknown	FALSE	C01879	(No IS)			N/A	3721	428.6	0.16	0.21	5.1	TRUE	<2 points	N/A
10570	FB-Ref_3_S1_D1000_B1	25	Unknown	FALSE	C00233	(No IS)			N/A	N/A	N/A	N/A	N/A	N/A	TRUE	N/A	N/A
10571	FB-Ref_3_S1_D1000_B1	25	Unknown	FALSE	C00407	(No IS)			N/A	165000	30650	0.12	0.08	44.2	TRUE	<2 points	N/A
10572	FB-Ref_3_S1_D1000_B1	25	Unknown	FALSE	C00123	(No IS)			N/A	2341	520	0.12	0.07	23	TRUE	<2 points	N/A
10573	FB-Ref_3_S1_D1000_B1	25	Unknown	FALSE	C00077	(No IS)			N/A	404800	84100	0.12	0.07	33.1	TRUE	<2 points	N/A
10574	FB-Ref_3_S1_D1000_B1	25	Unknown	FALSE	C00152	(No IS)			N/A	419700	77530	0.12	0.08	30.7	TRUE	<2 points	N/A
10575	FB-Ref_3_S1_D1000_B1	25	Unknown	FALSE	C00049	(No IS)			N/A	105600	17830	0.12	0.08	16.1	TRUE	<2 points	N/A
10576	FB-Ref_3_S1_D1000_B1	25	Unknown	FALSE	C00147	(No IS)			N/A	628000	139200	0.12	0.07	53.8	TRUE	<2 points	N/A
10577	FB-Ref_3_S1_D1000_B1	25	Unknown	FALSE	C00155	(No IS)			N/A	1631	300	0.12	0.08	7.7	TRUE	<2 points	N/A
10578	FB-Ref_3_S1_D1000_B1	25	Unknown	FALSE	C01279	(No IS)			N/A	2341	345.7	0.39	0.13	4.3	TRUE	<2 points	N/A
10579	FB-Ref_3_S1_D1000_B1	25	Unknown	FALSE	C00860	(No IS)			N/A	1380	265.7	0.1	0.05	10.4	TRUE	<2 points	N/A
10580	FB-Ref_3_S1_D1000_B1	25	Unknown	FALSE	C04294	(No IS)			N/A	2655	740	0.11	0.06	6.1	TRUE	<2 points	N/A
10581	FB-Ref_3_S1_D1000_B1	25	Unknown	FALSE	C00315	(No IS)			N/A	5457	1675	0.73	0.06	3.7	TRUE	<2 points	N/A
10582	FB-Ref_3_S1_D1000_B1	25	Unknown	FALSE	C00064	(No IS)			N/A	217300	51500	0.11	0.06	82	TRUE	<2 points	N/A
10583	FB-Ref_3_S1_D1000_B1	25	Unknown	FALSE	C03114	(No IS)			N/A	N/A	N/A	N/A	N/A	N/A	TRUE	N/A	N/A
10584	FB-Ref_3_S1_D1000_B1	25	Unknown	FALSE	C00047_C00064	(No IS)			N/A	25540000	5293000	0.12	0.07	90.4	TRUE	<2 points	N/A
10585	FB-Ref_3_S1_D1000_B1	25	Unknown	FALSE	C00025	(No IS)			N/A	4214000	880100	0.12	0.07	50.3	TRUE	<2 points	N/A
10586	FB-Ref_3_S1_D1000_B1	25	Unknown	FALSE	C00979	(No IS)			N/A	11200	1442	0.12	0.09	10.2	TRUE	<2 points	N/A
10587	FB-Ref_3_S1_D1000_B1	25	Unknown	FALSE	C00073	(No IS)			N/A	14490	2942	0.12	0.07	15.4	TRUE	<2 points	N/A
10588	FB-Ref_3_S1_D1000_B1	25	Unknown	FALSE	C00135	(No IS)			N/A	24990000	5654000	0.11	0.07	90.5	TRUE	<2 points	N/A
10800	FB-Ref_3_S1_D1000_B1	26	Unknown	FALSE	C00993	(No IS)			N/A	6146	1580	0.14	0.06	34.4	TRUE	<2 points	N/A
10801	FB-Ref_3_S1_D1000_B1	26	Unknown	FALSE	C00166	(No IS)			N/A	2613	332.5	0.41	0.09	4.1	TRUE	<2 points	N/A
10802	FB-Ref_3_S1_D1000_B1	26	Unknown	FALSE	C00079	(No IS)			N/A	122100	18280	0.15	0.07	16.4	TRUE	<2 points	N/A
10803	FB-Ref_3_S1_D1000_B1	26	Unknown	FALSE	C00255	(No IS)			N/A	668.9	108	0.11	0.13	3.6	TRUE	<2 points	N/A
10804	FB-Ref_3_S1_D1000_B1	26	Unknown	FALSE	C00062	(No IS)			N/A	47270	14210	0.14	0.05	53.3	TRUE	<2 points	N/A
10805	FB-Ref_3_S1_D1000_B1	26	Unknown	FALSE	C00327	(No IS)			N/A	146000	30800	0.15	0.07	31	TRUE	<2 points	N/A
10806	FB-Ref_3_S1_D1000_B1	26	Unknown	FALSE	C01419	(No IS)			N/A	2132	277.1	0.34	0.14	2.6	TRUE	<2 points	N/A
10807	FB-Ref_3_S1_D1000_B1	26	Unknown	FALSE	C00082	(No IS)			N/A	70990	11790	0.13	0.09	20.6	TRUE	<2 points	N/A
10808	FB-Ref_3_S1_D1000_B1	26	Unknown	FALSE	C00624	(No IS)			N/A	27550	5307	0.15	0.08	32.2	TRUE	<2 points	N/A
10809	FB-Ref_3_S1_D1000_B1	26	Unknown	FALSE	C00680	(No IS)			N/A	2049	500	0.14	0.05	18.4	TRUE	<2 points	N/A
10810	FB-Ref_3_S1_D1000_B1	26	Unknown	FALSE	C00078	(No IS)			N/A	18520	3228	0.13	0.08	14	TRUE	<2 points	N/A
10811	FB-Ref_3_S1_D1000_B1	26	Unknown	FALSE	C00931	(No IS)			N/A	543.6	128	0.17	0.06	6.4	TRUE	<2 points	N/A
10812	FB-Ref_3_S1_D1000_B1	26	Unknown	FALSE	C00120	(No IS)			N/A	9617	914.3	0.14	0.18	16	TRUE	<2 points	N/A
10813	FB-Ref_3_S1_D1000_B1	26	Unknown	FALSE	C00129	(No IS)			N/A	961.7	146.7	0.41	0.12	4.4	TRUE	<2 points	N/A
10814	FB-Ref_3_S1_D1000_B1	26	Unknown	FALSE	C00669	(No IS)			N/A	1003	153.3	0.14	0.17	6.5	TRUE	<2 points	N/A
10815	FB-Ref_3_S1_D1000_B1	26	Unknown	FALSE	C05198	(No IS)			N/A	559500	115100	0.12	0.07	123.4	TRUE	<2 points	N/A
10816	FB-Ref_3_S1_D1000_B1	26	Unknown	FALSE	C15586	(No IS)			N/A	2655	366	0.15	0.11	11.5	TRUE	<2 points	N/A
10817	FB-Ref_3_S1_D1000_B1	26	Unknown	FALSE	C00352	(No IS)			N/A	3470	600	0.13	0.11	30	TRUE	<2 points	N/A
10818	FB-Ref_3_S1_D1000_B1	26	Unknown	FALSE	C00378	(No IS)			N/A	1108	135	0.78	0.14	6.8	TRUE	<2 points	N/A
10819	FB-Ref_3_S1_D1000_B1	26	Unknown	FALSE	C00212	(No IS)			N/A	20860	2182	0.11	0.06	12.4	TRUE	<2 points	N/A
10820	FB-Ref_3_S1_D1000_B1	26	Unknown	FALSE	C00330	(No IS)			N/A	53770	11940	0.13	0.07	115.2	TRUE	<2 points	N/A
10821	FB-Ref_3_S1_D1000_B1	26	Unknown	FALSE	C03539	(No IS)			N/A	1338	180	0.14	0.15	7.1	TRUE	<2 points	N/A
10822	FB-Ref_3_S1_D1000_B1	26	Unknown	FALSE	C00170	(No IS)			N/A	10680	2183	0.11	0.07	29.1	TRUE	<2 points	N/A
10823	FB-Ref_3_S1_D1000_B1	26	Unknown	FALSE	C00051	(No IS)			N/A	418.2	110	0.17	0.1	4.1	TRUE	<2 points	N/A
10824	FB-Ref_3_S1_D1000_B1	26	Unknown	FALSE	C00239	(No IS)			N/A	292.6	80	0.1	0.05	4	TRUE	<2 points	N/A
10825	FB-Ref_3_S1_D1000_B1	26	Unknown	FALSE	C00055	(No IS)			N/A	478100	101700	0.12	0.07	132.3	TRUE	<2 points	N/A
10826	FB-Ref_3_S1_D1000_B1	26	Unknown	FALSE	C00105	(No IS)			N/A	66140	12090	0.12	0.08	73.4	TRUE	<2 points	N/A
10827	FB-Ref_3_S1_D1000_B1	26	Unknown	FALSE	C01081	(No IS)			N/A	N/A	N/A	N/A	N/A	N/A	TRUE	N/A	N/A
10828	FB-Ref_3_S1_D1000_B1	26	Unknown	FALSE	C00655	(No IS)			N/A	83.61	20	0.12	0.07	1	TRUE	<2 points	N/A
10829	FB-Ref_3_S1_D1000_B1	26	Unknown	FALSE	C00021	(No IS)			N/A	28620	7215	0.11	0.07	84.4	TRUE	<2 points	N/A
10830	FB-Ref_3_S1_D1000_B1	26	Unknown	FALSE	C00019	(No IS)			N/A	6438	1620	0.11	0.06	46.1	TRUE	<2 points	N/A
10831	FB-Ref_3_S1_D1000_B1	26	Unknown	FALSE	C00415	(No IS)			N/A	N/A	N/A	N/A	N/A	N/A	TRUE	N/A	N/A
10832	FB-Ref_3_S1_D1000_B1	26	Unknown	FALSE	C00101	(No IS)			N/A	N/A	N/A	N/A	N/A	N/A	TRUE	N/A	N/A
10833	FB-Ref_3_S1_D1000_B1	26	Unknown	FALSE	C00440	(No IS)			N/A	N/A	N/A	N/A	N/A	N/A	TRUE	N/A	N/A
10834	FB-Ref_3_S1_D1000_B1	26	Unknown	FALSE	C03479	(No IS)			N/A	292.7	60	0.17	0.11	3	TRUE	<2 points	N/A
10835	FB-Ref_3_S1_D1000_B1	26	Unknown	FALSE	C00127	(No IS)			N/A	N/A	N/A	N/A	N/A	N/A	TRUE	N/A	N/A
10836	FB-Ref_3_S1_D1000_B1	26	Unknown	FALSE	C00010	(No IS)			N/A	167.2	40	0.23	0.07	2	TRUE	<2 points	N/A
10837	FB-Ref_3_S1_D1000_B1	26	Unknown	FALSE	C00016	(No IS)			N/A	961.6	240	0.13	0.06	12	TRUE	<2 points	N/A
10973	FB-Mg_1_S1_D1000_B1	27	Unknown	FALSE	C00037	(No IS)			N/A	55450	13720	0.15	0.06	48.4	TRUE	<2 points	N/A
10974	FB-Mg_1_S1_D1000_B1	27	Unknown	FALSE	C00555	(No IS)			N/A	1171	145	0.5	0.24	1.8	TRUE	<2 points	N/A
10975	FB-Mg_1_S1_D1000_B1	27	Unknown	FALSE	C00134	(No IS)			N/A	2718	240	0.49	0.23	2.4	TRUE	<2 points	N/A
10976	FB-Mg_1_S1_D1000_B1	27	Unknown	FALSE	C00041	(No IS)			N/A	1482000	380600	0.15	0.06	48.9	TRUE	<2 points	N/A
10977	FB-Mg_1_S1_D1000_B1	27	Unknown	FALSE	C00334	(No IS)			N/A	250.9	64	0.55	0.1	3.2	TRUE	<2 points	N/A
10978	FB-Mg_1_S1_D1000_B1	27	Unknown	FALSE	C03401	(No IS)			N/A	2467	1100	0.1	0.04	7.1	TRUE	<2 points	N/A
10979	FB-Mg_1_S1_D1000_B1	27	Unknown	FALSE	C00065	(No IS)			N/A	17250	3505	0.12	0.08	6.1	TRUE	<2 points	N/A
10980	FB-Mg_1_S1_D1000_B1	27	Unknown	FALSE	C00380	(No IS)			N/A	77400	15280	0.13	0.08	45.8	TRUE	<2 points	N/A
10981	FB-Mg_1_S1_D1000_B1	27	Unknown	FALSE	C00791	(No IS)			N/A	1108	270	0.85	0.07	5.4	TRUE	<2 points	N/A
10982	FB-Mg_1_S1_D1000_B1	27	Unknown	FALSE	C00148	(No IS)			N/A	640900	121200	0.13	0.08	32.4	TRUE	<2 points	N/A
10983	FB-Mg_1_S1_D1000_B1	27	Unknown	FALSE	C00441	(No IS)			N/A	334.5	100	0.14	0.05	5	TRUE	<2 points	N/A
10984	FB-Mg_1_S1_D1000_B1	27	Unknown	FALSE	C00431	(No IS)			N/A	3471	660	0.14	0.06	13.2	TRUE	<2 points	N/A
10985	FB-Mg_1_S1_D1000_B1	27	Unknown	FALSE	C00183_C00431_C00441	(No IS)			N/A	33600	6047	0.12	0.09	20.6	TRUE	<2 points	N/A
10986	FB-Mg_1_S1_D1000_B1	27	Unknown	FALSE	C00188	(No IS)			N/A	41140	7440	0.12	0.08	19.5	TRUE	<2 points	N/A
10987	FB-Mg_1_S1_D1000_B1	27	Unknown	FALSE	C00263	(No IS)			N/A	5143	1006	0.12	0.08	42.1	TRUE	<2 points	N/A
10988	FB-Mg_1_S1_D1000_B1	27	Unknown	FALSE	C00097	(No IS)			N/A	16290	2585	0.13	0.1	44.5	TRUE	<2 points	N/A
10989	FB-Mg_1_S1_D1000_B1	27	Unknown	FALSE	C00253	(No IS)			N/A	1505	162.2	0.39	0.28	3.6	TRUE	<2 points	N/A
10990	FB-Mg_1_S1_D1000_B1	27	Unknown	FALSE	C00153	(No IS)			N/A	1129	171.4	0.53	0.08	4	TRUE	<2 points	N/A
10991	FB-Mg_1_S1_D1000_B1	27	Unknown	FALSE	C01879	(No IS)			N/A	1756	253.3	0.14	0.09	4.5	TRUE	<2 points	N/A
10992	FB-Mg_1_S1_D1000_B1	27	Unknown	FALSE	C00233	(No IS)			N/A	376.4	80	0.31	0.13	3.4	TRUE	<2 points	N/A
10993	FB-Mg_1_S1_D1000_B1	27	Unknown	FALSE	C00407	(No IS)			N/A	6753	1305	0.13	0.07	10.7	TRUE	<2 points	N/A
10994	FB-Mg_1_S1_D1000_B1	27	Unknown	FALSE	C00123	(No IS)			N/A	167.2	40	0.31	0.1	2	TRUE	<2 points	N/A
10995	FB-Mg_1_S1_D1000_B1	27	Unknown	FALSE	C00077	(No IS)			N/A	7986	817.8	0.29	0.27	3	TRUE	<2 points	N/A
10996	FB-Mg_1_S1_D1000_B1	27	Unknown	FALSE	C00152	(No IS)			N/A	11810	974.3	0.39	0.21	3.6	TRUE	<2 points	N/A
10997	FB-Mg_1_S1_D1000_B1	27	Unknown	FALSE	C00049	(No IS)			N/A	167100	30240	0.12	0.08	19.3	TRUE	<2 points	N/A
10998	FB-Mg_1_S1_D1000_B1	27	Unknown	FALSE	C00147	(No IS)			N/A	640300	137900	0.12	0.07	52.7	TRUE	<2 points	N/A
10999	FB-Mg_1_S1_D1000_B1	27	Unknown	FALSE	C00155	(No IS)			N/A	4098	680	0.13	0.08	19.1	TRUE	<2 points	N/A
11000	FB-Mg_1_S1_D1000_B1	27	Unknown	FALSE	C01279	(No IS)			N/A	1798	293.3	0.42	0.17	2.8	TRUE	<2 points	N/A
11001	FB-Mg_1_S1_D1000_B1	27	Unknown	FALSE	C00860	(No IS)			N/A	1129	180	0.11	0.11	4.8	TRUE	<2 points	N/A
11002	FB-Mg_1_S1_D1000_B1	27	Unknown	FALSE	C04294	(No IS)			N/A	9303	1480	0.12	0.1	10.5	TRUE	<2 points	N/A
11003	FB-Mg_1_S1_D1000_B1	27	Unknown	FALSE	C00315	(No IS)			N/A	13590	2007	0.58	0.16	3.8	TRUE	<2 points	N/A
11004	FB-Mg_1_S1_D1000_B1	27	Unknown	FALSE	C00064	(No IS)			N/A	136700	32250	0.11	0.07	73.2	TRUE	<2 points	N/A
11005	FB-Mg_1_S1_D1000_B1	27	Unknown	FALSE	C03114	(No IS)			N/A	N/A	N/A	N/A	N/A	N/A	TRUE	N/A	N/A
11006	FB-Mg_1_S1_D1000_B1	27	Unknown	FALSE	C00047_C00064	(No IS)			N/A	17960000	4074000	0.11	0.07	71.3	TRUE	<2 points	N/A
11007	FB-Mg_1_S1_D1000_B1	27	Unknown	FALSE	C00025	(No IS)			N/A	1931000	428300	0.12	0.07	37.5	TRUE	<2 points	N/A
11008	FB-Mg_1_S1_D1000_B1	27	Unknown	FALSE	C00979	(No IS)			N/A	22500	1973	0.12	0.09	11.1	TRUE	<2 points	N/A
11009	FB-Mg_1_S1_D1000_B1	27	Unknown	FALSE	C00073	(No IS)			N/A	7652	1740	0.11	0.06	12.1	TRUE	<2 points	N/A
11010	FB-Mg_1_S1_D1000_B1	27	Unknown	FALSE	C00135	(No IS)			N/A	19830000	4780000	0.11	0.07	93.8	TRUE	<2 points	N/A
11222	FB-Mg_1_S1_D1000_B1	28	Unknown	FALSE	C00993	(No IS)			N/A	17560	3980	0.15	0.07	91.3	TRUE	<2 points	N/A
11223	FB-Mg_1_S1_D1000_B1	28	Unknown	FALSE	C00166	(No IS)			N/A	2718	250	0.79	0.21	4	TRUE	<2 points	N/A
11224	FB-Mg_1_S1_D1000_B1	28	Unknown	FALSE	C00079	(No IS)			N/A	88850	9903	0.15	0.07	11.3	TRUE	<2 points	N/A
11225	FB-Mg_1_S1_D1000_B1	28	Unknown	FALSE	C00255	(No IS)			N/A	1045	106.7	0.14	0.26	4	TRUE	<2 points	N/A
11226	FB-Mg_1_S1_D1000_B1	28	Unknown	FALSE	C00062	(No IS)			N/A	4934	840	0.15	0.07	12.4	TRUE	<2 points	N/A
11227	FB-Mg_1_S1_D1000_B1	28	Unknown	FALSE	C00327	(No IS)			N/A	29230	2365	0.16	0.25	14.3	TRUE	<2 points	N/A
11228	FB-Mg_1_S1_D1000_B1	28	Unknown	FALSE	C01419	(No IS)			N/A	2404	310	0.27	0.14	2.7	TRUE	<2 points	N/A
11229	FB-Mg_1_S1_D1000_B1	28	Unknown	FALSE	C00082	(No IS)			N/A	16640	3154	0.15	0.08	12	TRUE	<2 points	N/A
11230	FB-Mg_1_S1_D1000_B1	28	Unknown	FALSE	C00624	(No IS)			N/A	36340	9240	0.15	0.06	43.1	TRUE	<2 points	N/A
11231	FB-Mg_1_S1_D1000_B1	28	Unknown	FALSE	C00680	(No IS)			N/A	1380	380	0.14	0.05	19	TRUE	<2 points	N/A
11232	FB-Mg_1_S1_D1000_B1	28	Unknown	FALSE	C00078	(No IS)			N/A	6147	1356	0.13	0.07	8	TRUE	<2 points	N/A
11233	FB-Mg_1_S1_D1000_B1	28	Unknown	FALSE	C00931	(No IS)			N/A	355.4	52.5	0.13	0.2	2.6	TRUE	<2 points	N/A
11234	FB-Mg_1_S1_D1000_B1	28	Unknown	FALSE	C00120	(No IS)			N/A	5728	512	0.16	0.27	5.3	TRUE	<2 points	N/A
11235	FB-Mg_1_S1_D1000_B1	28	Unknown	FALSE	C00129	(No IS)			N/A	1673	371.4	0.14	0.05	10.4	TRUE	<2 points	N/A
11236	FB-Mg_1_S1_D1000_B1	28	Unknown	FALSE	C00669	(No IS)			N/A	1234	330	0.14	0.05	16.5	TRUE	<2 points	N/A
11237	FB-Mg_1_S1_D1000_B1	28	Unknown	FALSE	C05198	(No IS)			N/A	433300	92710	0.12	0.07	114.8	TRUE	<2 points	N/A
11238	FB-Mg_1_S1_D1000_B1	28	Unknown	FALSE	C15586	(No IS)			N/A	4286	765	0.12	0.08	15.9	TRUE	<2 points	N/A
11239	FB-Mg_1_S1_D1000_B1	28	Unknown	FALSE	C00352	(No IS)			N/A	5018	1040	0.12	0.07	42.6	TRUE	<2 points	N/A
11240	FB-Mg_1_S1_D1000_B1	28	Unknown	FALSE	C00378	(No IS)			N/A	585.4	60	0.48	0.21	3	TRUE	<2 points	N/A
11241	FB-Mg_1_S1_D1000_B1	28	Unknown	FALSE	C00212	(No IS)			N/A	16930	1855	0.12	0.07	8.8	TRUE	<2 points	N/A
11242	FB-Mg_1_S1_D1000_B1	28	Unknown	FALSE	C00330	(No IS)			N/A	34660	6413	0.12	0.08	76	TRUE	<2 points	N/A
11243	FB-Mg_1_S1_D1000_B1	28	Unknown	FALSE	C03539	(No IS)			N/A	418.1	80	0.08	0.1	3.1	TRUE	<2 points	N/A
11244	FB-Mg_1_S1_D1000_B1	28	Unknown	FALSE	C00170	(No IS)			N/A	18690	3745	0.11	0.08	41.6	TRUE	<2 points	N/A
11245	FB-Mg_1_S1_D1000_B1	28	Unknown	FALSE	C00051	(No IS)			N/A	878.1	188	0.15	0.11	5.3	TRUE	<2 points	N/A
11246	FB-Mg_1_S1_D1000_B1	28	Unknown	FALSE	C00239	(No IS)			N/A	397.2	105	0.14	0.05	5.3	TRUE	<2 points	N/A
11247	FB-Mg_1_S1_D1000_B1	28	Unknown	FALSE	C00055	(No IS)			N/A	729100	151900	0.12	0.08	138.2	TRUE	<2 points	N/A
11248	FB-Mg_1_S1_D1000_B1	28	Unknown	FALSE	C00105	(No IS)			N/A	111500	22260	0.12	0.08	101.8	TRUE	<2 points	N/A
11249	FB-Mg_1_S1_D1000_B1	28	Unknown	FALSE	C01081	(No IS)			N/A	N/A	N/A	N/A	N/A	N/A	TRUE	N/A	N/A
11250	FB-Mg_1_S1_D1000_B1	28	Unknown	FALSE	C00655	(No IS)			N/A	62.72	25	0.05	0.03	1.3	TRUE	<2 points	N/A
11251	FB-Mg_1_S1_D1000_B1	28	Unknown	FALSE	C00021	(No IS)			N/A	2383	766.7	0.1	0.05	20.9	TRUE	<2 points	N/A
11252	FB-Mg_1_S1_D1000_B1	28	Unknown	FALSE	C00019	(No IS)			N/A	10040	2580	0.11	0.06	64.2	TRUE	<2 points	N/A
11253	FB-Mg_1_S1_D1000_B1	28	Unknown	FALSE	C00415	(No IS)			N/A	N/A	N/A	N/A	N/A	N/A	TRUE	N/A	N/A
11254	FB-Mg_1_S1_D1000_B1	28	Unknown	FALSE	C00101	(No IS)			N/A	N/A	N/A	N/A	N/A	N/A	TRUE	N/A	N/A
11255	FB-Mg_1_S1_D1000_B1	28	Unknown	FALSE	C00440	(No IS)			N/A	125.4	40	0.56	0.05	2	TRUE	<2 points	N/A
11256	FB-Mg_1_S1_D1000_B1	28	Unknown	FALSE	C03479	(No IS)			N/A	250.9	80	0.14	0.04	4	TRUE	<2 points	N/A
11257	FB-Mg_1_S1_D1000_B1	28	Unknown	FALSE	C00127	(No IS)			N/A	N/A	N/A	N/A	N/A	N/A	TRUE	N/A	N/A
11258	FB-Mg_1_S1_D1000_B1	28	Unknown	FALSE	C00010	(No IS)			N/A	1338	220	0.12	0.08	7.2	TRUE	<2 points	N/A
11259	FB-Mg_1_S1_D1000_B1	28	Unknown	FALSE	C00016	(No IS)			N/A	376.3	140	0.1	0.03	7	TRUE	<2 points	N/A
11395	FB-Ref_1_S1_D1000_B1	29	Unknown	FALSE	C00037	(No IS)			N/A	85800	20430	0.15	0.07	71.4	TRUE	<2 points	N/A
11396	FB-Ref_1_S1_D1000_B1	29	Unknown	FALSE	C00555	(No IS)			N/A	3847	336.4	0.51	0.28	2.9	TRUE	<2 points	N/A
11397	FB-Ref_1_S1_D1000_B1	29	Unknown	FALSE	C00134	(No IS)			N/A	15140	780	0.45	0.42	7.9	TRUE	<2 points	N/A
11398	FB-Ref_1_S1_D1000_B1	29	Unknown	FALSE	C00041	(No IS)			N/A	3685000	896000	0.15	0.06	58.3	TRUE	<2 points	N/A
11399	FB-Ref_1_S1_D1000_B1	29	Unknown	FALSE	C00334	(No IS)			N/A	125.4	40	0.7	0.05	2	TRUE	<2 points	N/A
11400	FB-Ref_1_S1_D1000_B1	29	Unknown	FALSE	C03401	(No IS)			N/A	2091	314.3	0.19	0.11	2.9	TRUE	<2 points	N/A
11401	FB-Ref_1_S1_D1000_B1	29	Unknown	FALSE	C00065	(No IS)			N/A	53060	8447	0.15	0.06	7.1	TRUE	<2 points	N/A
11402	FB-Ref_1_S1_D1000_B1	29	Unknown	FALSE	C00380	(No IS)			N/A	60670	17500	0.14	0.05	51.8	TRUE	<2 points	N/A
11403	FB-Ref_1_S1_D1000_B1	29	Unknown	FALSE	C00791	(No IS)			N/A	627.2	156	0.52	0.04	5	TRUE	<2 points	N/A
11404	FB-Ref_1_S1_D1000_B1	29	Unknown	FALSE	C00148	(No IS)			N/A	504600	120300	0.14	0.06	36.4	TRUE	<2 points	N/A
11405	FB-Ref_1_S1_D1000_B1	29	Unknown	FALSE	C00441	(No IS)			N/A	460	100	0.13	0.07	5	TRUE	<2 points	N/A
11406	FB-Ref_1_S1_D1000_B1	29	Unknown	FALSE	C00431	(No IS)			N/A	2551	596	0.13	0.07	7.7	TRUE	<2 points	N/A
11407	FB-Ref_1_S1_D1000_B1	29	Unknown	FALSE	C00183_C00431_C00441	(No IS)			N/A	972200	179800	0.13	0.09	79.4	TRUE	<2 points	N/A
11408	FB-Ref_1_S1_D1000_B1	29	Unknown	FALSE	C00188	(No IS)			N/A	68070	12090	0.13	0.09	27.8	TRUE	<2 points	N/A
11409	FB-Ref_1_S1_D1000_B1	29	Unknown	FALSE	C00263	(No IS)			N/A	9784	2040	0.13	0.07	61.7	TRUE	<2 points	N/A
11410	FB-Ref_1_S1_D1000_B1	29	Unknown	FALSE	C00097	(No IS)			N/A	6523	1320	0.13	0.07	24	TRUE	<2 points	N/A
11411	FB-Ref_1_S1_D1000_B1	29	Unknown	FALSE	C00253	(No IS)			N/A	3219	214.5	0.3	0.31	4.6	TRUE	<2 points	N/A
11412	FB-Ref_1_S1_D1000_B1	29	Unknown	FALSE	C00153	(No IS)			N/A	1108	127.5	0.76	0.15	3.4	TRUE	<2 points	N/A
11413	FB-Ref_1_S1_D1000_B1	29	Unknown	FALSE	C01879	(No IS)			N/A	2091	428.6	0.1	0.05	6.6	TRUE	<2 points	N/A
11414	FB-Ref_1_S1_D1000_B1	29	Unknown	FALSE	C00233	(No IS)			N/A	125.4	40	0.28	0.05	2	TRUE	<2 points	N/A
11415	FB-Ref_1_S1_D1000_B1	29	Unknown	FALSE	C00407	(No IS)			N/A	182800	33090	0.12	0.08	43.1	TRUE	<2 points	N/A
11416	FB-Ref_1_S1_D1000_B1	29	Unknown	FALSE	C00123	(No IS)			N/A	1965	500	0.1	0.05	23.1	TRUE	<2 points	N/A
11417	FB-Ref_1_S1_D1000_B1	29	Unknown	FALSE	C00077	(No IS)			N/A	371900	82270	0.12	0.07	33	TRUE	<2 points	N/A
11418	FB-Ref_1_S1_D1000_B1	29	Unknown	FALSE	C00152	(No IS)			N/A	449400	83720	0.12	0.08	33	TRUE	<2 points	N/A
11419	FB-Ref_1_S1_D1000_B1	29	Unknown	FALSE	C00049	(No IS)			N/A	125900	20820	0.12	0.08	23.1	TRUE	<2 points	N/A
11420	FB-Ref_1_S1_D1000_B1	29	Unknown	FALSE	C00147	(No IS)			N/A	655000	143800	0.12	0.07	54	TRUE	<2 points	N/A
11421	FB-Ref_1_S1_D1000_B1	29	Unknown	FALSE	C00155	(No IS)			N/A	1944	410	0.12	0.07	9.6	TRUE	<2 points	N/A
11422	FB-Ref_1_S1_D1000_B1	29	Unknown	FALSE	C01279	(No IS)			N/A	2948	457.5	0.15	0.16	5.5	TRUE	<2 points	N/A
11423	FB-Ref_1_S1_D1000_B1	29	Unknown	FALSE	C00860	(No IS)			N/A	2342	280	0.14	0.15	12	TRUE	<2 points	N/A
11424	FB-Ref_1_S1_D1000_B1	29	Unknown	FALSE	C04294	(No IS)			N/A	6042	990	0.13	0.08	8.8	TRUE	<2 points	N/A
11425	FB-Ref_1_S1_D1000_B1	29	Unknown	FALSE	C00315	(No IS)			N/A	41480	2426	0.49	0.32	4.3	TRUE	<2 points	N/A
11426	FB-Ref_1_S1_D1000_B1	29	Unknown	FALSE	C00064	(No IS)			N/A	223900	51520	0.11	0.07	83.5	TRUE	<2 points	N/A
11427	FB-Ref_1_S1_D1000_B1	29	Unknown	FALSE	C03114	(No IS)			N/A	125.4	20	0.76	0.14	1	TRUE	<2 points	N/A
11428	FB-Ref_1_S1_D1000_B1	29	Unknown	FALSE	C00047_C00064	(No IS)			N/A	24910000	5265000	0.12	0.07	82.7	TRUE	<2 points	N/A
11429	FB-Ref_1_S1_D1000_B1	29	Unknown	FALSE	C00025	(No IS)			N/A	5137000	1128000	0.12	0.07	53.8	TRUE	<2 points	N/A
11430	FB-Ref_1_S1_D1000_B1	29	Unknown	FALSE	C00979	(No IS)			N/A	10240	2187	0.1	0.05	12.8	TRUE	<2 points	N/A
11431	FB-Ref_1_S1_D1000_B1	29	Unknown	FALSE	C00073	(No IS)			N/A	15410	3408	0.12	0.07	18.7	TRUE	<2 points	N/A
11432	FB-Ref_1_S1_D1000_B1	29	Unknown	FALSE	C00135	(No IS)			N/A	23410000	5433000	0.11	0.07	86.2	TRUE	<2 points	N/A
11644	FB-Ref_1_S1_D1000_B1	30	Unknown	FALSE	C00993	(No IS)			N/A	6147	1500	0.14	0.06	49	TRUE	<2 points	N/A
11645	FB-Ref_1_S1_D1000_B1	30	Unknown	FALSE	C00166	(No IS)			N/A	2404	252.5	0.27	0.2	3	TRUE	<2 points	N/A
11646	FB-Ref_1_S1_D1000_B1	30	Unknown	FALSE	C00079	(No IS)			N/A	131100	21400	0.15	0.07	16.9	TRUE	<2 points	N/A
11647	FB-Ref_1_S1_D1000_B1	30	Unknown	FALSE	C00255	(No IS)			N/A	1464	485.7	0.17	0.04	20.6	TRUE	<2 points	N/A
11648	FB-Ref_1_S1_D1000_B1	30	Unknown	FALSE	C00062	(No IS)			N/A	66060	13500	0.13	0.08	40.9	TRUE	<2 points	N/A
11649	FB-Ref_1_S1_D1000_B1	30	Unknown	FALSE	C00327	(No IS)			N/A	191300	33370	0.13	0.09	33.3	TRUE	<2 points	N/A
11650	FB-Ref_1_S1_D1000_B1	30	Unknown	FALSE	C01419	(No IS)			N/A	961.7	180	0.27	0.09	1.9	TRUE	<2 points	N/A
11651	FB-Ref_1_S1_D1000_B1	30	Unknown	FALSE	C00082	(No IS)			N/A	90420	13270	0.13	0.1	22.3	TRUE	<2 points	N/A
11652	FB-Ref_1_S1_D1000_B1	30	Unknown	FALSE	C00624	(No IS)			N/A	30610	5600	0.14	0.09	39.9	TRUE	<2 points	N/A
11653	FB-Ref_1_S1_D1000_B1	30	Unknown	FALSE	C00680	(No IS)			N/A	2091	460	0.1	0.04	22.9	TRUE	<2 points	N/A
11654	FB-Ref_1_S1_D1000_B1	30	Unknown	FALSE	C00078	(No IS)			N/A	17020	2453	0.13	0.09	16.1	TRUE	<2 points	N/A
[truncated: 17,202 more rows]
