# Supplementary material for: Rapid exometabolome footprinting combined with multivariate statistics: A powerful tool for bioprocess optimization
Source: Eng Life Sci. 2024 Mar 5;25(2):2300222. doi: 10.1002/elsc.202300222 (PMC11842285; doi:10.1002/elsc.202300222)
Supplement: Supplementary file 2 — Supporting Information [file ELSC-25-2300222-s002.zip › Supplement-to-Reiter-et-al.-2023a-main/examples/Database/Scan/final_samples/data_ref_mg_phos_ams_noOutlier.xlsx]

## Sheet: Tabelle1
Index	Sample Name	Sample ID	Sample Type	IS	Component Name	IS Name	Component Group Name	Outlier Reasons	Actual Concentration	Area	Height	Retention Time	Width at 50%	Signal / Noise	Used	Calculated Concentration	Accuracy
1	QC_1_S1_D1000_B1	7	Unknown	FALSE	C00037	(No IS)			N/A	62460	15270	0.15	0.06	62	TRUE	<2 points	N/A
1	QC_1_S1_D1000_B2	9	Unknown	FALSE	C00037	(No IS)			N/A	56880	12470	0.15	0.07	60.3	TRUE	<2 points	N/A
2	QC_1_S1_D1000_B1	7	Unknown	FALSE	C00555	(No IS)			N/A	1296	224	0.72	0.12	2.2	TRUE	<2 points	N/A
2	QC_1_S1_D1000_B2	9	Unknown	FALSE	C00555	(No IS)			N/A	1777	228.3	0.34	0.23	3.4	TRUE	<2 points	N/A
3	QC_1_S1_D1000_B1	7	Unknown	FALSE	C00134	(No IS)			N/A	961.8	233.3	0.4	0.07	1.6	TRUE	<2 points	N/A
3	QC_1_S1_D1000_B2	9	Unknown	FALSE	C00134	(No IS)			N/A	2593	340	0.49	0.15	3.6	TRUE	<2 points	N/A
4	QC_1_S1_D1000_B1	7	Unknown	FALSE	C00041	(No IS)			N/A	1918000	483600	0.15	0.06	58.2	TRUE	<2 points	N/A
4	QC_1_S1_D1000_B2	9	Unknown	FALSE	C00041	(No IS)			N/A	378000	65880	0.13	0.09	41	TRUE	<2 points	N/A
5	QC_1_S1_D1000_B1	7	Unknown	FALSE	C00334	(No IS)			N/A	250.9	100	0.1	0.04	5	TRUE	<2 points	N/A
5	QC_1_S1_D1000_B2	9	Unknown	FALSE	C00334	(No IS)			N/A	167.3	40	0.49	0.07	2	TRUE	<2 points	N/A
6	QC_1_S1_D1000_B1	7	Unknown	FALSE	C03401	(No IS)			N/A	961.6	170.9	0.73	0.31	2.3	TRUE	<2 points	N/A
6	QC_1_S1_D1000_B2	9	Unknown	FALSE	C03401	(No IS)			N/A	3011	227.3	0.48	0.32	2	TRUE	<2 points	N/A
7	QC_1_S1_D1000_B1	7	Unknown	FALSE	C00065	(No IS)			N/A	125200	22450	0.14	0.08	20	TRUE	<2 points	N/A
7	QC_1_S1_D1000_B2	9	Unknown	FALSE	C00065	(No IS)			N/A	86780	13700	0.13	0.09	21.1	TRUE	<2 points	N/A
8	QC_1_S1_D1000_B1	7	Unknown	FALSE	C00380	(No IS)			N/A	63460	12480	0.13	0.08	45.7	TRUE	<2 points	N/A
8	QC_1_S1_D1000_B2	9	Unknown	FALSE	C00380	(No IS)			N/A	64390	11800	0.12	0.08	52.7	TRUE	<2 points	N/A
9	QC_1_S1_D1000_B1	7	Unknown	FALSE	C00791	(No IS)			N/A	2927	212.7	0.22	0.33	4.6	TRUE	<2 points	N/A
9	QC_1_S1_D1000_B2	9	Unknown	FALSE	C00791	(No IS)			N/A	1673	311.4	0.45	0.05	8.1	TRUE	<2 points	N/A
10	QC_1_S1_D1000_B1	7	Unknown	FALSE	C00148	(No IS)			N/A	502000	103100	0.13	0.07	35.6	TRUE	<2 points	N/A
10	QC_1_S1_D1000_B2	9	Unknown	FALSE	C00148	(No IS)			N/A	978100	196200	0.13	0.08	56.7	TRUE	<2 points	N/A
11	QC_1_S1_D1000_B1	7	Unknown	FALSE	C00441	(No IS)			N/A	125.4	40	0.21	0.09	2	TRUE	<2 points	N/A
11	QC_1_S1_D1000_B2	9	Unknown	FALSE	C00441	(No IS)			N/A	N/A	N/A	N/A	N/A	N/A	TRUE	N/A	N/A
12	QC_1_S1_D1000_B1	7	Unknown	FALSE	C00431	(No IS)			N/A	5059	1080	0.13	0.07	13.7	TRUE	<2 points	N/A
12	QC_1_S1_D1000_B2	9	Unknown	FALSE	C00431	(No IS)			N/A	4202	746.7	0.12	0.08	8.8	TRUE	<2 points	N/A
13	QC_1_S1_D1000_B1	7	Unknown	FALSE	C00183_C00431_C00441	(No IS)			N/A	363700	70110	0.13	0.08	63.1	TRUE	<2 points	N/A
13	QC_1_S1_D1000_B2	9	Unknown	FALSE	C00183_C00431_C00441	(No IS)			N/A	11690	2384	0.13	0.07	19.4	TRUE	<2 points	N/A
14	QC_1_S1_D1000_B1	7	Unknown	FALSE	C00188	(No IS)			N/A	48580	8573	0.12	0.08	22.2	TRUE	<2 points	N/A
14	QC_1_S1_D1000_B2	9	Unknown	FALSE	C00188	(No IS)			N/A	15410	2694	0.13	0.07	16	TRUE	<2 points	N/A
15	QC_1_S1_D1000_B1	7	Unknown	FALSE	C00263	(No IS)			N/A	5017	1040	0.13	0.08	38.3	TRUE	<2 points	N/A
15	QC_1_S1_D1000_B2	9	Unknown	FALSE	C00263	(No IS)			N/A	1087	240	0.12	0.07	12	TRUE	<2 points	N/A
16	QC_1_S1_D1000_B1	7	Unknown	FALSE	C00097	(No IS)			N/A	7400	1718	0.14	0.07	35.1	TRUE	<2 points	N/A
16	QC_1_S1_D1000_B2	9	Unknown	FALSE	C00097	(No IS)			N/A	15280	2785	0.14	0.09	41.6	TRUE	<2 points	N/A
17	QC_1_S1_D1000_B1	7	Unknown	FALSE	C00253	(No IS)			N/A	2634	225.5	0.28	0.31	7	TRUE	<2 points	N/A
17	QC_1_S1_D1000_B2	9	Unknown	FALSE	C00253	(No IS)			N/A	1422	246.7	0.38	0.14	5.5	TRUE	<2 points	N/A
18	QC_1_S1_D1000_B1	7	Unknown	FALSE	C00153	(No IS)			N/A	1275	182	0.73	0.26	3.8	TRUE	<2 points	N/A
18	QC_1_S1_D1000_B2	9	Unknown	FALSE	C00153	(No IS)			N/A	2174	283.6	0.26	0.34	5.1	TRUE	<2 points	N/A
19	QC_1_S1_D1000_B1	7	Unknown	FALSE	C01879	(No IS)			N/A	1380	220	0.24	0.1	3.8	TRUE	<2 points	N/A
19	QC_1_S1_D1000_B2	9	Unknown	FALSE	C01879	(No IS)			N/A	1401	185	0.14	0.23	4.7	TRUE	<2 points	N/A
20	QC_1_S1_D1000_B1	7	Unknown	FALSE	C00233	(No IS)			N/A	250.9	42.86	0.19	0.16	2.1	TRUE	<2 points	N/A
20	QC_1_S1_D1000_B2	9	Unknown	FALSE	C00233	(No IS)			N/A	209.1	60	0.59	0.05	3	TRUE	<2 points	N/A
21	QC_1_S1_D1000_B1	7	Unknown	FALSE	C00407	(No IS)			N/A	63000	12120	0.12	0.08	33.7	TRUE	<2 points	N/A
21	QC_1_S1_D1000_B2	9	Unknown	FALSE	C00407	(No IS)			N/A	4599	448.6	0.15	0.3	7	TRUE	<2 points	N/A
22	QC_1_S1_D1000_B1	7	Unknown	FALSE	C00123	(No IS)			N/A	585.3	128	0.12	0.07	6.4	TRUE	<2 points	N/A
22	QC_1_S1_D1000_B2	9	Unknown	FALSE	C00123	(No IS)			N/A	N/A	N/A	N/A	N/A	N/A	TRUE	N/A	N/A
23	QC_1_S1_D1000_B1	7	Unknown	FALSE	C00077	(No IS)			N/A	183700	37710	0.12	0.07	25.6	TRUE	<2 points	N/A
23	QC_1_S1_D1000_B2	9	Unknown	FALSE	C00077	(No IS)			N/A	74800	14550	0.11	0.07	22.2	TRUE	<2 points	N/A
24	QC_1_S1_D1000_B1	7	Unknown	FALSE	C00152	(No IS)			N/A	157900	28790	0.12	0.08	23.1	TRUE	<2 points	N/A
24	QC_1_S1_D1000_B2	9	Unknown	FALSE	C00152	(No IS)			N/A	14630	1973	0.12	0.1	11.1	TRUE	<2 points	N/A
25	QC_1_S1_D1000_B1	7	Unknown	FALSE	C00049	(No IS)			N/A	124600	21790	0.12	0.08	19	TRUE	<2 points	N/A
25	QC_1_S1_D1000_B2	9	Unknown	FALSE	C00049	(No IS)			N/A	140300	23370	0.12	0.08	23.7	TRUE	<2 points	N/A
26	QC_1_S1_D1000_B1	7	Unknown	FALSE	C00147	(No IS)			N/A	484900	111400	0.11	0.07	55.7	TRUE	<2 points	N/A
26	QC_1_S1_D1000_B2	9	Unknown	FALSE	C00147	(No IS)			N/A	487400	118200	0.11	0.06	59.8	TRUE	<2 points	N/A
27	QC_1_S1_D1000_B1	7	Unknown	FALSE	C00155	(No IS)			N/A	2028	382.5	0.12	0.07	11.9	TRUE	<2 points	N/A
27	QC_1_S1_D1000_B2	9	Unknown	FALSE	C00155	(No IS)			N/A	2927	628	0.12	0.07	25.8	TRUE	<2 points	N/A
28	QC_1_S1_D1000_B1	7	Unknown	FALSE	C01279	(No IS)			N/A	7358	1506	0.11	0.07	9.4	TRUE	<2 points	N/A
28	QC_1_S1_D1000_B2	9	Unknown	FALSE	C01279	(No IS)			N/A	11100	1668	0.12	0.08	9.6	TRUE	<2 points	N/A
29	QC_1_S1_D1000_B1	7	Unknown	FALSE	C00860	(No IS)			N/A	3533	670	0.1	0.05	15	TRUE	<2 points	N/A
29	QC_1_S1_D1000_B2	9	Unknown	FALSE	C00860	(No IS)			N/A	2550	550	0.1	0.05	13.3	TRUE	<2 points	N/A
30	QC_1_S1_D1000_B1	7	Unknown	FALSE	C04294	(No IS)			N/A	2529	680	0.14	0.06	7.8	TRUE	<2 points	N/A
30	QC_1_S1_D1000_B2	9	Unknown	FALSE	C04294	(No IS)			N/A	2091	488	0.14	0.07	4.1	TRUE	<2 points	N/A
31	QC_1_S1_D1000_B1	7	Unknown	FALSE	C00315	(No IS)			N/A	31170	1894	0.49	0.37	4.5	TRUE	<2 points	N/A
31	QC_1_S1_D1000_B2	9	Unknown	FALSE	C00315	(No IS)			N/A	3721	828	0.45	0.06	4.2	TRUE	<2 points	N/A
32	QC_1_S1_D1000_B1	7	Unknown	FALSE	C00064	(No IS)			N/A	119900	28540	0.11	0.06	81	TRUE	<2 points	N/A
32	QC_1_S1_D1000_B2	9	Unknown	FALSE	C00064	(No IS)			N/A	90100	18960	0.11	0.07	76.5	TRUE	<2 points	N/A
33	QC_1_S1_D1000_B1	7	Unknown	FALSE	C03114	(No IS)			N/A	209.1	40	0.85	0.12	2	TRUE	<2 points	N/A
33	QC_1_S1_D1000_B2	9	Unknown	FALSE	C03114	(No IS)			N/A	N/A	N/A	N/A	N/A	N/A	TRUE	N/A	N/A
34	QC_1_S1_D1000_B1	7	Unknown	FALSE	C00047_C00064	(No IS)			N/A	15100000	3469000	0.11	0.07	84.1	TRUE	<2 points	N/A
34	QC_1_S1_D1000_B2	9	Unknown	FALSE	C00047_C00064	(No IS)			N/A	11730000	2382000	0.11	0.07	94.6	TRUE	<2 points	N/A
35	QC_1_S1_D1000_B1	7	Unknown	FALSE	C00025	(No IS)			N/A	2612000	560200	0.12	0.07	48.8	TRUE	<2 points	N/A
35	QC_1_S1_D1000_B2	9	Unknown	FALSE	C00025	(No IS)			N/A	2151000	429600	0.12	0.07	64.4	TRUE	<2 points	N/A
36	QC_1_S1_D1000_B1	7	Unknown	FALSE	C00979	(No IS)			N/A	8069	1950	0.12	0.07	9.8	TRUE	<2 points	N/A
36	QC_1_S1_D1000_B2	9	Unknown	FALSE	C00979	(No IS)			N/A	8529	1537	0.12	0.08	12	TRUE	<2 points	N/A
37	QC_1_S1_D1000_B1	7	Unknown	FALSE	C00073	(No IS)			N/A	11560	2442	0.12	0.07	17.7	TRUE	<2 points	N/A
37	QC_1_S1_D1000_B2	9	Unknown	FALSE	C00073	(No IS)			N/A	10370	2460	0.11	0.06	24.7	TRUE	<2 points	N/A
38	QC_1_S1_D1000_B1	7	Unknown	FALSE	C00135	(No IS)			N/A	18650000	4539000	0.11	0.06	110.3	TRUE	<2 points	N/A
38	QC_1_S1_D1000_B2	9	Unknown	FALSE	C00135	(No IS)			N/A	24090000	5406000	0.11	0.07	119.5	TRUE	<2 points	N/A
250	QC_1_S1_D1000_B1	8	Unknown	FALSE	C00993	(No IS)			N/A	7171	1817	0.15	0.06	55.9	TRUE	<2 points	N/A
250	QC_1_S1_D1000_B2	10	Unknown	FALSE	C00993	(No IS)			N/A	10790	1720	0.13	0.1	42.4	TRUE	<2 points	N/A
251	QC_1_S1_D1000_B1	8	Unknown	FALSE	C00166	(No IS)			N/A	3805	380	0.35	0.16	4.6	TRUE	<2 points	N/A
251	QC_1_S1_D1000_B2	10	Unknown	FALSE	C00166	(No IS)			N/A	4851	360	0.35	0.33	4.6	TRUE	<2 points	N/A
252	QC_1_S1_D1000_B1	8	Unknown	FALSE	C00079	(No IS)			N/A	131700	24270	0.15	0.07	18.9	TRUE	<2 points	N/A
252	QC_1_S1_D1000_B2	10	Unknown	FALSE	C00079	(No IS)			N/A	87260	12640	0.14	0.1	17.2	TRUE	<2 points	N/A
253	QC_1_S1_D1000_B1	8	Unknown	FALSE	C00255	(No IS)			N/A	460	100	0.17	0.07	4.1	TRUE	<2 points	N/A
253	QC_1_S1_D1000_B2	10	Unknown	FALSE	C00255	(No IS)			N/A	585.4	80	0.59	0.19	2.2	TRUE	<2 points	N/A
254	QC_1_S1_D1000_B1	8	Unknown	FALSE	C00062	(No IS)			N/A	16350	5110	0.14	0.05	35.3	TRUE	<2 points	N/A
254	QC_1_S1_D1000_B2	10	Unknown	FALSE	C00062	(No IS)			N/A	5937	1100	0.12	0.1	15.9	TRUE	<2 points	N/A
255	QC_1_S1_D1000_B1	8	Unknown	FALSE	C00327	(No IS)			N/A	85240	20020	0.14	0.05	28.3	TRUE	<2 points	N/A
255	QC_1_S1_D1000_B2	10	Unknown	FALSE	C00327	(No IS)			N/A	78820	13540	0.13	0.08	28.3	TRUE	<2 points	N/A
256	QC_1_S1_D1000_B1	8	Unknown	FALSE	C01419	(No IS)			N/A	1380	408	0.35	0.1	4.2	TRUE	<2 points	N/A
256	QC_1_S1_D1000_B2	10	Unknown	FALSE	C01419	(No IS)			N/A	1380	200	0.47	0.16	2.3	TRUE	<2 points	N/A
257	QC_1_S1_D1000_B1	8	Unknown	FALSE	C00082	(No IS)			N/A	70290	9671	0.13	0.1	24.9	TRUE	<2 points	N/A
257	QC_1_S1_D1000_B2	10	Unknown	FALSE	C00082	(No IS)			N/A	35040	5398	0.13	0.09	16.2	TRUE	<2 points	N/A
258	QC_1_S1_D1000_B1	8	Unknown	FALSE	C00624	(No IS)			N/A	31530	5920	0.13	0.08	32.7	TRUE	<2 points	N/A
258	QC_1_S1_D1000_B2	10	Unknown	FALSE	C00624	(No IS)			N/A	22470	4805	0.14	0.07	35.2	TRUE	<2 points	N/A
259	QC_1_S1_D1000_B1	8	Unknown	FALSE	C00680	(No IS)			N/A	2132	380	0.12	0.08	18.7	TRUE	<2 points	N/A
259	QC_1_S1_D1000_B2	10	Unknown	FALSE	C00680	(No IS)			N/A	1965	300	0.14	0.11	8.5	TRUE	<2 points	N/A
260	QC_1_S1_D1000_B1	8	Unknown	FALSE	C00078	(No IS)			N/A	26680	4540	0.12	0.09	18.9	TRUE	<2 points	N/A
260	QC_1_S1_D1000_B2	10	Unknown	FALSE	C00078	(No IS)			N/A	20630	3928	0.13	0.08	25.8	TRUE	<2 points	N/A
261	QC_1_S1_D1000_B1	8	Unknown	FALSE	C00931	(No IS)			N/A	1108	210	0.17	0.09	8.3	TRUE	<2 points	N/A
261	QC_1_S1_D1000_B2	10	Unknown	FALSE	C00931	(No IS)			N/A	501.7	80	0.14	0.13	3.6	TRUE	<2 points	N/A
262	QC_1_S1_D1000_B1	8	Unknown	FALSE	C00120	(No IS)			N/A	16350	2727	0.12	0.08	23.5	TRUE	<2 points	N/A
262	QC_1_S1_D1000_B2	10	Unknown	FALSE	C00120	(No IS)			N/A	8885	985	0.14	0.11	11.9	TRUE	<2 points	N/A
263	QC_1_S1_D1000_B1	8	Unknown	FALSE	C00129	(No IS)			N/A	1652	170	0.24	0.23	5.2	TRUE	<2 points	N/A
263	QC_1_S1_D1000_B2	10	Unknown	FALSE	C00129	(No IS)			N/A	543.7	100	0.47	0.12	2.8	TRUE	<2 points	N/A
264	QC_1_S1_D1000_B1	8	Unknown	FALSE	C00669	(No IS)			N/A	1463	188	0.14	0.13	7.1	TRUE	<2 points	N/A
264	QC_1_S1_D1000_B2	10	Unknown	FALSE	C00669	(No IS)			N/A	1024	310	0.14	0.05	10.4	TRUE	<2 points	N/A
265	QC_1_S1_D1000_B1	8	Unknown	FALSE	C05198	(No IS)			N/A	446300	97080	0.12	0.07	125.1	TRUE	<2 points	N/A
265	QC_1_S1_D1000_B2	10	Unknown	FALSE	C05198	(No IS)			N/A	439900	113600	0.11	0.06	179.6	TRUE	<2 points	N/A
266	QC_1_S1_D1000_B1	8	Unknown	FALSE	C15586	(No IS)			N/A	2341	305.7	0.14	0.14	5.8	TRUE	<2 points	N/A
266	QC_1_S1_D1000_B2	10	Unknown	FALSE	C15586	(No IS)			N/A	2530	430	0.13	0.07	10.6	TRUE	<2 points	N/A
267	QC_1_S1_D1000_B1	8	Unknown	FALSE	C00352	(No IS)			N/A	2634	580	0.14	0.06	29	TRUE	<2 points	N/A
267	QC_1_S1_D1000_B2	10	Unknown	FALSE	C00352	(No IS)			N/A	2342	360	0.14	0.1	18	TRUE	<2 points	N/A
268	QC_1_S1_D1000_B1	8	Unknown	FALSE	C00378	(No IS)			N/A	167.3	53.34	0.87	0.06	2.7	TRUE	<2 points	N/A
268	QC_1_S1_D1000_B2	10	Unknown	FALSE	C00378	(No IS)			N/A	188.2	50	0.49	0.07	2.5	TRUE	<2 points	N/A
269	QC_1_S1_D1000_B1	8	Unknown	FALSE	C00212	(No IS)			N/A	27430	5253	0.12	0.07	13.8	TRUE	<2 points	N/A
269	QC_1_S1_D1000_B2	10	Unknown	FALSE	C00212	(No IS)			N/A	19070	4280	0.1	0.05	26.6	TRUE	<2 points	N/A
270	QC_1_S1_D1000_B1	8	Unknown	FALSE	C00330	(No IS)			N/A	29900	5671	0.13	0.08	52.1	TRUE	<2 points	N/A
270	QC_1_S1_D1000_B2	10	Unknown	FALSE	C00330	(No IS)			N/A	20910	3980	0.12	0.08	91.2	TRUE	<2 points	N/A
271	QC_1_S1_D1000_B1	8	Unknown	FALSE	C03539	(No IS)			N/A	836.3	126.7	0.12	0.13	4.6	TRUE	<2 points	N/A
271	QC_1_S1_D1000_B2	10	Unknown	FALSE	C03539	(No IS)			N/A	794.4	140	0.14	0.06	7	TRUE	<2 points	N/A
272	QC_1_S1_D1000_B1	8	Unknown	FALSE	C00170	(No IS)			N/A	10450	2416	0.11	0.07	33.8	TRUE	<2 points	N/A
272	QC_1_S1_D1000_B2	10	Unknown	FALSE	C00170	(No IS)			N/A	14930	2411	0.12	0.09	35	TRUE	<2 points	N/A
273	QC_1_S1_D1000_B1	8	Unknown	FALSE	C00051	(No IS)			N/A	1213	120	0.17	0.2	6	TRUE	<2 points	N/A
273	QC_1_S1_D1000_B2	10	Unknown	FALSE	C00051	(No IS)			N/A	250.9	60	0.53	0.07	3	TRUE	<2 points	N/A
274	QC_1_S1_D1000_B1	8	Unknown	FALSE	C00239	(No IS)			N/A	376.3	120	0.14	0.04	4.7	TRUE	<2 points	N/A
274	QC_1_S1_D1000_B2	10	Unknown	FALSE	C00239	(No IS)			N/A	250.9	60	0.13	0.06	3	TRUE	<2 points	N/A
275	QC_1_S1_D1000_B1	8	Unknown	FALSE	C00055	(No IS)			N/A	380700	74330	0.12	0.08	131.7	TRUE	<2 points	N/A
275	QC_1_S1_D1000_B2	10	Unknown	FALSE	C00055	(No IS)			N/A	308900	51350	0.13	0.1	89.4	TRUE	<2 points	N/A
276	QC_1_S1_D1000_B1	8	Unknown	FALSE	C00105	(No IS)			N/A	81070	16610	0.13	0.08	104.5	TRUE	<2 points	N/A
276	QC_1_S1_D1000_B2	10	Unknown	FALSE	C00105	(No IS)			N/A	43480	9123	0.14	0.07	87.8	TRUE	<2 points	N/A
277	QC_1_S1_D1000_B1	8	Unknown	FALSE	C01081	(No IS)			N/A	N/A	N/A	N/A	N/A	N/A	TRUE	N/A	N/A
277	QC_1_S1_D1000_B2	10	Unknown	FALSE	C01081	(No IS)			N/A	N/A	N/A	N/A	N/A	N/A	TRUE	N/A	N/A
278	QC_1_S1_D1000_B1	8	Unknown	FALSE	C00655	(No IS)			N/A	N/A	N/A	N/A	N/A	N/A	TRUE	N/A	N/A
278	QC_1_S1_D1000_B2	10	Unknown	FALSE	C00655	(No IS)			N/A	125.5	40	0.52	0.09	2	TRUE	<2 points	N/A
279	QC_1_S1_D1000_B1	8	Unknown	FALSE	C00021	(No IS)			N/A	26340	7620	0.1	0.05	115.5	TRUE	<2 points	N/A
279	QC_1_S1_D1000_B2	10	Unknown	FALSE	C00021	(No IS)			N/A	24170	7560	0.1	0.05	93.1	TRUE	<2 points	N/A
280	QC_1_S1_D1000_B1	8	Unknown	FALSE	C00019	(No IS)			N/A	4432	1300	0.1	0.05	47.9	TRUE	<2 points	N/A
280	QC_1_S1_D1000_B2	10	Unknown	FALSE	C00019	(No IS)			N/A	5854	1300	0.13	0.07	46.2	TRUE	<2 points	N/A
281	QC_1_S1_D1000_B1	8	Unknown	FALSE	C00415	(No IS)			N/A	83.62	20	0.89	0.07	1	TRUE	<2 points	N/A
281	QC_1_S1_D1000_B2	10	Unknown	FALSE	C00415	(No IS)			N/A	N/A	N/A	N/A	N/A	N/A	TRUE	N/A	N/A
282	QC_1_S1_D1000_B1	8	Unknown	FALSE	C00101	(No IS)			N/A	292.7	120	0.1	0.04	6	TRUE	<2 points	N/A
282	QC_1_S1_D1000_B2	10	Unknown	FALSE	C00101	(No IS)			N/A	125.5	40	0.49	0.09	2	TRUE	<2 points	N/A
283	QC_1_S1_D1000_B1	8	Unknown	FALSE	C00440	(No IS)			N/A	167.2	66.67	0.1	0.04	3.3	TRUE	<2 points	N/A
283	QC_1_S1_D1000_B2	10	Unknown	FALSE	C00440	(No IS)			N/A	83.63	20	0.07	0.1	1	TRUE	<2 points	N/A
284	QC_1_S1_D1000_B1	8	Unknown	FALSE	C03479	(No IS)			N/A	125.4	20	0.14	0.1	1	TRUE	<2 points	N/A
284	QC_1_S1_D1000_B2	10	Unknown	FALSE	C03479	(No IS)			N/A	250.9	60	0.13	0.06	3	TRUE	<2 points	N/A
285	QC_1_S1_D1000_B1	8	Unknown	FALSE	C00127	(No IS)			N/A	N/A	N/A	N/A	N/A	N/A	TRUE	N/A	N/A
285	QC_1_S1_D1000_B2	10	Unknown	FALSE	C00127	(No IS)			N/A	N/A	N/A	N/A	N/A	N/A	TRUE	N/A	N/A
286	QC_1_S1_D1000_B1	8	Unknown	FALSE	C00010	(No IS)			N/A	250.9	80	0.1	0.09	4	TRUE	<2 points	N/A
286	QC_1_S1_D1000_B2	10	Unknown	FALSE	C00010	(No IS)			N/A	334.5	40	0.17	0.17	2	TRUE	<2 points	N/A
287	QC_1_S1_D1000_B1	8	Unknown	FALSE	C00016	(No IS)			N/A	585.4	140	0.13	0.07	7	TRUE	<2 points	N/A
287	QC_1_S1_D1000_B2	10	Unknown	FALSE	C00016	(No IS)			N/A	376.4	80	0.07	0.12	4	TRUE	<2 points	N/A
423	QC_1_S1_D1000_B1	23	Unknown	FALSE	C00037	(No IS)			N/A	63170	14570	0.15	0.07	50	TRUE	<2 points	N/A
423	QC_1_S1_D1000_B2	25	Unknown	FALSE	C00037	(No IS)			N/A	70100	11820	0.14	0.09	69.4	TRUE	<2 points	N/A
424	QC_1_S1_D1000_B1	23	Unknown	FALSE	C00555	(No IS)			N/A	1923	200	0.68	0.31	2.5	TRUE	<2 points	N/A
424	QC_1_S1_D1000_B2	25	Unknown	FALSE	C00555	(No IS)			N/A	1714	220	0.46	0.18	3.2	TRUE	<2 points	N/A
425	QC_1_S1_D1000_B1	23	Unknown	FALSE	C00134	(No IS)			N/A	10770	615	0.37	0.43	6.1	TRUE	<2 points	N/A
425	QC_1_S1_D1000_B2	25	Unknown	FALSE	C00134	(No IS)			N/A	2362	210	0.31	0.23	3.1	TRUE	<2 points	N/A
426	QC_1_S1_D1000_B1	23	Unknown	FALSE	C00041	(No IS)			N/A	1937000	452900	0.15	0.07	53.8	TRUE	<2 points	N/A
426	QC_1_S1_D1000_B2	25	Unknown	FALSE	C00041	(No IS)			N/A	350900	62430	0.13	0.09	42.8	TRUE	<2 points	N/A
427	QC_1_S1_D1000_B1	23	Unknown	FALSE	C00334	(No IS)			N/A	83.64	26.67	0.63	0.05	1.3	TRUE	<2 points	N/A
427	QC_1_S1_D1000_B2	25	Unknown	FALSE	C00334	(No IS)			N/A	250.9	40	0.8	0.1	2	TRUE	<2 points	N/A
428	QC_1_S1_D1000_B1	23	Unknown	FALSE	C03401	(No IS)			N/A	2383	301.8	0.26	0.14	2.6	TRUE	<2 points	N/A
428	QC_1_S1_D1000_B2	25	Unknown	FALSE	C03401	(No IS)			N/A	1589	333.3	0.2	0.22	2.7	TRUE	<2 points	N/A
429	QC_1_S1_D1000_B1	23	Unknown	FALSE	C00065	(No IS)			N/A	113700	21010	0.14	0.06	14.2	TRUE	<2 points	N/A
429	QC_1_S1_D1000_B2	25	Unknown	FALSE	C00065	(No IS)			N/A	73840	14480	0.13	0.08	17.4	TRUE	<2 points	N/A
430	QC_1_S1_D1000_B1	23	Unknown	FALSE	C00380	(No IS)			N/A	52640	13490	0.14	0.05	50	TRUE	<2 points	N/A
430	QC_1_S1_D1000_B2	25	Unknown	FALSE	C00380	(No IS)			N/A	63720	11340	0.12	0.09	47.8	TRUE	<2 points	N/A
431	QC_1_S1_D1000_B1	23	Unknown	FALSE	C00791	(No IS)			N/A	2258	180	0.44	0.28	4.7	TRUE	<2 points	N/A
431	QC_1_S1_D1000_B2	25	Unknown	FALSE	C00791	(No IS)			N/A	1923	231.4	0.63	0.16	5.1	TRUE	<2 points	N/A
432	QC_1_S1_D1000_B1	23	Unknown	FALSE	C00148	(No IS)			N/A	420200	101400	0.14	0.06	34.6	TRUE	<2 points	N/A
432	QC_1_S1_D1000_B2	25	Unknown	FALSE	C00148	(No IS)			N/A	953200	187300	0.13	0.08	51.8	TRUE	<2 points	N/A
433	QC_1_S1_D1000_B1	23	Unknown	FALSE	C00441	(No IS)			N/A	501.7	100	0.15	0.09	5	TRUE	<2 points	N/A
433	QC_1_S1_D1000_B2	25	Unknown	FALSE	C00441	(No IS)			N/A	N/A	N/A	N/A	N/A	N/A	TRUE	N/A	N/A
434	QC_1_S1_D1000_B1	23	Unknown	FALSE	C00431	(No IS)			N/A	4976	940	0.13	0.07	12.8	TRUE	<2 points	N/A
434	QC_1_S1_D1000_B2	25	Unknown	FALSE	C00431	(No IS)			N/A	2634	220	0.54	0.25	3.6	TRUE	<2 points	N/A
435	QC_1_S1_D1000_B1	23	Unknown	FALSE	C00183_C00431_C00441	(No IS)			N/A	371100	73200	0.13	0.08	59	TRUE	<2 points	N/A
435	QC_1_S1_D1000_B2	25	Unknown	FALSE	C00183_C00431_C00441	(No IS)			N/A	10160	2060	0.14	0.07	19.3	TRUE	<2 points	N/A
436	QC_1_S1_D1000_B1	23	Unknown	FALSE	C00188	(No IS)			N/A	48340	8910	0.13	0.08	22.3	TRUE	<2 points	N/A
436	QC_1_S1_D1000_B2	25	Unknown	FALSE	C00188	(No IS)			N/A	15870	2734	0.13	0.08	18.9	TRUE	<2 points	N/A
437	QC_1_S1_D1000_B1	23	Unknown	FALSE	C00263	(No IS)			N/A	5729	1232	0.12	0.07	45.7	TRUE	<2 points	N/A
437	QC_1_S1_D1000_B2	25	Unknown	FALSE	C00263	(No IS)			N/A	585.4	180	0.14	0.05	9	TRUE	<2 points	N/A
438	QC_1_S1_D1000_B1	23	Unknown	FALSE	C00097	(No IS)			N/A	8697	1329	0.13	0.1	23.8	TRUE	<2 points	N/A
438	QC_1_S1_D1000_B2	25	Unknown	FALSE	C00097	(No IS)			N/A	14860	2275	0.14	0.1	37.4	TRUE	<2 points	N/A
439	QC_1_S1_D1000_B1	23	Unknown	FALSE	C00253	(No IS)			N/A	961.7	108	0.74	0.31	2.2	TRUE	<2 points	N/A
439	QC_1_S1_D1000_B2	25	Unknown	FALSE	C00253	(No IS)			N/A	2383	300	0.31	0.04	6.7	TRUE	<2 points	N/A
440	QC_1_S1_D1000_B1	23	Unknown	FALSE	C00153	(No IS)			N/A	376.3	140	0.42	0.04	2.5	TRUE	<2 points	N/A
440	QC_1_S1_D1000_B2	25	Unknown	FALSE	C00153	(No IS)			N/A	2906	408	0.21	0.08	7.2	TRUE	<2 points	N/A
441	QC_1_S1_D1000_B1	23	Unknown	FALSE	C01879	(No IS)			N/A	1631	226.7	0.6	0.17	4.1	TRUE	<2 points	N/A
441	QC_1_S1_D1000_B2	25	Unknown	FALSE	C01879	(No IS)			N/A	1338	244	0.11	0.1	5.5	TRUE	<2 points	N/A
442	QC_1_S1_D1000_B1	23	Unknown	FALSE	C00233	(No IS)			N/A	230	65	0.84	0.05	3.3	TRUE	<2 points	N/A
442	QC_1_S1_D1000_B2	25	Unknown	FALSE	C00233	(No IS)			N/A	N/A	N/A	N/A	N/A	N/A	TRUE	N/A	N/A
443	QC_1_S1_D1000_B1	23	Unknown	FALSE	C00407	(No IS)			N/A	72220	13000	0.12	0.08	30.6	TRUE	<2 points	N/A
443	QC_1_S1_D1000_B2	25	Unknown	FALSE	C00407	(No IS)			N/A	4725	708	0.12	0.08	7.8	TRUE	<2 points	N/A
444	QC_1_S1_D1000_B1	23	Unknown	FALSE	C00123	(No IS)			N/A	961.8	280	0.14	0.05	14	TRUE	<2 points	N/A
444	QC_1_S1_D1000_B2	25	Unknown	FALSE	C00123	(No IS)			N/A	N/A	N/A	N/A	N/A	N/A	TRUE	N/A	N/A
445	QC_1_S1_D1000_B1	23	Unknown	FALSE	C00077	(No IS)			N/A	191900	38770	0.12	0.07	25	TRUE	<2 points	N/A
445	QC_1_S1_D1000_B2	25	Unknown	FALSE	C00077	(No IS)			N/A	84050	16060	0.11	0.07	23.6	TRUE	<2 points	N/A
446	QC_1_S1_D1000_B1	23	Unknown	FALSE	C00152	(No IS)			N/A	180600	31890	0.12	0.08	23	TRUE	<2 points	N/A
446	QC_1_S1_D1000_B2	25	Unknown	FALSE	C00152	(No IS)			N/A	13170	1950	0.12	0.08	11	TRUE	<2 points	N/A
447	QC_1_S1_D1000_B1	23	Unknown	FALSE	C00049	(No IS)			N/A	130800	23210	0.12	0.08	16.3	TRUE	<2 points	N/A
447	QC_1_S1_D1000_B2	25	Unknown	FALSE	C00049	(No IS)			N/A	143000	24840	0.12	0.08	22.5	TRUE	<2 points	N/A
448	QC_1_S1_D1000_B1	23	Unknown	FALSE	C00147	(No IS)			N/A	516800	115600	0.12	0.07	51	TRUE	<2 points	N/A
448	QC_1_S1_D1000_B2	25	Unknown	FALSE	C00147	(No IS)			N/A	497900	121200	0.11	0.06	57.1	TRUE	<2 points	N/A
449	QC_1_S1_D1000_B1	23	Unknown	FALSE	C00155	(No IS)			N/A	2425	476	0.12	0.08	11.9	TRUE	<2 points	N/A
449	QC_1_S1_D1000_B2	25	Unknown	FALSE	C00155	(No IS)			N/A	3052	580	0.12	0.08	19.9	TRUE	<2 points	N/A
450	QC_1_S1_D1000_B1	23	Unknown	FALSE	C01279	(No IS)			N/A	8572	1445	0.12	0.07	12.1	TRUE	<2 points	N/A
450	QC_1_S1_D1000_B2	25	Unknown	FALSE	C01279	(No IS)			N/A	4871	1110	0.12	0.07	8.8	TRUE	<2 points	N/A
451	QC_1_S1_D1000_B1	23	Unknown	FALSE	C00860	(No IS)			N/A	3701	378.2	0.12	0.09	11.9	TRUE	<2 points	N/A
451	QC_1_S1_D1000_B2	25	Unknown	FALSE	C00860	(No IS)			N/A	3178	580	0.13	0.1	12.3	TRUE	<2 points	N/A
452	QC_1_S1_D1000_B1	23	Unknown	FALSE	C04294	(No IS)			N/A	8572	1117	0.12	0.07	10.1	TRUE	<2 points	N/A
452	QC_1_S1_D1000_B2	25	Unknown	FALSE	C04294	(No IS)			N/A	3052	428.6	0.09	0.13	3.6	TRUE	<2 points	N/A
453	QC_1_S1_D1000_B1	23	Unknown	FALSE	C00315	(No IS)			N/A	34220	2385	0.49	0.38	4.3	TRUE	<2 points	N/A
453	QC_1_S1_D1000_B2	25	Unknown	FALSE	C00315	(No IS)			N/A	8802	570	0.6	0.44	3.5	TRUE	<2 points	N/A
454	QC_1_S1_D1000_B1	23	Unknown	FALSE	C00064	(No IS)			N/A	125700	30030	0.11	0.06	79.9	TRUE	<2 points	N/A
454	QC_1_S1_D1000_B2	25	Unknown	FALSE	C00064	(No IS)			N/A	84420	17980	0.11	0.07	67.7	TRUE	<2 points	N/A
455	QC_1_S1_D1000_B1	23	Unknown	FALSE	C03114	(No IS)			N/A	167.3	40	0.77	0.09	2	TRUE	<2 points	N/A
455	QC_1_S1_D1000_B2	25	Unknown	FALSE	C03114	(No IS)			N/A	N/A	N/A	N/A	N/A	N/A	TRUE	N/A	N/A
456	QC_1_S1_D1000_B1	23	Unknown	FALSE	C00047_C00064	(No IS)			N/A	17530000	3906000	0.11	0.07	78.5	TRUE	<2 points	N/A
456	QC_1_S1_D1000_B2	25	Unknown	FALSE	C00047_C00064	(No IS)			N/A	11370000	2357000	0.12	0.07	88.7	TRUE	<2 points	N/A
457	QC_1_S1_D1000_B1	23	Unknown	FALSE	C00025	(No IS)			N/A	2878000	619500	0.12	0.07	47.2	TRUE	<2 points	N/A
457	QC_1_S1_D1000_B2	25	Unknown	FALSE	C00025	(No IS)			N/A	2142000	441000	0.12	0.07	57.3	TRUE	<2 points	N/A
458	QC_1_S1_D1000_B1	23	Unknown	FALSE	C00979	(No IS)			N/A	14070	1946	0.12	0.09	11.7	TRUE	<2 points	N/A
458	QC_1_S1_D1000_B2	25	Unknown	FALSE	C00979	(No IS)			N/A	9931	1547	0.13	0.1	12.9	TRUE	<2 points	N/A
459	QC_1_S1_D1000_B1	23	Unknown	FALSE	C00073	(No IS)			N/A	17100	3096	0.12	0.07	17.5	TRUE	<2 points	N/A
459	QC_1_S1_D1000_B2	25	Unknown	FALSE	C00073	(No IS)			N/A	9617	1960	0.12	0.07	26.5	TRUE	<2 points	N/A
460	QC_1_S1_D1000_B1	23	Unknown	FALSE	C00135	(No IS)			N/A	20380000	4732000	0.11	0.07	99.2	TRUE	<2 points	N/A
460	QC_1_S1_D1000_B2	25	Unknown	FALSE	C00135	(No IS)			N/A	28410000	5356000	0.11	0.08	120.6	TRUE	<2 points	N/A
672	QC_1_S1_D1000_B1	24	Unknown	FALSE	C00993	(No IS)			N/A	8278	1740	0.15	0.07	61	TRUE	<2 points	N/A
672	QC_1_S1_D1000_B2	26	Unknown	FALSE	C00993	(No IS)			N/A	12590	1880	0.14	0.11	22.4	TRUE	<2 points	N/A
673	QC_1_S1_D1000_B1	24	Unknown	FALSE	C00166	(No IS)			N/A	1547	392	0.23	0.07	3.2	TRUE	<2 points	N/A
673	QC_1_S1_D1000_B2	26	Unknown	FALSE	C00166	(No IS)			N/A	3533	285	0.38	0.3	3.4	TRUE	<2 points	N/A
674	QC_1_S1_D1000_B1	24	Unknown	FALSE	C00079	(No IS)			N/A	127400	24560	0.15	0.07	18.3	TRUE	<2 points	N/A
674	QC_1_S1_D1000_B2	26	Unknown	FALSE	C00079	(No IS)			N/A	89900	13020	0.14	0.1	17.8	TRUE	<2 points	N/A
675	QC_1_S1_D1000_B1	24	Unknown	FALSE	C00255	(No IS)			N/A	731.7	123.3	0.3	0.08	4.3	TRUE	<2 points	N/A
675	QC_1_S1_D1000_B2	26	Unknown	FALSE	C00255	(No IS)			N/A	1045	120	0.13	0.16	6	TRUE	<2 points	N/A
676	QC_1_S1_D1000_B1	24	Unknown	FALSE	C00062	(No IS)			N/A	19840	5392	0.14	0.05	35.7	TRUE	<2 points	N/A
676	QC_1_S1_D1000_B2	26	Unknown	FALSE	C00062	(No IS)			N/A	6732	1414	0.13	0.07	22.1	TRUE	<2 points	N/A
677	QC_1_S1_D1000_B1	24	Unknown	FALSE	C00327	(No IS)			N/A	93030	20790	0.14	0.06	26.7	TRUE	<2 points	N/A
677	QC_1_S1_D1000_B2	26	Unknown	FALSE	C00327	(No IS)			N/A	85210	12940	0.12	0.09	24.4	TRUE	<2 points	N/A
678	QC_1_S1_D1000_B1	24	Unknown	FALSE	C01419	(No IS)			N/A	1965	211.4	0.42	0.16	2.3	TRUE	<2 points	N/A
678	QC_1_S1_D1000_B2	26	Unknown	FALSE	C01419	(No IS)			N/A	752.8	228	0.17	0.03	2.4	TRUE	<2 points	N/A
679	QC_1_S1_D1000_B1	24	Unknown	FALSE	C00082	(No IS)			N/A	57820	9820	0.13	0.09	16.4	TRUE	<2 points	N/A
679	QC_1_S1_D1000_B2	26	Unknown	FALSE	C00082	(No IS)			N/A	34580	4256	0.14	0.11	15.8	TRUE	<2 points	N/A
680	QC_1_S1_D1000_B1	24	Unknown	FALSE	C00624	(No IS)			N/A	30330	5665	0.14	0.09	29.2	TRUE	<2 points	N/A
680	QC_1_S1_D1000_B2	26	Unknown	FALSE	C00624	(No IS)			N/A	24130	4148	0.14	0.09	28.6	TRUE	<2 points	N/A
681	QC_1_S1_D1000_B1	24	Unknown	FALSE	C00680	(No IS)			N/A	1756	300	0.13	0.1	14.3	TRUE	<2 points	N/A
681	QC_1_S1_D1000_B2	26	Unknown	FALSE	C00680	(No IS)			N/A	1129	231.4	0.13	0.07	11.6	TRUE	<2 points	N/A
682	QC_1_S1_D1000_B1	24	Unknown	FALSE	C00078	(No IS)			N/A	26550	5209	0.13	0.08	18.7	TRUE	<2 points	N/A
682	QC_1_S1_D1000_B2	26	Unknown	FALSE	C00078	(No IS)			N/A	20200	3231	0.13	0.09	22.9	TRUE	<2 points	N/A
683	QC_1_S1_D1000_B1	24	Unknown	FALSE	C00931	(No IS)			N/A	669	200	0.1	0.05	10	TRUE	<2 points	N/A
683	QC_1_S1_D1000_B2	26	Unknown	FALSE	C00931	(No IS)			N/A	292.7	100	0.1	0.05	5	TRUE	<2 points	N/A
684	QC_1_S1_D1000_B1	24	Unknown	FALSE	C00120	(No IS)			N/A	12880	2244	0.14	0.09	16.3	TRUE	<2 points	N/A
684	QC_1_S1_D1000_B2	26	Unknown	FALSE	C00120	(No IS)			N/A	4976	886.7	0.16	0.08	9.5	TRUE	<2 points	N/A
685	QC_1_S1_D1000_B1	24	Unknown	FALSE	C00129	(No IS)			N/A	1254	220	0.17	0.15	8.2	TRUE	<2 points	N/A
685	QC_1_S1_D1000_B2	26	Unknown	FALSE	C00129	(No IS)			N/A	1338	220	0.33	0.16	9.1	TRUE	<2 points	N/A
686	QC_1_S1_D1000_B1	24	Unknown	FALSE	C00669	(No IS)			N/A	585.3	160	0.12	0.06	5.4	TRUE	<2 points	N/A
686	QC_1_S1_D1000_B2	26	Unknown	FALSE	C00669	(No IS)			N/A	1129	200	0.14	0.09	10	TRUE	<2 points	N/A
687	QC_1_S1_D1000_B1	24	Unknown	FALSE	C05198	(No IS)			N/A	424700	89240	0.12	0.07	111.2	TRUE	<2 points	N/A
687	QC_1_S1_D1000_B2	26	Unknown	FALSE	C05198	(No IS)			N/A	399100	101500	0.11	0.06	164.7	TRUE	<2 points	N/A
688	QC_1_S1_D1000_B1	24	Unknown	FALSE	C15586	(No IS)			N/A	1902	410	0.14	0.05	9	TRUE	<2 points	N/A
688	QC_1_S1_D1000_B2	26	Unknown	FALSE	C15586	(No IS)			N/A	3011	260	0.16	0.2	6.6	TRUE	<2 points	N/A
689	QC_1_S1_D1000_B1	24	Unknown	FALSE	C00352	(No IS)			N/A	2195	370	0.15	0.1	18.5	TRUE	<2 points	N/A
689	QC_1_S1_D1000_B2	26	Unknown	FALSE	C00352	(No IS)			N/A	1547	300	0.15	0.08	15	TRUE	<2 points	N/A
690	QC_1_S1_D1000_B1	24	Unknown	FALSE	C00378	(No IS)			N/A	522.6	113.3	0.63	0.06	5.7	TRUE	<2 points	N/A
690	QC_1_S1_D1000_B2	26	Unknown	FALSE	C00378	(No IS)			N/A	334.5	60	0.64	0.1	3	TRUE	<2 points	N/A
691	QC_1_S1_D1000_B1	24	Unknown	FALSE	C00212	(No IS)			N/A	23870	4872	0.12	0.07	14.7	TRUE	<2 points	N/A
691	QC_1_S1_D1000_B2	26	Unknown	FALSE	C00212	(No IS)			N/A	16010	4113	0.11	0.06	17.9	TRUE	<2 points	N/A
692	QC_1_S1_D1000_B1	24	Unknown	FALSE	C00330	(No IS)			N/A	28280	5893	0.13	0.08	71.1	TRUE	<2 points	N/A
692	QC_1_S1_D1000_B2	26	Unknown	FALSE	C00330	(No IS)			N/A	17540	3234	0.12	0.08	81.5	TRUE	<2 points	N/A
693	QC_1_S1_D1000_B1	24	Unknown	FALSE	C03539	(No IS)			N/A	1317	182.5	0.14	0.2	8.2	TRUE	<2 points	N/A
693	QC_1_S1_D1000_B2	26	Unknown	FALSE	C03539	(No IS)			N/A	1045	120	0.28	0.14	3.9	TRUE	<2 points	N/A
694	QC_1_S1_D1000_B1	24	Unknown	FALSE	C00170	(No IS)			N/A	10870	1933	0.12	0.08	31.8	TRUE	<2 points	N/A
694	QC_1_S1_D1000_B2	26	Unknown	FALSE	C00170	(No IS)			N/A	13590	2191	0.13	0.09	39.3	TRUE	<2 points	N/A
695	QC_1_S1_D1000_B1	24	Unknown	FALSE	C00051	(No IS)			N/A	501.8	80	0.6	0.12	2.8	TRUE	<2 points	N/A
695	QC_1_S1_D1000_B2	26	Unknown	FALSE	C00051	(No IS)			N/A	376.3	80	0.17	0.1	4	TRUE	<2 points	N/A
696	QC_1_S1_D1000_B1	24	Unknown	FALSE	C00239	(No IS)			N/A	83.64	26.67	0.28	0.05	1.3	TRUE	<2 points	N/A
696	QC_1_S1_D1000_B2	26	Unknown	FALSE	C00239	(No IS)			N/A	167.2	60	0.14	0.04	3	TRUE	<2 points	N/A
697	QC_1_S1_D1000_B1	24	Unknown	FALSE	C00055	(No IS)			N/A	413100	83840	0.12	0.08	121.2	TRUE	<2 points	N/A
697	QC_1_S1_D1000_B2	26	Unknown	FALSE	C00055	(No IS)			N/A	337100	55470	0.13	0.1	92.6	TRUE	<2 points	N/A
698	QC_1_S1_D1000_B1	24	Unknown	FALSE	C00105	(No IS)			N/A	85630	17550	0.12	0.08	105.1	TRUE	<2 points	N/A
698	QC_1_S1_D1000_B2	26	Unknown	FALSE	C00105	(No IS)			N/A	46450	7491	0.13	0.1	49.4	TRUE	<2 points	N/A
699	QC_1_S1_D1000_B1	24	Unknown	FALSE	C01081	(No IS)			N/A	N/A	N/A	N/A	N/A	N/A	TRUE	N/A	N/A
699	QC_1_S1_D1000_B2	26	Unknown	FALSE	C01081	(No IS)			N/A	N/A	N/A	N/A	N/A	N/A	TRUE	N/A	N/A
700	QC_1_S1_D1000_B1	24	Unknown	FALSE	C00655	(No IS)			N/A	N/A	N/A	N/A	N/A	N/A	TRUE	N/A	N/A
700	QC_1_S1_D1000_B2	26	Unknown	FALSE	C00655	(No IS)			N/A	83.63	20	0.19	0.07	1	TRUE	<2 points	N/A
701	QC_1_S1_D1000_B1	24	Unknown	FALSE	C00021	(No IS)			N/A	27640	7840	0.11	0.05	114.1	TRUE	<2 points	N/A
701	QC_1_S1_D1000_B2	26	Unknown	FALSE	C00021	(No IS)			N/A	21570	7157	0.1	0.04	128	TRUE	<2 points	N/A
702	QC_1_S1_D1000_B1	24	Unknown	FALSE	C00019	(No IS)			N/A	6104	1760	0.11	0.06	49.2	TRUE	<2 points	N/A
702	QC_1_S1_D1000_B2	26	Unknown	FALSE	C00019	(No IS)			N/A	5561	1360	0.11	0.06	41.5	TRUE	<2 points	N/A
703	QC_1_S1_D1000_B1	24	Unknown	FALSE	C00415	(No IS)			N/A	N/A	N/A	N/A	N/A	N/A	TRUE	N/A	N/A
703	QC_1_S1_D1000_B2	26	Unknown	FALSE	C00415	(No IS)			N/A	N/A	N/A	N/A	N/A	N/A	TRUE	N/A	N/A
704	QC_1_S1_D1000_B1	24	Unknown	FALSE	C00101	(No IS)			N/A	N/A	N/A	N/A	N/A	N/A	TRUE	N/A	N/A
704	QC_1_S1_D1000_B2	26	Unknown	FALSE	C00101	(No IS)			N/A	N/A	N/A	N/A	N/A	N/A	TRUE	N/A	N/A
705	QC_1_S1_D1000_B1	24	Unknown	FALSE	C00440	(No IS)			N/A	250.9	40	0.12	0.16	2	TRUE	<2 points	N/A
705	QC_1_S1_D1000_B2	26	Unknown	FALSE	C00440	(No IS)			N/A	125.4	20	0.16	0.14	1	TRUE	<2 points	N/A
706	QC_1_S1_D1000_B1	24	Unknown	FALSE	C03479	(No IS)			N/A	167.2	40	0.14	0.1	2	TRUE	<2 points	N/A
706	QC_1_S1_D1000_B2	26	Unknown	FALSE	C03479	(No IS)			N/A	209.1	80	0.49	0.04	4	TRUE	<2 points	N/A
707	QC_1_S1_D1000_B1	24	Unknown	FALSE	C00127	(No IS)			N/A	N/A	N/A	N/A	N/A	N/A	TRUE	N/A	N/A
707	QC_1_S1_D1000_B2	26	Unknown	FALSE	C00127	(No IS)			N/A	N/A	N/A	N/A	N/A	N/A	TRUE	N/A	N/A
708	QC_1_S1_D1000_B1	24	Unknown	FALSE	C00010	(No IS)			N/A	N/A	N/A	N/A	N/A	N/A	TRUE	N/A	N/A
708	QC_1_S1_D1000_B2	26	Unknown	FALSE	C00010	(No IS)			N/A	83.62	20	0.23	0.07	1	TRUE	<2 points	N/A
709	QC_1_S1_D1000_B1	24	Unknown	FALSE	C00016	(No IS)			N/A	710.8	160	0.1	0.05	8	TRUE	<2 points	N/A
709	QC_1_S1_D1000_B2	26	Unknown	FALSE	C00016	(No IS)			N/A	543.6	80	0.11	0.14	4	TRUE	<2 points	N/A
845	QC_1_S1_D1000_B1	39	Unknown	FALSE	C00037	(No IS)			N/A	63560	14190	0.15	0.07	63.8	TRUE	<2 points	N/A
845	QC_1_S1_D1000_B2	41	Unknown	FALSE	C00037	(No IS)			N/A	69580	11520	0.13	0.09	66.3	TRUE	<2 points	N/A
846	QC_1_S1_D1000_B1	39	Unknown	FALSE	C00555	(No IS)			N/A	836.3	233.3	0.71	0.06	2.5	TRUE	<2 points	N/A
846	QC_1_S1_D1000_B2	41	Unknown	FALSE	C00555	(No IS)			N/A	2341	300	0.41	0.12	4.1	TRUE	<2 points	N/A
847	QC_1_S1_D1000_B1	39	Unknown	FALSE	C00134	(No IS)			N/A	6982	393.7	0.39	0.52	3.7	TRUE	<2 points	N/A
847	QC_1_S1_D1000_B2	41	Unknown	FALSE	C00134	(No IS)			N/A	3429	333.3	0.31	0.18	5.5	TRUE	<2 points	N/A
848	QC_1_S1_D1000_B1	39	Unknown	FALSE	C00041	(No IS)			N/A	1878000	455600	0.15	0.06	52.7	TRUE	<2 points	N/A
848	QC_1_S1_D1000_B2	41	Unknown	FALSE	C00041	(No IS)			N/A	342600	58840	0.13	0.09	38.2	TRUE	<2 points	N/A
849	QC_1_S1_D1000_B1	39	Unknown	FALSE	C00334	(No IS)			N/A	125.4	33.33	0.47	0.08	1.7	TRUE	<2 points	N/A
849	QC_1_S1_D1000_B2	41	Unknown	FALSE	C00334	(No IS)			N/A	N/A	N/A	N/A	N/A	N/A	TRUE	N/A	N/A
850	QC_1_S1_D1000_B1	39	Unknown	FALSE	C03401	(No IS)			N/A	2760	366.7	0.31	0.14	3.4	TRUE	<2 points	N/A
850	QC_1_S1_D1000_B2	41	Unknown	FALSE	C03401	(No IS)			N/A	1882	258.5	0.26	0.29	3	TRUE	<2 points	N/A
851	QC_1_S1_D1000_B1	39	Unknown	FALSE	C00065	(No IS)			N/A	87080	19420	0.14	0.06	10.7	TRUE	<2 points	N/A
851	QC_1_S1_D1000_B2	41	Unknown	FALSE	C00065	(No IS)			N/A	76060	13870	0.13	0.09	15.4	TRUE	<2 points	N/A
852	QC_1_S1_D1000_B1	39	Unknown	FALSE	C00380	(No IS)			N/A	48220	13420	0.14	0.05	55.2	TRUE	<2 points	N/A
852	QC_1_S1_D1000_B2	41	Unknown	FALSE	C00380	(No IS)			N/A	66860	12100	0.12	0.08	53	TRUE	<2 points	N/A
853	QC_1_S1_D1000_B1	39	Unknown	FALSE	C00791	(No IS)			N/A	1881	211.4	0.66	0.2	4.1	TRUE	<2 points	N/A
853	QC_1_S1_D1000_B2	41	Unknown	FALSE	C00791	(No IS)			N/A	1338	140	0.73	0.28	3.6	TRUE	<2 points	N/A
854	QC_1_S1_D1000_B1	39	Unknown	FALSE	C00148	(No IS)			N/A	437100	102400	0.14	0.06	31.6	TRUE	<2 points	N/A
854	QC_1_S1_D1000_B2	41	Unknown	FALSE	C00148	(No IS)			N/A	976200	193500	0.13	0.08	52.1	TRUE	<2 points	N/A
855	QC_1_S1_D1000_B1	39	Unknown	FALSE	C00441	(No IS)			N/A	418.1	60	0.16	0.2	3	TRUE	<2 points	N/A
855	QC_1_S1_D1000_B2	41	Unknown	FALSE	C00441	(No IS)			N/A	83.63	20	0.56	0.1	1	TRUE	<2 points	N/A
856	QC_1_S1_D1000_B1	39	Unknown	FALSE	C00431	(No IS)			N/A	6544	1012	0.12	0.09	11.3	TRUE	<2 points	N/A
856	QC_1_S1_D1000_B2	41	Unknown	FALSE	C00431	(No IS)			N/A	3387	555	0.12	0.08	10.3	TRUE	<2 points	N/A
857	QC_1_S1_D1000_B1	39	Unknown	FALSE	C00183_C00431_C00441	(No IS)			N/A	370000	68970	0.13	0.09	58.1	TRUE	<2 points	N/A
857	QC_1_S1_D1000_B2	41	Unknown	FALSE	C00183_C00431_C00441	(No IS)			N/A	10580	1870	0.13	0.09	17.7	TRUE	<2 points	N/A
858	QC_1_S1_D1000_B1	39	Unknown	FALSE	C00188	(No IS)			N/A	50800	9227	0.13	0.08	25.5	TRUE	<2 points	N/A
858	QC_1_S1_D1000_B2	41	Unknown	FALSE	C00188	(No IS)			N/A	12290	2084	0.13	0.09	18.7	TRUE	<2 points	N/A
859	QC_1_S1_D1000_B1	39	Unknown	FALSE	C00263	(No IS)			N/A	5059	1027	0.12	0.07	38.8	TRUE	<2 points	N/A
859	QC_1_S1_D1000_B2	41	Unknown	FALSE	C00263	(No IS)			N/A	1003	160	0.13	0.09	8	TRUE	<2 points	N/A
860	QC_1_S1_D1000_B1	39	Unknown	FALSE	C00097	(No IS)			N/A	8593	1690	0.13	0.08	36.2	TRUE	<2 points	N/A
860	QC_1_S1_D1000_B2	41	Unknown	FALSE	C00097	(No IS)			N/A	15120	2523	0.14	0.09	42	TRUE	<2 points	N/A
861	QC_1_S1_D1000_B1	39	Unknown	FALSE	C00253	(No IS)			N/A	1338	240	0.5	0.07	7	TRUE	<2 points	N/A
861	QC_1_S1_D1000_B2	41	Unknown	FALSE	C00253	(No IS)			N/A	2509	207.7	0.42	0.37	5.5	TRUE	<2 points	N/A
862	QC_1_S1_D1000_B1	39	Unknown	FALSE	C00153	(No IS)			N/A	543.6	88	0.73	0.12	2.4	TRUE	<2 points	N/A
862	QC_1_S1_D1000_B2	41	Unknown	FALSE	C00153	(No IS)			N/A	836.1	106.7	0.31	0.15	2.3	TRUE	<2 points	N/A
863	QC_1_S1_D1000_B1	39	Unknown	FALSE	C01879	(No IS)			N/A	1254	200	0.1	0.12	4	TRUE	<2 points	N/A
863	QC_1_S1_D1000_B2	41	Unknown	FALSE	C01879	(No IS)			N/A	1108	182	0.39	0.3	3.7	TRUE	<2 points	N/A
864	QC_1_S1_D1000_B1	39	Unknown	FALSE	C00233	(No IS)			N/A	167.2	60	0.35	0.04	3	TRUE	<2 points	N/A
864	QC_1_S1_D1000_B2	41	Unknown	FALSE	C00233	(No IS)			N/A	209.1	40	0.54	0.09	2	TRUE	<2 points	N/A
865	QC_1_S1_D1000_B1	39	Unknown	FALSE	C00407	(No IS)			N/A	76930	14040	0.12	0.08	31.8	TRUE	<2 points	N/A
865	QC_1_S1_D1000_B2	41	Unknown	FALSE	C00407	(No IS)			N/A	4160	1030	0.13	0.07	11.2	TRUE	<2 points	N/A
866	QC_1_S1_D1000_B1	39	Unknown	FALSE	C00123	(No IS)			N/A	836.2	220	0.11	0.06	11	TRUE	<2 points	N/A
866	QC_1_S1_D1000_B2	41	Unknown	FALSE	C00123	(No IS)			N/A	250.9	40	0.07	0.12	2	TRUE	<2 points	N/A
867	QC_1_S1_D1000_B1	39	Unknown	FALSE	C00077	(No IS)			N/A	195900	39320	0.12	0.07	24.6	TRUE	<2 points	N/A
867	QC_1_S1_D1000_B2	41	Unknown	FALSE	C00077	(No IS)			N/A	88600	17000	0.11	0.07	21.9	TRUE	<2 points	N/A
868	QC_1_S1_D1000_B1	39	Unknown	FALSE	C00152	(No IS)			N/A	189300	33470	0.12	0.08	22.2	TRUE	<2 points	N/A
868	QC_1_S1_D1000_B2	41	Unknown	FALSE	C00152	(No IS)			N/A	14800	2380	0.12	0.09	11.5	TRUE	<2 points	N/A
869	QC_1_S1_D1000_B1	39	Unknown	FALSE	C00049	(No IS)			N/A	135800	22840	0.12	0.08	16.9	TRUE	<2 points	N/A
869	QC_1_S1_D1000_B2	41	Unknown	FALSE	C00049	(No IS)			N/A	144800	25660	0.13	0.08	23.1	TRUE	<2 points	N/A
870	QC_1_S1_D1000_B1	39	Unknown	FALSE	C00147	(No IS)			N/A	505100	111100	0.12	0.07	47	TRUE	<2 points	N/A
870	QC_1_S1_D1000_B2	41	Unknown	FALSE	C00147	(No IS)			N/A	470900	108500	0.12	0.07	63.1	TRUE	<2 points	N/A
871	QC_1_S1_D1000_B1	39	Unknown	FALSE	C00155	(No IS)			N/A	3094	300	0.18	0.23	9.3	TRUE	<2 points	N/A
871	QC_1_S1_D1000_B2	41	Unknown	FALSE	C00155	(No IS)			N/A	3094	560	0.12	0.08	18.9	TRUE	<2 points	N/A
872	QC_1_S1_D1000_B1	39	Unknown	FALSE	C01279	(No IS)			N/A	6020	1528	0.12	0.06	11	TRUE	<2 points	N/A
872	QC_1_S1_D1000_B2	41	Unknown	FALSE	C01279	(No IS)			N/A	4411	1270	0.11	0.06	9	TRUE	<2 points	N/A
873	QC_1_S1_D1000_B1	39	Unknown	FALSE	C00860	(No IS)			N/A	2132	546.7	0.1	0.04	13.8	TRUE	<2 points	N/A
873	QC_1_S1_D1000_B2	41	Unknown	FALSE	C00860	(No IS)			N/A	2467	672	0.11	0.05	15.4	TRUE	<2 points	N/A
874	QC_1_S1_D1000_B1	39	Unknown	FALSE	C04294	(No IS)			N/A	6648	1044	0.12	0.08	9	TRUE	<2 points	N/A
874	QC_1_S1_D1000_B2	41	Unknown	FALSE	C04294	(No IS)			N/A	1380	426.7	0.11	0.05	4.6	TRUE	<2 points	N/A
875	QC_1_S1_D1000_B1	39	Unknown	FALSE	C00315	(No IS)			N/A	50380	2440	0.53	0.43	3.8	TRUE	<2 points	N/A
875	QC_1_S1_D1000_B2	41	Unknown	FALSE	C00315	(No IS)			N/A	7359	750	0.44	0.21	3.7	TRUE	<2 points	N/A
876	QC_1_S1_D1000_B1	39	Unknown	FALSE	C00064	(No IS)			N/A	129900	30720	0.11	0.06	77.9	TRUE	<2 points	N/A
876	QC_1_S1_D1000_B2	41	Unknown	FALSE	C00064	(No IS)			N/A	89730	19320	0.11	0.07	70.8	TRUE	<2 points	N/A
877	QC_1_S1_D1000_B1	39	Unknown	FALSE	C03114	(No IS)			N/A	N/A	N/A	N/A	N/A	N/A	TRUE	N/A	N/A
877	QC_1_S1_D1000_B2	41	Unknown	FALSE	C03114	(No IS)			N/A	83.63	20	0.63	0.1	1	TRUE	<2 points	N/A
878	QC_1_S1_D1000_B1	39	Unknown	FALSE	C00047_C00064	(No IS)			N/A	17650000	3896000	0.11	0.07	75	TRUE	<2 points	N/A
878	QC_1_S1_D1000_B2	41	Unknown	FALSE	C00047_C00064	(No IS)			N/A	12230000	2511000	0.12	0.07	88.7	TRUE	<2 points	N/A
879	QC_1_S1_D1000_B1	39	Unknown	FALSE	C00025	(No IS)			N/A	2815000	608000	0.12	0.07	43.9	TRUE	<2 points	N/A
879	QC_1_S1_D1000_B2	41	Unknown	FALSE	C00025	(No IS)			N/A	2744000	458800	0.11	0.09	51.3	TRUE	<2 points	N/A
880	QC_1_S1_D1000_B1	39	Unknown	FALSE	C00979	(No IS)			N/A	9993	1820	0.12	0.08	11.2	TRUE	<2 points	N/A
880	QC_1_S1_D1000_B2	41	Unknown	FALSE	C00979	(No IS)			N/A	9366	1580	0.12	0.09	12.5	TRUE	<2 points	N/A
881	QC_1_S1_D1000_B1	39	Unknown	FALSE	C00073	(No IS)			N/A	11750	2623	0.12	0.07	16.4	TRUE	<2 points	N/A
881	QC_1_S1_D1000_B2	41	Unknown	FALSE	C00073	(No IS)			N/A	14300	2020	0.1	0.11	24.4	TRUE	<2 points	N/A
882	QC_1_S1_D1000_B1	39	Unknown	FALSE	C00135	(No IS)			N/A	20650000	4769000	0.11	0.07	121.5	TRUE	<2 points	N/A
882	QC_1_S1_D1000_B2	41	Unknown	FALSE	C00135	(No IS)			N/A	33480000	5424000	0.1	0.1	126.1	TRUE	<2 points	N/A
1094	QC_1_S1_D1000_B1	40	Unknown	FALSE	C00993	(No IS)			N/A	8613	2080	0.15	0.07	44.3	TRUE	<2 points	N/A
1094	QC_1_S1_D1000_B2	42	Unknown	FALSE	C00993	(No IS)			N/A	10770	1915	0.13	0.09	74.3	TRUE	<2 points	N/A
1095	QC_1_S1_D1000_B1	40	Unknown	FALSE	C00166	(No IS)			N/A	7150	523.1	0.63	0.33	7	TRUE	<2 points	N/A
1095	QC_1_S1_D1000_B2	42	Unknown	FALSE	C00166	(No IS)			N/A	3010	362.9	0.25	0.17	4.4	TRUE	<2 points	N/A
1096	QC_1_S1_D1000_B1	40	Unknown	FALSE	C00079	(No IS)			N/A	132200	24730	0.15	0.07	14	TRUE	<2 points	N/A
1096	QC_1_S1_D1000_B2	42	Unknown	FALSE	C00079	(No IS)			N/A	73500	12750	0.14	0.09	14.9	TRUE	<2 points	N/A
1097	QC_1_S1_D1000_B1	40	Unknown	FALSE	C00255	(No IS)			N/A	501.7	133.3	0.17	0.05	6.5	TRUE	<2 points	N/A
1097	QC_1_S1_D1000_B2	42	Unknown	FALSE	C00255	(No IS)			N/A	1024	98	0.18	0.3	4.4	TRUE	<2 points	N/A
1098	QC_1_S1_D1000_B1	40	Unknown	FALSE	C00062	(No IS)			N/A	19940	5857	0.14	0.05	34.6	TRUE	<2 points	N/A
1098	QC_1_S1_D1000_B2	42	Unknown	FALSE	C00062	(No IS)			N/A	8070	1244	0.12	0.08	18.1	TRUE	<2 points	N/A
1099	QC_1_S1_D1000_B1	40	Unknown	FALSE	C00327	(No IS)			N/A	93950	20000	0.14	0.06	31.6	TRUE	<2 points	N/A
1099	QC_1_S1_D1000_B2	42	Unknown	FALSE	C00327	(No IS)			N/A	78560	12940	0.12	0.08	25.3	TRUE	<2 points	N/A
1100	QC_1_S1_D1000_B1	40	Unknown	FALSE	C01419	(No IS)			N/A	N/A	N/A	N/A	N/A	N/A	TRUE	N/A	N/A
1100	QC_1_S1_D1000_B2	42	Unknown	FALSE	C01419	(No IS)			N/A	4139	264	0.42	0.42	2.9	TRUE	<2 points	N/A
1101	QC_1_S1_D1000_B1	40	Unknown	FALSE	C00082	(No IS)			N/A	54310	10280	0.15	0.07	17.7	TRUE	<2 points	N/A
1101	QC_1_S1_D1000_B2	42	Unknown	FALSE	C00082	(No IS)			N/A	28660	4844	0.13	0.08	19.7	TRUE	<2 points	N/A
1102	QC_1_S1_D1000_B1	40	Unknown	FALSE	C00624	(No IS)			N/A	22910	6340	0.14	0.06	41.7	TRUE	<2 points	N/A
1102	QC_1_S1_D1000_B2	42	Unknown	FALSE	C00624	(No IS)			N/A	22180	3832	0.13	0.09	40.1	TRUE	<2 points	N/A
1103	QC_1_S1_D1000_B1	40	Unknown	FALSE	C00680	(No IS)			N/A	1589	328	0.13	0.07	16.4	TRUE	<2 points	N/A
1103	QC_1_S1_D1000_B2	42	Unknown	FALSE	C00680	(No IS)			N/A	1338	300	0.11	0.06	15	TRUE	<2 points	N/A
1104	QC_1_S1_D1000_B1	40	Unknown	FALSE	C00078	(No IS)			N/A	30460	5008	0.13	0.09	18.4	TRUE	<2 points	N/A
1104	QC_1_S1_D1000_B2	42	Unknown	FALSE	C00078	(No IS)			N/A	18810	2950	0.13	0.1	21.2	TRUE	<2 points	N/A
1105	QC_1_S1_D1000_B1	40	Unknown	FALSE	C00931	(No IS)			N/A	1756	320	0.15	0.07	16	TRUE	<2 points	N/A
1105	QC_1_S1_D1000_B2	42	Unknown	FALSE	C00931	(No IS)			N/A	543.6	120	0.17	0.05	6	TRUE	<2 points	N/A
1106	QC_1_S1_D1000_B1	40	Unknown	FALSE	C00120	(No IS)			N/A	11670	1831	0.13	0.1	14.6	TRUE	<2 points	N/A
1106	QC_1_S1_D1000_B2	42	Unknown	FALSE	C00120	(No IS)			N/A	5519	649.1	0.15	0.08	5.2	TRUE	<2 points	N/A
1107	QC_1_S1_D1000_B1	40	Unknown	FALSE	C00129	(No IS)			N/A	1798	212.7	0.19	0.13	7.4	TRUE	<2 points	N/A
1107	QC_1_S1_D1000_B2	42	Unknown	FALSE	C00129	(No IS)			N/A	752.6	94.29	0.87	0.19	4.4	TRUE	<2 points	N/A
1108	QC_1_S1_D1000_B1	40	Unknown	FALSE	C00669	(No IS)			N/A	836.2	194.3	0.11	0.06	9.3	TRUE	<2 points	N/A
1108	QC_1_S1_D1000_B2	42	Unknown	FALSE	C00669	(No IS)			N/A	501.7	166.7	0.14	0.05	8.3	TRUE	<2 points	N/A
1109	QC_1_S1_D1000_B1	40	Unknown	FALSE	C05198	(No IS)			N/A	431200	95530	0.12	0.07	128.3	TRUE	<2 points	N/A
1109	QC_1_S1_D1000_B2	42	Unknown	FALSE	C05198	(No IS)			N/A	385400	97660	0.11	0.06	162	TRUE	<2 points	N/A
1110	QC_1_S1_D1000_B1	40	Unknown	FALSE	C15586	(No IS)			N/A	2676	497.8	0.13	0.07	11.2	TRUE	<2 points	N/A
1110	QC_1_S1_D1000_B2	42	Unknown	FALSE	C15586	(No IS)			N/A	982.5	270	0.13	0.06	7.1	TRUE	<2 points	N/A
1111	QC_1_S1_D1000_B1	40	Unknown	FALSE	C00352	(No IS)			N/A	2927	460	0.14	0.11	23	TRUE	<2 points	N/A
1111	QC_1_S1_D1000_B2	42	Unknown	FALSE	C00352	(No IS)			N/A	2132	380	0.16	0.1	18.9	TRUE	<2 points	N/A
1112	QC_1_S1_D1000_B1	40	Unknown	FALSE	C00378	(No IS)			N/A	439	66.67	0.82	0.09	3.3	TRUE	<2 points	N/A
1112	QC_1_S1_D1000_B2	42	Unknown	FALSE	C00378	(No IS)			N/A	250.9	60	0.58	0.07	3	TRUE	<2 points	N/A
1113	QC_1_S1_D1000_B1	40	Unknown	FALSE	C00212	(No IS)			N/A	20630	4677	0.11	0.06	13	TRUE	<2 points	N/A
1113	QC_1_S1_D1000_B2	42	Unknown	FALSE	C00212	(No IS)			N/A	12120	3550	0.1	0.05	22.5	TRUE	<2 points	N/A
1114	QC_1_S1_D1000_B1	40	Unknown	FALSE	C00330	(No IS)			N/A	27470	5480	0.12	0.08	71.4	TRUE	<2 points	N/A
1114	QC_1_S1_D1000_B2	42	Unknown	FALSE	C00330	(No IS)			N/A	19590	4277	0.13	0.07	94.7	TRUE	<2 points	N/A
1115	QC_1_S1_D1000_B1	40	Unknown	FALSE	C03539	(No IS)			N/A	1652	172	0.14	0.18	6.6	TRUE	<2 points	N/A
1115	QC_1_S1_D1000_B2	42	Unknown	FALSE	C03539	(No IS)			N/A	543.6	162.2	0.17	0.04	5	TRUE	<2 points	N/A
1116	QC_1_S1_D1000_B1	40	Unknown	FALSE	C00170	(No IS)			N/A	11370	2215	0.11	0.08	32.5	TRUE	<2 points	N/A
1116	QC_1_S1_D1000_B2	42	Unknown	FALSE	C00170	(No IS)			N/A	13590	2155	0.12	0.08	39.4	TRUE	<2 points	N/A
1117	QC_1_S1_D1000_B1	40	Unknown	FALSE	C00051	(No IS)			N/A	418.1	64	0.17	0.13	2.7	TRUE	<2 points	N/A
1117	QC_1_S1_D1000_B2	42	Unknown	FALSE	C00051	(No IS)			N/A	292.7	68	0.12	0.07	3.4	TRUE	<2 points	N/A
1118	QC_1_S1_D1000_B1	40	Unknown	FALSE	C00239	(No IS)			N/A	292.7	40	0.59	0.23	2	TRUE	<2 points	N/A
1118	QC_1_S1_D1000_B2	42	Unknown	FALSE	C00239	(No IS)			N/A	250.9	80	0.14	0.04	4	TRUE	<2 points	N/A
1119	QC_1_S1_D1000_B1	40	Unknown	FALSE	C00055	(No IS)			N/A	385900	76470	0.12	0.08	98.9	TRUE	<2 points	N/A
1119	QC_1_S1_D1000_B2	42	Unknown	FALSE	C00055	(No IS)			N/A	327500	58370	0.13	0.09	96.6	TRUE	<2 points	N/A
1120	QC_1_S1_D1000_B1	40	Unknown	FALSE	C00105	(No IS)			N/A	75590	14950	0.12	0.08	76.1	TRUE	<2 points	N/A
1120	QC_1_S1_D1000_B2	42	Unknown	FALSE	C00105	(No IS)			N/A	50760	10940	0.14	0.07	99.9	TRUE	<2 points	N/A
1121	QC_1_S1_D1000_B1	40	Unknown	FALSE	C01081	(No IS)			N/A	N/A	N/A	N/A	N/A	N/A	TRUE	N/A	N/A
1121	QC_1_S1_D1000_B2	42	Unknown	FALSE	C01081	(No IS)			N/A	N/A	N/A	N/A	N/A	N/A	TRUE	N/A	N/A
1122	QC_1_S1_D1000_B1	40	Unknown	FALSE	C00655	(No IS)			N/A	125.4	40	0.14	0.05	2	TRUE	<2 points	N/A
1122	QC_1_S1_D1000_B2	42	Unknown	FALSE	C00655	(No IS)			N/A	83.62	20	0.12	0.07	1	TRUE	<2 points	N/A
1123	QC_1_S1_D1000_B1	40	Unknown	FALSE	C00021	(No IS)			N/A	29100	8640	0.1	0.05	117.7	TRUE	<2 points	N/A
1123	QC_1_S1_D1000_B2	42	Unknown	FALSE	C00021	(No IS)			N/A	22260	7457	0.1	0.04	129.7	TRUE	<2 points	N/A
1124	QC_1_S1_D1000_B1	40	Unknown	FALSE	C00019	(No IS)			N/A	6982	1660	0.11	0.07	9	TRUE	<2 points	N/A
1124	QC_1_S1_D1000_B2	42	Unknown	FALSE	C00019	(No IS)			N/A	6272	1320	0.12	0.08	46.6	TRUE	<2 points	N/A
1125	QC_1_S1_D1000_B1	40	Unknown	FALSE	C00415	(No IS)			N/A	N/A	N/A	N/A	N/A	N/A	TRUE	N/A	N/A
1125	QC_1_S1_D1000_B2	42	Unknown	FALSE	C00415	(No IS)			N/A	N/A	N/A	N/A	N/A	N/A	TRUE	N/A	N/A
1126	QC_1_S1_D1000_B1	40	Unknown	FALSE	C00101	(No IS)			N/A	250.9	40	0.1	0.24	2	TRUE	<2 points	N/A
1126	QC_1_S1_D1000_B2	42	Unknown	FALSE	C00101	(No IS)			N/A	209.1	60	0.17	0.04	3	TRUE	<2 points	N/A
1127	QC_1_S1_D1000_B1	40	Unknown	FALSE	C00440	(No IS)			N/A	125.5	40	0.66	0.05	2	TRUE	<2 points	N/A
1127	QC_1_S1_D1000_B2	42	Unknown	FALSE	C00440	(No IS)			N/A	167.3	40	0.14	0.12	2	TRUE	<2 points	N/A
1128	QC_1_S1_D1000_B1	40	Unknown	FALSE	C03479	(No IS)			N/A	83.62	26.67	0.14	0.05	1.3	TRUE	<2 points	N/A
1128	QC_1_S1_D1000_B2	42	Unknown	FALSE	C03479	(No IS)			N/A	125.5	40	0.42	0.05	2	TRUE	<2 points	N/A
1129	QC_1_S1_D1000_B1	40	Unknown	FALSE	C00127	(No IS)			N/A	N/A	N/A	N/A	N/A	N/A	TRUE	N/A	N/A
1129	QC_1_S1_D1000_B2	42	Unknown	FALSE	C00127	(No IS)			N/A	N/A	N/A	N/A	N/A	N/A	TRUE	N/A	N/A
1130	QC_1_S1_D1000_B1	40	Unknown	FALSE	C00010	(No IS)			N/A	N/A	N/A	N/A	N/A	N/A	TRUE	N/A	N/A
1130	QC_1_S1_D1000_B2	42	Unknown	FALSE	C00010	(No IS)			N/A	334.5	80	0.17	0.09	4	TRUE	<2 points	N/A
1131	QC_1_S1_D1000_B1	40	Unknown	FALSE	C00016	(No IS)			N/A	585.3	120	0.12	0.08	6	TRUE	<2 points	N/A
1131	QC_1_S1_D1000_B2	42	Unknown	FALSE	C00016	(No IS)			N/A	669	120	0.1	0.1	4.6	TRUE	<2 points	N/A
1267	QC_1_S1_D1000_B1	57	Unknown	FALSE	C00037	(No IS)			N/A	57870	13790	0.15	0.07	60.3	TRUE	<2 points	N/A
1267	QC_1_S1_D1000_B2	57	Unknown	FALSE	C00037	(No IS)			N/A	70290	11120	0.13	0.1	61	TRUE	<2 points	N/A
1268	QC_1_S1_D1000_B1	57	Unknown	FALSE	C00555	(No IS)			N/A	1296	171.4	0.69	0.15	1.7	TRUE	<2 points	N/A
1268	QC_1_S1_D1000_B2	57	Unknown	FALSE	C00555	(No IS)			N/A	1881	300	0.13	0.07	5.5	TRUE	<2 points	N/A
1269	QC_1_S1_D1000_B1	57	Unknown	FALSE	C00134	(No IS)			N/A	1756	263.6	0.44	0.34	2.4	TRUE	<2 points	N/A
1269	QC_1_S1_D1000_B2	57	Unknown	FALSE	C00134	(No IS)			N/A	1965	213.3	0.7	0.17	3.5	TRUE	<2 points	N/A
1270	QC_1_S1_D1000_B1	57	Unknown	FALSE	C00041	(No IS)			N/A	1828000	463600	0.15	0.06	49.8	TRUE	<2 points	N/A
1270	QC_1_S1_D1000_B2	57	Unknown	FALSE	C00041	(No IS)			N/A	337600	58790	0.13	0.09	39.6	TRUE	<2 points	N/A
1271	QC_1_S1_D1000_B1	57	Unknown	FALSE	C00334	(No IS)			N/A	376.3	80	0.13	0.08	4	TRUE	<2 points	N/A
1271	QC_1_S1_D1000_B2	57	Unknown	FALSE	C00334	(No IS)			N/A	N/A	N/A	N/A	N/A	N/A	TRUE	N/A	N/A
1272	QC_1_S1_D1000_B1	57	Unknown	FALSE	C03401	(No IS)			N/A	1254	231.4	0.32	0.13	2.5	TRUE	<2 points	N/A
1272	QC_1_S1_D1000_B2	57	Unknown	FALSE	C03401	(No IS)			N/A	3178	300	0.43	0.29	2.8	TRUE	<2 points	N/A
1273	QC_1_S1_D1000_B1	57	Unknown	FALSE	C00065	(No IS)			N/A	117700	18340	0.13	0.09	12.7	TRUE	<2 points	N/A
1273	QC_1_S1_D1000_B2	57	Unknown	FALSE	C00065	(No IS)			N/A	76430	13100	0.13	0.09	14	TRUE	<2 points	N/A
1274	QC_1_S1_D1000_B1	57	Unknown	FALSE	C00380	(No IS)			N/A	66400	14210	0.13	0.07	43.4	TRUE	<2 points	N/A
1274	QC_1_S1_D1000_B2	57	Unknown	FALSE	C00380	(No IS)			N/A	67610	12580	0.12	0.08	56	TRUE	<2 points	N/A
1275	QC_1_S1_D1000_B1	57	Unknown	FALSE	C00791	(No IS)			N/A	1129	173.3	0.58	0.09	3.4	TRUE	<2 points	N/A
1275	QC_1_S1_D1000_B2	57	Unknown	FALSE	C00791	(No IS)			N/A	1631	132	0.54	0.46	3.1	TRUE	<2 points	N/A
1276	QC_1_S1_D1000_B1	57	Unknown	FALSE	C00148	(No IS)			N/A	526500	109400	0.13	0.07	32.6	TRUE	<2 points	N/A
1276	QC_1_S1_D1000_B2	57	Unknown	FALSE	C00148	(No IS)			N/A	961500	190800	0.13	0.08	53.2	TRUE	<2 points	N/A
1277	QC_1_S1_D1000_B1	57	Unknown	FALSE	C00441	(No IS)			N/A	250.9	80	0.1	0.05	4	TRUE	<2 points	N/A
1277	QC_1_S1_D1000_B2	57	Unknown	FALSE	C00441	(No IS)			N/A	N/A	N/A	N/A	N/A	N/A	TRUE	N/A	N/A
1278	QC_1_S1_D1000_B1	57	Unknown	FALSE	C00431	(No IS)			N/A	5603	1100	0.13	0.08	13.1	TRUE	<2 points	N/A
1278	QC_1_S1_D1000_B2	57	Unknown	FALSE	C00431	(No IS)			N/A	2592	520	0.12	0.08	13.1	TRUE	<2 points	N/A
1279	QC_1_S1_D1000_B1	57	Unknown	FALSE	C00183_C00431_C00441	(No IS)			N/A	370000	67690	0.13	0.09	53.4	TRUE	<2 points	N/A
1279	QC_1_S1_D1000_B2	57	Unknown	FALSE	C00183_C00431_C00441	(No IS)			N/A	10290	2128	0.13	0.08	15.9	TRUE	<2 points	N/A
1280	QC_1_S1_D1000_B1	57	Unknown	FALSE	C00188	(No IS)			N/A	46430	8388	0.13	0.08	20.4	TRUE	<2 points	N/A
1280	QC_1_S1_D1000_B2	57	Unknown	FALSE	C00188	(No IS)			N/A	14050	2144	0.13	0.09	15.8	TRUE	<2 points	N/A
1281	QC_1_S1_D1000_B1	57	Unknown	FALSE	C00263	(No IS)			N/A	4892	954.3	0.12	0.09	37.1	TRUE	<2 points	N/A
1281	QC_1_S1_D1000_B2	57	Unknown	FALSE	C00263	(No IS)			N/A	752.6	180	0.14	0.06	9	TRUE	<2 points	N/A
1282	QC_1_S1_D1000_B1	57	Unknown	FALSE	C00097	(No IS)			N/A	9951	1420	0.13	0.1	22.8	TRUE	<2 points	N/A
1282	QC_1_S1_D1000_B2	57	Unknown	FALSE	C00097	(No IS)			N/A	13800	2060	0.14	0.11	35.6	TRUE	<2 points	N/A
1283	QC_1_S1_D1000_B1	57	Unknown	FALSE	C00253	(No IS)			N/A	878.1	140	0.24	0.13	4.2	TRUE	<2 points	N/A
1283	QC_1_S1_D1000_B2	57	Unknown	FALSE	C00253	(No IS)			N/A	2007	235	0.29	0.21	5.1	TRUE	<2 points	N/A
1284	QC_1_S1_D1000_B1	57	Unknown	FALSE	C00153	(No IS)			N/A	982.7	176.7	0.63	0.16	3.8	TRUE	<2 points	N/A
1284	QC_1_S1_D1000_B2	57	Unknown	FALSE	C00153	(No IS)			N/A	2195	262.5	0.17	0.12	5.3	TRUE	<2 points	N/A
1285	QC_1_S1_D1000_B1	57	Unknown	FALSE	C01879	(No IS)			N/A	1380	312	0.13	0.07	5.6	TRUE	<2 points	N/A
1285	QC_1_S1_D1000_B2	57	Unknown	FALSE	C01879	(No IS)			N/A	1003	193.3	0.67	0.15	3.9	TRUE	<2 points	N/A
1286	QC_1_S1_D1000_B1	57	Unknown	FALSE	C00233	(No IS)			N/A	292.7	60	0.4	0.1	3	TRUE	<2 points	N/A
1286	QC_1_S1_D1000_B2	57	Unknown	FALSE	C00233	(No IS)			N/A	N/A	N/A	N/A	N/A	N/A	TRUE	N/A	N/A
1287	QC_1_S1_D1000_B1	57	Unknown	FALSE	C00407	(No IS)			N/A	73440	13830	0.12	0.08	31.5	TRUE	<2 points	N/A
1287	QC_1_S1_D1000_B2	57	Unknown	FALSE	C00407	(No IS)			N/A	3679	837.1	0.13	0.06	12.6	TRUE	<2 points	N/A
1288	QC_1_S1_D1000_B1	57	Unknown	FALSE	C00123	(No IS)			N/A	794.4	200	0.11	0.06	10	TRUE	<2 points	N/A
1288	QC_1_S1_D1000_B2	57	Unknown	FALSE	C00123	(No IS)			N/A	250.9	40	0.37	0.16	2	TRUE	<2 points	N/A
1289	QC_1_S1_D1000_B1	57	Unknown	FALSE	C00077	(No IS)			N/A	198200	41130	0.12	0.07	25.6	TRUE	<2 points	N/A
1289	QC_1_S1_D1000_B2	57	Unknown	FALSE	C00077	(No IS)			N/A	79300	15950	0.11	0.07	22.9	TRUE	<2 points	N/A
1290	QC_1_S1_D1000_B1	57	Unknown	FALSE	C00152	(No IS)			N/A	180500	34340	0.12	0.08	22.9	TRUE	<2 points	N/A
1290	QC_1_S1_D1000_B2	57	Unknown	FALSE	C00152	(No IS)			N/A	11920	1696	0.13	0.09	9.4	TRUE	<2 points	N/A
1291	QC_1_S1_D1000_B1	57	Unknown	FALSE	C00049	(No IS)			N/A	128900	22980	0.12	0.08	17.3	TRUE	<2 points	N/A
1291	QC_1_S1_D1000_B2	57	Unknown	FALSE	C00049	(No IS)			N/A	142000	25630	0.12	0.08	20.9	TRUE	<2 points	N/A
1292	QC_1_S1_D1000_B1	57	Unknown	FALSE	C00147	(No IS)			N/A	521600	123600	0.12	0.07	51.2	TRUE	<2 points	N/A
1292	QC_1_S1_D1000_B2	57	Unknown	FALSE	C00147	(No IS)			N/A	507100	118300	0.11	0.07	53.7	TRUE	<2 points	N/A
1293	QC_1_S1_D1000_B1	57	Unknown	FALSE	C00155	(No IS)			N/A	3303	585.5	0.13	0.06	13.7	TRUE	<2 points	N/A
1293	QC_1_S1_D1000_B2	57	Unknown	FALSE	C00155	(No IS)			N/A	4641	780	0.12	0.08	23	TRUE	<2 points	N/A
1294	QC_1_S1_D1000_B1	57	Unknown	FALSE	C01279	(No IS)			N/A	9115	1513	0.12	0.08	10.6	TRUE	<2 points	N/A
1294	QC_1_S1_D1000_B2	57	Unknown	FALSE	C01279	(No IS)			N/A	5728	1136	0.12	0.08	8.6	TRUE	<2 points	N/A
1295	QC_1_S1_D1000_B1	57	Unknown	FALSE	C00860	(No IS)			N/A	2504	644.4	0.1	0.05	20.7	TRUE	<2 points	N/A
1295	QC_1_S1_D1000_B2	57	Unknown	FALSE	C00860	(No IS)			N/A	2843	714.3	0.1	0.05	17.6	TRUE	<2 points	N/A
1296	QC_1_S1_D1000_B1	57	Unknown	FALSE	C04294	(No IS)			N/A	5624	1152	0.12	0.07	10.7	TRUE	<2 points	N/A
1296	QC_1_S1_D1000_B2	57	Unknown	FALSE	C04294	(No IS)			N/A	2550	776	0.1	0.05	6.2	TRUE	<2 points	N/A
1297	QC_1_S1_D1000_B1	57	Unknown	FALSE	C00315	(No IS)			N/A	17940	1590	0.64	0.35	2.8	TRUE	<2 points	N/A
1297	QC_1_S1_D1000_B2	57	Unknown	FALSE	C00315	(No IS)			N/A	5812	791.4	0.47	0.21	5.1	TRUE	<2 points	N/A
1298	QC_1_S1_D1000_B1	57	Unknown	FALSE	C00064	(No IS)			N/A	130900	31360	0.11	0.06	76.5	TRUE	<2 points	N/A
1298	QC_1_S1_D1000_B2	57	Unknown	FALSE	C00064	(No IS)			N/A	91900	19420	0.11	0.07	69.7	TRUE	<2 points	N/A
1299	QC_1_S1_D1000_B1	57	Unknown	FALSE	C03114	(No IS)			N/A	125.4	40	0.31	0.09	2	TRUE	<2 points	N/A
1299	QC_1_S1_D1000_B2	57	Unknown	FALSE	C03114	(No IS)			N/A	N/A	N/A	N/A	N/A	N/A	TRUE	N/A	N/A
1300	QC_1_S1_D1000_B1	57	Unknown	FALSE	C00047_C00064	(No IS)			N/A	17150000	3733000	0.12	0.07	87.3	TRUE	<2 points	N/A
1300	QC_1_S1_D1000_B2	57	Unknown	FALSE	C00047_C00064	(No IS)			N/A	12180000	2536000	0.11	0.07	77.2	TRUE	<2 points	N/A
1301	QC_1_S1_D1000_B1	57	Unknown	FALSE	C00025	(No IS)			N/A	2858000	627600	0.12	0.07	41.3	TRUE	<2 points	N/A
1301	QC_1_S1_D1000_B2	57	Unknown	FALSE	C00025	(No IS)			N/A	2450000	447600	0.12	0.08	63.8	TRUE	<2 points	N/A
1302	QC_1_S1_D1000_B1	57	Unknown	FALSE	C00979	(No IS)			N/A	8404	1775	0.11	0.06	13.6	TRUE	<2 points	N/A
1302	QC_1_S1_D1000_B2	57	Unknown	FALSE	C00979	(No IS)			N/A	13760	1854	0.13	0.09	11.9	TRUE	<2 points	N/A
1303	QC_1_S1_D1000_B1	57	Unknown	FALSE	C00073	(No IS)			N/A	9825	2533	0.12	0.07	14.1	TRUE	<2 points	N/A
1303	QC_1_S1_D1000_B2	57	Unknown	FALSE	C00073	(No IS)			N/A	14720	2160	0.1	0.11	18.5	TRUE	<2 points	N/A
1304	QC_1_S1_D1000_B1	57	Unknown	FALSE	C00135	(No IS)			N/A	19870000	4837000	0.11	0.06	92.3	TRUE	<2 points	N/A
1304	QC_1_S1_D1000_B2	57	Unknown	FALSE	C00135	(No IS)			N/A	33130000	5429000	0.1	0.1	121.8	TRUE	<2 points	N/A
1516	QC_1_S1_D1000_B1	58	Unknown	FALSE	C00993	(No IS)			N/A	8529	2240	0.14	0.06	56.2	TRUE	<2 points	N/A
1516	QC_1_S1_D1000_B2	58	Unknown	FALSE	C00993	(No IS)			N/A	12960	2340	0.13	0.08	44.4	TRUE	<2 points	N/A
1517	QC_1_S1_D1000_B1	58	Unknown	FALSE	C00166	(No IS)			N/A	2383	300	0.52	0.13	3.8	TRUE	<2 points	N/A
1517	QC_1_S1_D1000_B2	58	Unknown	FALSE	C00166	(No IS)			N/A	3512	375.6	0.39	0.25	5	TRUE	<2 points	N/A
1518	QC_1_S1_D1000_B1	58	Unknown	FALSE	C00079	(No IS)			N/A	128400	23890	0.15	0.07	13.6	TRUE	<2 points	N/A
1518	QC_1_S1_D1000_B2	58	Unknown	FALSE	C00079	(No IS)			N/A	76560	13250	0.14	0.09	14.5	TRUE	<2 points	N/A
1519	QC_1_S1_D1000_B1	58	Unknown	FALSE	C00255	(No IS)			N/A	1004	112.7	0.54	0.31	5.4	TRUE	<2 points	N/A
1519	QC_1_S1_D1000_B2	58	Unknown	FALSE	C00255	(No IS)			N/A	1735	156.7	0.32	0.31	6.4	TRUE	<2 points	N/A
1520	QC_1_S1_D1000_B1	58	Unknown	FALSE	C00062	(No IS)			N/A	20950	5756	0.14	0.05	36.7	TRUE	<2 points	N/A
1520	QC_1_S1_D1000_B2	58	Unknown	FALSE	C00062	(No IS)			N/A	6439	1056	0.12	0.08	19.4	TRUE	<2 points	N/A
1521	QC_1_S1_D1000_B1	58	Unknown	FALSE	C00327	(No IS)			N/A	91520	20850	0.14	0.06	28.8	TRUE	<2 points	N/A
1521	QC_1_S1_D1000_B2	58	Unknown	FALSE	C00327	(No IS)			N/A	78690	13970	0.13	0.08	26.6	TRUE	<2 points	N/A
1522	QC_1_S1_D1000_B1	58	Unknown	FALSE	C01419	(No IS)			N/A	543.6	128	0.43	0.14	1.5	TRUE	<2 points	N/A
1522	QC_1_S1_D1000_B2	58	Unknown	FALSE	C01419	(No IS)			N/A	1463	180	0.31	0.2	2	TRUE	<2 points	N/A
1523	QC_1_S1_D1000_B1	58	Unknown	FALSE	C00082	(No IS)			N/A	44320	9540	0.15	0.06	19.2	TRUE	<2 points	N/A
1523	QC_1_S1_D1000_B2	58	Unknown	FALSE	C00082	(No IS)			N/A	28730	5043	0.13	0.09	16.3	TRUE	<2 points	N/A
1524	QC_1_S1_D1000_B1	58	Unknown	FALSE	C00624	(No IS)			N/A	24290	5867	0.15	0.06	34.4	TRUE	<2 points	N/A
1524	QC_1_S1_D1000_B2	58	Unknown	FALSE	C00624	(No IS)			N/A	19400	3846	0.14	0.09	29.1	TRUE	<2 points	N/A
1525	QC_1_S1_D1000_B1	58	Unknown	FALSE	C00680	(No IS)			N/A	2091	380	0.15	0.08	19	TRUE	<2 points	N/A
1525	QC_1_S1_D1000_B2	58	Unknown	FALSE	C00680	(No IS)			N/A	1129	173.3	0.13	0.1	8.7	TRUE	<2 points	N/A
1526	QC_1_S1_D1000_B1	58	Unknown	FALSE	C00078	(No IS)			N/A	27720	5035	0.13	0.09	18.2	TRUE	<2 points	N/A
1526	QC_1_S1_D1000_B2	58	Unknown	FALSE	C00078	(No IS)			N/A	16560	3660	0.13	0.07	24.6	TRUE	<2 points	N/A
1527	QC_1_S1_D1000_B1	58	Unknown	FALSE	C00931	(No IS)			N/A	1714	255.4	0.15	0.08	12.8	TRUE	<2 points	N/A
1527	QC_1_S1_D1000_B2	58	Unknown	FALSE	C00931	(No IS)			N/A	648.1	115	0.13	0.08	5.8	TRUE	<2 points	N/A
1528	QC_1_S1_D1000_B1	58	Unknown	FALSE	C00120	(No IS)			N/A	10620	1763	0.13	0.09	18.5	TRUE	<2 points	N/A
1528	QC_1_S1_D1000_B2	58	Unknown	FALSE	C00120	(No IS)			N/A	5101	740	0.13	0.07	9.6	TRUE	<2 points	N/A
1529	QC_1_S1_D1000_B1	58	Unknown	FALSE	C00129	(No IS)			N/A	794.4	120	0.13	0.13	4.3	TRUE	<2 points	N/A
1529	QC_1_S1_D1000_B2	58	Unknown	FALSE	C00129	(No IS)			N/A	752.6	120	0.4	0.17	4.1	TRUE	<2 points	N/A
1530	QC_1_S1_D1000_B1	58	Unknown	FALSE	C00669	(No IS)			N/A	961.7	200	0.14	0.05	10	TRUE	<2 points	N/A
1530	QC_1_S1_D1000_B2	58	Unknown	FALSE	C00669	(No IS)			N/A	1296	180	0.14	0.12	9	TRUE	<2 points	N/A
1531	QC_1_S1_D1000_B1	58	Unknown	FALSE	C05198	(No IS)			N/A	416300	91860	0.12	0.07	107.2	TRUE	<2 points	N/A
1531	QC_1_S1_D1000_B2	58	Unknown	FALSE	C05198	(No IS)			N/A	370800	93880	0.11	0.06	142.6	TRUE	<2 points	N/A
1532	QC_1_S1_D1000_B1	58	Unknown	FALSE	C15586	(No IS)			N/A	5185	740	0.14	0.14	19.6	TRUE	<2 points	N/A
1532	QC_1_S1_D1000_B2	58	Unknown	FALSE	C15586	(No IS)			N/A	2843	266.7	0.14	0.13	6.7	TRUE	<2 points	N/A
1533	QC_1_S1_D1000_B1	58	Unknown	FALSE	C00352	(No IS)			N/A	2927	460	0.14	0.11	23	TRUE	<2 points	N/A
1533	QC_1_S1_D1000_B2	58	Unknown	FALSE	C00352	(No IS)			N/A	1505	240	0.13	0.12	12	TRUE	<2 points	N/A
1534	QC_1_S1_D1000_B1	58	Unknown	FALSE	C00378	(No IS)			N/A	376.3	80	0.45	0.12	4	TRUE	<2 points	N/A
1534	QC_1_S1_D1000_B2	58	Unknown	FALSE	C00378	(No IS)			N/A	460	100	0.42	0.08	5	TRUE	<2 points	N/A
1535	QC_1_S1_D1000_B1	58	Unknown	FALSE	C00212	(No IS)			N/A	25530	4938	0.11	0.07	12.4	TRUE	<2 points	N/A
1535	QC_1_S1_D1000_B2	58	Unknown	FALSE	C00212	(No IS)			N/A	13230	3575	0.1	0.05	20.5	TRUE	<2 points	N/A
1536	QC_1_S1_D1000_B1	58	Unknown	FALSE	C00330	(No IS)			N/A	30000	5937	0.13	0.07	63.3	TRUE	<2 points	N/A
1536	QC_1_S1_D1000_B2	58	Unknown	FALSE	C00330	(No IS)			N/A	19230	3485	0.12	0.08	56.4	TRUE	<2 points	N/A
1537	QC_1_S1_D1000_B1	58	Unknown	FALSE	C03539	(No IS)			N/A	1066	152.5	0.15	0.1	5.4	TRUE	<2 points	N/A
1537	QC_1_S1_D1000_B2	58	Unknown	FALSE	C03539	(No IS)			N/A	794.4	111.4	0.51	0.1	5.5	TRUE	<2 points	N/A
1538	QC_1_S1_D1000_B1	58	Unknown	FALSE	C00170	(No IS)			N/A	10910	1960	0.12	0.08	38	TRUE	<2 points	N/A
1538	QC_1_S1_D1000_B2	58	Unknown	FALSE	C00170	(No IS)			N/A	14200	2310	0.12	0.09	34.3	TRUE	<2 points	N/A
1539	QC_1_S1_D1000_B1	58	Unknown	FALSE	C00051	(No IS)			N/A	1819	212	0.21	0.23	8	TRUE	<2 points	N/A
1539	QC_1_S1_D1000_B2	58	Unknown	FALSE	C00051	(No IS)			N/A	585.4	100	0.15	0.09	5	TRUE	<2 points	N/A
1540	QC_1_S1_D1000_B1	58	Unknown	FALSE	C00239	(No IS)			N/A	230	65	0.56	0.05	3.3	TRUE	<2 points	N/A
1540	QC_1_S1_D1000_B2	58	Unknown	FALSE	C00239	(No IS)			N/A	167.2	40	0.24	0.1	2	TRUE	<2 points	N/A
1541	QC_1_S1_D1000_B1	58	Unknown	FALSE	C00055	(No IS)			N/A	410800	88530	0.12	0.07	123	TRUE	<2 points	N/A
1541	QC_1_S1_D1000_B2	58	Unknown	FALSE	C00055	(No IS)			N/A	303700	51190	0.13	0.09	85.2	TRUE	<2 points	N/A
1542	QC_1_S1_D1000_B1	58	Unknown	FALSE	C00105	(No IS)			N/A	72250	16940	0.11	0.06	98.2	TRUE	<2 points	N/A
1542	QC_1_S1_D1000_B2	58	Unknown	FALSE	C00105	(No IS)			N/A	45660	8070	0.14	0.09	62.6	TRUE	<2 points	N/A
1543	QC_1_S1_D1000_B1	58	Unknown	FALSE	C01081	(No IS)			N/A	N/A	N/A	N/A	N/A	N/A	TRUE	N/A	N/A
1543	QC_1_S1_D1000_B2	58	Unknown	FALSE	C01081	(No IS)			N/A	N/A	N/A	N/A	N/A	N/A	TRUE	N/A	N/A
1544	QC_1_S1_D1000_B1	58	Unknown	FALSE	C00655	(No IS)			N/A	N/A	N/A	N/A	N/A	N/A	TRUE	N/A	N/A
1544	QC_1_S1_D1000_B2	58	Unknown	FALSE	C00655	(No IS)			N/A	83.62	20	0.33	0.07	1	TRUE	<2 points	N/A
1545	QC_1_S1_D1000_B1	58	Unknown	FALSE	C00021	(No IS)			N/A	27340	7600	0.11	0.06	108	TRUE	<2 points	N/A
1545	QC_1_S1_D1000_B2	58	Unknown	FALSE	C00021	(No IS)			N/A	24790	7660	0.1	0.05	121.2	TRUE	<2 points	N/A
1546	QC_1_S1_D1000_B1	58	Unknown	FALSE	C00019	(No IS)			N/A	4934	1300	0.11	0.06	41.2	TRUE	<2 points	N/A
1546	QC_1_S1_D1000_B2	58	Unknown	FALSE	C00019	(No IS)			N/A	5645	1180	0.12	0.08	32.4	TRUE	<2 points	N/A
1547	QC_1_S1_D1000_B1	58	Unknown	FALSE	C00415	(No IS)			N/A	N/A	N/A	N/A	N/A	N/A	TRUE	N/A	N/A
1547	QC_1_S1_D1000_B2	58	Unknown	FALSE	C00415	(No IS)			N/A	N/A	N/A	N/A	N/A	N/A	TRUE	N/A	N/A
1548	QC_1_S1_D1000_B1	58	Unknown	FALSE	C00101	(No IS)			N/A	N/A	N/A	N/A	N/A	N/A	TRUE	N/A	N/A
1548	QC_1_S1_D1000_B2	58	Unknown	FALSE	C00101	(No IS)			N/A	167.3	20	0.7	0.24	1	TRUE	<2 points	N/A
1549	QC_1_S1_D1000_B1	58	Unknown	FALSE	C00440	(No IS)			N/A	167.2	40	0.1	0.09	2	TRUE	<2 points	N/A
1549	QC_1_S1_D1000_B2	58	Unknown	FALSE	C00440	(No IS)			N/A	209.1	40	0.17	0.17	2	TRUE	<2 points	N/A
1550	QC_1_S1_D1000_B1	58	Unknown	FALSE	C03479	(No IS)			N/A	250.9	60	0.2	0.13	3	TRUE	<2 points	N/A
1550	QC_1_S1_D1000_B2	58	Unknown	FALSE	C03479	(No IS)			N/A	167.3	40	0.45	0.07	2	TRUE	<2 points	N/A
1551	QC_1_S1_D1000_B1	58	Unknown	FALSE	C00127	(No IS)			N/A	N/A	N/A	N/A	N/A	N/A	TRUE	N/A	N/A
1551	QC_1_S1_D1000_B2	58	Unknown	FALSE	C00127	(No IS)			N/A	N/A	N/A	N/A	N/A	N/A	TRUE	N/A	N/A
1552	QC_1_S1_D1000_B1	58	Unknown	FALSE	C00010	(No IS)			N/A	292.7	60	0.16	0.1	3	TRUE	<2 points	N/A
1552	QC_1_S1_D1000_B2	58	Unknown	FALSE	C00010	(No IS)			N/A	250.9	60	0.17	0.04	3	TRUE	<2 points	N/A
1553	QC_1_S1_D1000_B1	58	Unknown	FALSE	C00016	(No IS)			N/A	376.3	120	0.1	0.04	6	TRUE	<2 points	N/A
1553	QC_1_S1_D1000_B2	58	Unknown	FALSE	C00016	(No IS)			N/A	585.4	100	0.1	0.11	5	TRUE	<2 points	N/A
1689	QC_1_S1_D1000_B1	73	Unknown	FALSE	C00037	(No IS)			N/A	60040	14170	0.14	0.06	59.1	TRUE	<2 points	N/A
1689	QC_1_S1_D1000_B2	73	Unknown	FALSE	C00037	(No IS)			N/A	64750	11220	0.14	0.09	51.2	TRUE	<2 points	N/A
1690	QC_1_S1_D1000_B1	73	Unknown	FALSE	C00555	(No IS)			N/A	1045	160	0.64	0.14	1.8	TRUE	<2 points	N/A
1690	QC_1_S1_D1000_B2	73	Unknown	FALSE	C00555	(No IS)			N/A	1526	276.7	0.8	0.16	5.6	TRUE	<2 points	N/A
1691	QC_1_S1_D1000_B1	73	Unknown	FALSE	C00134	(No IS)			N/A	3972	445.7	0.31	0.19	3.5	TRUE	<2 points	N/A
1691	QC_1_S1_D1000_B2	73	Unknown	FALSE	C00134	(No IS)			N/A	1359	290	0.64	0.08	3.8	TRUE	<2 points	N/A
1692	QC_1_S1_D1000_B1	73	Unknown	FALSE	C00041	(No IS)			N/A	1860000	457700	0.15	0.06	52.3	TRUE	<2 points	N/A
1692	QC_1_S1_D1000_B2	73	Unknown	FALSE	C00041	(No IS)			N/A	330600	57680	0.13	0.09	38.2	TRUE	<2 points	N/A
1693	QC_1_S1_D1000_B1	73	Unknown	FALSE	C00334	(No IS)			N/A	230	56.67	0.34	0.17	2.8	TRUE	<2 points	N/A
1693	QC_1_S1_D1000_B2	73	Unknown	FALSE	C00334	(No IS)			N/A	N/A	N/A	N/A	N/A	N/A	TRUE	N/A	N/A
1694	QC_1_S1_D1000_B1	73	Unknown	FALSE	C03401	(No IS)			N/A	2927	460	0.25	0.1	3.7	TRUE	<2 points	N/A
1694	QC_1_S1_D1000_B2	73	Unknown	FALSE	C03401	(No IS)			N/A	5645	420	0.33	0.27	3.3	TRUE	<2 points	N/A
1695	QC_1_S1_D1000_B1	73	Unknown	FALSE	C00065	(No IS)			N/A	77180	19200	0.14	0.05	9.6	TRUE	<2 points	N/A
1695	QC_1_S1_D1000_B2	73	Unknown	FALSE	C00065	(No IS)			N/A	77190	13880	0.13	0.08	22.4	TRUE	<2 points	N/A
1696	QC_1_S1_D1000_B1	73	Unknown	FALSE	C00380	(No IS)			N/A	49630	13480	0.14	0.05	56.1	TRUE	<2 points	N/A
1696	QC_1_S1_D1000_B2	73	Unknown	FALSE	C00380	(No IS)			N/A	65630	11910	0.12	0.08	56.7	TRUE	<2 points	N/A
1697	QC_1_S1_D1000_B1	73	Unknown	FALSE	C00791	(No IS)			N/A	3471	266.7	0.6	0.29	7.5	TRUE	<2 points	N/A
1697	QC_1_S1_D1000_B2	73	Unknown	FALSE	C00791	(No IS)			N/A	2007	212.7	0.65	0.21	6.2	TRUE	<2 points	N/A
1698	QC_1_S1_D1000_B1	73	Unknown	FALSE	C00148	(No IS)			N/A	487600	107600	0.13	0.07	28.1	TRUE	<2 points	N/A
1698	QC_1_S1_D1000_B2	73	Unknown	FALSE	C00148	(No IS)			N/A	964200	192300	0.13	0.08	53.7	TRUE	<2 points	N/A
1699	QC_1_S1_D1000_B1	73	Unknown	FALSE	C00441	(No IS)			N/A	627.2	160	0.14	0.06	8	TRUE	<2 points	N/A
1699	QC_1_S1_D1000_B2	73	Unknown	FALSE	C00441	(No IS)			N/A	125.4	40	0.63	0.05	2	TRUE	<2 points	N/A
1700	QC_1_S1_D1000_B1	73	Unknown	FALSE	C00431	(No IS)			N/A	3554	716	0.12	0.08	10.5	TRUE	<2 points	N/A
1700	QC_1_S1_D1000_B2	73	Unknown	FALSE	C00431	(No IS)			N/A	3826	642.5	0.13	0.09	9.6	TRUE	<2 points	N/A
1701	QC_1_S1_D1000_B1	73	Unknown	FALSE	C00183_C00431_C00441	(No IS)			N/A	384800	74010	0.13	0.08	60.7	TRUE	<2 points	N/A
1701	QC_1_S1_D1000_B2	73	Unknown	FALSE	C00183_C00431_C00441	(No IS)			N/A	11100	2334	0.14	0.06	23.2	TRUE	<2 points	N/A
1702	QC_1_S1_D1000_B1	73	Unknown	FALSE	C00188	(No IS)			N/A	49270	10680	0.13	0.07	19.9	TRUE	<2 points	N/A
1702	QC_1_S1_D1000_B2	73	Unknown	FALSE	C00188	(No IS)			N/A	16180	2644	0.14	0.09	14	TRUE	<2 points	N/A
1703	QC_1_S1_D1000_B1	73	Unknown	FALSE	C00263	(No IS)			N/A	6104	1294	0.12	0.07	40.1	TRUE	<2 points	N/A
1703	QC_1_S1_D1000_B2	73	Unknown	FALSE	C00263	(No IS)			N/A	919.9	160	0.14	0.1	7	TRUE	<2 points	N/A
1704	QC_1_S1_D1000_B1	73	Unknown	FALSE	C00097	(No IS)			N/A	8195	1523	0.13	0.08	30	TRUE	<2 points	N/A
1704	QC_1_S1_D1000_B2	73	Unknown	FALSE	C00097	(No IS)			N/A	15640	2780	0.13	0.09	48.7	TRUE	<2 points	N/A
1705	QC_1_S1_D1000_B1	73	Unknown	FALSE	C00253	(No IS)			N/A	1505	177.1	0.46	0.18	4.1	TRUE	<2 points	N/A
1705	QC_1_S1_D1000_B2	73	Unknown	FALSE	C00253	(No IS)			N/A	606.3	143.3	0.74	0.04	3.1	TRUE	<2 points	N/A
1706	QC_1_S1_D1000_B1	73	Unknown	FALSE	C00153	(No IS)			N/A	1380	160	0.48	0.19	4.1	TRUE	<2 points	N/A
1706	QC_1_S1_D1000_B2	73	Unknown	FALSE	C00153	(No IS)			N/A	2739	262.5	0.24	0.19	4.5	TRUE	<2 points	N/A
1707	QC_1_S1_D1000_B1	73	Unknown	FALSE	C01879	(No IS)			N/A	3178	233.3	0.31	0.26	4.7	TRUE	<2 points	N/A
1707	QC_1_S1_D1000_B2	73	Unknown	FALSE	C01879	(No IS)			N/A	1296	237.1	0.67	0.09	4.1	TRUE	<2 points	N/A
1708	QC_1_S1_D1000_B1	73	Unknown	FALSE	C00233	(No IS)			N/A	334.5	60	0.67	0.14	3	TRUE	<2 points	N/A
1708	QC_1_S1_D1000_B2	73	Unknown	FALSE	C00233	(No IS)			N/A	209.1	60	0.43	0.06	3	TRUE	<2 points	N/A
1709	QC_1_S1_D1000_B1	73	Unknown	FALSE	C00407	(No IS)			N/A	74050	13560	0.12	0.08	31	TRUE	<2 points	N/A
1709	QC_1_S1_D1000_B2	73	Unknown	FALSE	C00407	(No IS)			N/A	3575	642.5	0.12	0.08	10.3	TRUE	<2 points	N/A
1710	QC_1_S1_D1000_B1	73	Unknown	FALSE	C00123	(No IS)			N/A	585.3	120	0.13	0.08	6	TRUE	<2 points	N/A
1710	QC_1_S1_D1000_B2	73	Unknown	FALSE	C00123	(No IS)			N/A	83.62	20	0.47	0.07	1	TRUE	<2 points	N/A
1711	QC_1_S1_D1000_B1	73	Unknown	FALSE	C00077	(No IS)			N/A	185400	40120	0.12	0.07	23.4	TRUE	<2 points	N/A
1711	QC_1_S1_D1000_B2	73	Unknown	FALSE	C00077	(No IS)			N/A	85670	16530	0.11	0.07	21.3	TRUE	<2 points	N/A
1712	QC_1_S1_D1000_B1	73	Unknown	FALSE	C00152	(No IS)			N/A	185300	34310	0.12	0.08	23.2	TRUE	<2 points	N/A
1712	QC_1_S1_D1000_B2	73	Unknown	FALSE	C00152	(No IS)			N/A	13840	2329	0.13	0.08	13.7	TRUE	<2 points	N/A
1713	QC_1_S1_D1000_B1	73	Unknown	FALSE	C00049	(No IS)			N/A	142700	25720	0.12	0.08	18.7	TRUE	<2 points	N/A
1713	QC_1_S1_D1000_B2	73	Unknown	FALSE	C00049	(No IS)			N/A	144800	24140	0.13	0.09	23.8	TRUE	<2 points	N/A
1714	QC_1_S1_D1000_B1	73	Unknown	FALSE	C00147	(No IS)			N/A	514000	119300	0.12	0.07	47.9	TRUE	<2 points	N/A
1714	QC_1_S1_D1000_B2	73	Unknown	FALSE	C00147	(No IS)			N/A	500800	105500	0.12	0.07	67.6	TRUE	<2 points	N/A
1715	QC_1_S1_D1000_B1	73	Unknown	FALSE	C00155	(No IS)			N/A	2969	553.3	0.12	0.08	14.5	TRUE	<2 points	N/A
1715	QC_1_S1_D1000_B2	73	Unknown	FALSE	C00155	(No IS)			N/A	5018	960	0.13	0.07	26.8	TRUE	<2 points	N/A
1716	QC_1_S1_D1000_B1	73	Unknown	FALSE	C01279	(No IS)			N/A	8780	2060	0.11	0.07	10	TRUE	<2 points	N/A
1716	QC_1_S1_D1000_B2	73	Unknown	FALSE	C01279	(No IS)			N/A	3993	1275	0.1	0.05	8.6	TRUE	<2 points	N/A
1717	QC_1_S1_D1000_B1	73	Unknown	FALSE	C00860	(No IS)			N/A	2028	440	0.12	0.07	11	TRUE	<2 points	N/A
1717	QC_1_S1_D1000_B2	73	Unknown	FALSE	C00860	(No IS)			N/A	2153	633.3	0.1	0.04	20.1	TRUE	<2 points	N/A
1718	QC_1_S1_D1000_B1	73	Unknown	FALSE	C04294	(No IS)			N/A	4035	955	0.12	0.07	6.2	TRUE	<2 points	N/A
1718	QC_1_S1_D1000_B2	73	Unknown	FALSE	C04294	(No IS)			N/A	3303	584	0.11	0.1	4.9	TRUE	<2 points	N/A
1719	QC_1_S1_D1000_B1	73	Unknown	FALSE	C00315	(No IS)			N/A	9450	1600	0.42	0.11	2.9	TRUE	<2 points	N/A
1719	QC_1_S1_D1000_B2	73	Unknown	FALSE	C00315	(No IS)			N/A	5895	1100	0.52	0.18	6.2	TRUE	<2 points	N/A
1720	QC_1_S1_D1000_B1	73	Unknown	FALSE	C00064	(No IS)			N/A	140200	32990	0.11	0.06	84.3	TRUE	<2 points	N/A
1720	QC_1_S1_D1000_B2	73	Unknown	FALSE	C00064	(No IS)			N/A	113100	20130	0.11	0.08	86.6	TRUE	<2 points	N/A
1721	QC_1_S1_D1000_B1	73	Unknown	FALSE	C03114	(No IS)			N/A	N/A	N/A	N/A	N/A	N/A	TRUE	N/A	N/A
1721	QC_1_S1_D1000_B2	73	Unknown	FALSE	C03114	(No IS)			N/A	125.5	40	0.84	0.09	2	TRUE	<2 points	N/A
1722	QC_1_S1_D1000_B1	73	Unknown	FALSE	C00047_C00064	(No IS)			N/A	17930000	3935000	0.11	0.07	76	TRUE	<2 points	N/A
1722	QC_1_S1_D1000_B2	73	Unknown	FALSE	C00047_C00064	(No IS)			N/A	16080000	2520000	0.1	0.1	89.7	TRUE	<2 points	N/A
1723	QC_1_S1_D1000_B1	73	Unknown	FALSE	C00025	(No IS)			N/A	2910000	637300	0.12	0.07	43.6	TRUE	<2 points	N/A
1723	QC_1_S1_D1000_B2	73	Unknown	FALSE	C00025	(No IS)			N/A	2855000	444800	0.11	0.1	45	TRUE	<2 points	N/A
1724	QC_1_S1_D1000_B1	73	Unknown	FALSE	C00979	(No IS)			N/A	6961	1555	0.12	0.07	8.4	TRUE	<2 points	N/A
1724	QC_1_S1_D1000_B2	73	Unknown	FALSE	C00979	(No IS)			N/A	9366	1636	0.12	0.1	10.3	TRUE	<2 points	N/A
1725	QC_1_S1_D1000_B1	73	Unknown	FALSE	C00073	(No IS)			N/A	12540	2568	0.12	0.08	15.1	TRUE	<2 points	N/A
1725	QC_1_S1_D1000_B2	73	Unknown	FALSE	C00073	(No IS)			N/A	11920	1966	0.11	0.1	19.4	TRUE	<2 points	N/A
1726	QC_1_S1_D1000_B1	73	Unknown	FALSE	C00135	(No IS)			N/A	20130000	4749000	0.11	0.06	99.6	TRUE	<2 points	N/A
1726	QC_1_S1_D1000_B2	73	Unknown	FALSE	C00135	(No IS)			N/A	32890000	5424000	0.1	0.1	118.7	TRUE	<2 points	N/A
1938	QC_1_S1_D1000_B1	74	Unknown	FALSE	C00993	(No IS)			N/A	7860	1780	0.15	0.07	34.8	TRUE	<2 points	N/A
1938	QC_1_S1_D1000_B2	74	Unknown	FALSE	C00993	(No IS)			N/A	11250	1740	0.13	0.11	57	TRUE	<2 points	N/A
1939	QC_1_S1_D1000_B1	74	Unknown	FALSE	C00166	(No IS)			N/A	3178	504.4	0.56	0.2	8.8	TRUE	<2 points	N/A
1939	QC_1_S1_D1000_B2	74	Unknown	FALSE	C00166	(No IS)			N/A	2739	317.5	0.24	0.2	4.2	TRUE	<2 points	N/A
1940	QC_1_S1_D1000_B1	74	Unknown	FALSE	C00079	(No IS)			N/A	137100	23210	0.15	0.07	15	TRUE	<2 points	N/A
1940	QC_1_S1_D1000_B2	74	Unknown	FALSE	C00079	(No IS)			N/A	80990	13720	0.14	0.09	13.2	TRUE	<2 points	N/A
1941	QC_1_S1_D1000_B1	74	Unknown	FALSE	C00255	(No IS)			N/A	418.1	74.28	0.5	0.22	3	TRUE	<2 points	N/A
1941	QC_1_S1_D1000_B2	74	Unknown	FALSE	C00255	(No IS)			N/A	1024	108.3	0.15	0.11	5.4	TRUE	<2 points	N/A
1942	QC_1_S1_D1000_B1	74	Unknown	FALSE	C00062	(No IS)			N/A	21760	6147	0.14	0.05	39.5	TRUE	<2 points	N/A
1942	QC_1_S1_D1000_B2	74	Unknown	FALSE	C00062	(No IS)			N/A	7693	1120	0.13	0.11	18	TRUE	<2 points	N/A
1943	QC_1_S1_D1000_B1	74	Unknown	FALSE	C00327	(No IS)			N/A	86670	19780	0.14	0.06	26.7	TRUE	<2 points	N/A
1943	QC_1_S1_D1000_B2	74	Unknown	FALSE	C00327	(No IS)			N/A	72040	11520	0.12	0.08	24.2	TRUE	<2 points	N/A
1944	QC_1_S1_D1000_B1	74	Unknown	FALSE	C01419	(No IS)			N/A	815.3	175	0.25	0.09	1.6	TRUE	<2 points	N/A
1944	QC_1_S1_D1000_B2	74	Unknown	FALSE	C01419	(No IS)			N/A	250.9	95	0.26	0.25	1.3	TRUE	<2 points	N/A
1945	QC_1_S1_D1000_B1	74	Unknown	FALSE	C00082	(No IS)			N/A	50590	9437	0.15	0.07	16.4	TRUE	<2 points	N/A
1945	QC_1_S1_D1000_B2	74	Unknown	FALSE	C00082	(No IS)			N/A	28830	4456	0.13	0.09	16.2	TRUE	<2 points	N/A
1946	QC_1_S1_D1000_B1	74	Unknown	FALSE	C00624	(No IS)			N/A	20110	5187	0.14	0.06	33	TRUE	<2 points	N/A
1946	QC_1_S1_D1000_B2	74	Unknown	FALSE	C00624	(No IS)			N/A	24460	4855	0.14	0.08	34.7	TRUE	<2 points	N/A
1947	QC_1_S1_D1000_B1	74	Unknown	FALSE	C00680	(No IS)			N/A	2091	380	0.13	0.09	19	TRUE	<2 points	N/A
1947	QC_1_S1_D1000_B2	74	Unknown	FALSE	C00680	(No IS)			N/A	1212	200	0.14	0.1	10	TRUE	<2 points	N/A
1948	QC_1_S1_D1000_B1	74	Unknown	FALSE	C00078	(No IS)			N/A	23230	4853	0.13	0.08	17.7	TRUE	<2 points	N/A
1948	QC_1_S1_D1000_B2	74	Unknown	FALSE	C00078	(No IS)			N/A	18560	3313	0.13	0.08	26.8	TRUE	<2 points	N/A
1949	QC_1_S1_D1000_B1	74	Unknown	FALSE	C00931	(No IS)			N/A	2132	408.6	0.13	0.08	17.8	TRUE	<2 points	N/A
1949	QC_1_S1_D1000_B2	74	Unknown	FALSE	C00931	(No IS)			N/A	522.7	73.33	0.36	0.15	3.7	TRUE	<2 points	N/A
1950	QC_1_S1_D1000_B1	74	Unknown	FALSE	C00120	(No IS)			N/A	13800	2286	0.13	0.09	18.2	TRUE	<2 points	N/A
1950	QC_1_S1_D1000_B2	74	Unknown	FALSE	C00120	(No IS)			N/A	6104	967.7	0.14	0.06	11.2	TRUE	<2 points	N/A
1951	QC_1_S1_D1000_B1	74	Unknown	FALSE	C00129	(No IS)			N/A	1380	284	0.12	0.08	7.3	TRUE	<2 points	N/A
1951	QC_1_S1_D1000_B2	74	Unknown	FALSE	C00129	(No IS)			N/A	439.1	90	0.66	0.09	3.7	TRUE	<2 points	N/A
1952	QC_1_S1_D1000_B1	74	Unknown	FALSE	C00669	(No IS)			N/A	1275	185	0.13	0.09	9.3	TRUE	<2 points	N/A
1952	QC_1_S1_D1000_B2	74	Unknown	FALSE	C00669	(No IS)			N/A	919.8	180	0.14	0.05	9	TRUE	<2 points	N/A
1953	QC_1_S1_D1000_B1	74	Unknown	FALSE	C05198	(No IS)			N/A	412400	91080	0.12	0.07	110.7	TRUE	<2 points	N/A
1953	QC_1_S1_D1000_B2	74	Unknown	FALSE	C05198	(No IS)			N/A	368900	92050	0.11	0.06	182.5	TRUE	<2 points	N/A
1954	QC_1_S1_D1000_B1	74	Unknown	FALSE	C15586	(No IS)			N/A	3387	566.7	0.12	0.08	12.9	TRUE	<2 points	N/A
1954	QC_1_S1_D1000_B2	74	Unknown	FALSE	C15586	(No IS)			N/A	1672	328	0.12	0.08	10.8	TRUE	<2 points	N/A
1955	QC_1_S1_D1000_B1	74	Unknown	FALSE	C00352	(No IS)			N/A	2132	452	0.12	0.07	22.6	TRUE	<2 points	N/A
1955	QC_1_S1_D1000_B2	74	Unknown	FALSE	C00352	(No IS)			N/A	2383	380	0.13	0.11	16.7	TRUE	<2 points	N/A
1956	QC_1_S1_D1000_B1	74	Unknown	FALSE	C00378	(No IS)			N/A	209.1	32	0.69	0.13	1.6	TRUE	<2 points	N/A
1956	QC_1_S1_D1000_B2	74	Unknown	FALSE	C00378	(No IS)			N/A	N/A	N/A	N/A	N/A	N/A	TRUE	N/A	N/A
1957	QC_1_S1_D1000_B1	74	Unknown	FALSE	C00212	(No IS)			N/A	27430	4880	0.12	0.07	14.9	TRUE	<2 points	N/A
1957	QC_1_S1_D1000_B2	74	Unknown	FALSE	C00212	(No IS)			N/A	15760	3329	0.11	0.07	17.7	TRUE	<2 points	N/A
1958	QC_1_S1_D1000_B1	74	Unknown	FALSE	C00330	(No IS)			N/A	27970	4844	0.12	0.09	62.3	TRUE	<2 points	N/A
1958	QC_1_S1_D1000_B2	74	Unknown	FALSE	C00330	(No IS)			N/A	21150	4020	0.12	0.08	86.8	TRUE	<2 points	N/A
1959	QC_1_S1_D1000_B1	74	Unknown	FALSE	C03539	(No IS)			N/A	1798	260	0.12	0.08	8.5	TRUE	<2 points	N/A
1959	QC_1_S1_D1000_B2	74	Unknown	FALSE	C03539	(No IS)			N/A	1213	73.33	0.24	0.34	3.7	TRUE	<2 points	N/A
1960	QC_1_S1_D1000_B1	74	Unknown	FALSE	C00170	(No IS)			N/A	13460	2196	0.12	0.09	37.1	TRUE	<2 points	N/A
1960	QC_1_S1_D1000_B2	74	Unknown	FALSE	C00170	(No IS)			N/A	14510	2335	0.12	0.09	33.7	TRUE	<2 points	N/A
1961	QC_1_S1_D1000_B1	74	Unknown	FALSE	C00051	(No IS)			N/A	1568	182.5	0.15	0.12	5.8	TRUE	<2 points	N/A
1961	QC_1_S1_D1000_B2	74	Unknown	FALSE	C00051	(No IS)			N/A	459.9	80	0.12	0.09	4	TRUE	<2 points	N/A
1962	QC_1_S1_D1000_B1	74	Unknown	FALSE	C00239	(No IS)			N/A	250.9	60	0.37	0.07	3	TRUE	<2 points	N/A
1962	QC_1_S1_D1000_B2	74	Unknown	FALSE	C00239	(No IS)			N/A	167.2	40	0.1	0.09	2	TRUE	<2 points	N/A
1963	QC_1_S1_D1000_B1	74	Unknown	FALSE	C00055	(No IS)			N/A	416600	89200	0.12	0.07	131.3	TRUE	<2 points	N/A
1963	QC_1_S1_D1000_B2	74	Unknown	FALSE	C00055	(No IS)			N/A	313700	53550	0.13	0.09	82.6	TRUE	<2 points	N/A
1964	QC_1_S1_D1000_B1	74	Unknown	FALSE	C00105	(No IS)			N/A	73460	14120	0.12	0.09	77.8	TRUE	<2 points	N/A
1964	QC_1_S1_D1000_B2	74	Unknown	FALSE	C00105	(No IS)			N/A	38990	8174	0.14	0.07	70.6	TRUE	<2 points	N/A
1965	QC_1_S1_D1000_B1	74	Unknown	FALSE	C01081	(No IS)			N/A	N/A	N/A	N/A	N/A	N/A	TRUE	N/A	N/A
1965	QC_1_S1_D1000_B2	74	Unknown	FALSE	C01081	(No IS)			N/A	N/A	N/A	N/A	N/A	N/A	TRUE	N/A	N/A
1966	QC_1_S1_D1000_B1	74	Unknown	FALSE	C00655	(No IS)			N/A	209.1	60	0.11	0.06	3	TRUE	<2 points	N/A
1966	QC_1_S1_D1000_B2	74	Unknown	FALSE	C00655	(No IS)			N/A	167.3	60	0.17	0.04	3	TRUE	<2 points	N/A
1967	QC_1_S1_D1000_B1	74	Unknown	FALSE	C00021	(No IS)			N/A	28140	7320	0.11	0.06	101.3	TRUE	<2 points	N/A
1967	QC_1_S1_D1000_B2	74	Unknown	FALSE	C00021	(No IS)			N/A	23790	6900	0.1	0.05	121	TRUE	<2 points	N/A
1968	QC_1_S1_D1000_B1	74	Unknown	FALSE	C00019	(No IS)			N/A	5059	1220	0.11	0.07	28.7	TRUE	<2 points	N/A
1968	QC_1_S1_D1000_B2	74	Unknown	FALSE	C00019	(No IS)			N/A	6187	1280	0.12	0.07	20.8	TRUE	<2 points	N/A
1969	QC_1_S1_D1000_B1	74	Unknown	FALSE	C00415	(No IS)			N/A	N/A	N/A	N/A	N/A	N/A	TRUE	N/A	N/A
1969	QC_1_S1_D1000_B2	74	Unknown	FALSE	C00415	(No IS)			N/A	N/A	N/A	N/A	N/A	N/A	TRUE	N/A	N/A
1970	QC_1_S1_D1000_B1	74	Unknown	FALSE	C00101	(No IS)			N/A	125.4	40	0.35	0.05	2	TRUE	<2 points	N/A
1970	QC_1_S1_D1000_B2	74	Unknown	FALSE	C00101	(No IS)			N/A	125.5	40	0.84	0.09	2	TRUE	<2 points	N/A
1971	QC_1_S1_D1000_B1	74	Unknown	FALSE	C00440	(No IS)			N/A	250.9	60	0.12	0.1	3	TRUE	<2 points	N/A
1971	QC_1_S1_D1000_B2	74	Unknown	FALSE	C00440	(No IS)			N/A	292.6	60	0.12	0.08	3	TRUE	<2 points	N/A
1972	QC_1_S1_D1000_B1	74	Unknown	FALSE	C03479	(No IS)			N/A	376.3	60	0.15	0.12	3	TRUE	<2 points	N/A
1972	QC_1_S1_D1000_B2	74	Unknown	FALSE	C03479	(No IS)			N/A	209.1	60	0.3	0.06	3	TRUE	<2 points	N/A
1973	QC_1_S1_D1000_B1	74	Unknown	FALSE	C00127	(No IS)			N/A	N/A	N/A	N/A	N/A	N/A	TRUE	N/A	N/A
1973	QC_1_S1_D1000_B2	74	Unknown	FALSE	C00127	(No IS)			N/A	N/A	N/A	N/A	N/A	N/A	TRUE	N/A	N/A
1974	QC_1_S1_D1000_B1	74	Unknown	FALSE	C00010	(No IS)			N/A	501.7	80	0.14	0.12	4	TRUE	<2 points	N/A
1974	QC_1_S1_D1000_B2	74	Unknown	FALSE	C00010	(No IS)			N/A	627.1	120	0.13	0.09	6	TRUE	<2 points	N/A
1975	QC_1_S1_D1000_B1	74	Unknown	FALSE	C00016	(No IS)			N/A	1003	240	0.12	0.07	12	TRUE	<2 points	N/A
1975	QC_1_S1_D1000_B2	74	Unknown	FALSE	C00016	(No IS)			N/A	418.1	80	0.08	0.12	4	TRUE	<2 points	N/A
2111	QC_1_S1_D1000_B1	89	Unknown	FALSE	C00037	(No IS)			N/A	66730	11720	0.15	0.09	47.9	TRUE	<2 points	N/A
2111	QC_1_S1_D1000_B2	89	Unknown	FALSE	C00037	(No IS)			N/A	67760	10460	0.14	0.1	56.3	TRUE	<2 points	N/A
2112	QC_1_S1_D1000_B1	89	Unknown	FALSE	C00555	(No IS)			N/A	1589	248.6	0.57	0.18	2.6	TRUE	<2 points	N/A
2112	QC_1_S1_D1000_B2	89	Unknown	FALSE	C00555	(No IS)			N/A	1631	174.3	0.14	0.21	3	TRUE	<2 points	N/A
2113	QC_1_S1_D1000_B1	89	Unknown	FALSE	C00134	(No IS)			N/A	5603	446.7	0.36	0.28	4.8	TRUE	<2 points	N/A
2113	QC_1_S1_D1000_B2	89	Unknown	FALSE	C00134	(No IS)			N/A	2258	254.3	0.75	0.21	3.9	TRUE	<2 points	N/A
2114	QC_1_S1_D1000_B1	89	Unknown	FALSE	C00041	(No IS)			N/A	2331000	416500	0.14	0.09	42.3	TRUE	<2 points	N/A
2114	QC_1_S1_D1000_B2	89	Unknown	FALSE	C00041	(No IS)			N/A	325600	56560	0.13	0.09	39.3	TRUE	<2 points	N/A
2115	QC_1_S1_D1000_B1	89	Unknown	FALSE	C00334	(No IS)			N/A	167.2	36	0.39	0.15	1.8	TRUE	<2 points	N/A
2115	QC_1_S1_D1000_B2	89	Unknown	FALSE	C00334	(No IS)			N/A	N/A	N/A	N/A	N/A	N/A	TRUE	N/A	N/A
2116	QC_1_S1_D1000_B1	89	Unknown	FALSE	C03401	(No IS)			N/A	1923	335	0.73	0.2	2.9	TRUE	<2 points	N/A
2116	QC_1_S1_D1000_B2	89	Unknown	FALSE	C03401	(No IS)			N/A	1045	190.8	0.34	0.27	1.8	TRUE	<2 points	N/A
2117	QC_1_S1_D1000_B1	89	Unknown	FALSE	C00065	(No IS)			N/A	119700	18710	0.13	0.08	14.3	TRUE	<2 points	N/A
2117	QC_1_S1_D1000_B2	89	Unknown	FALSE	C00065	(No IS)			N/A	78610	13440	0.13	0.08	23	TRUE	<2 points	N/A
2118	QC_1_S1_D1000_B1	89	Unknown	FALSE	C00380	(No IS)			N/A	63720	12080	0.13	0.08	43.5	TRUE	<2 points	N/A
2118	QC_1_S1_D1000_B2	89	Unknown	FALSE	C00380	(No IS)			N/A	65440	11200	0.12	0.09	51.2	TRUE	<2 points	N/A
2119	QC_1_S1_D1000_B1	89	Unknown	FALSE	C00791	(No IS)			N/A	2760	345.5	0.49	0.05	6.6	TRUE	<2 points	N/A
2119	QC_1_S1_D1000_B2	89	Unknown	FALSE	C00791	(No IS)			N/A	2300	174.5	0.54	0.35	4	TRUE	<2 points	N/A
2120	QC_1_S1_D1000_B1	89	Unknown	FALSE	C00148	(No IS)			N/A	504600	102700	0.13	0.07	31.1	TRUE	<2 points	N/A
2120	QC_1_S1_D1000_B2	89	Unknown	FALSE	C00148	(No IS)			N/A	982000	191000	0.12	0.08	49.6	TRUE	<2 points	N/A
2121	QC_1_S1_D1000_B1	89	Unknown	FALSE	C00441	(No IS)			N/A	376.3	100	0.12	0.07	5	TRUE	<2 points	N/A
2121	QC_1_S1_D1000_B2	89	Unknown	FALSE	C00441	(No IS)			N/A	125.4	20	0.16	0.14	1	TRUE	<2 points	N/A
2122	QC_1_S1_D1000_B1	89	Unknown	FALSE	C00431	(No IS)			N/A	4223	913.3	0.13	0.07	13.1	TRUE	<2 points	N/A
2122	QC_1_S1_D1000_B2	89	Unknown	FALSE	C00431	(No IS)			N/A	2864	645	0.12	0.08	7.9	TRUE	<2 points	N/A
2123	QC_1_S1_D1000_B1	89	Unknown	FALSE	C00183_C00431_C00441	(No IS)			N/A	379900	71220	0.13	0.08	58.8	TRUE	<2 points	N/A
2123	QC_1_S1_D1000_B2	89	Unknown	FALSE	C00183_C00431_C00441	(No IS)			N/A	8279	1814	0.13	0.07	17.8	TRUE	<2 points	N/A
2124	QC_1_S1_D1000_B1	89	Unknown	FALSE	C00188	(No IS)			N/A	47690	8692	0.13	0.08	21.8	TRUE	<2 points	N/A
2124	QC_1_S1_D1000_B2	89	Unknown	FALSE	C00188	(No IS)			N/A	14200	2395	0.13	0.08	14.6	TRUE	<2 points	N/A
2125	QC_1_S1_D1000_B1	89	Unknown	FALSE	C00263	(No IS)			N/A	5101	1032	0.13	0.08	34.2	TRUE	<2 points	N/A
2125	QC_1_S1_D1000_B2	89	Unknown	FALSE	C00263	(No IS)			N/A	878.1	240	0.1	0.05	12	TRUE	<2 points	N/A
2126	QC_1_S1_D1000_B1	89	Unknown	FALSE	C00097	(No IS)			N/A	8112	1360	0.12	0.09	19.7	TRUE	<2 points	N/A
2126	QC_1_S1_D1000_B2	89	Unknown	FALSE	C00097	(No IS)			N/A	15810	2740	0.13	0.09	46.4	TRUE	<2 points	N/A
2127	QC_1_S1_D1000_B1	89	Unknown	FALSE	C00253	(No IS)			N/A	919.9	111.1	0.88	0.12	2.5	TRUE	<2 points	N/A
2127	QC_1_S1_D1000_B2	89	Unknown	FALSE	C00253	(No IS)			N/A	961.7	300	0.21	0.05	6	TRUE	<2 points	N/A
2128	QC_1_S1_D1000_B1	89	Unknown	FALSE	C00153	(No IS)			N/A	752.7	144	0.81	0.07	3.6	TRUE	<2 points	N/A
2128	QC_1_S1_D1000_B2	89	Unknown	FALSE	C00153	(No IS)			N/A	3178	357.8	0.23	0.2	6.2	TRUE	<2 points	N/A
2129	QC_1_S1_D1000_B1	89	Unknown	FALSE	C01879	(No IS)			N/A	2007	286.7	0.49	0.05	5.6	TRUE	<2 points	N/A
2129	QC_1_S1_D1000_B2	89	Unknown	FALSE	C01879	(No IS)			N/A	2509	251.1	0.83	0.25	4.6	TRUE	<2 points	N/A
2130	QC_1_S1_D1000_B1	89	Unknown	FALSE	C00233	(No IS)			N/A	7672	3560	0.63	0.04	90.6	TRUE	<2 points	N/A
2130	QC_1_S1_D1000_B2	89	Unknown	FALSE	C00233	(No IS)			N/A	376.3	40	0.66	0.17	2	TRUE	<2 points	N/A
2131	QC_1_S1_D1000_B1	89	Unknown	FALSE	C00407	(No IS)			N/A	70560	12820	0.12	0.09	28.3	TRUE	<2 points	N/A
2131	QC_1_S1_D1000_B2	89	Unknown	FALSE	C00407	(No IS)			N/A	4683	812	0.13	0.1	12.8	TRUE	<2 points	N/A
2132	QC_1_S1_D1000_B1	89	Unknown	FALSE	C00123	(No IS)			N/A	752.6	160	0.13	0.08	8	TRUE	<2 points	N/A
2132	QC_1_S1_D1000_B2	89	Unknown	FALSE	C00123	(No IS)			N/A	167.3	40	0.59	0.12	2	TRUE	<2 points	N/A
2133	QC_1_S1_D1000_B1	89	Unknown	FALSE	C00077	(No IS)			N/A	196600	42450	0.12	0.07	24.1	TRUE	<2 points	N/A
2133	QC_1_S1_D1000_B2	89	Unknown	FALSE	C00077	(No IS)			N/A	72590	15110	0.11	0.07	19.7	TRUE	<2 points	N/A
2134	QC_1_S1_D1000_B1	89	Unknown	FALSE	C00152	(No IS)			N/A	184600	34440	0.12	0.08	22.6	TRUE	<2 points	N/A
2134	QC_1_S1_D1000_B2	89	Unknown	FALSE	C00152	(No IS)			N/A	12310	1866	0.13	0.08	8.7	TRUE	<2 points	N/A
2135	QC_1_S1_D1000_B1	89	Unknown	FALSE	C00049	(No IS)			N/A	133300	22490	0.12	0.08	16	TRUE	<2 points	N/A
2135	QC_1_S1_D1000_B2	89	Unknown	FALSE	C00049	(No IS)			N/A	136000	24640	0.12	0.08	21	TRUE	<2 points	N/A
2136	QC_1_S1_D1000_B1	89	Unknown	FALSE	C00147	(No IS)			N/A	510100	113400	0.12	0.07	46.5	TRUE	<2 points	N/A
2136	QC_1_S1_D1000_B2	89	Unknown	FALSE	C00147	(No IS)			N/A	497700	118500	0.11	0.07	67.2	TRUE	<2 points	N/A
2137	QC_1_S1_D1000_B1	89	Unknown	FALSE	C00155	(No IS)			N/A	2091	460	0.11	0.07	12.2	TRUE	<2 points	N/A
2137	QC_1_S1_D1000_B2	89	Unknown	FALSE	C00155	(No IS)			N/A	3722	720	0.13	0.08	25.7	TRUE	<2 points	N/A
2138	QC_1_S1_D1000_B1	89	Unknown	FALSE	C01279	(No IS)			N/A	8488	1845	0.11	0.06	10.1	TRUE	<2 points	N/A
2138	QC_1_S1_D1000_B2	89	Unknown	FALSE	C01279	(No IS)			N/A	3826	452.5	0.49	0.21	3.6	TRUE	<2 points	N/A
2139	QC_1_S1_D1000_B1	89	Unknown	FALSE	C00860	(No IS)			N/A	2049	584	0.1	0.05	12.8	TRUE	<2 points	N/A
2139	QC_1_S1_D1000_B2	89	Unknown	FALSE	C00860	(No IS)			N/A	3094	708	0.1	0.05	24.5	TRUE	<2 points	N/A
2140	QC_1_S1_D1000_B1	89	Unknown	FALSE	C04294	(No IS)			N/A	6335	1105	0.11	0.08	10.2	TRUE	<2 points	N/A
2140	QC_1_S1_D1000_B2	89	Unknown	FALSE	C04294	(No IS)			N/A	3031	566.7	0.12	0.08	6.1	TRUE	<2 points	N/A
2141	QC_1_S1_D1000_B1	89	Unknown	FALSE	C00315	(No IS)			N/A	24210	1824	0.52	0.21	3.9	TRUE	<2 points	N/A
2141	QC_1_S1_D1000_B2	89	Unknown	FALSE	C00315	(No IS)			N/A	8843	910	0.51	0.35	5.5	TRUE	<2 points	N/A
2142	QC_1_S1_D1000_B1	89	Unknown	FALSE	C00064	(No IS)			N/A	139700	30850	0.11	0.07	71.3	TRUE	<2 points	N/A
2142	QC_1_S1_D1000_B2	89	Unknown	FALSE	C00064	(No IS)			N/A	90190	19880	0.11	0.07	81.3	TRUE	<2 points	N/A
2143	QC_1_S1_D1000_B1	89	Unknown	FALSE	C03114	(No IS)			N/A	N/A	N/A	N/A	N/A	N/A	TRUE	N/A	N/A
2143	QC_1_S1_D1000_B2	89	Unknown	FALSE	C03114	(No IS)			N/A	N/A	N/A	N/A	N/A	N/A	TRUE	N/A	N/A
2144	QC_1_S1_D1000_B1	89	Unknown	FALSE	C00047_C00064	(No IS)			N/A	18490000	3837000	0.11	0.07	72.1	TRUE	<2 points	N/A
2144	QC_1_S1_D1000_B2	89	Unknown	FALSE	C00047_C00064	(No IS)			N/A	12300000	2471000	0.12	0.07	99.8	TRUE	<2 points	N/A
2145	QC_1_S1_D1000_B1	89	Unknown	FALSE	C00025	(No IS)			N/A	2869000	588500	0.12	0.07	43	TRUE	<2 points	N/A
2145	QC_1_S1_D1000_B2	89	Unknown	FALSE	C00025	(No IS)			N/A	2199000	463800	0.12	0.07	60.1	TRUE	<2 points	N/A
2146	QC_1_S1_D1000_B1	89	Unknown	FALSE	C00979	(No IS)			N/A	8843	1787	0.12	0.09	11.7	TRUE	<2 points	N/A
2146	QC_1_S1_D1000_B2	89	Unknown	FALSE	C00979	(No IS)			N/A	11500	1760	0.12	0.09	11.6	TRUE	<2 points	N/A
2147	QC_1_S1_D1000_B1	89	Unknown	FALSE	C00073	(No IS)			N/A	12460	2984	0.11	0.07	15.9	TRUE	<2 points	N/A
2147	QC_1_S1_D1000_B2	89	Unknown	FALSE	C00073	(No IS)			N/A	14050	2673	0.12	0.08	32.2	TRUE	<2 points	N/A
2148	QC_1_S1_D1000_B1	89	Unknown	FALSE	C00135	(No IS)			N/A	20870000	4769000	0.11	0.07	92.4	TRUE	<2 points	N/A
2148	QC_1_S1_D1000_B2	89	Unknown	FALSE	C00135	(No IS)			N/A	32540000	5502000	0.1	0.09	119.6	TRUE	<2 points	N/A
2360	QC_1_S1_D1000_B1	90	Unknown	FALSE	C00993	(No IS)			N/A	7610	1840	0.15	0.07	54.8	TRUE	<2 points	N/A
2360	QC_1_S1_D1000_B2	90	Unknown	FALSE	C00993	(No IS)			N/A	10370	1717	0.13	0.1	49.1	TRUE	<2 points	N/A
2361	QC_1_S1_D1000_B1	90	Unknown	FALSE	C00166	(No IS)			N/A	2425	440	0.72	0.14	4.1	TRUE	<2 points	N/A
2361	QC_1_S1_D1000_B2	90	Unknown	FALSE	C00166	(No IS)			N/A	5645	308.6	0.43	0.61	4.1	TRUE	<2 points	N/A
2362	QC_1_S1_D1000_B1	90	Unknown	FALSE	C00079	(No IS)			N/A	107500	24290	0.15	0.06	12.5	TRUE	<2 points	N/A
2362	QC_1_S1_D1000_B2	90	Unknown	FALSE	C00079	(No IS)			N/A	74430	13070	0.14	0.09	19.5	TRUE	<2 points	N/A
2363	QC_1_S1_D1000_B1	90	Unknown	FALSE	C00255	(No IS)			N/A	794.5	126.7	0.6	0.2	6	TRUE	<2 points	N/A
2363	QC_1_S1_D1000_B2	90	Unknown	FALSE	C00255	(No IS)			N/A	710.8	75.56	0.39	0.19	3.2	TRUE	<2 points	N/A
2364	QC_1_S1_D1000_B1	90	Unknown	FALSE	C00062	(No IS)			N/A	21070	5748	0.14	0.05	33.7	TRUE	<2 points	N/A
2364	QC_1_S1_D1000_B2	90	Unknown	FALSE	C00062	(No IS)			N/A	7463	1193	0.12	0.08	18.6	TRUE	<2 points	N/A
2365	QC_1_S1_D1000_B1	90	Unknown	FALSE	C00327	(No IS)			N/A	93240	20860	0.14	0.06	29.4	TRUE	<2 points	N/A
2365	QC_1_S1_D1000_B2	90	Unknown	FALSE	C00327	(No IS)			N/A	80150	11950	0.12	0.09	23.7	TRUE	<2 points	N/A
2366	QC_1_S1_D1000_B1	90	Unknown	FALSE	C01419	(No IS)			N/A	1171	153.3	0.48	0.15	1.9	TRUE	<2 points	N/A
2366	QC_1_S1_D1000_B2	90	Unknown	FALSE	C01419	(No IS)			N/A	920	212	0.09	0.09	2.4	TRUE	<2 points	N/A
2367	QC_1_S1_D1000_B1	90	Unknown	FALSE	C00082	(No IS)			N/A	58750	11070	0.13	0.08	16.3	TRUE	<2 points	N/A
2367	QC_1_S1_D1000_B2	90	Unknown	FALSE	C00082	(No IS)			N/A	32280	4265	0.13	0.1	16.2	TRUE	<2 points	N/A
2368	QC_1_S1_D1000_B1	90	Unknown	FALSE	C00624	(No IS)			N/A	32110	6874	0.14	0.07	37	TRUE	<2 points	N/A
2368	QC_1_S1_D1000_B2	90	Unknown	FALSE	C00624	(No IS)			N/A	22750	4103	0.14	0.09	36.3	TRUE	<2 points	N/A
2369	QC_1_S1_D1000_B1	90	Unknown	FALSE	C00680	(No IS)			N/A	1380	280	0.13	0.07	14	TRUE	<2 points	N/A
2369	QC_1_S1_D1000_B2	90	Unknown	FALSE	C00680	(No IS)			N/A	1254	312	0.13	0.06	15.6	TRUE	<2 points	N/A
2370	QC_1_S1_D1000_B1	90	Unknown	FALSE	C00078	(No IS)			N/A	30290	5120	0.13	0.08	19.5	TRUE	<2 points	N/A
2370	QC_1_S1_D1000_B2	90	Unknown	FALSE	C00078	(No IS)			N/A	14970	3020	0.12	0.08	21.6	TRUE	<2 points	N/A
2371	QC_1_S1_D1000_B1	90	Unknown	FALSE	C00931	(No IS)			N/A	1484	266.7	0.12	0.09	13.3	TRUE	<2 points	N/A
2371	QC_1_S1_D1000_B2	90	Unknown	FALSE	C00931	(No IS)			N/A	460	80	0.21	0.11	4	TRUE	<2 points	N/A
2372	QC_1_S1_D1000_B1	90	Unknown	FALSE	C00120	(No IS)			N/A	12000	2140	0.12	0.08	16.2	TRUE	<2 points	N/A
2372	QC_1_S1_D1000_B2	90	Unknown	FALSE	C00120	(No IS)			N/A	4850	566.7	0.16	0.09	5.6	TRUE	<2 points	N/A
2373	QC_1_S1_D1000_B1	90	Unknown	FALSE	C00129	(No IS)			N/A	669	124	0.61	0.13	4.3	TRUE	<2 points	N/A
2373	QC_1_S1_D1000_B2	90	Unknown	FALSE	C00129	(No IS)			N/A	480.9	110	0.73	0.04	4.1	TRUE	<2 points	N/A
2374	QC_1_S1_D1000_B1	90	Unknown	FALSE	C00669	(No IS)			N/A	1003	200	0.13	0.07	10	TRUE	<2 points	N/A
2374	QC_1_S1_D1000_B2	90	Unknown	FALSE	C00669	(No IS)			N/A	627.2	80	0.13	0.14	4	TRUE	<2 points	N/A
2375	QC_1_S1_D1000_B1	90	Unknown	FALSE	C05198	(No IS)			N/A	403900	85580	0.12	0.07	123.8	TRUE	<2 points	N/A
2375	QC_1_S1_D1000_B2	90	Unknown	FALSE	C05198	(No IS)			N/A	366300	91750	0.11	0.06	198.7	TRUE	<2 points	N/A
2376	QC_1_S1_D1000_B1	90	Unknown	FALSE	C15586	(No IS)			N/A	3930	625.3	0.11	0.06	15	TRUE	<2 points	N/A
2376	QC_1_S1_D1000_B2	90	Unknown	FALSE	C15586	(No IS)			N/A	1756	198.2	0.15	0.05	7.1	TRUE	<2 points	N/A
2377	QC_1_S1_D1000_B1	90	Unknown	FALSE	C00352	(No IS)			N/A	4014	660	0.15	0.1	30.5	TRUE	<2 points	N/A
2377	QC_1_S1_D1000_B2	90	Unknown	FALSE	C00352	(No IS)			N/A	1422	280	0.14	0.07	14	TRUE	<2 points	N/A
2378	QC_1_S1_D1000_B1	90	Unknown	FALSE	C00378	(No IS)			N/A	648.1	87.5	0.75	0.15	4.4	TRUE	<2 points	N/A
2378	QC_1_S1_D1000_B2	90	Unknown	FALSE	C00378	(No IS)			N/A	188.2	35	0.64	0.12	1.8	TRUE	<2 points	N/A
2379	QC_1_S1_D1000_B1	90	Unknown	FALSE	C00212	(No IS)			N/A	24500	4292	0.12	0.07	15.4	TRUE	<2 points	N/A
2379	QC_1_S1_D1000_B2	90	Unknown	FALSE	C00212	(No IS)			N/A	13280	3175	0.11	0.06	20.1	TRUE	<2 points	N/A
2380	QC_1_S1_D1000_B1	90	Unknown	FALSE	C00330	(No IS)			N/A	28310	5900	0.13	0.07	81.4	TRUE	<2 points	N/A
2380	QC_1_S1_D1000_B2	90	Unknown	FALSE	C00330	(No IS)			N/A	19020	3540	0.12	0.08	81.2	TRUE	<2 points	N/A
2381	QC_1_S1_D1000_B1	90	Unknown	FALSE	C03539	(No IS)			N/A	1045	140	0.48	0.13	4.7	TRUE	<2 points	N/A
2381	QC_1_S1_D1000_B2	90	Unknown	FALSE	C03539	(No IS)			N/A	585.4	148	0.1	0.05	7.4	TRUE	<2 points	N/A
2382	QC_1_S1_D1000_B1	90	Unknown	FALSE	C00170	(No IS)			N/A	11160	2054	0.12	0.08	29.7	TRUE	<2 points	N/A
2382	QC_1_S1_D1000_B2	90	Unknown	FALSE	C00170	(No IS)			N/A	13440	2437	0.12	0.08	30.4	TRUE	<2 points	N/A
2383	QC_1_S1_D1000_B1	90	Unknown	FALSE	C00051	(No IS)			N/A	1338	154.3	0.12	0.15	5.1	TRUE	<2 points	N/A
2383	QC_1_S1_D1000_B2	90	Unknown	FALSE	C00051	(No IS)			N/A	627.2	100	0.16	0.14	5	TRUE	<2 points	N/A
2384	QC_1_S1_D1000_B1	90	Unknown	FALSE	C00239	(No IS)			N/A	627.2	180	0.14	0.05	9	TRUE	<2 points	N/A
2384	QC_1_S1_D1000_B2	90	Unknown	FALSE	C00239	(No IS)			N/A	250.9	60	0.12	0.1	3	TRUE	<2 points	N/A
2385	QC_1_S1_D1000_B1	90	Unknown	FALSE	C00055	(No IS)			N/A	429300	89660	0.12	0.07	123.1	TRUE	<2 points	N/A
2385	QC_1_S1_D1000_B2	90	Unknown	FALSE	C00055	(No IS)			N/A	323000	54530	0.12	0.09	88.8	TRUE	<2 points	N/A
2386	QC_1_S1_D1000_B1	90	Unknown	FALSE	C00105	(No IS)			N/A	75870	15110	0.13	0.08	97.9	TRUE	<2 points	N/A
2386	QC_1_S1_D1000_B2	90	Unknown	FALSE	C00105	(No IS)			N/A	49420	9031	0.13	0.09	68.3	TRUE	<2 points	N/A
2387	QC_1_S1_D1000_B1	90	Unknown	FALSE	C01081	(No IS)			N/A	N/A	N/A	N/A	N/A	N/A	TRUE	N/A	N/A
2387	QC_1_S1_D1000_B2	90	Unknown	FALSE	C01081	(No IS)			N/A	167.3	40	0.8	0.1	2	TRUE	<2 points	N/A
2388	QC_1_S1_D1000_B1	90	Unknown	FALSE	C00655	(No IS)			N/A	N/A	N/A	N/A	N/A	N/A	TRUE	N/A	N/A
2388	QC_1_S1_D1000_B2	90	Unknown	FALSE	C00655	(No IS)			N/A	N/A	N/A	N/A	N/A	N/A	TRUE	N/A	N/A
2389	QC_1_S1_D1000_B1	90	Unknown	FALSE	C00021	(No IS)			N/A	28600	8236	0.11	0.05	115.5	TRUE	<2 points	N/A
2389	QC_1_S1_D1000_B2	90	Unknown	FALSE	C00021	(No IS)			N/A	23500	7380	0.1	0.05	127.9	TRUE	<2 points	N/A
2390	QC_1_S1_D1000_B1	90	Unknown	FALSE	C00019	(No IS)			N/A	5268	1520	0.11	0.06	41.7	TRUE	<2 points	N/A
2390	QC_1_S1_D1000_B2	90	Unknown	FALSE	C00019	(No IS)			N/A	5644	1220	0.12	0.07	46.6	TRUE	<2 points	N/A
2391	QC_1_S1_D1000_B1	90	Unknown	FALSE	C00415	(No IS)			N/A	83.62	20	0.82	0.07	1	TRUE	<2 points	N/A
2391	QC_1_S1_D1000_B2	90	Unknown	FALSE	C00415	(No IS)			N/A	N/A	N/A	N/A	N/A	N/A	TRUE	N/A	N/A
2392	QC_1_S1_D1000_B1	90	Unknown	FALSE	C00101	(No IS)			N/A	209.1	40	0.14	0.1	2	TRUE	<2 points	N/A
2392	QC_1_S1_D1000_B2	90	Unknown	FALSE	C00101	(No IS)			N/A	167.3	40	0.77	0.16	2	TRUE	<2 points	N/A
2393	QC_1_S1_D1000_B1	90	Unknown	FALSE	C00440	(No IS)			N/A	N/A	N/A	N/A	N/A	N/A	TRUE	N/A	N/A
2393	QC_1_S1_D1000_B2	90	Unknown	FALSE	C00440	(No IS)			N/A	167.2	46.67	0.12	0.06	2.3	TRUE	<2 points	N/A
2394	QC_1_S1_D1000_B1	90	Unknown	FALSE	C03479	(No IS)			N/A	250.9	80	0.17	0.04	4	TRUE	<2 points	N/A
2394	QC_1_S1_D1000_B2	90	Unknown	FALSE	C03479	(No IS)			N/A	188.2	70	0.1	0.03	3.5	TRUE	<2 points	N/A
2395	QC_1_S1_D1000_B1	90	Unknown	FALSE	C00127	(No IS)			N/A	N/A	N/A	N/A	N/A	N/A	TRUE	N/A	N/A
2395	QC_1_S1_D1000_B2	90	Unknown	FALSE	C00127	(No IS)			N/A	N/A	N/A	N/A	N/A	N/A	TRUE	N/A	N/A
2396	QC_1_S1_D1000_B1	90	Unknown	FALSE	C00010	(No IS)			N/A	209.1	80	0.21	0.03	4	TRUE	<2 points	N/A
2396	QC_1_S1_D1000_B2	90	Unknown	FALSE	C00010	(No IS)			N/A	83.63	20	0.14	0.1	1	TRUE	<2 points	N/A
2397	QC_1_S1_D1000_B1	90	Unknown	FALSE	C00016	(No IS)			N/A	376.3	140	0.1	0.04	7	TRUE	<2 points	N/A
2397	QC_1_S1_D1000_B2	90	Unknown	FALSE	C00016	(No IS)			N/A	627.2	100	0.11	0.1	5	TRUE	<2 points	N/A
2533	QC_1_S1_D1000_B2	105	Unknown	FALSE	C00037	(No IS)			N/A	61090	9775	0.14	0.1	53.4	TRUE	<2 points	N/A
2534	QC_1_S1_D1000_B2	105	Unknown	FALSE	C00555	(No IS)			N/A	1840	486.7	0.14	0.05	8.2	TRUE	<2 points	N/A
2535	QC_1_S1_D1000_B2	105	Unknown	FALSE	C00134	(No IS)			N/A	3408	348	0.26	0.24	6.1	TRUE	<2 points	N/A
2536	QC_1_S1_D1000_B2	105	Unknown	FALSE	C00041	(No IS)			N/A	326200	56650	0.13	0.09	38.2	TRUE	<2 points	N/A
2537	QC_1_S1_D1000_B2	105	Unknown	FALSE	C00334	(No IS)			N/A	N/A	N/A	N/A	N/A	N/A	TRUE	N/A	N/A
2538	QC_1_S1_D1000_B2	105	Unknown	FALSE	C03401	(No IS)			N/A	2676	270	0.42	0.2	2.5	TRUE	<2 points	N/A
2539	QC_1_S1_D1000_B2	105	Unknown	FALSE	C00065	(No IS)			N/A	72420	12630	0.13	0.09	13	TRUE	<2 points	N/A
2540	QC_1_S1_D1000_B2	105	Unknown	FALSE	C00380	(No IS)			N/A	64920	11510	0.12	0.09	48.3	TRUE	<2 points	N/A
2541	QC_1_S1_D1000_B2	105	Unknown	FALSE	C00791	(No IS)			N/A	1254	174.3	0.69	0.18	3.8	TRUE	<2 points	N/A
2542	QC_1_S1_D1000_B2	105	Unknown	FALSE	C00148	(No IS)			N/A	950400	196400	0.13	0.07	54.3	TRUE	<2 points	N/A
2543	QC_1_S1_D1000_B2	105	Unknown	FALSE	C00441	(No IS)			N/A	167.3	40	0.17	0.12	2	TRUE	<2 points	N/A
2544	QC_1_S1_D1000_B2	105	Unknown	FALSE	C00431	(No IS)			N/A	5854	681.5	0.12	0.09	9	TRUE	<2 points	N/A
2545	QC_1_S1_D1000_B2	105	Unknown	FALSE	C00183_C00431_C00441	(No IS)			N/A	11330	1892	0.13	0.08	18.7	TRUE	<2 points	N/A
2546	QC_1_S1_D1000_B2	105	Unknown	FALSE	C00188	(No IS)			N/A	13970	2700	0.13	0.07	15.5	TRUE	<2 points	N/A
2547	QC_1_S1_D1000_B2	105	Unknown	FALSE	C00263	(No IS)			N/A	1004	165.7	0.12	0.08	8.3	TRUE	<2 points	N/A
2548	QC_1_S1_D1000_B2	105	Unknown	FALSE	C00097	(No IS)			N/A	14260	2460	0.14	0.09	36.1	TRUE	<2 points	N/A
2549	QC_1_S1_D1000_B2	105	Unknown	FALSE	C00253	(No IS)			N/A	1652	175	0.22	0.24	4.4	TRUE	<2 points	N/A
2550	QC_1_S1_D1000_B2	105	Unknown	FALSE	C00153	(No IS)			N/A	3303	373.3	0.2	0.19	6.5	TRUE	<2 points	N/A
2551	QC_1_S1_D1000_B2	105	Unknown	FALSE	C01879	(No IS)			N/A	3742	313.3	0.23	0.25	6.6	TRUE	<2 points	N/A
2552	QC_1_S1_D1000_B2	105	Unknown	FALSE	C00233	(No IS)			N/A	125.5	32	0.62	0.13	1.6	TRUE	<2 points	N/A
2553	QC_1_S1_D1000_B2	105	Unknown	FALSE	C00407	(No IS)			N/A	5143	820	0.13	0.08	9.9	TRUE	<2 points	N/A
2554	QC_1_S1_D1000_B2	105	Unknown	FALSE	C00123	(No IS)			N/A	209.1	40	0.09	0.14	2	TRUE	<2 points	N/A
2555	QC_1_S1_D1000_B2	105	Unknown	FALSE	C00077	(No IS)			N/A	82370	18510	0.1	0.06	25.3	TRUE	<2 points	N/A
2556	QC_1_S1_D1000_B2	105	Unknown	FALSE	C00152	(No IS)			N/A	9283	1880	0.12	0.08	10.7	TRUE	<2 points	N/A
2557	QC_1_S1_D1000_B2	105	Unknown	FALSE	C00049	(No IS)			N/A	132000	23560	0.12	0.08	20.7	TRUE	<2 points	N/A
2558	QC_1_S1_D1000_B2	105	Unknown	FALSE	C00147	(No IS)			N/A	483600	112300	0.11	0.07	63.1	TRUE	<2 points	N/A
2559	QC_1_S1_D1000_B2	105	Unknown	FALSE	C00155	(No IS)			N/A	3554	632	0.12	0.08	16.7	TRUE	<2 points	N/A
2560	QC_1_S1_D1000_B2	105	Unknown	FALSE	C01279	(No IS)			N/A	4265	1292	0.1	0.05	9.1	TRUE	<2 points	N/A
2561	QC_1_S1_D1000_B2	105	Unknown	FALSE	C00860	(No IS)			N/A	2425	668.6	0.1	0.05	21.3	TRUE	<2 points	N/A
2562	QC_1_S1_D1000_B2	105	Unknown	FALSE	C04294	(No IS)			N/A	4829	418	0.43	0.31	3.1	TRUE	<2 points	N/A
2563	QC_1_S1_D1000_B2	105	Unknown	FALSE	C00315	(No IS)			N/A	3805	681.8	0.77	0.05	4.1	TRUE	<2 points	N/A
2564	QC_1_S1_D1000_B2	105	Unknown	FALSE	C00064	(No IS)			N/A	91870	18820	0.12	0.07	77.7	TRUE	<2 points	N/A
2565	QC_1_S1_D1000_B2	105	Unknown	FALSE	C03114	(No IS)			N/A	125.4	40	0.87	0.09	2	TRUE	<2 points	N/A
2566	QC_1_S1_D1000_B2	105	Unknown	FALSE	C00047_C00064	(No IS)			N/A	12300000	2487000	0.11	0.07	74.3	TRUE	<2 points	N/A
2567	QC_1_S1_D1000_B2	105	Unknown	FALSE	C00025	(No IS)			N/A	2200000	463200	0.12	0.07	58.1	TRUE	<2 points	N/A
2568	QC_1_S1_D1000_B2	105	Unknown	FALSE	C00979	(No IS)			N/A	7004	1293	0.12	0.09	10.2	TRUE	<2 points	N/A
2569	QC_1_S1_D1000_B2	105	Unknown	FALSE	C00073	(No IS)			N/A	10790	2180	0.12	0.08	28.3	TRUE	<2 points	N/A
2570	QC_1_S1_D1000_B2	105	Unknown	FALSE	C00135	(No IS)			N/A	23630000	5280000	0.11	0.07	89.9	TRUE	<2 points	N/A
2609	QC_1_S1_D1000_B1	110	Unknown	FALSE	C00058	(No IS)			N/A	7467000	427800	0.28	0.26	19.3	TRUE	<2 points	N/A
2610	QC_1_S1_D1000_B1	110	Unknown	FALSE	C01755	(No IS)			N/A	60570	4374	0.39	0.24	9	TRUE	<2 points	N/A
2611	QC_1_S1_D1000_B1	110	Unknown	FALSE	C00048	(No IS)			N/A	8940	1727	0.14	0.07	9.2	TRUE	<2 points	N/A
2612	QC_1_S1_D1000_B1	110	Unknown	FALSE	C00160	(No IS)			N/A	15190	2740	0.14	0.08	17.5	TRUE	<2 points	N/A
2613	QC_1_S1_D1000_B1	110	Unknown	FALSE	C00022	(No IS)			N/A	10900	2820	0.12	0.05	13.2	TRUE	<2 points	N/A
2614	QC_1_S1_D1000_B1	110	Unknown	FALSE	C00099	(No IS)			N/A	187	80	0.12	0.04	4	TRUE	<2 points	N/A
2615	QC_1_S1_D1000_B1	110	Unknown	FALSE	C00186	(No IS)			N/A	235800	67450	0.13	0.06	16.6	TRUE	<2 points	N/A
2616	QC_1_S1_D1000_B1	110	Unknown	FALSE	C00116	(No IS)			N/A	N/A	N/A	N/A	N/A	N/A	TRUE	N/A	N/A
2617	QC_1_S1_D1000_B1	110	Unknown	FALSE	C00009	(No IS)			N/A	10280000	1775000	0.12	0.09	97.1	TRUE	<2 points	N/A
2618	QC_1_S1_D1000_B1	110	Unknown	FALSE	C00232_C00109	(No IS)			N/A	8755	994.3	0.31	0.12	4.9	TRUE	<2 points	N/A
2619	QC_1_S1_D1000_B1	110	Unknown	FALSE	C00168	(No IS)			N/A	224.5	40	0.53	0.12	2	TRUE	<2 points	N/A
2620	QC_1_S1_D1000_B1	110	Unknown	FALSE	C01751	(No IS)			N/A	935.3	100	0.47	0.3	5	TRUE	<2 points	N/A
2621	QC_1_S1_D1000_B1	110	Unknown	FALSE	C00106	(No IS)			N/A	5873	1287	0.11	0.08	34.6	TRUE	<2 points	N/A
2622	QC_1_S1_D1000_B1	110	Unknown	FALSE	C00141_C00122	(No IS)			N/A	10030	2120	0.12	0.07	15.3	TRUE	<2 points	N/A
2623	QC_1_S1_D1000_B1	110	Unknown	FALSE	C00042	(No IS)			N/A	117400	28160	0.12	0.06	30.7	TRUE	<2 points	N/A
2624	QC_1_S1_D1000_B1	110	Unknown	FALSE	C15587	(No IS)			N/A	N/A	N/A	N/A	N/A	N/A	TRUE	N/A	N/A
2625	QC_1_S1_D1000_B1	110	Unknown	FALSE	C00180	(No IS)			N/A	6697	777.8	0.34	0.16	4.9	TRUE	<2 points	N/A
2626	QC_1_S1_D1000_B1	110	Unknown	FALSE	C00245	(No IS)			N/A	673.4	131.4	0.12	0.12	6.3	TRUE	<2 points	N/A
2627	QC_1_S1_D1000_B1	110	Unknown	FALSE	C02814	(No IS)			N/A	1496	268	0.12	0.1	6.5	TRUE	<2 points	N/A
2628	QC_1_S1_D1000_B1	110	Unknown	FALSE	C00430	(No IS)			N/A	12940	749.5	0.36	0.43	6.8	TRUE	<2 points	N/A
2629	QC_1_S1_D1000_B1	110	Unknown	FALSE	C00036_C00489	(No IS)			N/A	5106	903.3	0.11	0.07	16.3	TRUE	<2 points	N/A
2630	QC_1_S1_D1000_B1	110	Unknown	FALSE	C00149	(No IS)			N/A	4265	1047	0.11	0.06	15.3	TRUE	<2 points	N/A
2631	QC_1_S1_D1000_B1	110	Unknown	FALSE	C00262	(No IS)			N/A	149.6	40	0.37	0.06	2	TRUE	<2 points	N/A
2632	QC_1_S1_D1000_B1	110	Unknown	FALSE	C00568_C00108	(No IS)			N/A	860.4	100	0.62	0.18	5	TRUE	<2 points	N/A
2633	QC_1_S1_D1000_B1	110	Unknown	FALSE	C00156	(No IS)			N/A	2132	190.9	0.33	0.29	4.3	TRUE	<2 points	N/A
2634	QC_1_S1_D1000_B1	110	Unknown	FALSE	C00169	(No IS)			N/A	6434	1076	0.11	0.09	19.3	TRUE	<2 points	N/A
2635	QC_1_S1_D1000_B1	110	Unknown	FALSE	C00026	(No IS)			N/A	2731	700	0.1	0.06	10	TRUE	<2 points	N/A
2636	QC_1_S1_D1000_B1	110	Unknown	FALSE	C00522	(No IS)			N/A	8174	2040	0.1	0.06	20.5	TRUE	<2 points	N/A
2637	QC_1_S1_D1000_B1	110	Unknown	FALSE	C01087	(No IS)			N/A	2469	577.1	0.12	0.07	12.5	TRUE	<2 points	N/A
2638	QC_1_S1_D1000_B1	110	Unknown	FALSE	C08353	(No IS)			N/A	1085	220	0.1	0.08	11	TRUE	<2 points	N/A
2639	QC_1_S1_D1000_B1	110	Unknown	FALSE	C00121_C08353_C16639	(No IS)			N/A	13640	2940	0.11	0.07	83.4	TRUE	<2 points	N/A
2640	QC_1_S1_D1000_B1	110	Unknown	FALSE	C00230_C00628	(No IS)			N/A	258400	59880	0.1	0.06	91.5	TRUE	<2 points	N/A
2641	QC_1_S1_D1000_B1	110	Unknown	FALSE	C00295	(No IS)			N/A	33480	2033	0.33	0.33	7.8	TRUE	<2 points	N/A
2642	QC_1_S1_D1000_B1	110	Unknown	FALSE	C00988	(No IS)			N/A	1178	365	0.1	0.06	17.2	TRUE	<2 points	N/A
2782	QC_1_S1_D1000_B2	106	Unknown	FALSE	C00993	(No IS)			N/A	11020	1792	0.13	0.1	34.9	TRUE	<2 points	N/A
2783	QC_1_S1_D1000_B2	106	Unknown	FALSE	C00166	(No IS)			N/A	1882	180	0.43	0.3	3.1	TRUE	<2 points	N/A
2784	QC_1_S1_D1000_B2	106	Unknown	FALSE	C00079	(No IS)			N/A	86920	12800	0.14	0.1	14.6	TRUE	<2 points	N/A
2785	QC_1_S1_D1000_B2	106	Unknown	FALSE	C00255	(No IS)			N/A	961.6	100	0.14	0.18	3.4	TRUE	<2 points	N/A
2786	QC_1_S1_D1000_B2	106	Unknown	FALSE	C00062	(No IS)			N/A	7860	1533	0.13	0.07	22.5	TRUE	<2 points	N/A
2787	QC_1_S1_D1000_B2	106	Unknown	FALSE	C00327	(No IS)			N/A	83240	14120	0.13	0.08	28.6	TRUE	<2 points	N/A
2788	QC_1_S1_D1000_B2	106	Unknown	FALSE	C01419	(No IS)			N/A	501.7	140	0.39	0.14	1.6	TRUE	<2 points	N/A
2789	QC_1_S1_D1000_B2	106	Unknown	FALSE	C00082	(No IS)			N/A	33640	4449	0.13	0.1	16.2	TRUE	<2 points	N/A
2790	QC_1_S1_D1000_B2	106	Unknown	FALSE	C00624	(No IS)			N/A	20630	3872	0.13	0.09	29.3	TRUE	<2 points	N/A
2791	QC_1_S1_D1000_B2	106	Unknown	FALSE	C00680	(No IS)			N/A	1589	220	0.13	0.13	11	TRUE	<2 points	N/A
2792	QC_1_S1_D1000_B2	106	Unknown	FALSE	C00078	(No IS)			N/A	15850	3074	0.13	0.08	21.4	TRUE	<2 points	N/A
2793	QC_1_S1_D1000_B2	106	Unknown	FALSE	C00931	(No IS)			N/A	710.7	91.43	0.13	0.14	4.1	TRUE	<2 points	N/A
2794	QC_1_S1_D1000_B2	106	Unknown	FALSE	C00120	(No IS)			N/A	4056	847.3	0.14	0.05	9.2	TRUE	<2 points	N/A
2795	QC_1_S1_D1000_B2	106	Unknown	FALSE	C00129	(No IS)			N/A	1079	110.1	0.27	0.29	5.3	TRUE	<2 points	N/A
2796	QC_1_S1_D1000_B2	106	Unknown	FALSE	C00669	(No IS)			N/A	836.2	220	0.13	0.06	10.4	TRUE	<2 points	N/A
2797	QC_1_S1_D1000_B2	106	Unknown	FALSE	C05198	(No IS)			N/A	364700	87870	0.12	0.07	190.4	TRUE	<2 points	N/A
2798	QC_1_S1_D1000_B2	106	Unknown	FALSE	C15586	(No IS)			N/A	961.6	193.3	0.13	0.07	7.3	TRUE	<2 points	N/A
2799	QC_1_S1_D1000_B2	106	Unknown	FALSE	C00352	(No IS)			N/A	2299	440	0.16	0.08	22	TRUE	<2 points	N/A
2800	QC_1_S1_D1000_B2	106	Unknown	FALSE	C00378	(No IS)			N/A	N/A	N/A	N/A	N/A	N/A	TRUE	N/A	N/A
2801	QC_1_S1_D1000_B2	106	Unknown	FALSE	C00212	(No IS)			N/A	9700	2988	0.1	0.05	19.7	TRUE	<2 points	N/A
2802	QC_1_S1_D1000_B2	106	Unknown	FALSE	C00330	(No IS)			N/A	20880	3755	0.12	0.08	80.3	TRUE	<2 points	N/A
2803	QC_1_S1_D1000_B2	106	Unknown	FALSE	C03539	(No IS)			N/A	1024	96	0.25	0.24	4.8	TRUE	<2 points	N/A
2804	QC_1_S1_D1000_B2	106	Unknown	FALSE	C00170	(No IS)			N/A	15340	1995	0.13	0.11	28.4	TRUE	<2 points	N/A
2805	QC_1_S1_D1000_B2	106	Unknown	FALSE	C00051	(No IS)			N/A	501.7	116	0.1	0.05	5.8	TRUE	<2 points	N/A
2806	QC_1_S1_D1000_B2	106	Unknown	FALSE	C00239	(No IS)			N/A	418.1	100	0.12	0.07	5	TRUE	<2 points	N/A
2807	QC_1_S1_D1000_B2	106	Unknown	FALSE	C00055	(No IS)			N/A	333900	58590	0.12	0.08	104.4	TRUE	<2 points	N/A
2808	QC_1_S1_D1000_B2	106	Unknown	FALSE	C00105	(No IS)			N/A	46990	9620	0.13	0.07	83.8	TRUE	<2 points	N/A
2809	QC_1_S1_D1000_B2	106	Unknown	FALSE	C01081	(No IS)			N/A	83.62	20	0.66	0.1	1	TRUE	<2 points	N/A
2810	QC_1_S1_D1000_B2	106	Unknown	FALSE	C00655	(No IS)			N/A	N/A	N/A	N/A	N/A	N/A	TRUE	N/A	N/A
2811	QC_1_S1_D1000_B2	106	Unknown	FALSE	C00021	(No IS)			N/A	23790	7140	0.1	0.05	86.2	TRUE	<2 points	N/A
2812	QC_1_S1_D1000_B2	106	Unknown	FALSE	C00019	(No IS)			N/A	4871	1030	0.12	0.08	39.2	TRUE	<2 points	N/A
2813	QC_1_S1_D1000_B2	106	Unknown	FALSE	C00415	(No IS)			N/A	125.4	40	0.73	0.05	2	TRUE	<2 points	N/A
2814	QC_1_S1_D1000_B2	106	Unknown	FALSE	C00101	(No IS)			N/A	209.1	60	0.14	0.04	3	TRUE	<2 points	N/A
2815	QC_1_S1_D1000_B2	106	Unknown	FALSE	C00440	(No IS)			N/A	125.5	40	0.03	0.05	2	TRUE	<2 points	N/A
2816	QC_1_S1_D1000_B2	106	Unknown	FALSE	C03479	(No IS)			N/A	250.9	80	0.1	0.05	4	TRUE	<2 points	N/A
2817	QC_1_S1_D1000_B2	106	Unknown	FALSE	C00127	(No IS)			N/A	N/A	N/A	N/A	N/A	N/A	TRUE	N/A	N/A
2818	QC_1_S1_D1000_B2	106	Unknown	FALSE	C00010	(No IS)			N/A	167.2	40	0.14	0.1	2	TRUE	<2 points	N/A
2819	QC_1_S1_D1000_B2	106	Unknown	FALSE	C00016	(No IS)			N/A	543.5	160	0.1	0.05	8	TRUE	<2 points	N/A
2854	QC_1_S1_D1000_B1	111	Unknown	FALSE	C03722	(No IS)			N/A	1422	333.3	0.14	0.07	9.1	TRUE	<2 points	N/A
2855	QC_1_S1_D1000_B1	111	Unknown	FALSE	C00250	(No IS)			N/A	935.3	140	0.31	0.22	6.1	TRUE	<2 points	N/A
2856	QC_1_S1_D1000_B1	111	Unknown	FALSE	C00074	(No IS)			N/A	149.7	53.33	0.69	0.06	2.7	TRUE	<2 points	N/A
2857	QC_1_S1_D1000_B1	111	Unknown	FALSE	C00111	(No IS)			N/A	13800	2580	0.12	0.09	69.9	TRUE	<2 points	N/A
2858	QC_1_S1_D1000_B1	111	Unknown	FALSE	C00118_C00111	(No IS)			N/A	2170	740	0.12	0.04	33.9	TRUE	<2 points	N/A
2859	QC_1_S1_D1000_B1	111	Unknown	FALSE	C00093	(No IS)			N/A	1609	354.3	0.12	0.06	17.7	TRUE	<2 points	N/A
2860	QC_1_S1_D1000_B1	111	Unknown	FALSE	C03189_C00093	(No IS)			N/A	1347	240	0.12	0.1	12	TRUE	<2 points	N/A
2861	QC_1_S1_D1000_B1	111	Unknown	FALSE	C00417	(No IS)			N/A	N/A	N/A	N/A	N/A	N/A	TRUE	N/A	N/A
2862	QC_1_S1_D1000_B1	111	Unknown	FALSE	C00493	(No IS)			N/A	112.2	40	0.75	0.05	2	TRUE	<2 points	N/A
2863	QC_1_S1_D1000_B1	111	Unknown	FALSE	C00072	(No IS)			N/A	N/A	N/A	N/A	N/A	N/A	TRUE	N/A	N/A
2864	QC_1_S1_D1000_B1	111	Unknown	FALSE	C04411	(No IS)			N/A	823	184	0.34	0.1	5.7	TRUE	<2 points	N/A
2865	QC_1_S1_D1000_B1	111	Unknown	FALSE	C00013	(No IS)			N/A	392.8	75	0.12	0.1	3.8	TRUE	<2 points	N/A
2866	QC_1_S1_D1000_B1	111	Unknown	FALSE	C00031	(No IS)			N/A	N/A	N/A	N/A	N/A	N/A	TRUE	N/A	N/A
2867	QC_1_S1_D1000_B1	111	Unknown	FALSE	C00137	(No IS)			N/A	N/A	N/A	N/A	N/A	N/A	TRUE	N/A	N/A
2868	QC_1_S1_D1000_B1	111	Unknown	FALSE	C01179	(No IS)			N/A	187.1	86.67	0.25	0.03	4.3	TRUE	<2 points	N/A
2869	QC_1_S1_D1000_B1	111	Unknown	FALSE	C00095	(No IS)			N/A	411.6	100	0.55	0.11	5	TRUE	<2 points	N/A
2870	QC_1_S1_D1000_B1	111	Unknown	FALSE	C00984	(No IS)			N/A	74.82	20	0.14	0.06	1	TRUE	<2 points	N/A
2871	QC_1_S1_D1000_B1	111	Unknown	FALSE	C00392	(No IS)			N/A	N/A	N/A	N/A	N/A	N/A	TRUE	N/A	N/A
2872	QC_1_S1_D1000_B1	111	Unknown	FALSE	C01005	(No IS)			N/A	1609	348	0.27	0.09	4.4	TRUE	<2 points	N/A
2873	QC_1_S1_D1000_B1	111	Unknown	FALSE	C00197	(No IS)			N/A	12030	2618	0.11	0.08	42.1	TRUE	<2 points	N/A
2874	QC_1_S1_D1000_B1	111	Unknown	FALSE	C20258	(No IS)			N/A	1908	184	0.28	0.25	4.5	TRUE	<2 points	N/A
2875	QC_1_S1_D1000_B1	111	Unknown	FALSE	C00158	(No IS)			N/A	1365	353.3	0.1	0.06	13	TRUE	<2 points	N/A
2876	QC_1_S1_D1000_B1	111	Unknown	FALSE	C00311	(No IS)			N/A	991.4	250	0.11	0.07	11.1	TRUE	<2 points	N/A
2877	QC_1_S1_D1000_B1	111	Unknown	FALSE	C00191	(No IS)			N/A	49460	11420	0.11	0.07	159.4	TRUE	<2 points	N/A
2878	QC_1_S1_D1000_B1	111	Unknown	FALSE	C01300	(No IS)			N/A	2544	220	0.32	0.18	8.8	TRUE	<2 points	N/A
2879	QC_1_S1_D1000_B1	111	Unknown	FALSE	C00257	(No IS)			N/A	1403	304	0.09	0.05	15.2	TRUE	<2 points	N/A
2880	QC_1_S1_D1000_B1	111	Unknown	FALSE	C00279	(No IS)			N/A	4602	372	0.27	0.18	12.1	TRUE	<2 points	N/A
2881	QC_1_S1_D1000_B1	111	Unknown	FALSE	C03657	(No IS)			N/A	748.2	300	0.44	0.04	5.1	TRUE	<2 points	N/A
2882	QC_1_S1_D1000_B1	111	Unknown	FALSE	C16241	(No IS)			N/A	N/A	N/A	N/A	N/A	N/A	TRUE	N/A	N/A
2883	QC_1_S1_D1000_B1	111	Unknown	FALSE	C01909	(No IS)			N/A	280.6	56.67	0.26	0.16	2.8	TRUE	<2 points	N/A
2884	QC_1_S1_D1000_B1	111	Unknown	FALSE	C11437	(No IS)			N/A	1085	140	0.13	0.11	7	TRUE	<2 points	N/A
2885	QC_1_S1_D1000_B1	111	Unknown	FALSE	C00864	(No IS)			N/A	149.6	40	0.28	0.08	2	TRUE	<2 points	N/A
2886	QC_1_S1_D1000_B1	111	Unknown	FALSE	C00117	(No IS)			N/A	261.9	40	0.52	0.19	2	TRUE	<2 points	N/A
2887	QC_1_S1_D1000_B1	111	Unknown	FALSE	C00235	(No IS)			N/A	448.9	77.14	0.77	0.19	3.9	TRUE	<2 points	N/A
3031	QC_1_S1_D1000_B2	130	Unknown	FALSE	C00058	(No IS)			N/A	9477000	469500	0.29	0.52	12.9	TRUE	<2 points	N/A
3032	QC_1_S1_D1000_B2	130	Unknown	FALSE	C01755	(No IS)			N/A	43810	10280	0.05	0.06	7	TRUE	<2 points	N/A
3033	QC_1_S1_D1000_B2	130	Unknown	FALSE	C00048	(No IS)			N/A	9353	1380	0.1	0.1	8.4	TRUE	<2 points	N/A
3034	QC_1_S1_D1000_B2	130	Unknown	FALSE	C00160	(No IS)			N/A	12230	2769	0.12	0.06	19.8	TRUE	<2 points	N/A
3035	QC_1_S1_D1000_B2	130	Unknown	FALSE	C00022	(No IS)			N/A	7819	1747	0.12	0.06	8.9	TRUE	<2 points	N/A
3036	QC_1_S1_D1000_B2	130	Unknown	FALSE	C00099	(No IS)			N/A	280.6	85	0.49	0.05	4.3	TRUE	<2 points	N/A
3037	QC_1_S1_D1000_B2	130	Unknown	FALSE	C00186	(No IS)			N/A	152300	39130	0.12	0.06	21.7	TRUE	<2 points	N/A
3038	QC_1_S1_D1000_B2	130	Unknown	FALSE	C00116	(No IS)			N/A	187.1	60	0.55	0.05	3	TRUE	<2 points	N/A
3039	QC_1_S1_D1000_B2	130	Unknown	FALSE	C00009	(No IS)			N/A	11900000	2253000	0.11	0.08	98	TRUE	<2 points	N/A
3040	QC_1_S1_D1000_B2	130	Unknown	FALSE	C00232_C00109	(No IS)			N/A	7483	2040	0.11	0.07	7.8	TRUE	<2 points	N/A
3041	QC_1_S1_D1000_B2	130	Unknown	FALSE	C00168	(No IS)			N/A	261.9	100	0.84	0.04	4.7	TRUE	<2 points	N/A
3042	QC_1_S1_D1000_B2	130	Unknown	FALSE	C01751	(No IS)			N/A	972.7	120	0.85	0.13	4.6	TRUE	<2 points	N/A
3043	QC_1_S1_D1000_B2	130	Unknown	FALSE	C00106	(No IS)			N/A	7034	1608	0.1	0.06	36.3	TRUE	<2 points	N/A
3044	QC_1_S1_D1000_B2	130	Unknown	FALSE	C00141_C00122	(No IS)			N/A	5874	1504	0.09	0.05	10.9	TRUE	<2 points	N/A
3045	QC_1_S1_D1000_B2	130	Unknown	FALSE	C00042	(No IS)			N/A	76290	20870	0.1	0.06	43.1	TRUE	<2 points	N/A
3046	QC_1_S1_D1000_B2	130	Unknown	FALSE	C15587	(No IS)			N/A	N/A	N/A	N/A	N/A	N/A	TRUE	N/A	N/A
3047	QC_1_S1_D1000_B2	130	Unknown	FALSE	C00180	(No IS)			N/A	7089	538.3	0.29	0.22	4.8	TRUE	<2 points	N/A
3048	QC_1_S1_D1000_B2	130	Unknown	FALSE	C00245	(No IS)			N/A	449	96	0.07	0.1	3.9	TRUE	<2 points	N/A
3049	QC_1_S1_D1000_B2	130	Unknown	FALSE	C02814	(No IS)			N/A	4340	526.7	0.19	0.05	15.5	TRUE	<2 points	N/A
3050	QC_1_S1_D1000_B2	130	Unknown	FALSE	C00430	(No IS)			N/A	160700	6908	0.4	0.54	13.6	TRUE	<2 points	N/A
3051	QC_1_S1_D1000_B2	130	Unknown	FALSE	C00036_C00489	(No IS)			N/A	4939	1113	0.1	0.06	21.6	TRUE	<2 points	N/A
3052	QC_1_S1_D1000_B2	130	Unknown	FALSE	C00149	(No IS)			N/A	4490	1034	0.1	0.06	23.9	TRUE	<2 points	N/A
3053	QC_1_S1_D1000_B2	130	Unknown	FALSE	C00262	(No IS)			N/A	336.7	84	0.33	0.06	4.2	TRUE	<2 points	N/A
3054	QC_1_S1_D1000_B2	130	Unknown	FALSE	C00568_C00108	(No IS)			N/A	505.1	96.67	0.38	0.15	4.3	TRUE	<2 points	N/A
3055	QC_1_S1_D1000_B2	130	Unknown	FALSE	C00156	(No IS)			N/A	841.8	105	0.49	0.2	3.1	TRUE	<2 points	N/A
3056	QC_1_S1_D1000_B2	130	Unknown	FALSE	C00169	(No IS)			N/A	9016	1318	0.09	0.1	27	TRUE	<2 points	N/A
3057	QC_1_S1_D1000_B2	130	Unknown	FALSE	C00026	(No IS)			N/A	2675	730	0.1	0.06	10.1	TRUE	<2 points	N/A
3058	QC_1_S1_D1000_B2	130	Unknown	FALSE	C00522	(No IS)			N/A	9335	2032	0.1	0.06	21	TRUE	<2 points	N/A
3059	QC_1_S1_D1000_B2	130	Unknown	FALSE	C01087	(No IS)			N/A	2582	511.4	0.11	0.07	9.9	TRUE	<2 points	N/A
3060	QC_1_S1_D1000_B2	130	Unknown	FALSE	C08353	(No IS)			N/A	1010	213.3	0.1	0.07	10.7	TRUE	<2 points	N/A
3061	QC_1_S1_D1000_B2	130	Unknown	FALSE	C00121_C08353_C16639	(No IS)			N/A	12010	2603	0.09	0.06	78.9	TRUE	<2 points	N/A
3062	QC_1_S1_D1000_B2	130	Unknown	FALSE	C00230_C00628	(No IS)			N/A	270800	69670	0.09	0.05	144.1	TRUE	<2 points	N/A
3063	QC_1_S1_D1000_B2	130	Unknown	FALSE	C00295	(No IS)			N/A	74650	7857	0.21	0.11	29.6	TRUE	<2 points	N/A
3064	QC_1_S1_D1000_B2	130	Unknown	FALSE	C00988	(No IS)			N/A	1422	245.5	0.09	0.08	11.6	TRUE	<2 points	N/A
3099	QC_1_S1_D1000_B1	112	Unknown	FALSE	C00129_C00235	(No IS)			N/A	1908	460	0.12	0.05	23	TRUE	<2 points	N/A
3100	QC_1_S1_D1000_B1	112	Unknown	FALSE	C00018	(No IS)			N/A	935.3	131.4	0.12	0.19	3.7	TRUE	<2 points	N/A
3101	QC_1_S1_D1000_B1	112	Unknown	FALSE	C00536	(No IS)			N/A	N/A	N/A	N/A	N/A	N/A	TRUE	N/A	N/A
3102	QC_1_S1_D1000_B1	112	Unknown	FALSE	C00085_C00092_C01172	(No IS)			N/A	897.9	233.3	0.12	0.04	10.1	TRUE	<2 points	N/A
3103	QC_1_S1_D1000_B1	112	Unknown	FALSE	C00668_C00275_C00446_C00092_C01172	(No IS)			N/A	2469	440	0.13	0.07	22	TRUE	<2 points	N/A
3104	QC_1_S1_D1000_B1	112	Unknown	FALSE	C11811	(No IS)			N/A	112.2	40	0.84	0.08	2	TRUE	<2 points	N/A
3105	QC_1_S1_D1000_B1	112	Unknown	FALSE	C00345	(No IS)			N/A	972.7	268	0.13	0.05	10.5	TRUE	<2 points	N/A
3106	QC_1_S1_D1000_B1	112	Unknown	FALSE	C04462	(No IS)			N/A	1272	188.6	0.48	0.15	3.7	TRUE	<2 points	N/A
3107	QC_1_S1_D1000_B1	112	Unknown	FALSE	C03373	(No IS)			N/A	112.2	40	0.19	0.05	2	TRUE	<2 points	N/A
3108	QC_1_S1_D1000_B1	112	Unknown	FALSE	C04501	(No IS)			N/A	N/A	N/A	N/A	N/A	N/A	TRUE	N/A	N/A
3109	QC_1_S1_D1000_B1	112	Unknown	FALSE	C00365	(No IS)			N/A	636	140	0.56	0.04	7	TRUE	<2 points	N/A
3110	QC_1_S1_D1000_B1	112	Unknown	FALSE	C00341	(No IS)			N/A	299.3	80	0.25	0.08	4	TRUE	<2 points	N/A
3111	QC_1_S1_D1000_B1	112	Unknown	FALSE	C00921	(No IS)			N/A	448.9	96	0.47	0.1	3.9	TRUE	<2 points	N/A
3112	QC_1_S1_D1000_B1	112	Unknown	FALSE	C00364	(No IS)			N/A	374.1	160	0.81	0.04	8	TRUE	<2 points	N/A
3113	QC_1_S1_D1000_B1	112	Unknown	FALSE	C01269	(No IS)			N/A	13430	2185	0.11	0.07	29.8	TRUE	<2 points	N/A
3114	QC_1_S1_D1000_B1	112	Unknown	FALSE	C00105_C01269	(No IS)			N/A	4751	1066	0.11	0.07	12.3	TRUE	<2 points	N/A
3115	QC_1_S1_D1000_B1	112	Unknown	FALSE	C00575	(No IS)			N/A	2245	456	0.12	0.09	15.6	TRUE	<2 points	N/A
3116	QC_1_S1_D1000_B1	112	Unknown	FALSE	C00455	(No IS)			N/A	804.3	112.5	0.38	0.16	5.6	TRUE	<2 points	N/A
3117	QC_1_S1_D1000_B1	112	Unknown	FALSE	C21113	(No IS)			N/A	2731	235.3	0.35	0.34	7.3	TRUE	<2 points	N/A
3118	QC_1_S1_D1000_B1	112	Unknown	FALSE	C04677	(No IS)			N/A	9502	788	0.28	0.14	19.9	TRUE	<2 points	N/A
3119	QC_1_S1_D1000_B1	112	Unknown	FALSE	C00354	(No IS)			N/A	11710	1060	0.23	0.23	20.8	TRUE	<2 points	N/A
3120	QC_1_S1_D1000_B1	112	Unknown	FALSE	C00208_C01083	(No IS)			N/A	74.82	20	0.56	0.09	1	TRUE	<2 points	N/A
3121	QC_1_S1_D1000_B1	112	Unknown	FALSE	C00020	(No IS)			N/A	448.9	100	0.39	0.08	5	TRUE	<2 points	N/A
3122	QC_1_S1_D1000_B1	112	Unknown	FALSE	C00130	(No IS)			N/A	2787	410	0.29	0.07	10.7	TRUE	<2 points	N/A
3123	QC_1_S1_D1000_B1	112	Unknown	FALSE	C04807	(No IS)			N/A	299.3	62.86	0.48	0.12	3.1	TRUE	<2 points	N/A
3124	QC_1_S1_D1000_B1	112	Unknown	FALSE	C18239	(No IS)			N/A	N/A	N/A	N/A	N/A	N/A	TRUE	N/A	N/A
3125	QC_1_S1_D1000_B1	112	Unknown	FALSE	C00144_C18239	(No IS)			N/A	823	160	0.12	0.12	7.2	TRUE	<2 points	N/A
3126	QC_1_S1_D1000_B1	112	Unknown	FALSE	C04734	(No IS)			N/A	23810	4910	0.11	0.08	65.7	TRUE	<2 points	N/A
3127	QC_1_S1_D1000_B1	112	Unknown	FALSE	C01103	(No IS)			N/A	74.82	20	0.51	0.06	1	TRUE	<2 points	N/A
3128	QC_1_S1_D1000_B1	112	Unknown	FALSE	C16826	(No IS)			N/A	187.1	60	0.79	0.05	3	TRUE	<2 points	N/A
3129	QC_1_S1_D1000_B1	112	Unknown	FALSE	C00448_C16826	(No IS)			N/A	935.2	160	0.25	0.08	8	TRUE	<2 points	N/A
3130	QC_1_S1_D1000_B1	112	Unknown	FALSE	C00119	(No IS)			N/A	654.6	150	0.1	0.08	6	TRUE	<2 points	N/A
3131	QC_1_S1_D1000_B1	112	Unknown	FALSE	C00363	(No IS)			N/A	N/A	N/A	N/A	N/A	N/A	TRUE	N/A	N/A
3132	QC_1_S1_D1000_B1	112	Unknown	FALSE	C00015	(No IS)			N/A	860.4	140	0.33	0.12	7	TRUE	<2 points	N/A
3276	QC_1_S1_D1000_B2	131	Unknown	FALSE	C03722	(No IS)			N/A	1908	382.9	0.12	0.08	14.5	TRUE	<2 points	N/A
3277	QC_1_S1_D1000_B2	131	Unknown	FALSE	C00250	(No IS)			N/A	1534	193.3	0.77	0.09	6.5	TRUE	<2 points	N/A
3278	QC_1_S1_D1000_B2	131	Unknown	FALSE	C00074	(No IS)			N/A	748.2	100	0.22	0.16	5	TRUE	<2 points	N/A
3279	QC_1_S1_D1000_B2	131	Unknown	FALSE	C00111	(No IS)			N/A	17770	3760	0.11	0.07	85.5	TRUE	<2 points	N/A
3280	QC_1_S1_D1000_B2	131	Unknown	FALSE	C00118_C00111	(No IS)			N/A	27010	5940	0.11	0.07	34.3	TRUE	<2 points	N/A
3281	QC_1_S1_D1000_B2	131	Unknown	FALSE	C00093	(No IS)			N/A	3536	581.7	0.12	0.09	23.7	TRUE	<2 points	N/A
3282	QC_1_S1_D1000_B2	131	Unknown	FALSE	C03189_C00093	(No IS)			N/A	2694	520	0.12	0.08	23.7	TRUE	<2 points	N/A
3283	QC_1_S1_D1000_B2	131	Unknown	FALSE	C00417	(No IS)			N/A	261.9	56	0.28	0.13	2.8	TRUE	<2 points	N/A
3284	QC_1_S1_D1000_B2	131	Unknown	FALSE	C00493	(No IS)			N/A	187.1	80	0.72	0.04	4	TRUE	<2 points	N/A
3285	QC_1_S1_D1000_B2	131	Unknown	FALSE	C00072	(No IS)			N/A	168.3	55	0.74	0.1	2.7	TRUE	<2 points	N/A
3286	QC_1_S1_D1000_B2	131	Unknown	FALSE	C04411	(No IS)			N/A	1908	225.5	0.45	0.21	5.7	TRUE	<2 points	N/A
3287	QC_1_S1_D1000_B2	131	Unknown	FALSE	C00013	(No IS)			N/A	823.1	222.2	0.09	0.04	11.1	TRUE	<2 points	N/A
3288	QC_1_S1_D1000_B2	131	Unknown	FALSE	C00031	(No IS)			N/A	149.7	46.66	0.52	0.05	2.3	TRUE	<2 points	N/A
3289	QC_1_S1_D1000_B2	131	Unknown	FALSE	C00137	(No IS)			N/A	N/A	N/A	N/A	N/A	N/A	TRUE	N/A	N/A
3290	QC_1_S1_D1000_B2	131	Unknown	FALSE	C01179	(No IS)			N/A	261.9	60	0.39	0.09	3	TRUE	<2 points	N/A
3291	QC_1_S1_D1000_B2	131	Unknown	FALSE	C00095	(No IS)			N/A	411.5	82.86	0.84	0.17	4.1	TRUE	<2 points	N/A
3292	QC_1_S1_D1000_B2	131	Unknown	FALSE	C00984	(No IS)			N/A	112.2	40	0.81	0.05	2	TRUE	<2 points	N/A
3293	QC_1_S1_D1000_B2	131	Unknown	FALSE	C00392	(No IS)			N/A	374.1	140	0.12	0.04	6.1	TRUE	<2 points	N/A
3294	QC_1_S1_D1000_B2	131	Unknown	FALSE	C01005	(No IS)			N/A	6660	600	0.15	0.24	9.8	TRUE	<2 points	N/A
3295	QC_1_S1_D1000_B2	131	Unknown	FALSE	C00197	(No IS)			N/A	15580	2644	0.1	0.09	70.2	TRUE	<2 points	N/A
3296	QC_1_S1_D1000_B2	131	Unknown	FALSE	C20258	(No IS)			N/A	1048	140	0.3	0.12	5.2	TRUE	<2 points	N/A
3297	QC_1_S1_D1000_B2	131	Unknown	FALSE	C00158	(No IS)			N/A	972.8	220	0.11	0.06	11	TRUE	<2 points	N/A
3298	QC_1_S1_D1000_B2	131	Unknown	FALSE	C00311	(No IS)			N/A	1123	400	0.09	0.03	16.7	TRUE	<2 points	N/A
3299	QC_1_S1_D1000_B2	131	Unknown	FALSE	C00191	(No IS)			N/A	35400	7464	0.1	0.07	153.1	TRUE	<2 points	N/A
3300	QC_1_S1_D1000_B2	131	Unknown	FALSE	C01300	(No IS)			N/A	542.4	165	0.44	0.04	6	TRUE	<2 points	N/A
3301	QC_1_S1_D1000_B2	131	Unknown	FALSE	C00257	(No IS)			N/A	3854	928.6	0.1	0.07	22.1	TRUE	<2 points	N/A
3302	QC_1_S1_D1000_B2	131	Unknown	FALSE	C00279	(No IS)			N/A	3722	626	0.19	0.04	10.4	TRUE	<2 points	N/A
3303	QC_1_S1_D1000_B2	131	Unknown	FALSE	C03657	(No IS)			N/A	1646	153.3	0.47	0.11	5.3	TRUE	<2 points	N/A
3304	QC_1_S1_D1000_B2	131	Unknown	FALSE	C16241	(No IS)			N/A	N/A	N/A	N/A	N/A	N/A	TRUE	N/A	N/A
3305	QC_1_S1_D1000_B2	131	Unknown	FALSE	C01909	(No IS)			N/A	374.1	80	0.51	0.08	4	TRUE	<2 points	N/A
3306	QC_1_S1_D1000_B2	131	Unknown	FALSE	C11437	(No IS)			N/A	1123	260	0.08	0.09	12.7	TRUE	<2 points	N/A
3307	QC_1_S1_D1000_B2	131	Unknown	FALSE	C00864	(No IS)			N/A	149.7	40	0.12	0.06	2	TRUE	<2 points	N/A
3308	QC_1_S1_D1000_B2	131	Unknown	FALSE	C00117	(No IS)			N/A	318.1	110	0.06	0.05	4	TRUE	<2 points	N/A
3309	QC_1_S1_D1000_B2	131	Unknown	FALSE	C00235	(No IS)			N/A	N/A	N/A	N/A	N/A	N/A	TRUE	N/A	N/A
3344	QC_1_S1_D1000_B1	113	Unknown	FALSE	C00068	(No IS)			N/A	254.1	60	0.11	0.06	3	TRUE	<2 points	N/A
3345	QC_1_S1_D1000_B1	113	Unknown	FALSE	C00224	(No IS)			N/A	N/A	N/A	N/A	N/A	N/A	TRUE	N/A	N/A
3346	QC_1_S1_D1000_B1	113	Unknown	FALSE	C00008_C00054_C00224	(No IS)			N/A	1253	122	0.37	0.26	4.7	TRUE	<2 points	N/A
3347	QC_1_S1_D1000_B1	113	Unknown	FALSE	C00035	(No IS)			N/A	52280	11190	0.13	0.06	79.9	TRUE	<2 points	N/A
3348	QC_1_S1_D1000_B1	113	Unknown	FALSE	C00353	(No IS)			N/A	N/A	N/A	N/A	N/A	N/A	TRUE	N/A	N/A
3349	QC_1_S1_D1000_B1	113	Unknown	FALSE	C00061	(No IS)			N/A	217.9	93.33	0.27	0.04	4.7	TRUE	<2 points	N/A
3350	QC_1_S1_D1000_B1	113	Unknown	FALSE	C00143	(No IS)			N/A	N/A	N/A	N/A	N/A	N/A	TRUE	N/A	N/A
3351	QC_1_S1_D1000_B1	113	Unknown	FALSE	C00458	(No IS)			N/A	N/A	N/A	N/A	N/A	N/A	TRUE	N/A	N/A
3352	QC_1_S1_D1000_B1	113	Unknown	FALSE	C00460	(No IS)			N/A	N/A	N/A	N/A	N/A	N/A	TRUE	N/A	N/A
3353	QC_1_S1_D1000_B1	113	Unknown	FALSE	C00459	(No IS)			N/A	N/A	N/A	N/A	N/A	N/A	TRUE	N/A	N/A
3354	QC_1_S1_D1000_B1	113	Unknown	FALSE	C00063	(No IS)			N/A	N/A	N/A	N/A	N/A	N/A	TRUE	N/A	N/A
3355	QC_1_S1_D1000_B1	113	Unknown	FALSE	C00075	(No IS)			N/A	N/A	N/A	N/A	N/A	N/A	TRUE	N/A	N/A
3356	QC_1_S1_D1000_B1	113	Unknown	FALSE	C00002	(No IS)			N/A	689.9	80	0.36	0.23	4	TRUE	<2 points	N/A
3357	QC_1_S1_D1000_B1	113	Unknown	FALSE	C00286	(No IS)			N/A	N/A	N/A	N/A	N/A	N/A	TRUE	N/A	N/A
3358	QC_1_S1_D1000_B1	113	Unknown	FALSE	C00081	(No IS)			N/A	272.3	60	0.41	0.07	3	TRUE	<2 points	N/A
3359	QC_1_S1_D1000_B1	113	Unknown	FALSE	C11435	(No IS)			N/A	N/A	N/A	N/A	N/A	N/A	TRUE	N/A	N/A
3360	QC_1_S1_D1000_B1	113	Unknown	FALSE	C00044	(No IS)			N/A	871.4	188.6	0.3	0.04	9.4	TRUE	<2 points	N/A
3361	QC_1_S1_D1000_B1	113	Unknown	FALSE	C00700	(No IS)			N/A	N/A	N/A	N/A	N/A	N/A	TRUE	N/A	N/A
3362	QC_1_S1_D1000_B1	113	Unknown	FALSE	C02191	(No IS)			N/A	N/A	N/A	N/A	N/A	N/A	TRUE	N/A	N/A
3363	QC_1_S1_D1000_B1	113	Unknown	FALSE	C00842	(No IS)			N/A	217.9	60	0.38	0.08	3	TRUE	<2 points	N/A
3364	QC_1_S1_D1000_B1	113	Unknown	FALSE	C00029	(No IS)			N/A	N/A	N/A	N/A	N/A	N/A	TRUE	N/A	N/A
3365	QC_1_S1_D1000_B1	113	Unknown	FALSE	C00052	(No IS)			N/A	N/A	N/A	N/A	N/A	N/A	TRUE	N/A	N/A
3366	QC_1_S1_D1000_B1	113	Unknown	FALSE	C00167	(No IS)			N/A	N/A	N/A	N/A	N/A	N/A	TRUE	N/A	N/A
3367	QC_1_S1_D1000_B1	113	Unknown	FALSE	C00500	(No IS)			N/A	N/A	N/A	N/A	N/A	N/A	TRUE	N/A	N/A
3368	QC_1_S1_D1000_B1	113	Unknown	FALSE	C00498	(No IS)			N/A	N/A	N/A	N/A	N/A	N/A	TRUE	N/A	N/A
3369	QC_1_S1_D1000_B1	113	Unknown	FALSE	C00043	(No IS)			N/A	N/A	N/A	N/A	N/A	N/A	TRUE	N/A	N/A
3370	QC_1_S1_D1000_B1	113	Unknown	FALSE	C03263	(No IS)			N/A	N/A	N/A	N/A	N/A	N/A	TRUE	N/A	N/A
3371	QC_1_S1_D1000_B1	113	Unknown	FALSE	C00003	(No IS)			N/A	N/A	N/A	N/A	N/A	N/A	TRUE	N/A	N/A
3372	QC_1_S1_D1000_B1	113	Unknown	FALSE	C00004	(No IS)			N/A	580.9	110	0.27	0.19	5.5	TRUE	<2 points	N/A
3373	QC_1_S1_D1000_B1	113	Unknown	FALSE	C00006	(No IS)			N/A	N/A	N/A	N/A	N/A	N/A	TRUE	N/A	N/A
3374	QC_1_S1_D1000_B1	113	Unknown	FALSE	C00005	(No IS)			N/A	217.9	80	0.3	0.04	4	TRUE	<2 points	N/A
3375	QC_1_S1_D1000_B1	113	Unknown	FALSE	C00083	(No IS)			N/A	N/A	N/A	N/A	N/A	N/A	TRUE	N/A	N/A
3376	QC_1_S1_D1000_B1	113	Unknown	FALSE	C01024	(No IS)			N/A	N/A	N/A	N/A	N/A	N/A	TRUE	N/A	N/A
3453	QC_1_S1_D1000_B1	142	Unknown	FALSE	C00058	(No IS)			N/A	15180000	658300	0.33	0.63	15.2	TRUE	<2 points	N/A
3454	QC_1_S1_D1000_B1	142	Unknown	FALSE	C01755	(No IS)			N/A	9988	1676	0.55	0.12	2.2	TRUE	<2 points	N/A
3455	QC_1_S1_D1000_B1	142	Unknown	FALSE	C00048	(No IS)			N/A	16200	2064	0.13	0.11	13.8	TRUE	<2 points	N/A
3456	QC_1_S1_D1000_B1	142	Unknown	FALSE	C00160	(No IS)			N/A	19900	4438	0.13	0.06	24.4	TRUE	<2 points	N/A
3457	QC_1_S1_D1000_B1	142	Unknown	FALSE	C00022	(No IS)			N/A	12940	2777	0.14	0.07	11.4	TRUE	<2 points	N/A
3458	QC_1_S1_D1000_B1	142	Unknown	FALSE	C00099	(No IS)			N/A	N/A	N/A	N/A	N/A	N/A	TRUE	N/A	N/A
3459	QC_1_S1_D1000_B1	142	Unknown	FALSE	C00186	(No IS)			N/A	268800	80160	0.13	0.05	18.8	TRUE	<2 points	N/A
3460	QC_1_S1_D1000_B1	142	Unknown	FALSE	C00116	(No IS)			N/A	N/A	N/A	N/A	N/A	N/A	TRUE	N/A	N/A
3461	QC_1_S1_D1000_B1	142	Unknown	FALSE	C00009	(No IS)			N/A	10560000	1781000	0.13	0.09	94	TRUE	<2 points	N/A
3462	QC_1_S1_D1000_B1	142	Unknown	FALSE	C00232_C00109	(No IS)			N/A	7557	900	0.45	0.24	3.7	TRUE	<2 points	N/A
3463	QC_1_S1_D1000_B1	142	Unknown	FALSE	C00168	(No IS)			N/A	299.3	60	0.09	0.09	3	TRUE	<2 points	N/A
3464	QC_1_S1_D1000_B1	142	Unknown	FALSE	C01751	(No IS)			N/A	261.9	60	0.29	0.09	3	TRUE	<2 points	N/A
3465	QC_1_S1_D1000_B1	142	Unknown	FALSE	C00106	(No IS)			N/A	7632	1429	0.12	0.09	35.1	TRUE	<2 points	N/A
3466	QC_1_S1_D1000_B1	142	Unknown	FALSE	C00141_C00122	(No IS)			N/A	9390	2060	0.13	0.08	9.5	TRUE	<2 points	N/A
3467	QC_1_S1_D1000_B1	142	Unknown	FALSE	C00042	(No IS)			N/A	137700	34610	0.12	0.06	28.4	TRUE	<2 points	N/A
3468	QC_1_S1_D1000_B1	142	Unknown	FALSE	C15587	(No IS)			N/A	N/A	N/A	N/A	N/A	N/A	TRUE	N/A	N/A
3469	QC_1_S1_D1000_B1	142	Unknown	FALSE	C00180	(No IS)			N/A	21810	1110	0.33	0.38	5.8	TRUE	<2 points	N/A
3470	QC_1_S1_D1000_B1	142	Unknown	FALSE	C00245	(No IS)			N/A	1085	100	0.27	0.24	4.9	TRUE	<2 points	N/A
3471	QC_1_S1_D1000_B1	142	Unknown	FALSE	C02814	(No IS)			N/A	1665	254	0.12	0.21	7.9	TRUE	<2 points	N/A
3472	QC_1_S1_D1000_B1	142	Unknown	FALSE	C00430	(No IS)			N/A	17700	808.3	0.35	0.66	8.5	TRUE	<2 points	N/A
3473	QC_1_S1_D1000_B1	142	Unknown	FALSE	C00036_C00489	(No IS)			N/A	4714	993.3	0.11	0.07	17.6	TRUE	<2 points	N/A
3474	QC_1_S1_D1000_B1	142	Unknown	FALSE	C00149	(No IS)			N/A	4489	1000	0.11	0.07	9.6	TRUE	<2 points	N/A
3475	QC_1_S1_D1000_B1	142	Unknown	FALSE	C00262	(No IS)			N/A	261.9	80	0.16	0.08	4	TRUE	<2 points	N/A
3476	QC_1_S1_D1000_B1	142	Unknown	FALSE	C00568_C00108	(No IS)			N/A	710.8	177.1	0.62	0.04	7.4	TRUE	<2 points	N/A
3477	QC_1_S1_D1000_B1	142	Unknown	FALSE	C00156	(No IS)			N/A	2675	331.7	0.24	0.04	8.3	TRUE	<2 points	N/A
3478	QC_1_S1_D1000_B1	142	Unknown	FALSE	C00169	(No IS)			N/A	8978	1660	0.11	0.08	24.6	TRUE	<2 points	N/A
3479	QC_1_S1_D1000_B1	142	Unknown	FALSE	C00026	(No IS)			N/A	3647	825	0.11	0.07	10.8	TRUE	<2 points	N/A
3480	QC_1_S1_D1000_B1	142	Unknown	FALSE	C00522	(No IS)			N/A	11260	2220	0.11	0.08	18.9	TRUE	<2 points	N/A
3481	QC_1_S1_D1000_B1	142	Unknown	FALSE	C01087	(No IS)			N/A	3498	772.5	0.1	0.07	16.7	TRUE	<2 points	N/A
3482	QC_1_S1_D1000_B1	142	Unknown	FALSE	C08353	(No IS)			N/A	1927	515	0.09	0.04	19.8	TRUE	<2 points	N/A
3483	QC_1_S1_D1000_B1	142	Unknown	FALSE	C00121_C08353_C16639	(No IS)			N/A	17280	4420	0.1	0.06	103.1	TRUE	<2 points	N/A
3484	QC_1_S1_D1000_B1	142	Unknown	FALSE	C00230_C00628	(No IS)			N/A	376500	88030	0.1	0.06	106.3	TRUE	<2 points	N/A
3485	QC_1_S1_D1000_B1	142	Unknown	FALSE	C00295	(No IS)			N/A	71810	3684	0.35	0.42	12.6	TRUE	<2 points	N/A
3486	QC_1_S1_D1000_B1	142	Unknown	FALSE	C00988	(No IS)			N/A	1347	360	0.11	0.06	12.1	TRUE	<2 points	N/A
3521	QC_1_S1_D1000_B2	132	Unknown	FALSE	C00129_C00235	(No IS)			N/A	1347	243.6	0.11	0.06	12.2	TRUE	<2 points	N/A
3522	QC_1_S1_D1000_B2	132	Unknown	FALSE	C00018	(No IS)			N/A	523.8	81.82	0.07	0.17	4.1	TRUE	<2 points	N/A
3523	QC_1_S1_D1000_B2	132	Unknown	FALSE	C00536	(No IS)			N/A	224.5	80	0.47	0.08	4	TRUE	<2 points	N/A
3524	QC_1_S1_D1000_B2	132	Unknown	FALSE	C00085_C00092_C01172	(No IS)			N/A	2694	240	0.17	0.23	9.1	TRUE	<2 points	N/A
3525	QC_1_S1_D1000_B2	132	Unknown	FALSE	C00668_C00275_C00446_C00092_C01172	(No IS)			N/A	1908	342.9	0.11	0.08	16.8	TRUE	<2 points	N/A
3526	QC_1_S1_D1000_B2	132	Unknown	FALSE	C11811	(No IS)			N/A	187.1	60	0.15	0.05	3	TRUE	<2 points	N/A
3527	QC_1_S1_D1000_B2	132	Unknown	FALSE	C00345	(No IS)			N/A	972.7	260	0.12	0.05	13	TRUE	<2 points	N/A
3528	QC_1_S1_D1000_B2	132	Unknown	FALSE	C04462	(No IS)			N/A	1197	213.3	0.14	0.14	4.6	TRUE	<2 points	N/A
3529	QC_1_S1_D1000_B2	132	Unknown	FALSE	C03373	(No IS)			N/A	1309	200	0.24	0.09	10	TRUE	<2 points	N/A
3530	QC_1_S1_D1000_B2	132	Unknown	FALSE	C04501	(No IS)			N/A	112.2	40	0.28	0.05	2	TRUE	<2 points	N/A
3531	QC_1_S1_D1000_B2	132	Unknown	FALSE	C00365	(No IS)			N/A	411.5	80	0.6	0.08	4	TRUE	<2 points	N/A
3532	QC_1_S1_D1000_B2	132	Unknown	FALSE	C00341	(No IS)			N/A	598.6	128	0.25	0.11	6.4	TRUE	<2 points	N/A
3533	QC_1_S1_D1000_B2	132	Unknown	FALSE	C00921	(No IS)			N/A	692.1	110	0.2	0.08	4.8	TRUE	<2 points	N/A
3534	QC_1_S1_D1000_B2	132	Unknown	FALSE	C00364	(No IS)			N/A	598.6	100	0.68	0.13	5	TRUE	<2 points	N/A
3535	QC_1_S1_D1000_B2	132	Unknown	FALSE	C01269	(No IS)			N/A	8492	1980	0.1	0.07	39.1	TRUE	<2 points	N/A
3536	QC_1_S1_D1000_B2	132	Unknown	FALSE	C00105_C01269	(No IS)			N/A	11410	1334	0.1	0.08	22.4	TRUE	<2 points	N/A
3537	QC_1_S1_D1000_B2	132	Unknown	FALSE	C00575	(No IS)			N/A	2918	560	0.11	0.07	25.1	TRUE	<2 points	N/A
3538	QC_1_S1_D1000_B2	132	Unknown	FALSE	C00455	(No IS)			N/A	3610	421.2	0.09	0.03	14.6	TRUE	<2 points	N/A
3539	QC_1_S1_D1000_B2	132	Unknown	FALSE	C21113	(No IS)			N/A	1758	232	0.18	0.22	11.3	TRUE	<2 points	N/A
3540	QC_1_S1_D1000_B2	132	Unknown	FALSE	C04677	(No IS)			N/A	16120	2497	0.1	0.06	27.2	TRUE	<2 points	N/A
3541	QC_1_S1_D1000_B2	132	Unknown	FALSE	C00354	(No IS)			N/A	13730	1892	0.11	0.08	34.1	TRUE	<2 points	N/A
3542	QC_1_S1_D1000_B2	132	Unknown	FALSE	C00208_C01083	(No IS)			N/A	149.6	40	0.72	0.06	2	TRUE	<2 points	N/A
3543	QC_1_S1_D1000_B2	132	Unknown	FALSE	C00020	(No IS)			N/A	561.2	140	0.09	0.05	7	TRUE	<2 points	N/A
3544	QC_1_S1_D1000_B2	132	Unknown	FALSE	C00130	(No IS)			N/A	2245	416	0.23	0.1	10.7	TRUE	<2 points	N/A
3545	QC_1_S1_D1000_B2	132	Unknown	FALSE	C04807	(No IS)			N/A	261.9	60	0.23	0.07	3	TRUE	<2 points	N/A
3546	QC_1_S1_D1000_B2	132	Unknown	FALSE	C18239	(No IS)			N/A	224.5	60	0.42	0.09	3	TRUE	<2 points	N/A
3547	QC_1_S1_D1000_B2	132	Unknown	FALSE	C00144_C18239	(No IS)			N/A	1309	220	0.09	0.05	11	TRUE	<2 points	N/A
3548	QC_1_S1_D1000_B2	132	Unknown	FALSE	C04734	(No IS)			N/A	28090	5075	0.09	0.09	79.3	TRUE	<2 points	N/A
3549	QC_1_S1_D1000_B2	132	Unknown	FALSE	C01103	(No IS)			N/A	187.1	60	0.46	0.05	2.2	TRUE	<2 points	N/A
3550	QC_1_S1_D1000_B2	132	Unknown	FALSE	C16826	(No IS)			N/A	112.2	40	0.22	0.05	2	TRUE	<2 points	N/A
3551	QC_1_S1_D1000_B2	132	Unknown	FALSE	C00448_C16826	(No IS)			N/A	897.9	120	0.21	0.24	6	TRUE	<2 points	N/A
3552	QC_1_S1_D1000_B2	132	Unknown	FALSE	C00119	(No IS)			N/A	1047	191.4	0.5	0.13	4.6	TRUE	<2 points	N/A
3553	QC_1_S1_D1000_B2	132	Unknown	FALSE	C00363	(No IS)			N/A	130.9	33.33	0.66	0.15	1.7	TRUE	<2 points	N/A
3554	QC_1_S1_D1000_B2	132	Unknown	FALSE	C00015	(No IS)			N/A	748.2	111.1	0.53	0.06	5.6	TRUE	<2 points	N/A
3698	QC_1_S1_D1000_B1	143	Unknown	FALSE	C03722	(No IS)			N/A	2488	670	0.12	0.04	11.4	TRUE	<2 points	N/A
3699	QC_1_S1_D1000_B1	143	Unknown	FALSE	C00250	(No IS)			N/A	1272	180	0.73	0.09	7.3	TRUE	<2 points	N/A
3700	QC_1_S1_D1000_B1	143	Unknown	FALSE	C00074	(No IS)			N/A	187.1	53.34	0.57	0.07	2.7	TRUE	<2 points	N/A
3701	QC_1_S1_D1000_B1	143	Unknown	FALSE	C00111	(No IS)			N/A	17850	3200	0.12	0.09	78.9	TRUE	<2 points	N/A
3702	QC_1_S1_D1000_B1	143	Unknown	FALSE	C00118_C00111	(No IS)			N/A	5799	1180	0.12	0.06	32.5	TRUE	<2 points	N/A
3703	QC_1_S1_D1000_B1	143	Unknown	FALSE	C00093	(No IS)			N/A	2095	434.3	0.13	0.07	19.5	TRUE	<2 points	N/A
3704	QC_1_S1_D1000_B1	143	Unknown	FALSE	C03189_C00093	(No IS)			N/A	1571	300	0.12	0.09	10.3	TRUE	<2 points	N/A
3705	QC_1_S1_D1000_B1	143	Unknown	FALSE	C00417	(No IS)			N/A	168.4	35	0.16	0.1	1.8	TRUE	<2 points	N/A
3706	QC_1_S1_D1000_B1	143	Unknown	FALSE	C00493	(No IS)			N/A	74.83	20	0.12	0.09	1	TRUE	<2 points	N/A
3707	QC_1_S1_D1000_B1	143	Unknown	FALSE	C00072	(No IS)			N/A	N/A	N/A	N/A	N/A	N/A	TRUE	N/A	N/A
3708	QC_1_S1_D1000_B1	143	Unknown	FALSE	C04411	(No IS)			N/A	1010	128.9	0.1	0.19	4.1	TRUE	<2 points	N/A
3709	QC_1_S1_D1000_B1	143	Unknown	FALSE	C00013	(No IS)			N/A	673.4	160	0.11	0.07	8	TRUE	<2 points	N/A
3710	QC_1_S1_D1000_B1	143	Unknown	FALSE	C00031	(No IS)			N/A	N/A	N/A	N/A	N/A	N/A	TRUE	N/A	N/A
3711	QC_1_S1_D1000_B1	143	Unknown	FALSE	C00137	(No IS)			N/A	112.2	40	0.22	0.05	2	TRUE	<2 points	N/A
3712	QC_1_S1_D1000_B1	143	Unknown	FALSE	C01179	(No IS)			N/A	224.5	80	0.12	0.04	4	TRUE	<2 points	N/A
3713	QC_1_S1_D1000_B1	143	Unknown	FALSE	C00095	(No IS)			N/A	280.6	42.5	0.31	0.2	2.1	TRUE	<2 points	N/A
3714	QC_1_S1_D1000_B1	143	Unknown	FALSE	C00984	(No IS)			N/A	224.5	60	0.12	0.06	3	TRUE	<2 points	N/A
3715	QC_1_S1_D1000_B1	143	Unknown	FALSE	C00392	(No IS)			N/A	187.1	40	0.16	0.16	2	TRUE	<2 points	N/A
3716	QC_1_S1_D1000_B1	143	Unknown	FALSE	C01005	(No IS)			N/A	4527	475.4	0.25	0.08	6.4	TRUE	<2 points	N/A
3717	QC_1_S1_D1000_B1	143	Unknown	FALSE	C00197	(No IS)			N/A	13950	2300	0.12	0.09	57.8	TRUE	<2 points	N/A
3718	QC_1_S1_D1000_B1	143	Unknown	FALSE	C20258	(No IS)			N/A	2881	261.8	0.38	0.27	5.5	TRUE	<2 points	N/A
3719	QC_1_S1_D1000_B1	143	Unknown	FALSE	C00158	(No IS)			N/A	1796	400	0.11	0.08	17.9	TRUE	<2 points	N/A
3720	QC_1_S1_D1000_B1	143	Unknown	FALSE	C00311	(No IS)			N/A	972.7	276	0.1	0.06	13.6	TRUE	<2 points	N/A
3721	QC_1_S1_D1000_B1	143	Unknown	FALSE	C00191	(No IS)			N/A	61650	13680	0.11	0.07	125.6	TRUE	<2 points	N/A
3722	QC_1_S1_D1000_B1	143	Unknown	FALSE	C01300	(No IS)			N/A	617.3	136.7	0.4	0.08	6.8	TRUE	<2 points	N/A
3723	QC_1_S1_D1000_B1	143	Unknown	FALSE	C00257	(No IS)			N/A	2095	620	0.12	0.05	27	TRUE	<2 points	N/A
3724	QC_1_S1_D1000_B1	143	Unknown	FALSE	C00279	(No IS)			N/A	3105	387.3	0.29	0.12	11.6	TRUE	<2 points	N/A
3725	QC_1_S1_D1000_B1	143	Unknown	FALSE	C03657	(No IS)			N/A	2095	345	0.1	0.12	5.4	TRUE	<2 points	N/A
3726	QC_1_S1_D1000_B1	143	Unknown	FALSE	C16241	(No IS)			N/A	N/A	N/A	N/A	N/A	N/A	TRUE	N/A	N/A
3727	QC_1_S1_D1000_B1	143	Unknown	FALSE	C01909	(No IS)			N/A	149.6	40	0.31	0.09	2	TRUE	<2 points	N/A
3728	QC_1_S1_D1000_B1	143	Unknown	FALSE	C11437	(No IS)			N/A	1197	300	0.09	0.04	15	TRUE	<2 points	N/A
3729	QC_1_S1_D1000_B1	143	Unknown	FALSE	C00864	(No IS)			N/A	130.9	55	0.56	0.09	2.7	TRUE	<2 points	N/A
3730	QC_1_S1_D1000_B1	143	Unknown	FALSE	C00117	(No IS)			N/A	785.6	180	0.1	0.07	9	TRUE	<2 points	N/A
3731	QC_1_S1_D1000_B1	143	Unknown	FALSE	C00235	(No IS)			N/A	374.1	60	0.89	0.18	3	TRUE	<2 points	N/A
3766	QC_1_S1_D1000_B2	133	Unknown	FALSE	C00068	(No IS)			N/A	217.9	80	0.18	0.05	4	TRUE	<2 points	N/A
3767	QC_1_S1_D1000_B2	133	Unknown	FALSE	C00224	(No IS)			N/A	145.2	40	0.26	0.06	2	TRUE	<2 points	N/A
3768	QC_1_S1_D1000_B2	133	Unknown	FALSE	C00008_C00054_C00224	(No IS)			N/A	835.2	120	0.56	0.21	4.2	TRUE	<2 points	N/A
3769	QC_1_S1_D1000_B2	133	Unknown	FALSE	C00035	(No IS)			N/A	66630	14680	0.11	0.07	108.1	TRUE	<2 points	N/A
3770	QC_1_S1_D1000_B2	133	Unknown	FALSE	C00353	(No IS)			N/A	363.1	92	0.1	0.07	3	TRUE	<2 points	N/A
3771	QC_1_S1_D1000_B2	133	Unknown	FALSE	C00061	(No IS)			N/A	617.3	102.9	0.26	0.07	5.1	TRUE	<2 points	N/A
3772	QC_1_S1_D1000_B2	133	Unknown	FALSE	C00143	(No IS)			N/A	217.9	60	0.82	0.06	3	TRUE	<2 points	N/A
3773	QC_1_S1_D1000_B2	133	Unknown	FALSE	C00458	(No IS)			N/A	109	40	0.48	0.05	2	TRUE	<2 points	N/A
3774	QC_1_S1_D1000_B2	133	Unknown	FALSE	C00460	(No IS)			N/A	N/A	N/A	N/A	N/A	N/A	TRUE	N/A	N/A
3775	QC_1_S1_D1000_B2	133	Unknown	FALSE	C00459	(No IS)			N/A	N/A	N/A	N/A	N/A	N/A	TRUE	N/A	N/A
3776	QC_1_S1_D1000_B2	133	Unknown	FALSE	C00063	(No IS)			N/A	N/A	N/A	N/A	N/A	N/A	TRUE	N/A	N/A
3777	QC_1_S1_D1000_B2	133	Unknown	FALSE	C00075	(No IS)			N/A	217.9	80	0.82	0.04	4	TRUE	<2 points	N/A
3778	QC_1_S1_D1000_B2	133	Unknown	FALSE	C00002	(No IS)			N/A	617.3	160	0.22	0.06	8	TRUE	<2 points	N/A
3779	QC_1_S1_D1000_B2	133	Unknown	FALSE	C00286	(No IS)			N/A	145.3	40	0.62	0.06	2	TRUE	<2 points	N/A
3780	QC_1_S1_D1000_B2	133	Unknown	FALSE	C00081	(No IS)			N/A	272.3	75	0.84	0.07	3.8	TRUE	<2 points	N/A
3781	QC_1_S1_D1000_B2	133	Unknown	FALSE	C11435	(No IS)			N/A	108.9	40	0.54	0.05	2	TRUE	<2 points	N/A
3782	QC_1_S1_D1000_B2	133	Unknown	FALSE	C00044	(No IS)			N/A	1053	180	0.21	0.1	6.8	TRUE	<2 points	N/A
3783	QC_1_S1_D1000_B2	133	Unknown	FALSE	C00700	(No IS)			N/A	N/A	N/A	N/A	N/A	N/A	TRUE	N/A	N/A
3784	QC_1_S1_D1000_B2	133	Unknown	FALSE	C02191	(No IS)			N/A	199.7	75	0.54	0.03	3.7	TRUE	<2 points	N/A
3785	QC_1_S1_D1000_B2	133	Unknown	FALSE	C00842	(No IS)			N/A	762.5	180	0.76	0.05	9	TRUE	<2 points	N/A
3786	QC_1_S1_D1000_B2	133	Unknown	FALSE	C00029	(No IS)			N/A	108.9	33.33	0.47	0.07	1.7	TRUE	<2 points	N/A
3787	QC_1_S1_D1000_B2	133	Unknown	FALSE	C00052	(No IS)			N/A	N/A	N/A	N/A	N/A	N/A	TRUE	N/A	N/A
3788	QC_1_S1_D1000_B2	133	Unknown	FALSE	C00167	(No IS)			N/A	N/A	N/A	N/A	N/A	N/A	TRUE	N/A	N/A
3789	QC_1_S1_D1000_B2	133	Unknown	FALSE	C00500	(No IS)			N/A	N/A	N/A	N/A	N/A	N/A	TRUE	N/A	N/A
3790	QC_1_S1_D1000_B2	133	Unknown	FALSE	C00498	(No IS)			N/A	108.9	40	0.79	0.05	2	TRUE	<2 points	N/A
3791	QC_1_S1_D1000_B2	133	Unknown	FALSE	C00043	(No IS)			N/A	108.9	40	0.54	0.05	2	TRUE	<2 points	N/A
3792	QC_1_S1_D1000_B2	133	Unknown	FALSE	C03263	(No IS)			N/A	N/A	N/A	N/A	N/A	N/A	TRUE	N/A	N/A
3793	QC_1_S1_D1000_B2	133	Unknown	FALSE	C00003	(No IS)			N/A	145.2	60	0.73	0.04	3	TRUE	<2 points	N/A
3794	QC_1_S1_D1000_B2	133	Unknown	FALSE	C00004	(No IS)			N/A	2106	160	0.2	0.35	8	TRUE	<2 points	N/A
3795	QC_1_S1_D1000_B2	133	Unknown	FALSE	C00006	(No IS)			N/A	181.6	40	0.2	0.08	2	TRUE	<2 points	N/A
3796	QC_1_S1_D1000_B2	133	Unknown	FALSE	C00005	(No IS)			N/A	108.9	40	0.91	0.05	2	TRUE	<2 points	N/A
3797	QC_1_S1_D1000_B2	133	Unknown	FALSE	C00083	(No IS)			N/A	145.2	40	0.36	0.06	2	TRUE	<2 points	N/A
3798	QC_1_S1_D1000_B2	133	Unknown	FALSE	C01024	(No IS)			N/A	217.9	40	0.63	0.12	2	TRUE	<2 points	N/A
3875	QC_1_S1_D1000_B2	162	Unknown	FALSE	C00058	(No IS)			N/A	15730000	703700	0.33	0.57	12	TRUE	<2 points	N/A
3876	QC_1_S1_D1000_B2	162	Unknown	FALSE	C01755	(No IS)			N/A	44290	9484	0.05	0.07	10.9	TRUE	<2 points	N/A
3877	QC_1_S1_D1000_B2	162	Unknown	FALSE	C00048	(No IS)			N/A	13880	1987	0.09	0.13	11.3	TRUE	<2 points	N/A
3878	QC_1_S1_D1000_B2	162	Unknown	FALSE	C00160	(No IS)			N/A	12760	2958	0.12	0.06	18.4	TRUE	<2 points	N/A
3879	QC_1_S1_D1000_B2	162	Unknown	FALSE	C00022	(No IS)			N/A	7482	1560	0.12	0.06	6.8	TRUE	<2 points	N/A
3880	QC_1_S1_D1000_B2	162	Unknown	FALSE	C00099	(No IS)			N/A	224.5	80	0.12	0.05	4	TRUE	<2 points	N/A
3881	QC_1_S1_D1000_B2	162	Unknown	FALSE	C00186	(No IS)			N/A	172200	41870	0.12	0.07	19.7	TRUE	<2 points	N/A
3882	QC_1_S1_D1000_B2	162	Unknown	FALSE	C00116	(No IS)			N/A	187.1	86.67	0.19	0.03	4.3	TRUE	<2 points	N/A
3883	QC_1_S1_D1000_B2	162	Unknown	FALSE	C00009	(No IS)			N/A	12130000	2241000	0.11	0.09	90.8	TRUE	<2 points	N/A
3884	QC_1_S1_D1000_B2	162	Unknown	FALSE	C00232_C00109	(No IS)			N/A	10180	2780	0.11	0.06	9.5	TRUE	<2 points	N/A
3885	QC_1_S1_D1000_B2	162	Unknown	FALSE	C00168	(No IS)			N/A	392.9	165	0.72	0.03	7.6	TRUE	<2 points	N/A
3886	QC_1_S1_D1000_B2	162	Unknown	FALSE	C01751	(No IS)			N/A	916.6	90	0.31	0.21	3.5	TRUE	<2 points	N/A
3887	QC_1_S1_D1000_B2	162	Unknown	FALSE	C00106	(No IS)			N/A	8531	2000	0.1	0.06	35.6	TRUE	<2 points	N/A
3888	QC_1_S1_D1000_B2	162	Unknown	FALSE	C00141_C00122	(No IS)			N/A	3162	770	0.1	0.07	5.5	TRUE	<2 points	N/A
3889	QC_1_S1_D1000_B2	162	Unknown	FALSE	C00042	(No IS)			N/A	101000	24830	0.11	0.06	41.4	TRUE	<2 points	N/A
3890	QC_1_S1_D1000_B2	162	Unknown	FALSE	C15587	(No IS)			N/A	112.2	33.33	0.89	0.07	1.7	TRUE	<2 points	N/A
3891	QC_1_S1_D1000_B2	162	Unknown	FALSE	C00180	(No IS)			N/A	14590	884	0.35	0.43	5.4	TRUE	<2 points	N/A
3892	QC_1_S1_D1000_B2	162	Unknown	FALSE	C00245	(No IS)			N/A	636	160	0.31	0.04	8	TRUE	<2 points	N/A
3893	QC_1_S1_D1000_B2	162	Unknown	FALSE	C02814	(No IS)			N/A	673.4	128	0.19	0.11	3.1	TRUE	<2 points	N/A
3894	QC_1_S1_D1000_B2	162	Unknown	FALSE	C00430	(No IS)			N/A	141800	5385	0.4	0.59	8.3	TRUE	<2 points	N/A
3895	QC_1_S1_D1000_B2	162	Unknown	FALSE	C00036_C00489	(No IS)			N/A	4452	1007	0.11	0.07	23.3	TRUE	<2 points	N/A
3896	QC_1_S1_D1000_B2	162	Unknown	FALSE	C00149	(No IS)			N/A	8362	1805	0.1	0.06	23	TRUE	<2 points	N/A
3897	QC_1_S1_D1000_B2	162	Unknown	FALSE	C00262	(No IS)			N/A	411.6	97.14	0.59	0.04	4.9	TRUE	<2 points	N/A
3898	QC_1_S1_D1000_B2	162	Unknown	FALSE	C00568_C00108	(No IS)			N/A	1216	130	0.57	0.24	5.3	TRUE	<2 points	N/A
3899	QC_1_S1_D1000_B2	162	Unknown	FALSE	C00156	(No IS)			N/A	1683	222.9	0.7	0.17	5.1	TRUE	<2 points	N/A
3900	QC_1_S1_D1000_B2	162	Unknown	FALSE	C00169	(No IS)			N/A	12050	2113	0.1	0.08	44	TRUE	<2 points	N/A
3901	QC_1_S1_D1000_B2	162	Unknown	FALSE	C00026	(No IS)			N/A	3180	1012	0.09	0.05	16.3	TRUE	<2 points	N/A
3902	QC_1_S1_D1000_B2	162	Unknown	FALSE	C00522	(No IS)			N/A	11450	3120	0.09	0.05	31.1	TRUE	<2 points	N/A
3903	QC_1_S1_D1000_B2	162	Unknown	FALSE	C01087	(No IS)			N/A	3536	745	0.1	0.07	16.4	TRUE	<2 points	N/A
3904	QC_1_S1_D1000_B2	162	Unknown	FALSE	C08353	(No IS)			N/A	1871	350	0.08	0.07	11.3	TRUE	<2 points	N/A
3905	QC_1_S1_D1000_B2	162	Unknown	FALSE	C00121_C08353_C16639	(No IS)			N/A	18310	4525	0.09	0.06	70.4	TRUE	<2 points	N/A
3906	QC_1_S1_D1000_B2	162	Unknown	FALSE	C00230_C00628	(No IS)			N/A	457100	116300	0.09	0.05	127	TRUE	<2 points	N/A
3907	QC_1_S1_D1000_B2	162	Unknown	FALSE	C00295	(No IS)			N/A	147800	20140	0.2	0.08	29.4	TRUE	<2 points	N/A
3908	QC_1_S1_D1000_B2	162	Unknown	FALSE	C00988	(No IS)			N/A	1478	450	0.08	0.06	19.5	TRUE	<2 points	N/A
3943	QC_1_S1_D1000_B1	144	Unknown	FALSE	C00129_C00235	(No IS)			N/A	823	152	0.13	0.09	7.6	TRUE	<2 points	N/A
3944	QC_1_S1_D1000_B1	144	Unknown	FALSE	C00018	(No IS)			N/A	561.1	116	0.09	0.12	2.9	TRUE	<2 points	N/A
3945	QC_1_S1_D1000_B1	144	Unknown	FALSE	C00536	(No IS)			N/A	N/A	N/A	N/A	N/A	N/A	TRUE	N/A	N/A
3946	QC_1_S1_D1000_B1	144	Unknown	FALSE	C00085_C00092_C01172	(No IS)			N/A	1160	220	0.13	0.06	11	TRUE	<2 points	N/A
3947	QC_1_S1_D1000_B1	144	Unknown	FALSE	C00668_C00275_C00446_C00092_C01172	(No IS)			N/A	3255	437.3	0.11	0.08	21.9	TRUE	<2 points	N/A
3948	QC_1_S1_D1000_B1	144	Unknown	FALSE	C11811	(No IS)			N/A	112.2	20	0.65	0.16	1	TRUE	<2 points	N/A
3949	QC_1_S1_D1000_B1	144	Unknown	FALSE	C00345	(No IS)			N/A	972.7	174.3	0.1	0.09	7.7	TRUE	<2 points	N/A
3950	QC_1_S1_D1000_B1	144	Unknown	FALSE	C04462	(No IS)			N/A	2656	384	0.5	0.05	8.4	TRUE	<2 points	N/A
3951	QC_1_S1_D1000_B1	144	Unknown	FALSE	C03373	(No IS)			N/A	N/A	N/A	N/A	N/A	N/A	TRUE	N/A	N/A
3952	QC_1_S1_D1000_B1	144	Unknown	FALSE	C04501	(No IS)			N/A	224.5	40	0.53	0.2	2	TRUE	<2 points	N/A
3953	QC_1_S1_D1000_B1	144	Unknown	FALSE	C00365	(No IS)			N/A	486.3	100	0.66	0.09	5	TRUE	<2 points	N/A
3954	QC_1_S1_D1000_B1	144	Unknown	FALSE	C00341	(No IS)			N/A	N/A	N/A	N/A	N/A	N/A	TRUE	N/A	N/A
3955	QC_1_S1_D1000_B1	144	Unknown	FALSE	C00921	(No IS)			N/A	261.9	60	0.7	0.09	3	TRUE	<2 points	N/A
3956	QC_1_S1_D1000_B1	144	Unknown	FALSE	C00364	(No IS)			N/A	149.6	60	0.78	0.04	3	TRUE	<2 points	N/A
3957	QC_1_S1_D1000_B1	144	Unknown	FALSE	C01269	(No IS)			N/A	15430	1897	0.11	0.07	14.5	TRUE	<2 points	N/A
3958	QC_1_S1_D1000_B1	144	Unknown	FALSE	C00105_C01269	(No IS)			N/A	4976	1026	0.11	0.08	12.8	TRUE	<2 points	N/A
3959	QC_1_S1_D1000_B1	144	Unknown	FALSE	C00575	(No IS)			N/A	2207	411.4	0.12	0.09	14.2	TRUE	<2 points	N/A
3960	QC_1_S1_D1000_B1	144	Unknown	FALSE	C00455	(No IS)			N/A	1515	410	0.12	0.05	20.5	TRUE	<2 points	N/A
3961	QC_1_S1_D1000_B1	144	Unknown	FALSE	C21113	(No IS)			N/A	1683	237.1	0.3	0.13	7.3	TRUE	<2 points	N/A
3962	QC_1_S1_D1000_B1	144	Unknown	FALSE	C04677	(No IS)			N/A	6547	465.9	0.28	0.16	9	TRUE	<2 points	N/A
3963	QC_1_S1_D1000_B1	144	Unknown	FALSE	C00354	(No IS)			N/A	14090	893	0.21	0.26	15.1	TRUE	<2 points	N/A
3964	QC_1_S1_D1000_B1	144	Unknown	FALSE	C00208_C01083	(No IS)			N/A	112.2	40	0.09	0.05	2	TRUE	<2 points	N/A
3965	QC_1_S1_D1000_B1	144	Unknown	FALSE	C00020	(No IS)			N/A	523.7	80	0.09	0.12	4	TRUE	<2 points	N/A
3966	QC_1_S1_D1000_B1	144	Unknown	FALSE	C00130	(No IS)			N/A	2581	380	0.3	0.12	9.5	TRUE	<2 points	N/A
3967	QC_1_S1_D1000_B1	144	Unknown	FALSE	C04807	(No IS)			N/A	261.9	60	0.11	0.09	3	TRUE	<2 points	N/A
3968	QC_1_S1_D1000_B1	144	Unknown	FALSE	C18239	(No IS)			N/A	448.9	80	0.47	0.14	4	TRUE	<2 points	N/A
3969	QC_1_S1_D1000_B1	144	Unknown	FALSE	C00144_C18239	(No IS)			N/A	1983	180	0.16	0.3	7.7	TRUE	<2 points	N/A
3970	QC_1_S1_D1000_B1	144	Unknown	FALSE	C04734	(No IS)			N/A	37150	5347	0.11	0.08	39.6	TRUE	<2 points	N/A
3971	QC_1_S1_D1000_B1	144	Unknown	FALSE	C01103	(No IS)			N/A	N/A	N/A	N/A	N/A	N/A	TRUE	N/A	N/A
3972	QC_1_S1_D1000_B1	144	Unknown	FALSE	C16826	(No IS)			N/A	112.2	20	0.38	0.12	1	TRUE	<2 points	N/A
3973	QC_1_S1_D1000_B1	144	Unknown	FALSE	C00448_C16826	(No IS)			N/A	1085	211.4	0.26	0.08	10.6	TRUE	<2 points	N/A
3974	QC_1_S1_D1000_B1	144	Unknown	FALSE	C00119	(No IS)			N/A	430.2	125	0.12	0.06	6.2	TRUE	<2 points	N/A
3975	QC_1_S1_D1000_B1	144	Unknown	FALSE	C00363	(No IS)			N/A	74.82	20	0.5	0.09	1	TRUE	<2 points	N/A
3976	QC_1_S1_D1000_B1	144	Unknown	FALSE	C00015	(No IS)			N/A	1366	106.7	0.33	0.25	5.3	TRUE	<2 points	N/A
4120	QC_1_S1_D1000_B2	163	Unknown	FALSE	C03722	(No IS)			N/A	1235	304	0.11	0.07	6.7	TRUE	<2 points	N/A
4121	QC_1_S1_D1000_B2	163	Unknown	FALSE	C00250	(No IS)			N/A	2806	340	0.76	0.07	9.8	TRUE	<2 points	N/A
4122	QC_1_S1_D1000_B2	163	Unknown	FALSE	C00074	(No IS)			N/A	598.6	140	0.57	0.11	7	TRUE	<2 points	N/A
4123	QC_1_S1_D1000_B2	163	Unknown	FALSE	C00111	(No IS)			N/A	18850	3803	0.11	0.08	99.3	TRUE	<2 points	N/A
4124	QC_1_S1_D1000_B2	163	Unknown	FALSE	C00118_C00111	(No IS)			N/A	54760	10410	0.11	0.08	57.9	TRUE	<2 points	N/A
4125	QC_1_S1_D1000_B2	163	Unknown	FALSE	C00093	(No IS)			N/A	4452	860	0.11	0.09	17.9	TRUE	<2 points	N/A
4126	QC_1_S1_D1000_B2	163	Unknown	FALSE	C03189_C00093	(No IS)			N/A	2245	540	0.1	0.08	14.5	TRUE	<2 points	N/A
4127	QC_1_S1_D1000_B2	163	Unknown	FALSE	C00417	(No IS)			N/A	486.4	80	0.29	0.17	4	TRUE	<2 points	N/A
4128	QC_1_S1_D1000_B2	163	Unknown	FALSE	C00493	(No IS)			N/A	112.2	40	0.81	0.05	2	TRUE	<2 points	N/A
4129	QC_1_S1_D1000_B2	163	Unknown	FALSE	C00072	(No IS)			N/A	336.7	60	0.54	0.18	3	TRUE	<2 points	N/A
4130	QC_1_S1_D1000_B2	163	Unknown	FALSE	C04411	(No IS)			N/A	823.1	152	0.11	0.1	4.5	TRUE	<2 points	N/A
4131	QC_1_S1_D1000_B2	163	Unknown	FALSE	C00013	(No IS)			N/A	1440	243.3	0.11	0.07	12.2	TRUE	<2 points	N/A
4132	QC_1_S1_D1000_B2	163	Unknown	FALSE	C00031	(No IS)			N/A	336.7	60	0.34	0.22	3	TRUE	<2 points	N/A
4133	QC_1_S1_D1000_B2	163	Unknown	FALSE	C00137	(No IS)			N/A	299.3	140	0.28	0.03	7	TRUE	<2 points	N/A
4134	QC_1_S1_D1000_B2	163	Unknown	FALSE	C01179	(No IS)			N/A	318	75	0.06	0.1	3.7	TRUE	<2 points	N/A
4135	QC_1_S1_D1000_B2	163	Unknown	FALSE	C00095	(No IS)			N/A	448.9	92	0.45	0.08	4.6	TRUE	<2 points	N/A
4136	QC_1_S1_D1000_B2	163	Unknown	FALSE	C00984	(No IS)			N/A	112.2	40	0.53	0.05	2	TRUE	<2 points	N/A
4137	QC_1_S1_D1000_B2	163	Unknown	FALSE	C00392	(No IS)			N/A	374.1	60	0.55	0.19	3	TRUE	<2 points	N/A
4138	QC_1_S1_D1000_B2	163	Unknown	FALSE	C01005	(No IS)			N/A	2488	210	0.42	0.27	2.1	TRUE	<2 points	N/A
4139	QC_1_S1_D1000_B2	163	Unknown	FALSE	C00197	(No IS)			N/A	16200	2734	0.11	0.09	62.1	TRUE	<2 points	N/A
4140	QC_1_S1_D1000_B2	163	Unknown	FALSE	C20258	(No IS)			N/A	2394	210.8	0.28	0.29	4.8	TRUE	<2 points	N/A
4141	QC_1_S1_D1000_B2	163	Unknown	FALSE	C00158	(No IS)			N/A	1609	420	0.09	0.05	21	TRUE	<2 points	N/A
4142	QC_1_S1_D1000_B2	163	Unknown	FALSE	C00311	(No IS)			N/A	935.3	216	0.11	0.07	10.8	TRUE	<2 points	N/A
4143	QC_1_S1_D1000_B2	163	Unknown	FALSE	C00191	(No IS)			N/A	43020	10350	0.1	0.06	154.2	TRUE	<2 points	N/A
4144	QC_1_S1_D1000_B2	163	Unknown	FALSE	C01300	(No IS)			N/A	935.3	100	0.44	0.22	2.7	TRUE	<2 points	N/A
4145	QC_1_S1_D1000_B2	163	Unknown	FALSE	C00257	(No IS)			N/A	5088	1100	0.11	0.07	30.7	TRUE	<2 points	N/A
4146	QC_1_S1_D1000_B2	163	Unknown	FALSE	C00279	(No IS)			N/A	3367	865.7	0.19	0.04	18.8	TRUE	<2 points	N/A
4147	QC_1_S1_D1000_B2	163	Unknown	FALSE	C03657	(No IS)			N/A	598.6	172	0.47	0.05	3.4	TRUE	<2 points	N/A
4148	QC_1_S1_D1000_B2	163	Unknown	FALSE	C16241	(No IS)			N/A	149.6	46.67	0.26	0.05	2.3	TRUE	<2 points	N/A
4149	QC_1_S1_D1000_B2	163	Unknown	FALSE	C01909	(No IS)			N/A	336.7	60	0.31	0.09	3	TRUE	<2 points	N/A
4150	QC_1_S1_D1000_B2	163	Unknown	FALSE	C11437	(No IS)			N/A	1964	406.7	0.11	0.09	19.3	TRUE	<2 points	N/A
4151	QC_1_S1_D1000_B2	163	Unknown	FALSE	C00864	(No IS)			N/A	392.8	82.5	0.16	0.13	4.1	TRUE	<2 points	N/A
4152	QC_1_S1_D1000_B2	163	Unknown	FALSE	C00117	(No IS)			N/A	1384	243.6	0.09	0.05	12.2	TRUE	<2 points	N/A
4153	QC_1_S1_D1000_B2	163	Unknown	FALSE	C00235	(No IS)			N/A	299.3	60	0.44	0.12	3	TRUE	<2 points	N/A
4188	QC_1_S1_D1000_B1	145	Unknown	FALSE	C00068	(No IS)			N/A	181.6	60	0.14	0.05	3	TRUE	<2 points	N/A
4189	QC_1_S1_D1000_B1	145	Unknown	FALSE	C00224	(No IS)			N/A	108.9	20	0.57	0.09	1	TRUE	<2 points	N/A
4190	QC_1_S1_D1000_B1	145	Unknown	FALSE	C00008_C00054_C00224	(No IS)			N/A	980.4	160	0.33	0.14	7.1	TRUE	<2 points	N/A
4191	QC_1_S1_D1000_B1	145	Unknown	FALSE	C00035	(No IS)			N/A	62600	11990	0.13	0.07	72.3	TRUE	<2 points	N/A
4192	QC_1_S1_D1000_B1	145	Unknown	FALSE	C00353	(No IS)			N/A	217.9	40	0.12	0.09	2	TRUE	<2 points	N/A
4193	QC_1_S1_D1000_B1	145	Unknown	FALSE	C00061	(No IS)			N/A	326.8	100	0.6	0.05	5	TRUE	<2 points	N/A
4194	QC_1_S1_D1000_B1	145	Unknown	FALSE	C00143	(No IS)			N/A	N/A	N/A	N/A	N/A	N/A	TRUE	N/A	N/A
4195	QC_1_S1_D1000_B1	145	Unknown	FALSE	C00458	(No IS)			N/A	N/A	N/A	N/A	N/A	N/A	TRUE	N/A	N/A
4196	QC_1_S1_D1000_B1	145	Unknown	FALSE	C00460	(No IS)			N/A	109	40	0.64	0.05	2	TRUE	<2 points	N/A
4197	QC_1_S1_D1000_B1	145	Unknown	FALSE	C00459	(No IS)			N/A	72.63	20	0.65	0.06	1	TRUE	<2 points	N/A
4198	QC_1_S1_D1000_B1	145	Unknown	FALSE	C00063	(No IS)			N/A	N/A	N/A	N/A	N/A	N/A	TRUE	N/A	N/A
4199	QC_1_S1_D1000_B1	145	Unknown	FALSE	C00075	(No IS)			N/A	N/A	N/A	N/A	N/A	N/A	TRUE	N/A	N/A
4200	QC_1_S1_D1000_B1	145	Unknown	FALSE	C00002	(No IS)			N/A	599.1	150	0.3	0.06	5.1	TRUE	<2 points	N/A
4201	QC_1_S1_D1000_B1	145	Unknown	FALSE	C00286	(No IS)			N/A	N/A	N/A	N/A	N/A	N/A	TRUE	N/A	N/A
4202	QC_1_S1_D1000_B1	145	Unknown	FALSE	C00081	(No IS)			N/A	217.9	60	0.3	0.06	3	TRUE	<2 points	N/A
4203	QC_1_S1_D1000_B1	145	Unknown	FALSE	C11435	(No IS)			N/A	N/A	N/A	N/A	N/A	N/A	TRUE	N/A	N/A
4204	QC_1_S1_D1000_B1	145	Unknown	FALSE	C00044	(No IS)			N/A	1271	180	0.26	0.1	9	TRUE	<2 points	N/A
4205	QC_1_S1_D1000_B1	145	Unknown	FALSE	C00700	(No IS)			N/A	254.2	80	0.11	0.09	4	TRUE	<2 points	N/A
4206	QC_1_S1_D1000_B1	145	Unknown	FALSE	C02191	(No IS)			N/A	72.62	20	0.91	0.09	1	TRUE	<2 points	N/A
4207	QC_1_S1_D1000_B1	145	Unknown	FALSE	C00842	(No IS)			N/A	145.2	60	0.54	0.04	3	TRUE	<2 points	N/A
4208	QC_1_S1_D1000_B1	145	Unknown	FALSE	C00029	(No IS)			N/A	N/A	N/A	N/A	N/A	N/A	TRUE	N/A	N/A
4209	QC_1_S1_D1000_B1	145	Unknown	FALSE	C00052	(No IS)			N/A	N/A	N/A	N/A	N/A	N/A	TRUE	N/A	N/A
4210	QC_1_S1_D1000_B1	145	Unknown	FALSE	C00167	(No IS)			N/A	N/A	N/A	N/A	N/A	N/A	TRUE	N/A	N/A
4211	QC_1_S1_D1000_B1	145	Unknown	FALSE	C00500	(No IS)			N/A	N/A	N/A	N/A	N/A	N/A	TRUE	N/A	N/A
4212	QC_1_S1_D1000_B1	145	Unknown	FALSE	C00498	(No IS)			N/A	N/A	N/A	N/A	N/A	N/A	TRUE	N/A	N/A
4213	QC_1_S1_D1000_B1	145	Unknown	FALSE	C00043	(No IS)			N/A	N/A	N/A	N/A	N/A	N/A	TRUE	N/A	N/A
4214	QC_1_S1_D1000_B1	145	Unknown	FALSE	C03263	(No IS)			N/A	N/A	N/A	N/A	N/A	N/A	TRUE	N/A	N/A
4215	QC_1_S1_D1000_B1	145	Unknown	FALSE	C00003	(No IS)			N/A	N/A	N/A	N/A	N/A	N/A	TRUE	N/A	N/A
4216	QC_1_S1_D1000_B1	145	Unknown	FALSE	C00004	(No IS)			N/A	181.6	60	0.13	0.05	3	TRUE	<2 points	N/A
4217	QC_1_S1_D1000_B1	145	Unknown	FALSE	C00006	(No IS)			N/A	N/A	N/A	N/A	N/A	N/A	TRUE	N/A	N/A
4218	QC_1_S1_D1000_B1	145	Unknown	FALSE	C00005	(No IS)			N/A	N/A	N/A	N/A	N/A	N/A	TRUE	N/A	N/A
4219	QC_1_S1_D1000_B1	145	Unknown	FALSE	C00083	(No IS)			N/A	N/A	N/A	N/A	N/A	N/A	TRUE	N/A	N/A
4220	QC_1_S1_D1000_B1	145	Unknown	FALSE	C01024	(No IS)			N/A	N/A	N/A	N/A	N/A	N/A	TRUE	N/A	N/A
4297	QC_1_S1_D1000_B1	174	Unknown	FALSE	C00058	(No IS)			N/A	16940000	794900	0.32	0.57	11	TRUE	<2 points	N/A
4298	QC_1_S1_D1000_B1	174	Unknown	FALSE	C01755	(No IS)			N/A	4302	1833	0.9	0.04	6	TRUE	<2 points	N/A
4299	QC_1_S1_D1000_B1	174	Unknown	FALSE	C00048	(No IS)			N/A	14370	1860	0.12	0.15	11.1	TRUE	<2 points	N/A
4300	QC_1_S1_D1000_B1	174	Unknown	FALSE	C00160	(No IS)			N/A	15340	4089	0.13	0.06	19.5	TRUE	<2 points	N/A
4301	QC_1_S1_D1000_B1	174	Unknown	FALSE	C00022	(No IS)			N/A	12050	2449	0.13	0.06	11.5	TRUE	<2 points	N/A
4302	QC_1_S1_D1000_B1	174	Unknown	FALSE	C00099	(No IS)			N/A	130.9	35	0.2	0.1	1.7	TRUE	<2 points	N/A
4303	QC_1_S1_D1000_B1	174	Unknown	FALSE	C00186	(No IS)			N/A	305500	85490	0.13	0.05	19.1	TRUE	<2 points	N/A
4304	QC_1_S1_D1000_B1	174	Unknown	FALSE	C00116	(No IS)			N/A	112.2	20	0.16	0.09	1	TRUE	<2 points	N/A
4305	QC_1_S1_D1000_B1	174	Unknown	FALSE	C00009	(No IS)			N/A	11200000	1788000	0.12	0.1	93.2	TRUE	<2 points	N/A
4306	QC_1_S1_D1000_B1	174	Unknown	FALSE	C00232_C00109	(No IS)			N/A	11110	1171	0.42	0.08	4.2	TRUE	<2 points	N/A
4307	QC_1_S1_D1000_B1	174	Unknown	FALSE	C00168	(No IS)			N/A	448.9	100	0.3	0.1	4.3	TRUE	<2 points	N/A
4308	QC_1_S1_D1000_B1	174	Unknown	FALSE	C01751	(No IS)			N/A	991.4	74	0.7	0.27	3.5	TRUE	<2 points	N/A
4309	QC_1_S1_D1000_B1	174	Unknown	FALSE	C00106	(No IS)			N/A	9091	1891	0.11	0.07	47.7	TRUE	<2 points	N/A
4310	QC_1_S1_D1000_B1	174	Unknown	FALSE	C00141_C00122	(No IS)			N/A	11060	2167	0.12	0.08	11.6	TRUE	<2 points	N/A
4311	QC_1_S1_D1000_B1	174	Unknown	FALSE	C00042	(No IS)			N/A	158000	37490	0.12	0.07	26.2	TRUE	<2 points	N/A
4312	QC_1_S1_D1000_B1	174	Unknown	FALSE	C15587	(No IS)			N/A	N/A	N/A	N/A	N/A	N/A	TRUE	N/A	N/A
4313	QC_1_S1_D1000_B1	174	Unknown	FALSE	C00180	(No IS)			N/A	16420	906.7	0.55	0.49	3.9	TRUE	<2 points	N/A
4314	QC_1_S1_D1000_B1	174	Unknown	FALSE	C00245	(No IS)			N/A	299.3	76	0.24	0.12	3.8	TRUE	<2 points	N/A
4315	QC_1_S1_D1000_B1	174	Unknown	FALSE	C02814	(No IS)			N/A	2039	226	0.16	0.21	5.5	TRUE	<2 points	N/A
4316	QC_1_S1_D1000_B1	174	Unknown	FALSE	C00430	(No IS)			N/A	9989	678.5	0.33	0.35	6.1	TRUE	<2 points	N/A
4317	QC_1_S1_D1000_B1	174	Unknown	FALSE	C00036_C00489	(No IS)			N/A	5537	1289	0.11	0.07	21.5	TRUE	<2 points	N/A
4318	QC_1_S1_D1000_B1	174	Unknown	FALSE	C00149	(No IS)			N/A	5631	1050	0.11	0.08	10.4	TRUE	<2 points	N/A
4319	QC_1_S1_D1000_B1	174	Unknown	FALSE	C00262	(No IS)			N/A	374.1	60	0.33	0.17	3	TRUE	<2 points	N/A
4320	QC_1_S1_D1000_B1	174	Unknown	FALSE	C00568_C00108	(No IS)			N/A	673.4	100	0.32	0.12	4	TRUE	<2 points	N/A
4321	QC_1_S1_D1000_B1	174	Unknown	FALSE	C00156	(No IS)			N/A	2600	240	0.78	0.24	3.5	TRUE	<2 points	N/A
4322	QC_1_S1_D1000_B1	174	Unknown	FALSE	C00169	(No IS)			N/A	7389	1400	0.12	0.09	20.7	TRUE	<2 points	N/A
4323	QC_1_S1_D1000_B1	174	Unknown	FALSE	C00026	(No IS)			N/A	4546	990	0.11	0.07	10.6	TRUE	<2 points	N/A
4324	QC_1_S1_D1000_B1	174	Unknown	FALSE	C00522	(No IS)			N/A	10180	2087	0.11	0.08	19.8	TRUE	<2 points	N/A
4325	QC_1_S1_D1000_B1	174	Unknown	FALSE	C01087	(No IS)			N/A	3872	712.5	0.11	0.07	12.3	TRUE	<2 points	N/A
4326	QC_1_S1_D1000_B1	174	Unknown	FALSE	C08353	(No IS)			N/A	1459	460	0.09	0.04	23	TRUE	<2 points	N/A
4327	QC_1_S1_D1000_B1	174	Unknown	FALSE	C00121_C08353_C16639	(No IS)			N/A	21590	4660	0.11	0.07	72.3	TRUE	<2 points	N/A
4328	QC_1_S1_D1000_B1	174	Unknown	FALSE	C00230_C00628	(No IS)			N/A	444100	96910	0.11	0.07	103.3	TRUE	<2 points	N/A
4329	QC_1_S1_D1000_B1	174	Unknown	FALSE	C00295	(No IS)			N/A	68160	3840	0.33	0.34	12.3	TRUE	<2 points	N/A
4330	QC_1_S1_D1000_B1	174	Unknown	FALSE	C00988	(No IS)			N/A	1945	460	0.11	0.06	23	TRUE	<2 points	N/A
4365	QC_1_S1_D1000_B2	164	Unknown	FALSE	C00129_C00235	(No IS)			N/A	1534	260	0.13	0.12	13	TRUE	<2 points	N/A
4366	QC_1_S1_D1000_B2	164	Unknown	FALSE	C00018	(No IS)			N/A	785.6	120	0.12	0.16	6	TRUE	<2 points	N/A
4367	QC_1_S1_D1000_B2	164	Unknown	FALSE	C00536	(No IS)			N/A	187.1	40	0.62	0.09	2	TRUE	<2 points	N/A
4368	QC_1_S1_D1000_B2	164	Unknown	FALSE	C00085_C00092_C01172	(No IS)			N/A	3517	360	0.13	0.14	11.4	TRUE	<2 points	N/A
4369	QC_1_S1_D1000_B2	164	Unknown	FALSE	C00668_C00275_C00446_C00092_C01172	(No IS)			N/A	3068	653.3	0.11	0.06	23.8	TRUE	<2 points	N/A
4370	QC_1_S1_D1000_B2	164	Unknown	FALSE	C11811	(No IS)			N/A	149.7	60	0.62	0.04	3	TRUE	<2 points	N/A
4371	QC_1_S1_D1000_B2	164	Unknown	FALSE	C00345	(No IS)			N/A	1029	170	0.11	0.07	6.4	TRUE	<2 points	N/A
4372	QC_1_S1_D1000_B2	164	Unknown	FALSE	C04462	(No IS)			N/A	1272	188.6	0.13	0.09	4.6	TRUE	<2 points	N/A
4373	QC_1_S1_D1000_B2	164	Unknown	FALSE	C03373	(No IS)			N/A	1609	240	0.24	0.15	12	TRUE	<2 points	N/A
4374	QC_1_S1_D1000_B2	164	Unknown	FALSE	C04501	(No IS)			N/A	299.3	40	0.12	0.16	2	TRUE	<2 points	N/A
4375	QC_1_S1_D1000_B2	164	Unknown	FALSE	C00365	(No IS)			N/A	542.5	90	0.87	0.1	4.5	TRUE	<2 points	N/A
4376	QC_1_S1_D1000_B2	164	Unknown	FALSE	C00341	(No IS)			N/A	710.8	100	0.37	0.18	5	TRUE	<2 points	N/A
4377	QC_1_S1_D1000_B2	164	Unknown	FALSE	C00921	(No IS)			N/A	841.8	130	0.2	0.08	4.6	TRUE	<2 points	N/A
4378	QC_1_S1_D1000_B2	164	Unknown	FALSE	C00364	(No IS)			N/A	523.8	140	0.84	0.03	7	TRUE	<2 points	N/A
4379	QC_1_S1_D1000_B2	164	Unknown	FALSE	C01269	(No IS)			N/A	7875	1384	0.11	0.07	25.1	TRUE	<2 points	N/A
4380	QC_1_S1_D1000_B2	164	Unknown	FALSE	C00105_C01269	(No IS)			N/A	9128	1111	0.11	0.08	19.1	TRUE	<2 points	N/A
4381	QC_1_S1_D1000_B2	164	Unknown	FALSE	C00575	(No IS)			N/A	1889	510	0.11	0.06	25.5	TRUE	<2 points	N/A
4382	QC_1_S1_D1000_B2	164	Unknown	FALSE	C00455	(No IS)			N/A	3033	284.3	0.29	0.21	8.3	TRUE	<2 points	N/A
4383	QC_1_S1_D1000_B2	164	Unknown	FALSE	C21113	(No IS)			N/A	1945	285.7	0.14	0.15	9.1	TRUE	<2 points	N/A
4384	QC_1_S1_D1000_B2	164	Unknown	FALSE	C04677	(No IS)			N/A	20240	3471	0.09	0.05	35.5	TRUE	<2 points	N/A
4385	QC_1_S1_D1000_B2	164	Unknown	FALSE	C00354	(No IS)			N/A	15380	2283	0.11	0.08	35.6	TRUE	<2 points	N/A
4386	QC_1_S1_D1000_B2	164	Unknown	FALSE	C00208_C01083	(No IS)			N/A	149.6	60	0.16	0.04	3	TRUE	<2 points	N/A
4387	QC_1_S1_D1000_B2	164	Unknown	FALSE	C00020	(No IS)			N/A	598.6	100	0.25	0.15	5	TRUE	<2 points	N/A
4388	QC_1_S1_D1000_B2	164	Unknown	FALSE	C00130	(No IS)			N/A	2918	600	0.21	0.08	9.6	TRUE	<2 points	N/A
4389	QC_1_S1_D1000_B2	164	Unknown	FALSE	C04807	(No IS)			N/A	710.8	122.9	0.18	0.1	6.1	TRUE	<2 points	N/A
4390	QC_1_S1_D1000_B2	164	Unknown	FALSE	C18239	(No IS)			N/A	449	80	0.62	0.12	4	TRUE	<2 points	N/A
4391	QC_1_S1_D1000_B2	164	Unknown	FALSE	C00144_C18239	(No IS)			N/A	1609	460	0.09	0.05	15.6	TRUE	<2 points	N/A
4392	QC_1_S1_D1000_B2	164	Unknown	FALSE	C04734	(No IS)			N/A	34500	6575	0.1	0.09	52.5	TRUE	<2 points	N/A
4393	QC_1_S1_D1000_B2	164	Unknown	FALSE	C01103	(No IS)			N/A	112.2	36	0.44	0.14	1.8	TRUE	<2 points	N/A
4394	QC_1_S1_D1000_B2	164	Unknown	FALSE	C16826	(No IS)			N/A	224.5	60	0.61	0.09	3	TRUE	<2 points	N/A
4395	QC_1_S1_D1000_B2	164	Unknown	FALSE	C00448_C16826	(No IS)			N/A	972.7	126.7	0.21	0.13	6.3	TRUE	<2 points	N/A
4396	QC_1_S1_D1000_B2	164	Unknown	FALSE	C00119	(No IS)			N/A	841.7	223.3	0.47	0.04	6.3	TRUE	<2 points	N/A
4397	QC_1_S1_D1000_B2	164	Unknown	FALSE	C00363	(No IS)			N/A	130.9	35	0.45	0.1	1.8	TRUE	<2 points	N/A
4398	QC_1_S1_D1000_B2	164	Unknown	FALSE	C00015	(No IS)			N/A	2301	305	0.09	0.06	11.7	TRUE	<2 points	N/A
4542	QC_1_S1_D1000_B1	175	Unknown	FALSE	C03722	(No IS)			N/A	3647	622	0.13	0.06	9.4	TRUE	<2 points	N/A
4543	QC_1_S1_D1000_B1	175	Unknown	FALSE	C00250	(No IS)			N/A	1104	146.7	0.79	0.15	5.4	TRUE	<2 points	N/A
4544	QC_1_S1_D1000_B1	175	Unknown	FALSE	C00074	(No IS)			N/A	205.8	75	0.5	0.03	3.8	TRUE	<2 points	N/A
4545	QC_1_S1_D1000_B1	175	Unknown	FALSE	C00111	(No IS)			N/A	21360	3620	0.13	0.09	55.1	TRUE	<2 points	N/A
4546	QC_1_S1_D1000_B1	175	Unknown	FALSE	C00118_C00111	(No IS)			N/A	6023	1260	0.13	0.06	47.8	TRUE	<2 points	N/A
4547	QC_1_S1_D1000_B1	175	Unknown	FALSE	C00093	(No IS)			N/A	1871	400	0.13	0.08	12.9	TRUE	<2 points	N/A
4548	QC_1_S1_D1000_B1	175	Unknown	FALSE	C03189_C00093	(No IS)			N/A	1571	360	0.13	0.07	17.8	TRUE	<2 points	N/A
4549	QC_1_S1_D1000_B1	175	Unknown	FALSE	C00417	(No IS)			N/A	336.7	60	0.74	0.18	3	TRUE	<2 points	N/A
4550	QC_1_S1_D1000_B1	175	Unknown	FALSE	C00493	(No IS)			N/A	74.82	20	0.87	0.09	1	TRUE	<2 points	N/A
4551	QC_1_S1_D1000_B1	175	Unknown	FALSE	C00072	(No IS)			N/A	N/A	N/A	N/A	N/A	N/A	TRUE	N/A	N/A
4552	QC_1_S1_D1000_B1	175	Unknown	FALSE	C04411	(No IS)			N/A	1534	106.2	0.45	0.28	3	TRUE	<2 points	N/A
4553	QC_1_S1_D1000_B1	175	Unknown	FALSE	C00013	(No IS)			N/A	598.6	126.7	0.11	0.08	6.1	TRUE	<2 points	N/A
4554	QC_1_S1_D1000_B1	175	Unknown	FALSE	C00031	(No IS)			N/A	149.7	40	0.09	0.09	2	TRUE	<2 points	N/A
4555	QC_1_S1_D1000_B1	175	Unknown	FALSE	C00137	(No IS)			N/A	N/A	N/A	N/A	N/A	N/A	TRUE	N/A	N/A
4556	QC_1_S1_D1000_B1	175	Unknown	FALSE	C01179	(No IS)			N/A	374.1	60	0.1	0.1	3	TRUE	<2 points	N/A
4557	QC_1_S1_D1000_B1	175	Unknown	FALSE	C00095	(No IS)			N/A	224.5	44	0.84	0.13	2.2	TRUE	<2 points	N/A
4558	QC_1_S1_D1000_B1	175	Unknown	FALSE	C00984	(No IS)			N/A	N/A	N/A	N/A	N/A	N/A	TRUE	N/A	N/A
4559	QC_1_S1_D1000_B1	175	Unknown	FALSE	C00392	(No IS)			N/A	374.2	120	0.09	0.03	6	TRUE	<2 points	N/A
4560	QC_1_S1_D1000_B1	175	Unknown	FALSE	C01005	(No IS)			N/A	3872	526	0.28	0.1	7.4	TRUE	<2 points	N/A
4561	QC_1_S1_D1000_B1	175	Unknown	FALSE	C00197	(No IS)			N/A	13020	2337	0.12	0.1	71	TRUE	<2 points	N/A
4562	QC_1_S1_D1000_B1	175	Unknown	FALSE	C20258	(No IS)			N/A	2787	196.2	0.36	0.41	5	TRUE	<2 points	N/A
4563	QC_1_S1_D1000_B1	175	Unknown	FALSE	C00158	(No IS)			N/A	2713	596.7	0.11	0.07	28.1	TRUE	<2 points	N/A
4564	QC_1_S1_D1000_B1	175	Unknown	FALSE	C00311	(No IS)			N/A	1534	300	0.11	0.09	14.5	TRUE	<2 points	N/A
4565	QC_1_S1_D1000_B1	175	Unknown	FALSE	C00191	(No IS)			N/A	68640	14000	0.11	0.07	177	TRUE	<2 points	N/A
4566	QC_1_S1_D1000_B1	175	Unknown	FALSE	C01300	(No IS)			N/A	897.9	100	0.54	0.32	3.1	TRUE	<2 points	N/A
4567	QC_1_S1_D1000_B1	175	Unknown	FALSE	C00257	(No IS)			N/A	1497	262.9	0.13	0.08	10.8	TRUE	<2 points	N/A
4568	QC_1_S1_D1000_B1	175	Unknown	FALSE	C00279	(No IS)			N/A	2469	373.3	0.26	0.09	11	TRUE	<2 points	N/A
4569	QC_1_S1_D1000_B1	175	Unknown	FALSE	C03657	(No IS)			N/A	2544	153.7	0.48	0.53	3.9	TRUE	<2 points	N/A
4570	QC_1_S1_D1000_B1	175	Unknown	FALSE	C16241	(No IS)			N/A	N/A	N/A	N/A	N/A	N/A	TRUE	N/A	N/A
4571	QC_1_S1_D1000_B1	175	Unknown	FALSE	C01909	(No IS)			N/A	280.6	36.67	0.48	0.17	1.8	TRUE	<2 points	N/A
4572	QC_1_S1_D1000_B1	175	Unknown	FALSE	C11437	(No IS)			N/A	1347	260	0.12	0.09	13	TRUE	<2 points	N/A
4573	QC_1_S1_D1000_B1	175	Unknown	FALSE	C00864	(No IS)			N/A	149.6	40	0.3	0.06	2	TRUE	<2 points	N/A
4574	QC_1_S1_D1000_B1	175	Unknown	FALSE	C00117	(No IS)			N/A	636	128	0.1	0.09	6.4	TRUE	<2 points	N/A
4575	QC_1_S1_D1000_B1	175	Unknown	FALSE	C00235	(No IS)			N/A	318	105	0.81	0.04	4.6	TRUE	<2 points	N/A
4610	QC_1_S1_D1000_B2	165	Unknown	FALSE	C00068	(No IS)			N/A	472	100	0.26	0.09	5	TRUE	<2 points	N/A
4611	QC_1_S1_D1000_B2	165	Unknown	FALSE	C00224	(No IS)			N/A	217.9	60	0.59	0.08	3	TRUE	<2 points	N/A
4612	QC_1_S1_D1000_B2	165	Unknown	FALSE	C00008_C00054_C00224	(No IS)			N/A	944	172	0.13	0.11	6.2	TRUE	<2 points	N/A
4613	QC_1_S1_D1000_B2	165	Unknown	FALSE	C00035	(No IS)			N/A	81290	16580	0.11	0.08	94.6	TRUE	<2 points	N/A
4614	QC_1_S1_D1000_B2	165	Unknown	FALSE	C00353	(No IS)			N/A	653.6	73.33	0.23	0.23	3.7	TRUE	<2 points	N/A
4615	QC_1_S1_D1000_B2	165	Unknown	FALSE	C00061	(No IS)			N/A	1053	208.9	0.27	0.05	10.4	TRUE	<2 points	N/A
4616	QC_1_S1_D1000_B2	165	Unknown	FALSE	C00143	(No IS)			N/A	163.4	35	0.61	0.1	1.8	TRUE	<2 points	N/A
4617	QC_1_S1_D1000_B2	165	Unknown	FALSE	C00458	(No IS)			N/A	145.2	40	0.45	0.06	2	TRUE	<2 points	N/A
4618	QC_1_S1_D1000_B2	165	Unknown	FALSE	C00460	(No IS)			N/A	N/A	N/A	N/A	N/A	N/A	TRUE	N/A	N/A
4619	QC_1_S1_D1000_B2	165	Unknown	FALSE	C00459	(No IS)			N/A	108.9	20	0.12	0.09	1	TRUE	<2 points	N/A
4620	QC_1_S1_D1000_B2	165	Unknown	FALSE	C00063	(No IS)			N/A	108.9	20	0.3	0.09	1	TRUE	<2 points	N/A
4621	QC_1_S1_D1000_B2	165	Unknown	FALSE	C00075	(No IS)			N/A	108.9	40	0.76	0.05	2	TRUE	<2 points	N/A
4622	QC_1_S1_D1000_B2	165	Unknown	FALSE	C00002	(No IS)			N/A	1325	175	0.24	0.19	8.7	TRUE	<2 points	N/A
4623	QC_1_S1_D1000_B2	165	Unknown	FALSE	C00286	(No IS)			N/A	217.9	100	0.54	0.03	5	TRUE	<2 points	N/A
4624	QC_1_S1_D1000_B2	165	Unknown	FALSE	C00081	(No IS)			N/A	472.1	85.72	0.43	0.1	4.3	TRUE	<2 points	N/A
4625	QC_1_S1_D1000_B2	165	Unknown	FALSE	C11435	(No IS)			N/A	109	33.34	0.05	0.07	1.7	TRUE	<2 points	N/A
4626	QC_1_S1_D1000_B2	165	Unknown	FALSE	C00044	(No IS)			N/A	1598	240	0.24	0.1	10.9	TRUE	<2 points	N/A
4627	QC_1_S1_D1000_B2	165	Unknown	FALSE	C00700	(No IS)			N/A	290.4	100	0.09	0.05	5	TRUE	<2 points	N/A
4628	QC_1_S1_D1000_B2	165	Unknown	FALSE	C02191	(No IS)			N/A	217.9	60	0.67	0.06	3	TRUE	<2 points	N/A
4629	QC_1_S1_D1000_B2	165	Unknown	FALSE	C00842	(No IS)			N/A	108.9	33.33	0.38	0.07	1.7	TRUE	<2 points	N/A
4630	QC_1_S1_D1000_B2	165	Unknown	FALSE	C00029	(No IS)			N/A	N/A	N/A	N/A	N/A	N/A	TRUE	N/A	N/A
4631	QC_1_S1_D1000_B2	165	Unknown	FALSE	C00052	(No IS)			N/A	145.2	40	0.82	0.06	2	TRUE	<2 points	N/A
4632	QC_1_S1_D1000_B2	165	Unknown	FALSE	C00167	(No IS)			N/A	217.9	60	0.39	0.11	3	TRUE	<2 points	N/A
4633	QC_1_S1_D1000_B2	165	Unknown	FALSE	C00500	(No IS)			N/A	290.5	40	0.26	0.17	2	TRUE	<2 points	N/A
4634	QC_1_S1_D1000_B2	165	Unknown	FALSE	C00498	(No IS)			N/A	254.2	60	0.27	0.11	3	TRUE	<2 points	N/A
4635	QC_1_S1_D1000_B2	165	Unknown	FALSE	C00043	(No IS)			N/A	108.9	40	0.61	0.05	2	TRUE	<2 points	N/A
4636	QC_1_S1_D1000_B2	165	Unknown	FALSE	C03263	(No IS)			N/A	181.5	80	0.27	0.04	4	TRUE	<2 points	N/A
4637	QC_1_S1_D1000_B2	165	Unknown	FALSE	C00003	(No IS)			N/A	72.62	26.67	0.64	0.04	1.3	TRUE	<2 points	N/A
4638	QC_1_S1_D1000_B2	165	Unknown	FALSE	C00004	(No IS)			N/A	2015	263.3	0.23	0.1	13.2	TRUE	<2 points	N/A
4639	QC_1_S1_D1000_B2	165	Unknown	FALSE	C00006	(No IS)			N/A	72.61	20	0.26	0.06	1	TRUE	<2 points	N/A
4640	QC_1_S1_D1000_B2	165	Unknown	FALSE	C00005	(No IS)			N/A	N/A	N/A	N/A	N/A	N/A	TRUE	N/A	N/A
4641	QC_1_S1_D1000_B2	165	Unknown	FALSE	C00083	(No IS)			N/A	145.2	40	0.32	0.06	2	TRUE	<2 points	N/A
4642	QC_1_S1_D1000_B2	165	Unknown	FALSE	C01024	(No IS)			N/A	181.6	60	0.37	0.05	3	TRUE	<2 points	N/A
4719	QC_1_S1_D1000_B2	194	Unknown	FALSE	C00058	(No IS)			N/A	19010000	774800	0.35	0.62	13.3	TRUE	<2 points	N/A
4720	QC_1_S1_D1000_B2	194	Unknown	FALSE	C01755	(No IS)			N/A	50520	9523	0.05	0.07	11	TRUE	<2 points	N/A
4721	QC_1_S1_D1000_B2	194	Unknown	FALSE	C00048	(No IS)			N/A	11450	2050	0.1	0.08	9.7	TRUE	<2 points	N/A
4722	QC_1_S1_D1000_B2	194	Unknown	FALSE	C00160	(No IS)			N/A	14440	2840	0.12	0.08	14.2	TRUE	<2 points	N/A
4723	QC_1_S1_D1000_B2	194	Unknown	FALSE	C00022	(No IS)			N/A	11920	2040	0.11	0.09	11.5	TRUE	<2 points	N/A
4724	QC_1_S1_D1000_B2	194	Unknown	FALSE	C00099	(No IS)			N/A	355.4	110	0.12	0.04	5.5	TRUE	<2 points	N/A
4725	QC_1_S1_D1000_B2	194	Unknown	FALSE	C00186	(No IS)			N/A	193800	44180	0.11	0.07	20.4	TRUE	<2 points	N/A
4726	QC_1_S1_D1000_B2	194	Unknown	FALSE	C00116	(No IS)			N/A	261.9	60	0.11	0.07	3	TRUE	<2 points	N/A
4727	QC_1_S1_D1000_B2	194	Unknown	FALSE	C00009	(No IS)			N/A	12670000	2338000	0.11	0.08	86.1	TRUE	<2 points	N/A
4728	QC_1_S1_D1000_B2	194	Unknown	FALSE	C00232_C00109	(No IS)			N/A	13410	3250	0.11	0.06	11	TRUE	<2 points	N/A
4729	QC_1_S1_D1000_B2	194	Unknown	FALSE	C00168	(No IS)			N/A	112.2	53.33	0.25	0.03	2.7	TRUE	<2 points	N/A
4730	QC_1_S1_D1000_B2	194	Unknown	FALSE	C01751	(No IS)			N/A	897.9	130.8	0.56	0.38	5.6	TRUE	<2 points	N/A
4731	QC_1_S1_D1000_B2	194	Unknown	FALSE	C00106	(No IS)			N/A	9315	2052	0.11	0.06	37	TRUE	<2 points	N/A
4732	QC_1_S1_D1000_B2	194	Unknown	FALSE	C00141_C00122	(No IS)			N/A	4115	1080	0.11	0.06	7.9	TRUE	<2 points	N/A
4733	QC_1_S1_D1000_B2	194	Unknown	FALSE	C00042	(No IS)			N/A	97040	24040	0.11	0.06	41.6	TRUE	<2 points	N/A
4734	QC_1_S1_D1000_B2	194	Unknown	FALSE	C15587	(No IS)			N/A	112.2	40	0.75	0.05	2	TRUE	<2 points	N/A
4735	QC_1_S1_D1000_B2	194	Unknown	FALSE	C00180	(No IS)			N/A	8679	780	0.53	0.24	4.4	TRUE	<2 points	N/A
4736	QC_1_S1_D1000_B2	194	Unknown	FALSE	C00245	(No IS)			N/A	355.4	90	0.05	0.07	4.5	TRUE	<2 points	N/A
4737	QC_1_S1_D1000_B2	194	Unknown	FALSE	C02814	(No IS)			N/A	1309	208.6	0.27	0.15	4.2	TRUE	<2 points	N/A
4738	QC_1_S1_D1000_B2	194	Unknown	FALSE	C00430	(No IS)			N/A	117300	6132	0.35	0.55	11.2	TRUE	<2 points	N/A
4739	QC_1_S1_D1000_B2	194	Unknown	FALSE	C00036_C00489	(No IS)			N/A	4807	1390	0.09	0.05	23.8	TRUE	<2 points	N/A
4740	QC_1_S1_D1000_B2	194	Unknown	FALSE	C00149	(No IS)			N/A	7015	1232	0.11	0.07	14.4	TRUE	<2 points	N/A
4741	QC_1_S1_D1000_B2	194	Unknown	FALSE	C00262	(No IS)			N/A	224.5	60	0.34	0.06	3	TRUE	<2 points	N/A
4742	QC_1_S1_D1000_B2	194	Unknown	FALSE	C00568_C00108	(No IS)			N/A	542.5	110	0.4	0.07	3.5	TRUE	<2 points	N/A
4743	QC_1_S1_D1000_B2	194	Unknown	FALSE	C00156	(No IS)			N/A	1983	160	0.32	0.28	3.6	TRUE	<2 points	N/A
4744	QC_1_S1_D1000_B2	194	Unknown	FALSE	C00169	(No IS)			N/A	13880	2485	0.1	0.08	47.8	TRUE	<2 points	N/A
4745	QC_1_S1_D1000_B2	194	Unknown	FALSE	C00026	(No IS)			N/A	3161	1050	0.1	0.05	13.3	TRUE	<2 points	N/A
4746	QC_1_S1_D1000_B2	194	Unknown	FALSE	C00522	(No IS)			N/A	13060	2789	0.1	0.07	23.3	TRUE	<2 points	N/A
4747	QC_1_S1_D1000_B2	194	Unknown	FALSE	C01087	(No IS)			N/A	3180	500	0.1	0.09	9.7	TRUE	<2 points	N/A
4748	QC_1_S1_D1000_B2	194	Unknown	FALSE	C08353	(No IS)			N/A	1702	430	0.1	0.06	16.7	TRUE	<2 points	N/A
4749	QC_1_S1_D1000_B2	194	Unknown	FALSE	C00121_C08353_C16639	(No IS)			N/A	18370	4209	0.09	0.07	65.4	TRUE	<2 points	N/A
4750	QC_1_S1_D1000_B2	194	Unknown	FALSE	C00230_C00628	(No IS)			N/A	534600	131600	0.09	0.06	161.4	TRUE	<2 points	N/A
4751	QC_1_S1_D1000_B2	194	Unknown	FALSE	C00295	(No IS)			N/A	155900	15760	0.21	0.09	33.1	TRUE	<2 points	N/A
4752	QC_1_S1_D1000_B2	194	Unknown	FALSE	C00988	(No IS)			N/A	2170	600	0.08	0.06	27.8	TRUE	<2 points	N/A
4787	QC_1_S1_D1000_B1	176	Unknown	FALSE	C00129_C00235	(No IS)			N/A	1571	300	0.12	0.05	14.8	TRUE	<2 points	N/A
4788	QC_1_S1_D1000_B1	176	Unknown	FALSE	C00018	(No IS)			N/A	673.4	164	0.28	0.06	4.7	TRUE	<2 points	N/A
4789	QC_1_S1_D1000_B1	176	Unknown	FALSE	C00536	(No IS)			N/A	N/A	N/A	N/A	N/A	N/A	TRUE	N/A	N/A
4790	QC_1_S1_D1000_B1	176	Unknown	FALSE	C00085_C00092_C01172	(No IS)			N/A	1534	260	0.13	0.12	7	TRUE	<2 points	N/A
4791	QC_1_S1_D1000_B1	176	Unknown	FALSE	C00668_C00275_C00446_C00092_C01172	(No IS)			N/A	3068	471.1	0.11	0.1	15.7	TRUE	<2 points	N/A
4792	QC_1_S1_D1000_B1	176	Unknown	FALSE	C11811	(No IS)			N/A	74.83	20	0.89	0.06	1	TRUE	<2 points	N/A
4793	QC_1_S1_D1000_B1	176	Unknown	FALSE	C00345	(No IS)			N/A	1141	176	0.14	0.19	8.8	TRUE	<2 points	N/A
4794	QC_1_S1_D1000_B1	176	Unknown	FALSE	C04462	(No IS)			N/A	2974	263.3	0.34	0.33	5.7	TRUE	<2 points	N/A
4795	QC_1_S1_D1000_B1	176	Unknown	FALSE	C03373	(No IS)			N/A	112.2	40	0.53	0.08	2	TRUE	<2 points	N/A
4796	QC_1_S1_D1000_B1	176	Unknown	FALSE	C04501	(No IS)			N/A	112.2	40	0.5	0.05	2	TRUE	<2 points	N/A
4797	QC_1_S1_D1000_B1	176	Unknown	FALSE	C00365	(No IS)			N/A	598.6	104	0.88	0.12	5	TRUE	<2 points	N/A
4798	QC_1_S1_D1000_B1	176	Unknown	FALSE	C00341	(No IS)			N/A	187.1	40	0.3	0.12	2	TRUE	<2 points	N/A
4799	QC_1_S1_D1000_B1	176	Unknown	FALSE	C00921	(No IS)			N/A	523.7	100	0.68	0.14	3.9	TRUE	<2 points	N/A
4800	QC_1_S1_D1000_B1	176	Unknown	FALSE	C00364	(No IS)			N/A	187.1	60	0.82	0.05	2.4	TRUE	<2 points	N/A
4801	QC_1_S1_D1000_B1	176	Unknown	FALSE	C01269	(No IS)			N/A	12230	1831	0.11	0.07	19.1	TRUE	<2 points	N/A
4802	QC_1_S1_D1000_B1	176	Unknown	FALSE	C00105_C01269	(No IS)			N/A	6921	436.5	0.36	0.39	6.4	TRUE	<2 points	N/A
4803	QC_1_S1_D1000_B1	176	Unknown	FALSE	C00575	(No IS)			N/A	1496	340	0.1	0.09	17	TRUE	<2 points	N/A
4804	QC_1_S1_D1000_B1	176	Unknown	FALSE	C00455	(No IS)			N/A	1197	260	0.1	0.07	10.3	TRUE	<2 points	N/A
4805	QC_1_S1_D1000_B1	176	Unknown	FALSE	C21113	(No IS)			N/A	3292	281.5	0.33	0.28	6.5	TRUE	<2 points	N/A
4806	QC_1_S1_D1000_B1	176	Unknown	FALSE	C04677	(No IS)			N/A	4115	464	0.28	0.19	7.1	TRUE	<2 points	N/A
4807	QC_1_S1_D1000_B1	176	Unknown	FALSE	C00354	(No IS)			N/A	14440	1147	0.19	0.23	17.8	TRUE	<2 points	N/A
4808	QC_1_S1_D1000_B1	176	Unknown	FALSE	C00208_C01083	(No IS)			N/A	112.2	40	0.16	0.08	2	TRUE	<2 points	N/A
4809	QC_1_S1_D1000_B1	176	Unknown	FALSE	C00020	(No IS)			N/A	579.9	166.7	0.06	0.04	8.3	TRUE	<2 points	N/A
4810	QC_1_S1_D1000_B1	176	Unknown	FALSE	C00130	(No IS)			N/A	4938	432.5	0.3	0.3	9.5	TRUE	<2 points	N/A
4811	QC_1_S1_D1000_B1	176	Unknown	FALSE	C04807	(No IS)			N/A	261.9	60	0.09	0.09	3	TRUE	<2 points	N/A
4812	QC_1_S1_D1000_B1	176	Unknown	FALSE	C18239	(No IS)			N/A	411.5	96	0.69	0.09	4.8	TRUE	<2 points	N/A
4813	QC_1_S1_D1000_B1	176	Unknown	FALSE	C00144_C18239	(No IS)			N/A	954	210	0.1	0.08	9.7	TRUE	<2 points	N/A
4814	QC_1_S1_D1000_B1	176	Unknown	FALSE	C04734	(No IS)			N/A	29320	6196	0.11	0.08	41.4	TRUE	<2 points	N/A
4815	QC_1_S1_D1000_B1	176	Unknown	FALSE	C01103	(No IS)			N/A	187.1	60	0.75	0.05	3	TRUE	<2 points	N/A
4816	QC_1_S1_D1000_B1	176	Unknown	FALSE	C16826	(No IS)			N/A	74.82	20	0.8	0.06	1	TRUE	<2 points	N/A
4817	QC_1_S1_D1000_B1	176	Unknown	FALSE	C00448_C16826	(No IS)			N/A	1047	200	0.26	0.11	10	TRUE	<2 points	N/A
4818	QC_1_S1_D1000_B1	176	Unknown	FALSE	C00119	(No IS)			N/A	1272	160	0.12	0.15	7.3	TRUE	<2 points	N/A
4819	QC_1_S1_D1000_B1	176	Unknown	FALSE	C00363	(No IS)			N/A	N/A	N/A	N/A	N/A	N/A	TRUE	N/A	N/A
4820	QC_1_S1_D1000_B1	176	Unknown	FALSE	C00015	(No IS)			N/A	1646	160	0.31	0.27	8	TRUE	<2 points	N/A
4964	QC_1_S1_D1000_B2	195	Unknown	FALSE	C03722	(No IS)			N/A	2394	351.4	0.14	0.15	6.8	TRUE	<2 points	N/A
4965	QC_1_S1_D1000_B2	195	Unknown	FALSE	C00250	(No IS)			N/A	2282	312.7	0.74	0.08	8.1	TRUE	<2 points	N/A
4966	QC_1_S1_D1000_B2	195	Unknown	FALSE	C00074	(No IS)			N/A	486.4	102.9	0.56	0.12	5.1	TRUE	<2 points	N/A
4967	QC_1_S1_D1000_B2	195	Unknown	FALSE	C00111	(No IS)			N/A	19900	4422	0.11	0.07	98.2	TRUE	<2 points	N/A
4968	QC_1_S1_D1000_B2	195	Unknown	FALSE	C00118_C00111	(No IS)			N/A	67230	13070	0.11	0.07	49.7	TRUE	<2 points	N/A
4969	QC_1_S1_D1000_B2	195	Unknown	FALSE	C00093	(No IS)			N/A	5088	1080	0.11	0.07	26	TRUE	<2 points	N/A
4970	QC_1_S1_D1000_B2	195	Unknown	FALSE	C03189_C00093	(No IS)			N/A	3030	560	0.11	0.09	22.8	TRUE	<2 points	N/A
4971	QC_1_S1_D1000_B2	195	Unknown	FALSE	C00417	(No IS)			N/A	318	56.67	0.65	0.15	2.8	TRUE	<2 points	N/A
4972	QC_1_S1_D1000_B2	195	Unknown	FALSE	C00493	(No IS)			N/A	N/A	N/A	N/A	N/A	N/A	TRUE	N/A	N/A
4973	QC_1_S1_D1000_B2	195	Unknown	FALSE	C00072	(No IS)			N/A	261.9	71.43	0.56	0.05	3.6	TRUE	<2 points	N/A
4974	QC_1_S1_D1000_B2	195	Unknown	FALSE	C04411	(No IS)			N/A	860.5	234.3	0.09	0.04	8.5	TRUE	<2 points	N/A
4975	QC_1_S1_D1000_B2	195	Unknown	FALSE	C00013	(No IS)			N/A	897.9	160	0.12	0.12	8	TRUE	<2 points	N/A
4976	QC_1_S1_D1000_B2	195	Unknown	FALSE	C00031	(No IS)			N/A	112.2	33.33	0.52	0.07	1.7	TRUE	<2 points	N/A
4977	QC_1_S1_D1000_B2	195	Unknown	FALSE	C00137	(No IS)			N/A	N/A	N/A	N/A	N/A	N/A	TRUE	N/A	N/A
4978	QC_1_S1_D1000_B2	195	Unknown	FALSE	C01179	(No IS)			N/A	598.6	80	0.16	0.17	4	TRUE	<2 points	N/A
4979	QC_1_S1_D1000_B2	195	Unknown	FALSE	C00095	(No IS)			N/A	561.2	60	0.33	0.23	3	TRUE	<2 points	N/A
4980	QC_1_S1_D1000_B2	195	Unknown	FALSE	C00984	(No IS)			N/A	243.2	56.67	0.56	0.15	2.8	TRUE	<2 points	N/A
4981	QC_1_S1_D1000_B2	195	Unknown	FALSE	C00392	(No IS)			N/A	336.7	60	0.12	0.12	3	TRUE	<2 points	N/A
4982	QC_1_S1_D1000_B2	195	Unknown	FALSE	C01005	(No IS)			N/A	3217	784	0.07	0.07	9.6	TRUE	<2 points	N/A
4983	QC_1_S1_D1000_B2	195	Unknown	FALSE	C00197	(No IS)			N/A	18970	3080	0.1	0.1	57.8	TRUE	<2 points	N/A
4984	QC_1_S1_D1000_B2	195	Unknown	FALSE	C20258	(No IS)			N/A	1160	356	0.25	0.04	7.9	TRUE	<2 points	N/A
4985	QC_1_S1_D1000_B2	195	Unknown	FALSE	C00158	(No IS)			N/A	2020	488.9	0.12	0.06	24.4	TRUE	<2 points	N/A
4986	QC_1_S1_D1000_B2	195	Unknown	FALSE	C00311	(No IS)			N/A	2020	280	0.1	0.1	9.3	TRUE	<2 points	N/A
4987	QC_1_S1_D1000_B2	195	Unknown	FALSE	C00191	(No IS)			N/A	46920	9980	0.1	0.08	142.1	TRUE	<2 points	N/A
4988	QC_1_S1_D1000_B2	195	Unknown	FALSE	C01300	(No IS)			N/A	1010	194.3	0.65	0.08	5.4	TRUE	<2 points	N/A
4989	QC_1_S1_D1000_B2	195	Unknown	FALSE	C00257	(No IS)			N/A	6173	1500	0.1	0.06	48.9	TRUE	<2 points	N/A
4990	QC_1_S1_D1000_B2	195	Unknown	FALSE	C00279	(No IS)			N/A	3442	780	0.19	0.04	12.5	TRUE	<2 points	N/A
4991	QC_1_S1_D1000_B2	195	Unknown	FALSE	C03657	(No IS)			N/A	673.4	273.3	0.09	0.04	4.9	TRUE	<2 points	N/A
4992	QC_1_S1_D1000_B2	195	Unknown	FALSE	C16241	(No IS)			N/A	299.3	60	0.16	0.1	3	TRUE	<2 points	N/A
4993	QC_1_S1_D1000_B2	195	Unknown	FALSE	C01909	(No IS)			N/A	187.1	40	0.44	0.11	2	TRUE	<2 points	N/A
4994	QC_1_S1_D1000_B2	195	Unknown	FALSE	C11437	(No IS)			N/A	1684	440	0.09	0.06	19.2	TRUE	<2 points	N/A
4995	QC_1_S1_D1000_B2	195	Unknown	FALSE	C00864	(No IS)			N/A	112.2	46.67	0.06	0.04	2.3	TRUE	<2 points	N/A
4996	QC_1_S1_D1000_B2	195	Unknown	FALSE	C00117	(No IS)			N/A	448.9	112	0.09	0.06	5.6	TRUE	<2 points	N/A
4997	QC_1_S1_D1000_B2	195	Unknown	FALSE	C00235	(No IS)			N/A	N/A	N/A	N/A	N/A	N/A	TRUE	N/A	N/A
5032	QC_1_S1_D1000_B1	177	Unknown	FALSE	C00068	(No IS)			N/A	181.5	60	0.12	0.03	3	TRUE	<2 points	N/A
5033	QC_1_S1_D1000_B1	177	Unknown	FALSE	C00224	(No IS)			N/A	N/A	N/A	N/A	N/A	N/A	TRUE	N/A	N/A
5034	QC_1_S1_D1000_B1	177	Unknown	FALSE	C00008_C00054_C00224	(No IS)			N/A	980.3	197.1	0.11	0.07	5.6	TRUE	<2 points	N/A
5035	QC_1_S1_D1000_B1	177	Unknown	FALSE	C00035	(No IS)			N/A	63570	13510	0.13	0.07	77.8	TRUE	<2 points	N/A
5036	QC_1_S1_D1000_B1	177	Unknown	FALSE	C00353	(No IS)			N/A	N/A	N/A	N/A	N/A	N/A	TRUE	N/A	N/A
5037	QC_1_S1_D1000_B1	177	Unknown	FALSE	C00061	(No IS)			N/A	290.5	100	0.24	0.03	5	TRUE	<2 points	N/A
5038	QC_1_S1_D1000_B1	177	Unknown	FALSE	C00143	(No IS)			N/A	N/A	N/A	N/A	N/A	N/A	TRUE	N/A	N/A
5039	QC_1_S1_D1000_B1	177	Unknown	FALSE	C00458	(No IS)			N/A	N/A	N/A	N/A	N/A	N/A	TRUE	N/A	N/A
5040	QC_1_S1_D1000_B1	177	Unknown	FALSE	C00460	(No IS)			N/A	N/A	N/A	N/A	N/A	N/A	TRUE	N/A	N/A
5041	QC_1_S1_D1000_B1	177	Unknown	FALSE	C00459	(No IS)			N/A	N/A	N/A	N/A	N/A	N/A	TRUE	N/A	N/A
5042	QC_1_S1_D1000_B1	177	Unknown	FALSE	C00063	(No IS)			N/A	N/A	N/A	N/A	N/A	N/A	TRUE	N/A	N/A
5043	QC_1_S1_D1000_B1	177	Unknown	FALSE	C00075	(No IS)			N/A	N/A	N/A	N/A	N/A	N/A	TRUE	N/A	N/A
5044	QC_1_S1_D1000_B1	177	Unknown	FALSE	C00002	(No IS)			N/A	1053	211.4	0.29	0.09	5.7	TRUE	<2 points	N/A
5045	QC_1_S1_D1000_B1	177	Unknown	FALSE	C00286	(No IS)			N/A	N/A	N/A	N/A	N/A	N/A	TRUE	N/A	N/A
5046	QC_1_S1_D1000_B1	177	Unknown	FALSE	C00081	(No IS)			N/A	181.6	40	0.47	0.08	2	TRUE	<2 points	N/A
5047	QC_1_S1_D1000_B1	177	Unknown	FALSE	C11435	(No IS)			N/A	N/A	N/A	N/A	N/A	N/A	TRUE	N/A	N/A
5048	QC_1_S1_D1000_B1	177	Unknown	FALSE	C00044	(No IS)			N/A	599.1	133.3	0.24	0.11	6.7	TRUE	<2 points	N/A
5049	QC_1_S1_D1000_B1	177	Unknown	FALSE	C00700	(No IS)			N/A	217.9	80	0.09	0.05	4	TRUE	<2 points	N/A
5050	QC_1_S1_D1000_B1	177	Unknown	FALSE	C02191	(No IS)			N/A	N/A	N/A	N/A	N/A	N/A	TRUE	N/A	N/A
5051	QC_1_S1_D1000_B1	177	Unknown	FALSE	C00842	(No IS)			N/A	72.62	20	0.7	0.09	1	TRUE	<2 points	N/A
5052	QC_1_S1_D1000_B1	177	Unknown	FALSE	C00029	(No IS)			N/A	N/A	N/A	N/A	N/A	N/A	TRUE	N/A	N/A
5053	QC_1_S1_D1000_B1	177	Unknown	FALSE	C00052	(No IS)			N/A	N/A	N/A	N/A	N/A	N/A	TRUE	N/A	N/A
5054	QC_1_S1_D1000_B1	177	Unknown	FALSE	C00167	(No IS)			N/A	326.8	40	0.65	0.26	2	TRUE	<2 points	N/A
5055	QC_1_S1_D1000_B1	177	Unknown	FALSE	C00500	(No IS)			N/A	N/A	N/A	N/A	N/A	N/A	TRUE	N/A	N/A
5056	QC_1_S1_D1000_B1	177	Unknown	FALSE	C00498	(No IS)			N/A	N/A	N/A	N/A	N/A	N/A	TRUE	N/A	N/A
5057	QC_1_S1_D1000_B1	177	Unknown	FALSE	C00043	(No IS)			N/A	181.6	60	0.35	0.08	3	TRUE	<2 points	N/A
5058	QC_1_S1_D1000_B1	177	Unknown	FALSE	C03263	(No IS)			N/A	N/A	N/A	N/A	N/A	N/A	TRUE	N/A	N/A
5059	QC_1_S1_D1000_B1	177	Unknown	FALSE	C00003	(No IS)			N/A	N/A	N/A	N/A	N/A	N/A	TRUE	N/A	N/A
5060	QC_1_S1_D1000_B1	177	Unknown	FALSE	C00004	(No IS)			N/A	871.5	100	0.29	0.17	5	TRUE	<2 points	N/A
5061	QC_1_S1_D1000_B1	177	Unknown	FALSE	C00006	(No IS)			N/A	N/A	N/A	N/A	N/A	N/A	TRUE	N/A	N/A
5062	QC_1_S1_D1000_B1	177	Unknown	FALSE	C00005	(No IS)			N/A	217.9	80	0.27	0.05	4	TRUE	<2 points	N/A
5063	QC_1_S1_D1000_B1	177	Unknown	FALSE	C00083	(No IS)			N/A	108.9	40	0.3	0.08	2	TRUE	<2 points	N/A
5064	QC_1_S1_D1000_B1	177	Unknown	FALSE	C01024	(No IS)			N/A	N/A	N/A	N/A	N/A	N/A	TRUE	N/A	N/A
5141	QC_1_S1_D1000_B1	210	Unknown	FALSE	C00058	(No IS)			N/A	19870000	856200	0.33	0.6	9.2	TRUE	<2 points	N/A
5142	QC_1_S1_D1000_B1	210	Unknown	FALSE	C01755	(No IS)			N/A	9446	2280	0.54	0.06	3.3	TRUE	<2 points	N/A
5143	QC_1_S1_D1000_B1	210	Unknown	FALSE	C00048	(No IS)			N/A	13470	2014	0.13	0.1	10.5	TRUE	<2 points	N/A
5144	QC_1_S1_D1000_B1	210	Unknown	FALSE	C00160	(No IS)			N/A	18110	4880	0.13	0.06	21	TRUE	<2 points	N/A
5145	QC_1_S1_D1000_B1	210	Unknown	FALSE	C00022	(No IS)			N/A	23720	3107	0.14	0.07	11.3	TRUE	<2 points	N/A
5146	QC_1_S1_D1000_B1	210	Unknown	FALSE	C00099	(No IS)			N/A	448.9	100	0.18	0.06	5	TRUE	<2 points	N/A
5147	QC_1_S1_D1000_B1	210	Unknown	FALSE	C00186	(No IS)			N/A	322500	88950	0.13	0.05	20.9	TRUE	<2 points	N/A
5148	QC_1_S1_D1000_B1	210	Unknown	FALSE	C00116	(No IS)			N/A	N/A	N/A	N/A	N/A	N/A	TRUE	N/A	N/A
5149	QC_1_S1_D1000_B1	210	Unknown	FALSE	C00009	(No IS)			N/A	11340000	1931000	0.12	0.09	76.3	TRUE	<2 points	N/A
5150	QC_1_S1_D1000_B1	210	Unknown	FALSE	C00232_C00109	(No IS)			N/A	10550	892	0.42	0.15	2.8	TRUE	<2 points	N/A
5151	QC_1_S1_D1000_B1	210	Unknown	FALSE	C00168	(No IS)			N/A	299.3	40	0.28	0.17	1.7	TRUE	<2 points	N/A
5152	QC_1_S1_D1000_B1	210	Unknown	FALSE	C01751	(No IS)			N/A	673.4	100	0.37	0.08	4.5	TRUE	<2 points	N/A
5153	QC_1_S1_D1000_B1	210	Unknown	FALSE	C00106	(No IS)			N/A	9764	2013	0.12	0.08	29.5	TRUE	<2 points	N/A
5154	QC_1_S1_D1000_B1	210	Unknown	FALSE	C00141_C00122	(No IS)			N/A	22180	2084	0.12	0.08	12.5	TRUE	<2 points	N/A
5155	QC_1_S1_D1000_B1	210	Unknown	FALSE	C00042	(No IS)			N/A	180700	38250	0.12	0.07	25	TRUE	<2 points	N/A
5156	QC_1_S1_D1000_B1	210	Unknown	FALSE	C15587	(No IS)			N/A	N/A	N/A	N/A	N/A	N/A	TRUE	N/A	N/A
5157	QC_1_S1_D1000_B1	210	Unknown	FALSE	C00180	(No IS)			N/A	28770	1388	0.35	0.44	6.2	TRUE	<2 points	N/A
5158	QC_1_S1_D1000_B1	210	Unknown	FALSE	C00245	(No IS)			N/A	486.3	100	0.13	0.09	5	TRUE	<2 points	N/A
5159	QC_1_S1_D1000_B1	210	Unknown	FALSE	C02814	(No IS)			N/A	1309	182.9	0.13	0.15	4.6	TRUE	<2 points	N/A
5160	QC_1_S1_D1000_B1	210	Unknown	FALSE	C00430	(No IS)			N/A	8642	732.9	0.37	0.27	6.5	TRUE	<2 points	N/A
5161	QC_1_S1_D1000_B1	210	Unknown	FALSE	C00036_C00489	(No IS)			N/A	4564	900	0.11	0.08	13.4	TRUE	<2 points	N/A
5162	QC_1_S1_D1000_B1	210	Unknown	FALSE	C00149	(No IS)			N/A	5986	1191	0.12	0.08	11.4	TRUE	<2 points	N/A
5163	QC_1_S1_D1000_B1	210	Unknown	FALSE	C00262	(No IS)			N/A	411.5	56	0.35	0.27	2.1	TRUE	<2 points	N/A
5164	QC_1_S1_D1000_B1	210	Unknown	FALSE	C00568_C00108	(No IS)			N/A	823	120	0.29	0.14	3.7	TRUE	<2 points	N/A
5165	QC_1_S1_D1000_B1	210	Unknown	FALSE	C00156	(No IS)			N/A	3853	284.6	0.4	0.34	5.3	TRUE	<2 points	N/A
5166	QC_1_S1_D1000_B1	210	Unknown	FALSE	C00169	(No IS)			N/A	10010	1847	0.11	0.08	26.4	TRUE	<2 points	N/A
5167	QC_1_S1_D1000_B1	210	Unknown	FALSE	C00026	(No IS)			N/A	5376	1392	0.1	0.06	11.8	TRUE	<2 points	N/A
5168	QC_1_S1_D1000_B1	210	Unknown	FALSE	C00522	(No IS)			N/A	17830	3448	0.1	0.06	20	TRUE	<2 points	N/A
5169	QC_1_S1_D1000_B1	210	Unknown	FALSE	C01087	(No IS)			N/A	4078	930	0.11	0.08	12.6	TRUE	<2 points	N/A
5170	QC_1_S1_D1000_B1	210	Unknown	FALSE	C08353	(No IS)			N/A	2263	427.5	0.11	0.07	21.4	TRUE	<2 points	N/A
5171	QC_1_S1_D1000_B1	210	Unknown	FALSE	C00121_C08353_C16639	(No IS)			N/A	23720	4810	0.11	0.07	78.4	TRUE	<2 points	N/A
5172	QC_1_S1_D1000_B1	210	Unknown	FALSE	C00230_C00628	(No IS)			N/A	502800	111700	0.1	0.07	104.2	TRUE	<2 points	N/A
5173	QC_1_S1_D1000_B1	210	Unknown	FALSE	C00295	(No IS)			N/A	81910	4472	0.32	0.34	14.5	TRUE	<2 points	N/A
5174	QC_1_S1_D1000_B1	210	Unknown	FALSE	C00988	(No IS)			N/A	2170	560	0.11	0.06	17.4	TRUE	<2 points	N/A
5209	QC_1_S1_D1000_B2	196	Unknown	FALSE	C00129_C00235	(No IS)			N/A	1496	340	0.1	0.06	17	TRUE	<2 points	N/A
5210	QC_1_S1_D1000_B2	196	Unknown	FALSE	C00018	(No IS)			N/A	692.1	112.5	0.11	0.08	5.6	TRUE	<2 points	N/A
5211	QC_1_S1_D1000_B2	196	Unknown	FALSE	C00536	(No IS)			N/A	N/A	N/A	N/A	N/A	N/A	TRUE	N/A	N/A
5212	QC_1_S1_D1000_B2	196	Unknown	FALSE	C00085_C00092_C01172	(No IS)			N/A	4078	484.6	0.13	0.24	18.2	TRUE	<2 points	N/A
5213	QC_1_S1_D1000_B2	196	Unknown	FALSE	C00668_C00275_C00446_C00092_C01172	(No IS)			N/A	3423	552	0.11	0.08	21.2	TRUE	<2 points	N/A
5214	QC_1_S1_D1000_B2	196	Unknown	FALSE	C11811	(No IS)			N/A	149.7	40	0.56	0.06	2	TRUE	<2 points	N/A
5215	QC_1_S1_D1000_B2	196	Unknown	FALSE	C00345	(No IS)			N/A	1272	251.4	0.1	0.07	8.1	TRUE	<2 points	N/A
5216	QC_1_S1_D1000_B2	196	Unknown	FALSE	C04462	(No IS)			N/A	1347	220	0.14	0.14	5.2	TRUE	<2 points	N/A
5217	QC_1_S1_D1000_B2	196	Unknown	FALSE	C03373	(No IS)			N/A	1309	146.7	0.25	0.21	7.3	TRUE	<2 points	N/A
5218	QC_1_S1_D1000_B2	196	Unknown	FALSE	C04501	(No IS)			N/A	299.3	40	0.16	0.16	2	TRUE	<2 points	N/A
5219	QC_1_S1_D1000_B2	196	Unknown	FALSE	C00365	(No IS)			N/A	261.9	42.86	0.41	0.17	2.1	TRUE	<2 points	N/A
5220	QC_1_S1_D1000_B2	196	Unknown	FALSE	C00341	(No IS)			N/A	935.3	80	0.66	0.23	4	TRUE	<2 points	N/A
5221	QC_1_S1_D1000_B2	196	Unknown	FALSE	C00921	(No IS)			N/A	897.9	160	0.1	0.09	6.7	TRUE	<2 points	N/A
5222	QC_1_S1_D1000_B2	196	Unknown	FALSE	C00364	(No IS)			N/A	261.8	100	0.78	0.04	5	TRUE	<2 points	N/A
5223	QC_1_S1_D1000_B2	196	Unknown	FALSE	C01269	(No IS)			N/A	6584	1315	0.1	0.06	24.9	TRUE	<2 points	N/A
5224	QC_1_S1_D1000_B2	196	Unknown	FALSE	C00105_C01269	(No IS)			N/A	10510	1411	0.1	0.07	17.2	TRUE	<2 points	N/A
5225	QC_1_S1_D1000_B2	196	Unknown	FALSE	C00575	(No IS)			N/A	2768	740	0.1	0.06	32.5	TRUE	<2 points	N/A
5226	QC_1_S1_D1000_B2	196	Unknown	FALSE	C00455	(No IS)			N/A	1684	193.3	0.27	0.22	5.7	TRUE	<2 points	N/A
5227	QC_1_S1_D1000_B2	196	Unknown	FALSE	C21113	(No IS)			N/A	1571	448	0.09	0.05	13.8	TRUE	<2 points	N/A
5228	QC_1_S1_D1000_B2	196	Unknown	FALSE	C04677	(No IS)			N/A	23900	3633	0.1	0.06	43.6	TRUE	<2 points	N/A
5229	QC_1_S1_D1000_B2	196	Unknown	FALSE	C00354	(No IS)			N/A	13920	2884	0.09	0.06	40.6	TRUE	<2 points	N/A
5230	QC_1_S1_D1000_B2	196	Unknown	FALSE	C00208_C01083	(No IS)			N/A	N/A	N/A	N/A	N/A	N/A	TRUE	N/A	N/A
5231	QC_1_S1_D1000_B2	196	Unknown	FALSE	C00020	(No IS)			N/A	336.7	80	0.43	0.07	3.9	TRUE	<2 points	N/A
5232	QC_1_S1_D1000_B2	196	Unknown	FALSE	C00130	(No IS)			N/A	3741	446.7	0.26	0.14	7.7	TRUE	<2 points	N/A
5233	QC_1_S1_D1000_B2	196	Unknown	FALSE	C04807	(No IS)			N/A	392.8	32	0.32	0.21	1.6	TRUE	<2 points	N/A
5234	QC_1_S1_D1000_B2	196	Unknown	FALSE	C18239	(No IS)			N/A	355.4	75	0.81	0.1	3.8	TRUE	<2 points	N/A
5235	QC_1_S1_D1000_B2	196	Unknown	FALSE	C00144_C18239	(No IS)			N/A	1889	430	0.11	0.07	21.2	TRUE	<2 points	N/A
5236	QC_1_S1_D1000_B2	196	Unknown	FALSE	C04734	(No IS)			N/A	37620	6448	0.09	0.09	55.6	TRUE	<2 points	N/A
5237	QC_1_S1_D1000_B2	196	Unknown	FALSE	C01103	(No IS)			N/A	149.6	60	0.41	0.04	3	TRUE	<2 points	N/A
5238	QC_1_S1_D1000_B2	196	Unknown	FALSE	C16826	(No IS)			N/A	112.2	33.33	0.71	0.07	1.7	TRUE	<2 points	N/A
5239	QC_1_S1_D1000_B2	196	Unknown	FALSE	C00448_C16826	(No IS)			N/A	710.7	140	0.19	0.07	7	TRUE	<2 points	N/A
5240	QC_1_S1_D1000_B2	196	Unknown	FALSE	C00119	(No IS)			N/A	1440	197.5	0.29	0.12	5.1	TRUE	<2 points	N/A
5241	QC_1_S1_D1000_B2	196	Unknown	FALSE	C00363	(No IS)			N/A	112.2	40	0.37	0.05	2	TRUE	<2 points	N/A
5242	QC_1_S1_D1000_B2	196	Unknown	FALSE	C00015	(No IS)			N/A	1796	240	0.3	0.23	7.7	TRUE	<2 points	N/A
5386	QC_1_S1_D1000_B1	211	Unknown	FALSE	C03722	(No IS)			N/A	1721	360	0.34	0.04	5.7	TRUE	<2 points	N/A
5387	QC_1_S1_D1000_B1	211	Unknown	FALSE	C00250	(No IS)			N/A	1927	132.9	0.74	0.36	4.9	TRUE	<2 points	N/A
5388	QC_1_S1_D1000_B1	211	Unknown	FALSE	C00074	(No IS)			N/A	430.2	106.7	0.34	0.05	4.3	TRUE	<2 points	N/A
5389	QC_1_S1_D1000_B1	211	Unknown	FALSE	C00111	(No IS)			N/A	21030	3376	0.12	0.1	93.5	TRUE	<2 points	N/A
5390	QC_1_S1_D1000_B1	211	Unknown	FALSE	C00118_C00111	(No IS)			N/A	7670	1627	0.13	0.06	36	TRUE	<2 points	N/A
5391	QC_1_S1_D1000_B1	211	Unknown	FALSE	C00093	(No IS)			N/A	2020	380	0.11	0.07	19	TRUE	<2 points	N/A
5392	QC_1_S1_D1000_B1	211	Unknown	FALSE	C03189_C00093	(No IS)			N/A	2133	420	0.11	0.09	13.1	TRUE	<2 points	N/A
5393	QC_1_S1_D1000_B1	211	Unknown	FALSE	C00417	(No IS)			N/A	261.9	40	0.68	0.16	2	TRUE	<2 points	N/A
5394	QC_1_S1_D1000_B1	211	Unknown	FALSE	C00493	(No IS)			N/A	N/A	N/A	N/A	N/A	N/A	TRUE	N/A	N/A
5395	QC_1_S1_D1000_B1	211	Unknown	FALSE	C00072	(No IS)			N/A	N/A	N/A	N/A	N/A	N/A	TRUE	N/A	N/A
5396	QC_1_S1_D1000_B1	211	Unknown	FALSE	C04411	(No IS)			N/A	748.3	140	0.12	0.1	4.9	TRUE	<2 points	N/A
5397	QC_1_S1_D1000_B1	211	Unknown	FALSE	C00013	(No IS)			N/A	1122	220	0.13	0.09	9	TRUE	<2 points	N/A
5398	QC_1_S1_D1000_B1	211	Unknown	FALSE	C00031	(No IS)			N/A	N/A	N/A	N/A	N/A	N/A	TRUE	N/A	N/A
5399	QC_1_S1_D1000_B1	211	Unknown	FALSE	C00137	(No IS)			N/A	149.7	20	0.17	0.12	1	TRUE	<2 points	N/A
5400	QC_1_S1_D1000_B1	211	Unknown	FALSE	C01179	(No IS)			N/A	261.9	120	0.12	0.03	6	TRUE	<2 points	N/A
5401	QC_1_S1_D1000_B1	211	Unknown	FALSE	C00095	(No IS)			N/A	187.1	40	0.39	0.2	2	TRUE	<2 points	N/A
5402	QC_1_S1_D1000_B1	211	Unknown	FALSE	C00984	(No IS)			N/A	149.7	60	0.12	0.04	3	TRUE	<2 points	N/A
5403	QC_1_S1_D1000_B1	211	Unknown	FALSE	C00392	(No IS)			N/A	187.1	60	0.12	0.05	3	TRUE	<2 points	N/A
5404	QC_1_S1_D1000_B1	211	Unknown	FALSE	C01005	(No IS)			N/A	3592	440	0.26	0.16	6.5	TRUE	<2 points	N/A
5405	QC_1_S1_D1000_B1	211	Unknown	FALSE	C00197	(No IS)			N/A	12010	2240	0.11	0.08	55.9	TRUE	<2 points	N/A
5406	QC_1_S1_D1000_B1	211	Unknown	FALSE	C20258	(No IS)			N/A	1683	149.1	0.51	0.24	2.8	TRUE	<2 points	N/A
5407	QC_1_S1_D1000_B1	211	Unknown	FALSE	C00158	(No IS)			N/A	2432	500	0.11	0.07	23.5	TRUE	<2 points	N/A
5408	QC_1_S1_D1000_B1	211	Unknown	FALSE	C00311	(No IS)			N/A	1796	320	0.14	0.09	13.7	TRUE	<2 points	N/A
5409	QC_1_S1_D1000_B1	211	Unknown	FALSE	C00191	(No IS)			N/A	68410	14500	0.11	0.07	123.1	TRUE	<2 points	N/A
5410	QC_1_S1_D1000_B1	211	Unknown	FALSE	C01300	(No IS)			N/A	1365	122	0.62	0.28	3.4	TRUE	<2 points	N/A
5411	QC_1_S1_D1000_B1	211	Unknown	FALSE	C00257	(No IS)			N/A	2170	512	0.11	0.07	23.6	TRUE	<2 points	N/A
5412	QC_1_S1_D1000_B1	211	Unknown	FALSE	C00279	(No IS)			N/A	3307	353.8	0.28	0.18	10.3	TRUE	<2 points	N/A
5413	QC_1_S1_D1000_B1	211	Unknown	FALSE	C03657	(No IS)			N/A	785.6	136	0.3	0.11	2.4	TRUE	<2 points	N/A
5414	QC_1_S1_D1000_B1	211	Unknown	FALSE	C16241	(No IS)			N/A	112.2	20	0.16	0.16	1	TRUE	<2 points	N/A
5415	QC_1_S1_D1000_B1	211	Unknown	FALSE	C01909	(No IS)			N/A	149.7	60	0.41	0.04	3	TRUE	<2 points	N/A
5416	QC_1_S1_D1000_B1	211	Unknown	FALSE	C11437	(No IS)			N/A	1197	260	0.12	0.06	13	TRUE	<2 points	N/A
5417	QC_1_S1_D1000_B1	211	Unknown	FALSE	C00864	(No IS)			N/A	187	60	0.48	0.05	3	TRUE	<2 points	N/A
5418	QC_1_S1_D1000_B1	211	Unknown	FALSE	C00117	(No IS)			N/A	972.8	180	0.11	0.1	9	TRUE	<2 points	N/A
5419	QC_1_S1_D1000_B1	211	Unknown	FALSE	C00235	(No IS)			N/A	112.3	33.33	0.67	0.07	1.7	TRUE	<2 points	N/A
5454	QC_1_S1_D1000_B2	197	Unknown	FALSE	C00068	(No IS)			N/A	181.6	60	0.33	0.05	3	TRUE	<2 points	N/A
5455	QC_1_S1_D1000_B2	197	Unknown	FALSE	C00224	(No IS)			N/A	217.9	40	0.82	0.09	2	TRUE	<2 points	N/A
5456	QC_1_S1_D1000_B2	197	Unknown	FALSE	C00008_C00054_C00224	(No IS)			N/A	980.4	226.7	0.11	0.07	7.3	TRUE	<2 points	N/A
5457	QC_1_S1_D1000_B2	197	Unknown	FALSE	C00035	(No IS)			N/A	86490	18040	0.12	0.08	108.9	TRUE	<2 points	N/A
5458	QC_1_S1_D1000_B2	197	Unknown	FALSE	C00353	(No IS)			N/A	127.1	55	0.12	0.09	2.7	TRUE	<2 points	N/A
5459	QC_1_S1_D1000_B2	197	Unknown	FALSE	C00061	(No IS)			N/A	835.2	128.9	0.3	0.09	6.4	TRUE	<2 points	N/A
5460	QC_1_S1_D1000_B2	197	Unknown	FALSE	C00143	(No IS)			N/A	145.2	20	0.3	0.15	1	TRUE	<2 points	N/A
5461	QC_1_S1_D1000_B2	197	Unknown	FALSE	C00458	(No IS)			N/A	363.1	80	0.18	0.14	4	TRUE	<2 points	N/A
5462	QC_1_S1_D1000_B2	197	Unknown	FALSE	C00460	(No IS)			N/A	72.62	20	0.47	0.06	1	TRUE	<2 points	N/A
5463	QC_1_S1_D1000_B2	197	Unknown	FALSE	C00459	(No IS)			N/A	N/A	N/A	N/A	N/A	N/A	TRUE	N/A	N/A
5464	QC_1_S1_D1000_B2	197	Unknown	FALSE	C00063	(No IS)			N/A	N/A	N/A	N/A	N/A	N/A	TRUE	N/A	N/A
5465	QC_1_S1_D1000_B2	197	Unknown	FALSE	C00075	(No IS)			N/A	181.6	40	0.71	0.08	2	TRUE	<2 points	N/A
5466	QC_1_S1_D1000_B2	197	Unknown	FALSE	C00002	(No IS)			N/A	2215	177.6	0.29	0.38	6.5	TRUE	<2 points	N/A
5467	QC_1_S1_D1000_B2	197	Unknown	FALSE	C00286	(No IS)			N/A	N/A	N/A	N/A	N/A	N/A	TRUE	N/A	N/A
5468	QC_1_S1_D1000_B2	197	Unknown	FALSE	C00081	(No IS)			N/A	290.5	60	0.49	0.11	3	TRUE	<2 points	N/A
5469	QC_1_S1_D1000_B2	197	Unknown	FALSE	C11435	(No IS)			N/A	108.9	20	0.32	0.12	1	TRUE	<2 points	N/A
5470	QC_1_S1_D1000_B2	197	Unknown	FALSE	C00044	(No IS)			N/A	2106	240	0.27	0.22	12	TRUE	<2 points	N/A
5471	QC_1_S1_D1000_B2	197	Unknown	FALSE	C00700	(No IS)			N/A	N/A	N/A	N/A	N/A	N/A	TRUE	N/A	N/A
5472	QC_1_S1_D1000_B2	197	Unknown	FALSE	C02191	(No IS)			N/A	N/A	N/A	N/A	N/A	N/A	TRUE	N/A	N/A
5473	QC_1_S1_D1000_B2	197	Unknown	FALSE	C00842	(No IS)			N/A	181.6	40	0.54	0.11	2	TRUE	<2 points	N/A
5474	QC_1_S1_D1000_B2	197	Unknown	FALSE	C00029	(No IS)			N/A	108.9	20	0.68	0.12	1	TRUE	<2 points	N/A
5475	QC_1_S1_D1000_B2	197	Unknown	FALSE	C00052	(No IS)			N/A	N/A	N/A	N/A	N/A	N/A	TRUE	N/A	N/A
5476	QC_1_S1_D1000_B2	197	Unknown	FALSE	C00167	(No IS)			N/A	N/A	N/A	N/A	N/A	N/A	TRUE	N/A	N/A
5477	QC_1_S1_D1000_B2	197	Unknown	FALSE	C00500	(No IS)			N/A	N/A	N/A	N/A	N/A	N/A	TRUE	N/A	N/A
5478	QC_1_S1_D1000_B2	197	Unknown	FALSE	C00498	(No IS)			N/A	N/A	N/A	N/A	N/A	N/A	TRUE	N/A	N/A
5479	QC_1_S1_D1000_B2	197	Unknown	FALSE	C00043	(No IS)			N/A	72.62	20	0.64	0.09	1	TRUE	<2 points	N/A
5480	QC_1_S1_D1000_B2	197	Unknown	FALSE	C03263	(No IS)			N/A	N/A	N/A	N/A	N/A	N/A	TRUE	N/A	N/A
5481	QC_1_S1_D1000_B2	197	Unknown	FALSE	C00003	(No IS)			N/A	72.62	20	0.24	0.09	1	TRUE	<2 points	N/A
5482	QC_1_S1_D1000_B2	197	Unknown	FALSE	C00004	(No IS)			N/A	907.8	140	0.22	0.09	7	TRUE	<2 points	N/A
5483	QC_1_S1_D1000_B2	197	Unknown	FALSE	C00006	(No IS)			N/A	N/A	N/A	N/A	N/A	N/A	TRUE	N/A	N/A
5484	QC_1_S1_D1000_B2	197	Unknown	FALSE	C00005	(No IS)			N/A	N/A	N/A	N/A	N/A	N/A	TRUE	N/A	N/A
5485	QC_1_S1_D1000_B2	197	Unknown	FALSE	C00083	(No IS)			N/A	181.6	60	0.42	0.05	3	TRUE	<2 points	N/A
5486	QC_1_S1_D1000_B2	197	Unknown	FALSE	C01024	(No IS)			N/A	N/A	N/A	N/A	N/A	N/A	TRUE	N/A	N/A
5563	QC_1_S1_D1000_B2	226	Unknown	FALSE	C00058	(No IS)			N/A	21560000	904600	0.34	0.66	9.7	TRUE	<2 points	N/A
5564	QC_1_S1_D1000_B2	226	Unknown	FALSE	C01755	(No IS)			N/A	41150	7520	0.05	0.07	9.1	TRUE	<2 points	N/A
5565	QC_1_S1_D1000_B2	226	Unknown	FALSE	C00048	(No IS)			N/A	12310	1720	0.13	0.1	11.3	TRUE	<2 points	N/A
5566	QC_1_S1_D1000_B2	226	Unknown	FALSE	C00160	(No IS)			N/A	14890	3100	0.12	0.07	19.9	TRUE	<2 points	N/A
5567	QC_1_S1_D1000_B2	226	Unknown	FALSE	C00022	(No IS)			N/A	11000	2360	0.12	0.07	8.6	TRUE	<2 points	N/A
5568	QC_1_S1_D1000_B2	226	Unknown	FALSE	C00099	(No IS)			N/A	374.1	146.7	0.12	0.04	7.3	TRUE	<2 points	N/A
5569	QC_1_S1_D1000_B2	226	Unknown	FALSE	C00186	(No IS)			N/A	211100	46200	0.12	0.08	16.6	TRUE	<2 points	N/A
5570	QC_1_S1_D1000_B2	226	Unknown	FALSE	C00116	(No IS)			N/A	224.5	60	0.3	0.09	3	TRUE	<2 points	N/A
5571	QC_1_S1_D1000_B2	226	Unknown	FALSE	C00009	(No IS)			N/A	13350000	2418000	0.12	0.09	87.3	TRUE	<2 points	N/A
5572	QC_1_S1_D1000_B2	226	Unknown	FALSE	C00232_C00109	(No IS)			N/A	12060	3020	0.11	0.06	10.1	TRUE	<2 points	N/A
5573	QC_1_S1_D1000_B2	226	Unknown	FALSE	C00168	(No IS)			N/A	374.1	80	0.56	0.09	3.5	TRUE	<2 points	N/A
5574	QC_1_S1_D1000_B2	226	Unknown	FALSE	C01751	(No IS)			N/A	785.6	80	0.65	0.19	3.6	TRUE	<2 points	N/A
5575	QC_1_S1_D1000_B2	226	Unknown	FALSE	C00106	(No IS)			N/A	9353	1969	0.11	0.07	33.1	TRUE	<2 points	N/A
5576	QC_1_S1_D1000_B2	226	Unknown	FALSE	C00141_C00122	(No IS)			N/A	9091	1480	0.11	0.07	11.1	TRUE	<2 points	N/A
5577	QC_1_S1_D1000_B2	226	Unknown	FALSE	C00042	(No IS)			N/A	106200	25790	0.11	0.06	38.1	TRUE	<2 points	N/A
5578	QC_1_S1_D1000_B2	226	Unknown	FALSE	C15587	(No IS)			N/A	112.2	40	0.65	0.08	2	TRUE	<2 points	N/A
5579	QC_1_S1_D1000_B2	226	Unknown	FALSE	C00180	(No IS)			N/A	9016	537.1	0.56	0.4	3.3	TRUE	<2 points	N/A
5580	QC_1_S1_D1000_B2	226	Unknown	FALSE	C00245	(No IS)			N/A	318	75	0.08	0.09	3.7	TRUE	<2 points	N/A
5581	QC_1_S1_D1000_B2	226	Unknown	FALSE	C02814	(No IS)			N/A	2357	250.9	0.27	0.28	5.7	TRUE	<2 points	N/A
5582	QC_1_S1_D1000_B2	226	Unknown	FALSE	C00430	(No IS)			N/A	122800	5835	0.36	0.58	12.3	TRUE	<2 points	N/A
5583	QC_1_S1_D1000_B2	226	Unknown	FALSE	C00036_C00489	(No IS)			N/A	5200	1280	0.11	0.06	22.6	TRUE	<2 points	N/A
5584	QC_1_S1_D1000_B2	226	Unknown	FALSE	C00149	(No IS)			N/A	5911	1140	0.1	0.08	15.1	TRUE	<2 points	N/A
5585	QC_1_S1_D1000_B2	226	Unknown	FALSE	C00262	(No IS)			N/A	299.3	126.7	0.34	0.04	6.3	TRUE	<2 points	N/A
5586	QC_1_S1_D1000_B2	226	Unknown	FALSE	C00568_C00108	(No IS)			N/A	1047	90.91	0.66	0.29	3.6	TRUE	<2 points	N/A
5587	QC_1_S1_D1000_B2	226	Unknown	FALSE	C00156	(No IS)			N/A	1833	220	0.73	0.24	4.4	TRUE	<2 points	N/A
5588	QC_1_S1_D1000_B2	226	Unknown	FALSE	C00169	(No IS)			N/A	13870	2462	0.1	0.09	46.8	TRUE	<2 points	N/A
5589	QC_1_S1_D1000_B2	226	Unknown	FALSE	C00026	(No IS)			N/A	5013	1100	0.11	0.07	16.5	TRUE	<2 points	N/A
5590	QC_1_S1_D1000_B2	226	Unknown	FALSE	C00522	(No IS)			N/A	17810	3589	0.1	0.08	33	TRUE	<2 points	N/A
5591	QC_1_S1_D1000_B2	226	Unknown	FALSE	C01087	(No IS)			N/A	4377	760	0.11	0.08	14.5	TRUE	<2 points	N/A
5592	QC_1_S1_D1000_B2	226	Unknown	FALSE	C08353	(No IS)			N/A	1515	370	0.1	0.07	17	TRUE	<2 points	N/A
5593	QC_1_S1_D1000_B2	226	Unknown	FALSE	C00121_C08353_C16639	(No IS)			N/A	22480	5040	0.09	0.07	74.1	TRUE	<2 points	N/A
5594	QC_1_S1_D1000_B2	226	Unknown	FALSE	C00230_C00628	(No IS)			N/A	608700	146400	0.09	0.06	151.2	TRUE	<2 points	N/A
5595	QC_1_S1_D1000_B2	226	Unknown	FALSE	C00295	(No IS)			N/A	169100	19460	0.22	0.08	32.6	TRUE	<2 points	N/A
5596	QC_1_S1_D1000_B2	226	Unknown	FALSE	C00988	(No IS)			N/A	1908	540	0.09	0.05	17.1	TRUE	<2 points	N/A
5631	QC_1_S1_D1000_B1	212	Unknown	FALSE	C00129_C00235	(No IS)			N/A	1216	210	0.13	0.1	10.5	TRUE	<2 points	N/A
5632	QC_1_S1_D1000_B1	212	Unknown	FALSE	C00018	(No IS)			N/A	2881	240	0.32	0.2	8.1	TRUE	<2 points	N/A
5633	QC_1_S1_D1000_B1	212	Unknown	FALSE	C00536	(No IS)			N/A	N/A	N/A	N/A	N/A	N/A	TRUE	N/A	N/A
5634	QC_1_S1_D1000_B1	212	Unknown	FALSE	C00085_C00092_C01172	(No IS)			N/A	1871	300	0.13	0.12	7.9	TRUE	<2 points	N/A
5635	QC_1_S1_D1000_B1	212	Unknown	FALSE	C00668_C00275_C00446_C00092_C01172	(No IS)			N/A	3199	552	0.11	0.07	27.6	TRUE	<2 points	N/A
5636	QC_1_S1_D1000_B1	212	Unknown	FALSE	C11811	(No IS)			N/A	112.2	20	0.87	0.09	1	TRUE	<2 points	N/A
5637	QC_1_S1_D1000_B1	212	Unknown	FALSE	C00345	(No IS)			N/A	879.2	170	0.13	0.09	5.6	TRUE	<2 points	N/A
5638	QC_1_S1_D1000_B1	212	Unknown	FALSE	C04462	(No IS)			N/A	897.9	260	0.31	0.04	5.1	TRUE	<2 points	N/A
5639	QC_1_S1_D1000_B1	212	Unknown	FALSE	C03373	(No IS)			N/A	149.6	60	0.25	0.03	3	TRUE	<2 points	N/A
5640	QC_1_S1_D1000_B1	212	Unknown	FALSE	C04501	(No IS)			N/A	N/A	N/A	N/A	N/A	N/A	TRUE	N/A	N/A
5641	QC_1_S1_D1000_B1	212	Unknown	FALSE	C00365	(No IS)			N/A	449	140	0.71	0.05	7	TRUE	<2 points	N/A
5642	QC_1_S1_D1000_B1	212	Unknown	FALSE	C00341	(No IS)			N/A	149.6	40	0.31	0.08	2	TRUE	<2 points	N/A
5643	QC_1_S1_D1000_B1	212	Unknown	FALSE	C00921	(No IS)			N/A	318	70	0.57	0.08	3.1	TRUE	<2 points	N/A
5644	QC_1_S1_D1000_B1	212	Unknown	FALSE	C00364	(No IS)			N/A	149.6	40	0.78	0.06	1.9	TRUE	<2 points	N/A
5645	QC_1_S1_D1000_B1	212	Unknown	FALSE	C01269	(No IS)			N/A	9101	1880	0.13	0.08	14.8	TRUE	<2 points	N/A
5646	QC_1_S1_D1000_B1	212	Unknown	FALSE	C00105_C01269	(No IS)			N/A	4452	920	0.12	0.08	10.5	TRUE	<2 points	N/A
5647	QC_1_S1_D1000_B1	212	Unknown	FALSE	C00575	(No IS)			N/A	2245	375.6	0.11	0.17	16.5	TRUE	<2 points	N/A
5648	QC_1_S1_D1000_B1	212	Unknown	FALSE	C00455	(No IS)			N/A	1160	260	0.11	0.07	11.2	TRUE	<2 points	N/A
5649	QC_1_S1_D1000_B1	212	Unknown	FALSE	C21113	(No IS)			N/A	2020	172.3	0.35	0.22	4.8	TRUE	<2 points	N/A
5650	QC_1_S1_D1000_B1	212	Unknown	FALSE	C04677	(No IS)			N/A	7744	525.3	0.24	0.35	7.6	TRUE	<2 points	N/A
5651	QC_1_S1_D1000_B1	212	Unknown	FALSE	C00354	(No IS)			N/A	12270	944	0.19	0.26	16.6	TRUE	<2 points	N/A
5652	QC_1_S1_D1000_B1	212	Unknown	FALSE	C00208_C01083	(No IS)			N/A	N/A	N/A	N/A	N/A	N/A	TRUE	N/A	N/A
5653	QC_1_S1_D1000_B1	212	Unknown	FALSE	C00020	(No IS)			N/A	935.3	320	0.06	0.03	15.6	TRUE	<2 points	N/A
5654	QC_1_S1_D1000_B1	212	Unknown	FALSE	C00130	(No IS)			N/A	1665	287.5	0.34	0.14	5.1	TRUE	<2 points	N/A
5655	QC_1_S1_D1000_B1	212	Unknown	FALSE	C04807	(No IS)			N/A	224.5	48.57	0.4	0.09	2.1	TRUE	<2 points	N/A
5656	QC_1_S1_D1000_B1	212	Unknown	FALSE	C18239	(No IS)			N/A	411.5	94.29	0.49	0.17	4.7	TRUE	<2 points	N/A
5657	QC_1_S1_D1000_B1	212	Unknown	FALSE	C00144_C18239	(No IS)			N/A	1684	300	0.11	0.09	13.8	TRUE	<2 points	N/A
5658	QC_1_S1_D1000_B1	212	Unknown	FALSE	C04734	(No IS)			N/A	43440	6066	0.11	0.08	32.7	TRUE	<2 points	N/A
5659	QC_1_S1_D1000_B1	212	Unknown	FALSE	C01103	(No IS)			N/A	224.5	60	0.3	0.09	3	TRUE	<2 points	N/A
5660	QC_1_S1_D1000_B1	212	Unknown	FALSE	C16826	(No IS)			N/A	299.3	60	0.34	0.15	3	TRUE	<2 points	N/A
5661	QC_1_S1_D1000_B1	212	Unknown	FALSE	C00448_C16826	(No IS)			N/A	1347	166.7	0.29	0.18	8.3	TRUE	<2 points	N/A
5662	QC_1_S1_D1000_B1	212	Unknown	FALSE	C00119	(No IS)			N/A	1048	180	0.11	0.08	9	TRUE	<2 points	N/A
5663	QC_1_S1_D1000_B1	212	Unknown	FALSE	C00363	(No IS)			N/A	112.2	20	0.59	0.09	1	TRUE	<2 points	N/A
5664	QC_1_S1_D1000_B1	212	Unknown	FALSE	C00015	(No IS)			N/A	1496	240	0.37	0.11	12	TRUE	<2 points	N/A
5808	QC_1_S1_D1000_B2	227	Unknown	FALSE	C03722	(No IS)			N/A	2058	377.1	0.1	0.08	8.1	TRUE	<2 points	N/A
5809	QC_1_S1_D1000_B2	227	Unknown	FALSE	C00250	(No IS)			N/A	897.9	130.8	0.27	0.36	4.8	TRUE	<2 points	N/A
5810	QC_1_S1_D1000_B2	227	Unknown	FALSE	C00074	(No IS)			N/A	336.7	106.7	0.62	0.06	4.4	TRUE	<2 points	N/A
5811	QC_1_S1_D1000_B2	227	Unknown	FALSE	C00111	(No IS)			N/A	21850	4300	0.11	0.08	100.1	TRUE	<2 points	N/A
5812	QC_1_S1_D1000_B2	227	Unknown	FALSE	C00118_C00111	(No IS)			N/A	70740	13170	0.11	0.08	51.8	TRUE	<2 points	N/A
5813	QC_1_S1_D1000_B2	227	Unknown	FALSE	C00093	(No IS)			N/A	5481	896	0.12	0.09	21.1	TRUE	<2 points	N/A
5814	QC_1_S1_D1000_B2	227	Unknown	FALSE	C03189_C00093	(No IS)			N/A	3012	683.3	0.1	0.08	27.2	TRUE	<2 points	N/A
5815	QC_1_S1_D1000_B2	227	Unknown	FALSE	C00417	(No IS)			N/A	318	73.33	0.45	0.13	3.7	TRUE	<2 points	N/A
5816	QC_1_S1_D1000_B2	227	Unknown	FALSE	C00493	(No IS)			N/A	187.1	60	0.64	0.09	3	TRUE	<2 points	N/A
5817	QC_1_S1_D1000_B2	227	Unknown	FALSE	C00072	(No IS)			N/A	149.7	60	0.22	0.04	3	TRUE	<2 points	N/A
5818	QC_1_S1_D1000_B2	227	Unknown	FALSE	C04411	(No IS)			N/A	1122	276	0.11	0.06	7	TRUE	<2 points	N/A
5819	QC_1_S1_D1000_B2	227	Unknown	FALSE	C00013	(No IS)			N/A	261.9	80	0.08	0.05	4	TRUE	<2 points	N/A
5820	QC_1_S1_D1000_B2	227	Unknown	FALSE	C00031	(No IS)			N/A	112.2	40	0.59	0.05	2	TRUE	<2 points	N/A
5821	QC_1_S1_D1000_B2	227	Unknown	FALSE	C00137	(No IS)			N/A	N/A	N/A	N/A	N/A	N/A	TRUE	N/A	N/A
5822	QC_1_S1_D1000_B2	227	Unknown	FALSE	C01179	(No IS)			N/A	673.4	140	0.12	0.08	5.2	TRUE	<2 points	N/A
5823	QC_1_S1_D1000_B2	227	Unknown	FALSE	C00095	(No IS)			N/A	430.2	52.5	0.84	0.21	2.6	TRUE	<2 points	N/A
5824	QC_1_S1_D1000_B2	227	Unknown	FALSE	C00984	(No IS)			N/A	224.4	60	0.9	0.06	3	TRUE	<2 points	N/A
5825	QC_1_S1_D1000_B2	227	Unknown	FALSE	C00392	(No IS)			N/A	187.1	60	0.1	0.05	3	TRUE	<2 points	N/A
5826	QC_1_S1_D1000_B2	227	Unknown	FALSE	C01005	(No IS)			N/A	3965	756	0.09	0.09	6	TRUE	<2 points	N/A
5827	QC_1_S1_D1000_B2	227	Unknown	FALSE	C00197	(No IS)			N/A	17770	2760	0.1	0.1	54.1	TRUE	<2 points	N/A
5828	QC_1_S1_D1000_B2	227	Unknown	FALSE	C20258	(No IS)			N/A	1459	265.7	0.35	0.07	6.3	TRUE	<2 points	N/A
5829	QC_1_S1_D1000_B2	227	Unknown	FALSE	C00158	(No IS)			N/A	1534	340	0.09	0.05	17	TRUE	<2 points	N/A
5830	QC_1_S1_D1000_B2	227	Unknown	FALSE	C00311	(No IS)			N/A	1160	251.4	0.11	0.07	12.6	TRUE	<2 points	N/A
5831	QC_1_S1_D1000_B2	227	Unknown	FALSE	C00191	(No IS)			N/A	49760	10210	0.1	0.08	142.2	TRUE	<2 points	N/A
5832	QC_1_S1_D1000_B2	227	Unknown	FALSE	C01300	(No IS)			N/A	1571	196	0.39	0.18	4.1	TRUE	<2 points	N/A
5833	QC_1_S1_D1000_B2	227	Unknown	FALSE	C00257	(No IS)			N/A	6248	1349	0.1	0.07	44.6	TRUE	<2 points	N/A
5834	QC_1_S1_D1000_B2	227	Unknown	FALSE	C00279	(No IS)			N/A	1758	413.3	0.21	0.05	7.1	TRUE	<2 points	N/A
5835	QC_1_S1_D1000_B2	227	Unknown	FALSE	C03657	(No IS)			N/A	804.3	265	0.09	0.04	5.8	TRUE	<2 points	N/A
5836	QC_1_S1_D1000_B2	227	Unknown	FALSE	C16241	(No IS)			N/A	261.9	60	0.12	0.06	3	TRUE	<2 points	N/A
5837	QC_1_S1_D1000_B2	227	Unknown	FALSE	C01909	(No IS)			N/A	224.5	60	0.43	0.06	3	TRUE	<2 points	N/A
5838	QC_1_S1_D1000_B2	227	Unknown	FALSE	C11437	(No IS)			N/A	1796	320	0.08	0.08	16	TRUE	<2 points	N/A
5839	QC_1_S1_D1000_B2	227	Unknown	FALSE	C00864	(No IS)			N/A	112.2	40	0.09	0.05	2	TRUE	<2 points	N/A
5840	QC_1_S1_D1000_B2	227	Unknown	FALSE	C00117	(No IS)			N/A	561.2	80	0.12	0.15	4	TRUE	<2 points	N/A
5841	QC_1_S1_D1000_B2	227	Unknown	FALSE	C00235	(No IS)			N/A	224.5	60	0.51	0.09	3	TRUE	<2 points	N/A
5876	QC_1_S1_D1000_B1	213	Unknown	FALSE	C00068	(No IS)			N/A	108.9	20	0.13	0.12	1	TRUE	<2 points	N/A
5877	QC_1_S1_D1000_B1	213	Unknown	FALSE	C00224	(No IS)			N/A	72.63	20	0.53	0.06	1	TRUE	<2 points	N/A
5878	QC_1_S1_D1000_B1	213	Unknown	FALSE	C00008_C00054_C00224	(No IS)			N/A	1525	300	0.13	0.08	9.1	TRUE	<2 points	N/A
5879	QC_1_S1_D1000_B1	213	Unknown	FALSE	C00035	(No IS)			N/A	77780	14210	0.14	0.08	70.4	TRUE	<2 points	N/A
5880	QC_1_S1_D1000_B1	213	Unknown	FALSE	C00353	(No IS)			N/A	145.2	40	0.32	0.06	2	TRUE	<2 points	N/A
5881	QC_1_S1_D1000_B1	213	Unknown	FALSE	C00061	(No IS)			N/A	490.2	103.3	0.46	0.14	5.2	TRUE	<2 points	N/A
5882	QC_1_S1_D1000_B1	213	Unknown	FALSE	C00143	(No IS)			N/A	N/A	N/A	N/A	N/A	N/A	TRUE	N/A	N/A
5883	QC_1_S1_D1000_B1	213	Unknown	FALSE	C00458	(No IS)			N/A	N/A	N/A	N/A	N/A	N/A	TRUE	N/A	N/A
5884	QC_1_S1_D1000_B1	213	Unknown	FALSE	C00460	(No IS)			N/A	108.9	40	0.88	0.05	2	TRUE	<2 points	N/A
5885	QC_1_S1_D1000_B1	213	Unknown	FALSE	C00459	(No IS)			N/A	N/A	N/A	N/A	N/A	N/A	TRUE	N/A	N/A
5886	QC_1_S1_D1000_B1	213	Unknown	FALSE	C00063	(No IS)			N/A	N/A	N/A	N/A	N/A	N/A	TRUE	N/A	N/A
5887	QC_1_S1_D1000_B1	213	Unknown	FALSE	C00075	(No IS)			N/A	N/A	N/A	N/A	N/A	N/A	TRUE	N/A	N/A
5888	QC_1_S1_D1000_B1	213	Unknown	FALSE	C00002	(No IS)			N/A	1053	140	0.34	0.18	7	TRUE	<2 points	N/A
5889	QC_1_S1_D1000_B1	213	Unknown	FALSE	C00286	(No IS)			N/A	N/A	N/A	N/A	N/A	N/A	TRUE	N/A	N/A
5890	QC_1_S1_D1000_B1	213	Unknown	FALSE	C00081	(No IS)			N/A	N/A	N/A	N/A	N/A	N/A	TRUE	N/A	N/A
5891	QC_1_S1_D1000_B1	213	Unknown	FALSE	C11435	(No IS)			N/A	N/A	N/A	N/A	N/A	N/A	TRUE	N/A	N/A
5892	QC_1_S1_D1000_B1	213	Unknown	FALSE	C00044	(No IS)			N/A	635.4	116.7	0.29	0.15	5.8	TRUE	<2 points	N/A
5893	QC_1_S1_D1000_B1	213	Unknown	FALSE	C00700	(No IS)			N/A	108.9	40	0.12	0.05	2	TRUE	<2 points	N/A
5894	QC_1_S1_D1000_B1	213	Unknown	FALSE	C02191	(No IS)			N/A	N/A	N/A	N/A	N/A	N/A	TRUE	N/A	N/A
5895	QC_1_S1_D1000_B1	213	Unknown	FALSE	C00842	(No IS)			N/A	N/A	N/A	N/A	N/A	N/A	TRUE	N/A	N/A
5896	QC_1_S1_D1000_B1	213	Unknown	FALSE	C00029	(No IS)			N/A	N/A	N/A	N/A	N/A	N/A	TRUE	N/A	N/A
5897	QC_1_S1_D1000_B1	213	Unknown	FALSE	C00052	(No IS)			N/A	N/A	N/A	N/A	N/A	N/A	TRUE	N/A	N/A
5898	QC_1_S1_D1000_B1	213	Unknown	FALSE	C00167	(No IS)			N/A	326.8	60	0.79	0.17	3	TRUE	<2 points	N/A
5899	QC_1_S1_D1000_B1	213	Unknown	FALSE	C00500	(No IS)			N/A	N/A	N/A	N/A	N/A	N/A	TRUE	N/A	N/A
5900	QC_1_S1_D1000_B1	213	Unknown	FALSE	C00498	(No IS)			N/A	N/A	N/A	N/A	N/A	N/A	TRUE	N/A	N/A
5901	QC_1_S1_D1000_B1	213	Unknown	FALSE	C00043	(No IS)			N/A	N/A	N/A	N/A	N/A	N/A	TRUE	N/A	N/A
5902	QC_1_S1_D1000_B1	213	Unknown	FALSE	C03263	(No IS)			N/A	N/A	N/A	N/A	N/A	N/A	TRUE	N/A	N/A
5903	QC_1_S1_D1000_B1	213	Unknown	FALSE	C00003	(No IS)			N/A	N/A	N/A	N/A	N/A	N/A	TRUE	N/A	N/A
5904	QC_1_S1_D1000_B1	213	Unknown	FALSE	C00004	(No IS)			N/A	399.4	128	0.39	0.04	6.4	TRUE	<2 points	N/A
5905	QC_1_S1_D1000_B1	213	Unknown	FALSE	C00006	(No IS)			N/A	N/A	N/A	N/A	N/A	N/A	TRUE	N/A	N/A
5906	QC_1_S1_D1000_B1	213	Unknown	FALSE	C00005	(No IS)			N/A	145.2	60	0.3	0.04	3	TRUE	<2 points	N/A
[truncated: 14,670 more rows]
