# Supplementary material for: Rapid exometabolome footprinting combined with multivariate statistics: A powerful tool for bioprocess optimization
Source: Eng Life Sci. 2024 Mar 5;25(2):2300222. doi: 10.1002/elsc.202300222 (PMC11842285; doi:10.1002/elsc.202300222)
Supplement: Supplementary file 2 — Supporting Information [file ELSC-25-2300222-s002.zip › Supplement-to-Reiter-et-al.-2023a-main/examples/Database/Scan/final_samples/parameter final samples.txt]

Parameter for scan evaluation:

Preprocessing:
pre_signal_noise = 10
pre_precision = 20
pre_list_relevant = []

Univariate analysis:
uv_alpha_univariate = 0.05
uv_decision_tree = False
uv_paired_samples = False 
uv_correction = 'FDR' 

Multivariate analysis:
mv_scaling = True
mv_scaling_method = 'range'
mv_cv_iterator = 'kfold'
mv_cv_stratified = True
mv_cv_repeated = True
mv_cv_kfold = 7
mv_cv_repetition = 2

Cluster analysis:
cluster_threshold_kruskal = True
cluster_threshold_beta = True
cluster_threshold_vip = True
cluster_threshold_vip_relevant = False
