# Supplementary material for: Rapid exometabolome footprinting combined with multivariate statistics: A powerful tool for bioprocess optimization
Source: Eng Life Sci. 2024 Mar 5;25(2):2300222. doi: 10.1002/elsc.202300222 (PMC11842285; doi:10.1002/elsc.202300222)
Supplement: Supplementary file 2 — Supporting Information [file ELSC-25-2300222-s002.zip › Supplement-to-Reiter-et-al.-2023a-main/examples/Database/Scan/trace_samples/trace.xlsx]

## Sheet: Sheet1
Index	Sample Index	Sample Name	Sample ID	Sample Type	Acquisition Date & Time	Acq. Method Name	IS	Component Name	IS Name	Component Group Name	Actual Concentration	Integration Type	Area	Height	Retention Time	Width at 50%	Signal / Noise	Used	Calculated Concentration	Accuracy	Width at 5%	Width at 10%	Tailing Factor	Asymmetry Factor
1	1	QC_1_S1_D1000_B1	13	Quality Control	2021-07-12 12:35:56	cgb_Pos_1.dam	FALSE	C00037	(No IS)		0	Baseline	71170	14490	0.13	0.08	67.2	TRUE	<2 points		0.15	0.13	1.15	1.04
2	1	QC_1_S1_D1000_B1	13	Quality Control	2021-07-12 12:35:56	cgb_Pos_1.dam	FALSE	C00555	(No IS)		0	Baseline	334.6	160	0.17	0.03	2.4	TRUE	<2 points		0.07	0.06	1	1
3	1	QC_1_S1_D1000_B1	13	Quality Control	2021-07-12 12:35:56	cgb_Pos_1.dam	FALSE	C00134	(No IS)		0	Baseline	752.8	193.3	0.15	0.07	1.8	TRUE	<2 points		0.09	0.09	0.8	0.61
4	1	QC_1_S1_D1000_B1	13	Quality Control	2021-07-12 12:35:56	cgb_Pos_1.dam	FALSE	C00041	(No IS)		0	Baseline	213900	40020	0.12	0.08	26.7	TRUE	<2 points		0.16	0.14	1.21	1.1
5	1	QC_1_S1_D1000_B1	13	Quality Control	2021-07-12 12:35:56	cgb_Pos_1.dam	FALSE	C00334	(No IS)		0	Baseline	83.63	20	0.12	0.07	1	TRUE	<2 points		0.1	0.1	1.53	2.11
6	1	QC_1_S1_D1000_B1	13	Quality Control	2021-07-12 12:35:56	cgb_Pos_1.dam	FALSE	C03401	(No IS)		0	Baseline	1045	500.1	0.07	0.05	1.7	TRUE	<2 points		0.06	0.06	0.81	0.59
7	1	QC_1_S1_D1000_B1	13	Quality Control	2021-07-12 12:35:56	cgb_Pos_1.dam	FALSE	C00065	(No IS)		0	Baseline	23834.4	14890	0.13	0.08	21	TRUE	<2 points		0.2	0.15	1.49	1.29
7	1	QC_1_S1_D1000_B1	13	Quality Control	2021-07-12 12:35:56	cgb_Pos_1.dam	FALSE	C00065	(No IS)		0	Baseline	77280	14890	0.13	0.08	21	TRUE	<2 points		0.2	0.15	1.49	1.29
8	1	QC_1_S1_D1000_B1	13	Quality Control	2021-07-12 12:35:56	cgb_Pos_1.dam	FALSE	C00380	(No IS)		0	Baseline	29330	5797	0.12	0.08	28.3	TRUE	<2 points		0.16	0.14	2.4	3.37
9	1	QC_1_S1_D1000_B1	13	Quality Control	2021-07-12 12:35:56	cgb_Pos_1.dam	FALSE	C00791	(No IS)		0	Baseline	418	140	0.21	0.08	1.4	TRUE	<2 points		0.1	0.09	1.85	2.86
10	1	QC_1_S1_D1000_B1	13	Quality Control	2021-07-12 12:35:56	cgb_Pos_1.dam	FALSE	C00148	(No IS)		0	Baseline	564600	116100	0.12	0.08	44.6	TRUE	<2 points		0.14	0.13	1.02	0.97
11	1	QC_1_S1_D1000_B1	13	Quality Control	2021-07-12 12:35:56	cgb_Pos_1.dam	FALSE	C00441	(No IS)		0	Baseline	104.6	50	0.14	0.04	2.5	TRUE	<2 points		0.06	0.06	0.9	0.75
12	1	QC_1_S1_D1000_B1	13	Quality Control	2021-07-12 12:35:56	cgb_Pos_1.dam	FALSE	C00431	(No IS)		0	Baseline	3353.78	833.3	0.12	0.08	6.7	TRUE	<2 points		0.18	0.15	1.3	1.56
12	1	QC_1_S1_D1000_B1	13	Quality Control	2021-07-12 12:35:56	cgb_Pos_1.dam	FALSE	C00431	(No IS)		0	Baseline	4202	833.3	0.12	0.08	6.7	TRUE	<2 points		0.18	0.15	1.3	1.56
13	1	QC_1_S1_D1000_B1	13	Quality Control	2021-07-12 12:35:56	cgb_Pos_1.dam	FALSE	C00183_C00431_C00441	(No IS)		0	Baseline	5269	940	0.12	0.09	13.9	TRUE	<2 points		0.19	0.16	2.82	4.06
14	1	QC_1_S1_D1000_B1	13	Quality Control	2021-07-12 12:35:56	cgb_Pos_1.dam	FALSE	C00188	(No IS)		0	Baseline	4766.57	1652	0.12	0.08	13.8	TRUE	<2 points		0.16	0.14	2.35	3.57
14	1	QC_1_S1_D1000_B1	13	Quality Control	2021-07-12 12:35:56	cgb_Pos_1.dam	FALSE	C00188	(No IS)		0	Baseline	8154	1652	0.12	0.08	13.8	TRUE	<2 points		0.16	0.14	2.35	3.57
15	1	QC_1_S1_D1000_B1	13	Quality Control	2021-07-12 12:35:56	cgb_Pos_1.dam	FALSE	C00263	(No IS)		0	Baseline	5143	854.3	0.12	0.08	13.6	TRUE	<2 points		0.23	0.22	1.73	2.33
16	1	QC_1_S1_D1000_B1	13	Quality Control	2021-07-12 12:35:56	cgb_Pos_1.dam	FALSE	C00097	(No IS)		0	Baseline	4516	820	0.12	0.08	25	TRUE	<2 points		0.25	0.19	1.87	1.82
17	1	QC_1_S1_D1000_B1	13	Quality Control	2021-07-12 12:35:56	cgb_Pos_1.dam	FALSE	C00253	(No IS)		0	Baseline	1024	205	0.23	0.09	4.1	TRUE	<2 points		0.13	0.13	0.67	0.34
18	1	QC_1_S1_D1000_B1	13	Quality Control	2021-07-12 12:35:56	cgb_Pos_1.dam	FALSE	C00153	(No IS)		0	Baseline	1025	210	0.14	0.09	2.9	TRUE	<2 points		0.13	0.13	1.07	1.19
19	1	QC_1_S1_D1000_B1	13	Quality Control	2021-07-12 12:35:56	cgb_Pos_1.dam	FALSE	C01879	(No IS)		0	Baseline	1421	252	0.21	0.1	2.7	TRUE	<2 points		0.13	0.13	0.69	0.38
20	1	QC_1_S1_D1000_B1	13	Quality Control	2021-07-12 12:35:56	cgb_Pos_1.dam	FALSE	C00233	(No IS)		0	Baseline	83.64	40	0.14	0.03	2	TRUE	<2 points		0.07	0.06	1	1
21	1	QC_1_S1_D1000_B1	13	Quality Control	2021-07-12 12:35:56	cgb_Pos_1.dam	FALSE	C00407	(No IS)		0	Baseline	2674.03	505.7	0.12	0.1	6	TRUE	<2 points		0.21	0.19	1.74	2.74
21	1	QC_1_S1_D1000_B1	13	Quality Control	2021-07-12 12:35:56	cgb_Pos_1.dam	FALSE	C00407	(No IS)		0	Baseline	3136	505.7	0.12	0.1	6	TRUE	<2 points		0.21	0.19	1.74	2.74
22	1	QC_1_S1_D1000_B1	13	Quality Control	2021-07-12 12:35:56	cgb_Pos_1.dam	FALSE	C00123	(No IS)		0							TRUE
23	1	QC_1_S1_D1000_B1	13	Quality Control	2021-07-12 12:35:56	cgb_Pos_1.dam	FALSE	C00077	(No IS)		0	Baseline	89650	22200	0.11	0.06	33.9	TRUE	<2 points		0.14	0.13	2	2.84
24	1	QC_1_S1_D1000_B1	13	Quality Control	2021-07-12 12:35:56	cgb_Pos_1.dam	FALSE	C00152	(No IS)		0	Baseline	7417.73	1793	0.13	0.13	6.1	TRUE	<2 points		0.2	0.2	1.57	2.21
24	1	QC_1_S1_D1000_B1	13	Quality Control	2021-07-12 12:35:56	cgb_Pos_1.dam	FALSE	C00152	(No IS)		0	Baseline	11330	1793	0.13	0.13	6.1	TRUE	<2 points		0.2	0.2	1.57	2.21
25	1	QC_1_S1_D1000_B1	13	Quality Control	2021-07-12 12:35:56	cgb_Pos_1.dam	FALSE	C00049	(No IS)		0	Baseline	66360	14290	0.12	0.07	21.6	TRUE	<2 points		0.14	0.13	2.07	3.04
26	1	QC_1_S1_D1000_B1	13	Quality Control	2021-07-12 12:35:56	cgb_Pos_1.dam	FALSE	C00147	(No IS)		0	Baseline	129000	28480	0.12	0.07	39.4	TRUE	<2 points		0.15	0.13	2.26	3.13
27	1	QC_1_S1_D1000_B1	13	Quality Control	2021-07-12 12:35:56	cgb_Pos_1.dam	FALSE	C00155	(No IS)		0	Baseline	2174	362.9	0.11	0.07	13.6	TRUE	<2 points		0.21	0.2	3.17	5.37
28	1	QC_1_S1_D1000_B1	13	Quality Control	2021-07-12 12:35:56	cgb_Pos_1.dam	FALSE	C01279	(No IS)		0	Baseline	1213	400	0.14	0.07	3.4	TRUE	<2 points		0.1	0.1	1.76	2.67
29	1	QC_1_S1_D1000_B1	13	Quality Control	2021-07-12 12:35:56	cgb_Pos_1.dam	FALSE	C00860	(No IS)		0	Baseline	2112	535	0.11	0.07	7.7	TRUE	<2 points		0.14	0.13	2.15	3.49
30	1	QC_1_S1_D1000_B1	13	Quality Control	2021-07-12 12:35:56	cgb_Pos_1.dam	FALSE	C04294	(No IS)		0	Baseline	1861	470	0.11	0.07	4.4	TRUE	<2 points		0.13	0.12	1.13	1.37
31	1	QC_1_S1_D1000_B1	13	Quality Control	2021-07-12 12:35:56	cgb_Pos_1.dam	FALSE	C00315	(No IS)		0	Baseline	1254	340	0.08	0.06	2.5	TRUE	<2 points		0.1	0.1	1.52	2.08
32	1	QC_1_S1_D1000_B1	13	Quality Control	2021-07-12 12:35:56	cgb_Pos_1.dam	FALSE	C00064	(No IS)		0	Baseline	84130	17100	0.11	0.08	82.7	TRUE	<2 points		0.17	0.15	1.25	1.36
33	1	QC_1_S1_D1000_B1	13	Quality Control	2021-07-12 12:35:56	cgb_Pos_1.dam	FALSE	C03114	(No IS)		0	Baseline	83.64	40	0.17	0.03	2	TRUE	<2 points		0.07	0.06	1	1
34	1	QC_1_S1_D1000_B1	13	Quality Control	2021-07-12 12:35:56	cgb_Pos_1.dam	FALSE	C00047_C00064	(No IS)		0	Baseline	11470000	2172000	0.1	0.09	186.9	TRUE	<2 points		0.17	0.15	1.25	1.36
35	1	QC_1_S1_D1000_B1	13	Quality Control	2021-07-12 12:35:56	cgb_Pos_1.dam	FALSE	C00025	(No IS)		0	Baseline	1583000	293200	0.1	0.09	110.2	TRUE	<2 points		0.17	0.15	1.23	1.25
36	1	QC_1_S1_D1000_B1	13	Quality Control	2021-07-12 12:35:56	cgb_Pos_1.dam	FALSE	C00979	(No IS)		0	Baseline	3680	740	0.11	0.09	5.7	TRUE	<2 points		0.16	0.16	1.37	1.82
37	1	QC_1_S1_D1000_B1	13	Quality Control	2021-07-12 12:35:56	cgb_Pos_1.dam	FALSE	C00073	(No IS)		0	Baseline	4792.14	744.4	0.1	0.1	13	TRUE	<2 points		0.26	0.22	1.9	2.37
37	1	QC_1_S1_D1000_B1	13	Quality Control	2021-07-12 12:35:56	cgb_Pos_1.dam	FALSE	C00073	(No IS)		0	Baseline	5143	744.4	0.1	0.1	13	TRUE	<2 points		0.26	0.22	1.9	2.37
38	1	QC_1_S1_D1000_B1	13	Quality Control	2021-07-12 12:35:56	cgb_Pos_1.dam	FALSE	C00135	(No IS)		0	Baseline	22430000	4202000	0.09	0.09	167.4	TRUE	<2 points		0.16	0.14	1.21	1.2
250	2	QC_1_S1_D1000_B1	14	Quality Control	2021-07-12 12:37:26	cgb_Pos_2.dam	FALSE	C00993	(No IS)		0	Baseline	5101	1060	0.12	0.08	35.9	TRUE	<2 points		0.16	0.14	2.41	3.6
251	2	QC_1_S1_D1000_B1	14	Quality Control	2021-07-12 12:37:26	cgb_Pos_2.dam	FALSE	C00166	(No IS)		0	Baseline	1547	360	0.2	0.06	3.1	TRUE	<2 points		0.11	0.11	0.73	0.49
252	2	QC_1_S1_D1000_B1	14	Quality Control	2021-07-12 12:37:26	cgb_Pos_2.dam	FALSE	C00079	(No IS)		0	Baseline	23593.7	7036	0.14	0.09	14.9	TRUE	<2 points		0.17	0.15	1.27	1.38
252	2	QC_1_S1_D1000_B1	14	Quality Control	2021-07-12 12:37:26	cgb_Pos_2.dam	FALSE	C00079	(No IS)		0	Baseline	36330	7036	0.14	0.09	14.9	TRUE	<2 points		0.17	0.15	1.27	1.38
253	2	QC_1_S1_D1000_B1	14	Quality Control	2021-07-12 12:37:26	cgb_Pos_2.dam	FALSE	C00255	(No IS)		0	Baseline	919.8	200	0.17	0.06	5.2	TRUE	<2 points		0.16	0.15	0.82	0.61
254	2	QC_1_S1_D1000_B1	14	Quality Control	2021-07-12 12:37:26	cgb_Pos_2.dam	FALSE	C00062	(No IS)		0	Baseline	2592.76	752	0.13	0.08	23.6	TRUE	<2 points		0.16	0.13	1.17	1.07
254	2	QC_1_S1_D1000_B1	14	Quality Control	2021-07-12 12:37:26	cgb_Pos_2.dam	FALSE	C00062	(No IS)		0	Baseline	3596	752	0.13	0.08	23.6	TRUE	<2 points		0.16	0.13	1.17	1.07
255	2	QC_1_S1_D1000_B1	14	Quality Control	2021-07-12 12:37:26	cgb_Pos_2.dam	FALSE	C00327	(No IS)		0	Baseline	39130	6797	0.13	0.08	10.4	TRUE	<2 points		0.22	0.2	1.63	2.07
255	2	QC_1_S1_D1000_B1	14	Quality Control	2021-07-12 12:37:26	cgb_Pos_2.dam	FALSE	C00327	(No IS)		0	Baseline	17097.9	6797	0.13	0.08	10.4	TRUE	<2 points		0.22	0.2	1.63	2.07
256	2	QC_1_S1_D1000_B1	14	Quality Control	2021-07-12 12:37:26	cgb_Pos_2.dam	FALSE	C01419	(No IS)		0	Baseline	585.3	280	0.17	0.04	1.8	TRUE	<2 points		0.07	0.06	1.06	1.15
257	2	QC_1_S1_D1000_B1	14	Quality Control	2021-07-12 12:37:26	cgb_Pos_2.dam	FALSE	C00082	(No IS)		0	Baseline	17730	2702	0.14	0.09	11.9	TRUE	<2 points		0.35	0.33	2.35	3.89
257	2	QC_1_S1_D1000_B1	14	Quality Control	2021-07-12 12:37:26	cgb_Pos_2.dam	FALSE	C00082	(No IS)		0	Baseline	9652.28	2702	0.14	0.09	11.9	TRUE	<2 points		0.35	0.33	2.35	3.89
258	2	QC_1_S1_D1000_B1	14	Quality Control	2021-07-12 12:37:26	cgb_Pos_2.dam	FALSE	C00624	(No IS)		0	Baseline	6313	1560	0.14	0.05	18	TRUE	<2 points		0.14	0.13	0.98	0.9
259	2	QC_1_S1_D1000_B1	14	Quality Control	2021-07-12 12:37:26	cgb_Pos_2.dam	FALSE	C00680	(No IS)		0	Baseline	669	173.3	0.13	0.07	8.7	TRUE	<2 points		0.1	0.1	0.73	0.44
260	2	QC_1_S1_D1000_B1	14	Quality Control	2021-07-12 12:37:26	cgb_Pos_2.dam	FALSE	C00078	(No IS)		0	Baseline	1712.59	1150	0.13	0.09	9.6	TRUE	<2 points		0.13	0.13	1.01	1
260	2	QC_1_S1_D1000_B1	14	Quality Control	2021-07-12 12:37:26	cgb_Pos_2.dam	FALSE	C00078	(No IS)		0	Baseline	5874	1150	0.13	0.09	9.6	TRUE	<2 points		0.13	0.13	1.01	1
261	2	QC_1_S1_D1000_B1	14	Quality Control	2021-07-12 12:37:26	cgb_Pos_2.dam	FALSE	C00931	(No IS)		0	Baseline	376.3	80	0.17	0.07	4	TRUE	<2 points		0.16	0.15	1.24	1.44
262	2	QC_1_S1_D1000_B1	14	Quality Control	2021-07-12 12:37:26	cgb_Pos_2.dam	FALSE	C00120	(No IS)		0	Baseline	4725	734.3	0.12	0.1	5.2	TRUE	<2 points		0.18	0.17	2.68	4.27
263	2	QC_1_S1_D1000_B1	14	Quality Control	2021-07-12 12:37:26	cgb_Pos_2.dam	FALSE	C00129	(No IS)		0	Baseline	627.2	193.3	0.07	0.06	1.9	TRUE	<2 points		0.1	0.1	0.73	0.45
264	2	QC_1_S1_D1000_B1	14	Quality Control	2021-07-12 12:37:26	cgb_Pos_2.dam	FALSE	C00669	(No IS)		0	Baseline	1213	175	0.17	0.06	6.4	TRUE	<2 points		0.26	0.26	1.26	1.52
265	2	QC_1_S1_D1000_B1	14	Quality Control	2021-07-12 12:37:26	cgb_Pos_2.dam	FALSE	C05198	(No IS)		0	Baseline	174300	39590	0.12	0.07	72.9	TRUE	<2 points		0.14	0.13	2.07	3.05
266	2	QC_1_S1_D1000_B1	14	Quality Control	2021-07-12 12:37:26	cgb_Pos_2.dam	FALSE	C15586	(No IS)		0	Baseline	1714	237.1	0.16	0.14	2.9	TRUE	<2 points		0.21	0.21	1.46	2.09
267	2	QC_1_S1_D1000_B1	14	Quality Control	2021-07-12 12:37:26	cgb_Pos_2.dam	FALSE	C00352	(No IS)		0	Baseline	627.2	160	0.11	0.06	5.9	TRUE	<2 points		0.13	0.12	1.97	2.89
268	2	QC_1_S1_D1000_B1	14	Quality Control	2021-07-12 12:37:26	cgb_Pos_2.dam	FALSE	C00378	(No IS)		0	Baseline	167.2	46.67	0.15	0.08	2.2	TRUE	<2 points		0.1	0.09	1.85	2.86
269	2	QC_1_S1_D1000_B1	14	Quality Control	2021-07-12 12:37:26	cgb_Pos_2.dam	FALSE	C00212	(No IS)		0	Baseline	5937	1022	0.11	0.09	11.3	TRUE	<2 points		0.28	0.26	4.25	7.2
270	2	QC_1_S1_D1000_B1	14	Quality Control	2021-07-12 12:37:26	cgb_Pos_2.dam	FALSE	C00330	(No IS)		0	Baseline	28390	5920	0.12	0.08	46.8	TRUE	<2 points		0.14	0.13	2.06	3.08
271	2	QC_1_S1_D1000_B1	14	Quality Control	2021-07-12 12:37:26	cgb_Pos_2.dam	FALSE	C03539	(No IS)		0	Baseline	627.2	120	0.16	0.1	2.7	TRUE	<2 points		0.14	0.13	2.04	3.17
272	2	QC_1_S1_D1000_B1	14	Quality Control	2021-07-12 12:37:26	cgb_Pos_2.dam	FALSE	C00170	(No IS)		0	Baseline	4557	814.3	0.12	0.09	28.8	TRUE	<2 points		0.24	0.19	3.59	5.19
273	2	QC_1_S1_D1000_B1	14	Quality Control	2021-07-12 12:37:26	cgb_Pos_2.dam	FALSE	C00051	(No IS)		0	Baseline	2049	425.7	0.13	0.07	14.1	TRUE	<2 points		0.18	0.14	1.33	1.16
274	2	QC_1_S1_D1000_B1	14	Quality Control	2021-07-12 12:37:26	cgb_Pos_2.dam	FALSE	C00239	(No IS)		0	Baseline	62.72	30	0.17	0.04	1.5	TRUE	<2 points		0.06	0.06	0.86	0.67
275	2	QC_1_S1_D1000_B1	14	Quality Control	2021-07-12 12:37:26	cgb_Pos_2.dam	FALSE	C00055	(No IS)		0	Baseline	180200	34660	0.12	0.08	111.4	TRUE	<2 points		0.16	0.13	2.37	3.3
276	2	QC_1_S1_D1000_B1	14	Quality Control	2021-07-12 12:37:26	cgb_Pos_2.dam	FALSE	C00105	(No IS)		0	Baseline	37670	8620	0.14	0.07	35.6	TRUE	<2 points		0.16	0.14	1.2	1.22
277	2	QC_1_S1_D1000_B1	14	Quality Control	2021-07-12 12:37:26	cgb_Pos_2.dam	FALSE	C01081	(No IS)		0	Baseline	41.81	20	0.59	0.03	1	TRUE	<2 points		0.07	0.06	1	1
278	2	QC_1_S1_D1000_B1	14	Quality Control	2021-07-12 12:37:26	cgb_Pos_2.dam	FALSE	C00655	(No IS)		0	Baseline	292.7	100	0.14	0.05	2.3	TRUE	<2 points		0.1	0.09	1.49	1.94
279	2	QC_1_S1_D1000_B1	14	Quality Control	2021-07-12 12:37:26	cgb_Pos_2.dam	FALSE	C00021	(No IS)		0	Baseline	16560	4800	0.1	0.05	88.9	TRUE	<2 points		0.13	0.1	1.95	2.28
280	2	QC_1_S1_D1000_B1	14	Quality Control	2021-07-12 12:37:26	cgb_Pos_2.dam	FALSE	C00019	(No IS)		0	Baseline	3470	840	0.11	0.07	23	TRUE	<2 points		0.15	0.13	2.19	2.99
281	2	QC_1_S1_D1000_B1	14	Quality Control	2021-07-12 12:37:26	cgb_Pos_2.dam	FALSE	C00415	(No IS)		0	Baseline	125.4	40	0.84	0.05	2	TRUE	<2 points		0.1	0.09	0.75	0.5
282	2	QC_1_S1_D1000_B1	14	Quality Control	2021-07-12 12:37:26	cgb_Pos_2.dam	FALSE	C00101	(No IS)		0	Baseline	125.4	40	0.7	0.05	2	TRUE	<2 points		0.1	0.09	1.5	2
283	2	QC_1_S1_D1000_B1	14	Quality Control	2021-07-12 12:37:26	cgb_Pos_2.dam	FALSE	C00440	(No IS)		0	Baseline	209.1	100	0.1	0.03	5	TRUE	<2 points		0.07	0.06	1	1
284	2	QC_1_S1_D1000_B1	14	Quality Control	2021-07-12 12:37:26	cgb_Pos_2.dam	FALSE	C03479	(No IS)		0	Baseline	41.82	20	0.52	0.03	1	TRUE	<2 points		0.07	0.06	1	1
285	2	QC_1_S1_D1000_B1	14	Quality Control	2021-07-12 12:37:26	cgb_Pos_2.dam	FALSE	C00127	(No IS)		0	Baseline	271.8	130	0.24	0.04	5.6	TRUE	<2 points		0.07	0.06	1.07	1.17
286	2	QC_1_S1_D1000_B1	14	Quality Control	2021-07-12 12:37:26	cgb_Pos_2.dam	FALSE	C00010	(No IS)		0	Baseline	83.62	40	0.17	0.03	2	TRUE	<2 points		0.07	0.06	1	1
287	2	QC_1_S1_D1000_B1	14	Quality Control	2021-07-12 12:37:26	cgb_Pos_2.dam	FALSE	C00016	(No IS)		0	Baseline	250.9	40	0.1	0.1	2	TRUE	<2 points		0.14	0.13	2.05	3.22
423	3	QC_1_S1_D1000_B1	29	Quality Control	2021-07-12 13:00:10	cgb_Pos_1.dam	FALSE	C00037	(No IS)		0	Baseline	72000	17410	0.14	0.06	64.7	TRUE	<2 points		0.16	0.13	1.25	1.23
424	3	QC_1_S1_D1000_B1	29	Quality Control	2021-07-12 13:00:10	cgb_Pos_1.dam	FALSE	C00555	(No IS)		0	Baseline	794.4	160	0.16	0.08	2.1	TRUE	<2 points		0.16	0.14	0.78	0.44
425	3	QC_1_S1_D1000_B1	29	Quality Control	2021-07-12 13:00:10	cgb_Pos_1.dam	FALSE	C00134	(No IS)		0	Baseline	2781	340	0.26	0.11	3.2	TRUE	<2 points		0.19	0.19	0.78	0.58
426	3	QC_1_S1_D1000_B1	29	Quality Control	2021-07-12 13:00:10	cgb_Pos_1.dam	FALSE	C00041	(No IS)		0	Baseline	268000	50970	0.13	0.09	27.8	TRUE	<2 points		0.16	0.13	1.19	1.06
427	3	QC_1_S1_D1000_B1	29	Quality Control	2021-07-12 13:00:10	cgb_Pos_1.dam	FALSE	C00334	(No IS)		0	Baseline	83.62	40	0.17	0.03	2	TRUE	<2 points		0.07	0.06	1	1
428	3	QC_1_S1_D1000_B1	29	Quality Control	2021-07-12 13:00:10	cgb_Pos_1.dam	FALSE	C03401	(No IS)		0	Baseline	2592	406.7	0.21	0.11	1.7	TRUE	<2 points		0.15	0.15	0.92	0.86
429	3	QC_1_S1_D1000_B1	29	Quality Control	2021-07-12 13:00:10	cgb_Pos_1.dam	FALSE	C00065	(No IS)		0	Baseline	56854.4	20450	0.13	0.09	20.6	TRUE	<2 points		0.18	0.15	1.32	1.27
429	3	QC_1_S1_D1000_B1	29	Quality Control	2021-07-12 13:00:10	cgb_Pos_1.dam	FALSE	C00065	(No IS)		0	Baseline	110300	20450	0.13	0.09	20.6	TRUE	<2 points		0.18	0.15	1.32	1.27
430	3	QC_1_S1_D1000_B1	29	Quality Control	2021-07-12 13:00:10	cgb_Pos_1.dam	FALSE	C00380	(No IS)		0	Baseline	41060	7829	0.13	0.08	30.1	TRUE	<2 points		0.21	0.14	1.56	1.21
431	3	QC_1_S1_D1000_B1	29	Quality Control	2021-07-12 13:00:10	cgb_Pos_1.dam	FALSE	C00791	(No IS)		0	Baseline	669.1	193.3	0.06	0.07	3	TRUE	<2 points		0.1	0.1	0.71	0.4
432	3	QC_1_S1_D1000_B1	29	Quality Control	2021-07-12 13:00:10	cgb_Pos_1.dam	FALSE	C00148	(No IS)		0	Baseline	765900	157300	0.13	0.08	56.7	TRUE	<2 points		0.15	0.13	1.1	1
433	3	QC_1_S1_D1000_B1	29	Quality Control	2021-07-12 13:00:10	cgb_Pos_1.dam	FALSE	C00441	(No IS)		0	Baseline	376.3	60	0.15	0.14	3	TRUE	<2 points		0.17	0.17	2.58	4.33
434	3	QC_1_S1_D1000_B1	29	Quality Control	2021-07-12 13:00:10	cgb_Pos_1.dam	FALSE	C00431	(No IS)		0	Baseline	3708.78	868	0.12	0.08	10.3	TRUE	<2 points		0.15	0.13	0.96	0.96
434	3	QC_1_S1_D1000_B1	29	Quality Control	2021-07-12 13:00:10	cgb_Pos_1.dam	FALSE	C00431	(No IS)		0	Baseline	4557	868	0.12	0.08	10.3	TRUE	<2 points		0.15	0.13	0.96	0.96
435	3	QC_1_S1_D1000_B1	29	Quality Control	2021-07-12 13:00:10	cgb_Pos_1.dam	FALSE	C00183_C00431_C00441	(No IS)		0	Baseline	7965	1400	0.12	0.09	18.4	TRUE	<2 points		0.18	0.15	1.83	3.38
436	3	QC_1_S1_D1000_B1	29	Quality Control	2021-07-12 13:00:10	cgb_Pos_1.dam	FALSE	C00188	(No IS)		0	Baseline	9262.57	2457	0.13	0.08	15.3	TRUE	<2 points		0.2	0.17	1.45	1.61
436	3	QC_1_S1_D1000_B1	29	Quality Control	2021-07-12 13:00:10	cgb_Pos_1.dam	FALSE	C00188	(No IS)		0	Baseline	12650	2457	0.13	0.08	15.3	TRUE	<2 points		0.2	0.17	1.45	1.61
437	3	QC_1_S1_D1000_B1	29	Quality Control	2021-07-12 13:00:10	cgb_Pos_1.dam	FALSE	C00263	(No IS)		0	Baseline	4766	920	0.14	0.09	11	TRUE	<2 points		0.13	0.13	0.98	0.96
438	3	QC_1_S1_D1000_B1	29	Quality Control	2021-07-12 13:00:10	cgb_Pos_1.dam	FALSE	C00097	(No IS)		0	Baseline	5519	1348	0.13	0.07	38.7	TRUE	<2 points		0.13	0.12	0.98	0.92
439	3	QC_1_S1_D1000_B1	29	Quality Control	2021-07-12 13:00:10	cgb_Pos_1.dam	FALSE	C00253	(No IS)		0	Baseline	376.3	106.7	0.23	0.08	1.8	TRUE	<2 points		0.09	0.09	1.36	1.69
440	3	QC_1_S1_D1000_B1	29	Quality Control	2021-07-12 13:00:10	cgb_Pos_1.dam	FALSE	C00153	(No IS)		0	Baseline	1254	270	0.16	0.09	5.1	TRUE	<2 points		0.14	0.13	0.65	0.29
441	3	QC_1_S1_D1000_B1	29	Quality Control	2021-07-12 13:00:10	cgb_Pos_1.dam	FALSE	C01879	(No IS)		0	Baseline	606.2	150	0.17	0.07	1.2	TRUE	<2 points		0.13	0.12	1.12	1.29
442	3	QC_1_S1_D1000_B1	29	Quality Control	2021-07-12 13:00:10	cgb_Pos_1.dam	FALSE	C00233	(No IS)		0	Baseline	209.1	60	0.08	0.06	3	TRUE	<2 points		0.1	0.1	1.51	2.06
443	3	QC_1_S1_D1000_B1	29	Quality Control	2021-07-12 13:00:10	cgb_Pos_1.dam	FALSE	C00407	(No IS)		0	Baseline	3761.03	784	0.13	0.09	10.9	TRUE	<2 points		0.17	0.16	0.82	0.67
443	3	QC_1_S1_D1000_B1	29	Quality Control	2021-07-12 13:00:10	cgb_Pos_1.dam	FALSE	C00407	(No IS)		0	Baseline	4223	784	0.13	0.09	10.9	TRUE	<2 points		0.17	0.16	0.82	0.67
444	3	QC_1_S1_D1000_B1	29	Quality Control	2021-07-12 13:00:10	cgb_Pos_1.dam	FALSE	C00123	(No IS)		0	Baseline	125.4	40	0.77	0.05	2	TRUE	<2 points		0.1	0.09	1.5	2
445	3	QC_1_S1_D1000_B1	29	Quality Control	2021-07-12 13:00:10	cgb_Pos_1.dam	FALSE	C00077	(No IS)		0	Baseline	113500	26500	0.11	0.06	28.9	TRUE	<2 points		0.16	0.13	2.4	3.12
446	3	QC_1_S1_D1000_B1	29	Quality Control	2021-07-12 13:00:10	cgb_Pos_1.dam	FALSE	C00152	(No IS)		0	Baseline	4073.73	1676	0.13	0.08	6.8	TRUE	<2 points		0.15	0.14	1.1	1.07
446	3	QC_1_S1_D1000_B1	29	Quality Control	2021-07-12 13:00:10	cgb_Pos_1.dam	FALSE	C00152	(No IS)		0	Baseline	7986	1676	0.13	0.08	6.8	TRUE	<2 points		0.15	0.14	1.1	1.07
447	3	QC_1_S1_D1000_B1	29	Quality Control	2021-07-12 13:00:10	cgb_Pos_1.dam	FALSE	C00049	(No IS)		0	Baseline	86610	17400	0.12	0.08	22.9	TRUE	<2 points		0.18	0.13	2.67	3.09
448	3	QC_1_S1_D1000_B1	29	Quality Control	2021-07-12 13:00:10	cgb_Pos_1.dam	FALSE	C00147	(No IS)		0	Baseline	178600	37230	0.12	0.07	37.7	TRUE	<2 points		0.15	0.13	2.27	3.18
449	3	QC_1_S1_D1000_B1	29	Quality Control	2021-07-12 13:00:10	cgb_Pos_1.dam	FALSE	C00155	(No IS)		0	Manual	2349	420.5	0.12	0.06	9.5	TRUE	<2 points		0.3	0.22	1.42	5.25
450	3	QC_1_S1_D1000_B1	29	Quality Control	2021-07-12 13:00:10	cgb_Pos_1.dam	FALSE	C01279	(No IS)		0	Baseline	2383	510	0.12	0.06	4.1	TRUE	<2 points		0.12	0.12	0.7	0.41
451	3	QC_1_S1_D1000_B1	29	Quality Control	2021-07-12 13:00:10	cgb_Pos_1.dam	FALSE	C00860	(No IS)		0	Baseline	1986	615	0.1	0.05	10.4	TRUE	<2 points		0.11	0.1	1.65	2.13
452	3	QC_1_S1_D1000_B1	29	Quality Control	2021-07-12 13:00:10	cgb_Pos_1.dam	FALSE	C04294	(No IS)		0	Baseline	1589	440	0.13	0.06	4.5	TRUE	<2 points		0.1	0.09	0.77	0.54
453	3	QC_1_S1_D1000_B1	29	Quality Control	2021-07-12 13:00:10	cgb_Pos_1.dam	FALSE	C00315	(No IS)		0	Baseline	2676	813.4	0.07	0.08	3.5	TRUE	<2 points		0.1	0.09	0.68	0.35
454	3	QC_1_S1_D1000_B1	29	Quality Control	2021-07-12 13:00:10	cgb_Pos_1.dam	FALSE	C00064	(No IS)		0	Baseline	74070	17650	0.11	0.06	72	TRUE	<2 points		0.14	0.13	2	2.91
455	3	QC_1_S1_D1000_B1	29	Quality Control	2021-07-12 13:00:10	cgb_Pos_1.dam	FALSE	C03114	(No IS)		0	Baseline	125.4	40	0.17	0.05	2	TRUE	<2 points		0.1	0.09	1.5	2
456	3	QC_1_S1_D1000_B1	29	Quality Control	2021-07-12 13:00:10	cgb_Pos_1.dam	FALSE	C00047_C00064	(No IS)		0	Baseline	10140000	2405000	0.11	0.06	112.5	TRUE	<2 points		0.15	0.13	2.09	2.89
457	3	QC_1_S1_D1000_B1	29	Quality Control	2021-07-12 13:00:10	cgb_Pos_1.dam	FALSE	C00025	(No IS)		0	Baseline	1427000	340800	0.11	0.07	75.8	TRUE	<2 points		0.14	0.12	1.99	2.83
458	3	QC_1_S1_D1000_B1	29	Quality Control	2021-07-12 13:00:10	cgb_Pos_1.dam	FALSE	C00979	(No IS)		0	Baseline	2613	650	0.1	0.05	6	TRUE	<2 points		0.17	0.15	0.84	0.72
459	3	QC_1_S1_D1000_B1	29	Quality Control	2021-07-12 13:00:10	cgb_Pos_1.dam	FALSE	C00073	(No IS)		0	Baseline	5937	1104	0.12	0.07	19.8	TRUE	<2 points		0.25	0.21	2.65	5.31
459	3	QC_1_S1_D1000_B1	29	Quality Control	2021-07-12 13:00:10	cgb_Pos_1.dam	FALSE	C00073	(No IS)		0	Baseline	5586.14	1104	0.12	0.07	19.8	TRUE	<2 points		0.25	0.21	2.65	5.31
460	3	QC_1_S1_D1000_B1	29	Quality Control	2021-07-12 13:00:10	cgb_Pos_1.dam	FALSE	C00135	(No IS)		0	Baseline	18220000	4680000	0.11	0.06	143.4	TRUE	<2 points		0.14	0.12	1.98	2.74
672	4	QC_1_S1_D1000_B1	30	Quality Control	2021-07-12 13:01:41	cgb_Pos_2.dam	FALSE	C00993	(No IS)		0	Baseline	5519	1140	0.13	0.08	35	TRUE	<2 points		0.16	0.14	1.18	1.11
673	4	QC_1_S1_D1000_B1	30	Quality Control	2021-07-12 13:01:41	cgb_Pos_2.dam	FALSE	C00166	(No IS)		0	Baseline	355.5	170	0.21	0.04	1.9	TRUE	<2 points		0.06	0.06	1.18	1.44
674	4	QC_1_S1_D1000_B1	30	Quality Control	2021-07-12 13:01:41	cgb_Pos_2.dam	FALSE	C00079	(No IS)		0	Baseline	39023.7	9273	0.15	0.09	15.7	TRUE	<2 points		0.22	0.16	1.67	1.56
674	4	QC_1_S1_D1000_B1	30	Quality Control	2021-07-12 13:01:41	cgb_Pos_2.dam	FALSE	C00079	(No IS)		0	Baseline	51760	9273	0.15	0.09	15.7	TRUE	<2 points		0.22	0.16	1.67	1.56
675	4	QC_1_S1_D1000_B1	30	Quality Control	2021-07-12 13:01:41	cgb_Pos_2.dam	FALSE	C00255	(No IS)		0	Baseline	167.2	53.34	0.14	0.05	1.6	TRUE	<2 points		0.08	0.08	1.13	1.2
676	4	QC_1_S1_D1000_B1	30	Quality Control	2021-07-12 13:01:41	cgb_Pos_2.dam	FALSE	C00062	(No IS)		0	Baseline	4495	812.5	0.13	0.09	19.7	TRUE	<2 points		0.19	0.16	1.4	1.37
676	4	QC_1_S1_D1000_B1	30	Quality Control	2021-07-12 13:01:41	cgb_Pos_2.dam	FALSE	C00062	(No IS)		0	Baseline	3491.76	812.5	0.13	0.09	19.7	TRUE	<2 points		0.19	0.16	1.4	1.37
677	4	QC_1_S1_D1000_B1	30	Quality Control	2021-07-12 13:01:41	cgb_Pos_2.dam	FALSE	C00327	(No IS)		0	Baseline	47167.9	15220	0.13	0.07	18.3	TRUE	<2 points		0.16	0.14	1.2	1.16
677	4	QC_1_S1_D1000_B1	30	Quality Control	2021-07-12 13:01:41	cgb_Pos_2.dam	FALSE	C00327	(No IS)		0	Baseline	69200	15220	0.13	0.07	18.3	TRUE	<2 points		0.16	0.14	1.2	1.16
678	4	QC_1_S1_D1000_B1	30	Quality Control	2021-07-12 13:01:41	cgb_Pos_2.dam	FALSE	C01419	(No IS)		0	Baseline	794.5	380	0.07	0.04	2.6	TRUE	<2 points		0.06	0.06	0.85	0.66
679	4	QC_1_S1_D1000_B1	30	Quality Control	2021-07-12 13:01:41	cgb_Pos_2.dam	FALSE	C00082	(No IS)		0	Baseline	11702.3	3591	0.14	0.09	14.6	TRUE	<2 points		0.2	0.19	1.5	1.91
679	4	QC_1_S1_D1000_B1	30	Quality Control	2021-07-12 13:01:41	cgb_Pos_2.dam	FALSE	C00082	(No IS)		0	Baseline	19780	3591	0.14	0.09	14.6	TRUE	<2 points		0.2	0.19	1.5	1.91
680	4	QC_1_S1_D1000_B1	30	Quality Control	2021-07-12 13:01:41	cgb_Pos_2.dam	FALSE	C00624	(No IS)		0	Baseline	8529	1403	0.15	0.09	15	TRUE	<2 points		0.21	0.18	1.58	1.81
681	4	QC_1_S1_D1000_B1	30	Quality Control	2021-07-12 13:01:41	cgb_Pos_2.dam	FALSE	C00680	(No IS)		0	Baseline	1296	240	0.12	0.08	8.5	TRUE	<2 points		0.21	0.18	1.79	2.71
682	4	QC_1_S1_D1000_B1	30	Quality Control	2021-07-12 13:01:41	cgb_Pos_2.dam	FALSE	C00078	(No IS)		0	Baseline	6038.59	1976	0.12	0.08	21.3	TRUE	<2 points		0.16	0.14	1.2	1.2
682	4	QC_1_S1_D1000_B1	30	Quality Control	2021-07-12 13:01:41	cgb_Pos_2.dam	FALSE	C00078	(No IS)		0	Baseline	10200	1976	0.12	0.08	21.3	TRUE	<2 points		0.16	0.14	1.2	1.2
683	4	QC_1_S1_D1000_B1	30	Quality Control	2021-07-12 13:01:41	cgb_Pos_2.dam	FALSE	C00931	(No IS)		0	Baseline	585.3	112	0.15	0.07	5.6	TRUE	<2 points		0.17	0.17	0.8	0.59
684	4	QC_1_S1_D1000_B1	30	Quality Control	2021-07-12 13:01:41	cgb_Pos_2.dam	FALSE	C00120	(No IS)		0	Baseline	4474	1050	0.14	0.05	8.1	TRUE	<2 points		0.21	0.18	1.16	1.63
685	4	QC_1_S1_D1000_B1	30	Quality Control	2021-07-12 13:01:41	cgb_Pos_2.dam	FALSE	C00129	(No IS)		0	Baseline	585.3	146.7	0.09	0.07	2.1	TRUE	<2 points		0.09	0.09	1.33	1.62
686	4	QC_1_S1_D1000_B1	30	Quality Control	2021-07-12 13:01:41	cgb_Pos_2.dam	FALSE	C00669	(No IS)		0	Baseline	606.3	90	0.14	0.13	4.5	TRUE	<2 points		0.2	0.2	1.04	1.12
687	4	QC_1_S1_D1000_B1	30	Quality Control	2021-07-12 13:01:41	cgb_Pos_2.dam	FALSE	C05198	(No IS)		0	Baseline	237400	50420	0.12	0.07	106.7	TRUE	<2 points		0.15	0.13	2.33	3.21
688	4	QC_1_S1_D1000_B1	30	Quality Control	2021-07-12 13:01:41	cgb_Pos_2.dam	FALSE	C15586	(No IS)		0	Baseline	2342	331.4	0.19	0.11	6.3	TRUE	<2 points		0.23	0.21	0.84	0.68
689	4	QC_1_S1_D1000_B1	30	Quality Control	2021-07-12 13:01:41	cgb_Pos_2.dam	FALSE	C00352	(No IS)		0	Baseline	1066	213.3	0.14	0.08	10.7	TRUE	<2 points		0.2	0.19	1.58	2.04
690	4	QC_1_S1_D1000_B1	30	Quality Control	2021-07-12 13:01:41	cgb_Pos_2.dam	FALSE	C00378	(No IS)		0	Baseline	250.9	66.67	0.2	0.06	1.9	TRUE	<2 points		0.09	0.09	0.79	0.6
691	4	QC_1_S1_D1000_B1	30	Quality Control	2021-07-12 13:01:41	cgb_Pos_2.dam	FALSE	C00212	(No IS)		0	Baseline	8550	1376	0.12	0.08	15.9	TRUE	<2 points		0.27	0.21	1.8	2.04
692	4	QC_1_S1_D1000_B1	30	Quality Control	2021-07-12 13:01:41	cgb_Pos_2.dam	FALSE	C00330	(No IS)		0	Baseline	34330	7346	0.12	0.07	48.1	TRUE	<2 points		0.15	0.13	2.2	3.02
693	4	QC_1_S1_D1000_B1	30	Quality Control	2021-07-12 13:01:41	cgb_Pos_2.dam	FALSE	C03539	(No IS)		0	Baseline	334.5	100	0.11	0.06	3	TRUE	<2 points		0.1	0.1	1.51	2.04
694	4	QC_1_S1_D1000_B1	30	Quality Control	2021-07-12 13:01:41	cgb_Pos_2.dam	FALSE	C00170	(No IS)		0	Baseline	6397	1151	0.12	0.09	25.2	TRUE	<2 points		0.27	0.25	3.95	6.66
695	4	QC_1_S1_D1000_B1	30	Quality Control	2021-07-12 13:01:41	cgb_Pos_2.dam	FALSE	C00051	(No IS)		0	Manual	1643	466.2	0.14	0.05	23.3	TRUE	<2 points		0.17	0.12	1.35	1.14
696	4	QC_1_S1_D1000_B1	30	Quality Control	2021-07-12 13:01:41	cgb_Pos_2.dam	FALSE	C00239	(No IS)		0	Baseline	292.7	120	0.14	0.04	6	TRUE	<2 points		0.09	0.08	0.78	0.64
697	4	QC_1_S1_D1000_B1	30	Quality Control	2021-07-12 13:01:41	cgb_Pos_2.dam	FALSE	C00055	(No IS)		0	Baseline	211200	42000	0.12	0.08	114.6	TRUE	<2 points		0.16	0.13	2.36	3.26
698	4	QC_1_S1_D1000_B1	30	Quality Control	2021-07-12 13:01:41	cgb_Pos_2.dam	FALSE	C00105	(No IS)		0	Baseline	40350	6815	0.13	0.1	35.9	TRUE	<2 points		0.18	0.16	2.7	4.07
699	4	QC_1_S1_D1000_B1	30	Quality Control	2021-07-12 13:01:41	cgb_Pos_2.dam	FALSE	C01081	(No IS)		0	Baseline	41.81	20	0.24	0.03	1	TRUE	<2 points		0.07	0.06	1	1
700	4	QC_1_S1_D1000_B1	30	Quality Control	2021-07-12 13:01:41	cgb_Pos_2.dam	FALSE	C00655	(No IS)		0	Baseline	83.62	40	0.14	0.03	2	TRUE	<2 points		0.07	0.06	1	1
701	4	QC_1_S1_D1000_B1	30	Quality Control	2021-07-12 13:01:41	cgb_Pos_2.dam	FALSE	C00021	(No IS)		0	Baseline	19860	5040	0.11	0.06	86.9	TRUE	<2 points		0.13	0.12	1.97	2.79
702	4	QC_1_S1_D1000_B1	30	Quality Control	2021-07-12 13:01:41	cgb_Pos_2.dam	FALSE	C00019	(No IS)		0	Baseline	3972	1000	0.1	0.06	42.2	TRUE	<2 points		0.16	0.14	1.29	1.67
703	4	QC_1_S1_D1000_B1	30	Quality Control	2021-07-12 13:01:41	cgb_Pos_2.dam	FALSE	C00415	(No IS)		0	Baseline	83.62	40	0.73	0.03	2	TRUE	<2 points		0.07	0.06	1	1
704	4	QC_1_S1_D1000_B1	30	Quality Control	2021-07-12 13:01:41	cgb_Pos_2.dam	FALSE	C00101	(No IS)		0	Baseline	125.4	40	0.14	0.05	2	TRUE	<2 points		0.1	0.09	1.5	2
705	4	QC_1_S1_D1000_B1	30	Quality Control	2021-07-12 13:01:41	cgb_Pos_2.dam	FALSE	C00440	(No IS)		0	Baseline	167.2	53.33	0.42	0.06	2.7	TRUE	<2 points		0.1	0.1	1.68	2.5
706	4	QC_1_S1_D1000_B1	30	Quality Control	2021-07-12 13:01:41	cgb_Pos_2.dam	FALSE	C03479	(No IS)		0	Baseline	83.63	20	0.61	0.07	1	TRUE	<2 points		0.1	0.1	1.53	2.11
707	4	QC_1_S1_D1000_B1	30	Quality Control	2021-07-12 13:01:41	cgb_Pos_2.dam	FALSE	C00127	(No IS)		0	Baseline	83.62	40	0.17	0.03	2	TRUE	<2 points		0.07	0.06	1	1
708	4	QC_1_S1_D1000_B1	30	Quality Control	2021-07-12 13:01:41	cgb_Pos_2.dam	FALSE	C00010	(No IS)		0	Baseline	250.9	60	0.12	0.07	3	TRUE	<2 points		0.1	0.1	1.53	2.11
709	4	QC_1_S1_D1000_B1	30	Quality Control	2021-07-12 13:01:41	cgb_Pos_2.dam	FALSE	C00016	(No IS)		0	Baseline	41.81	20	0.07	0.03	1	TRUE	<2 points		0.07	0.06	1	1
845	5	QC_1_S1_D1000_B1	43	Quality Control	2021-07-12 13:21:21	cgb_Pos_1.dam	FALSE	C00037	(No IS)		0	Baseline	94890	18700	0.13	0.08	57.1	TRUE	<2 points		0.16	0.13	1.19	1.06
846	5	QC_1_S1_D1000_B1	43	Quality Control	2021-07-12 13:21:21	cgb_Pos_1.dam	FALSE	C00555	(No IS)		0	Baseline	920	233.3	0.15	0.07	3.3	TRUE	<2 points		0.1	0.1	1.67	2.48
847	5	QC_1_S1_D1000_B1	43	Quality Control	2021-07-12 13:21:21	cgb_Pos_1.dam	FALSE	C00134	(No IS)		0	Baseline	2968	560	0.24	0.1	4.1	TRUE	<2 points		0.13	0.13	0.68	0.37
848	5	QC_1_S1_D1000_B1	43	Quality Control	2021-07-12 13:21:21	cgb_Pos_1.dam	FALSE	C00041	(No IS)		0	Baseline	281800	50900	0.13	0.09	28.2	TRUE	<2 points		0.17	0.14	1.25	1.17
849	5	QC_1_S1_D1000_B1	43	Quality Control	2021-07-12 13:21:21	cgb_Pos_1.dam	FALSE	C00334	(No IS)		0	Baseline	209.1	40	0.16	0.09	2	TRUE	<2 points		0.13	0.13	1.01	1.06
850	5	QC_1_S1_D1000_B1	43	Quality Control	2021-07-12 13:21:21	cgb_Pos_1.dam	FALSE	C03401	(No IS)		0	Baseline	6230	651.4	0.29	0.13	2.8	TRUE	<2 points		0.18	0.18	0.62	0.25
851	5	QC_1_S1_D1000_B1	43	Quality Control	2021-07-12 13:21:21	cgb_Pos_1.dam	FALSE	C00065	(No IS)		0	Baseline	98680	17270	0.13	0.09	17.9	TRUE	<2 points		0.24	0.16	1.78	1.45
851	5	QC_1_S1_D1000_B1	43	Quality Control	2021-07-12 13:21:21	cgb_Pos_1.dam	FALSE	C00065	(No IS)		0	Baseline	45234.4	17270	0.13	0.09	17.9	TRUE	<2 points		0.24	0.16	1.78	1.45
852	5	QC_1_S1_D1000_B1	43	Quality Control	2021-07-12 13:21:21	cgb_Pos_1.dam	FALSE	C00380	(No IS)		0	Baseline	42630	7655	0.12	0.09	30.4	TRUE	<2 points		0.16	0.14	1.19	1.06
853	5	QC_1_S1_D1000_B1	43	Quality Control	2021-07-12 13:21:21	cgb_Pos_1.dam	FALSE	C00791	(No IS)		0	Baseline	752.6	240	0.21	0.05	3.7	TRUE	<2 points		0.09	0.09	1.31	1.57
854	5	QC_1_S1_D1000_B1	43	Quality Control	2021-07-12 13:21:21	cgb_Pos_1.dam	FALSE	C00148	(No IS)		0	Baseline	827800	168700	0.13	0.08	56.7	TRUE	<2 points		0.15	0.13	1.14	1.03
855	5	QC_1_S1_D1000_B1	43	Quality Control	2021-07-12 13:21:21	cgb_Pos_1.dam	FALSE	C00441	(No IS)		0	Baseline	41.81	20	0.21	0.03	1	TRUE	<2 points		0.07	0.06	1	1
856	5	QC_1_S1_D1000_B1	43	Quality Control	2021-07-12 13:21:21	cgb_Pos_1.dam	FALSE	C00431	(No IS)		0	Baseline	3019.78	970	0.1	0.05	12.3	TRUE	<2 points		0.14	0.13	2.03	3.15
856	5	QC_1_S1_D1000_B1	43	Quality Control	2021-07-12 13:21:21	cgb_Pos_1.dam	FALSE	C00431	(No IS)		0	Baseline	3868	970	0.1	0.05	12.3	TRUE	<2 points		0.14	0.13	2.03	3.15
857	5	QC_1_S1_D1000_B1	43	Quality Control	2021-07-12 13:21:21	cgb_Pos_1.dam	FALSE	C00183_C00431_C00441	(No IS)		0	Baseline	7108	1472	0.11	0.08	20.8	TRUE	<2 points		0.17	0.15	2.52	3.88
858	5	QC_1_S1_D1000_B1	43	Quality Control	2021-07-12 13:21:21	cgb_Pos_1.dam	FALSE	C00188	(No IS)		0	Baseline	12170	2525	0.13	0.07	18.2	TRUE	<2 points		0.2	0.13	1.49	1.06
858	5	QC_1_S1_D1000_B1	43	Quality Control	2021-07-12 13:21:21	cgb_Pos_1.dam	FALSE	C00188	(No IS)		0	Baseline	8782.57	2525	0.13	0.07	18.2	TRUE	<2 points		0.2	0.13	1.49	1.06
859	5	QC_1_S1_D1000_B1	43	Quality Control	2021-07-12 13:21:21	cgb_Pos_1.dam	FALSE	C00263	(No IS)		0	Baseline	4599	940	0.12	0.07	17.6	TRUE	<2 points		0.19	0.17	2.83	4.41
860	5	QC_1_S1_D1000_B1	43	Quality Control	2021-07-12 13:21:21	cgb_Pos_1.dam	FALSE	C00097	(No IS)		0	Baseline	5059	952	0.12	0.08	28.8	TRUE	<2 points		0.17	0.15	1.22	1.34
861	5	QC_1_S1_D1000_B1	43	Quality Control	2021-07-12 13:21:21	cgb_Pos_1.dam	FALSE	C00253	(No IS)		0	Baseline	418.1	166.7	0.21	0.04	3	TRUE	<2 points		0.09	0.08	1.24	1.33
862	5	QC_1_S1_D1000_B1	43	Quality Control	2021-07-12 13:21:21	cgb_Pos_1.dam	FALSE	C00153	(No IS)		0	Baseline	2467	266.7	0.19	0.23	5.8	TRUE	<2 points		0.3	0.29	1.53	2.3
863	5	QC_1_S1_D1000_B1	43	Quality Control	2021-07-12 13:21:21	cgb_Pos_1.dam	FALSE	C01879	(No IS)		0	Baseline	1463	300	0.27	0.09	3.5	TRUE	<2 points		0.17	0.16	0.62	0.24
864	5	QC_1_S1_D1000_B1	43	Quality Control	2021-07-12 13:21:21	cgb_Pos_1.dam	FALSE	C00233	(No IS)		0	Baseline	376.3	60	0.14	0.13	3	TRUE	<2 points		0.17	0.17	2.57	4.28
865	5	QC_1_S1_D1000_B1	43	Quality Control	2021-07-12 13:21:21	cgb_Pos_1.dam	FALSE	C00407	(No IS)		0	Baseline	2801	540	0.13	0.09	7.7	TRUE	<2 points		0.15	0.13	0.91	0.92
865	5	QC_1_S1_D1000_B1	43	Quality Control	2021-07-12 13:21:21	cgb_Pos_1.dam	FALSE	C00407	(No IS)		0	Baseline	2339.03	540	0.13	0.09	7.7	TRUE	<2 points		0.15	0.13	0.91	0.92
866	5	QC_1_S1_D1000_B1	43	Quality Control	2021-07-12 13:21:21	cgb_Pos_1.dam	FALSE	C00123	(No IS)		0							TRUE
867	5	QC_1_S1_D1000_B1	43	Quality Control	2021-07-12 13:21:21	cgb_Pos_1.dam	FALSE	C00077	(No IS)		0	Baseline	112800	25620	0.11	0.06	30.4	TRUE	<2 points		0.19	0.14	1.91	2.97
868	5	QC_1_S1_D1000_B1	43	Quality Control	2021-07-12 13:21:21	cgb_Pos_1.dam	FALSE	C00152	(No IS)		0	Baseline	1188.73	1280	0.12	0.07	6.3	TRUE	<2 points		0.1	0.1	0.73	0.43
868	5	QC_1_S1_D1000_B1	43	Quality Control	2021-07-12 13:21:21	cgb_Pos_1.dam	FALSE	C00152	(No IS)		0	Baseline	5101	1280	0.12	0.07	6.3	TRUE	<2 points		0.1	0.1	0.73	0.43
869	5	QC_1_S1_D1000_B1	43	Quality Control	2021-07-12 13:21:21	cgb_Pos_1.dam	FALSE	C00049	(No IS)		0	Baseline	86360	16590	0.12	0.08	20.5	TRUE	<2 points		0.17	0.13	1.27	1.01
870	5	QC_1_S1_D1000_B1	43	Quality Control	2021-07-12 13:21:21	cgb_Pos_1.dam	FALSE	C00147	(No IS)		0	Baseline	209400	40400	0.12	0.08	39	TRUE	<2 points		0.16	0.13	2.43	3.25
871	5	QC_1_S1_D1000_B1	43	Quality Control	2021-07-12 13:21:21	cgb_Pos_1.dam	FALSE	C00155	(No IS)		0	Baseline	2321	326	0.13	0.1	14.4	TRUE	<2 points		0.33	0.3	1.71	2.75
872	5	QC_1_S1_D1000_B1	43	Quality Control	2021-07-12 13:21:21	cgb_Pos_1.dam	FALSE	C01279	(No IS)		0	Baseline	439.1	210	0.07	0.04	2.1	TRUE	<2 points		0.05	0.05	1.45	2.01
873	5	QC_1_S1_D1000_B1	43	Quality Control	2021-07-12 13:21:21	cgb_Pos_1.dam	FALSE	C00860	(No IS)		0	Baseline	1923	436	0.12	0.07	9.8	TRUE	<2 points		0.17	0.16	2.6	4.23
874	5	QC_1_S1_D1000_B1	43	Quality Control	2021-07-12 13:21:21	cgb_Pos_1.dam	FALSE	C04294	(No IS)		0	Baseline	1631	404	0.15	0.07	4.9	TRUE	<2 points		0.14	0.11	0.97	1.56
875	5	QC_1_S1_D1000_B1	43	Quality Control	2021-07-12 13:21:21	cgb_Pos_1.dam	FALSE	C00315	(No IS)		0	Baseline	1756	840	0.07	0.05	3.8	TRUE	<2 points		0.06	0.06	0.81	0.58
876	5	QC_1_S1_D1000_B1	43	Quality Control	2021-07-12 13:21:21	cgb_Pos_1.dam	FALSE	C00064	(No IS)		0	Baseline	79360	19790	0.11	0.06	76.9	TRUE	<2 points		0.14	0.13	2.05	2.91
877	5	QC_1_S1_D1000_B1	43	Quality Control	2021-07-12 13:21:21	cgb_Pos_1.dam	FALSE	C03114	(No IS)		0	Baseline	125.4	40	0.24	0.05	2	TRUE	<2 points		0.1	0.09	0.75	0.5
878	5	QC_1_S1_D1000_B1	43	Quality Control	2021-07-12 13:21:21	cgb_Pos_1.dam	FALSE	C00047_C00064	(No IS)		0	Baseline	10530000	2459000	0.11	0.06	104.5	TRUE	<2 points		0.15	0.13	2.22	2.98
879	5	QC_1_S1_D1000_B1	43	Quality Control	2021-07-12 13:21:21	cgb_Pos_1.dam	FALSE	C00025	(No IS)		0	Baseline	1523000	352000	0.12	0.07	89.9	TRUE	<2 points		0.14	0.13	2.03	2.94
880	5	QC_1_S1_D1000_B1	43	Quality Control	2021-07-12 13:21:21	cgb_Pos_1.dam	FALSE	C00979	(No IS)		0	Baseline	3784	745	0.1	0.1	5.6	TRUE	<2 points		0.14	0.13	2.11	3.34
881	5	QC_1_S1_D1000_B1	43	Quality Control	2021-07-12 13:21:21	cgb_Pos_1.dam	FALSE	C00073	(No IS)		0	Baseline	6130.14	1173	0.1	0.09	21.3	TRUE	<2 points		0.2	0.18	1.53	1.73
881	5	QC_1_S1_D1000_B1	43	Quality Control	2021-07-12 13:21:21	cgb_Pos_1.dam	FALSE	C00073	(No IS)		0	Baseline	6481	1173	0.1	0.09	21.3	TRUE	<2 points		0.2	0.18	1.53	1.73
882	5	QC_1_S1_D1000_B1	43	Quality Control	2021-07-12 13:21:21	cgb_Pos_1.dam	FALSE	C00135	(No IS)		0	Baseline	27440000	4934000	0.09	0.09	176.1	TRUE	<2 points		0.17	0.16	1.26	1.39
1094	6	QC_1_S1_D1000_B1	44	Quality Control	2021-07-12 13:22:52	cgb_Pos_2.dam	FALSE	C00993	(No IS)		0	Baseline	5520	1060	0.13	0.08	41	TRUE	<2 points		0.16	0.15	1.21	1.26
1095	6	QC_1_S1_D1000_B1	44	Quality Control	2021-07-12 13:22:52	cgb_Pos_2.dam	FALSE	C00166	(No IS)		0	Baseline	209.1	100	0.21	0.04	1	TRUE	<2 points		0.06	0.06	1.13	1.33
1096	6	QC_1_S1_D1000_B1	44	Quality Control	2021-07-12 13:22:52	cgb_Pos_2.dam	FALSE	C00079	(No IS)		0	Baseline	36233.7	8373	0.14	0.09	15.1	TRUE	<2 points		0.24	0.18	1.79	1.78
1096	6	QC_1_S1_D1000_B1	44	Quality Control	2021-07-12 13:22:52	cgb_Pos_2.dam	FALSE	C00079	(No IS)		0	Baseline	48970	8373	0.14	0.09	15.1	TRUE	<2 points		0.24	0.18	1.79	1.78
1097	6	QC_1_S1_D1000_B1	44	Quality Control	2021-07-12 13:22:52	cgb_Pos_2.dam	FALSE	C00255	(No IS)		0	Baseline	250.9	93.33	0.07	0.04	4.4	TRUE	<2 points		0.1	0.1	1.63	2.38
1098	6	QC_1_S1_D1000_B1	44	Quality Control	2021-07-12 13:22:52	cgb_Pos_2.dam	FALSE	C00062	(No IS)		0	Baseline	4432.76	940	0.13	0.1	18.7	TRUE	<2 points		0.16	0.14	1.17	1.07
1098	6	QC_1_S1_D1000_B1	44	Quality Control	2021-07-12 13:22:52	cgb_Pos_2.dam	FALSE	C00062	(No IS)		0	Baseline	5436	940	0.13	0.1	18.7	TRUE	<2 points		0.16	0.14	1.17	1.07
1099	6	QC_1_S1_D1000_B1	44	Quality Control	2021-07-12 13:22:52	cgb_Pos_2.dam	FALSE	C00327	(No IS)		0	Baseline	26227.9	8580	0.12	0.09	16.8	TRUE	<2 points		0.18	0.17	1.36	1.51
1099	6	QC_1_S1_D1000_B1	44	Quality Control	2021-07-12 13:22:52	cgb_Pos_2.dam	FALSE	C00327	(No IS)		0	Baseline	48260	8580	0.12	0.09	16.8	TRUE	<2 points		0.18	0.17	1.36	1.51
1100	6	QC_1_S1_D1000_B1	44	Quality Control	2021-07-12 13:22:52	cgb_Pos_2.dam	FALSE	C01419	(No IS)		0	Baseline	1631	308	0.22	0.09	2.7	TRUE	<2 points		0.13	0.13	1.05	1.15
1101	6	QC_1_S1_D1000_B1	44	Quality Control	2021-07-12 13:22:52	cgb_Pos_2.dam	FALSE	C00082	(No IS)		0	Baseline	10262.3	2927	0.14	0.1	14	TRUE	<2 points		0.2	0.18	1.49	1.83
1101	6	QC_1_S1_D1000_B1	44	Quality Control	2021-07-12 13:22:52	cgb_Pos_2.dam	FALSE	C00082	(No IS)		0	Baseline	18340	2927	0.14	0.1	14	TRUE	<2 points		0.2	0.18	1.49	1.83
1102	6	QC_1_S1_D1000_B1	44	Quality Control	2021-07-12 13:22:52	cgb_Pos_2.dam	FALSE	C00624	(No IS)		0	Baseline	7402	1448	0.13	0.09	13.7	TRUE	<2 points		0.16	0.14	1.17	1.22
1103	6	QC_1_S1_D1000_B1	44	Quality Control	2021-07-12 13:22:52	cgb_Pos_2.dam	FALSE	C00680	(No IS)		0	Baseline	1087	240	0.12	0.08	11	TRUE	<2 points		0.13	0.13	2.02	3.07
1104	6	QC_1_S1_D1000_B1	44	Quality Control	2021-07-12 13:22:52	cgb_Pos_2.dam	FALSE	C00078	(No IS)		0	Baseline	7443	1560	0.13	0.08	16.1	TRUE	<2 points		0.15	0.14	1.15	1.09
1104	6	QC_1_S1_D1000_B1	44	Quality Control	2021-07-12 13:22:52	cgb_Pos_2.dam	FALSE	C00078	(No IS)		0	Baseline	3281.59	1560	0.13	0.08	16.1	TRUE	<2 points		0.15	0.14	1.15	1.09
1105	6	QC_1_S1_D1000_B1	44	Quality Control	2021-07-12 13:22:52	cgb_Pos_2.dam	FALSE	C00931	(No IS)		0	Baseline	460	160	0.14	0.05	7.7	TRUE	<2 points		0.1	0.09	0.75	0.52
1106	6	QC_1_S1_D1000_B1	44	Quality Control	2021-07-12 13:22:52	cgb_Pos_2.dam	FALSE	C00120	(No IS)		0	Baseline	7150	1480	0.13	0.06	9	TRUE	<2 points		0.18	0.17	1.26	1.48
1107	6	QC_1_S1_D1000_B1	44	Quality Control	2021-07-12 13:22:52	cgb_Pos_2.dam	FALSE	C00129	(No IS)		0	Baseline	418.2	153.3	0.17	0.04	3	TRUE	<2 points		0.1	0.1	1.6	2.26
1108	6	QC_1_S1_D1000_B1	44	Quality Control	2021-07-12 13:22:52	cgb_Pos_2.dam	FALSE	C00669	(No IS)		0	Baseline	543.6	128	0.14	0.06	5.7	TRUE	<2 points		0.16	0.15	0.89	0.79
1109	6	QC_1_S1_D1000_B1	44	Quality Control	2021-07-12 13:22:52	cgb_Pos_2.dam	FALSE	C05198	(No IS)		0	Baseline	249300	51480	0.12	0.08	112.1	TRUE	<2 points		0.15	0.13	2.29	3.19
1110	6	QC_1_S1_D1000_B1	44	Quality Control	2021-07-12 13:22:52	cgb_Pos_2.dam	FALSE	C15586	(No IS)		0	Baseline	2509	370	0.17	0.19	8.3	TRUE	<2 points		0.27	0.25	2.17	3.39
1111	6	QC_1_S1_D1000_B1	44	Quality Control	2021-07-12 13:22:52	cgb_Pos_2.dam	FALSE	C00352	(No IS)		0	Baseline	1296	260	0.13	0.11	13	TRUE	<2 points		0.18	0.16	1.9	3.66
1112	6	QC_1_S1_D1000_B1	44	Quality Control	2021-07-12 13:22:52	cgb_Pos_2.dam	FALSE	C00378	(No IS)		0	Baseline	250.9	48	0.11	0.08	2	TRUE	<2 points		0.15	0.14	1.07	1.08
1113	6	QC_1_S1_D1000_B1	44	Quality Control	2021-07-12 13:22:52	cgb_Pos_2.dam	FALSE	C00212	(No IS)		0	Baseline	8049	1573	0.12	0.08	16.5	TRUE	<2 points		0.19	0.13	1.41	0.96
1114	6	QC_1_S1_D1000_B1	44	Quality Control	2021-07-12 13:22:52	cgb_Pos_2.dam	FALSE	C00330	(No IS)		0	Baseline	37800	7447	0.12	0.08	66.6	TRUE	<2 points		0.15	0.13	2.33	3.27
1115	6	QC_1_S1_D1000_B1	44	Quality Control	2021-07-12 13:22:52	cgb_Pos_2.dam	FALSE	C03539	(No IS)		0	Baseline	836.4	240	0.15	0.06	7.2	TRUE	<2 points		0.09	0.09	1.36	1.68
1116	6	QC_1_S1_D1000_B1	44	Quality Control	2021-07-12 13:22:52	cgb_Pos_2.dam	FALSE	C00170	(No IS)		0	Baseline	7548	1553	0.12	0.07	22.4	TRUE	<2 points		0.17	0.13	1.25	1.02
1117	6	QC_1_S1_D1000_B1	44	Quality Control	2021-07-12 13:22:52	cgb_Pos_2.dam	FALSE	C00051	(No IS)		0	Baseline	1673	274.3	0.13	0.09	13.7	TRUE	<2 points		0.24	0.23	1.81	2.62
1118	6	QC_1_S1_D1000_B1	44	Quality Control	2021-07-12 13:22:52	cgb_Pos_2.dam	FALSE	C00239	(No IS)		0	Baseline	209.1	80	0.14	0.04	4	TRUE	<2 points		0.1	0.09	0.76	0.56
1119	6	QC_1_S1_D1000_B1	44	Quality Control	2021-07-12 13:22:52	cgb_Pos_2.dam	FALSE	C00055	(No IS)		0	Baseline	214000	38450	0.12	0.09	105.6	TRUE	<2 points		0.17	0.14	2.5	3.57
1120	6	QC_1_S1_D1000_B1	44	Quality Control	2021-07-12 13:22:52	cgb_Pos_2.dam	FALSE	C00105	(No IS)		0	Baseline	42170	8205	0.12	0.08	51	TRUE	<2 points		0.17	0.14	2.48	3.55
1121	6	QC_1_S1_D1000_B1	44	Quality Control	2021-07-12 13:22:52	cgb_Pos_2.dam	FALSE	C01081	(No IS)		0	Baseline	41.81	20	0.21	0.03	1	TRUE	<2 points		0.07	0.06	1	1
1122	6	QC_1_S1_D1000_B1	44	Quality Control	2021-07-12 13:22:52	cgb_Pos_2.dam	FALSE	C00655	(No IS)		0	Baseline	167.3	60	0.17	0.04	3	TRUE	<2 points		0.1	0.09	0.76	0.53
1123	6	QC_1_S1_D1000_B1	44	Quality Control	2021-07-12 13:22:52	cgb_Pos_2.dam	FALSE	C00021	(No IS)		0	Baseline	22770	5497	0.11	0.07	82.4	TRUE	<2 points		0.13	0.13	2.04	3
1124	6	QC_1_S1_D1000_B1	44	Quality Control	2021-07-12 13:22:52	cgb_Pos_2.dam	FALSE	C00019	(No IS)		0	Baseline	3471	700	0.12	0.08	34	TRUE	<2 points		0.18	0.14	2.61	3.19
1125	6	QC_1_S1_D1000_B1	44	Quality Control	2021-07-12 13:22:52	cgb_Pos_2.dam	FALSE	C00415	(No IS)		0	Baseline	167.3	53.33	0.87	0.06	2.7	TRUE	<2 points		0.1	0.1	1.68	2.5
1126	6	QC_1_S1_D1000_B1	44	Quality Control	2021-07-12 13:22:52	cgb_Pos_2.dam	FALSE	C00101	(No IS)		0	Baseline	250.9	40	0.38	0.1	2	TRUE	<2 points		0.14	0.13	2.05	3.22
1127	6	QC_1_S1_D1000_B1	44	Quality Control	2021-07-12 13:22:52	cgb_Pos_2.dam	FALSE	C00440	(No IS)		0	Baseline	167.3	40	0.12	0.07	2	TRUE	<2 points		0.1	0.1	1.53	2.11
1128	6	QC_1_S1_D1000_B1	44	Quality Control	2021-07-12 13:22:52	cgb_Pos_2.dam	FALSE	C03479	(No IS)		0	Baseline	125.4	40	0.42	0.05	2	TRUE	<2 points		0.1	0.09	1.5	2
1129	6	QC_1_S1_D1000_B1	44	Quality Control	2021-07-12 13:22:52	cgb_Pos_2.dam	FALSE	C00127	(No IS)		0	Baseline	167.3	60	0.21	0.04	3	TRUE	<2 points		0.1	0.09	0.76	0.53
1130	6	QC_1_S1_D1000_B1	44	Quality Control	2021-07-12 13:22:52	cgb_Pos_2.dam	FALSE	C00010	(No IS)		0	Baseline	41.82	20	0.17	0.03	1	TRUE	<2 points		0.07	0.06	1	1
1131	6	QC_1_S1_D1000_B1	44	Quality Control	2021-07-12 13:22:52	cgb_Pos_2.dam	FALSE	C00016	(No IS)		0	Baseline	209.1	40	0.09	0.09	2	TRUE	<2 points		0.13	0.13	2.03	3.11
1267	7	QC_1_S1_D1000_B1	59	Quality Control	2021-07-12 13:45:31	cgb_Pos_1.dam	FALSE	C00037	(No IS)		0	Baseline	104200	18440	0.13	0.09	63.6	TRUE	<2 points		0.17	0.15	1.25	1.28
1268	7	QC_1_S1_D1000_B1	59	Quality Control	2021-07-12 13:45:31	cgb_Pos_1.dam	FALSE	C00555	(No IS)		0	Baseline	313.6	150	0.14	0.03	1.2	TRUE	<2 points		0.07	0.06	1.06	1.14
1269	7	QC_1_S1_D1000_B1	59	Quality Control	2021-07-12 13:45:31	cgb_Pos_1.dam	FALSE	C00134	(No IS)		0	Baseline	5749	662.5	0.31	0.17	5	TRUE	<2 points		0.24	0.23	0.89	0.81
1270	7	QC_1_S1_D1000_B1	59	Quality Control	2021-07-12 13:45:31	cgb_Pos_1.dam	FALSE	C00041	(No IS)		0	Baseline	287400	49830	0.13	0.09	33	TRUE	<2 points		0.17	0.15	1.27	1.29
1271	7	QC_1_S1_D1000_B1	59	Quality Control	2021-07-12 13:45:31	cgb_Pos_1.dam	FALSE	C00334	(No IS)		0	Baseline	83.64	40	0.21	0.03	2	TRUE	<2 points		0.07	0.06	1	1
1272	7	QC_1_S1_D1000_B1	59	Quality Control	2021-07-12 13:45:31	cgb_Pos_1.dam	FALSE	C03401	(No IS)		0	Baseline	1422	680.1	0.07	0.05	2.6	TRUE	<2 points		0.06	0.05	0.8	0.57
1273	7	QC_1_S1_D1000_B1	59	Quality Control	2021-07-12 13:45:31	cgb_Pos_1.dam	FALSE	C00065	(No IS)		0	Baseline	58254.4	19240	0.13	0.09	18.5	TRUE	<2 points		0.19	0.16	1.38	1.38
1273	7	QC_1_S1_D1000_B1	59	Quality Control	2021-07-12 13:45:31	cgb_Pos_1.dam	FALSE	C00065	(No IS)		0	Baseline	111700	19240	0.13	0.09	18.5	TRUE	<2 points		0.19	0.16	1.38	1.38
1274	7	QC_1_S1_D1000_B1	59	Quality Control	2021-07-12 13:45:31	cgb_Pos_1.dam	FALSE	C00380	(No IS)		0	Baseline	45320	8393	0.12	0.08	34.3	TRUE	<2 points		0.17	0.15	1.23	1.21
1275	7	QC_1_S1_D1000_B1	59	Quality Control	2021-07-12 13:45:31	cgb_Pos_1.dam	FALSE	C00791	(No IS)		0	Baseline	209.1	100	0.38	0.05	1.5	TRUE	<2 points		0.06	0.05	0.8	0.56
1276	7	QC_1_S1_D1000_B1	59	Quality Control	2021-07-12 13:45:31	cgb_Pos_1.dam	FALSE	C00148	(No IS)		0	Baseline	849800	166500	0.13	0.08	56	TRUE	<2 points		0.16	0.13	1.17	1.05
1277	7	QC_1_S1_D1000_B1	59	Quality Control	2021-07-12 13:45:31	cgb_Pos_1.dam	FALSE	C00441	(No IS)		0	Baseline	83.62	40	0.63	0.03	2	TRUE	<2 points		0.07	0.06	1	1
1278	7	QC_1_S1_D1000_B1	59	Quality Control	2021-07-12 13:45:31	cgb_Pos_1.dam	FALSE	C00431	(No IS)		0	Manual	4780	951.3	0.12	0.08	12.3	TRUE	<2 points		0.13	0.13	1.96	2.9
1278	7	QC_1_S1_D1000_B1	59	Quality Control	2021-07-12 13:45:31	cgb_Pos_1.dam	FALSE	C00431	(No IS)		0	Manual	3931.78	951.3	0.12	0.08	12.3	TRUE	<2 points		0.13	0.13	1.96	2.9
1279	7	QC_1_S1_D1000_B1	59	Quality Control	2021-07-12 13:45:31	cgb_Pos_1.dam	FALSE	C00183_C00431_C00441	(No IS)		0	Baseline	9470	1666	0.13	0.09	17.6	TRUE	<2 points		0.14	0.13	2.02	3.11
1280	7	QC_1_S1_D1000_B1	59	Quality Control	2021-07-12 13:45:31	cgb_Pos_1.dam	FALSE	C00188	(No IS)		0	Baseline	9932.57	2750	0.13	0.08	17	TRUE	<2 points		0.16	0.15	1.21	1.3
1280	7	QC_1_S1_D1000_B1	59	Quality Control	2021-07-12 13:45:31	cgb_Pos_1.dam	FALSE	C00188	(No IS)		0	Baseline	13320	2750	0.13	0.08	17	TRUE	<2 points		0.16	0.15	1.21	1.3
1281	7	QC_1_S1_D1000_B1	59	Quality Control	2021-07-12 13:45:31	cgb_Pos_1.dam	FALSE	C00263	(No IS)		0	Baseline	4745	1137	0.11	0.06	18	TRUE	<2 points		0.19	0.13	2.88	3.12
1282	7	QC_1_S1_D1000_B1	59	Quality Control	2021-07-12 13:45:31	cgb_Pos_1.dam	FALSE	C00097	(No IS)		0	Baseline	5603	1032	0.13	0.09	25.7	TRUE	<2 points		0.16	0.15	1.2	1.25
1283	7	QC_1_S1_D1000_B1	59	Quality Control	2021-07-12 13:45:31	cgb_Pos_1.dam	FALSE	C00253	(No IS)		0	Baseline	606.2	125	0.28	0.1	3.1	TRUE	<2 points		0.13	0.13	0.68	0.34
1284	7	QC_1_S1_D1000_B1	59	Quality Control	2021-07-12 13:45:31	cgb_Pos_1.dam	FALSE	C00153	(No IS)		0	Baseline	1171	240	0.16	0.09	5.1	TRUE	<2 points		0.13	0.13	2.03	3.14
1285	7	QC_1_S1_D1000_B1	59	Quality Control	2021-07-12 13:45:31	cgb_Pos_1.dam	FALSE	C01879	(No IS)		0	Baseline	878.2	300	0.21	0.04	3.9	TRUE	<2 points		0.09	0.09	0.81	0.64
1286	7	QC_1_S1_D1000_B1	59	Quality Control	2021-07-12 13:45:31	cgb_Pos_1.dam	FALSE	C00233	(No IS)		0	Baseline	125.4	40	0.31	0.05	2	TRUE	<2 points		0.1	0.09	0.75	0.5
1287	7	QC_1_S1_D1000_B1	59	Quality Control	2021-07-12 13:45:31	cgb_Pos_1.dam	FALSE	C00407	(No IS)		0	Baseline	3470	788	0.12	0.07	10.7	TRUE	<2 points		0.17	0.14	2.64	3.64
1287	7	QC_1_S1_D1000_B1	59	Quality Control	2021-07-12 13:45:31	cgb_Pos_1.dam	FALSE	C00407	(No IS)		0	Baseline	3008.03	788	0.12	0.07	10.7	TRUE	<2 points		0.17	0.14	2.64	3.64
1288	7	QC_1_S1_D1000_B1	59	Quality Control	2021-07-12 13:45:31	cgb_Pos_1.dam	FALSE	C00123	(No IS)		0	Baseline	125.5	40	0.77	0.05	2	TRUE	<2 points		0.1	0.09	1.5	2
1289	7	QC_1_S1_D1000_B1	59	Quality Control	2021-07-12 13:45:31	cgb_Pos_1.dam	FALSE	C00077	(No IS)		0	Baseline	123100	28200	0.11	0.06	31.1	TRUE	<2 points		0.17	0.14	2.11	3.14
1290	7	QC_1_S1_D1000_B1	59	Quality Control	2021-07-12 13:45:31	cgb_Pos_1.dam	FALSE	C00152	(No IS)		0	Manual	9147.73	2023	0.12	0.08	9.7	TRUE	<2 points		0.22	0.22	1.61	2.19
1290	7	QC_1_S1_D1000_B1	59	Quality Control	2021-07-12 13:45:31	cgb_Pos_1.dam	FALSE	C00152	(No IS)		0	Manual	13060	2023	0.12	0.08	9.7	TRUE	<2 points		0.22	0.22	1.61	2.19
1291	7	QC_1_S1_D1000_B1	59	Quality Control	2021-07-12 13:45:31	cgb_Pos_1.dam	FALSE	C00049	(No IS)		0	Baseline	101400	18220	0.12	0.08	22.1	TRUE	<2 points		0.32	0.15	4.38	3.45
1292	7	QC_1_S1_D1000_B1	59	Quality Control	2021-07-12 13:45:31	cgb_Pos_1.dam	FALSE	C00147	(No IS)		0	Baseline	206600	42070	0.12	0.08	42.9	TRUE	<2 points		0.16	0.13	2.47	3.27
1293	7	QC_1_S1_D1000_B1	59	Quality Control	2021-07-12 13:45:31	cgb_Pos_1.dam	FALSE	C00155	(No IS)		0	Baseline	2300	496	0.12	0.07	13.5	TRUE	<2 points		0.14	0.12	0.98	0.86
1294	7	QC_1_S1_D1000_B1	59	Quality Control	2021-07-12 13:45:31	cgb_Pos_1.dam	FALSE	C01279	(No IS)		0	Manual	1619	466.2	0.11	0.06	3.5	TRUE	<2 points		0.13	0.11	0.95	1.15
1295	7	QC_1_S1_D1000_B1	59	Quality Control	2021-07-12 13:45:31	cgb_Pos_1.dam	FALSE	C00860	(No IS)		0	Manual	1376	328.1	0.11	0.09	7.2	TRUE	<2 points		0.17	0.17	2.68	4.61
1296	7	QC_1_S1_D1000_B1	59	Quality Control	2021-07-12 13:45:31	cgb_Pos_1.dam	FALSE	C04294	(No IS)		0	Baseline	648.1	190	0.15	0.06	3.2	TRUE	<2 points		0.1	0.1	1.61	2.34
1297	7	QC_1_S1_D1000_B1	59	Quality Control	2021-07-12 13:45:31	cgb_Pos_1.dam	FALSE	C00315	(No IS)		0	Baseline	1485	710.1	0.07	0.04	2.8	TRUE	<2 points		0.05	0.05	0.76	0.5
1298	7	QC_1_S1_D1000_B1	59	Quality Control	2021-07-12 13:45:31	cgb_Pos_1.dam	FALSE	C00064	(No IS)		0	Baseline	80840	19160	0.11	0.07	86.3	TRUE	<2 points		0.15	0.13	2.29	3.1
1299	7	QC_1_S1_D1000_B1	59	Quality Control	2021-07-12 13:45:31	cgb_Pos_1.dam	FALSE	C03114	(No IS)		0							TRUE
1300	7	QC_1_S1_D1000_B1	59	Quality Control	2021-07-12 13:45:31	cgb_Pos_1.dam	FALSE	C00047_C00064	(No IS)		0	Baseline	10690000	2427000	0.11	0.07	89.7	TRUE	<2 points		0.16	0.13	2.34	3.1
1301	7	QC_1_S1_D1000_B1	59	Quality Control	2021-07-12 13:45:31	cgb_Pos_1.dam	FALSE	C00025	(No IS)		0	Baseline	1594000	358500	0.12	0.07	88.3	TRUE	<2 points		0.14	0.13	2.11	3.04
1302	7	QC_1_S1_D1000_B1	59	Quality Control	2021-07-12 13:45:31	cgb_Pos_1.dam	FALSE	C00979	(No IS)		0	Manual	7790	1018	0.11	0.14	7.3	TRUE	<2 points		0.21	0.2	1.53	2.1
1303	7	QC_1_S1_D1000_B1	59	Quality Control	2021-07-12 13:45:31	cgb_Pos_1.dam	FALSE	C00073	(No IS)		0	Baseline	5628.14	933.3	0.1	0.1	24.2	TRUE	<2 points		0.27	0.25	1.95	2.74
1303	7	QC_1_S1_D1000_B1	59	Quality Control	2021-07-12 13:45:31	cgb_Pos_1.dam	FALSE	C00073	(No IS)		0	Baseline	5979	933.3	0.1	0.1	24.2	TRUE	<2 points		0.27	0.25	1.95	2.74
1304	7	QC_1_S1_D1000_B1	59	Quality Control	2021-07-12 13:45:31	cgb_Pos_1.dam	FALSE	C00135	(No IS)		0	Baseline	28970000	4973000	0.1	0.09	152	TRUE	<2 points		0.18	0.16	1.31	1.42
1516	8	QC_1_S1_D1000_B1	60	Quality Control	2021-07-12 13:47:01	cgb_Pos_2.dam	FALSE	C00993	(No IS)		0	Baseline	5895	1172	0.13	0.08	42.1	TRUE	<2 points		0.16	0.14	1.19	1.2
1517	8	QC_1_S1_D1000_B1	60	Quality Control	2021-07-12 13:47:01	cgb_Pos_2.dam	FALSE	C00166	(No IS)		0	Baseline	41.8	20	0.21	0.04	0.4	TRUE	<2 points		0.05	0.05	1.55	2.22
1518	8	QC_1_S1_D1000_B1	60	Quality Control	2021-07-12 13:47:01	cgb_Pos_2.dam	FALSE	C00079	(No IS)		0	Baseline	42243.7	9326	0.14	0.1	15.8	TRUE	<2 points		0.2	0.18	1.5	1.73
1518	8	QC_1_S1_D1000_B1	60	Quality Control	2021-07-12 13:47:01	cgb_Pos_2.dam	FALSE	C00079	(No IS)		0	Baseline	54980	9326	0.14	0.1	15.8	TRUE	<2 points		0.2	0.18	1.5	1.73
1519	8	QC_1_S1_D1000_B1	60	Quality Control	2021-07-12 13:47:01	cgb_Pos_2.dam	FALSE	C00255	(No IS)		0	Baseline	271.8	65	0.21	0.05	2.9	TRUE	<2 points		0.12	0.12	1.77	2.53
1520	8	QC_1_S1_D1000_B1	60	Quality Control	2021-07-12 13:47:01	cgb_Pos_2.dam	FALSE	C00062	(No IS)		0	Baseline	4432.76	1008	0.12	0.09	19.8	TRUE	<2 points		0.16	0.15	1.18	1.25
1520	8	QC_1_S1_D1000_B1	60	Quality Control	2021-07-12 13:47:01	cgb_Pos_2.dam	FALSE	C00062	(No IS)		0	Baseline	5436	1008	0.12	0.09	19.8	TRUE	<2 points		0.16	0.15	1.18	1.25
1521	8	QC_1_S1_D1000_B1	60	Quality Control	2021-07-12 13:47:01	cgb_Pos_2.dam	FALSE	C00327	(No IS)		0	Manual	57557.9	16190	0.12	0.08	23	TRUE	<2 points		0.15	0.13	1.13	1.08
1521	8	QC_1_S1_D1000_B1	60	Quality Control	2021-07-12 13:47:01	cgb_Pos_2.dam	FALSE	C00327	(No IS)		0	Manual	79590	16190	0.12	0.08	23	TRUE	<2 points		0.15	0.13	1.13	1.08
1522	8	QC_1_S1_D1000_B1	60	Quality Control	2021-07-12 13:47:01	cgb_Pos_2.dam	FALSE	C01419	(No IS)		0	Baseline	627.3	300	0.07	0.04	1.8	TRUE	<2 points		0.06	0.06	0.92	0.79
1523	8	QC_1_S1_D1000_B1	60	Quality Control	2021-07-12 13:47:01	cgb_Pos_2.dam	FALSE	C00082	(No IS)		0	Manual	22450	3688	0.13	0.1	18.1	TRUE	<2 points		0.21	0.17	3.19	4.48
1523	8	QC_1_S1_D1000_B1	60	Quality Control	2021-07-12 13:47:01	cgb_Pos_2.dam	FALSE	C00082	(No IS)		0	Manual	14372.3	3688	0.13	0.1	18.1	TRUE	<2 points		0.21	0.17	3.19	4.48
1524	8	QC_1_S1_D1000_B1	60	Quality Control	2021-07-12 13:47:01	cgb_Pos_2.dam	FALSE	C00624	(No IS)		0	Baseline	9115	1980	0.14	0.07	17.6	TRUE	<2 points		0.16	0.14	1.17	1.16
1525	8	QC_1_S1_D1000_B1	60	Quality Control	2021-07-12 13:47:01	cgb_Pos_2.dam	FALSE	C00680	(No IS)		0	Baseline	1714	400	0.1	0.04	20	TRUE	<2 points		0.19	0.17	2.87	4.44
1526	8	QC_1_S1_D1000_B1	60	Quality Control	2021-07-12 13:47:01	cgb_Pos_2.dam	FALSE	C00078	(No IS)		0	Manual	8468.59	2765	0.13	0.08	23.1	TRUE	<2 points		0.13	0.13	1	0.96
1526	8	QC_1_S1_D1000_B1	60	Quality Control	2021-07-12 13:47:01	cgb_Pos_2.dam	FALSE	C00078	(No IS)		0	Manual	12630	2765	0.13	0.08	23.1	TRUE	<2 points		0.13	0.13	1	0.96
1527	8	QC_1_S1_D1000_B1	60	Quality Control	2021-07-12 13:47:01	cgb_Pos_2.dam	FALSE	C00931	(No IS)		0	Baseline	334.5	106.7	0.14	0.05	4	TRUE	<2 points		0.09	0.09	0.8	0.6
1528	8	QC_1_S1_D1000_B1	60	Quality Control	2021-07-12 13:47:01	cgb_Pos_2.dam	FALSE	C00120	(No IS)		0	Baseline	9032	718.5	0.14	0.39	8.7	TRUE	<2 points		0.45	0.45	3.38	5.92
1529	8	QC_1_S1_D1000_B1	60	Quality Control	2021-07-12 13:47:01	cgb_Pos_2.dam	FALSE	C00129	(No IS)		0	Baseline	376.3	100	0.06	0.07	1.9	TRUE	<2 points		0.1	0.1	0.75	0.48
1530	8	QC_1_S1_D1000_B1	60	Quality Control	2021-07-12 13:47:01	cgb_Pos_2.dam	FALSE	C00669	(No IS)		0	Baseline	292.7	106.7	0.14	0.04	5.3	TRUE	<2 points		0.09	0.08	1.27	1.46
1531	8	QC_1_S1_D1000_B1	60	Quality Control	2021-07-12 13:47:01	cgb_Pos_2.dam	FALSE	C05198	(No IS)		0	Baseline	267000	56580	0.12	0.07	119.6	TRUE	<2 points		0.15	0.13	2.31	3.19
1532	8	QC_1_S1_D1000_B1	60	Quality Control	2021-07-12 13:47:01	cgb_Pos_2.dam	FALSE	C15586	(No IS)		0	Baseline	2801	247.3	0.19	0.16	5.8	TRUE	<2 points		0.32	0.31	2.39	3.87
1533	8	QC_1_S1_D1000_B1	60	Quality Control	2021-07-12 13:47:01	cgb_Pos_2.dam	FALSE	C00352	(No IS)		0	Baseline	919.9	180	0.18	0.07	9	TRUE	<2 points		0.17	0.16	0.83	0.66
1534	8	QC_1_S1_D1000_B1	60	Quality Control	2021-07-12 13:47:01	cgb_Pos_2.dam	FALSE	C00378	(No IS)		0	Baseline	355.4	70	0.29	0.09	3	TRUE	<2 points		0.13	0.12	1.1	1.27
1535	8	QC_1_S1_D1000_B1	60	Quality Control	2021-07-12 13:47:01	cgb_Pos_2.dam	FALSE	C00212	(No IS)		0	Baseline	10200	1604	0.12	0.09	18.8	TRUE	<2 points		0.31	0.29	4.31	7.86
1536	8	QC_1_S1_D1000_B1	60	Quality Control	2021-07-12 13:47:01	cgb_Pos_2.dam	FALSE	C00330	(No IS)		0	Baseline	35870	7173	0.12	0.08	57.6	TRUE	<2 points		0.16	0.14	2.42	3.46
1537	8	QC_1_S1_D1000_B1	60	Quality Control	2021-07-12 13:47:01	cgb_Pos_2.dam	FALSE	C03539	(No IS)		0	Baseline	209.1	53.33	0.15	0.06	1.8	TRUE	<2 points		0.09	0.09	1.26	1.47
1538	8	QC_1_S1_D1000_B1	60	Quality Control	2021-07-12 13:47:01	cgb_Pos_2.dam	FALSE	C00170	(No IS)		0	Baseline	7296	1390	0.13	0.08	21.5	TRUE	<2 points		0.21	0.16	1.22	1.33
1539	8	QC_1_S1_D1000_B1	60	Quality Control	2021-07-12 13:47:01	cgb_Pos_2.dam	FALSE	C00051	(No IS)		0	Baseline	1463	274.3	0.13	0.07	13.6	TRUE	<2 points		0.24	0.23	1.81	2.53
1540	8	QC_1_S1_D1000_B1	60	Quality Control	2021-07-12 13:47:01	cgb_Pos_2.dam	FALSE	C00239	(No IS)		0	Baseline	125.4	20	0.1	0.1	1	TRUE	<2 points		0.14	0.13	2.05	3.22
1541	8	QC_1_S1_D1000_B1	60	Quality Control	2021-07-12 13:47:01	cgb_Pos_2.dam	FALSE	C00055	(No IS)		0	Baseline	221800	42920	0.12	0.08	116.1	TRUE	<2 points		0.16	0.14	1.19	1.05
1542	8	QC_1_S1_D1000_B1	60	Quality Control	2021-07-12 13:47:01	cgb_Pos_2.dam	FALSE	C00105	(No IS)		0	Baseline	46120	7820	0.13	0.1	53.4	TRUE	<2 points		0.17	0.15	2.54	3.63
1543	8	QC_1_S1_D1000_B1	60	Quality Control	2021-07-12 13:47:01	cgb_Pos_2.dam	FALSE	C01081	(No IS)		0	Baseline	41.82	20	0.42	0.03	1	TRUE	<2 points		0.07	0.06	1	1
1544	8	QC_1_S1_D1000_B1	60	Quality Control	2021-07-12 13:47:01	cgb_Pos_2.dam	FALSE	C00655	(No IS)		0							TRUE
1545	8	QC_1_S1_D1000_B1	60	Quality Control	2021-07-12 13:47:01	cgb_Pos_2.dam	FALSE	C00021	(No IS)		0	Baseline	21970	5432	0.11	0.06	88.2	TRUE	<2 points		0.14	0.13	2.06	2.97
1546	8	QC_1_S1_D1000_B1	60	Quality Control	2021-07-12 13:47:01	cgb_Pos_2.dam	FALSE	C00019	(No IS)		0	Baseline	3303	860	0.11	0.05	19.1	TRUE	<2 points		0.15	0.13	2.23	3.15
1547	8	QC_1_S1_D1000_B1	60	Quality Control	2021-07-12 13:47:01	cgb_Pos_2.dam	FALSE	C00415	(No IS)		0	Baseline	83.62	26.66	0.56	0.05	1.3	TRUE	<2 points		0.08	0.08	1.13	1.2
1548	8	QC_1_S1_D1000_B1	60	Quality Control	2021-07-12 13:47:01	cgb_Pos_2.dam	FALSE	C00101	(No IS)		0	Baseline	125.4	40	0.45	0.05	2	TRUE	<2 points		0.1	0.09	0.75	0.5
1549	8	QC_1_S1_D1000_B1	60	Quality Control	2021-07-12 13:47:01	cgb_Pos_2.dam	FALSE	C00440	(No IS)		0	Baseline	41.81	20	0.35	0.03	1	TRUE	<2 points		0.07	0.06	1	1
1550	8	QC_1_S1_D1000_B1	60	Quality Control	2021-07-12 13:47:01	cgb_Pos_2.dam	FALSE	C03479	(No IS)		0	Baseline	83.64	40	0.42	0.03	2	TRUE	<2 points		0.07	0.06	1	1
1551	8	QC_1_S1_D1000_B1	60	Quality Control	2021-07-12 13:47:01	cgb_Pos_2.dam	FALSE	C00127	(No IS)		0	Baseline	83.62	40	0.31	0.03	2	TRUE	<2 points		0.07	0.06	1	1
1552	8	QC_1_S1_D1000_B1	60	Quality Control	2021-07-12 13:47:01	cgb_Pos_2.dam	FALSE	C00010	(No IS)		0	Baseline	41.82	20	0.17	0.03	1	TRUE	<2 points		0.07	0.06	1	1
1553	8	QC_1_S1_D1000_B1	60	Quality Control	2021-07-12 13:47:01	cgb_Pos_2.dam	FALSE	C00016	(No IS)		0	Baseline	125.5	60	0.17	0.03	3	TRUE	<2 points		0.07	0.06	1	1
1689	9	QC_1_S1_D1000_B1	75	Quality Control	2021-07-12 14:09:45	cgb_Pos_1.dam	FALSE	C00037	(No IS)		0	Baseline	121500	21790	0.13	0.09	63.5	FALSE	<2 points		0.17	0.15	1.26	1.3
1690	9	QC_1_S1_D1000_B1	75	Quality Control	2021-07-12 14:09:45	cgb_Pos_1.dam	FALSE	C00555	(No IS)		0	Baseline	2509	414.3	0.15	0.08	4.4	FALSE	<2 points		0.23	0.23	0.84	0.66
1691	9	QC_1_S1_D1000_B1	75	Quality Control	2021-07-12 14:09:45	cgb_Pos_1.dam	FALSE	C00134	(No IS)		0	Baseline	669	320	0.07	0.04	2.4	FALSE	<2 points		0.06	0.06	0.83	0.63
1692	9	QC_1_S1_D1000_B1	75	Quality Control	2021-07-12 14:09:45	cgb_Pos_1.dam	FALSE	C00041	(No IS)		0	Baseline	686300	116900	0.13	0.1	36.7	FALSE	<2 points		0.17	0.15	1.26	1.31
1693	9	QC_1_S1_D1000_B1	75	Quality Control	2021-07-12 14:09:45	cgb_Pos_1.dam	FALSE	C00334	(No IS)		0	Baseline	83.63	20	0.16	0.07	1	FALSE	<2 points		0.1	0.1	1.53	2.11
1694	9	QC_1_S1_D1000_B1	75	Quality Control	2021-07-12 14:09:45	cgb_Pos_1.dam	FALSE	C03401	(No IS)		0	Baseline	856.9	409.9	0.07	0.04	1.8	FALSE	<2 points		0.05	0.05	0.74	0.46
1695	9	QC_1_S1_D1000_B1	75	Quality Control	2021-07-12 14:09:45	cgb_Pos_1.dam	FALSE	C00065	(No IS)		0							FALSE
1696	9	QC_1_S1_D1000_B1	75	Quality Control	2021-07-12 14:09:45	cgb_Pos_1.dam	FALSE	C00380	(No IS)		0	Baseline	45300	8055	0.12	0.09	31.5	FALSE	<2 points		0.17	0.15	1.23	1.28
1697	9	QC_1_S1_D1000_B1	75	Quality Control	2021-07-12 14:09:45	cgb_Pos_1.dam	FALSE	C00791	(No IS)		0	Baseline	250.9	120	0.21	0.03	2.6	FALSE	<2 points		0.07	0.06	1	1
1698	9	QC_1_S1_D1000_B1	75	Quality Control	2021-07-12 14:09:45	cgb_Pos_1.dam	FALSE	C00148	(No IS)		0	Baseline	1983000	373300	0.12	0.08	77.8	FALSE	<2 points		0.16	0.14	1.21	1.12
1699	9	QC_1_S1_D1000_B1	75	Quality Control	2021-07-12 14:09:45	cgb_Pos_1.dam	FALSE	C00441	(No IS)		0	Baseline	418.1	100	0.13	0.07	5	FALSE	<2 points		0.13	0.12	0.99	0.95
1700	9	QC_1_S1_D1000_B1	75	Quality Control	2021-07-12 14:09:45	cgb_Pos_1.dam	FALSE	C00431	(No IS)		0	Baseline	4767	908	0.12	0.08	13	FALSE	<2 points		0.15	0.13	2.21	3.22
1700	9	QC_1_S1_D1000_B1	75	Quality Control	2021-07-12 14:09:45	cgb_Pos_1.dam	FALSE	C00431	(No IS)		0	Baseline	3918.78	908	0.12	0.08	13	FALSE	<2 points		0.15	0.13	2.21	3.22
1701	9	QC_1_S1_D1000_B1	75	Quality Control	2021-07-12 14:09:45	cgb_Pos_1.dam	FALSE	C00183_C00431_C00441	(No IS)		0	Baseline	58700	10620	0.13	0.09	39.1	FALSE	<2 points		0.17	0.14	1.26	1.09
1702	9	QC_1_S1_D1000_B1	75	Quality Control	2021-07-12 14:09:45	cgb_Pos_1.dam	FALSE	C00188	(No IS)		0	Baseline	163900	29590	0.13	0.09	36	FALSE	<2 points		0.3	0.28	2.22	3.3
1702	9	QC_1_S1_D1000_B1	75	Quality Control	2021-07-12 14:09:45	cgb_Pos_1.dam	FALSE	C00188	(No IS)		0	Baseline	160513	29590	0.13	0.09	36	FALSE	<2 points		0.3	0.28	2.22	3.3
1703	9	QC_1_S1_D1000_B1	75	Quality Control	2021-07-12 14:09:45	cgb_Pos_1.dam	FALSE	C00263	(No IS)		0	Baseline	5185	1020	0.13	0.07	17.3	FALSE	<2 points		0.2	0.18	1.45	1.79
1704	9	QC_1_S1_D1000_B1	75	Quality Control	2021-07-12 14:09:45	cgb_Pos_1.dam	FALSE	C00097	(No IS)		0	Baseline	6188	1187	0.13	0.09	22.5	FALSE	<2 points		0.17	0.14	1.24	1.13
1705	9	QC_1_S1_D1000_B1	75	Quality Control	2021-07-12 14:09:45	cgb_Pos_1.dam	FALSE	C00253	(No IS)		0	Baseline	1129	224	0.21	0.08	5.3	FALSE	<2 points		0.15	0.15	0.91	0.88
1706	9	QC_1_S1_D1000_B1	75	Quality Control	2021-07-12 14:09:45	cgb_Pos_1.dam	FALSE	C00153	(No IS)		0	Baseline	2300	351.4	0.18	0.08	8.6	FALSE	<2 points		0.23	0.22	0.85	0.71
1707	9	QC_1_S1_D1000_B1	75	Quality Control	2021-07-12 14:09:45	cgb_Pos_1.dam	FALSE	C01879	(No IS)		0	Baseline	794.4	193.3	0.23	0.06	1.9	FALSE	<2 points		0.09	0.09	0.8	0.62
1708	9	QC_1_S1_D1000_B1	75	Quality Control	2021-07-12 14:09:45	cgb_Pos_1.dam	FALSE	C00233	(No IS)		0	Baseline	167.3	40	0.38	0.07	2	FALSE	<2 points		0.13	0.13	1	1
1709	9	QC_1_S1_D1000_B1	75	Quality Control	2021-07-12 14:09:45	cgb_Pos_1.dam	FALSE	C00407	(No IS)		0	Baseline	39220	7312	0.12	0.08	34.8	FALSE	<2 points		0.16	0.14	1.19	1.1
1709	9	QC_1_S1_D1000_B1	75	Quality Control	2021-07-12 14:09:45	cgb_Pos_1.dam	FALSE	C00407	(No IS)		0	Baseline	38758	7312	0.12	0.08	34.8	FALSE	<2 points		0.16	0.14	1.19	1.1
1710	9	QC_1_S1_D1000_B1	75	Quality Control	2021-07-12 14:09:45	cgb_Pos_1.dam	FALSE	C00123	(No IS)		0	Baseline	41.81	20	0.52	0.03	1	FALSE	<2 points		0.07	0.06	1	1
1711	9	QC_1_S1_D1000_B1	75	Quality Control	2021-07-12 14:09:45	cgb_Pos_1.dam	FALSE	C00077	(No IS)		0	Baseline	2397000	558300	0.11	0.06	84.6	FALSE	<2 points		0.16	0.13	2.4	3.19
1712	9	QC_1_S1_D1000_B1	75	Quality Control	2021-07-12 14:09:45	cgb_Pos_1.dam	FALSE	C00152	(No IS)		0	Baseline	172100	32350	0.12	0.08	29.1	FALSE	<2 points		0.16	0.13	2.44	3.28
1712	9	QC_1_S1_D1000_B1	75	Quality Control	2021-07-12 14:09:45	cgb_Pos_1.dam	FALSE	C00152	(No IS)		0	Baseline	168188	32350	0.12	0.08	29.1	FALSE	<2 points		0.16	0.13	2.44	3.28
1713	9	QC_1_S1_D1000_B1	75	Quality Control	2021-07-12 14:09:45	cgb_Pos_1.dam	FALSE	C00049	(No IS)		0	Baseline	696800	129900	0.12	0.08	45.9	FALSE	<2 points		0.16	0.14	1.21	1.1
1714	9	QC_1_S1_D1000_B1	75	Quality Control	2021-07-12 14:09:45	cgb_Pos_1.dam	FALSE	C00147	(No IS)		0	Baseline	214600	41660	0.12	0.08	40.5	FALSE	<2 points		0.16	0.13	2.45	3.25
1715	9	QC_1_S1_D1000_B1	75	Quality Control	2021-07-12 14:09:45	cgb_Pos_1.dam	FALSE	C00155	(No IS)		0	Baseline	4662	804	0.12	0.08	28.4	FALSE	<2 points		0.3	0.22	2.78	4.96
1716	9	QC_1_S1_D1000_B1	75	Quality Control	2021-07-12 14:09:45	cgb_Pos_1.dam	FALSE	C01279	(No IS)		0	Baseline	111700	23080	0.12	0.08	35.6	FALSE	<2 points		0.15	0.13	2.24	3.12
1717	9	QC_1_S1_D1000_B1	75	Quality Control	2021-07-12 14:09:45	cgb_Pos_1.dam	FALSE	C00860	(No IS)		0	Baseline	2007	520	0.1	0.05	13.5	FALSE	<2 points		0.16	0.14	1.34	1.76
1718	9	QC_1_S1_D1000_B1	75	Quality Control	2021-07-12 14:09:45	cgb_Pos_1.dam	FALSE	C04294	(No IS)		0	Baseline	1902	370	0.12	0.07	3.7	FALSE	<2 points		0.15	0.14	1.07	0.99
1719	9	QC_1_S1_D1000_B1	75	Quality Control	2021-07-12 14:09:45	cgb_Pos_1.dam	FALSE	C00315	(No IS)		0	Baseline	2258	1080	0.07	0.04	4.2	FALSE	<2 points		0.06	0.06	0.83	0.63
1720	9	QC_1_S1_D1000_B1	75	Quality Control	2021-07-12 14:09:45	cgb_Pos_1.dam	FALSE	C00064	(No IS)		0	Baseline	83040	19320	0.11	0.06	72.8	FALSE	<2 points		0.16	0.13	2.39	3.12
1721	9	QC_1_S1_D1000_B1	75	Quality Control	2021-07-12 14:09:45	cgb_Pos_1.dam	FALSE	C03114	(No IS)		0	Baseline	41.81	20	0.31	0.03	1	FALSE	<2 points		0.07	0.06	1	1
1722	9	QC_1_S1_D1000_B1	75	Quality Control	2021-07-12 14:09:45	cgb_Pos_1.dam	FALSE	C00047_C00064	(No IS)		0	Baseline	10890000	2455000	0.11	0.07	89.7	FALSE	<2 points		0.16	0.13	2.43	3.17
1723	9	QC_1_S1_D1000_B1	75	Quality Control	2021-07-12 14:09:45	cgb_Pos_1.dam	FALSE	C00025	(No IS)		0	Baseline	1805000	361800	0.12	0.08	88.5	FALSE	<2 points		0.18	0.15	1.47	1.92
1724	9	QC_1_S1_D1000_B1	75	Quality Control	2021-07-12 14:09:45	cgb_Pos_1.dam	FALSE	C00979	(No IS)		0	Baseline	11670	1827	0.11	0.1	11	FALSE	<2 points		0.2	0.19	1.46	1.9
1725	9	QC_1_S1_D1000_B1	75	Quality Control	2021-07-12 14:09:45	cgb_Pos_1.dam	FALSE	C00073	(No IS)		0	Baseline	68659.1	12320	0.11	0.09	56.1	FALSE	<2 points		0.18	0.16	1.33	1.44
1725	9	QC_1_S1_D1000_B1	75	Quality Control	2021-07-12 14:09:45	cgb_Pos_1.dam	FALSE	C00073	(No IS)		0	Baseline	69010	12320	0.11	0.09	56.1	FALSE	<2 points		0.18	0.16	1.33	1.44
1726	9	QC_1_S1_D1000_B1	75	Quality Control	2021-07-12 14:09:45	cgb_Pos_1.dam	FALSE	C00135	(No IS)		0	Baseline	30130000	5035000	0.1	0.1	146.1	FALSE	<2 points		0.19	0.16	1.37	1.47
1938	10	QC_1_S1_D1000_B1	76	Quality Control	2021-07-12 14:11:16	cgb_Pos_2.dam	FALSE	C00993	(No IS)		0	Baseline	6314	1000	0.14	0.1	22.1	FALSE	<2 points		0.19	0.16	1.4	1.49
1939	10	QC_1_S1_D1000_B1	76	Quality Control	2021-07-12 14:11:16	cgb_Pos_2.dam	FALSE	C00166	(No IS)		0	Baseline	376.3	153.3	0.24	0.04	1.9	FALSE	<2 points		0.07	0.06	0.96	0.86
1940	10	QC_1_S1_D1000_B1	76	Quality Control	2021-07-12 14:11:16	cgb_Pos_2.dam	FALSE	C00079	(No IS)		0	Baseline	829300	137000	0.14	0.1	52.6	FALSE	<2 points		0.17	0.16	1.29	1.45
1940	10	QC_1_S1_D1000_B1	76	Quality Control	2021-07-12 14:11:16	cgb_Pos_2.dam	FALSE	C00079	(No IS)		0	Baseline	816564	137000	0.14	0.1	52.6	FALSE	<2 points		0.17	0.16	1.29	1.45
1941	10	QC_1_S1_D1000_B1	76	Quality Control	2021-07-12 14:11:16	cgb_Pos_2.dam	FALSE	C00255	(No IS)		0	Baseline	167.2	46.67	0.09	0.06	1.8	FALSE	<2 points		0.09	0.09	0.81	0.65
1942	10	QC_1_S1_D1000_B1	76	Quality Control	2021-07-12 14:11:16	cgb_Pos_2.dam	FALSE	C00062	(No IS)		0	Baseline	7693.76	1588	0.13	0.07	30.3	FALSE	<2 points		0.29	0.16	2.02	1.44
1942	10	QC_1_S1_D1000_B1	76	Quality Control	2021-07-12 14:11:16	cgb_Pos_2.dam	FALSE	C00062	(No IS)		0	Baseline	8697	1588	0.13	0.07	30.3	FALSE	<2 points		0.29	0.16	2.02	1.44
1943	10	QC_1_S1_D1000_B1	76	Quality Control	2021-07-12 14:11:16	cgb_Pos_2.dam	FALSE	C00327	(No IS)		0	Baseline	72990	12630	0.13	0.09	22	FALSE	<2 points		0.31	0.17	1.46	1.5
1943	10	QC_1_S1_D1000_B1	76	Quality Control	2021-07-12 14:11:16	cgb_Pos_2.dam	FALSE	C00327	(No IS)		0	Baseline	50957.9	12630	0.13	0.09	22	FALSE	<2 points		0.31	0.17	1.46	1.5
1944	10	QC_1_S1_D1000_B1	76	Quality Control	2021-07-12 14:11:16	cgb_Pos_2.dam	FALSE	C01419	(No IS)		0	Baseline	1212	224	0.25	0.11	2.3	FALSE	<2 points		0.17	0.16	1.35	1.79
1945	10	QC_1_S1_D1000_B1	76	Quality Control	2021-07-12 14:11:16	cgb_Pos_2.dam	FALSE	C00082	(No IS)		0	Baseline	408900	72660	0.13	0.09	60.6	FALSE	<2 points		0.17	0.16	1.26	1.4
1945	10	QC_1_S1_D1000_B1	76	Quality Control	2021-07-12 14:11:16	cgb_Pos_2.dam	FALSE	C00082	(No IS)		0	Baseline	400822	72660	0.13	0.09	60.6	FALSE	<2 points		0.17	0.16	1.26	1.4
1946	10	QC_1_S1_D1000_B1	76	Quality Control	2021-07-12 14:11:16	cgb_Pos_2.dam	FALSE	C00624	(No IS)		0	Baseline	18860	3760	0.13	0.09	22.9	FALSE	<2 points		0.16	0.14	1.17	1.17
1947	10	QC_1_S1_D1000_B1	76	Quality Control	2021-07-12 14:11:16	cgb_Pos_2.dam	FALSE	C00680	(No IS)		0	Baseline	1756	360	0.12	0.08	18	FALSE	<2 points		0.14	0.13	1.04	0.97
1948	10	QC_1_S1_D1000_B1	76	Quality Control	2021-07-12 14:11:16	cgb_Pos_2.dam	FALSE	C00078	(No IS)		0	Baseline	284700	54560	0.13	0.09	74.1	FALSE	<2 points		0.17	0.15	1.24	1.26
1948	10	QC_1_S1_D1000_B1	76	Quality Control	2021-07-12 14:11:16	cgb_Pos_2.dam	FALSE	C00078	(No IS)		0	Baseline	280539	54560	0.13	0.09	74.1	FALSE	<2 points		0.17	0.15	1.24	1.26
1949	10	QC_1_S1_D1000_B1	76	Quality Control	2021-07-12 14:11:16	cgb_Pos_2.dam	FALSE	C00931	(No IS)		0	Baseline	585.4	130	0.13	0.11	6.5	FALSE	<2 points		0.14	0.13	2.2	3.59
1950	10	QC_1_S1_D1000_B1	76	Quality Control	2021-07-12 14:11:16	cgb_Pos_2.dam	FALSE	C00120	(No IS)		0	Baseline	5499	1270	0.14	0.07	9.1	FALSE	<2 points		0.13	0.13	1	1.01
1951	10	QC_1_S1_D1000_B1	76	Quality Control	2021-07-12 14:11:16	cgb_Pos_2.dam	FALSE	C00129	(No IS)		0	Baseline	292.7	86.66	0.15	0.07	2	FALSE	<2 points		0.1	0.1	1.71	2.56
1952	10	QC_1_S1_D1000_B1	76	Quality Control	2021-07-12 14:11:16	cgb_Pos_2.dam	FALSE	C00669	(No IS)		0	Baseline	606.3	126.7	0.14	0.06	6.3	FALSE	<2 points		0.19	0.18	1.38	1.97
1953	10	QC_1_S1_D1000_B1	76	Quality Control	2021-07-12 14:11:16	cgb_Pos_2.dam	FALSE	C05198	(No IS)		0	Baseline	264800	56030	0.12	0.07	126.5	FALSE	<2 points		0.16	0.13	2.36	3.22
1954	10	QC_1_S1_D1000_B1	76	Quality Control	2021-07-12 14:11:16	cgb_Pos_2.dam	FALSE	C15586	(No IS)		0	Baseline	3429	511.1	0.15	0.11	11.9	FALSE	<2 points		0.29	0.27	1.18	1.42
1955	10	QC_1_S1_D1000_B1	76	Quality Control	2021-07-12 14:11:16	cgb_Pos_2.dam	FALSE	C00352	(No IS)		0	Baseline	1254	220	0.14	0.07	7.6	FALSE	<2 points		0.22	0.2	1.29	1.88
1956	10	QC_1_S1_D1000_B1	76	Quality Control	2021-07-12 14:11:16	cgb_Pos_2.dam	FALSE	C00378	(No IS)		0	Baseline	355.4	85	0.19	0.07	2.9	FALSE	<2 points		0.11	0.1	1.52	2.03
1957	10	QC_1_S1_D1000_B1	76	Quality Control	2021-07-12 14:11:16	cgb_Pos_2.dam	FALSE	C00212	(No IS)		0	Baseline	12670	2060	0.12	0.08	20.2	FALSE	<2 points		0.28	0.25	2.53	6.09
1958	10	QC_1_S1_D1000_B1	76	Quality Control	2021-07-12 14:11:16	cgb_Pos_2.dam	FALSE	C00330	(No IS)		0	Baseline	34710	6296	0.12	0.08	53.7	FALSE	<2 points		0.18	0.14	1.32	1.05
1959	10	QC_1_S1_D1000_B1	76	Quality Control	2021-07-12 14:11:16	cgb_Pos_2.dam	FALSE	C03539	(No IS)		0	Baseline	1338	300	0.12	0.07	8.7	FALSE	<2 points		0.15	0.13	2.21	3.2
1960	10	QC_1_S1_D1000_B1	76	Quality Control	2021-07-12 14:11:16	cgb_Pos_2.dam	FALSE	C00170	(No IS)		0	Baseline	6356	1150	0.12	0.08	21	FALSE	<2 points		0.22	0.2	3.31	5.37
1961	10	QC_1_S1_D1000_B1	76	Quality Control	2021-07-12 14:11:16	cgb_Pos_2.dam	FALSE	C00051	(No IS)		0	Baseline	1610	265	0.13	0.07	13.3	FALSE	<2 points		0.23	0.22	1.73	2.39
1962	10	QC_1_S1_D1000_B1	76	Quality Control	2021-07-12 14:11:16	cgb_Pos_2.dam	FALSE	C00239	(No IS)		0	Baseline	62.73	30	0.14	0.04	1.5	FALSE	<2 points		0.06	0.06	0.86	0.68
1963	10	QC_1_S1_D1000_B1	76	Quality Control	2021-07-12 14:11:16	cgb_Pos_2.dam	FALSE	C00055	(No IS)		0	Baseline	205400	38710	0.12	0.08	85.4	FALSE	<2 points		0.16	0.14	1.21	1.16
1964	10	QC_1_S1_D1000_B1	76	Quality Control	2021-07-12 14:11:16	cgb_Pos_2.dam	FALSE	C00105	(No IS)		0	Baseline	35170	6869	0.13	0.08	59.8	FALSE	<2 points		0.17	0.15	1.23	1.29
1965	10	QC_1_S1_D1000_B1	76	Quality Control	2021-07-12 14:11:16	cgb_Pos_2.dam	FALSE	C01081	(No IS)		0	Baseline	41.82	20	0.38	0.03	1	FALSE	<2 points		0.07	0.06	1	1
1966	10	QC_1_S1_D1000_B1	76	Quality Control	2021-07-12 14:11:16	cgb_Pos_2.dam	FALSE	C00655	(No IS)		0	Baseline	83.62	40	0.1	0.03	2	FALSE	<2 points		0.07	0.06	1	1
1967	10	QC_1_S1_D1000_B1	76	Quality Control	2021-07-12 14:11:16	cgb_Pos_2.dam	FALSE	C00021	(No IS)		0	Baseline	22640	5257	0.12	0.07	103.7	FALSE	<2 points		0.15	0.13	2.22	3.1
1968	10	QC_1_S1_D1000_B1	76	Quality Control	2021-07-12 14:11:16	cgb_Pos_2.dam	FALSE	C00019	(No IS)		0	Baseline	2801	800	0.1	0.05	22.6	FALSE	<2 points		0.15	0.13	2.25	3.11
1969	10	QC_1_S1_D1000_B1	76	Quality Control	2021-07-12 14:11:16	cgb_Pos_2.dam	FALSE	C00415	(No IS)		0	Baseline	41.81	20	0.73	0.03	1	FALSE	<2 points		0.07	0.06	1	1
1970	10	QC_1_S1_D1000_B1	76	Quality Control	2021-07-12 14:11:16	cgb_Pos_2.dam	FALSE	C00101	(No IS)		0	Baseline	41.81	20	0.45	0.03	1	FALSE	<2 points		0.07	0.06	1	1
1971	10	QC_1_S1_D1000_B1	76	Quality Control	2021-07-12 14:11:16	cgb_Pos_2.dam	FALSE	C00440	(No IS)		0	Baseline	125.4	60	0.1	0.03	3	FALSE	<2 points		0.07	0.06	1	1
1972	10	QC_1_S1_D1000_B1	76	Quality Control	2021-07-12 14:11:16	cgb_Pos_2.dam	FALSE	C03479	(No IS)		0	Baseline	41.81	20	0.52	0.03	1	FALSE	<2 points		0.07	0.06	1	1
1973	10	QC_1_S1_D1000_B1	76	Quality Control	2021-07-12 14:11:16	cgb_Pos_2.dam	FALSE	C00127	(No IS)		0	Baseline	41.81	20	0.28	0.03	1	FALSE	<2 points		0.07	0.06	1	1
1974	10	QC_1_S1_D1000_B1	76	Quality Control	2021-07-12 14:11:16	cgb_Pos_2.dam	FALSE	C00010	(No IS)		0	Baseline	167.2	40	0.19	0.07	2	FALSE	<2 points		0.1	0.1	1.53	2.11
1975	10	QC_1_S1_D1000_B1	76	Quality Control	2021-07-12 14:11:16	cgb_Pos_2.dam	FALSE	C00016	(No IS)		0	Baseline	334.5	140	0.1	0.04	7	FALSE	<2 points		0.09	0.08	0.79	0.69
2111	11	QC_1_S1_D1000_B1	89	Quality Control	2021-07-12 14:30:55	cgb_Pos_1.dam	FALSE	C00037	(No IS)		0	Baseline	86020	18210	0.15	0.07	79.7	TRUE	<2 points		0.16	0.14	1.26	1.36
2112	11	QC_1_S1_D1000_B1	89	Quality Control	2021-07-12 14:30:55	cgb_Pos_1.dam	FALSE	C00555	(No IS)		0	Baseline	1087	473.3	0.14	0.04	5.9	TRUE	<2 points		0.07	0.07	1.09	1.05
2113	11	QC_1_S1_D1000_B1	89	Quality Control	2021-07-12 14:30:55	cgb_Pos_1.dam	FALSE	C00134	(No IS)		0	Baseline	627.3	300	0.17	0.05	2.1	TRUE	<2 points		0.05	0.05	1.38	1.85
2114	11	QC_1_S1_D1000_B1	89	Quality Control	2021-07-12 14:30:55	cgb_Pos_1.dam	FALSE	C00041	(No IS)		0	Baseline	292100	52310	0.13	0.09	31.9	TRUE	<2 points		0.17	0.15	1.24	1.29
2115	11	QC_1_S1_D1000_B1	89	Quality Control	2021-07-12 14:30:55	cgb_Pos_1.dam	FALSE	C00334	(No IS)		0	Baseline	167.3	60	0.17	0.04	3	TRUE	<2 points		0.1	0.09	1.47	1.89
2116	11	QC_1_S1_D1000_B1	89	Quality Control	2021-07-12 14:30:55	cgb_Pos_1.dam	FALSE	C03401	(No IS)		0	Baseline	2697	513.3	0.28	0.07	2.9	TRUE	<2 points		0.16	0.16	0.88	0.8
2117	11	QC_1_S1_D1000_B1	89	Quality Control	2021-07-12 14:30:55	cgb_Pos_1.dam	FALSE	C00065	(No IS)		0	Baseline	104000	17330	0.13	0.09	16.7	TRUE	<2 points		0.17	0.15	1.24	1.29
2117	11	QC_1_S1_D1000_B1	89	Quality Control	2021-07-12 14:30:55	cgb_Pos_1.dam	FALSE	C00065	(No IS)		0	Baseline	50554.4	17330	0.13	0.09	16.7	TRUE	<2 points		0.17	0.15	1.24	1.29
2118	11	QC_1_S1_D1000_B1	89	Quality Control	2021-07-12 14:30:55	cgb_Pos_1.dam	FALSE	C00380	(No IS)		0	Baseline	46670	8940	0.12	0.08	38	TRUE	<2 points		0.17	0.15	1.23	1.27
2119	11	QC_1_S1_D1000_B1	89	Quality Control	2021-07-12 14:30:55	cgb_Pos_1.dam	FALSE	C00791	(No IS)		0	Baseline	209.1	100	0.07	0.04	2	TRUE	<2 points		0.06	0.06	0.9	0.75
2120	11	QC_1_S1_D1000_B1	89	Quality Control	2021-07-12 14:30:55	cgb_Pos_1.dam	FALSE	C00148	(No IS)		0	Baseline	855000	169100	0.13	0.08	58.2	TRUE	<2 points		0.16	0.13	1.19	1.06
2121	11	QC_1_S1_D1000_B1	89	Quality Control	2021-07-12 14:30:55	cgb_Pos_1.dam	FALSE	C00441	(No IS)		0	Baseline	41.82	20	0.17	0.03	1	TRUE	<2 points		0.07	0.06	1	1
2122	11	QC_1_S1_D1000_B1	89	Quality Control	2021-07-12 14:30:55	cgb_Pos_1.dam	FALSE	C00431	(No IS)		0	Baseline	2998.78	908	0.11	0.07	10.9	TRUE	<2 points		0.17	0.15	2.63	3.7
2122	11	QC_1_S1_D1000_B1	89	Quality Control	2021-07-12 14:30:55	cgb_Pos_1.dam	FALSE	C00431	(No IS)		0	Baseline	3847	908	0.11	0.07	10.9	TRUE	<2 points		0.17	0.15	2.63	3.7
2123	11	QC_1_S1_D1000_B1	89	Quality Control	2021-07-12 14:30:55	cgb_Pos_1.dam	FALSE	C00183_C00431_C00441	(No IS)		0	Baseline	9095	1495	0.13	0.09	16.5	TRUE	<2 points		0.22	0.2	1.63	1.97
2124	11	QC_1_S1_D1000_B1	89	Quality Control	2021-07-12 14:30:55	cgb_Pos_1.dam	FALSE	C00188	(No IS)		0	Baseline	12880	2645	0.13	0.07	15.8	TRUE	<2 points		0.21	0.16	1.56	1.44
2124	11	QC_1_S1_D1000_B1	89	Quality Control	2021-07-12 14:30:55	cgb_Pos_1.dam	FALSE	C00188	(No IS)		0	Baseline	9492.57	2645	0.13	0.07	15.8	TRUE	<2 points		0.21	0.16	1.56	1.44
2125	11	QC_1_S1_D1000_B1	89	Quality Control	2021-07-12 14:30:55	cgb_Pos_1.dam	FALSE	C00263	(No IS)		0	Baseline	5352	926.7	0.12	0.09	15.3	TRUE	<2 points		0.17	0.16	2.59	3.99
2126	11	QC_1_S1_D1000_B1	89	Quality Control	2021-07-12 14:30:55	cgb_Pos_1.dam	FALSE	C00097	(No IS)		0	Baseline	6231	1260	0.13	0.08	23.1	TRUE	<2 points		0.25	0.13	1.86	1.06
2127	11	QC_1_S1_D1000_B1	89	Quality Control	2021-07-12 14:30:55	cgb_Pos_1.dam	FALSE	C00253	(No IS)		0	Baseline	585.5	140	0.16	0.07	2.5	TRUE	<2 points		0.13	0.12	0.97	0.89
2128	11	QC_1_S1_D1000_B1	89	Quality Control	2021-07-12 14:30:55	cgb_Pos_1.dam	FALSE	C00153	(No IS)		0	Baseline	1401	210	0.18	0.11	5.2	TRUE	<2 points		0.19	0.18	1.1	1.29
2129	11	QC_1_S1_D1000_B1	89	Quality Control	2021-07-12 14:30:55	cgb_Pos_1.dam	FALSE	C01879	(No IS)		0	Baseline	627.2	233.3	0.24	0.04	2.7	TRUE	<2 points		0.1	0.1	0.71	0.4
2130	11	QC_1_S1_D1000_B1	89	Quality Control	2021-07-12 14:30:55	cgb_Pos_1.dam	FALSE	C00233	(No IS)		0	Baseline	167.3	60	0.07	0.04	3	TRUE	<2 points		0.1	0.09	0.76	0.53
2131	11	QC_1_S1_D1000_B1	89	Quality Control	2021-07-12 14:30:55	cgb_Pos_1.dam	FALSE	C00407	(No IS)		0	Manual	3267	640.1	0.14	0.07	11	TRUE	<2 points		0.25	0.24	1.69	2.6
2131	11	QC_1_S1_D1000_B1	89	Quality Control	2021-07-12 14:30:55	cgb_Pos_1.dam	FALSE	C00407	(No IS)		0	Manual	2805.03	640.1	0.14	0.07	11	TRUE	<2 points		0.25	0.24	1.69	2.6
2132	11	QC_1_S1_D1000_B1	89	Quality Control	2021-07-12 14:30:55	cgb_Pos_1.dam	FALSE	C00123	(No IS)		0							TRUE
2133	11	QC_1_S1_D1000_B1	89	Quality Control	2021-07-12 14:30:55	cgb_Pos_1.dam	FALSE	C00077	(No IS)		0	Baseline	121100	27110	0.11	0.06	28.7	TRUE	<2 points		0.18	0.13	1.8	2.9
2134	11	QC_1_S1_D1000_B1	89	Quality Control	2021-07-12 14:30:55	cgb_Pos_1.dam	FALSE	C00152	(No IS)		0	Baseline	8467.73	2089	0.13	0.07	11.3	TRUE	<2 points		0.32	0.24	1.49	1.8
2134	11	QC_1_S1_D1000_B1	89	Quality Control	2021-07-12 14:30:55	cgb_Pos_1.dam	FALSE	C00152	(No IS)		0	Baseline	12380	2089	0.13	0.07	11.3	TRUE	<2 points		0.32	0.24	1.49	1.8
2135	11	QC_1_S1_D1000_B1	89	Quality Control	2021-07-12 14:30:55	cgb_Pos_1.dam	FALSE	C00049	(No IS)		0	Baseline	95780	17800	0.12	0.08	21.4	TRUE	<2 points		0.17	0.14	1.2	1.02
2136	11	QC_1_S1_D1000_B1	89	Quality Control	2021-07-12 14:30:55	cgb_Pos_1.dam	FALSE	C00147	(No IS)		0	Baseline	213600	42210	0.12	0.08	43.7	TRUE	<2 points		0.17	0.13	2.54	3.22
2137	11	QC_1_S1_D1000_B1	89	Quality Control	2021-07-12 14:30:55	cgb_Pos_1.dam	FALSE	C00155	(No IS)		0	Manual	2913	550.2	0.12	0.08	12.6	TRUE	<2 points		0.18	0.15	2.64	3.69
2138	11	QC_1_S1_D1000_B1	89	Quality Control	2021-07-12 14:30:55	cgb_Pos_1.dam	FALSE	C01279	(No IS)		0	Baseline	1965	586.7	0.13	0.06	4.4	TRUE	<2 points		0.1	0.1	0.73	0.46
2139	11	QC_1_S1_D1000_B1	89	Quality Control	2021-07-12 14:30:55	cgb_Pos_1.dam	FALSE	C00860	(No IS)		0	Baseline	1965	520	0.11	0.06	14	TRUE	<2 points		0.13	0.12	1.97	2.85
2140	11	QC_1_S1_D1000_B1	89	Quality Control	2021-07-12 14:30:55	cgb_Pos_1.dam	FALSE	C04294	(No IS)		0	Baseline	1003	208	0.08	0.07	2.4	TRUE	<2 points		0.14	0.13	1.99	2.86
2141	11	QC_1_S1_D1000_B1	89	Quality Control	2021-07-12 14:30:55	cgb_Pos_1.dam	FALSE	C00315	(No IS)		0	Baseline	2927	900.1	0.07	0.08	3.4	TRUE	<2 points		0.09	0.09	0.68	0.34
2142	11	QC_1_S1_D1000_B1	89	Quality Control	2021-07-12 14:30:55	cgb_Pos_1.dam	FALSE	C00064	(No IS)		0	Baseline	88400	20160	0.11	0.07	86.9	TRUE	<2 points		0.15	0.13	2.18	3.02
2143	11	QC_1_S1_D1000_B1	89	Quality Control	2021-07-12 14:30:55	cgb_Pos_1.dam	FALSE	C03114	(No IS)		0	Baseline	41.82	20	0.14	0.03	1	TRUE	<2 points		0.07	0.06	1	1
2144	11	QC_1_S1_D1000_B1	89	Quality Control	2021-07-12 14:30:55	cgb_Pos_1.dam	FALSE	C00047_C00064	(No IS)		0	Baseline	12100000	2606000	0.11	0.07	96.2	TRUE	<2 points		0.18	0.14	1.66	2.56
2145	11	QC_1_S1_D1000_B1	89	Quality Control	2021-07-12 14:30:55	cgb_Pos_1.dam	FALSE	C00025	(No IS)		0	Baseline	1750000	374500	0.12	0.07	84.7	TRUE	<2 points		0.17	0.13	1.71	2.88
2146	11	QC_1_S1_D1000_B1	89	Quality Control	2021-07-12 14:30:55	cgb_Pos_1.dam	FALSE	C00979	(No IS)		0	Baseline	4391	700	0.12	0.11	6.7	TRUE	<2 points		0.19	0.18	0.78	0.55
2147	11	QC_1_S1_D1000_B1	89	Quality Control	2021-07-12 14:30:55	cgb_Pos_1.dam	FALSE	C00073	(No IS)		0	Baseline	4876.14	1184	0.13	0.07	23.4	TRUE	<2 points		0.15	0.13	1.09	0.98
2147	11	QC_1_S1_D1000_B1	89	Quality Control	2021-07-12 14:30:55	cgb_Pos_1.dam	FALSE	C00073	(No IS)		0	Baseline	5227	1184	0.13	0.07	23.4	TRUE	<2 points		0.15	0.13	1.09	0.98
2148	11	QC_1_S1_D1000_B1	89	Quality Control	2021-07-12 14:30:55	cgb_Pos_1.dam	FALSE	C00135	(No IS)		0	Baseline	21860000	5032000	0.11	0.06	125.9	TRUE	<2 points		0.17	0.13	1.58	2.51
2360	12	QC_1_S1_D1000_B1	90	Quality Control	2021-07-12 14:32:25	cgb_Pos_2.dam	FALSE	C00993	(No IS)		0	Baseline	7922	1293	0.13	0.1	40.5	TRUE	<2 points		0.18	0.16	1.36	1.43
2361	12	QC_1_S1_D1000_B1	90	Quality Control	2021-07-12 14:32:25	cgb_Pos_2.dam	FALSE	C00166	(No IS)		0	Baseline	1045	220	0.19	0.1	2.7	TRUE	<2 points		0.13	0.13	2.22	3.64
2362	12	QC_1_S1_D1000_B1	90	Quality Control	2021-07-12 14:32:25	cgb_Pos_2.dam	FALSE	C00079	(No IS)		0	Baseline	43413.7	9340	0.14	0.09	17.3	TRUE	<2 points		0.24	0.21	1.76	2.28
2362	12	QC_1_S1_D1000_B1	90	Quality Control	2021-07-12 14:32:25	cgb_Pos_2.dam	FALSE	C00079	(No IS)		0	Baseline	56150	9340	0.14	0.09	17.3	TRUE	<2 points		0.24	0.21	1.76	2.28
2363	12	QC_1_S1_D1000_B1	90	Quality Control	2021-07-12 14:32:25	cgb_Pos_2.dam	FALSE	C00255	(No IS)		0	Baseline	668.9	184	0.1	0.05	6	TRUE	<2 points		0.15	0.14	1.6	2.63
2364	12	QC_1_S1_D1000_B1	90	Quality Control	2021-07-12 14:32:25	cgb_Pos_2.dam	FALSE	C00062	(No IS)		0	Baseline	4870	1125	0.11	0.07	23.7	TRUE	<2 points		0.22	0.14	3.35	3.29
2364	12	QC_1_S1_D1000_B1	90	Quality Control	2021-07-12 14:32:25	cgb_Pos_2.dam	FALSE	C00062	(No IS)		0	Baseline	3866.76	1125	0.11	0.07	23.7	TRUE	<2 points		0.22	0.14	3.35	3.29
2365	12	QC_1_S1_D1000_B1	90	Quality Control	2021-07-12 14:32:25	cgb_Pos_2.dam	FALSE	C00327	(No IS)		0	Baseline	57610	9896	0.12	0.08	22.5	TRUE	<2 points		0.24	0.19	1.74	1.8
2365	12	QC_1_S1_D1000_B1	90	Quality Control	2021-07-12 14:32:25	cgb_Pos_2.dam	FALSE	C00327	(No IS)		0	Baseline	35577.9	9896	0.12	0.08	22.5	TRUE	<2 points		0.24	0.19	1.74	1.8
2366	12	QC_1_S1_D1000_B1	90	Quality Control	2021-07-12 14:32:25	cgb_Pos_2.dam	FALSE	C01419	(No IS)		0	Baseline	460	220	0.07	0.04	1.4	TRUE	<2 points		0.06	0.06	0.87	0.71
2367	12	QC_1_S1_D1000_B1	90	Quality Control	2021-07-12 14:32:25	cgb_Pos_2.dam	FALSE	C00082	(No IS)		0	Baseline	18230	2911	0.13	0.11	13.2	TRUE	<2 points		0.2	0.17	1.63	3.97
2367	12	QC_1_S1_D1000_B1	90	Quality Control	2021-07-12 14:32:25	cgb_Pos_2.dam	FALSE	C00082	(No IS)		0	Baseline	10152.3	2911	0.13	0.11	13.2	TRUE	<2 points		0.2	0.17	1.63	3.97
2368	12	QC_1_S1_D1000_B1	90	Quality Control	2021-07-12 14:32:25	cgb_Pos_2.dam	FALSE	C00624	(No IS)		0	Baseline	9469	1873	0.13	0.08	17.2	TRUE	<2 points		0.2	0.18	1.47	1.84
2369	12	QC_1_S1_D1000_B1	90	Quality Control	2021-07-12 14:32:25	cgb_Pos_2.dam	FALSE	C00680	(No IS)		0	Baseline	1442	330	0.13	0.07	15.6	TRUE	<2 points		0.13	0.13	1.02	1.02
2370	12	QC_1_S1_D1000_B1	90	Quality Control	2021-07-12 14:32:25	cgb_Pos_2.dam	FALSE	C00078	(No IS)		0	Baseline	8528	1584	0.12	0.09	21.8	TRUE	<2 points		0.17	0.16	2.6	4.08
2370	12	QC_1_S1_D1000_B1	90	Quality Control	2021-07-12 14:32:25	cgb_Pos_2.dam	FALSE	C00078	(No IS)		0	Baseline	4366.59	1584	0.12	0.09	21.8	TRUE	<2 points		0.17	0.16	2.6	4.08
2371	12	QC_1_S1_D1000_B1	90	Quality Control	2021-07-12 14:32:25	cgb_Pos_2.dam	FALSE	C00931	(No IS)		0	Baseline	125.4	60	0.14	0.03	3	TRUE	<2 points		0.07	0.06	1	1
2372	12	QC_1_S1_D1000_B1	90	Quality Control	2021-07-12 14:32:25	cgb_Pos_2.dam	FALSE	C00120	(No IS)		0	Baseline	5414	700	0.15	0.15	5.9	TRUE	<2 points		0.2	0.2	1.47	1.95
2373	12	QC_1_S1_D1000_B1	90	Quality Control	2021-07-12 14:32:25	cgb_Pos_2.dam	FALSE	C00129	(No IS)		0	Baseline	1066	285	0.14	0.06	6.4	TRUE	<2 points		0.14	0.13	2.16	3.51
2374	12	QC_1_S1_D1000_B1	90	Quality Control	2021-07-12 14:32:25	cgb_Pos_2.dam	FALSE	C00669	(No IS)		0	Baseline	564.4	155	0.1	0.04	6.5	TRUE	<2 points		0.14	0.13	2.13	3.43
2375	12	QC_1_S1_D1000_B1	90	Quality Control	2021-07-12 14:32:25	cgb_Pos_2.dam	FALSE	C05198	(No IS)		0	Baseline	279700	57950	0.12	0.08	112.7	TRUE	<2 points		0.15	0.13	2.31	3.2
2376	12	QC_1_S1_D1000_B1	90	Quality Control	2021-07-12 14:32:25	cgb_Pos_2.dam	FALSE	C15586	(No IS)		0	Baseline	2300	271.1	0.19	0.19	5.3	TRUE	<2 points		0.31	0.29	1.14	1.21
2377	12	QC_1_S1_D1000_B1	90	Quality Control	2021-07-12 14:32:25	cgb_Pos_2.dam	FALSE	C00352	(No IS)		0	Baseline	1505	300	0.12	0.1	15	TRUE	<2 points		0.18	0.16	2.74	4.17
2378	12	QC_1_S1_D1000_B1	90	Quality Control	2021-07-12 14:32:25	cgb_Pos_2.dam	FALSE	C00378	(No IS)		0	Baseline	250.9	93.34	0.31	0.04	3.2	TRUE	<2 points		0.1	0.1	0.72	0.42
2379	12	QC_1_S1_D1000_B1	90	Quality Control	2021-07-12 14:32:25	cgb_Pos_2.dam	FALSE	C00212	(No IS)		0	Baseline	10700	1660	0.12	0.08	16.5	TRUE	<2 points		0.33	0.32	4.97	8.98
2380	12	QC_1_S1_D1000_B1	90	Quality Control	2021-07-12 14:32:25	cgb_Pos_2.dam	FALSE	C00330	(No IS)		0	Baseline	30600	6091	0.12	0.08	47.5	TRUE	<2 points		0.16	0.14	2.42	3.58
2381	12	QC_1_S1_D1000_B1	90	Quality Control	2021-07-12 14:32:25	cgb_Pos_2.dam	FALSE	C03539	(No IS)		0	Baseline	439	66.67	0.14	0.1	2.7	TRUE	<2 points		0.18	0.17	0.82	0.67
2382	12	QC_1_S1_D1000_B1	90	Quality Control	2021-07-12 14:32:25	cgb_Pos_2.dam	FALSE	C00170	(No IS)		0	Baseline	7818	1158	0.14	0.1	20.7	TRUE	<2 points		0.26	0.22	1.1	1.4
2383	12	QC_1_S1_D1000_B1	90	Quality Control	2021-07-12 14:32:25	cgb_Pos_2.dam	FALSE	C00051	(No IS)		0	Baseline	1212	284	0.1	0.06	9.7	TRUE	<2 points		0.16	0.15	1.5	2.35
2384	12	QC_1_S1_D1000_B1	90	Quality Control	2021-07-12 14:32:25	cgb_Pos_2.dam	FALSE	C00239	(No IS)		0	Baseline	41.8	20	0.1	0.03	1	TRUE	<2 points		0.07	0.06	1	1
2385	12	QC_1_S1_D1000_B1	90	Quality Control	2021-07-12 14:32:25	cgb_Pos_2.dam	FALSE	C00055	(No IS)		0	Baseline	233400	43920	0.12	0.08	90.9	TRUE	<2 points		0.16	0.14	1.18	1.06
2386	12	QC_1_S1_D1000_B1	90	Quality Control	2021-07-12 14:32:25	cgb_Pos_2.dam	FALSE	C00105	(No IS)		0	Baseline	43230	8711	0.13	0.07	49.9	TRUE	<2 points		0.18	0.14	1.31	1.23
2387	12	QC_1_S1_D1000_B1	90	Quality Control	2021-07-12 14:32:25	cgb_Pos_2.dam	FALSE	C01081	(No IS)		0	Baseline	41.81	20	0.77	0.03	1	TRUE	<2 points		0.07	0.06	1	1
2388	12	QC_1_S1_D1000_B1	90	Quality Control	2021-07-12 14:32:25	cgb_Pos_2.dam	FALSE	C00655	(No IS)		0	Baseline	125.4	33.33	0.09	0.08	1.7	TRUE	<2 points		0.1	0.1	1.39	1.75
2389	12	QC_1_S1_D1000_B1	90	Quality Control	2021-07-12 14:32:25	cgb_Pos_2.dam	FALSE	C00021	(No IS)		0	Baseline	25000	6437	0.11	0.06	95.4	TRUE	<2 points		0.14	0.12	2.04	2.88
2390	12	QC_1_S1_D1000_B1	90	Quality Control	2021-07-12 14:32:25	cgb_Pos_2.dam	FALSE	C00019	(No IS)		0	Baseline	3323	855	0.12	0.07	37.6	TRUE	<2 points		0.13	0.11	1.94	2.57
2391	12	QC_1_S1_D1000_B1	90	Quality Control	2021-07-12 14:32:25	cgb_Pos_2.dam	FALSE	C00415	(No IS)		0	Baseline	41.81	20	0.8	0.03	1	TRUE	<2 points		0.07	0.06	1	1
2392	12	QC_1_S1_D1000_B1	90	Quality Control	2021-07-12 14:32:25	cgb_Pos_2.dam	FALSE	C00101	(No IS)		0	Baseline	250.9	80	0.14	0.05	4	TRUE	<2 points		0.1	0.09	1.5	2
2393	12	QC_1_S1_D1000_B1	90	Quality Control	2021-07-12 14:32:25	cgb_Pos_2.dam	FALSE	C00440	(No IS)		0	Baseline	83.61	20	0.09	0.07	1	TRUE	<2 points		0.1	0.1	1.53	2.11
2394	12	QC_1_S1_D1000_B1	90	Quality Control	2021-07-12 14:32:25	cgb_Pos_2.dam	FALSE	C03479	(No IS)		0							TRUE
2395	12	QC_1_S1_D1000_B1	90	Quality Control	2021-07-12 14:32:25	cgb_Pos_2.dam	FALSE	C00127	(No IS)		0	Baseline	41.82	20	0.38	0.03	1	TRUE	<2 points		0.07	0.06	1	1
2396	12	QC_1_S1_D1000_B1	90	Quality Control	2021-07-12 14:32:25	cgb_Pos_2.dam	FALSE	C00010	(No IS)		0	Baseline	125.4	60	0.17	0.03	3	TRUE	<2 points		0.07	0.06	1	1
2397	12	QC_1_S1_D1000_B1	90	Quality Control	2021-07-12 14:32:25	cgb_Pos_2.dam	FALSE	C00016	(No IS)		0	Baseline	209	80	0.07	0.04	4	TRUE	<2 points		0.1	0.09	1.45	1.78
2533	13	QC_1_S1_D1000_B1	105	Quality Control	2021-07-12 14:55:06	cgb_Pos_1.dam	FALSE	C00037	(No IS)		0	Baseline	85600	20130	0.14	0.06	68.6	TRUE	<2 points		0.16	0.14	1.32	1.56
2534	13	QC_1_S1_D1000_B1	105	Quality Control	2021-07-12 14:55:06	cgb_Pos_1.dam	FALSE	C00555	(No IS)		0	Baseline	334.5	126.7	0.14	0.04	2.3	TRUE	<2 points		0.1	0.1	1.66	2.46
2535	13	QC_1_S1_D1000_B1	105	Quality Control	2021-07-12 14:55:06	cgb_Pos_1.dam	FALSE	C00134	(No IS)		0	Baseline	5603	592.7	0.22	0.3	5.8	TRUE	<2 points		0.34	0.34	2.82	4.94
2536	13	QC_1_S1_D1000_B1	105	Quality Control	2021-07-12 14:55:06	cgb_Pos_1.dam	FALSE	C00041	(No IS)		0	Baseline	295700	52070	0.13	0.09	32.8	TRUE	<2 points		0.17	0.15	1.26	1.29
2537	13	QC_1_S1_D1000_B1	105	Quality Control	2021-07-12 14:55:06	cgb_Pos_1.dam	FALSE	C00334	(No IS)		0	Baseline	125.5	40	0.63	0.05	2	TRUE	<2 points		0.1	0.09	0.75	0.5
2538	13	QC_1_S1_D1000_B1	105	Quality Control	2021-07-12 14:55:06	cgb_Pos_1.dam	FALSE	C03401	(No IS)		0	Baseline	5561	480	0.3	0.23	2.4	TRUE	<2 points		0.27	0.27	1.03	1.08
2539	13	QC_1_S1_D1000_B1	105	Quality Control	2021-07-12 14:55:06	cgb_Pos_1.dam	FALSE	C00065	(No IS)		0	Baseline	95610	15820	0.13	0.1	15.3	TRUE	<2 points		0.21	0.16	1.57	1.42
2539	13	QC_1_S1_D1000_B1	105	Quality Control	2021-07-12 14:55:06	cgb_Pos_1.dam	FALSE	C00065	(No IS)		0	Baseline	42164.4	15820	0.13	0.1	15.3	TRUE	<2 points		0.21	0.16	1.57	1.42
2540	13	QC_1_S1_D1000_B1	105	Quality Control	2021-07-12 14:55:06	cgb_Pos_1.dam	FALSE	C00380	(No IS)		0	Baseline	48820	9975	0.13	0.08	40.3	TRUE	<2 points		0.16	0.13	1.19	1.06
2541	13	QC_1_S1_D1000_B1	105	Quality Control	2021-07-12 14:55:06	cgb_Pos_1.dam	FALSE	C00791	(No IS)		0	Baseline	522.7	150	0.07	0.05	2.6	TRUE	<2 points		0.12	0.11	0.84	0.62
2542	13	QC_1_S1_D1000_B1	105	Quality Control	2021-07-12 14:55:06	cgb_Pos_1.dam	FALSE	C00148	(No IS)		0	Baseline	887600	180800	0.13	0.08	58.7	TRUE	<2 points		0.16	0.13	1.16	1.04
2543	13	QC_1_S1_D1000_B1	105	Quality Control	2021-07-12 14:55:06	cgb_Pos_1.dam	FALSE	C00441	(No IS)		0	Baseline	250.9	60	0.15	0.07	3	TRUE	<2 points		0.13	0.12	1.02	1.09
2544	13	QC_1_S1_D1000_B1	105	Quality Control	2021-07-12 14:55:06	cgb_Pos_1.dam	FALSE	C00431	(No IS)		0	Manual	3190.78	971.9	0.12	0.07	11.2	TRUE	<2 points		0.14	0.13	2.16	3.5
2544	13	QC_1_S1_D1000_B1	105	Quality Control	2021-07-12 14:55:06	cgb_Pos_1.dam	FALSE	C00431	(No IS)		0	Manual	4039	971.9	0.12	0.07	11.2	TRUE	<2 points		0.14	0.13	2.16	3.5
2545	13	QC_1_S1_D1000_B1	105	Quality Control	2021-07-12 14:55:06	cgb_Pos_1.dam	FALSE	C00183_C00431_C00441	(No IS)		0	Baseline	8990	1583	0.13	0.09	18.1	TRUE	<2 points		0.22	0.17	1.64	1.65
2546	13	QC_1_S1_D1000_B1	105	Quality Control	2021-07-12 14:55:06	cgb_Pos_1.dam	FALSE	C00188	(No IS)		0	Manual	10570	2456	0.13	0.07	13.3	TRUE	<2 points		0.14	0.13	1.01	0.99
2546	13	QC_1_S1_D1000_B1	105	Quality Control	2021-07-12 14:55:06	cgb_Pos_1.dam	FALSE	C00188	(No IS)		0	Manual	7182.57	2456	0.13	0.07	13.3	TRUE	<2 points		0.14	0.13	1.01	0.99
2547	13	QC_1_S1_D1000_B1	105	Quality Control	2021-07-12 14:55:06	cgb_Pos_1.dam	FALSE	C00263	(No IS)		0	Baseline	5917	1238	0.11	0.06	21.3	TRUE	<2 points		0.26	0.24	4	6.81
2548	13	QC_1_S1_D1000_B1	105	Quality Control	2021-07-12 14:55:06	cgb_Pos_1.dam	FALSE	C00097	(No IS)		0	Baseline	6063	1003	0.13	0.1	22.8	TRUE	<2 points		0.2	0.17	1.44	1.6
2549	13	QC_1_S1_D1000_B1	105	Quality Control	2021-07-12 14:55:06	cgb_Pos_1.dam	FALSE	C00253	(No IS)		0	Baseline	439	90	0.21	0.09	2	TRUE	<2 points		0.12	0.12	0.89	0.76
2550	13	QC_1_S1_D1000_B1	105	Quality Control	2021-07-12 14:55:06	cgb_Pos_1.dam	FALSE	C00153	(No IS)		0	Baseline	1171	193.3	0.19	0.09	3.6	TRUE	<2 points		0.19	0.18	1.35	1.75
2551	13	QC_1_S1_D1000_B1	105	Quality Control	2021-07-12 14:55:06	cgb_Pos_1.dam	FALSE	C01879	(No IS)		0	Baseline	501.7	200	0.17	0.04	3.1	TRUE	<2 points		0.07	0.07	0.97	0.9
2552	13	QC_1_S1_D1000_B1	105	Quality Control	2021-07-12 14:55:06	cgb_Pos_1.dam	FALSE	C00233	(No IS)		0	Baseline	167.3	80	0.03	0.03	4	TRUE	<2 points		0.07	0.06	1	1
2553	13	QC_1_S1_D1000_B1	105	Quality Control	2021-07-12 14:55:06	cgb_Pos_1.dam	FALSE	C00407	(No IS)		0	Baseline	3678.03	700	0.13	0.07	11.3	TRUE	<2 points		0.26	0.23	1.36	1.78
2553	13	QC_1_S1_D1000_B1	105	Quality Control	2021-07-12 14:55:06	cgb_Pos_1.dam	FALSE	C00407	(No IS)		0	Baseline	4140	700	0.13	0.07	11.3	TRUE	<2 points		0.26	0.23	1.36	1.78
2554	13	QC_1_S1_D1000_B1	105	Quality Control	2021-07-12 14:55:06	cgb_Pos_1.dam	FALSE	C00123	(No IS)		0	Baseline	41.81	20	0.49	0.03	1	TRUE	<2 points		0.07	0.06	1	1
2555	13	QC_1_S1_D1000_B1	105	Quality Control	2021-07-12 14:55:06	cgb_Pos_1.dam	FALSE	C00077	(No IS)		0	Baseline	118900	26760	0.11	0.06	28.8	TRUE	<2 points		0.18	0.14	1.85	3
2556	13	QC_1_S1_D1000_B1	105	Quality Control	2021-07-12 14:55:06	cgb_Pos_1.dam	FALSE	C00152	(No IS)		0	Manual	11600	1922	0.13	0.07	10.5	TRUE	<2 points		0.3	0.26	1.51	2.73
2556	13	QC_1_S1_D1000_B1	105	Quality Control	2021-07-12 14:55:06	cgb_Pos_1.dam	FALSE	C00152	(No IS)		0	Manual	7687.73	1922	0.13	0.07	10.5	TRUE	<2 points		0.3	0.26	1.51	2.73
2557	13	QC_1_S1_D1000_B1	105	Quality Control	2021-07-12 14:55:06	cgb_Pos_1.dam	FALSE	C00049	(No IS)		0	Baseline	94690	17000	0.12	0.08	20.7	TRUE	<2 points		0.19	0.14	1.36	1.12
2558	13	QC_1_S1_D1000_B1	105	Quality Control	2021-07-12 14:55:06	cgb_Pos_1.dam	FALSE	C00147	(No IS)		0	Baseline	222700	42670	0.12	0.08	42.9	TRUE	<2 points		0.16	0.14	2.43	3.32
2559	13	QC_1_S1_D1000_B1	105	Quality Control	2021-07-12 14:55:06	cgb_Pos_1.dam	FALSE	C00155	(No IS)		0	Baseline	2843	510	0.13	0.08	20	TRUE	<2 points		0.23	0.16	1.67	1.39
2560	13	QC_1_S1_D1000_B1	105	Quality Control	2021-07-12 14:55:06	cgb_Pos_1.dam	FALSE	C01279	(No IS)		0	Baseline	2133	480	0.12	0.07	5.1	TRUE	<2 points		0.11	0.11	1.27	1.82
2561	13	QC_1_S1_D1000_B1	105	Quality Control	2021-07-12 14:55:06	cgb_Pos_1.dam	FALSE	C00860	(No IS)		0	Baseline	2300	564	0.12	0.07	10.6	TRUE	<2 points		0.14	0.12	2.03	2.71
2562	13	QC_1_S1_D1000_B1	105	Quality Control	2021-07-12 14:55:06	cgb_Pos_1.dam	FALSE	C04294	(No IS)		0	Baseline	1463	366.6	0.12	0.07	3.8	TRUE	<2 points		0.09	0.09	1.28	1.52
2563	13	QC_1_S1_D1000_B1	105	Quality Control	2021-07-12 14:55:06	cgb_Pos_1.dam	FALSE	C00315	(No IS)		0	Baseline	2843	733.3	0.3	0.07	2	TRUE	<2 points		0.1	0.1	0.77	0.53
2564	13	QC_1_S1_D1000_B1	105	Quality Control	2021-07-12 14:55:06	cgb_Pos_1.dam	FALSE	C00064	(No IS)		0	Baseline	84420	19620	0.11	0.07	76.2	TRUE	<2 points		0.14	0.13	2.05	3.02
2565	13	QC_1_S1_D1000_B1	105	Quality Control	2021-07-12 14:55:06	cgb_Pos_1.dam	FALSE	C03114	(No IS)		0	Baseline	83.64	40	0.14	0.03	2	TRUE	<2 points		0.07	0.06	1	1
2566	13	QC_1_S1_D1000_B1	105	Quality Control	2021-07-12 14:55:06	cgb_Pos_1.dam	FALSE	C00047_C00064	(No IS)		0	Baseline	11930000	2511000	0.11	0.07	88.1	TRUE	<2 points		0.18	0.14	1.71	2.65
2567	13	QC_1_S1_D1000_B1	105	Quality Control	2021-07-12 14:55:06	cgb_Pos_1.dam	FALSE	C00025	(No IS)		0	Baseline	1757000	372100	0.12	0.07	87.2	TRUE	<2 points		0.17	0.13	1.63	2.81
2568	13	QC_1_S1_D1000_B1	105	Quality Control	2021-07-12 14:55:06	cgb_Pos_1.dam	FALSE	C00979	(No IS)		0	Baseline	4871	1150	0.1	0.06	7.1	TRUE	<2 points		0.16	0.16	1.37	1.92
2569	13	QC_1_S1_D1000_B1	105	Quality Control	2021-07-12 14:55:06	cgb_Pos_1.dam	FALSE	C00073	(No IS)		0	Baseline	6293	1130	0.12	0.08	18.7	TRUE	<2 points		0.19	0.16	1.53	2.26
2569	13	QC_1_S1_D1000_B1	105	Quality Control	2021-07-12 14:55:06	cgb_Pos_1.dam	FALSE	C00073	(No IS)		0	Baseline	5942.14	1130	0.12	0.08	18.7	TRUE	<2 points		0.19	0.16	1.53	2.26
2570	13	QC_1_S1_D1000_B1	105	Quality Control	2021-07-12 14:55:06	cgb_Pos_1.dam	FALSE	C00135	(No IS)		0	Baseline	22020000	4978000	0.11	0.07	120.2	TRUE	<2 points		0.17	0.14	1.56	2.29
2782	14	QC_1_S1_D1000_B1	106	Quality Control	2021-07-12 14:56:36	cgb_Pos_2.dam	FALSE	C00993	(No IS)		0	Baseline	6021	1120	0.15	0.09	40.5	TRUE	<2 points		0.16	0.13	1.22	1.1
2783	14	QC_1_S1_D1000_B1	106	Quality Control	2021-07-12 14:56:36	cgb_Pos_2.dam	FALSE	C00166	(No IS)		0	Baseline	648.1	135	0.23	0.09	1.5	TRUE	<2 points		0.14	0.13	0.65	0.29
2784	14	QC_1_S1_D1000_B1	106	Quality Control	2021-07-12 14:56:36	cgb_Pos_2.dam	FALSE	C00079	(No IS)		0	Baseline	57490	8994	0.14	0.1	15.5	TRUE	<2 points		0.28	0.19	2.1	1.88
2784	14	QC_1_S1_D1000_B1	106	Quality Control	2021-07-12 14:56:36	cgb_Pos_2.dam	FALSE	C00079	(No IS)		0	Baseline	44753.7	8994	0.14	0.1	15.5	TRUE	<2 points		0.28	0.19	2.1	1.88
2785	14	QC_1_S1_D1000_B1	106	Quality Control	2021-07-12 14:56:36	cgb_Pos_2.dam	FALSE	C00255	(No IS)		0	Baseline	250.9	40	0.14	0.14	2	TRUE	<2 points		0.2	0.2	1	1
2786	14	QC_1_S1_D1000_B1	106	Quality Control	2021-07-12 14:56:36	cgb_Pos_2.dam	FALSE	C00062	(No IS)		0	Baseline	5017.76	1074	0.13	0.09	27.5	TRUE	<2 points		0.22	0.16	1.62	1.4
2786	14	QC_1_S1_D1000_B1	106	Quality Control	2021-07-12 14:56:36	cgb_Pos_2.dam	FALSE	C00062	(No IS)		0	Baseline	6021	1074	0.13	0.09	27.5	TRUE	<2 points		0.22	0.16	1.62	1.4
2787	14	QC_1_S1_D1000_B1	106	Quality Control	2021-07-12 14:56:36	cgb_Pos_2.dam	FALSE	C00327	(No IS)		0	Baseline	61840	10300	0.13	0.08	23.1	TRUE	<2 points		0.33	0.28	1.91	3.14
2787	14	QC_1_S1_D1000_B1	106	Quality Control	2021-07-12 14:56:36	cgb_Pos_2.dam	FALSE	C00327	(No IS)		0	Baseline	39807.9	10300	0.13	0.08	23.1	TRUE	<2 points		0.33	0.28	1.91	3.14
2788	14	QC_1_S1_D1000_B1	106	Quality Control	2021-07-12 14:56:36	cgb_Pos_2.dam	FALSE	C01419	(No IS)		0	Baseline	585.3	120	0.24	0.04	0.9	TRUE	<2 points		0.07	0.07	1.03	1.11
2789	14	QC_1_S1_D1000_B1	106	Quality Control	2021-07-12 14:56:36	cgb_Pos_2.dam	FALSE	C00082	(No IS)		0	Baseline	20280	3133	0.14	0.1	13.1	TRUE	<2 points		0.23	0.19	1.67	1.94
2789	14	QC_1_S1_D1000_B1	106	Quality Control	2021-07-12 14:56:36	cgb_Pos_2.dam	FALSE	C00082	(No IS)		0	Baseline	12202.3	3133	0.14	0.1	13.1	TRUE	<2 points		0.23	0.19	1.67	1.94
2790	14	QC_1_S1_D1000_B1	106	Quality Control	2021-07-12 14:56:36	cgb_Pos_2.dam	FALSE	C00624	(No IS)		0	Baseline	9743	1887	0.14	0.07	19.7	TRUE	<2 points		0.25	0.22	1.57	2.34
2791	14	QC_1_S1_D1000_B1	106	Quality Control	2021-07-12 14:56:36	cgb_Pos_2.dam	FALSE	C00680	(No IS)		0	Baseline	1045	160	0.14	0.11	8	TRUE	<2 points		0.17	0.16	1.22	1.38
2792	14	QC_1_S1_D1000_B1	106	Quality Control	2021-07-12 14:56:36	cgb_Pos_2.dam	FALSE	C00078	(No IS)		0	Baseline	8509	1810	0.13	0.08	16.9	TRUE	<2 points		0.15	0.14	1.12	1.05
2792	14	QC_1_S1_D1000_B1	106	Quality Control	2021-07-12 14:56:36	cgb_Pos_2.dam	FALSE	C00078	(No IS)		0	Baseline	4347.59	1810	0.13	0.08	16.9	TRUE	<2 points		0.15	0.14	1.12	1.05
2793	14	QC_1_S1_D1000_B1	106	Quality Control	2021-07-12 14:56:36	cgb_Pos_2.dam	FALSE	C00931	(No IS)		0	Baseline	460	108	0.13	0.07	5.4	TRUE	<2 points		0.14	0.13	0.97	0.95
2794	14	QC_1_S1_D1000_B1	106	Quality Control	2021-07-12 14:56:36	cgb_Pos_2.dam	FALSE	C00120	(No IS)		0	Baseline	3931	726.7	0.14	0.07	5.5	TRUE	<2 points		0.18	0.17	1.29	1.54
2795	14	QC_1_S1_D1000_B1	106	Quality Control	2021-07-12 14:56:36	cgb_Pos_2.dam	FALSE	C00129	(No IS)		0	Baseline	836.3	220	0.14	0.04	4.6	TRUE	<2 points		0.16	0.15	2.46	3.83
2796	14	QC_1_S1_D1000_B1	106	Quality Control	2021-07-12 14:56:36	cgb_Pos_2.dam	FALSE	C00669	(No IS)		0	Baseline	710.8	108	0.17	0.11	5.4	TRUE	<2 points		0.16	0.16	0.87	0.75
2797	14	QC_1_S1_D1000_B1	106	Quality Control	2021-07-12 14:56:36	cgb_Pos_2.dam	FALSE	C05198	(No IS)		0	Baseline	280800	58220	0.12	0.07	121.2	TRUE	<2 points		0.16	0.13	2.39	3.21
2798	14	QC_1_S1_D1000_B1	106	Quality Control	2021-07-12 14:56:36	cgb_Pos_2.dam	FALSE	C15586	(No IS)		0	Baseline	2028	330	0.15	0.09	6.4	TRUE	<2 points		0.2	0.19	1.07	1.2
2799	14	QC_1_S1_D1000_B1	106	Quality Control	2021-07-12 14:56:36	cgb_Pos_2.dam	FALSE	C00352	(No IS)		0	Baseline	1129	280	0.14	0.06	12.5	TRUE	<2 points		0.15	0.13	1.34	1.95
2800	14	QC_1_S1_D1000_B1	106	Quality Control	2021-07-12 14:56:36	cgb_Pos_2.dam	FALSE	C00378	(No IS)		0	Baseline	501.7	80	0.21	0.1	2.2	TRUE	<2 points		0.14	0.13	2.05	3.22
2801	14	QC_1_S1_D1000_B1	106	Quality Control	2021-07-12 14:56:36	cgb_Pos_2.dam	FALSE	C00212	(No IS)		0	Baseline	10450	1767	0.11	0.08	17.6	TRUE	<2 points		0.28	0.25	2.66	6.27
2802	14	QC_1_S1_D1000_B1	106	Quality Control	2021-07-12 14:56:36	cgb_Pos_2.dam	FALSE	C00330	(No IS)		0	Baseline	38090	7540	0.12	0.08	59.3	TRUE	<2 points		0.16	0.14	1.18	1.05
2803	14	QC_1_S1_D1000_B1	106	Quality Control	2021-07-12 14:56:36	cgb_Pos_2.dam	FALSE	C03539	(No IS)		0	Baseline	83.64	40	0.14	0.03	1.4	TRUE	<2 points		0.07	0.06	1	1
2804	14	QC_1_S1_D1000_B1	106	Quality Control	2021-07-12 14:56:36	cgb_Pos_2.dam	FALSE	C00170	(No IS)		0	Baseline	6941	1354	0.12	0.08	27.3	TRUE	<2 points		0.19	0.16	1.66	3.54
2805	14	QC_1_S1_D1000_B1	106	Quality Control	2021-07-12 14:56:36	cgb_Pos_2.dam	FALSE	C00051	(No IS)		0	Baseline	1213	120	0.16	0.16	6	TRUE	<2 points		0.27	0.26	1.35	1.74
2806	14	QC_1_S1_D1000_B1	106	Quality Control	2021-07-12 14:56:36	cgb_Pos_2.dam	FALSE	C00239	(No IS)		0							TRUE
2807	14	QC_1_S1_D1000_B1	106	Quality Control	2021-07-12 14:56:36	cgb_Pos_2.dam	FALSE	C00055	(No IS)		0	Baseline	223500	43750	0.13	0.08	93.6	TRUE	<2 points		0.16	0.13	1.21	1.05
2808	14	QC_1_S1_D1000_B1	106	Quality Control	2021-07-12 14:56:36	cgb_Pos_2.dam	FALSE	C00105	(No IS)		0	Baseline	35460	8168	0.13	0.07	51.1	TRUE	<2 points		0.16	0.14	1.21	1.11
2809	14	QC_1_S1_D1000_B1	106	Quality Control	2021-07-12 14:56:36	cgb_Pos_2.dam	FALSE	C01081	(No IS)		0	Baseline	41.82	20	0.45	0.03	1	TRUE	<2 points		0.07	0.06	1	1
2810	14	QC_1_S1_D1000_B1	106	Quality Control	2021-07-12 14:56:36	cgb_Pos_2.dam	FALSE	C00655	(No IS)		0	Baseline	125.4	60	0.28	0.03	3	TRUE	<2 points		0.07	0.06	1	1
2811	14	QC_1_S1_D1000_B1	106	Quality Control	2021-07-12 14:56:36	cgb_Pos_2.dam	FALSE	C00021	(No IS)		0	Baseline	24500	6700	0.11	0.05	61.1	TRUE	<2 points		0.13	0.12	2	2.8
2812	14	QC_1_S1_D1000_B1	106	Quality Control	2021-07-12 14:56:36	cgb_Pos_2.dam	FALSE	C00019	(No IS)		0	Baseline	4056	880	0.12	0.07	39.5	TRUE	<2 points		0.13	0.12	2.01	2.91
2813	14	QC_1_S1_D1000_B1	106	Quality Control	2021-07-12 14:56:36	cgb_Pos_2.dam	FALSE	C00415	(No IS)		0	Baseline	125.5	60	0.84	0.03	3	TRUE	<2 points		0.07	0.06	1	1
2814	14	QC_1_S1_D1000_B1	106	Quality Control	2021-07-12 14:56:36	cgb_Pos_2.dam	FALSE	C00101	(No IS)		0	Baseline	62.73	30	0.35	0.04	1.5	TRUE	<2 points		0.06	0.06	1.2	1.48
2815	14	QC_1_S1_D1000_B1	106	Quality Control	2021-07-12 14:56:36	cgb_Pos_2.dam	FALSE	C00440	(No IS)		0	Baseline	83.63	20	0.12	0.07	1	TRUE	<2 points		0.1	0.1	1.53	2.11
2816	14	QC_1_S1_D1000_B1	106	Quality Control	2021-07-12 14:56:36	cgb_Pos_2.dam	FALSE	C03479	(No IS)		0	Baseline	292.7	60	0.44	0.1	3	TRUE	<2 points		0.17	0.16	0.62	0.24
2817	14	QC_1_S1_D1000_B1	106	Quality Control	2021-07-12 14:56:36	cgb_Pos_2.dam	FALSE	C00127	(No IS)		0	Baseline	41.82	20	0.14	0.03	1	TRUE	<2 points		0.07	0.06	1	1
2818	14	QC_1_S1_D1000_B1	106	Quality Control	2021-07-12 14:56:36	cgb_Pos_2.dam	FALSE	C00010	(No IS)		0	Baseline	41.81	20	0.1	0.03	1	TRUE	<2 points		0.07	0.06	1	1
2819	14	QC_1_S1_D1000_B1	106	Quality Control	2021-07-12 14:56:36	cgb_Pos_2.dam	FALSE	C00016	(No IS)		0	Baseline	376.3	80	0.14	0.09	4	TRUE	<2 points		0.16	0.15	1.31	1.75
2955	15	QC_1_S1_D1000_B1	121	Quality Control	2021-07-12 15:19:19	cgb_Pos_1.dam	FALSE	C00037	(No IS)		0	Baseline	107100	18540	0.13	0.09	52.7	TRUE	<2 points		0.17	0.15	1.24	1.28
2956	15	QC_1_S1_D1000_B1	121	Quality Control	2021-07-12 15:19:19	cgb_Pos_1.dam	FALSE	C00555	(No IS)		0	Baseline	1066	325	0.17	0.04	4.1	TRUE	<2 points		0.1	0.09	1.44	1.77
2957	15	QC_1_S1_D1000_B1	121	Quality Control	2021-07-12 15:19:19	cgb_Pos_1.dam	FALSE	C00134	(No IS)		0	Baseline	4558	588.6	0.23	0.19	5.3	TRUE	<2 points		0.22	0.22	1.34	1.73
2958	15	QC_1_S1_D1000_B1	121	Quality Control	2021-07-12 15:19:19	cgb_Pos_1.dam	FALSE	C00041	(No IS)		0	Baseline	305900	51360	0.13	0.1	31.6	TRUE	<2 points		0.17	0.15	1.29	1.33
2959	15	QC_1_S1_D1000_B1	121	Quality Control	2021-07-12 15:19:19	cgb_Pos_1.dam	FALSE	C00334	(No IS)		0							TRUE
2960	15	QC_1_S1_D1000_B1	121	Quality Control	2021-07-12 15:19:19	cgb_Pos_1.dam	FALSE	C03401	(No IS)		0	Baseline	878.2	420.1	0.07	0.04	1.8	TRUE	<2 points		0.05	0.05	0.76	0.48
2961	15	QC_1_S1_D1000_B1	121	Quality Control	2021-07-12 15:19:19	cgb_Pos_1.dam	FALSE	C00065	(No IS)		0	Baseline	39834.4	16490	0.13	0.09	16.8	TRUE	<2 points		0.17	0.16	1.24	1.36
2961	15	QC_1_S1_D1000_B1	121	Quality Control	2021-07-12 15:19:19	cgb_Pos_1.dam	FALSE	C00065	(No IS)		0	Baseline	93280	16490	0.13	0.09	16.8	TRUE	<2 points		0.17	0.16	1.24	1.36
2962	15	QC_1_S1_D1000_B1	121	Quality Control	2021-07-12 15:19:19	cgb_Pos_1.dam	FALSE	C00380	(No IS)		0	Baseline	51130	9911	0.13	0.08	40.1	TRUE	<2 points		0.17	0.14	1.24	1.13
2963	15	QC_1_S1_D1000_B1	121	Quality Control	2021-07-12 15:19:19	cgb_Pos_1.dam	FALSE	C00791	(No IS)		0	Baseline	627.2	96	0.17	0.13	2	TRUE	<2 points		0.16	0.16	1.38	1.8
2964	15	QC_1_S1_D1000_B1	121	Quality Control	2021-07-12 15:19:19	cgb_Pos_1.dam	FALSE	C00148	(No IS)		0	Baseline	928200	184900	0.13	0.08	60.2	TRUE	<2 points		0.16	0.13	1.18	1.05
2965	15	QC_1_S1_D1000_B1	121	Quality Control	2021-07-12 15:19:19	cgb_Pos_1.dam	FALSE	C00441	(No IS)		0	Baseline	209	60	0.1	0.06	3	TRUE	<2 points		0.1	0.1	0.75	0.49
2966	15	QC_1_S1_D1000_B1	121	Quality Control	2021-07-12 15:19:19	cgb_Pos_1.dam	FALSE	C00431	(No IS)		0	Baseline	2872.78	968	0.11	0.06	10.1	TRUE	<2 points		0.14	0.13	2.07	3.04
2966	15	QC_1_S1_D1000_B1	121	Quality Control	2021-07-12 15:19:19	cgb_Pos_1.dam	FALSE	C00431	(No IS)		0	Baseline	3721	968	0.11	0.06	10.1	TRUE	<2 points		0.14	0.13	2.07	3.04
2967	15	QC_1_S1_D1000_B1	121	Quality Control	2021-07-12 15:19:19	cgb_Pos_1.dam	FALSE	C00183_C00431_C00441	(No IS)		0	Baseline	8989	1700	0.13	0.08	18.6	TRUE	<2 points		0.17	0.16	1.21	1.33
2968	15	QC_1_S1_D1000_B1	121	Quality Control	2021-07-12 15:19:19	cgb_Pos_1.dam	FALSE	C00188	(No IS)		0	Manual	8352.57	2631	0.13	0.07	14.9	TRUE	<2 points		0.13	0.13	0.99	0.92
2968	15	QC_1_S1_D1000_B1	121	Quality Control	2021-07-12 15:19:19	cgb_Pos_1.dam	FALSE	C00188	(No IS)		0	Manual	11740	2631	0.13	0.07	14.9	TRUE	<2 points		0.13	0.13	0.99	0.92
2969	15	QC_1_S1_D1000_B1	121	Quality Control	2021-07-12 15:19:19	cgb_Pos_1.dam	FALSE	C00263	(No IS)		0	Baseline	4787	965	0.13	0.07	15.7	TRUE	<2 points		0.15	0.13	1.12	1.02
2970	15	QC_1_S1_D1000_B1	121	Quality Control	2021-07-12 15:19:19	cgb_Pos_1.dam	FALSE	C00097	(No IS)		0	Baseline	5122	986	0.13	0.08	22.4	TRUE	<2 points		0.28	0.18	2.08	1.77
2971	15	QC_1_S1_D1000_B1	121	Quality Control	2021-07-12 15:19:19	cgb_Pos_1.dam	FALSE	C00253	(No IS)		0	Baseline	1380	240	0.19	0.11	4.6	TRUE	<2 points		0.17	0.16	1.27	1.58
2972	15	QC_1_S1_D1000_B1	121	Quality Control	2021-07-12 15:19:19	cgb_Pos_1.dam	FALSE	C00153	(No IS)		0	Baseline	920	172	0.19	0.06	3.1	TRUE	<2 points		0.15	0.15	2.22	3.46
2973	15	QC_1_S1_D1000_B1	121	Quality Control	2021-07-12 15:19:19	cgb_Pos_1.dam	FALSE	C01879	(No IS)		0	Baseline	961.8	326.7	0.17	0.04	3.6	TRUE	<2 points		0.09	0.09	0.82	0.67
2974	15	QC_1_S1_D1000_B1	121	Quality Control	2021-07-12 15:19:19	cgb_Pos_1.dam	FALSE	C00233	(No IS)		0	Baseline	83.62	40	0.31	0.03	2	TRUE	<2 points		0.07	0.06	1	1
2975	15	QC_1_S1_D1000_B1	121	Quality Control	2021-07-12 15:19:19	cgb_Pos_1.dam	FALSE	C00407	(No IS)		0	Baseline	2843	604	0.12	0.08	11.9	TRUE	<2 points		0.16	0.13	0.76	0.47
2975	15	QC_1_S1_D1000_B1	121	Quality Control	2021-07-12 15:19:19	cgb_Pos_1.dam	FALSE	C00407	(No IS)		0	Baseline	2381.03	604	0.12	0.08	11.9	TRUE	<2 points		0.16	0.13	0.76	0.47
2976	15	QC_1_S1_D1000_B1	121	Quality Control	2021-07-12 15:19:19	cgb_Pos_1.dam	FALSE	C00123	(No IS)		0	Baseline	41.81	20	0.73	0.03	1	TRUE	<2 points		0.07	0.06	1	1
2977	15	QC_1_S1_D1000_B1	121	Quality Control	2021-07-12 15:19:19	cgb_Pos_1.dam	FALSE	C00077	(No IS)		0	Baseline	121600	27180	0.11	0.06	30.7	TRUE	<2 points		0.19	0.13	1.9	2.89
2978	15	QC_1_S1_D1000_B1	121	Quality Control	2021-07-12 15:19:19	cgb_Pos_1.dam	FALSE	C00152	(No IS)		0	Baseline	11200	1973	0.13	0.07	13.3	TRUE	<2 points		0.29	0.25	1.6	1.98
2978	15	QC_1_S1_D1000_B1	121	Quality Control	2021-07-12 15:19:19	cgb_Pos_1.dam	FALSE	C00152	(No IS)		0	Baseline	7287.73	1973	0.13	0.07	13.3	TRUE	<2 points		0.29	0.25	1.6	1.98
2979	15	QC_1_S1_D1000_B1	121	Quality Control	2021-07-12 15:19:19	cgb_Pos_1.dam	FALSE	C00049	(No IS)		0	Baseline	97160	17800	0.12	0.08	21	TRUE	<2 points		0.17	0.13	2.5	3.24
2980	15	QC_1_S1_D1000_B1	121	Quality Control	2021-07-12 15:19:19	cgb_Pos_1.dam	FALSE	C00147	(No IS)		0	Baseline	238400	49080	0.12	0.08	48.1	TRUE	<2 points		0.16	0.13	2.37	3.24
2981	15	QC_1_S1_D1000_B1	121	Quality Control	2021-07-12 15:19:19	cgb_Pos_1.dam	FALSE	C00155	(No IS)		0	Baseline	2968	680	0.11	0.08	15.9	TRUE	<2 points		0.13	0.13	2.02	3.08
2982	15	QC_1_S1_D1000_B1	121	Quality Control	2021-07-12 15:19:19	cgb_Pos_1.dam	FALSE	C01279	(No IS)		0	Baseline	2216	510	0.13	0.07	5	TRUE	<2 points		0.13	0.12	0.68	0.35
2983	15	QC_1_S1_D1000_B1	121	Quality Control	2021-07-12 15:19:19	cgb_Pos_1.dam	FALSE	C00860	(No IS)		0	Baseline	2237	510	0.11	0.05	11.5	TRUE	<2 points		0.16	0.15	2.43	3.61
2984	15	QC_1_S1_D1000_B1	121	Quality Control	2021-07-12 15:19:19	cgb_Pos_1.dam	FALSE	C04294	(No IS)		0	Baseline	1129	260	0.13	0.08	3.1	TRUE	<2 points		0.14	0.13	0.65	0.28
2985	15	QC_1_S1_D1000_B1	121	Quality Control	2021-07-12 15:19:19	cgb_Pos_1.dam	FALSE	C00315	(No IS)		0	Baseline	4432	1520	0.07	0.07	6	TRUE	<2 points		0.1	0.1	0.7	0.37
2986	15	QC_1_S1_D1000_B1	121	Quality Control	2021-07-12 15:19:19	cgb_Pos_1.dam	FALSE	C00064	(No IS)		0	Baseline	89050	19580	0.12	0.07	98.3	TRUE	<2 points		0.18	0.13	2.54	3.05
2987	15	QC_1_S1_D1000_B1	121	Quality Control	2021-07-12 15:19:19	cgb_Pos_1.dam	FALSE	C03114	(No IS)		0	Baseline	62.72	30	0.42	0.04	1.5	TRUE	<2 points		0.06	0.06	0.86	0.67
2988	15	QC_1_S1_D1000_B1	121	Quality Control	2021-07-12 15:19:19	cgb_Pos_1.dam	FALSE	C00047_C00064	(No IS)		0	Baseline	11780000	2508000	0.12	0.07	101.3	TRUE	<2 points		0.16	0.13	2.37	3.08
2989	15	QC_1_S1_D1000_B1	121	Quality Control	2021-07-12 15:19:19	cgb_Pos_1.dam	FALSE	C00025	(No IS)		0	Baseline	1790000	383300	0.12	0.07	78.9	TRUE	<2 points		0.15	0.13	2.23	3.04
2990	15	QC_1_S1_D1000_B1	121	Quality Control	2021-07-12 15:19:19	cgb_Pos_1.dam	FALSE	C00979	(No IS)		0	Baseline	9114	1327	0.11	0.11	7.8	TRUE	<2 points		0.17	0.16	0.82	0.6
2991	15	QC_1_S1_D1000_B1	121	Quality Control	2021-07-12 15:19:19	cgb_Pos_1.dam	FALSE	C00073	(No IS)		0	Baseline	6982	1400	0.1	0.08	21.9	TRUE	<2 points		0.17	0.16	1.24	1.45
2991	15	QC_1_S1_D1000_B1	121	Quality Control	2021-07-12 15:19:19	cgb_Pos_1.dam	FALSE	C00073	(No IS)		0	Baseline	6631.14	1400	0.1	0.08	21.9	TRUE	<2 points		0.17	0.16	1.24	1.45
2992	15	QC_1_S1_D1000_B1	121	Quality Control	2021-07-12 15:19:19	cgb_Pos_1.dam	FALSE	C00135	(No IS)		0	Manual	29010000	5000000	0.1	0.1	133.7	TRUE	<2 points		0.18	0.16	1.32	1.46
3204	16	QC_1_S1_D1000_B1	122	Quality Control	2021-07-12 15:20:50	cgb_Pos_2.dam	FALSE	C00993	(No IS)		0	Baseline	7066	1251	0.14	0.09	32.6	TRUE	<2 points		0.19	0.17	1.4	1.56
3205	16	QC_1_S1_D1000_B1	122	Quality Control	2021-07-12 15:20:50	cgb_Pos_2.dam	FALSE	C00166	(No IS)		0	Baseline	292.7	113.3	0.21	0.04	1.5	TRUE	<2 points		0.1	0.1	1.61	2.35
3206	16	QC_1_S1_D1000_B1	122	Quality Control	2021-07-12 15:20:50	cgb_Pos_2.dam	FALSE	C00079	(No IS)		0	Manual	44713.7	9570	0.14	0.1	15.8	TRUE	<2 points		0.2	0.18	1.5	1.68
3206	16	QC_1_S1_D1000_B1	122	Quality Control	2021-07-12 15:20:50	cgb_Pos_2.dam	FALSE	C00079	(No IS)		0	Manual	57450	9570	0.14	0.1	15.8	TRUE	<2 points		0.2	0.18	1.5	1.68
3207	16	QC_1_S1_D1000_B1	122	Quality Control	2021-07-12 15:20:50	cgb_Pos_2.dam	FALSE	C00255	(No IS)		0	Baseline	627.2	60	0.13	0.19	3	TRUE	<2 points		0.24	0.23	1.17	1.35
3208	16	QC_1_S1_D1000_B1	122	Quality Control	2021-07-12 15:20:50	cgb_Pos_2.dam	FALSE	C00062	(No IS)		0	Baseline	4348.76	934.3	0.12	0.1	21.4	TRUE	<2 points		0.22	0.17	3.35	4.35
3208	16	QC_1_S1_D1000_B1	122	Quality Control	2021-07-12 15:20:50	cgb_Pos_2.dam	FALSE	C00062	(No IS)		0	Baseline	5352	934.3	0.12	0.1	21.4	TRUE	<2 points		0.22	0.17	3.35	4.35
3209	16	QC_1_S1_D1000_B1	122	Quality Control	2021-07-12 15:20:50	cgb_Pos_2.dam	FALSE	C00327	(No IS)		0	Baseline	63970	10250	0.12	0.09	21.7	TRUE	<2 points		0.32	0.22	1.48	2.18
3209	16	QC_1_S1_D1000_B1	122	Quality Control	2021-07-12 15:20:50	cgb_Pos_2.dam	FALSE	C00327	(No IS)		0	Baseline	41937.9	10250	0.12	0.09	21.7	TRUE	<2 points		0.32	0.22	1.48	2.18
3210	16	QC_1_S1_D1000_B1	122	Quality Control	2021-07-12 15:20:50	cgb_Pos_2.dam	FALSE	C01419	(No IS)		0							TRUE
3211	16	QC_1_S1_D1000_B1	122	Quality Control	2021-07-12 15:20:50	cgb_Pos_2.dam	FALSE	C00082	(No IS)		0	Baseline	13912.3	3780	0.14	0.09	18.1	TRUE	<2 points		0.22	0.19	1.62	1.95
3211	16	QC_1_S1_D1000_B1	122	Quality Control	2021-07-12 15:20:50	cgb_Pos_2.dam	FALSE	C00082	(No IS)		0	Baseline	21990	3780	0.14	0.09	18.1	TRUE	<2 points		0.22	0.19	1.62	1.95
3212	16	QC_1_S1_D1000_B1	122	Quality Control	2021-07-12 15:20:50	cgb_Pos_2.dam	FALSE	C00624	(No IS)		0	Baseline	9345	1888	0.14	0.07	25.1	TRUE	<2 points		0.18	0.16	1.33	1.5
3213	16	QC_1_S1_D1000_B1	122	Quality Control	2021-07-12 15:20:50	cgb_Pos_2.dam	FALSE	C00680	(No IS)		0	Baseline	1380	320	0.14	0.06	16	TRUE	<2 points		0.2	0.18	1.32	1.66
3214	16	QC_1_S1_D1000_B1	122	Quality Control	2021-07-12 15:20:50	cgb_Pos_2.dam	FALSE	C00078	(No IS)		0	Baseline	5958.59	1620	0.13	0.1	17.7	TRUE	<2 points		0.22	0.17	1.18	1.49
3214	16	QC_1_S1_D1000_B1	122	Quality Control	2021-07-12 15:20:50	cgb_Pos_2.dam	FALSE	C00078	(No IS)		0	Baseline	10120	1620	0.13	0.1	17.7	TRUE	<2 points		0.22	0.17	1.18	1.49
3215	16	QC_1_S1_D1000_B1	122	Quality Control	2021-07-12 15:20:50	cgb_Pos_2.dam	FALSE	C00931	(No IS)		0	Baseline	188.2	35	0.13	0.12	1.8	TRUE	<2 points		0.13	0.13	2.31	3.81
3216	16	QC_1_S1_D1000_B1	122	Quality Control	2021-07-12 15:20:50	cgb_Pos_2.dam	FALSE	C00120	(No IS)		0	Baseline	6522	1293	0.14	0.07	14.7	TRUE	<2 points		0.2	0.19	1.57	2.12
3217	16	QC_1_S1_D1000_B1	122	Quality Control	2021-07-12 15:20:50	cgb_Pos_2.dam	FALSE	C00129	(No IS)		0	Baseline	627.2	180	0.17	0.06	5.8	TRUE	<2 points		0.1	0.1	0.75	0.49
3218	16	QC_1_S1_D1000_B1	122	Quality Control	2021-07-12 15:20:50	cgb_Pos_2.dam	FALSE	C00669	(No IS)		0	Baseline	459.9	120	0.13	0.06	5.8	TRUE	<2 points		0.13	0.11	0.94	0.76
3219	16	QC_1_S1_D1000_B1	122	Quality Control	2021-07-12 15:20:50	cgb_Pos_2.dam	FALSE	C05198	(No IS)		0	Baseline	291000	58750	0.12	0.08	137.3	TRUE	<2 points		0.16	0.13	2.35	3.22
3220	16	QC_1_S1_D1000_B1	122	Quality Control	2021-07-12 15:20:50	cgb_Pos_2.dam	FALSE	C15586	(No IS)		0	Baseline	2509	305	0.17	0.19	6.6	TRUE	<2 points		0.27	0.26	1.37	1.68
3221	16	QC_1_S1_D1000_B1	122	Quality Control	2021-07-12 15:20:50	cgb_Pos_2.dam	FALSE	C00352	(No IS)		0	Baseline	1631	300	0.14	0.09	15	TRUE	<2 points		0.19	0.14	1.22	1
3222	16	QC_1_S1_D1000_B1	122	Quality Control	2021-07-12 15:20:50	cgb_Pos_2.dam	FALSE	C00378	(No IS)		0	Baseline	418.1	200	0.14	0.04	7.4	TRUE	<2 points		0.06	0.06	0.93	0.82
3223	16	QC_1_S1_D1000_B1	122	Quality Control	2021-07-12 15:20:50	cgb_Pos_2.dam	FALSE	C00212	(No IS)		0	Baseline	8320	1740	0.11	0.08	13.9	TRUE	<2 points		0.21	0.18	3.1	4.68
3224	16	QC_1_S1_D1000_B1	122	Quality Control	2021-07-12 15:20:50	cgb_Pos_2.dam	FALSE	C00330	(No IS)		0	Baseline	35370	7374	0.12	0.07	60.5	TRUE	<2 points		0.16	0.13	1.2	1.01
3225	16	QC_1_S1_D1000_B1	122	Quality Control	2021-07-12 15:20:50	cgb_Pos_2.dam	FALSE	C03539	(No IS)		0	Baseline	167.2	80	0.07	0.04	2.9	TRUE	<2 points		0.06	0.06	1.16	1.39
3226	16	QC_1_S1_D1000_B1	122	Quality Control	2021-07-12 15:20:50	cgb_Pos_2.dam	FALSE	C00170	(No IS)		0	Baseline	8634	1537	0.13	0.08	29.6	TRUE	<2 points		0.23	0.19	1.66	1.87
3227	16	QC_1_S1_D1000_B1	122	Quality Control	2021-07-12 15:20:50	cgb_Pos_2.dam	FALSE	C00051	(No IS)		0	Baseline	919.8	160	0.15	0.08	4.9	TRUE	<2 points		0.2	0.18	1.56	2.25
3228	16	QC_1_S1_D1000_B1	122	Quality Control	2021-07-12 15:20:50	cgb_Pos_2.dam	FALSE	C00239	(No IS)		0	Baseline	41.81	20	0.07	0.03	1	TRUE	<2 points		0.07	0.06	1	1
3229	16	QC_1_S1_D1000_B1	122	Quality Control	2021-07-12 15:20:50	cgb_Pos_2.dam	FALSE	C00055	(No IS)		0	Baseline	226900	42970	0.13	0.09	104	TRUE	<2 points		0.16	0.14	1.21	1.16
3230	16	QC_1_S1_D1000_B1	122	Quality Control	2021-07-12 15:20:50	cgb_Pos_2.dam	FALSE	C00105	(No IS)		0	Baseline	37820	6774	0.12	0.09	64.3	TRUE	<2 points		0.17	0.15	2.53	3.67
3231	16	QC_1_S1_D1000_B1	122	Quality Control	2021-07-12 15:20:50	cgb_Pos_2.dam	FALSE	C01081	(No IS)		0	Baseline	41.82	20	0.8	0.03	1	TRUE	<2 points		0.07	0.06	1	1
3232	16	QC_1_S1_D1000_B1	122	Quality Control	2021-07-12 15:20:50	cgb_Pos_2.dam	FALSE	C00655	(No IS)		0	Baseline	167.2	40	0.14	0.09	2	TRUE	<2 points		0.13	0.13	2.03	3.11
3233	16	QC_1_S1_D1000_B1	122	Quality Control	2021-07-12 15:20:50	cgb_Pos_2.dam	FALSE	C00021	(No IS)		0	Baseline	25920	7017	0.11	0.06	107.3	TRUE	<2 points		0.13	0.12	2.03	2.88
3234	16	QC_1_S1_D1000_B1	122	Quality Control	2021-07-12 15:20:50	cgb_Pos_2.dam	FALSE	C00019	(No IS)		0	Baseline	4557	980	0.12	0.07	43.1	TRUE	<2 points		0.17	0.16	2.58	4.04
3235	16	QC_1_S1_D1000_B1	122	Quality Control	2021-07-12 15:20:50	cgb_Pos_2.dam	FALSE	C00415	(No IS)		0	Baseline	125.4	40	0.73	0.05	2	TRUE	<2 points		0.1	0.09	0.75	0.5
3236	16	QC_1_S1_D1000_B1	122	Quality Control	2021-07-12 15:20:50	cgb_Pos_2.dam	FALSE	C00101	(No IS)		0	Baseline	125.4	60	0.45	0.03	3	TRUE	<2 points		0.07	0.06	1	1
3237	16	QC_1_S1_D1000_B1	122	Quality Control	2021-07-12 15:20:50	cgb_Pos_2.dam	FALSE	C00440	(No IS)		0	Baseline	125.4	60	0.14	0.03	3	TRUE	<2 points		0.07	0.06	1	1
3238	16	QC_1_S1_D1000_B1	122	Quality Control	2021-07-12 15:20:50	cgb_Pos_2.dam	FALSE	C03479	(No IS)		0	Baseline	41.82	20	0.38	0.03	1	TRUE	<2 points		0.07	0.06	1	1
3239	16	QC_1_S1_D1000_B1	122	Quality Control	2021-07-12 15:20:50	cgb_Pos_2.dam	FALSE	C00127	(No IS)		0	Baseline	41.81	20	0.73	0.03	1	TRUE	<2 points		0.07	0.06	1	1
3240	16	QC_1_S1_D1000_B1	122	Quality Control	2021-07-12 15:20:50	cgb_Pos_2.dam	FALSE	C00010	(No IS)		0	Baseline	41.82	20	0.28	0.03	1	TRUE	<2 points		0.07	0.06	1	1
3241	16	QC_1_S1_D1000_B1	122	Quality Control	2021-07-12 15:20:50	cgb_Pos_2.dam	FALSE	C00016	(No IS)		0	Baseline	376.3	100	0.13	0.09	5	TRUE	<2 points		0.13	0.13	0.66	0.32
3377	17	QC_1_S1_D1000_B1	135	Quality Control	2021-07-12 15:40:28	cgb_Pos_1.dam	FALSE	C00037	(No IS)		0	Baseline	84420	19010	0.15	0.07	74.6	TRUE	<2 points		0.16	0.14	1.36	1.76
3378	17	QC_1_S1_D1000_B1	135	Quality Control	2021-07-12 15:40:28	cgb_Pos_1.dam	FALSE	C00555	(No IS)		0	Baseline	710.8	180	0.12	0.07	2.1	TRUE	<2 points		0.1	0.1	1.67	2.47
3379	17	QC_1_S1_D1000_B1	135	Quality Control	2021-07-12 15:40:28	cgb_Pos_1.dam	FALSE	C00134	(No IS)		0	Baseline	4181	413.3	0.26	0.24	5	TRUE	<2 points		0.27	0.27	0.57	0.15
3380	17	QC_1_S1_D1000_B1	135	Quality Control	2021-07-12 15:40:28	cgb_Pos_1.dam	FALSE	C00041	(No IS)		0	Baseline	301000	52330	0.13	0.09	27.7	TRUE	<2 points		0.17	0.15	1.25	1.34
3381	17	QC_1_S1_D1000_B1	135	Quality Control	2021-07-12 15:40:28	cgb_Pos_1.dam	FALSE	C00334	(No IS)		0	Baseline	209.1	60	0.17	0.06	3	TRUE	<2 points		0.1	0.1	0.75	0.49
3382	17	QC_1_S1_D1000_B1	135	Quality Control	2021-07-12 15:40:28	cgb_Pos_1.dam	FALSE	C03401	(No IS)		0	Baseline	1359	650	0.07	0.04	2.7	TRUE	<2 points		0.06	0.06	0.92	0.79
3383	17	QC_1_S1_D1000_B1	135	Quality Control	2021-07-12 15:40:28	cgb_Pos_1.dam	FALSE	C00065	(No IS)		0	Baseline	43624.4	17280	0.13	0.09	17.7	TRUE	<2 points		0.2	0.16	1.3	1.35
3383	17	QC_1_S1_D1000_B1	135	Quality Control	2021-07-12 15:40:28	cgb_Pos_1.dam	FALSE	C00065	(No IS)		0	Baseline	97070	17280	0.13	0.09	17.7	TRUE	<2 points		0.2	0.16	1.3	1.35
3384	17	QC_1_S1_D1000_B1	135	Quality Control	2021-07-12 15:40:28	cgb_Pos_1.dam	FALSE	C00380	(No IS)		0	Baseline	47750	8717	0.13	0.09	37.9	TRUE	<2 points		0.18	0.15	1.3	1.33
3385	17	QC_1_S1_D1000_B1	135	Quality Control	2021-07-12 15:40:28	cgb_Pos_1.dam	FALSE	C00791	(No IS)		0	Baseline	1024	215	0.25	0.1	3.7	TRUE	<2 points		0.14	0.13	0.65	0.3
3386	17	QC_1_S1_D1000_B1	135	Quality Control	2021-07-12 15:40:28	cgb_Pos_1.dam	FALSE	C00148	(No IS)		0	Baseline	888600	182200	0.13	0.08	60	TRUE	<2 points		0.16	0.13	1.19	1.06
3387	17	QC_1_S1_D1000_B1	135	Quality Control	2021-07-12 15:40:28	cgb_Pos_1.dam	FALSE	C00441	(No IS)		0	Baseline	292.7	80	0.13	0.06	4	TRUE	<2 points		0.1	0.1	0.75	0.48
3388	17	QC_1_S1_D1000_B1	135	Quality Control	2021-07-12 15:40:28	cgb_Pos_1.dam	FALSE	C00431	(No IS)		0	Manual	3548.78	987.1	0.11	0.07	13.7	TRUE	<2 points		0.16	0.15	1.51	2.38
3388	17	QC_1_S1_D1000_B1	135	Quality Control	2021-07-12 15:40:28	cgb_Pos_1.dam	FALSE	C00431	(No IS)		0	Manual	4397	987.1	0.11	0.07	13.7	TRUE	<2 points		0.16	0.15	1.51	2.38
3389	17	QC_1_S1_D1000_B1	135	Quality Control	2021-07-12 15:40:28	cgb_Pos_1.dam	FALSE	C00183_C00431_C00441	(No IS)		0	Baseline	7735	1350	0.12	0.09	23.2	TRUE	<2 points		0.25	0.16	1.89	1.46
3390	17	QC_1_S1_D1000_B1	135	Quality Control	2021-07-12 15:40:28	cgb_Pos_1.dam	FALSE	C00188	(No IS)		0	Manual	9012.57	2684	0.13	0.08	13.9	TRUE	<2 points		0.14	0.13	1.01	0.98
3390	17	QC_1_S1_D1000_B1	135	Quality Control	2021-07-12 15:40:28	cgb_Pos_1.dam	FALSE	C00188	(No IS)		0	Manual	12400	2684	0.13	0.08	13.9	TRUE	<2 points		0.14	0.13	1.01	0.98
3391	17	QC_1_S1_D1000_B1	135	Quality Control	2021-07-12 15:40:28	cgb_Pos_1.dam	FALSE	C00263	(No IS)		0	Baseline	4997	975	0.12	0.09	15.6	TRUE	<2 points		0.14	0.13	2.05	3.17
3392	17	QC_1_S1_D1000_B1	135	Quality Control	2021-07-12 15:40:28	cgb_Pos_1.dam	FALSE	C00097	(No IS)		0	Valley	5687	900	0.14	0.11	18.4	TRUE	<2 points		0.17	0.16	1.27	1.47
3393	17	QC_1_S1_D1000_B1	135	Quality Control	2021-07-12 15:40:28	cgb_Pos_1.dam	FALSE	C00253	(No IS)		0	Baseline	1171	146.7	0.29	0.16	3.3	TRUE	<2 points		0.2	0.19	0.61	0.21
3394	17	QC_1_S1_D1000_B1	135	Quality Control	2021-07-12 15:40:28	cgb_Pos_1.dam	FALSE	C00153	(No IS)		0	Baseline	1129	220	0.18	0.1	5.3	TRUE	<2 points		0.14	0.13	0.66	0.31
3395	17	QC_1_S1_D1000_B1	135	Quality Control	2021-07-12 15:40:28	cgb_Pos_1.dam	FALSE	C01879	(No IS)		0	Baseline	627.2	140	0.23	0.08	2.3	TRUE	<2 points		0.13	0.13	0.66	0.33
3396	17	QC_1_S1_D1000_B1	135	Quality Control	2021-07-12 15:40:28	cgb_Pos_1.dam	FALSE	C00233	(No IS)		0	Baseline	104.5	25	0.12	0.04	1.3	TRUE	<2 points		0.11	0.11	1.59	2.12
3397	17	QC_1_S1_D1000_B1	135	Quality Control	2021-07-12 15:40:28	cgb_Pos_1.dam	FALSE	C00407	(No IS)		0	Manual	4320	902.8	0.13	0.07	14.3	TRUE	<2 points		0.16	0.15	1.14	1.19
3397	17	QC_1_S1_D1000_B1	135	Quality Control	2021-07-12 15:40:28	cgb_Pos_1.dam	FALSE	C00407	(No IS)		0	Manual	3858.03	902.8	0.13	0.07	14.3	TRUE	<2 points		0.16	0.15	1.14	1.19
3398	17	QC_1_S1_D1000_B1	135	Quality Control	2021-07-12 15:40:28	cgb_Pos_1.dam	FALSE	C00123	(No IS)		0	Baseline	41.82	20	0.77	0.03	1	TRUE	<2 points		0.07	0.06	1	1
3399	17	QC_1_S1_D1000_B1	135	Quality Control	2021-07-12 15:40:28	cgb_Pos_1.dam	FALSE	C00077	(No IS)		0	Baseline	123000	27670	0.11	0.06	30.6	TRUE	<2 points		0.21	0.15	2.11	3.22
3400	17	QC_1_S1_D1000_B1	135	Quality Control	2021-07-12 15:40:28	cgb_Pos_1.dam	FALSE	C00152	(No IS)		0	Baseline	8507.73	2006	0.12	0.09	9	TRUE	<2 points		0.22	0.2	2.37	4.88
3400	17	QC_1_S1_D1000_B1	135	Quality Control	2021-07-12 15:40:28	cgb_Pos_1.dam	FALSE	C00152	(No IS)		0	Baseline	12420	2006	0.12	0.09	9	TRUE	<2 points		0.22	0.2	2.37	4.88
3401	17	QC_1_S1_D1000_B1	135	Quality Control	2021-07-12 15:40:28	cgb_Pos_1.dam	FALSE	C00049	(No IS)		0	Baseline	95210	18050	0.12	0.08	21.6	TRUE	<2 points		0.17	0.14	1.23	1.09
3402	17	QC_1_S1_D1000_B1	135	Quality Control	2021-07-12 15:40:28	cgb_Pos_1.dam	FALSE	C00147	(No IS)		0	Baseline	221200	45980	0.12	0.08	44	TRUE	<2 points		0.16	0.13	2.41	3.22
3403	17	QC_1_S1_D1000_B1	135	Quality Control	2021-07-12 15:40:28	cgb_Pos_1.dam	FALSE	C00155	(No IS)		0	Baseline	2383	406.7	0.12	0.09	15.6	TRUE	<2 points		0.18	0.17	2.74	4.45
3404	17	QC_1_S1_D1000_B1	135	Quality Control	2021-07-12 15:40:28	cgb_Pos_1.dam	FALSE	C01279	(No IS)		0	Baseline	1631	400	0.12	0.07	3.6	TRUE	<2 points		0.1	0.1	0.77	0.56
3405	17	QC_1_S1_D1000_B1	135	Quality Control	2021-07-12 15:40:28	cgb_Pos_1.dam	FALSE	C00860	(No IS)		0	Baseline	3094	651.4	0.11	0.07	16.5	TRUE	<2 points		0.2	0.18	1.46	2.25
3406	17	QC_1_S1_D1000_B1	135	Quality Control	2021-07-12 15:40:28	cgb_Pos_1.dam	FALSE	C04294	(No IS)		0	Baseline	334.5	140	0.17	0.04	1.3	TRUE	<2 points		0.09	0.08	1.37	1.44
3407	17	QC_1_S1_D1000_B1	135	Quality Control	2021-07-12 15:40:28	cgb_Pos_1.dam	FALSE	C00315	(No IS)		0	Baseline	3720	1067	0.06	0.08	3.5	TRUE	<2 points		0.09	0.09	1.32	1.61
3408	17	QC_1_S1_D1000_B1	135	Quality Control	2021-07-12 15:40:28	cgb_Pos_1.dam	FALSE	C00064	(No IS)		0	Baseline	88810	20030	0.11	0.07	64.7	TRUE	<2 points		0.16	0.13	2.4	3.12
3409	17	QC_1_S1_D1000_B1	135	Quality Control	2021-07-12 15:40:28	cgb_Pos_1.dam	FALSE	C03114	(No IS)		0	Baseline	83.6	40	0.03	0.03	2	TRUE	<2 points		0.07	0.06	1	1
3410	17	QC_1_S1_D1000_B1	135	Quality Control	2021-07-12 15:40:28	cgb_Pos_1.dam	FALSE	C00047_C00064	(No IS)		0	Baseline	12010000	2570000	0.12	0.07	99.1	TRUE	<2 points		0.17	0.13	2.46	3.19
3411	17	QC_1_S1_D1000_B1	135	Quality Control	2021-07-12 15:40:28	cgb_Pos_1.dam	FALSE	C00025	(No IS)		0	Baseline	1826000	392200	0.12	0.07	85.2	TRUE	<2 points		0.16	0.13	1.82	2.91
3412	17	QC_1_S1_D1000_B1	135	Quality Control	2021-07-12 15:40:28	cgb_Pos_1.dam	FALSE	C00979	(No IS)		0	Baseline	4976	976	0.12	0.08	7.5	TRUE	<2 points		0.15	0.14	0.92	0.9
3413	17	QC_1_S1_D1000_B1	135	Quality Control	2021-07-12 15:40:28	cgb_Pos_1.dam	FALSE	C00073	(No IS)		0	Baseline	6026.14	1433	0.11	0.07	22.7	TRUE	<2 points		0.18	0.15	1.48	1.9
3413	17	QC_1_S1_D1000_B1	135	Quality Control	2021-07-12 15:40:28	cgb_Pos_1.dam	FALSE	C00073	(No IS)		0	Baseline	6377	1433	0.11	0.07	22.7	TRUE	<2 points		0.18	0.15	1.48	1.9
3414	17	QC_1_S1_D1000_B1	135	Quality Control	2021-07-12 15:40:28	cgb_Pos_1.dam	FALSE	C00135	(No IS)		0	Baseline	22870000	5046000	0.11	0.07	110.5	TRUE	<2 points		0.18	0.14	1.55	2.14
3626	18	QC_1_S1_D1000_B1	136	Quality Control	2021-07-12 15:41:58	cgb_Pos_2.dam	FALSE	C00993	(No IS)		0	Baseline	6314	992	0.13	0.11	22.5	TRUE	<2 points		0.17	0.16	2.59	4.19
3627	18	QC_1_S1_D1000_B1	136	Quality Control	2021-07-12 15:41:58	cgb_Pos_2.dam	FALSE	C00166	(No IS)		0	Baseline	1192	285	0.27	0.08	3.8	TRUE	<2 points		0.14	0.13	0.65	0.28
3628	18	QC_1_S1_D1000_B1	136	Quality Control	2021-07-12 15:41:58	cgb_Pos_2.dam	FALSE	C00079	(No IS)		0	Baseline	42373.7	8047	0.14	0.11	20.7	TRUE	<2 points		0.21	0.19	1.55	1.86
3628	18	QC_1_S1_D1000_B1	136	Quality Control	2021-07-12 15:41:58	cgb_Pos_2.dam	FALSE	C00079	(No IS)		0	Baseline	55110	8047	0.14	0.11	20.7	TRUE	<2 points		0.21	0.19	1.55	1.86
3629	18	QC_1_S1_D1000_B1	136	Quality Control	2021-07-12 15:41:58	cgb_Pos_2.dam	FALSE	C00255	(No IS)		0	Baseline	83.64	40	0.17	0.03	2	TRUE	<2 points		0.07	0.06	1	1
3630	18	QC_1_S1_D1000_B1	136	Quality Control	2021-07-12 15:41:58	cgb_Pos_2.dam	FALSE	C00062	(No IS)		0	Baseline	4453	945	0.12	0.08	18.4	TRUE	<2 points		0.13	0.13	1.99	3
3630	18	QC_1_S1_D1000_B1	136	Quality Control	2021-07-12 15:41:58	cgb_Pos_2.dam	FALSE	C00062	(No IS)		0	Baseline	3449.76	945	0.12	0.08	18.4	TRUE	<2 points		0.13	0.13	1.99	3
3631	18	QC_1_S1_D1000_B1	136	Quality Control	2021-07-12 15:41:58	cgb_Pos_2.dam	FALSE	C00327	(No IS)		0	Baseline	42197.9	10230	0.12	0.09	22.2	TRUE	<2 points		0.32	0.28	2.02	3.11
3631	18	QC_1_S1_D1000_B1	136	Quality Control	2021-07-12 15:41:58	cgb_Pos_2.dam	FALSE	C00327	(No IS)		0	Baseline	64230	10230	0.12	0.09	22.2	TRUE	<2 points		0.32	0.28	2.02	3.11
3632	18	QC_1_S1_D1000_B1	136	Quality Control	2021-07-12 15:41:58	cgb_Pos_2.dam	FALSE	C01419	(No IS)		0	Baseline	543.5	120	0.26	0.05	1	TRUE	<2 points		0.12	0.11	0.71	0.44
3633	18	QC_1_S1_D1000_B1	136	Quality Control	2021-07-12 15:41:58	cgb_Pos_2.dam	FALSE	C00082	(No IS)		0	Baseline	13412.3	3249	0.13	0.1	15.8	TRUE	<2 points		0.28	0.23	1.29	2.42
3633	18	QC_1_S1_D1000_B1	136	Quality Control	2021-07-12 15:41:58	cgb_Pos_2.dam	FALSE	C00082	(No IS)		0	Baseline	21490	3249	0.13	0.1	15.8	TRUE	<2 points		0.28	0.23	1.29	2.42
3634	18	QC_1_S1_D1000_B1	136	Quality Control	2021-07-12 15:41:58	cgb_Pos_2.dam	FALSE	C00624	(No IS)		0	Baseline	9032	1797	0.13	0.07	17.8	TRUE	<2 points		0.19	0.16	1.12	1.37
3635	18	QC_1_S1_D1000_B1	136	Quality Control	2021-07-12 15:41:58	cgb_Pos_2.dam	FALSE	C00680	(No IS)		0	Baseline	1882	360	0.13	0.07	12.2	TRUE	<2 points		0.19	0.17	1.42	1.65
3636	18	QC_1_S1_D1000_B1	136	Quality Control	2021-07-12 15:41:58	cgb_Pos_2.dam	FALSE	C00078	(No IS)		0	Baseline	6128.59	2014	0.12	0.08	25.3	TRUE	<2 points		0.2	0.16	3.06	4.15
3636	18	QC_1_S1_D1000_B1	136	Quality Control	2021-07-12 15:41:58	cgb_Pos_2.dam	FALSE	C00078	(No IS)		0	Baseline	10290	2014	0.12	0.08	25.3	TRUE	<2 points		0.2	0.16	3.06	4.15
3637	18	QC_1_S1_D1000_B1	136	Quality Control	2021-07-12 15:41:58	cgb_Pos_2.dam	FALSE	C00931	(No IS)		0	Baseline	292.7	60	0.12	0.1	3	TRUE	<2 points		0.14	0.13	0.66	0.32
3638	18	QC_1_S1_D1000_B1	136	Quality Control	2021-07-12 15:41:58	cgb_Pos_2.dam	FALSE	C00120	(No IS)		0	Baseline	5248	860	0.14	0.14	6.3	TRUE	<2 points		0.18	0.17	2.25	4.14
3639	18	QC_1_S1_D1000_B1	136	Quality Control	2021-07-12 15:41:58	cgb_Pos_2.dam	FALSE	C00129	(No IS)		0	Baseline	501.8	100	0.2	0.1	3.2	TRUE	<2 points		0.14	0.13	2.05	3.19
3640	18	QC_1_S1_D1000_B1	136	Quality Control	2021-07-12 15:41:58	cgb_Pos_2.dam	FALSE	C00669	(No IS)		0	Baseline	564.5	145	0.11	0.06	7.2	TRUE	<2 points		0.12	0.11	1.74	2.43
3641	18	QC_1_S1_D1000_B1	136	Quality Control	2021-07-12 15:41:58	cgb_Pos_2.dam	FALSE	C05198	(No IS)		0	Baseline	279400	55820	0.12	0.08	117.2	TRUE	<2 points		0.16	0.13	2.38	3.3
3642	18	QC_1_S1_D1000_B1	136	Quality Control	2021-07-12 15:41:58	cgb_Pos_2.dam	FALSE	C15586	(No IS)		0	Baseline	1882	211.4	0.16	0.17	6	TRUE	<2 points		0.23	0.22	1.25	1.57
3643	18	QC_1_S1_D1000_B1	136	Quality Control	2021-07-12 15:41:58	cgb_Pos_2.dam	FALSE	C00352	(No IS)		0	Baseline	1025	250	0.15	0.07	12.5	TRUE	<2 points		0.13	0.12	1.08	1.22
3644	18	QC_1_S1_D1000_B1	136	Quality Control	2021-07-12 15:41:58	cgb_Pos_2.dam	FALSE	C00378	(No IS)		0	Baseline	418.2	140	0.07	0.04	4.9	TRUE	<2 points		0.12	0.1	0.95	0.79
3645	18	QC_1_S1_D1000_B1	136	Quality Control	2021-07-12 15:41:58	cgb_Pos_2.dam	FALSE	C00212	(No IS)		0	Manual	10900	1802	0.12	0.09	17.8	TRUE	<2 points		0.28	0.23	1.88	2.35
3646	18	QC_1_S1_D1000_B1	136	Quality Control	2021-07-12 15:41:58	cgb_Pos_2.dam	FALSE	C00330	(No IS)		0	Baseline	29270	5464	0.12	0.08	43.9	TRUE	<2 points		0.16	0.15	2.46	3.63
3647	18	QC_1_S1_D1000_B1	136	Quality Control	2021-07-12 15:41:58	cgb_Pos_2.dam	FALSE	C03539	(No IS)		0	Baseline	1108	127.5	0.13	0.16	3.9	TRUE	<2 points		0.25	0.23	1.18	1.43
3648	18	QC_1_S1_D1000_B1	136	Quality Control	2021-07-12 15:41:58	cgb_Pos_2.dam	FALSE	C00170	(No IS)		0	Baseline	6607	1232	0.13	0.08	24.9	TRUE	<2 points		0.23	0.16	1.71	1.38
3649	18	QC_1_S1_D1000_B1	136	Quality Control	2021-07-12 15:41:58	cgb_Pos_2.dam	FALSE	C00051	(No IS)		0	Baseline	710.9	140	0.15	0.1	6.9	TRUE	<2 points		0.14	0.13	0.66	0.31
3650	18	QC_1_S1_D1000_B1	136	Quality Control	2021-07-12 15:41:58	cgb_Pos_2.dam	FALSE	C00239	(No IS)		0	Baseline	83.64	40	0.03	0.03	2	TRUE	<2 points		0.07	0.06	1	1
3651	18	QC_1_S1_D1000_B1	136	Quality Control	2021-07-12 15:41:58	cgb_Pos_2.dam	FALSE	C00055	(No IS)		0	Baseline	222300	41610	0.13	0.08	112.6	TRUE	<2 points		0.17	0.15	1.23	1.24
3652	18	QC_1_S1_D1000_B1	136	Quality Control	2021-07-12 15:41:58	cgb_Pos_2.dam	FALSE	C00105	(No IS)		0	Baseline	40120	7626	0.13	0.09	54.8	TRUE	<2 points		0.16	0.14	1.2	1.06
3653	18	QC_1_S1_D1000_B1	136	Quality Control	2021-07-12 15:41:58	cgb_Pos_2.dam	FALSE	C01081	(No IS)		0							TRUE
3654	18	QC_1_S1_D1000_B1	136	Quality Control	2021-07-12 15:41:58	cgb_Pos_2.dam	FALSE	C00655	(No IS)		0	Baseline	250.9	60	0.15	0.07	3	TRUE	<2 points		0.13	0.12	1.02	1.09
3655	18	QC_1_S1_D1000_B1	136	Quality Control	2021-07-12 15:41:58	cgb_Pos_2.dam	FALSE	C00021	(No IS)		0	Baseline	25420	6580	0.11	0.06	98.8	TRUE	<2 points		0.13	0.12	2.03	2.89
3656	18	QC_1_S1_D1000_B1	136	Quality Control	2021-07-12 15:41:58	cgb_Pos_2.dam	FALSE	C00019	(No IS)		0	Baseline	4349	860	0.12	0.08	15	TRUE	<2 points		0.16	0.15	2.42	3.65
3657	18	QC_1_S1_D1000_B1	136	Quality Control	2021-07-12 15:41:58	cgb_Pos_2.dam	FALSE	C00415	(No IS)		0	Baseline	41.81	20	0.87	0.03	1	TRUE	<2 points		0.07	0.06	1	1
3658	18	QC_1_S1_D1000_B1	136	Quality Control	2021-07-12 15:41:58	cgb_Pos_2.dam	FALSE	C00101	(No IS)		0	Baseline	41.81	20	0.35	0.03	1	TRUE	<2 points		0.07	0.06	1	1
3659	18	QC_1_S1_D1000_B1	136	Quality Control	2021-07-12 15:41:58	cgb_Pos_2.dam	FALSE	C00440	(No IS)		0	Baseline	41.81	20	0.1	0.03	1	TRUE	<2 points		0.07	0.06	1	1
3660	18	QC_1_S1_D1000_B1	136	Quality Control	2021-07-12 15:41:58	cgb_Pos_2.dam	FALSE	C03479	(No IS)		0	Baseline	83.62	20	0.47	0.07	1	TRUE	<2 points		0.1	0.1	1.53	2.11
3661	18	QC_1_S1_D1000_B1	136	Quality Control	2021-07-12 15:41:58	cgb_Pos_2.dam	FALSE	C00127	(No IS)		0	Baseline	83.62	40	0.24	0.03	2	TRUE	<2 points		0.07	0.06	1	1
3662	18	QC_1_S1_D1000_B1	136	Quality Control	2021-07-12 15:41:58	cgb_Pos_2.dam	FALSE	C00010	(No IS)		0	Baseline	125.4	40	0.1	0.05	2	TRUE	<2 points		0.1	0.09	1.5	2
3663	18	QC_1_S1_D1000_B1	136	Quality Control	2021-07-12 15:41:58	cgb_Pos_2.dam	FALSE	C00016	(No IS)		0	Baseline	292.7	60	0.12	0.1	3	TRUE	<2 points		0.14	0.13	0.66	0.32
3799	19	QC_1_S1_D1000_B1	151	Quality Control	2021-07-12 16:04:39	cgb_Pos_1.dam	FALSE	C00037	(No IS)		0	Baseline	83960	19080	0.15	0.07	56.9	TRUE	<2 points		0.17	0.14	1.3	1.41
3800	19	QC_1_S1_D1000_B1	151	Quality Control	2021-07-12 16:04:39	cgb_Pos_1.dam	FALSE	C00555	(No IS)		0	Baseline	1505	328	0.11	0.07	4.4	TRUE	<2 points		0.15	0.14	0.94	0.94
3801	19	QC_1_S1_D1000_B1	151	Quality Control	2021-07-12 16:04:39	cgb_Pos_1.dam	FALSE	C00134	(No IS)		0	Baseline	9993	647.7	0.36	0.31	4.4	TRUE	<2 points		0.4	0.39	0.61	0.21
3802	19	QC_1_S1_D1000_B1	151	Quality Control	2021-07-12 16:04:39	cgb_Pos_1.dam	FALSE	C00041	(No IS)		0	Baseline	298500	53280	0.13	0.09	28.7	TRUE	<2 points		0.17	0.15	1.24	1.25
3803	19	QC_1_S1_D1000_B1	151	Quality Control	2021-07-12 16:04:39	cgb_Pos_1.dam	FALSE	C00334	(No IS)		0	Baseline	125.4	40	0.21	0.05	2	TRUE	<2 points		0.1	0.09	1.5	2
3804	19	QC_1_S1_D1000_B1	151	Quality Control	2021-07-12 16:04:39	cgb_Pos_1.dam	FALSE	C03401	(No IS)		0	Baseline	4223	485.7	0.22	0.21	3.4	TRUE	<2 points		0.23	0.23	1.25	1.52
3805	19	QC_1_S1_D1000_B1	151	Quality Control	2021-07-12 16:04:39	cgb_Pos_1.dam	FALSE	C00065	(No IS)		0	Baseline	95880	16710	0.13	0.09	15.2	TRUE	<2 points		0.19	0.15	1.27	1.24
3805	19	QC_1_S1_D1000_B1	151	Quality Control	2021-07-12 16:04:39	cgb_Pos_1.dam	FALSE	C00065	(No IS)		0	Baseline	42434.4	16710	0.13	0.09	15.2	TRUE	<2 points		0.19	0.15	1.27	1.24
3806	19	QC_1_S1_D1000_B1	151	Quality Control	2021-07-12 16:04:39	cgb_Pos_1.dam	FALSE	C00380	(No IS)		0	Baseline	49900	8738	0.12	0.09	37.5	TRUE	<2 points		0.18	0.16	1.33	1.37
3807	19	QC_1_S1_D1000_B1	151	Quality Control	2021-07-12 16:04:39	cgb_Pos_1.dam	FALSE	C00791	(No IS)		0	Baseline	627.2	93.34	0.23	0.17	2.4	TRUE	<2 points		0.19	0.19	1.85	2.86
3808	19	QC_1_S1_D1000_B1	151	Quality Control	2021-07-12 16:04:39	cgb_Pos_1.dam	FALSE	C00148	(No IS)		0	Baseline	899000	181300	0.13	0.08	58.5	TRUE	<2 points		0.16	0.14	1.19	1.09
3809	19	QC_1_S1_D1000_B1	151	Quality Control	2021-07-12 16:04:39	cgb_Pos_1.dam	FALSE	C00441	(No IS)		0	Baseline	83.62	40	0.17	0.03	2	TRUE	<2 points		0.07	0.06	1	1
3810	19	QC_1_S1_D1000_B1	151	Quality Control	2021-07-12 16:04:39	cgb_Pos_1.dam	FALSE	C00431	(No IS)		0	Baseline	2329.78	768	0.11	0.07	10.7	TRUE	<2 points		0.13	0.13	1.93	2.87
3810	19	QC_1_S1_D1000_B1	151	Quality Control	2021-07-12 16:04:39	cgb_Pos_1.dam	FALSE	C00431	(No IS)		0	Baseline	3178	768	0.11	0.07	10.7	TRUE	<2 points		0.13	0.13	1.93	2.87
3811	19	QC_1_S1_D1000_B1	151	Quality Control	2021-07-12 16:04:39	cgb_Pos_1.dam	FALSE	C00183_C00431_C00441	(No IS)		0	Baseline	9910	1502	0.14	0.1	16.2	TRUE	<2 points		0.26	0.19	1.23	1.53
3812	19	QC_1_S1_D1000_B1	151	Quality Control	2021-07-12 16:04:39	cgb_Pos_1.dam	FALSE	C00188	(No IS)		0	Baseline	10540	2188	0.13	0.07	12.2	TRUE	<2 points		0.17	0.15	1.25	1.43
3812	19	QC_1_S1_D1000_B1	151	Quality Control	2021-07-12 16:04:39	cgb_Pos_1.dam	FALSE	C00188	(No IS)		0	Baseline	7152.57	2188	0.13	0.07	12.2	TRUE	<2 points		0.17	0.15	1.25	1.43
3813	19	QC_1_S1_D1000_B1	151	Quality Control	2021-07-12 16:04:39	cgb_Pos_1.dam	FALSE	C00263	(No IS)		0	Baseline	4850	866.7	0.12	0.08	20.5	TRUE	<2 points		0.2	0.18	1.5	1.82
3814	19	QC_1_S1_D1000_B1	151	Quality Control	2021-07-12 16:04:39	cgb_Pos_1.dam	FALSE	C00097	(No IS)		0	Baseline	6335	1076	0.14	0.09	22.7	TRUE	<2 points		0.31	0.24	2.34	2.79
3815	19	QC_1_S1_D1000_B1	151	Quality Control	2021-07-12 16:04:39	cgb_Pos_1.dam	FALSE	C00253	(No IS)		0	Baseline	585.3	100	0.2	0.11	2.4	TRUE	<2 points		0.13	0.12	1.12	1.26
3816	19	QC_1_S1_D1000_B1	151	Quality Control	2021-07-12 16:04:39	cgb_Pos_1.dam	FALSE	C00153	(No IS)		0	Baseline	1359	246.7	0.19	0.1	4.8	TRUE	<2 points		0.17	0.16	0.83	0.62
3817	19	QC_1_S1_D1000_B1	151	Quality Control	2021-07-12 16:04:39	cgb_Pos_1.dam	FALSE	C01879	(No IS)		0	Baseline	919.8	230	0.27	0.08	2.8	TRUE	<2 points		0.13	0.13	0.64	0.27
3818	19	QC_1_S1_D1000_B1	151	Quality Control	2021-07-12 16:04:39	cgb_Pos_1.dam	FALSE	C00233	(No IS)		0	Baseline	167.3	53.34	0.28	0.06	2.7	TRUE	<2 points		0.1	0.1	1.68	2.5
3819	19	QC_1_S1_D1000_B1	151	Quality Control	2021-07-12 16:04:39	cgb_Pos_1.dam	FALSE	C00407	(No IS)		0	Baseline	3471	560	0.13	0.1	7	TRUE	<2 points		0.21	0.18	0.92	1
3819	19	QC_1_S1_D1000_B1	151	Quality Control	2021-07-12 16:04:39	cgb_Pos_1.dam	FALSE	C00407	(No IS)		0	Baseline	3009.03	560	0.13	0.1	7	TRUE	<2 points		0.21	0.18	0.92	1
3820	19	QC_1_S1_D1000_B1	151	Quality Control	2021-07-12 16:04:39	cgb_Pos_1.dam	FALSE	C00123	(No IS)		0	Baseline	83.62	20	0.85	0.07	1	TRUE	<2 points		0.1	0.1	1.53	2.11
3821	19	QC_1_S1_D1000_B1	151	Quality Control	2021-07-12 16:04:39	cgb_Pos_1.dam	FALSE	C00077	(No IS)		0	Baseline	128800	27980	0.11	0.06	29.7	TRUE	<2 points		0.2	0.14	1.99	3
3822	19	QC_1_S1_D1000_B1	151	Quality Control	2021-07-12 16:04:39	cgb_Pos_1.dam	FALSE	C00152	(No IS)		0	Baseline	10850	1510	0.14	0.11	7.8	TRUE	<2 points		0.24	0.2	0.87	0.92
3822	19	QC_1_S1_D1000_B1	151	Quality Control	2021-07-12 16:04:39	cgb_Pos_1.dam	FALSE	C00152	(No IS)		0	Baseline	6937.73	1510	0.14	0.11	7.8	TRUE	<2 points		0.24	0.2	0.87	0.92
3823	19	QC_1_S1_D1000_B1	151	Quality Control	2021-07-12 16:04:39	cgb_Pos_1.dam	FALSE	C00049	(No IS)		0	Baseline	97590	18680	0.12	0.08	21.9	TRUE	<2 points		0.17	0.14	1.21	1.03
3824	19	QC_1_S1_D1000_B1	151	Quality Control	2021-07-12 16:04:39	cgb_Pos_1.dam	FALSE	C00147	(No IS)		0	Baseline	240700	46070	0.12	0.08	43.5	TRUE	<2 points		0.17	0.14	2.57	3.3
3825	19	QC_1_S1_D1000_B1	151	Quality Control	2021-07-12 16:04:39	cgb_Pos_1.dam	FALSE	C00155	(No IS)		0	Baseline	3596	660	0.14	0.07	16.7	TRUE	<2 points		0.33	0.26	2.46	3.16
3826	19	QC_1_S1_D1000_B1	151	Quality Control	2021-07-12 16:04:39	cgb_Pos_1.dam	FALSE	C01279	(No IS)		0	Baseline	752.7	220	0.11	0.06	2.6	TRUE	<2 points		0.1	0.1	1.51	2.05
3827	19	QC_1_S1_D1000_B1	151	Quality Control	2021-07-12 16:04:39	cgb_Pos_1.dam	FALSE	C00860	(No IS)		0	Baseline	3387	684	0.1	0.05	16.6	TRUE	<2 points		0.34	0.33	2.87	5.38
3828	19	QC_1_S1_D1000_B1	151	Quality Control	2021-07-12 16:04:39	cgb_Pos_1.dam	FALSE	C04294	(No IS)		0	Baseline	2300	430	0.11	0.1	3.8	TRUE	<2 points		0.13	0.13	0.67	0.33
3829	19	QC_1_S1_D1000_B1	151	Quality Control	2021-07-12 16:04:39	cgb_Pos_1.dam	FALSE	C00315	(No IS)		0	Baseline	13800	1316	0.33	0.33	4.8	TRUE	<2 points		0.34	0.34	0.63	0.26
3830	19	QC_1_S1_D1000_B1	151	Quality Control	2021-07-12 16:04:39	cgb_Pos_1.dam	FALSE	C00064	(No IS)		0	Baseline	91650	20640	0.11	0.07	73.7	TRUE	<2 points		0.17	0.13	2.51	3.18
3831	19	QC_1_S1_D1000_B1	151	Quality Control	2021-07-12 16:04:39	cgb_Pos_1.dam	FALSE	C03114	(No IS)		0	Baseline	83.62	20	0.19	0.07	1	TRUE	<2 points		0.1	0.1	1.53	2.11
3832	19	QC_1_S1_D1000_B1	151	Quality Control	2021-07-12 16:04:39	cgb_Pos_1.dam	FALSE	C00047_C00064	(No IS)		0	Baseline	12160000	2601000	0.12	0.07	91.7	TRUE	<2 points		0.17	0.13	2.46	3.17
3833	19	QC_1_S1_D1000_B1	151	Quality Control	2021-07-12 16:04:39	cgb_Pos_1.dam	FALSE	C00025	(No IS)		0	Baseline	1803000	392600	0.12	0.07	76	TRUE	<2 points		0.15	0.13	2.21	3.09
3834	19	QC_1_S1_D1000_B1	151	Quality Control	2021-07-12 16:04:39	cgb_Pos_1.dam	FALSE	C00979	(No IS)		0	Baseline	6000	1133	0.09	0.1	7.1	TRUE	<2 points		0.18	0.14	1.29	3.03
3835	19	QC_1_S1_D1000_B1	151	Quality Control	2021-07-12 16:04:39	cgb_Pos_1.dam	FALSE	C00073	(No IS)		0	Baseline	7092.14	1593	0.12	0.07	29	TRUE	<2 points		0.18	0.14	1.44	1.95
3835	19	QC_1_S1_D1000_B1	151	Quality Control	2021-07-12 16:04:39	cgb_Pos_1.dam	FALSE	C00073	(No IS)		0	Baseline	7443	1593	0.12	0.07	29	TRUE	<2 points		0.18	0.14	1.44	1.95
3836	19	QC_1_S1_D1000_B1	151	Quality Control	2021-07-12 16:04:39	cgb_Pos_1.dam	FALSE	C00135	(No IS)		0	Baseline	24520000	5090000	0.11	0.07	106.7	TRUE	<2 points		0.18	0.15	1.45	1.69
4048	20	QC_1_S1_D1000_B1	152	Quality Control	2021-07-12 16:06:10	cgb_Pos_2.dam	FALSE	C00993	(No IS)		0	Baseline	6063	1360	0.15	0.07	46.7	TRUE	<2 points		0.18	0.15	1.53	2.23
4049	20	QC_1_S1_D1000_B1	152	Quality Control	2021-07-12 16:06:10	cgb_Pos_2.dam	FALSE	C00166	(No IS)		0	Baseline	1589	288.6	0.29	0.1	4.3	TRUE	<2 points		0.23	0.22	0.92	0.86
4050	20	QC_1_S1_D1000_B1	152	Quality Control	2021-07-12 16:06:10	cgb_Pos_2.dam	FALSE	C00079	(No IS)		0	Baseline	52180	8707	0.14	0.1	13.3	TRUE	<2 points		0.25	0.16	1.84	1.46
4050	20	QC_1_S1_D1000_B1	152	Quality Control	2021-07-12 16:06:10	cgb_Pos_2.dam	FALSE	C00079	(No IS)		0	Baseline	39443.7	8707	0.14	0.1	13.3	TRUE	<2 points		0.25	0.16	1.84	1.46
4051	20	QC_1_S1_D1000_B1	152	Quality Control	2021-07-12 16:06:10	cgb_Pos_2.dam	FALSE	C00255	(No IS)		0	Baseline	250.9	66.67	0.33	0.06	2.2	TRUE	<2 points		0.09	0.09	1.36	1.67
4052	20	QC_1_S1_D1000_B1	152	Quality Control	2021-07-12 16:06:10	cgb_Pos_2.dam	FALSE	C00062	(No IS)		0	Baseline	5060	948	0.12	0.08	26.5	TRUE	<2 points		0.17	0.16	2.63	4.12
4052	20	QC_1_S1_D1000_B1	152	Quality Control	2021-07-12 16:06:10	cgb_Pos_2.dam	FALSE	C00062	(No IS)		0	Baseline	4056.76	948	0.12	0.08	26.5	TRUE	<2 points		0.17	0.16	2.63	4.12
4053	20	QC_1_S1_D1000_B1	152	Quality Control	2021-07-12 16:06:10	cgb_Pos_2.dam	FALSE	C00327	(No IS)		0	Baseline	57950	11150	0.13	0.07	25.5	TRUE	<2 points		0.26	0.16	1.92	1.52
4053	20	QC_1_S1_D1000_B1	152	Quality Control	2021-07-12 16:06:10	cgb_Pos_2.dam	FALSE	C00327	(No IS)		0	Baseline	35917.9	11150	0.13	0.07	25.5	TRUE	<2 points		0.26	0.16	1.92	1.52
4054	20	QC_1_S1_D1000_B1	152	Quality Control	2021-07-12 16:06:10	cgb_Pos_2.dam	FALSE	C01419	(No IS)		0	Baseline	1129	192	0.27	0.09	1.7	TRUE	<2 points		0.14	0.14	0.96	0.96
4055	20	QC_1_S1_D1000_B1	152	Quality Control	2021-07-12 16:06:10	cgb_Pos_2.dam	FALSE	C00082	(No IS)		0	Baseline	18650	3120	0.13	0.09	14.2	TRUE	<2 points		0.23	0.21	1.66	2.24
4055	20	QC_1_S1_D1000_B1	152	Quality Control	2021-07-12 16:06:10	cgb_Pos_2.dam	FALSE	C00082	(No IS)		0	Baseline	10572.3	3120	0.13	0.09	14.2	TRUE	<2 points		0.23	0.21	1.66	2.24
4056	20	QC_1_S1_D1000_B1	152	Quality Control	2021-07-12 16:06:10	cgb_Pos_2.dam	FALSE	C00624	(No IS)		0	Baseline	10010	1957	0.13	0.08	18.2	TRUE	<2 points		0.19	0.13	1.39	1.02
4057	20	QC_1_S1_D1000_B1	152	Quality Control	2021-07-12 16:06:10	cgb_Pos_2.dam	FALSE	C00680	(No IS)		0	Baseline	878.1	246.7	0.13	0.06	12.2	TRUE	<2 points		0.1	0.09	0.76	0.52
4058	20	QC_1_S1_D1000_B1	152	Quality Control	2021-07-12 16:06:10	cgb_Pos_2.dam	FALSE	C00078	(No IS)		0	Baseline	11710	2220	0.13	0.08	21.2	TRUE	<2 points		0.24	0.18	1.25	1.68
4058	20	QC_1_S1_D1000_B1	152	Quality Control	2021-07-12 16:06:10	cgb_Pos_2.dam	FALSE	C00078	(No IS)		0	Baseline	7548.59	2220	0.13	0.08	21.2	TRUE	<2 points		0.24	0.18	1.25	1.68
4059	20	QC_1_S1_D1000_B1	152	Quality Control	2021-07-12 16:06:10	cgb_Pos_2.dam	FALSE	C00931	(No IS)		0	Baseline	585.4	100	0.12	0.13	5	TRUE	<2 points		0.2	0.19	3	5
4060	20	QC_1_S1_D1000_B1	152	Quality Control	2021-07-12 16:06:10	cgb_Pos_2.dam	FALSE	C00120	(No IS)		0	Baseline	6356	935	0.14	0.11	7.7	TRUE	<2 points		0.24	0.23	1.78	2.56
4061	20	QC_1_S1_D1000_B1	152	Quality Control	2021-07-12 16:06:10	cgb_Pos_2.dam	FALSE	C00129	(No IS)		0	Baseline	250.9	120	0.17	0.03	3.6	TRUE	<2 points		0.07	0.06	1	1
4062	20	QC_1_S1_D1000_B1	152	Quality Control	2021-07-12 16:06:10	cgb_Pos_2.dam	FALSE	C00669	(No IS)		0	Baseline	62.73	30	0.21	0.04	1.5	TRUE	<2 points		0.06	0.06	0.86	0.68
4063	20	QC_1_S1_D1000_B1	152	Quality Control	2021-07-12 16:06:10	cgb_Pos_2.dam	FALSE	C05198	(No IS)		0	Baseline	283500	58590	0.12	0.07	130.2	TRUE	<2 points		0.16	0.13	2.36	3.21
4064	20	QC_1_S1_D1000_B1	152	Quality Control	2021-07-12 16:06:10	cgb_Pos_2.dam	FALSE	C15586	(No IS)		0	Baseline	2258	255	0.16	0.12	5.3	TRUE	<2 points		0.26	0.25	1.25	1.49
4065	20	QC_1_S1_D1000_B1	152	Quality Control	2021-07-12 16:06:10	cgb_Pos_2.dam	FALSE	C00352	(No IS)		0	Baseline	1004	160	0.13	0.1	8	TRUE	<2 points		0.22	0.2	2	3.83
4066	20	QC_1_S1_D1000_B1	152	Quality Control	2021-07-12 16:06:10	cgb_Pos_2.dam	FALSE	C00378	(No IS)		0	Baseline	83.62	40	0.28	0.03	1.4	TRUE	<2 points		0.07	0.06	1	1
4067	20	QC_1_S1_D1000_B1	152	Quality Control	2021-07-12 16:06:10	cgb_Pos_2.dam	FALSE	C00212	(No IS)		0	Baseline	8488	1700	0.12	0.08	14.6	TRUE	<2 points		0.18	0.15	1.75	3.37
4068	20	QC_1_S1_D1000_B1	152	Quality Control	2021-07-12 16:06:10	cgb_Pos_2.dam	FALSE	C00330	(No IS)		0	Baseline	37420	7309	0.12	0.09	62.8	TRUE	<2 points		0.15	0.13	2.33	3.29
4069	20	QC_1_S1_D1000_B1	152	Quality Control	2021-07-12 16:06:10	cgb_Pos_2.dam	FALSE	C03539	(No IS)		0	Baseline	710.8	148	0.11	0.07	7.3	TRUE	<2 points		0.16	0.16	0.87	0.75
4070	20	QC_1_S1_D1000_B1	152	Quality Control	2021-07-12 16:06:10	cgb_Pos_2.dam	FALSE	C00170	(No IS)		0	Baseline	7861	1287	0.13	0.09	29.9	TRUE	<2 points		0.23	0.2	1.67	2.03
4071	20	QC_1_S1_D1000_B1	152	Quality Control	2021-07-12 16:06:10	cgb_Pos_2.dam	FALSE	C00051	(No IS)		0	Baseline	1422	320	0.16	0.08	9.8	TRUE	<2 points		0.13	0.13	0.66	0.32
4072	20	QC_1_S1_D1000_B1	152	Quality Control	2021-07-12 16:06:10	cgb_Pos_2.dam	FALSE	C00239	(No IS)		0	Baseline	62.73	30	0.1	0.04	1.5	TRUE	<2 points		0.06	0.06	1.2	1.48
4073	20	QC_1_S1_D1000_B1	152	Quality Control	2021-07-12 16:06:10	cgb_Pos_2.dam	FALSE	C00055	(No IS)		0	Baseline	230800	44440	0.13	0.08	101.8	TRUE	<2 points		0.16	0.14	1.2	1.09
4074	20	QC_1_S1_D1000_B1	152	Quality Control	2021-07-12 16:06:10	cgb_Pos_2.dam	FALSE	C00105	(No IS)		0	Baseline	43860	8740	0.13	0.08	48.4	TRUE	<2 points		0.17	0.15	1.24	1.32
4075	20	QC_1_S1_D1000_B1	152	Quality Control	2021-07-12 16:06:10	cgb_Pos_2.dam	FALSE	C01081	(No IS)		0	Baseline	41.81	20	0.7	0.03	1	TRUE	<2 points		0.07	0.06	1	1
4076	20	QC_1_S1_D1000_B1	152	Quality Control	2021-07-12 16:06:10	cgb_Pos_2.dam	FALSE	C00655	(No IS)		0	Baseline	83.62	40	0.28	0.03	2	TRUE	<2 points		0.07	0.06	1	1
4077	20	QC_1_S1_D1000_B1	152	Quality Control	2021-07-12 16:06:10	cgb_Pos_2.dam	FALSE	C00021	(No IS)		0	Baseline	23270	5957	0.11	0.06	58.3	TRUE	<2 points		0.14	0.13	2.07	3.02
4078	20	QC_1_S1_D1000_B1	152	Quality Control	2021-07-12 16:06:10	cgb_Pos_2.dam	FALSE	C00019	(No IS)		0	Baseline	3680	840	0.11	0.07	33.4	TRUE	<2 points		0.15	0.13	2.32	3.24
4079	20	QC_1_S1_D1000_B1	152	Quality Control	2021-07-12 16:06:10	cgb_Pos_2.dam	FALSE	C00415	(No IS)		0							TRUE
4080	20	QC_1_S1_D1000_B1	152	Quality Control	2021-07-12 16:06:10	cgb_Pos_2.dam	FALSE	C00101	(No IS)		0	Baseline	41.81	20	0.52	0.03	1	TRUE	<2 points		0.07	0.06	1	1
4081	20	QC_1_S1_D1000_B1	152	Quality Control	2021-07-12 16:06:10	cgb_Pos_2.dam	FALSE	C00440	(No IS)		0	Baseline	83.64	40	0.1	0.03	2	TRUE	<2 points		0.07	0.06	1	1
4082	20	QC_1_S1_D1000_B1	152	Quality Control	2021-07-12 16:06:10	cgb_Pos_2.dam	FALSE	C03479	(No IS)		0	Baseline	41.81	20	0.52	0.03	1	TRUE	<2 points		0.07	0.06	1	1
4083	20	QC_1_S1_D1000_B1	152	Quality Control	2021-07-12 16:06:10	cgb_Pos_2.dam	FALSE	C00127	(No IS)		0	Baseline	83.62	40	0.24	0.03	2	TRUE	<2 points		0.07	0.06	1	1
4084	20	QC_1_S1_D1000_B1	152	Quality Control	2021-07-12 16:06:10	cgb_Pos_2.dam	FALSE	C00010	(No IS)		0	Baseline	334.5	80	0.12	0.07	4	TRUE	<2 points		0.13	0.12	1.04	1.17
4085	20	QC_1_S1_D1000_B1	152	Quality Control	2021-07-12 16:06:10	cgb_Pos_2.dam	FALSE	C00016	(No IS)		0	Baseline	83.64	40	0.1	0.03	2	TRUE	<2 points		0.07	0.06	1	1
4297	21	QC_1_S1_D1000_B1	190	Quality Control	2021-07-12 17:28:22	cgb_Neg_1.dam	FALSE	C00058	(No IS)		0	Baseline	23430000	2133000	0.26	0.26	8.4	TRUE	<2 points		0.32	0.32	1.19	1.42
4298	21	QC_1_S1_D1000_B1	190	Quality Control	2021-07-12 17:28:22	cgb_Neg_1.dam	FALSE	C01755	(No IS)		0	Baseline	50820	11500	0.04	0.07	12.1	TRUE	<2 points		0.18	0.18	3.26	5.82
4299	21	QC_1_S1_D1000_B1	190	Quality Control	2021-07-12 17:28:22	cgb_Neg_1.dam	FALSE	C00048	(No IS)		0	Baseline	12770	2497	0.04	0.14	7.5	TRUE	<2 points		0.18	0.18	3.24	5.78
4300	21	QC_1_S1_D1000_B1	190	Quality Control	2021-07-12 17:28:22	cgb_Neg_1.dam	FALSE	C00160	(No IS)		0	Baseline	13540	2220	0.1	0.1	4.2	TRUE	<2 points		0.18	0.17	0.98	0.94
4301	21	QC_1_S1_D1000_B1	190	Quality Control	2021-07-12 17:28:22	cgb_Neg_1.dam	FALSE	C00022	(No IS)		0	Baseline	28200	7853	0.05	0.06	5.9	TRUE	<2 points		0.09	0.09	0.73	0.46
4302	21	QC_1_S1_D1000_B1	190	Quality Control	2021-07-12 17:28:22	cgb_Neg_1.dam	FALSE	C00099	(No IS)		0	Baseline	785.6	148	0.06	0.09	3.2	TRUE	<2 points		0.15	0.14	0.85	0.59
4303	21	QC_1_S1_D1000_B1	190	Quality Control	2021-07-12 17:28:22	cgb_Neg_1.dam	FALSE	C00186	(No IS)		0	Baseline	265200	64430	0.12	0.07	17.3	TRUE	<2 points		0.18	0.16	0.72	0.5
4304	21	QC_1_S1_D1000_B1	190	Quality Control	2021-07-12 17:28:22	cgb_Neg_1.dam	FALSE	C00116	(No IS)		0	Baseline	112.2	60	0.06	0.03	2.4	TRUE	<2 points		0.06	0.06	1	1
4305	21	QC_1_S1_D1000_B1	190	Quality Control	2021-07-12 17:28:22	cgb_Neg_1.dam	FALSE	C00009	(No IS)		0	Baseline	27820000	4934000	0.12	0.09	74	TRUE	<2 points		0.18	0.14	3.04	4.05
4306	21	QC_1_S1_D1000_B1	190	Quality Control	2021-07-12 17:28:22	cgb_Neg_1.dam	FALSE	C00232_C00109	(No IS)		0	Baseline	15560	4940	0.09	0.05	7.9	TRUE	<2 points		0.11	0.11	0.92	0.8
4307	21	QC_1_S1_D1000_B1	190	Quality Control	2021-07-12 17:28:22	cgb_Neg_1.dam	FALSE	C00168	(No IS)		0	Baseline	860.3	353.3	0.06	0.04	3.3	TRUE	<2 points		0.09	0.09	0.7	0.38
4308	21	QC_1_S1_D1000_B1	190	Quality Control	2021-07-12 17:28:22	cgb_Neg_1.dam	FALSE	C01751	(No IS)		0	Valley	12640	2487	0.16	0.07	14.9	TRUE	<2 points		0.21	0.2	1.23	1.63
4309	21	QC_1_S1_D1000_B1	190	Quality Control	2021-07-12 17:28:22	cgb_Neg_1.dam	FALSE	C00106	(No IS)		0	Valley	17530	4118	0.11	0.07	21	TRUE	<2 points		0.13	0.11	1.8	2.75
4310	21	QC_1_S1_D1000_B1	190	Quality Control	2021-07-12 17:28:22	cgb_Neg_1.dam	FALSE	C00141_C00122	(No IS)		0	Baseline	13880	4107	0.11	0.06	8.6	TRUE	<2 points		0.09	0.09	0.73	0.44
4311	21	QC_1_S1_D1000_B1	190	Quality Control	2021-07-12 17:28:22	cgb_Neg_1.dam	FALSE	C00042	(No IS)		0	Baseline	347600	89570	0.1	0.06	32.2	TRUE	<2 points		0.13	0.11	1.58	2.54
4312	21	QC_1_S1_D1000_B1	190	Quality Control	2021-07-12 17:28:22	cgb_Neg_1.dam	FALSE	C15587	(No IS)		0	Baseline	860.5	102.2	0.28	0.17	2.5	TRUE	<2 points		0.26	0.26	1.23	1.51
4313	21	QC_1_S1_D1000_B1	190	Quality Control	2021-07-12 17:28:22	cgb_Neg_1.dam	FALSE	C00180	(No IS)		0	Baseline	10100	1907	0.57	0.14	2.5	TRUE	<2 points		0.18	0.18	1.69	2.46
4314	21	QC_1_S1_D1000_B1	190	Quality Control	2021-07-12 17:28:22	cgb_Neg_1.dam	FALSE	C00245	(No IS)		0	Baseline	299.3	160	0.03	0.03	2.8	TRUE	<2 points		0.05	0.05	0.88	0.72
4315	21	QC_1_S1_D1000_B1	190	Quality Control	2021-07-12 17:28:22	cgb_Neg_1.dam	FALSE	C02814	(No IS)		0	Baseline	129400	18860	0.15	0.14	17.8	TRUE	<2 points		0.36	0.33	1.48	1.78
4316	21	QC_1_S1_D1000_B1	190	Quality Control	2021-07-12 17:28:22	cgb_Neg_1.dam	FALSE	C00430	(No IS)		0	Baseline	55060	5266	0.29	0.17	6.3	TRUE	<2 points		0.22	0.22	0.58	0.16
4317	21	QC_1_S1_D1000_B1	190	Quality Control	2021-07-12 17:28:22	cgb_Neg_1.dam	FALSE	C00036_C00489	(No IS)		0	Baseline	88810	25600	0.1	0.05	21.3	TRUE	<2 points		0.14	0.11	1.28	1.34
4318	21	QC_1_S1_D1000_B1	190	Quality Control	2021-07-12 17:28:22	cgb_Neg_1.dam	FALSE	C00149	(No IS)		0	Baseline	205100	50540	0.1	0.06	35.6	TRUE	<2 points		0.16	0.13	1.41	1.5
4319	21	QC_1_S1_D1000_B1	190	Quality Control	2021-07-12 17:28:22	cgb_Neg_1.dam	FALSE	C00262	(No IS)		0	Baseline	972.7	313.3	0.3	0.05	2.1	TRUE	<2 points		0.08	0.08	0.8	0.63
4320	21	QC_1_S1_D1000_B1	190	Quality Control	2021-07-12 17:28:22	cgb_Neg_1.dam	FALSE	C00568_C00108	(No IS)		0	Baseline	1328	180	0.8	0.14	1.8	TRUE	<2 points		0.18	0.18	0.97	0.92
4321	21	QC_1_S1_D1000_B1	190	Quality Control	2021-07-12 17:28:22	cgb_Neg_1.dam	FALSE	C00156	(No IS)		0	Baseline	303000	29790	0.23	0.32	7.2	TRUE	<2 points		0.34	0.34	2.82	4.81
4322	21	QC_1_S1_D1000_B1	190	Quality Control	2021-07-12 17:28:22	cgb_Neg_1.dam	FALSE	C00169	(No IS)		0	Baseline	7051	1453	0.1	0.08	32.1	TRUE	<2 points		0.17	0.16	1.47	1.83
4323	21	QC_1_S1_D1000_B1	190	Quality Control	2021-07-12 17:28:22	cgb_Neg_1.dam	FALSE	C00026	(No IS)		0	Baseline	830200	195600	0.1	0.07	24.6	TRUE	<2 points		0.14	0.12	1.14	1.07
4324	21	QC_1_S1_D1000_B1	190	Quality Control	2021-07-12 17:28:22	cgb_Neg_1.dam	FALSE	C00522	(No IS)		0	Baseline	561.3	220	0.22	0.04	2.6	TRUE	<2 points		0.07	0.07	0.9	0.87
4325	21	QC_1_S1_D1000_B1	190	Quality Control	2021-07-12 17:28:22	cgb_Neg_1.dam	FALSE	C01087	(No IS)		0	Baseline	126600	33710	0.09	0.06	52.4	TRUE	<2 points		0.14	0.12	1.16	1.08
4326	21	QC_1_S1_D1000_B1	190	Quality Control	2021-07-12 17:28:22	cgb_Neg_1.dam	FALSE	C08353	(No IS)		0	Baseline	4900	1267	0.04	0.05	9.2	TRUE	<2 points		0.13	0.12	2.1	3.06
4327	21	QC_1_S1_D1000_B1	190	Quality Control	2021-07-12 17:28:22	cgb_Neg_1.dam	FALSE	C00121_C08353_C16639	(No IS)		0	Baseline	1384	580	0.09	0.04	2.4	TRUE	<2 points		0.06	0.06	0.98	0.9
4328	21	QC_1_S1_D1000_B1	190	Quality Control	2021-07-12 17:28:22	cgb_Neg_1.dam	FALSE	C00230_C00628	(No IS)		0	Baseline	43710	11850	0.09	0.05	20.8	TRUE	<2 points		0.13	0.11	0.91	0.95
4329	21	QC_1_S1_D1000_B1	190	Quality Control	2021-07-12 17:28:22	cgb_Neg_1.dam	FALSE	C00295	(No IS)		0	Baseline	508400	116500	0.08	0.07	28.4	TRUE	<2 points		0.14	0.12	1.14	1.01
4330	21	QC_1_S1_D1000_B1	190	Quality Control	2021-07-12 17:28:22	cgb_Neg_1.dam	FALSE	C00988	(No IS)		0	Baseline	19230	2396	0.08	0.09	13.7	TRUE	<2 points		0.34	0.34	2.85	4.83
4542	22	QC_1_S1_D1000_B1	191	Quality Control	2021-07-12 17:29:54	cgb_Neg_2.dam	FALSE	C03722	(No IS)		0	Baseline	411.5	173.3	0.12	0.04	2.9	TRUE	<2 points		0.06	0.06	0.96	0.87
4543	22	QC_1_S1_D1000_B1	191	Quality Control	2021-07-12 17:29:54	cgb_Neg_2.dam	FALSE	C00250	(No IS)		0	Baseline	2750	855	0.03	0.04	8.5	TRUE	<2 points		0.11	0.1	1.7	2.35
4544	22	QC_1_S1_D1000_B1	191	Quality Control	2021-07-12 17:29:54	cgb_Neg_2.dam	FALSE	C00074	(No IS)		0	Baseline	567100	115300	0.11	0.08	90.2	TRUE	<2 points		0.15	0.13	1.22	1.28
4545	22	QC_1_S1_D1000_B1	191	Quality Control	2021-07-12 17:29:54	cgb_Neg_2.dam	FALSE	C00111	(No IS)		0	Baseline	143500	25220	0.12	0.09	72.3	TRUE	<2 points		0.18	0.15	1.45	1.51
4546	22	QC_1_S1_D1000_B1	191	Quality Control	2021-07-12 17:29:54	cgb_Neg_2.dam	FALSE	C00118_C00111	(No IS)		0	Baseline	415900	76730	0.12	0.09	62.5	TRUE	<2 points		0.15	0.14	1.25	1.32
4547	22	QC_1_S1_D1000_B1	191	Quality Control	2021-07-12 17:29:54	cgb_Neg_2.dam	FALSE	C00093	(No IS)		0	Baseline	10210	3253	0.1	0.06	5.7	TRUE	<2 points		0.09	0.09	1.65	2.42
4548	22	QC_1_S1_D1000_B1	191	Quality Control	2021-07-12 17:29:54	cgb_Neg_2.dam	FALSE	C03189_C00093	(No IS)		0	Baseline	22820	4228	0.11	0.08	43.7	TRUE	<2 points		0.19	0.17	3.08	4.81
4549	22	QC_1_S1_D1000_B1	191	Quality Control	2021-07-12 17:29:54	cgb_Neg_2.dam	FALSE	C00417	(No IS)		0	Baseline	51780	12440	0.11	0.07	31.4	TRUE	<2 points		0.12	0.12	2.08	3.13
4550	22	QC_1_S1_D1000_B1	191	Quality Control	2021-07-12 17:29:54	cgb_Neg_2.dam	FALSE	C00493	(No IS)		0	Baseline	2301	510	0.11	0.07	11.9	TRUE	<2 points		0.12	0.12	1.03	1.03
4551	22	QC_1_S1_D1000_B1	191	Quality Control	2021-07-12 17:29:54	cgb_Neg_2.dam	FALSE	C00072	(No IS)		0	Baseline	785.7	180	0.11	0.09	3.6	TRUE	<2 points		0.12	0.12	0.66	0.32
4552	22	QC_1_S1_D1000_B1	191	Quality Control	2021-07-12 17:29:54	cgb_Neg_2.dam	FALSE	C04411	(No IS)		0	Baseline	748.2	266.7	0.37	0.06	3.3	TRUE	<2 points		0.09	0.09	1.76	2.67
4553	22	QC_1_S1_D1000_B1	191	Quality Control	2021-07-12 17:29:54	cgb_Neg_2.dam	FALSE	C00013	(No IS)		0	Baseline	1957000	441700	0.11	0.07	218.4	TRUE	<2 points		0.12	0.12	2.06	3.07
4554	22	QC_1_S1_D1000_B1	191	Quality Control	2021-07-12 17:29:54	cgb_Neg_2.dam	FALSE	C00031	(No IS)		0	Baseline	11430	3145	0.09	0.05	29.1	TRUE	<2 points		0.18	0.12	1.81	2.2
4555	22	QC_1_S1_D1000_B1	191	Quality Control	2021-07-12 17:29:54	cgb_Neg_2.dam	FALSE	C00137	(No IS)		0	Baseline	299.3	86.66	0.11	0.07	2.7	TRUE	<2 points		0.09	0.09	1.41	1.78
4556	22	QC_1_S1_D1000_B1	191	Quality Control	2021-07-12 17:29:54	cgb_Neg_2.dam	FALSE	C01179	(No IS)		0	Baseline	2432	476	0.1	0.09	3.7	TRUE	<2 points		0.14	0.14	1.15	1.26
4557	22	QC_1_S1_D1000_B1	191	Quality Control	2021-07-12 17:29:54	cgb_Neg_2.dam	FALSE	C00095	(No IS)		0	Baseline	5612	1847	0.1	0.05	9.3	TRUE	<2 points		0.09	0.08	1.38	1.76
4558	22	QC_1_S1_D1000_B1	191	Quality Control	2021-07-12 17:29:54	cgb_Neg_2.dam	FALSE	C00984	(No IS)		0	Baseline	227000	18420	0.26	0.29	11.4	TRUE	<2 points		0.32	0.32	1.18	1.4
4559	22	QC_1_S1_D1000_B1	191	Quality Control	2021-07-12 17:29:54	cgb_Neg_2.dam	FALSE	C00392	(No IS)		0	Baseline	4003	656	0.09	0.11	8.8	TRUE	<2 points		0.15	0.15	1.22	1.43
4560	22	QC_1_S1_D1000_B1	191	Quality Control	2021-07-12 17:29:54	cgb_Neg_2.dam	FALSE	C01005	(No IS)		0	Baseline	29850	5076	0.11	0.09	37.8	TRUE	<2 points		0.22	0.16	1.83	1.8
4561	22	QC_1_S1_D1000_B1	191	Quality Control	2021-07-12 17:29:54	cgb_Neg_2.dam	FALSE	C00197	(No IS)		0	Baseline	969400	176000	0.1	0.09	115.4	TRUE	<2 points		0.17	0.15	1.46	1.65
4562	22	QC_1_S1_D1000_B1	191	Quality Control	2021-07-12 17:29:54	cgb_Neg_2.dam	FALSE	C20258	(No IS)		0	Baseline	1216	145	0.29	0.16	2.6	TRUE	<2 points		0.23	0.22	0.68	0.36
4563	22	QC_1_S1_D1000_B1	191	Quality Control	2021-07-12 17:29:54	cgb_Neg_2.dam	FALSE	C00158	(No IS)		0	Baseline	75890	16350	0.1	0.07	39.6	TRUE	<2 points		0.18	0.17	1.48	1.98
4564	22	QC_1_S1_D1000_B1	191	Quality Control	2021-07-12 17:29:54	cgb_Neg_2.dam	FALSE	C00311	(No IS)		0	Baseline	17130	5236	0.09	0.05	12.5	TRUE	<2 points		0.14	0.12	0.86	0.88
4565	22	QC_1_S1_D1000_B1	191	Quality Control	2021-07-12 17:29:54	cgb_Neg_2.dam	FALSE	C00191	(No IS)		0	Baseline	18720	3826	0.1	0.07	33.3	TRUE	<2 points		0.18	0.17	1.51	2
4566	22	QC_1_S1_D1000_B1	191	Quality Control	2021-07-12 17:29:54	cgb_Neg_2.dam	FALSE	C01300	(No IS)		0	Baseline	935.3	176	0.25	0.11	2.6	TRUE	<2 points		0.15	0.15	0.85	0.72
4567	22	QC_1_S1_D1000_B1	191	Quality Control	2021-07-12 17:29:54	cgb_Neg_2.dam	FALSE	C00257	(No IS)		0	Baseline	6323	1266	0.1	0.06	20.6	TRUE	<2 points		0.18	0.18	1.56	2.18
4568	22	QC_1_S1_D1000_B1	191	Quality Control	2021-07-12 17:29:54	cgb_Neg_2.dam	FALSE	C00279	(No IS)		0	Baseline	50320	8549	0.09	0.09	57.6	TRUE	<2 points		0.2	0.16	1.68	1.81
4569	22	QC_1_S1_D1000_B1	191	Quality Control	2021-07-12 17:29:54	cgb_Neg_2.dam	FALSE	C03657	(No IS)		0	Baseline	411.5	133.3	0.21	0.05	0.7	TRUE	<2 points		0.06	0.06	1.05	1.17
4570	22	QC_1_S1_D1000_B1	191	Quality Control	2021-07-12 17:29:54	cgb_Neg_2.dam	FALSE	C16241	(No IS)		0	Baseline	112.2	40	0.16	0.05	2	TRUE	<2 points		0.09	0.08	1.5	2
4571	22	QC_1_S1_D1000_B1	191	Quality Control	2021-07-12 17:29:54	cgb_Neg_2.dam	FALSE	C01909	(No IS)		0	Baseline	374.1	100	0.2	0.06	3	TRUE	<2 points		0.09	0.09	1.53	2.11
4572	22	QC_1_S1_D1000_B1	191	Quality Control	2021-07-12 17:29:54	cgb_Neg_2.dam	FALSE	C11437	(No IS)		0	Baseline	3274	465	0.1	0.1	11	TRUE	<2 points		0.22	0.18	1.75	2
4573	22	QC_1_S1_D1000_B1	191	Quality Control	2021-07-12 17:29:54	cgb_Neg_2.dam	FALSE	C00864	(No IS)		0	Baseline	1216	250	0.09	0.08	6.1	TRUE	<2 points		0.12	0.12	1.88	2.69
4574	22	QC_1_S1_D1000_B1	191	Quality Control	2021-07-12 17:29:54	cgb_Neg_2.dam	FALSE	C00117	(No IS)		0	Baseline	33950	6240	0.09	0.09	34.4	TRUE	<2 points		0.18	0.15	1.45	1.6
4575	22	QC_1_S1_D1000_B1	191	Quality Control	2021-07-12 17:29:54	cgb_Neg_2.dam	FALSE	C00235	(No IS)		0	Baseline	336.7	84	0.34	0.04	2.1	TRUE	<2 points		0.14	0.14	0.64	0.28
4787	23	QC_1_S1_D1000_B1	192	Quality Control	2021-07-12 17:31:26	cgb_Neg_3.dam	FALSE	C00129_C00235	(No IS)		0	Baseline	10890	1778	0.11	0.08	16.3	TRUE	<2 points		0.28	0.24	1.18	1.52
4788	23	QC_1_S1_D1000_B1	192	Quality Control	2021-07-12 17:31:26	cgb_Neg_3.dam	FALSE	C00018	(No IS)		0	Baseline	2245	440	0.1	0.06	10.3	TRUE	<2 points		0.23	0.22	2.57	5.99
4789	23	QC_1_S1_D1000_B1	192	Quality Control	2021-07-12 17:31:26	cgb_Neg_3.dam	FALSE	C00536	(No IS)		0	Baseline	4414	1000	0.11	0.07	40.8	TRUE	<2 points		0.12	0.12	0.98	0.93
4790	23	QC_1_S1_D1000_B1	192	Quality Control	2021-07-12 17:31:26	cgb_Neg_3.dam	FALSE	C00085_C00092_C01172	(No IS)		0	Baseline	797700	145700	0.12	0.09	102.9	TRUE	<2 points		0.15	0.14	2.59	3.89
4791	23	QC_1_S1_D1000_B1	192	Quality Control	2021-07-12 17:31:26	cgb_Neg_3.dam	FALSE	C00668_C00275_C00446_C00092_C01172	(No IS)		0	Baseline	1321000	244700	0.11	0.09	99.9	TRUE	<2 points		0.16	0.14	2.65	3.95
4792	23	QC_1_S1_D1000_B1	192	Quality Control	2021-07-12 17:31:26	cgb_Neg_3.dam	FALSE	C11811	(No IS)		0	Baseline	523.7	180	0.09	0.04	9	TRUE	<2 points		0.12	0.11	2	3
4793	23	QC_1_S1_D1000_B1	192	Quality Control	2021-07-12 17:31:26	cgb_Neg_3.dam	FALSE	C00345	(No IS)		0	Baseline	28170	4944	0.11	0.07	33.9	TRUE	<2 points		0.3	0.24	4.94	7.26
4794	23	QC_1_S1_D1000_B1	192	Quality Control	2021-07-12 17:31:26	cgb_Neg_3.dam	FALSE	C04462	(No IS)		0	Baseline	1833	480	0.09	0.07	5.4	TRUE	<2 points		0.11	0.11	0.87	0.69
4795	23	QC_1_S1_D1000_B1	192	Quality Control	2021-07-12 17:31:26	cgb_Neg_3.dam	FALSE	C03373	(No IS)		0	Valley	3330	340	0.25	0.16	11.1	TRUE	<2 points		0.31	0.31	2.61	4.48
4796	23	QC_1_S1_D1000_B1	192	Quality Control	2021-07-12 17:31:26	cgb_Neg_3.dam	FALSE	C04501	(No IS)		0	Baseline	1384	240	0.12	0.09	9.9	TRUE	<2 points		0.14	0.12	2.29	3.31
4797	23	QC_1_S1_D1000_B1	192	Quality Control	2021-07-12 17:31:26	cgb_Neg_3.dam	FALSE	C00365	(No IS)		0	Baseline	168.4	90	0.09	0.03	1.7	TRUE	<2 points		0.06	0.06	0.93	0.81
4798	23	QC_1_S1_D1000_B1	192	Quality Control	2021-07-12 17:31:26	cgb_Neg_3.dam	FALSE	C00341	(No IS)		0	Baseline	523.7	148	0.28	0.05	7.4	TRUE	<2 points		0.14	0.12	0.9	0.71
4799	23	QC_1_S1_D1000_B1	192	Quality Control	2021-07-12 17:31:26	cgb_Neg_3.dam	FALSE	C00921	(No IS)		0	Baseline	3292	812	0.09	0.05	9.1	TRUE	<2 points		0.15	0.14	2.44	3.96
4799	23	QC_1_S1_D1000_B1	192	Quality Control	2021-07-12 17:31:26	cgb_Neg_3.dam	FALSE	C00921	(No IS)		0	Baseline	2274.87	812	0.09	0.05	9.1	TRUE	<2 points		0.15	0.14	2.44	3.96
4800	23	QC_1_S1_D1000_B1	192	Quality Control	2021-07-12 17:31:26	cgb_Neg_3.dam	FALSE	C00364	(No IS)		0	Baseline	1235	333.3	0.11	0.06	3.7	TRUE	<2 points		0.09	0.09	1.48	2.01
4801	23	QC_1_S1_D1000_B1	192	Quality Control	2021-07-12 17:31:26	cgb_Neg_3.dam	FALSE	C01269	(No IS)		0	Baseline	223100	46050	0.11	0.07	60	TRUE	<2 points		0.17	0.14	1.61	2.06
4802	23	QC_1_S1_D1000_B1	192	Quality Control	2021-07-12 17:31:26	cgb_Neg_3.dam	FALSE	C00105_C01269	(No IS)		0	Baseline	250300	49850	0.11	0.07	101.5	TRUE	<2 points		0.18	0.15	1.6	2.02
4803	23	QC_1_S1_D1000_B1	192	Quality Control	2021-07-12 17:31:26	cgb_Neg_3.dam	FALSE	C00575	(No IS)		0	Baseline	4227	449.1	0.09	0.23	8.1	TRUE	<2 points		0.31	0.31	5.14	9.8
4804	23	QC_1_S1_D1000_B1	192	Quality Control	2021-07-12 17:31:26	cgb_Neg_3.dam	FALSE	C00455	(No IS)		0	Baseline	4059	880	0.09	0.05	14.3	TRUE	<2 points		0.3	0.29	2.81	5.07
4805	23	QC_1_S1_D1000_B1	192	Quality Control	2021-07-12 17:31:26	cgb_Neg_3.dam	FALSE	C21113	(No IS)		0	Baseline	46760	8600	0.1	0.07	56.6	TRUE	<2 points		0.33	0.23	2.93	3.52
4806	23	QC_1_S1_D1000_B1	192	Quality Control	2021-07-12 17:31:26	cgb_Neg_3.dam	FALSE	C04677	(No IS)		0	Baseline	30750	4938	0.1	0.07	39.6	TRUE	<2 points		0.3	0.27	2.65	4.15
4807	23	QC_1_S1_D1000_B1	192	Quality Control	2021-07-12 17:31:26	cgb_Neg_3.dam	FALSE	C00354	(No IS)		0	Baseline	208500	35220	0.1	0.09	83.7	TRUE	<2 points		0.19	0.15	1.61	1.59
4808	23	QC_1_S1_D1000_B1	192	Quality Control	2021-07-12 17:31:26	cgb_Neg_3.dam	FALSE	C00208_C01083	(No IS)		0	Baseline	74750	13720	0.1	0.09	43.2	TRUE	<2 points		0.25	0.15	2.09	1.64
4809	23	QC_1_S1_D1000_B1	192	Quality Control	2021-07-12 17:31:26	cgb_Neg_3.dam	FALSE	C00020	(No IS)		0	Baseline	249000	48620	0.1	0.08	98.3	TRUE	<2 points		0.18	0.15	1.47	1.63
4810	23	QC_1_S1_D1000_B1	192	Quality Control	2021-07-12 17:31:26	cgb_Neg_3.dam	FALSE	C00130	(No IS)		0	Baseline	54690	8723	0.09	0.1	44.2	TRUE	<2 points		0.22	0.16	1.83	1.73
4811	23	QC_1_S1_D1000_B1	192	Quality Control	2021-07-12 17:31:26	cgb_Neg_3.dam	FALSE	C04807	(No IS)		0	Baseline	3142	528	0.1	0.07	17.6	TRUE	<2 points		0.29	0.27	1.98	3.42
4812	23	QC_1_S1_D1000_B1	192	Quality Control	2021-07-12 17:31:26	cgb_Neg_3.dam	FALSE	C18239	(No IS)		0	Baseline	1609	320	0.09	0.09	11.4	TRUE	<2 points		0.14	0.13	2.4	3.56
4813	23	QC_1_S1_D1000_B1	192	Quality Control	2021-07-12 17:31:26	cgb_Neg_3.dam	FALSE	C00144_C18239	(No IS)		0	Baseline	369300	67450	0.1	0.09	78.8	TRUE	<2 points		0.17	0.15	1.45	1.52
4814	23	QC_1_S1_D1000_B1	192	Quality Control	2021-07-12 17:31:26	cgb_Neg_3.dam	FALSE	C04734	(No IS)		0	Baseline	841.7	230	0.09	0.06	3.9	TRUE	<2 points		0.11	0.11	0.9	0.73
4815	23	QC_1_S1_D1000_B1	192	Quality Control	2021-07-12 17:31:26	cgb_Neg_3.dam	FALSE	C01103	(No IS)		0	Baseline	1235	320	0.34	0.06	2.7	TRUE	<2 points		0.11	0.11	0.7	0.4
4816	23	QC_1_S1_D1000_B1	192	Quality Control	2021-07-12 17:31:26	cgb_Neg_3.dam	FALSE	C16826	(No IS)		0	Baseline	4300.42	580	0.08	0.08	25.8	TRUE	<2 points		0.14	0.12	1.15	1.08
4816	23	QC_1_S1_D1000_B1	192	Quality Control	2021-07-12 17:31:26	cgb_Neg_3.dam	FALSE	C16826	(No IS)		0	Baseline	2731	580	0.08	0.08	25.8	TRUE	<2 points		0.14	0.12	1.15	1.08
4817	23	QC_1_S1_D1000_B1	192	Quality Control	2021-07-12 17:31:26	cgb_Neg_3.dam	FALSE	C00448_C16826	(No IS)		0	Baseline	149.6	53.34	0.22	0.04	2.1	TRUE	<2 points		0.07	0.07	1.13	1.2
4818	23	QC_1_S1_D1000_B1	192	Quality Control	2021-07-12 17:31:26	cgb_Neg_3.dam	FALSE	C00119	(No IS)		0	Baseline	2394	832	0.06	0.04	5.4	TRUE	<2 points		0.12	0.11	1.91	2.66
4819	23	QC_1_S1_D1000_B1	192	Quality Control	2021-07-12 17:31:26	cgb_Neg_3.dam	FALSE	C00363	(No IS)		0	Baseline	1309	280	0.1	0.08	10.1	TRUE	<2 points		0.16	0.14	0.86	0.75
4820	23	QC_1_S1_D1000_B1	192	Quality Control	2021-07-12 17:31:26	cgb_Neg_3.dam	FALSE	C00015	(No IS)		0	Baseline	786000	179900	0.08	0.07	118.6	TRUE	<2 points		0.14	0.12	1.2	1.04
4820	23	QC_1_S1_D1000_B1	192	Quality Control	2021-07-12 17:31:26	cgb_Neg_3.dam	FALSE	C00015	(No IS)		0	Baseline	431332	179900	0.08	0.07	118.6	TRUE	<2 points		0.14	0.12	1.2	1.04
5032	24	QC_1_S1_D1000_B1	193	Quality Control	2021-07-12 17:32:57	cgb_Neg_4.dam	FALSE	C00068	(No IS)		0	Baseline	381.3	115	0.1	0.06	5.7	TRUE	<2 points		0.12	0.12	2.15	3.48
5033	24	QC_1_S1_D1000_B1	193	Quality Control	2021-07-12 17:32:57	cgb_Neg_4.dam	FALSE	C00224	(No IS)		0	Baseline	871.4	240	0.12	0.06	12	TRUE	<2 points		0.11	0.11	1	1
5034	24	QC_1_S1_D1000_B1	193	Quality Control	2021-07-12 17:32:57	cgb_Neg_4.dam	FALSE	C00008_C00054_C00224	(No IS)		0	Baseline	59730	10970	0.11	0.08	80.2	TRUE	<2 points		0.17	0.15	1.47	1.6
5035	24	QC_1_S1_D1000_B1	193	Quality Control	2021-07-12 17:32:57	cgb_Neg_4.dam	FALSE	C00035	(No IS)		0	Baseline	42380	8002	0.11	0.08	72.4	TRUE	<2 points		0.2	0.14	1.71	1.52
5036	24	QC_1_S1_D1000_B1	193	Quality Control	2021-07-12 17:32:57	cgb_Neg_4.dam	FALSE	C00353	(No IS)		0	Baseline	1719000	375000	0.11	0.07	275.1	TRUE	<2 points		0.13	0.12	2.31	3.22
5037	24	QC_1_S1_D1000_B1	193	Quality Control	2021-07-12 17:32:57	cgb_Neg_4.dam	FALSE	C00061	(No IS)		0	Baseline	11400	1234	0.12	0.16	19.7	TRUE	<2 points		0.39	0.37	6.85	12.47
5038	24	QC_1_S1_D1000_B1	193	Quality Control	2021-07-12 17:32:57	cgb_Neg_4.dam	FALSE	C00143	(No IS)		0	Baseline	72.6	40	0.15	0.03	2	TRUE	<2 points		0.06	0.05	1	1
5039	24	QC_1_S1_D1000_B1	193	Quality Control	2021-07-12 17:32:57	cgb_Neg_4.dam	FALSE	C00458	(No IS)		0	Baseline	109	33.34	0.87	0.07	1.7	TRUE	<2 points		0.08	0.08	1.4	1.75
5040	24	QC_1_S1_D1000_B1	193	Quality Control	2021-07-12 17:32:57	cgb_Neg_4.dam	FALSE	C00460	(No IS)		0	Baseline	36.31	20	0.76	0.03	1	TRUE	<2 points		0.06	0.05	1	1
5041	24	QC_1_S1_D1000_B1	193	Quality Control	2021-07-12 17:32:57	cgb_Neg_4.dam	FALSE	C00459	(No IS)		0	Baseline	363.1	100	0.79	0.05	3.4	TRUE	<2 points		0.14	0.13	1.23	1.43
5042	24	QC_1_S1_D1000_B1	193	Quality Control	2021-07-12 17:32:57	cgb_Neg_4.dam	FALSE	C00063	(No IS)		0	Baseline	762.6	200	0.11	0.06	9.3	TRUE	<2 points		0.13	0.11	0.85	0.75
5043	24	QC_1_S1_D1000_B1	193	Quality Control	2021-07-12 17:32:57	cgb_Neg_4.dam	FALSE	C00075	(No IS)		0	Baseline	1489	320	0.11	0.07	15.7	TRUE	<2 points		0.14	0.14	1.22	1.37
5044	24	QC_1_S1_D1000_B1	193	Quality Control	2021-07-12 17:32:57	cgb_Neg_4.dam	FALSE	C00002	(No IS)		0	Baseline	4357	775.6	0.1	0.07	21.7	TRUE	<2 points		0.26	0.25	2.31	3.65
5045	24	QC_1_S1_D1000_B1	193	Quality Control	2021-07-12 17:32:57	cgb_Neg_4.dam	FALSE	C00286	(No IS)		0	Baseline	690	220	0.1	0.05	7.9	TRUE	<2 points		0.1	0.09	1.79	2.2
5046	24	QC_1_S1_D1000_B1	193	Quality Control	2021-07-12 17:32:57	cgb_Neg_4.dam	FALSE	C00081	(No IS)		0	Baseline	3195	673.3	0.1	0.08	14.3	TRUE	<2 points		0.21	0.2	3.44	5.98
5047	24	QC_1_S1_D1000_B1	193	Quality Control	2021-07-12 17:32:57	cgb_Neg_4.dam	FALSE	C11435	(No IS)		0	Baseline	72.64	40	0.09	0.03	2	TRUE	<2 points		0.06	0.05	1	1
5048	24	QC_1_S1_D1000_B1	193	Quality Control	2021-07-12 17:32:57	cgb_Neg_4.dam	FALSE	C00044	(No IS)		0	Baseline	9296	1415	0.11	0.07	22.7	TRUE	<2 points		0.36	0.33	2.13	3.26
5049	24	QC_1_S1_D1000_B1	193	Quality Control	2021-07-12 17:32:57	cgb_Neg_4.dam	FALSE	C00700	(No IS)		0	Baseline	217.9	48	0.2	0.05	2.4	TRUE	<2 points		0.1	0.1	0.72	0.46
5050	24	QC_1_S1_D1000_B1	193	Quality Control	2021-07-12 17:32:57	cgb_Neg_4.dam	FALSE	C02191	(No IS)		0	Baseline	36.31	20	0.24	0.03	1	TRUE	<2 points		0.06	0.05	1	1
5051	24	QC_1_S1_D1000_B1	193	Quality Control	2021-07-12 17:32:57	cgb_Neg_4.dam	FALSE	C00842	(No IS)		0	Baseline	472	100	0.11	0.08	5	TRUE	<2 points		0.14	0.13	0.85	0.73
5052	24	QC_1_S1_D1000_B1	193	Quality Control	2021-07-12 17:32:57	cgb_Neg_4.dam	FALSE	C00029	(No IS)		0	Baseline	4503	960	0.1	0.07	39.4	TRUE	<2 points		0.17	0.15	1.52	1.7
5053	24	QC_1_S1_D1000_B1	193	Quality Control	2021-07-12 17:32:57	cgb_Neg_4.dam	FALSE	C00052	(No IS)		0	Baseline	254.2	60	0.1	0.08	3	TRUE	<2 points		0.12	0.11	0.66	0.32
5054	24	QC_1_S1_D1000_B1	193	Quality Control	2021-07-12 17:32:57	cgb_Neg_4.dam	FALSE	C00167	(No IS)		0	Baseline	3413	640	0.09	0.09	29.6	TRUE	<2 points		0.18	0.16	1.34	1.73
5055	24	QC_1_S1_D1000_B1	193	Quality Control	2021-07-12 17:32:57	cgb_Neg_4.dam	FALSE	C00500	(No IS)		0	Baseline	36.31	20	0.42	0.03	1	TRUE	<2 points		0.06	0.05	1	1
5056	24	QC_1_S1_D1000_B1	193	Quality Control	2021-07-12 17:32:57	cgb_Neg_4.dam	FALSE	C00498	(No IS)		0	Baseline	36.31	20	0.03	0.03	1	TRUE	<2 points		0.06	0.05	1	1
5057	24	QC_1_S1_D1000_B1	193	Quality Control	2021-07-12 17:32:57	cgb_Neg_4.dam	FALSE	C00043	(No IS)		0	Baseline	3268	640	0.09	0.09	32	TRUE	<2 points		0.15	0.14	1.26	1.51
5058	24	QC_1_S1_D1000_B1	193	Quality Control	2021-07-12 17:32:57	cgb_Neg_4.dam	FALSE	C03263	(No IS)		0	Baseline	36.32	20	0.09	0.03	1	TRUE	<2 points		0.06	0.05	1	1
5059	24	QC_1_S1_D1000_B1	193	Quality Control	2021-07-12 17:32:57	cgb_Neg_4.dam	FALSE	C00003	(No IS)		0	Baseline	36.31	20	0.36	0.03	1	TRUE	<2 points		0.06	0.05	1	1
5060	24	QC_1_S1_D1000_B1	193	Quality Control	2021-07-12 17:32:57	cgb_Neg_4.dam	FALSE	C00004	(No IS)		0	Baseline	1779	140	0.16	0.32	6.4	TRUE	<2 points		0.38	0.37	6.63	12.56
5061	24	QC_1_S1_D1000_B1	193	Quality Control	2021-07-12 17:32:57	cgb_Neg_4.dam	FALSE	C00006	(No IS)		0	Baseline	36.3	20	0.15	0.03	1	TRUE	<2 points		0.06	0.05	1	1
5062	24	QC_1_S1_D1000_B1	193	Quality Control	2021-07-12 17:32:57	cgb_Neg_4.dam	FALSE	C00005	(No IS)		0	Baseline	326.8	133.3	0.06	0.04	6.7	TRUE	<2 points		0.09	0.09	1.61	2.33
5063	24	QC_1_S1_D1000_B1	193	Quality Control	2021-07-12 17:32:57	cgb_Neg_4.dam	FALSE	C00083	(No IS)		0	Baseline	72.63	20	0.23	0.06	1	TRUE	<2 points		0.09	0.08	1.53	2.11
5064	24	QC_1_S1_D1000_B1	193	Quality Control	2021-07-12 17:32:57	cgb_Neg_4.dam	FALSE	C01024	(No IS)		0							TRUE
5141	25	QC_1_S1_D1000_B1	222	Quality Control	2021-07-12 18:17:30	cgb_Neg_1.dam	FALSE	C00058	(No IS)		0	Baseline	30260000	2401000	0.24	0.36	6.2	TRUE	<2 points		0.38	0.37	1.95	3.02
5142	25	QC_1_S1_D1000_B1	222	Quality Control	2021-07-12 18:17:30	cgb_Neg_1.dam	FALSE	C01755	(No IS)		0	Baseline	43020	8480	0.05	0.07	14.2	TRUE	<2 points		0.18	0.18	1.6	2.27
5143	25	QC_1_S1_D1000_B1	222	Quality Control	2021-07-12 18:17:30	cgb_Neg_1.dam	FALSE	C00048	(No IS)		0	Baseline	9763	1873	0.05	0.09	7.3	TRUE	<2 points		0.18	0.18	3.23	5.75
5144	25	QC_1_S1_D1000_B1	222	Quality Control	2021-07-12 18:17:30	cgb_Neg_1.dam	FALSE	C00160	(No IS)		0	Baseline	14180	3760	0.12	0.05	9.4	TRUE	<2 points		0.18	0.17	0.72	0.43
5145	25	QC_1_S1_D1000_B1	222	Quality Control	2021-07-12 18:17:30	cgb_Neg_1.dam	FALSE	C00022	(No IS)		0	Baseline	16270	5440	0.06	0.07	6.5	TRUE	<2 points		0.09	0.09	0.69	0.37
5146	25	QC_1_S1_D1000_B1	222	Quality Control	2021-07-12 18:17:30	cgb_Neg_1.dam	FALSE	C00099	(No IS)		0	Baseline	486.3	96	0.09	0.09	2.7	TRUE	<2 points		0.14	0.14	1.16	1.29
5147	25	QC_1_S1_D1000_B1	222	Quality Control	2021-07-12 18:17:30	cgb_Neg_1.dam	FALSE	C00186	(No IS)		0	Baseline	281300	78930	0.13	0.05	17	TRUE	<2 points		0.16	0.11	0.8	1
5148	25	QC_1_S1_D1000_B1	222	Quality Control	2021-07-12 18:17:30	cgb_Neg_1.dam	FALSE	C00116	(No IS)		0	Baseline	448.9	140	0.12	0.06	3.8	TRUE	<2 points		0.09	0.09	0.75	0.48
5149	25	QC_1_S1_D1000_B1	222	Quality Control	2021-07-12 18:17:30	cgb_Neg_1.dam	FALSE	C00009	(No IS)		0	Baseline	31840000	5077000	0.12	0.1	80.6	TRUE	<2 points		0.2	0.15	1.64	1.57
5150	25	QC_1_S1_D1000_B1	222	Quality Control	2021-07-12 18:17:30	cgb_Neg_1.dam	FALSE	C00232_C00109	(No IS)		0	Baseline	27290	5553	0.11	0.08	17	TRUE	<2 points		0.18	0.17	0.71	0.39
5151	25	QC_1_S1_D1000_B1	222	Quality Control	2021-07-12 18:17:30	cgb_Neg_1.dam	FALSE	C00168	(No IS)		0	Baseline	1421	396	0.09	0.07	4.2	TRUE	<2 points		0.12	0.12	0.66	0.3
5152	25	QC_1_S1_D1000_B1	222	Quality Control	2021-07-12 18:17:30	cgb_Neg_1.dam	FALSE	C01751	(No IS)		0	Baseline	10680	2310	0.15	0.1	11	TRUE	<2 points		0.18	0.17	1.02	1.01
5153	25	QC_1_S1_D1000_B1	222	Quality Control	2021-07-12 18:17:30	cgb_Neg_1.dam	FALSE	C00106	(No IS)		0	Baseline	24020	5317	0.11	0.07	27	TRUE	<2 points		0.17	0.12	1.41	1.14
5154	25	QC_1_S1_D1000_B1	222	Quality Control	2021-07-12 18:17:30	cgb_Neg_1.dam	FALSE	C00141_C00122	(No IS)		0	Baseline	25960	6480	0.1	0.07	8.5	TRUE	<2 points		0.11	0.11	1.89	2.79
5155	25	QC_1_S1_D1000_B1	222	Quality Control	2021-07-12 18:17:30	cgb_Neg_1.dam	FALSE	C00042	(No IS)		0	Baseline	421100	95410	0.11	0.07	33.7	TRUE	<2 points		0.16	0.12	1.3	1.01
5156	25	QC_1_S1_D1000_B1	222	Quality Control	2021-07-12 18:17:30	cgb_Neg_1.dam	FALSE	C15587	(No IS)		0	Baseline	187	99.99	0.16	0.04	1.7	TRUE	<2 points		0.05	0.05	1.24	1.55
5157	25	QC_1_S1_D1000_B1	222	Quality Control	2021-07-12 18:17:30	cgb_Neg_1.dam	FALSE	C00180	(No IS)		0	Baseline	68760	5973	0.26	0.26	5.9	TRUE	<2 points		0.32	0.32	1.18	1.38
5158	25	QC_1_S1_D1000_B1	222	Quality Control	2021-07-12 18:17:30	cgb_Neg_1.dam	FALSE	C00245	(No IS)		0	Baseline	1552	405	0.08	0.07	4.9	TRUE	<2 points		0.12	0.12	0.65	0.29
5159	25	QC_1_S1_D1000_B1	222	Quality Control	2021-07-12 18:17:30	cgb_Neg_1.dam	FALSE	C02814	(No IS)		0	Baseline	86060	20850	0.16	0.06	21.6	TRUE	<2 points		0.17	0.16	2.91	4.77
5160	25	QC_1_S1_D1000_B1	222	Quality Control	2021-07-12 18:17:30	cgb_Neg_1.dam	FALSE	C00430	(No IS)		0	Baseline	11640	2480	0.38	0.08	3.5	TRUE	<2 points		0.12	0.12	0.96	0.89
5161	25	QC_1_S1_D1000_B1	222	Quality Control	2021-07-12 18:17:30	cgb_Neg_1.dam	FALSE	C00036_C00489	(No IS)		0	Baseline	105700	23010	0.11	0.07	20.1	TRUE	<2 points		0.17	0.12	2.37	2.88
5162	25	QC_1_S1_D1000_B1	222	Quality Control	2021-07-12 18:17:30	cgb_Neg_1.dam	FALSE	C00149	(No IS)		0	Baseline	242200	51960	0.11	0.07	38.9	TRUE	<2 points		0.18	0.12	2.07	3.02
5163	25	QC_1_S1_D1000_B1	222	Quality Control	2021-07-12 18:17:30	cgb_Neg_1.dam	FALSE	C00262	(No IS)		0	Baseline	1347	506.7	0.22	0.04	1.8	TRUE	<2 points		0.05	0.05	1.16	1.4
5164	25	QC_1_S1_D1000_B1	222	Quality Control	2021-07-12 18:17:30	cgb_Neg_1.dam	FALSE	C00568_C00108	(No IS)		0	Baseline	860.4	172	0.74	0.11	1.5	TRUE	<2 points		0.14	0.14	1.41	1.88
5165	25	QC_1_S1_D1000_B1	222	Quality Control	2021-07-12 18:17:30	cgb_Neg_1.dam	FALSE	C00156	(No IS)		0	Baseline	374700	36120	0.25	0.37	9.8	TRUE	<2 points		0.4	0.39	3.68	6.71
5166	25	QC_1_S1_D1000_B1	222	Quality Control	2021-07-12 18:17:30	cgb_Neg_1.dam	FALSE	C00169	(No IS)		0	Baseline	9820	1933	0.11	0.08	23.3	TRUE	<2 points		0.18	0.17	2.92	4.75
5167	25	QC_1_S1_D1000_B1	222	Quality Control	2021-07-12 18:17:30	cgb_Neg_1.dam	FALSE	C00026	(No IS)		0	Baseline	954500	217300	0.11	0.07	33.6	TRUE	<2 points		0.14	0.13	1.29	1.63
5168	25	QC_1_S1_D1000_B1	222	Quality Control	2021-07-12 18:17:30	cgb_Neg_1.dam	FALSE	C00522	(No IS)		0	Baseline	1721	753.3	0.09	0.04	6.7	TRUE	<2 points		0.09	0.08	0.73	0.47
5169	25	QC_1_S1_D1000_B1	222	Quality Control	2021-07-12 18:17:30	cgb_Neg_1.dam	FALSE	C01087	(No IS)		0	Baseline	166300	40900	0.1	0.06	65.8	TRUE	<2 points		0.15	0.13	1.34	1.67
5170	25	QC_1_S1_D1000_B1	222	Quality Control	2021-07-12 18:17:30	cgb_Neg_1.dam	FALSE	C08353	(No IS)		0	Baseline	4732	2015	0.09	0.03	9.9	TRUE	<2 points		0.08	0.07	1.37	1.54
5171	25	QC_1_S1_D1000_B1	222	Quality Control	2021-07-12 18:17:30	cgb_Neg_1.dam	FALSE	C00121_C08353_C16639	(No IS)		0	Baseline	2095	800	0.09	0.04	3.3	TRUE	<2 points		0.08	0.08	1.29	1.51
5172	25	QC_1_S1_D1000_B1	222	Quality Control	2021-07-12 18:17:30	cgb_Neg_1.dam	FALSE	C00230_C00628	(No IS)		0	Baseline	50240	13610	0.1	0.05	18.5	TRUE	<2 points		0.15	0.12	1.41	1.72
5173	25	QC_1_S1_D1000_B1	222	Quality Control	2021-07-12 18:17:30	cgb_Neg_1.dam	FALSE	C00295	(No IS)		0	Baseline	574000	127600	0.1	0.07	37.4	TRUE	<2 points		0.16	0.14	1.36	1.48
5174	25	QC_1_S1_D1000_B1	222	Quality Control	2021-07-12 18:17:30	cgb_Neg_1.dam	FALSE	C00988	(No IS)		0	Baseline	15560	3187	0.11	0.07	18.1	TRUE	<2 points		0.24	0.22	2.15	3.43
5386	26	QC_1_S1_D1000_B1	223	Quality Control	2021-07-12 18:19:02	cgb_Neg_2.dam	FALSE	C03722	(No IS)		0	Baseline	1047	340	0.13	0.05	4.6	TRUE	<2 points		0.08	0.08	1.31	1.56
5387	26	QC_1_S1_D1000_B1	223	Quality Control	2021-07-12 18:19:02	cgb_Neg_2.dam	FALSE	C00250	(No IS)		0	Baseline	2712	350	0.26	0.15	2.5	TRUE	<2 points		0.17	0.17	0.61	0.22
5388	26	QC_1_S1_D1000_B1	223	Quality Control	2021-07-12 18:19:02	cgb_Neg_2.dam	FALSE	C00074	(No IS)		0	Baseline	670600	115500	0.13	0.09	93.3	TRUE	<2 points		0.17	0.15	1.42	1.57
5389	26	QC_1_S1_D1000_B1	223	Quality Control	2021-07-12 18:19:02	cgb_Neg_2.dam	FALSE	C00111	(No IS)		0	Baseline	184000	28190	0.13	0.1	79.2	TRUE	<2 points		0.18	0.16	0.98	0.75
5390	26	QC_1_S1_D1000_B1	223	Quality Control	2021-07-12 18:19:02	cgb_Neg_2.dam	FALSE	C00118_C00111	(No IS)		0	Baseline	526500	81660	0.12	0.1	65.9	TRUE	<2 points		0.18	0.16	1.49	1.63
5391	26	QC_1_S1_D1000_B1	223	Quality Control	2021-07-12 18:19:02	cgb_Neg_2.dam	FALSE	C00093	(No IS)		0	Baseline	14220	3230	0.11	0.08	4.9	TRUE	<2 points		0.12	0.12	2.15	3.49
5392	26	QC_1_S1_D1000_B1	223	Quality Control	2021-07-12 18:19:02	cgb_Neg_2.dam	FALSE	C03189_C00093	(No IS)		0	Baseline	30680	4811	0.12	0.1	41	TRUE	<2 points		0.15	0.15	1.26	1.48
5393	26	QC_1_S1_D1000_B1	223	Quality Control	2021-07-12 18:19:02	cgb_Neg_2.dam	FALSE	C00417	(No IS)		0	Baseline	55160	11700	0.12	0.08	27.4	TRUE	<2 points		0.15	0.13	1.23	1.2
5394	26	QC_1_S1_D1000_B1	223	Quality Control	2021-07-12 18:19:02	cgb_Neg_2.dam	FALSE	C00493	(No IS)		0	Baseline	5649	840	0.12	0.1	15.7	TRUE	<2 points		0.22	0.2	1.46	2.31
5395	26	QC_1_S1_D1000_B1	223	Quality Control	2021-07-12 18:19:02	cgb_Neg_2.dam	FALSE	C00072	(No IS)		0	Baseline	1983	320	0.09	0.12	5.5	TRUE	<2 points		0.18	0.17	0.97	0.94
5396	26	QC_1_S1_D1000_B1	223	Quality Control	2021-07-12 18:19:02	cgb_Neg_2.dam	FALSE	C04411	(No IS)		0	Baseline	261.9	126.7	0.28	0.04	1.2	TRUE	<2 points		0.05	0.05	0.88	0.71
5397	26	QC_1_S1_D1000_B1	223	Quality Control	2021-07-12 18:19:02	cgb_Neg_2.dam	FALSE	C00013	(No IS)		0	Baseline	2356000	455300	0.12	0.09	216.7	TRUE	<2 points		0.15	0.13	1.2	1.17
5398	26	QC_1_S1_D1000_B1	223	Quality Control	2021-07-12 18:19:02	cgb_Neg_2.dam	FALSE	C00031	(No IS)		0	Baseline	12760	2795	0.13	0.07	21.6	TRUE	<2 points		0.21	0.13	1.42	1.14
5399	26	QC_1_S1_D1000_B1	223	Quality Control	2021-07-12 18:19:02	cgb_Neg_2.dam	FALSE	C00137	(No IS)		0	Baseline	130.9	70	0.06	0.03	2.2	TRUE	<2 points		0.06	0.06	1.1	1.27
5400	26	QC_1_S1_D1000_B1	223	Quality Control	2021-07-12 18:19:02	cgb_Neg_2.dam	FALSE	C01179	(No IS)		0	Baseline	2020	451.4	0.11	0.07	5	TRUE	<2 points		0.18	0.14	1.27	1.35
5401	26	QC_1_S1_D1000_B1	223	Quality Control	2021-07-12 18:19:02	cgb_Neg_2.dam	FALSE	C00095	(No IS)		0	Baseline	7781	1920	0.12	0.06	12.9	TRUE	<2 points		0.18	0.16	0.72	0.46
5402	26	QC_1_S1_D1000_B1	223	Quality Control	2021-07-12 18:19:02	cgb_Neg_2.dam	FALSE	C00984	(No IS)		0	Baseline	151400	18080	0.23	0.19	7.1	TRUE	<2 points		0.21	0.21	0.9	0.81
5403	26	QC_1_S1_D1000_B1	223	Quality Control	2021-07-12 18:19:02	cgb_Neg_2.dam	FALSE	C00392	(No IS)		0	Baseline	4377	992	0.11	0.08	12.3	TRUE	<2 points		0.13	0.12	2.09	3.16
5404	26	QC_1_S1_D1000_B1	223	Quality Control	2021-07-12 18:19:02	cgb_Neg_2.dam	FALSE	C01005	(No IS)		0	Baseline	31420	6089	0.11	0.09	26.9	TRUE	<2 points		0.17	0.15	2.54	3.97
5405	26	QC_1_S1_D1000_B1	223	Quality Control	2021-07-12 18:19:02	cgb_Neg_2.dam	FALSE	C00197	(No IS)		0	Baseline	975900	181000	0.12	0.09	92.8	TRUE	<2 points		0.15	0.14	1.26	1.41
5406	26	QC_1_S1_D1000_B1	223	Quality Control	2021-07-12 18:19:02	cgb_Neg_2.dam	FALSE	C20258	(No IS)		0	Baseline	710.8	306.7	0.31	0.04	4.8	TRUE	<2 points		0.08	0.07	0.8	0.63
5407	26	QC_1_S1_D1000_B1	223	Quality Control	2021-07-12 18:19:02	cgb_Neg_2.dam	FALSE	C00158	(No IS)		0	Baseline	83160	17200	0.11	0.07	41.3	TRUE	<2 points		0.15	0.14	2.52	3.79
5408	26	QC_1_S1_D1000_B1	223	Quality Control	2021-07-12 18:19:02	cgb_Neg_2.dam	FALSE	C00311	(No IS)		0	Baseline	23210	5670	0.11	0.07	14.7	TRUE	<2 points		0.14	0.11	1.36	2.28
5409	26	QC_1_S1_D1000_B1	223	Quality Control	2021-07-12 18:19:02	cgb_Neg_2.dam	FALSE	C00191	(No IS)		0	Baseline	17770	3725	0.11	0.08	34.1	TRUE	<2 points		0.19	0.13	1.87	2.44
5410	26	QC_1_S1_D1000_B1	223	Quality Control	2021-07-12 18:19:02	cgb_Neg_2.dam	FALSE	C01300	(No IS)		0	Baseline	935.3	290	0.22	0.04	4.8	TRUE	<2 points		0.11	0.11	0.69	0.37
5411	26	QC_1_S1_D1000_B1	223	Quality Control	2021-07-12 18:19:02	cgb_Neg_2.dam	FALSE	C00257	(No IS)		0	Baseline	8492	2092	0.1	0.05	34.1	TRUE	<2 points		0.2	0.17	1.83	2.88
5412	26	QC_1_S1_D1000_B1	223	Quality Control	2021-07-12 18:19:02	cgb_Neg_2.dam	FALSE	C00279	(No IS)		0	Baseline	47460	8130	0.11	0.09	64.3	TRUE	<2 points		0.22	0.16	1.22	1
5413	26	QC_1_S1_D1000_B1	223	Quality Control	2021-07-12 18:19:02	cgb_Neg_2.dam	FALSE	C03657	(No IS)		0	Baseline	7931	840	0.35	0.13	4.9	TRUE	<2 points		0.23	0.23	0.58	0.15
5414	26	QC_1_S1_D1000_B1	223	Quality Control	2021-07-12 18:19:02	cgb_Neg_2.dam	FALSE	C16241	(No IS)		0	Baseline	149.6	40	0.16	0.08	2	TRUE	<2 points		0.12	0.12	0.66	0.32
5415	26	QC_1_S1_D1000_B1	223	Quality Control	2021-07-12 18:19:02	cgb_Neg_2.dam	FALSE	C01909	(No IS)		0	Baseline	542.5	125	0.22	0.09	3.7	TRUE	<2 points		0.12	0.12	0.68	0.34
5416	26	QC_1_S1_D1000_B1	223	Quality Control	2021-07-12 18:19:02	cgb_Neg_2.dam	FALSE	C11437	(No IS)		0	Baseline	3517	540	0.11	0.09	12.2	TRUE	<2 points		0.21	0.19	1.35	1.87
5417	26	QC_1_S1_D1000_B1	223	Quality Control	2021-07-12 18:19:02	cgb_Neg_2.dam	FALSE	C00864	(No IS)		0	Baseline	860.4	220	0.11	0.07	7.9	TRUE	<2 points		0.11	0.11	0.9	0.74
5418	26	QC_1_S1_D1000_B1	223	Quality Control	2021-07-12 18:19:02	cgb_Neg_2.dam	FALSE	C00117	(No IS)		0	Baseline	37260	7471	0.1	0.08	34	TRUE	<2 points		0.17	0.15	1.45	1.67
5419	26	QC_1_S1_D1000_B1	223	Quality Control	2021-07-12 18:19:02	cgb_Neg_2.dam	FALSE	C00235	(No IS)		0	Baseline	168.4	90.01	0.25	0.04	2.2	TRUE	<2 points		0.05	0.05	1.2	1.48
5631	27	QC_1_S1_D1000_B1	224	Quality Control	2021-07-12 18:20:34	cgb_Neg_3.dam	FALSE	C00129_C00235	(No IS)		0	Baseline	10330	2040	0.13	0.08	17.3	TRUE	<2 points		0.19	0.13	0.92	1.17
5632	27	QC_1_S1_D1000_B1	224	Quality Control	2021-07-12 18:20:34	cgb_Neg_3.dam	FALSE	C00018	(No IS)		0	Baseline	2619	446.7	0.14	0.07	10.2	TRUE	<2 points		0.26	0.24	1.04	1.13
5633	27	QC_1_S1_D1000_B1	224	Quality Control	2021-07-12 18:20:34	cgb_Neg_3.dam	FALSE	C00536	(No IS)		0	Baseline	4377	900	0.12	0.08	35.1	TRUE	<2 points		0.17	0.14	1.01	1.35
5634	27	QC_1_S1_D1000_B1	224	Quality Control	2021-07-12 18:20:34	cgb_Neg_3.dam	FALSE	C00085_C00092_C01172	(No IS)		0	Baseline	936600	156900	0.12	0.1	92.4	TRUE	<2 points		0.18	0.15	1.5	1.6
5635	27	QC_1_S1_D1000_B1	224	Quality Control	2021-07-12 18:20:34	cgb_Neg_3.dam	FALSE	C00668_C00275_C00446_C00092_C01172	(No IS)		0	Baseline	1608000	256100	0.13	0.1	105.5	TRUE	<2 points		0.18	0.15	1.51	1.58
5636	27	QC_1_S1_D1000_B1	224	Quality Control	2021-07-12 18:20:34	cgb_Neg_3.dam	FALSE	C11811	(No IS)		0	Baseline	636	140	0.13	0.09	7	TRUE	<2 points		0.12	0.12	0.66	0.31
5637	27	QC_1_S1_D1000_B1	224	Quality Control	2021-07-12 18:20:34	cgb_Neg_3.dam	FALSE	C00345	(No IS)		0	Baseline	29560	5142	0.12	0.08	26.1	TRUE	<2 points		0.3	0.26	2.49	3.41
5638	27	QC_1_S1_D1000_B1	224	Quality Control	2021-07-12 18:20:34	cgb_Neg_3.dam	FALSE	C04462	(No IS)		0	Baseline	1646	492	0.12	0.04	6.3	TRUE	<2 points		0.12	0.12	0.66	0.31
5639	27	QC_1_S1_D1000_B1	224	Quality Control	2021-07-12 18:20:34	cgb_Neg_3.dam	FALSE	C03373	(No IS)		0	Baseline	3086	373.3	0.27	0.12	18.7	TRUE	<2 points		0.34	0.31	1.88	3.21
5640	27	QC_1_S1_D1000_B1	224	Quality Control	2021-07-12 18:20:34	cgb_Neg_3.dam	FALSE	C04501	(No IS)		0	Baseline	1908	260	0.13	0.1	13	TRUE	<2 points		0.31	0.28	1.15	1.45
5641	27	QC_1_S1_D1000_B1	224	Quality Control	2021-07-12 18:20:34	cgb_Neg_3.dam	FALSE	C00365	(No IS)		0	Baseline	523.9	193.3	0.03	0.04	3.7	TRUE	<2 points		0.07	0.07	1.18	1.28
5642	27	QC_1_S1_D1000_B1	224	Quality Control	2021-07-12 18:20:34	cgb_Neg_3.dam	FALSE	C00341	(No IS)		0	Baseline	299.3	52	0.25	0.1	2.6	TRUE	<2 points		0.14	0.14	1.52	2.24
5643	27	QC_1_S1_D1000_B1	224	Quality Control	2021-07-12 18:20:34	cgb_Neg_3.dam	FALSE	C00921	(No IS)		0	Baseline	3405	796	0.11	0.07	7.1	TRUE	<2 points		0.14	0.11	0.83	0.88
5643	27	QC_1_S1_D1000_B1	224	Quality Control	2021-07-12 18:20:34	cgb_Neg_3.dam	FALSE	C00921	(No IS)		0	Baseline	2387.87	796	0.11	0.07	7.1	TRUE	<2 points		0.14	0.11	0.83	0.88
5644	27	QC_1_S1_D1000_B1	224	Quality Control	2021-07-12 18:20:34	cgb_Neg_3.dam	FALSE	C00364	(No IS)		0	Baseline	1459	300	0.12	0.08	3.9	TRUE	<2 points		0.11	0.11	1.83	2.69
5645	27	QC_1_S1_D1000_B1	224	Quality Control	2021-07-12 18:20:34	cgb_Neg_3.dam	FALSE	C01269	(No IS)		0	Baseline	252300	47940	0.12	0.09	49	TRUE	<2 points		0.17	0.14	1.39	1.4
5646	27	QC_1_S1_D1000_B1	224	Quality Control	2021-07-12 18:20:34	cgb_Neg_3.dam	FALSE	C00105_C01269	(No IS)		0	Baseline	300200	52900	0.12	0.09	78.3	TRUE	<2 points		0.18	0.15	1.51	1.49
5647	27	QC_1_S1_D1000_B1	224	Quality Control	2021-07-12 18:20:34	cgb_Neg_3.dam	FALSE	C00575	(No IS)		0	Baseline	6117	672.9	0.12	0.21	14.1	TRUE	<2 points		0.43	0.43	7.42	14.6
5648	27	QC_1_S1_D1000_B1	224	Quality Control	2021-07-12 18:20:34	cgb_Neg_3.dam	FALSE	C00455	(No IS)		0	Baseline	3985	857.5	0.11	0.06	13.2	TRUE	<2 points		0.21	0.19	1.76	2.22
5649	27	QC_1_S1_D1000_B1	224	Quality Control	2021-07-12 18:20:34	cgb_Neg_3.dam	FALSE	C21113	(No IS)		0	Baseline	51220	8711	0.11	0.08	36.7	TRUE	<2 points		0.3	0.23	2.45	2.79
5650	27	QC_1_S1_D1000_B1	224	Quality Control	2021-07-12 18:20:34	cgb_Neg_3.dam	FALSE	C04677	(No IS)		0	Baseline	35940	4805	0.11	0.08	35.6	TRUE	<2 points		0.36	0.33	2.18	3.33
5651	27	QC_1_S1_D1000_B1	224	Quality Control	2021-07-12 18:20:34	cgb_Neg_3.dam	FALSE	C00354	(No IS)		0	Baseline	216600	35850	0.12	0.09	59.7	TRUE	<2 points		0.21	0.15	3.4	4.13
5652	27	QC_1_S1_D1000_B1	224	Quality Control	2021-07-12 18:20:34	cgb_Neg_3.dam	FALSE	C00208_C01083	(No IS)		0	Baseline	96600	17260	0.12	0.09	31.2	TRUE	<2 points		0.15	0.14	2.42	3.66
5653	27	QC_1_S1_D1000_B1	224	Quality Control	2021-07-12 18:20:34	cgb_Neg_3.dam	FALSE	C00020	(No IS)		0	Baseline	280200	48280	0.12	0.09	72.8	TRUE	<2 points		0.19	0.15	1.96	3.17
5654	27	QC_1_S1_D1000_B1	224	Quality Control	2021-07-12 18:20:34	cgb_Neg_3.dam	FALSE	C00130	(No IS)		0	Baseline	59260	9355	0.12	0.09	41.5	TRUE	<2 points		0.24	0.18	2.16	2.83
5655	27	QC_1_S1_D1000_B1	224	Quality Control	2021-07-12 18:20:34	cgb_Neg_3.dam	FALSE	C04807	(No IS)		0	Baseline	2806	440	0.11	0.15	10.2	TRUE	<2 points		0.29	0.22	2.46	6.01
5656	27	QC_1_S1_D1000_B1	224	Quality Control	2021-07-12 18:20:34	cgb_Neg_3.dam	FALSE	C18239	(No IS)		0	Baseline	1010	300	0.11	0.06	15	TRUE	<2 points		0.09	0.09	0.75	0.48
5657	27	QC_1_S1_D1000_B1	224	Quality Control	2021-07-12 18:20:34	cgb_Neg_3.dam	FALSE	C00144_C18239	(No IS)		0	Baseline	401200	69730	0.11	0.09	88.5	TRUE	<2 points		0.19	0.16	1.7	2.17
5658	27	QC_1_S1_D1000_B1	224	Quality Control	2021-07-12 18:20:34	cgb_Neg_3.dam	FALSE	C04734	(No IS)		0	Baseline	505.2	270	0.09	0.03	3.4	TRUE	<2 points		0.06	0.06	1.09	1.24
5659	27	QC_1_S1_D1000_B1	224	Quality Control	2021-07-12 18:20:34	cgb_Neg_3.dam	FALSE	C01103	(No IS)		0	Baseline	1216	196.7	0.38	0.09	2.1	TRUE	<2 points		0.14	0.13	0.65	0.31
5660	27	QC_1_S1_D1000_B1	224	Quality Control	2021-07-12 18:20:34	cgb_Neg_3.dam	FALSE	C16826	(No IS)		0	Baseline	4300.42	580	0.11	0.08	18.8	TRUE	<2 points		0.15	0.14	0.84	0.63
5660	27	QC_1_S1_D1000_B1	224	Quality Control	2021-07-12 18:20:34	cgb_Neg_3.dam	FALSE	C16826	(No IS)		0	Baseline	2731	580	0.11	0.08	18.8	TRUE	<2 points		0.15	0.14	0.84	0.63
5661	27	QC_1_S1_D1000_B1	224	Quality Control	2021-07-12 18:20:34	cgb_Neg_3.dam	FALSE	C00448_C16826	(No IS)		0	Baseline	74.82	26.67	0.19	0.04	1.3	TRUE	<2 points		0.07	0.07	0.89	0.83
5662	27	QC_1_S1_D1000_B1	224	Quality Control	2021-07-12 18:20:34	cgb_Neg_3.dam	FALSE	C00119	(No IS)		0	Baseline	561	299.9	0.22	0.04	2.6	TRUE	<2 points		0.05	0.05	1.45	2
5663	27	QC_1_S1_D1000_B1	224	Quality Control	2021-07-12 18:20:34	cgb_Neg_3.dam	FALSE	C00363	(No IS)		0	Baseline	935.4	200	0.1	0.07	10	TRUE	<2 points		0.17	0.15	1.07	1.33
5664	27	QC_1_S1_D1000_B1	224	Quality Control	2021-07-12 18:20:34	cgb_Neg_3.dam	FALSE	C00015	(No IS)		0	Baseline	505232	179700	0.1	0.07	118.5	TRUE	<2 points		0.16	0.14	1.35	1.53
5664	27	QC_1_S1_D1000_B1	224	Quality Control	2021-07-12 18:20:34	cgb_Neg_3.dam	FALSE	C00015	(No IS)		0	Baseline	859900	179700	0.1	0.07	118.5	TRUE	<2 points		0.16	0.14	1.35	1.53
5876	28	QC_1_S1_D1000_B1	225	Quality Control	2021-07-12 18:22:06	cgb_Neg_4.dam	FALSE	C00068	(No IS)		0	Baseline	454	210	0.12	0.03	10.5	TRUE	<2 points		0.09	0.07	1.49	1.53
5877	28	QC_1_S1_D1000_B1	225	Quality Control	2021-07-12 18:22:06	cgb_Neg_4.dam	FALSE	C00224	(No IS)		0	Baseline	835.2	240	0.15	0.05	12	TRUE	<2 points		0.13	0.11	0.75	0.36
5878	28	QC_1_S1_D1000_B1	225	Quality Control	2021-07-12 18:22:06	cgb_Neg_4.dam	FALSE	C00008_C00054_C00224	(No IS)		0	Baseline	64370	11340	0.13	0.09	94.5	TRUE	<2 points		0.2	0.17	1.78	2.12
5879	28	QC_1_S1_D1000_B1	225	Quality Control	2021-07-12 18:22:06	cgb_Neg_4.dam	FALSE	C00035	(No IS)		0	Baseline	46150	7351	0.13	0.1	50	TRUE	<2 points		0.25	0.17	2.16	2.08
5880	28	QC_1_S1_D1000_B1	225	Quality Control	2021-07-12 18:22:06	cgb_Neg_4.dam	FALSE	C00353	(No IS)		0	Baseline	1994000	434500	0.13	0.07	272	TRUE	<2 points		0.15	0.13	1.28	1.44
5881	28	QC_1_S1_D1000_B1	225	Quality Control	2021-07-12 18:22:06	cgb_Neg_4.dam	FALSE	C00061	(No IS)		0	Baseline	13580	1705	0.13	0.07	20.5	TRUE	<2 points		0.48	0.44	4.2	7.11
5882	28	QC_1_S1_D1000_B1	225	Quality Control	2021-07-12 18:22:06	cgb_Neg_4.dam	FALSE	C00143	(No IS)		0							TRUE
5883	28	QC_1_S1_D1000_B1	225	Quality Control	2021-07-12 18:22:06	cgb_Neg_4.dam	FALSE	C00458	(No IS)		0	Baseline	36.31	20	0.76	0.03	1	TRUE	<2 points		0.06	0.05	1	1
5884	28	QC_1_S1_D1000_B1	225	Quality Control	2021-07-12 18:22:06	cgb_Neg_4.dam	FALSE	C00460	(No IS)		0	Baseline	109	60	0.45	0.03	3	TRUE	<2 points		0.06	0.05	1	1
5885	28	QC_1_S1_D1000_B1	225	Quality Control	2021-07-12 18:22:06	cgb_Neg_4.dam	FALSE	C00459	(No IS)		0	Baseline	72.62	40	0.85	0.03	1.9	TRUE	<2 points		0.06	0.05	1	1
5886	28	QC_1_S1_D1000_B1	225	Quality Control	2021-07-12 18:22:06	cgb_Neg_4.dam	FALSE	C00063	(No IS)		0	Baseline	635.5	195	0.09	0.04	9.8	TRUE	<2 points		0.12	0.12	2.12	3.36
5887	28	QC_1_S1_D1000_B1	225	Quality Control	2021-07-12 18:22:06	cgb_Neg_4.dam	FALSE	C00075	(No IS)		0	Baseline	762.6	200	0.12	0.06	8.6	TRUE	<2 points		0.15	0.12	1	1
5888	28	QC_1_S1_D1000_B1	225	Quality Control	2021-07-12 18:22:06	cgb_Neg_4.dam	FALSE	C00002	(No IS)		0	Baseline	3304	508	0.11	0.08	14.1	TRUE	<2 points		0.28	0.26	1.97	3.37
5889	28	QC_1_S1_D1000_B1	225	Quality Control	2021-07-12 18:22:06	cgb_Neg_4.dam	FALSE	C00286	(No IS)		0	Baseline	581	160	0.12	0.06	7.2	TRUE	<2 points		0.11	0.11	1	1
5890	28	QC_1_S1_D1000_B1	225	Quality Control	2021-07-12 18:22:06	cgb_Neg_4.dam	FALSE	C00081	(No IS)		0	Baseline	3268	614.3	0.11	0.11	11.9	TRUE	<2 points		0.21	0.19	3.69	6.22
5891	28	QC_1_S1_D1000_B1	225	Quality Control	2021-07-12 18:22:06	cgb_Neg_4.dam	FALSE	C11435	(No IS)		0	Baseline	72.62	40	0.03	0.03	2	TRUE	<2 points		0.06	0.05	1	1
5892	28	QC_1_S1_D1000_B1	225	Quality Control	2021-07-12 18:22:06	cgb_Neg_4.dam	FALSE	C00044	(No IS)		0	Baseline	9641	1259	0.11	0.09	24.2	TRUE	<2 points		0.36	0.34	6.28	11.62
5893	28	QC_1_S1_D1000_B1	225	Quality Control	2021-07-12 18:22:06	cgb_Neg_4.dam	FALSE	C00700	(No IS)		0	Baseline	217.9	60	0.1	0.06	3	TRUE	<2 points		0.11	0.11	2	3
5894	28	QC_1_S1_D1000_B1	225	Quality Control	2021-07-12 18:22:06	cgb_Neg_4.dam	FALSE	C02191	(No IS)		0							TRUE
5895	28	QC_1_S1_D1000_B1	225	Quality Control	2021-07-12 18:22:06	cgb_Neg_4.dam	FALSE	C00842	(No IS)		0	Baseline	399.4	100	0.1	0.06	5	TRUE	<2 points		0.14	0.13	2.47	3.89
5896	28	QC_1_S1_D1000_B1	225	Quality Control	2021-07-12 18:22:06	cgb_Neg_4.dam	FALSE	C00029	(No IS)		0	Baseline	5592	1060	0.12	0.09	39.8	TRUE	<2 points		0.15	0.14	1.24	1.44
5897	28	QC_1_S1_D1000_B1	225	Quality Control	2021-07-12 18:22:06	cgb_Neg_4.dam	FALSE	C00052	(No IS)		0	Baseline	399.5	120	0.11	0.06	5.4	TRUE	<2 points		0.09	0.08	0.74	0.48
5898	28	QC_1_S1_D1000_B1	225	Quality Control	2021-07-12 18:22:06	cgb_Neg_4.dam	FALSE	C00167	(No IS)		0	Baseline	2651	620	0.11	0.06	27.8	TRUE	<2 points		0.17	0.15	1.28	1.53
5899	28	QC_1_S1_D1000_B1	225	Quality Control	2021-07-12 18:22:06	cgb_Neg_4.dam	FALSE	C00500	(No IS)		0	Baseline	72.63	20	0.11	0.06	1	TRUE	<2 points		0.09	0.08	1.53	2.11
5900	28	QC_1_S1_D1000_B1	225	Quality Control	2021-07-12 18:22:06	cgb_Neg_4.dam	FALSE	C00498	(No IS)		0							TRUE
5901	28	QC_1_S1_D1000_B1	225	Quality Control	2021-07-12 18:22:06	cgb_Neg_4.dam	FALSE	C00043	(No IS)		0	Baseline	2251	520	0.1	0.07	26	TRUE	<2 points		0.12	0.11	2.06	3.16
5902	28	QC_1_S1_D1000_B1	225	Quality Control	2021-07-12 18:22:06	cgb_Neg_4.dam	FALSE	C03263	(No IS)		0							TRUE
5903	28	QC_1_S1_D1000_B1	225	Quality Control	2021-07-12 18:22:06	cgb_Neg_4.dam	FALSE	C00003	(No IS)		0	Baseline	36.31	20	0.09	0.03	1	TRUE	<2 points		0.06	0.05	1	1
5904	28	QC_1_S1_D1000_B1	225	Quality Control	2021-07-12 18:22:06	cgb_Neg_4.dam	FALSE	C00004	(No IS)		0	Baseline	762.6	136	0.09	0.11	6.8	TRUE	<2 points		0.15	0.15	2.67	4.57
5905	28	QC_1_S1_D1000_B1	225	Quality Control	2021-07-12 18:22:06	cgb_Neg_4.dam	FALSE	C00006	(No IS)		0	Baseline	72.62	20	0.17	0.06	1	TRUE	<2 points		0.09	0.08	1.53	2.11
5906	28	QC_1_S1_D1000_B1	225	Quality Control	2021-07-12 18:22:06	cgb_Neg_4.dam	FALSE	C00005	(No IS)		0	Baseline	2070	160	0.16	0.24	8	TRUE	<2 points		0.36	0.35	3.05	5.21
5907	28	QC_1_S1_D1000_B1	225	Quality Control	2021-07-12 18:22:06	cgb_Neg_4.dam	FALSE	C00083	(No IS)		0	Baseline	72.62	40	0.21	0.03	2	TRUE	<2 points		0.06	0.05	1	1
5908	28	QC_1_S1_D1000_B1	225	Quality Control	2021-07-12 18:22:06	cgb_Neg_4.dam	FALSE	C01024	(No IS)		0							TRUE
5985	29	QC_1_S1_D1000_B1	250	Quality Control	2021-07-12 19:00:29	cgb_Neg_1.dam	FALSE	C00058	(No IS)		0	Baseline	44340000	2926000	0.26	0.43	8.3	TRUE	<2 points		0.46	0.46	1.98	3.03
5986	29	QC_1_S1_D1000_B1	250	Quality Control	2021-07-12 19:00:29	cgb_Neg_1.dam	FALSE	C01755	(No IS)		0	Baseline	41840	8290	0.05	0.14	15.3	TRUE	<2 points		0.18	0.18	3.32	5.95
5987	29	QC_1_S1_D1000_B1	250	Quality Control	2021-07-12 19:00:29	cgb_Neg_1.dam	FALSE	C00048	(No IS)		0	Baseline	1309	700	0.09	0.03	1.9	TRUE	<2 points		0.06	0.06	1.06	1.12
5988	29	QC_1_S1_D1000_B1	250	Quality Control	2021-07-12 19:00:29	cgb_Neg_1.dam	FALSE	C00160	(No IS)		0	Baseline	17920	2440	0.1	0.1	5.6	TRUE	<2 points		0.24	0.23	1.04	1.09
5989	29	QC_1_S1_D1000_B1	250	Quality Control	2021-07-12 19:00:29	cgb_Neg_1.dam	FALSE	C00022	(No IS)		0	Baseline	14250	5787	0.06	0.04	7.1	TRUE	<2 points		0.09	0.09	0.71	0.4
5990	29	QC_1_S1_D1000_B1	250	Quality Control	2021-07-12 19:00:29	cgb_Neg_1.dam	FALSE	C00099	(No IS)		0	Baseline	187	99.99	0.19	0.03	2.5	TRUE	<2 points		0.06	0.05	0.9	0.75
5991	29	QC_1_S1_D1000_B1	250	Quality Control	2021-07-12 19:00:29	cgb_Neg_1.dam	FALSE	C00186	(No IS)		0	Baseline	341700	80610	0.12	0.07	13.9	TRUE	<2 points		0.16	0.12	0.8	0.91
5992	29	QC_1_S1_D1000_B1	250	Quality Control	2021-07-12 19:00:29	cgb_Neg_1.dam	FALSE	C00116	(No IS)		0	Baseline	374.1	200	0.09	0.03	5.2	TRUE	<2 points		0.06	0.06	1.08	1.22
5993	29	QC_1_S1_D1000_B1	250	Quality Control	2021-07-12 19:00:29	cgb_Neg_1.dam	FALSE	C00009	(No IS)		0	Baseline	30730000	5077000	0.12	0.09	63.3	TRUE	<2 points		0.19	0.15	1.6	1.52
5994	29	QC_1_S1_D1000_B1	250	Quality Control	2021-07-12 19:00:29	cgb_Neg_1.dam	FALSE	C00232_C00109	(No IS)		0	Baseline	30990	6650	0.11	0.07	10.2	TRUE	<2 points		0.17	0.15	0.96	0.91
5995	29	QC_1_S1_D1000_B1	250	Quality Control	2021-07-12 19:00:29	cgb_Neg_1.dam	FALSE	C00168	(No IS)		0	Baseline	729.5	390	0.09	0.03	3.1	TRUE	<2 points		0.06	0.06	0.92	0.8
5996	29	QC_1_S1_D1000_B1	250	Quality Control	2021-07-12 19:00:29	cgb_Neg_1.dam	FALSE	C01751	(No IS)		0	Baseline	16010	2295	0.17	0.07	12.4	TRUE	<2 points		0.33	0.33	1.96	3.08
5997	29	QC_1_S1_D1000_B1	250	Quality Control	2021-07-12 19:00:29	cgb_Neg_1.dam	FALSE	C00106	(No IS)		0	Baseline	24930	5135	0.11	0.07	29	TRUE	<2 points		0.18	0.13	1.52	1.12
5998	29	QC_1_S1_D1000_B1	250	Quality Control	2021-07-12 19:00:29	cgb_Neg_1.dam	FALSE	C00141_C00122	(No IS)		0	Baseline	30640	5673	0.11	0.07	11.6	TRUE	<2 points		0.23	0.21	1.47	2.16
5999	29	QC_1_S1_D1000_B1	250	Quality Control	2021-07-12 19:00:29	cgb_Neg_1.dam	FALSE	C00042	(No IS)		0	Baseline	450200	101800	0.11	0.07	28.8	TRUE	<2 points		0.13	0.12	1.69	2.84
6000	29	QC_1_S1_D1000_B1	250	Quality Control	2021-07-12 19:00:29	cgb_Neg_1.dam	FALSE	C15587	(No IS)		0	Baseline	205.7	110	0.16	0.03	2.1	TRUE	<2 points		0.05	0.05	1.17	1.41
6001	29	QC_1_S1_D1000_B1	250	Quality Control	2021-07-12 19:00:29	cgb_Neg_1.dam	FALSE	C00180	(No IS)		0	Baseline	168400	8610	0.29	0.54	11.3	TRUE	<2 points		0.57	0.57	2.1	3.28
6002	29	QC_1_S1_D1000_B1	250	Quality Control	2021-07-12 19:00:29	cgb_Neg_1.dam	FALSE	C00245	(No IS)		0	Baseline	523.7	150	0.15	0.05	1.9	TRUE	<2 points		0.1	0.09	0.74	0.5
6003	29	QC_1_S1_D1000_B1	250	Quality Control	2021-07-12 19:00:29	cgb_Neg_1.dam	FALSE	C02814	(No IS)		0	Baseline	88660	22480	0.16	0.04	28.6	TRUE	<2 points		0.19	0.17	3.28	5.07
6004	29	QC_1_S1_D1000_B1	250	Quality Control	2021-07-12 19:00:29	cgb_Neg_1.dam	FALSE	C00430	(No IS)		0	Baseline	4902	1593	0.38	0.07	2.1	TRUE	<2 points		0.09	0.09	1.77	2.68
6005	29	QC_1_S1_D1000_B1	250	Quality Control	2021-07-12 19:00:29	cgb_Neg_1.dam	FALSE	C00036_C00489	(No IS)		0	Baseline	92480	24280	0.1	0.06	21.6	TRUE	<2 points		0.13	0.11	1.32	1.95
6006	29	QC_1_S1_D1000_B1	250	Quality Control	2021-07-12 19:00:29	cgb_Neg_1.dam	FALSE	C00149	(No IS)		0	Baseline	264500	60080	0.11	0.07	44.4	TRUE	<2 points		0.17	0.14	1.48	1.69
6007	29	QC_1_S1_D1000_B1	250	Quality Control	2021-07-12 19:00:29	cgb_Neg_1.dam	FALSE	C00262	(No IS)		0	Valley	9536	1216	0.25	0.15	5.7	TRUE	<2 points		0.19	0.19	0.97	0.98
6008	29	QC_1_S1_D1000_B1	250	Quality Control	2021-07-12 19:00:29	cgb_Neg_1.dam	FALSE	C00568_C00108	(No IS)		0	Baseline	710.8	213.3	0.76	0.05	1.6	TRUE	<2 points		0.07	0.07	1.17	1.3
6009	29	QC_1_S1_D1000_B1	250	Quality Control	2021-07-12 19:00:29	cgb_Neg_1.dam	FALSE	C00156	(No IS)		0	Baseline	311500	35310	0.23	0.32	8.4	TRUE	<2 points		0.34	0.33	3.04	5.29
6010	29	QC_1_S1_D1000_B1	250	Quality Control	2021-07-12 19:00:29	cgb_Neg_1.dam	FALSE	C00169	(No IS)		0	Baseline	10770	2080	0.1	0.07	31.8	TRUE	<2 points		0.26	0.19	2.26	2.68
6011	29	QC_1_S1_D1000_B1	250	Quality Control	2021-07-12 19:00:29	cgb_Neg_1.dam	FALSE	C00026	(No IS)		0	Baseline	1031000	225100	0.1	0.08	35.3	TRUE	<2 points		0.15	0.13	1.24	1.26
6012	29	QC_1_S1_D1000_B1	250	Quality Control	2021-07-12 19:00:29	cgb_Neg_1.dam	FALSE	C00522	(No IS)		0	Baseline	561.2	240	0.25	0.04	2	TRUE	<2 points		0.06	0.06	1.03	1.11
6013	29	QC_1_S1_D1000_B1	250	Quality Control	2021-07-12 19:00:29	cgb_Neg_1.dam	FALSE	C01087	(No IS)		0	Baseline	171500	41660	0.1	0.06	48	TRUE	<2 points		0.15	0.12	1.24	1.13
6014	29	QC_1_S1_D1000_B1	250	Quality Control	2021-07-12 19:00:29	cgb_Neg_1.dam	FALSE	C08353	(No IS)		0	Baseline	4583	1170	0.08	0.06	6.1	TRUE	<2 points		0.15	0.11	0.83	0.86
6015	29	QC_1_S1_D1000_B1	250	Quality Control	2021-07-12 19:00:29	cgb_Neg_1.dam	FALSE	C00121_C08353_C16639	(No IS)		0	Baseline	1253	670	0.09	0.03	2.8	TRUE	<2 points		0.05	0.05	0.88	0.72
6016	29	QC_1_S1_D1000_B1	250	Quality Control	2021-07-12 19:00:29	cgb_Neg_1.dam	FALSE	C00230_C00628	(No IS)		0	Baseline	56710	14610	0.09	0.05	20.9	TRUE	<2 points		0.16	0.14	1.37	1.55
6017	29	QC_1_S1_D1000_B1	250	Quality Control	2021-07-12 19:00:29	cgb_Neg_1.dam	FALSE	C00295	(No IS)		0	Baseline	630500	131300	0.09	0.08	30	TRUE	<2 points		0.16	0.12	1.33	1.14
6018	29	QC_1_S1_D1000_B1	250	Quality Control	2021-07-12 19:00:29	cgb_Neg_1.dam	FALSE	C00988	(No IS)		0	Baseline	21620	3768	0.08	0.08	21	TRUE	<2 points		0.28	0.26	2.26	3.35
6230	30	QC_1_S1_D1000_B1	251	Quality Control	2021-07-12 19:02:00	cgb_Neg_2.dam	FALSE	C03722	(No IS)		0	Baseline	411.5	166.7	0.12	0.04	2	TRUE	<2 points		0.07	0.07	1.11	1.12
6231	30	QC_1_S1_D1000_B1	251	Quality Control	2021-07-12 19:02:00	cgb_Neg_2.dam	FALSE	C00250	(No IS)		0	Baseline	1347	332	0.43	0.06	3	TRUE	<2 points		0.12	0.11	0.68	0.35
6232	30	QC_1_S1_D1000_B1	251	Quality Control	2021-07-12 19:02:00	cgb_Neg_2.dam	FALSE	C00074	(No IS)		0	Baseline	662000	124600	0.12	0.09	81.9	TRUE	<2 points		0.15	0.14	1.25	1.36
6233	30	QC_1_S1_D1000_B1	251	Quality Control	2021-07-12 19:02:00	cgb_Neg_2.dam	FALSE	C00111	(No IS)		0	Baseline	182300	29650	0.12	0.1	73.4	TRUE	<2 points		0.18	0.15	3.11	4.3
6234	30	QC_1_S1_D1000_B1	251	Quality Control	2021-07-12 19:02:00	cgb_Neg_2.dam	FALSE	C00118_C00111	(No IS)		0	Baseline	533900	92650	0.12	0.09	56.4	TRUE	<2 points		0.15	0.14	2.6	4.06
6235	30	QC_1_S1_D1000_B1	251	Quality Control	2021-07-12 19:02:00	cgb_Neg_2.dam	FALSE	C00093	(No IS)		0	Baseline	14350	5290	0.09	0.05	7.2	TRUE	<2 points		0.09	0.09	1.59	2.3
6236	30	QC_1_S1_D1000_B1	251	Quality Control	2021-07-12 19:02:00	cgb_Neg_2.dam	FALSE	C03189_C00093	(No IS)		0	Baseline	33130	6278	0.12	0.09	44.9	TRUE	<2 points		0.17	0.14	2.82	4.01
6237	30	QC_1_S1_D1000_B1	251	Quality Control	2021-07-12 19:02:00	cgb_Neg_2.dam	FALSE	C00417	(No IS)		0	Baseline	64980	13010	0.11	0.08	23.3	TRUE	<2 points		0.19	0.12	0.89	1
6238	30	QC_1_S1_D1000_B1	251	Quality Control	2021-07-12 19:02:00	cgb_Neg_2.dam	FALSE	C00493	(No IS)		0	Baseline	5518	1023	0.12	0.09	17.5	TRUE	<2 points		0.16	0.13	1.32	1.21
6239	30	QC_1_S1_D1000_B1	251	Quality Control	2021-07-12 19:02:00	cgb_Neg_2.dam	FALSE	C00072	(No IS)		0	Baseline	392.8	210	0.09	0.03	3.2	TRUE	<2 points		0.06	0.06	1.05	1.1
6240	30	QC_1_S1_D1000_B1	251	Quality Control	2021-07-12 19:02:00	cgb_Neg_2.dam	FALSE	C04411	(No IS)		0	Baseline	598.6	206.7	0.22	0.04	1.5	TRUE	<2 points		0.07	0.07	0.87	0.78
6241	30	QC_1_S1_D1000_B1	251	Quality Control	2021-07-12 19:02:00	cgb_Neg_2.dam	FALSE	C00013	(No IS)		0	Baseline	2113000	467800	0.11	0.07	204.6	TRUE	<2 points		0.13	0.12	1.09	1
6242	30	QC_1_S1_D1000_B1	251	Quality Control	2021-07-12 19:02:00	cgb_Neg_2.dam	FALSE	C00031	(No IS)		0	Baseline	13540	3231	0.1	0.07	20.3	TRUE	<2 points		0.15	0.12	2.15	3.19
6243	30	QC_1_S1_D1000_B1	251	Quality Control	2021-07-12 19:02:00	cgb_Neg_2.dam	FALSE	C00137	(No IS)		0	Baseline	766.9	210	0.1	0.06	4.1	TRUE	<2 points		0.12	0.11	0.97	1.05
6244	30	QC_1_S1_D1000_B1	251	Quality Control	2021-07-12 19:02:00	cgb_Neg_2.dam	FALSE	C01179	(No IS)		0	Baseline	3142	660	0.11	0.08	6.4	TRUE	<2 points		0.15	0.15	1.29	1.58
6245	30	QC_1_S1_D1000_B1	251	Quality Control	2021-07-12 19:02:00	cgb_Neg_2.dam	FALSE	C00095	(No IS)		0	Baseline	9914	2940	0.1	0.06	16.1	TRUE	<2 points		0.11	0.09	1.83	2.21
6246	30	QC_1_S1_D1000_B1	251	Quality Control	2021-07-12 19:02:00	cgb_Neg_2.dam	FALSE	C00984	(No IS)		0	Baseline	63420	13320	0.19	0.07	5.3	TRUE	<2 points		0.09	0.09	0.75	0.53
6247	30	QC_1_S1_D1000_B1	251	Quality Control	2021-07-12 19:02:00	cgb_Neg_2.dam	FALSE	C00392	(No IS)		0	Baseline	3779	700	0.11	0.09	7.9	TRUE	<2 points		0.18	0.18	0.95	0.87
6248	30	QC_1_S1_D1000_B1	251	Quality Control	2021-07-12 19:02:00	cgb_Neg_2.dam	FALSE	C01005	(No IS)		0	Baseline	31950	7133	0.1	0.06	34.5	TRUE	<2 points		0.19	0.14	1.71	1.9
6249	30	QC_1_S1_D1000_B1	251	Quality Control	2021-07-12 19:02:00	cgb_Neg_2.dam	FALSE	C00197	(No IS)		0	Baseline	1018000	181200	0.11	0.09	110.3	TRUE	<2 points		0.18	0.16	1.52	1.89
6250	30	QC_1_S1_D1000_B1	251	Quality Control	2021-07-12 19:02:00	cgb_Neg_2.dam	FALSE	C20258	(No IS)		0	Baseline	448.9	173.3	0.22	0.04	2	TRUE	<2 points		0.09	0.09	0.73	0.45
6251	30	QC_1_S1_D1000_B1	251	Quality Control	2021-07-12 19:02:00	cgb_Neg_2.dam	FALSE	C00158	(No IS)		0	Baseline	90270	18280	0.1	0.07	48.6	TRUE	<2 points		0.18	0.17	1.51	2.1
6252	30	QC_1_S1_D1000_B1	251	Quality Control	2021-07-12 19:02:00	cgb_Neg_2.dam	FALSE	C00311	(No IS)		0	Baseline	17710	4510	0.11	0.07	11.5	TRUE	<2 points		0.11	0.11	1.1	1.31
6253	30	QC_1_S1_D1000_B1	251	Quality Control	2021-07-12 19:02:00	cgb_Neg_2.dam	FALSE	C00191	(No IS)		0	Baseline	17470	3100	0.11	0.09	37.6	TRUE	<2 points		0.19	0.17	1.62	1.98
6254	30	QC_1_S1_D1000_B1	251	Quality Control	2021-07-12 19:02:00	cgb_Neg_2.dam	FALSE	C01300	(No IS)		0	Baseline	673.4	180	0.23	0.06	2.9	TRUE	<2 points		0.09	0.08	1.38	1.71
6255	30	QC_1_S1_D1000_B1	251	Quality Control	2021-07-12 19:02:00	cgb_Neg_2.dam	FALSE	C00257	(No IS)		0	Baseline	6865	1447	0.11	0.07	23.9	TRUE	<2 points		0.17	0.15	1.43	1.75
6256	30	QC_1_S1_D1000_B1	251	Quality Control	2021-07-12 19:02:00	cgb_Neg_2.dam	FALSE	C00279	(No IS)		0	Baseline	54430	8947	0.09	0.1	49.6	TRUE	<2 points		0.19	0.15	1.6	1.58
6257	30	QC_1_S1_D1000_B1	251	Quality Control	2021-07-12 19:02:00	cgb_Neg_2.dam	FALSE	C03657	(No IS)		0	Baseline	6136	644.5	0.33	0.19	3	TRUE	<2 points		0.23	0.22	0.83	0.75
6258	30	QC_1_S1_D1000_B1	251	Quality Control	2021-07-12 19:02:00	cgb_Neg_2.dam	FALSE	C16241	(No IS)		0	Baseline	112.2	60	0.06	0.03	3	TRUE	<2 points		0.06	0.06	1	1
6259	30	QC_1_S1_D1000_B1	251	Quality Control	2021-07-12 19:02:00	cgb_Neg_2.dam	FALSE	C01909	(No IS)		0	Baseline	299.3	120	0.19	0.04	3.2	TRUE	<2 points		0.09	0.08	0.76	0.53
6260	30	QC_1_S1_D1000_B1	251	Quality Control	2021-07-12 19:02:00	cgb_Neg_2.dam	FALSE	C11437	(No IS)		0	Baseline	3984	507.5	0.1	0.12	9.8	TRUE	<2 points		0.24	0.23	1.3	1.56
6261	30	QC_1_S1_D1000_B1	251	Quality Control	2021-07-12 19:02:00	cgb_Neg_2.dam	FALSE	C00864	(No IS)		0	Baseline	785.6	172	0.07	0.06	4.2	TRUE	<2 points		0.13	0.12	2.03	2.97
6262	30	QC_1_S1_D1000_B1	251	Quality Control	2021-07-12 19:02:00	cgb_Neg_2.dam	FALSE	C00117	(No IS)		0	Baseline	39920	7700	0.09	0.08	32.1	TRUE	<2 points		0.19	0.14	1.58	1.43
6263	30	QC_1_S1_D1000_B1	251	Quality Control	2021-07-12 19:02:00	cgb_Neg_2.dam	FALSE	C00235	(No IS)		0	Baseline	561.2	210	0.28	0.04	4.8	TRUE	<2 points		0.12	0.12	2.15	3.49
6475	31	QC_1_S1_D1000_B1	252	Quality Control	2021-07-12 19:03:32	cgb_Neg_3.dam	FALSE	C00129_C00235	(No IS)		0	Baseline	9914	1929	0.11	0.08	14.2	TRUE	<2 points		0.19	0.14	0.84	0.97
6476	31	QC_1_S1_D1000_B1	252	Quality Control	2021-07-12 19:03:32	cgb_Neg_3.dam	FALSE	C00018	(No IS)		0	Baseline	1085	333.3	0.1	0.06	6.9	TRUE	<2 points		0.09	0.09	1.57	2.17
6477	31	QC_1_S1_D1000_B1	252	Quality Control	2021-07-12 19:03:32	cgb_Neg_3.dam	FALSE	C00536	(No IS)		0	Baseline	5237	1040	0.12	0.09	30.3	TRUE	<2 points		0.14	0.12	2.33	3.33
6478	31	QC_1_S1_D1000_B1	252	Quality Control	2021-07-12 19:03:32	cgb_Neg_3.dam	FALSE	C00085_C00092_C01172	(No IS)		0	Baseline	901100	164500	0.12	0.09	88.4	TRUE	<2 points		0.16	0.14	1.33	1.37
6479	31	QC_1_S1_D1000_B1	252	Quality Control	2021-07-12 19:03:32	cgb_Neg_3.dam	FALSE	C00668_C00275_C00446_C00092_C01172	(No IS)		0	Baseline	1494000	277600	0.12	0.09	97.6	TRUE	<2 points		0.16	0.14	1.32	1.35
6480	31	QC_1_S1_D1000_B1	252	Quality Control	2021-07-12 19:03:32	cgb_Neg_3.dam	FALSE	C11811	(No IS)		0	Baseline	448.9	120	0.11	0.06	6	TRUE	<2 points		0.11	0.1	0.94	0.74
6481	31	QC_1_S1_D1000_B1	252	Quality Control	2021-07-12 19:03:32	cgb_Neg_3.dam	FALSE	C00345	(No IS)		0	Baseline	29290	5002	0.11	0.08	23.6	TRUE	<2 points		0.28	0.25	2.28	3.33
6482	31	QC_1_S1_D1000_B1	252	Quality Control	2021-07-12 19:03:32	cgb_Neg_3.dam	FALSE	C04462	(No IS)		0	Baseline	1272	380	0.12	0.06	4.5	TRUE	<2 points		0.11	0.1	0.85	0.63
6483	31	QC_1_S1_D1000_B1	252	Quality Control	2021-07-12 19:03:32	cgb_Neg_3.dam	FALSE	C03373	(No IS)		0	Baseline	2881	389.1	0.24	0.11	11.7	TRUE	<2 points		0.33	0.32	3.28	6.53
6484	31	QC_1_S1_D1000_B1	252	Quality Control	2021-07-12 19:03:32	cgb_Neg_3.dam	FALSE	C04501	(No IS)		0	Baseline	1160	300	0.09	0.04	13.7	TRUE	<2 points		0.17	0.14	2.2	3.63
6485	31	QC_1_S1_D1000_B1	252	Quality Control	2021-07-12 19:03:32	cgb_Neg_3.dam	FALSE	C00365	(No IS)		0	Baseline	2095	160	0.52	0.39	4.8	TRUE	<2 points		0.46	0.45	1.27	1.59
6486	31	QC_1_S1_D1000_B1	252	Quality Control	2021-07-12 19:03:32	cgb_Neg_3.dam	FALSE	C00341	(No IS)		0	Baseline	112.2	60	0.31	0.03	3	TRUE	<2 points		0.06	0.06	1	1
6487	31	QC_1_S1_D1000_B1	252	Quality Control	2021-07-12 19:03:32	cgb_Neg_3.dam	FALSE	C00921	(No IS)		0	Baseline	3666	924	0.1	0.06	10.4	TRUE	<2 points		0.15	0.14	0.83	0.69
6487	31	QC_1_S1_D1000_B1	252	Quality Control	2021-07-12 19:03:32	cgb_Neg_3.dam	FALSE	C00921	(No IS)		0	Baseline	2648.87	924	0.1	0.06	10.4	TRUE	<2 points		0.15	0.14	0.83	0.69
6488	31	QC_1_S1_D1000_B1	252	Quality Control	2021-07-12 19:03:32	cgb_Neg_3.dam	FALSE	C00364	(No IS)		0	Baseline	1740	460	0.1	0.06	6.7	TRUE	<2 points		0.14	0.11	1.12	1.26
6489	31	QC_1_S1_D1000_B1	252	Quality Control	2021-07-12 19:03:32	cgb_Neg_3.dam	FALSE	C01269	(No IS)		0	Baseline	245700	49270	0.11	0.07	56.5	TRUE	<2 points		0.18	0.14	1.63	2.02
6490	31	QC_1_S1_D1000_B1	252	Quality Control	2021-07-12 19:03:32	cgb_Neg_3.dam	FALSE	C00105_C01269	(No IS)		0	Baseline	297200	54250	0.11	0.08	73.2	TRUE	<2 points		0.19	0.15	1.71	2.03
6491	31	QC_1_S1_D1000_B1	252	Quality Control	2021-07-12 19:03:32	cgb_Neg_3.dam	FALSE	C00575	(No IS)		0	Baseline	6135	744.6	0.08	0.09	16.3	TRUE	<2 points		0.39	0.38	4.23	9.98
6492	31	QC_1_S1_D1000_B1	252	Quality Control	2021-07-12 19:03:32	cgb_Neg_3.dam	FALSE	C00455	(No IS)		0	Baseline	5761	1215	0.09	0.05	19.5	TRUE	<2 points		0.3	0.27	2.49	4.16
6493	31	QC_1_S1_D1000_B1	252	Quality Control	2021-07-12 19:03:32	cgb_Neg_3.dam	FALSE	C21113	(No IS)		0	Baseline	56600	10500	0.1	0.07	45.5	TRUE	<2 points		0.29	0.2	2.54	2.72
6494	31	QC_1_S1_D1000_B1	252	Quality Control	2021-07-12 19:03:32	cgb_Neg_3.dam	FALSE	C04677	(No IS)		0	Baseline	38830	5338	0.1	0.08	32	TRUE	<2 points		0.39	0.27	3.26	3.83
6495	31	QC_1_S1_D1000_B1	252	Quality Control	2021-07-12 19:03:32	cgb_Neg_3.dam	FALSE	C00354	(No IS)		0	Baseline	221100	35160	0.1	0.1	58.7	TRUE	<2 points		0.23	0.15	1.9	1.62
6496	31	QC_1_S1_D1000_B1	252	Quality Control	2021-07-12 19:03:32	cgb_Neg_3.dam	FALSE	C00208_C01083	(No IS)		0	Baseline	110700	20530	0.11	0.08	50.9	TRUE	<2 points		0.18	0.15	1.49	1.62
6497	31	QC_1_S1_D1000_B1	252	Quality Control	2021-07-12 19:03:32	cgb_Neg_3.dam	FALSE	C00020	(No IS)		0	Baseline	294800	56620	0.1	0.08	108	TRUE	<2 points		0.18	0.15	1.48	1.63
6498	31	QC_1_S1_D1000_B1	252	Quality Control	2021-07-12 19:03:32	cgb_Neg_3.dam	FALSE	C00130	(No IS)		0	Baseline	63600	11110	0.09	0.09	38.4	TRUE	<2 points		0.22	0.15	1.79	1.57
6499	31	QC_1_S1_D1000_B1	252	Quality Control	2021-07-12 19:03:32	cgb_Neg_3.dam	FALSE	C04807	(No IS)		0	Baseline	3217	560	0.09	0.08	14.3	TRUE	<2 points		0.23	0.21	1.95	2.63
6500	31	QC_1_S1_D1000_B1	252	Quality Control	2021-07-12 19:03:32	cgb_Neg_3.dam	FALSE	C18239	(No IS)		0	Baseline	1534	280	0.08	0.07	14	TRUE	<2 points		0.21	0.2	3.53	6.15
6501	31	QC_1_S1_D1000_B1	252	Quality Control	2021-07-12 19:03:32	cgb_Neg_3.dam	FALSE	C00144_C18239	(No IS)		0	Baseline	406600	66110	0.1	0.1	82.2	TRUE	<2 points		0.18	0.15	1.49	1.57
6502	31	QC_1_S1_D1000_B1	252	Quality Control	2021-07-12 19:03:32	cgb_Neg_3.dam	FALSE	C04734	(No IS)		0	Baseline	598.6	206.7	0.1	0.05	3.7	TRUE	<2 points		0.09	0.08	1.42	1.85
6503	31	QC_1_S1_D1000_B1	252	Quality Control	2021-07-12 19:03:32	cgb_Neg_3.dam	FALSE	C01103	(No IS)		0	Baseline	860.4	320	0.28	0.04	2.3	TRUE	<2 points		0.07	0.07	0.92	0.89
6504	31	QC_1_S1_D1000_B1	252	Quality Control	2021-07-12 19:03:32	cgb_Neg_3.dam	FALSE	C16826	(No IS)		0	Baseline	5310.42	920	0.08	0.07	33.2	TRUE	<2 points		0.12	0.11	1	0.94
6504	31	QC_1_S1_D1000_B1	252	Quality Control	2021-07-12 19:03:32	cgb_Neg_3.dam	FALSE	C16826	(No IS)		0	Baseline	3741	920	0.08	0.07	33.2	TRUE	<2 points		0.12	0.11	1	0.94
6505	31	QC_1_S1_D1000_B1	252	Quality Control	2021-07-12 19:03:32	cgb_Neg_3.dam	FALSE	C00448_C16826	(No IS)		0	Baseline	561.2	132	0.27	0.07	6.6	TRUE	<2 points		0.15	0.15	0.61	0.21
6506	31	QC_1_S1_D1000_B1	252	Quality Control	2021-07-12 19:03:32	cgb_Neg_3.dam	FALSE	C00119	(No IS)		0	Baseline	1833	886.7	0.06	0.03	5.9	TRUE	<2 points		0.07	0.06	0.91	0.95
6507	31	QC_1_S1_D1000_B1	252	Quality Control	2021-07-12 19:03:32	cgb_Neg_3.dam	FALSE	C00363	(No IS)		0	Baseline	766.9	250	0.09	0.04	12.5	TRUE	<2 points		0.15	0.12	1.23	1.29
6508	31	QC_1_S1_D1000_B1	252	Quality Control	2021-07-12 19:03:32	cgb_Neg_3.dam	FALSE	C00015	(No IS)		0	Baseline	844300	179500	0.08	0.08	98.1	TRUE	<2 points		0.15	0.12	1.22	1.07
6508	31	QC_1_S1_D1000_B1	252	Quality Control	2021-07-12 19:03:32	cgb_Neg_3.dam	FALSE	C00015	(No IS)		0	Baseline	489632	179500	0.08	0.08	98.1	TRUE	<2 points		0.15	0.12	1.22	1.07
6720	32	QC_1_S1_D1000_B1	253	Quality Control	2021-07-12 19:05:04	cgb_Neg_4.dam	FALSE	C00068	(No IS)		0	Baseline	181.5	60	0.1	0.05	3	TRUE	<2 points		0.09	0.08	1.51	2.06
6721	32	QC_1_S1_D1000_B1	253	Quality Control	2021-07-12 19:05:04	cgb_Neg_4.dam	FALSE	C00224	(No IS)		0	Baseline	1198	280	0.1	0.09	14	TRUE	<2 points		0.14	0.13	2.48	3.93
6722	32	QC_1_S1_D1000_B1	253	Quality Control	2021-07-12 19:05:04	cgb_Neg_4.dam	FALSE	C00008_C00054_C00224	(No IS)		0	Baseline	62700	11060	0.12	0.09	70.6	TRUE	<2 points		0.17	0.16	1.49	1.8
6723	32	QC_1_S1_D1000_B1	253	Quality Control	2021-07-12 19:05:04	cgb_Neg_4.dam	FALSE	C00035	(No IS)		0	Baseline	45820	8131	0.11	0.08	57.4	TRUE	<2 points		0.22	0.15	1.83	1.7
6724	32	QC_1_S1_D1000_B1	253	Quality Control	2021-07-12 19:05:04	cgb_Neg_4.dam	FALSE	C00353	(No IS)		0	Baseline	1924000	429700	0.11	0.07	267.8	TRUE	<2 points		0.14	0.12	1.21	1.05
6725	32	QC_1_S1_D1000_B1	253	Quality Control	2021-07-12 19:05:04	cgb_Neg_4.dam	FALSE	C00061	(No IS)		0	Baseline	15720	1772	0.11	0.07	15.9	TRUE	<2 points		0.53	0.45	6.29	14.17
6726	32	QC_1_S1_D1000_B1	253	Quality Control	2021-07-12 19:05:04	cgb_Neg_4.dam	FALSE	C00143	(No IS)		0	Baseline	36.3	20	0.09	0.03	1	TRUE	<2 points		0.06	0.05	1	1
6727	32	QC_1_S1_D1000_B1	253	Quality Control	2021-07-12 19:05:04	cgb_Neg_4.dam	FALSE	C00458	(No IS)		0	Baseline	254.1	80	0.69	0.06	4	TRUE	<2 points		0.09	0.08	0.75	0.48
6728	32	QC_1_S1_D1000_B1	253	Quality Control	2021-07-12 19:05:04	cgb_Neg_4.dam	FALSE	C00460	(No IS)		0	Baseline	181.6	40	0.74	0.08	2	TRUE	<2 points		0.12	0.11	2.03	3.11
6729	32	QC_1_S1_D1000_B1	253	Quality Control	2021-07-12 19:05:04	cgb_Neg_4.dam	FALSE	C00459	(No IS)		0	Baseline	290.5	106.7	0.79	0.04	3.9	TRUE	<2 points		0.08	0.08	1.34	1.67
6730	32	QC_1_S1_D1000_B1	253	Quality Control	2021-07-12 19:05:04	cgb_Neg_4.dam	FALSE	C00063	(No IS)		0	Baseline	708	170	0.11	0.07	8.5	TRUE	<2 points		0.12	0.11	0.95	0.89
6731	32	QC_1_S1_D1000_B1	253	Quality Control	2021-07-12 19:05:04	cgb_Neg_4.dam	FALSE	C00075	(No IS)		0	Baseline	1125	320	0.09	0.05	16	TRUE	<2 points		0.12	0.11	2.02	3.08
6732	32	QC_1_S1_D1000_B1	253	Quality Control	2021-07-12 19:05:04	cgb_Neg_4.dam	FALSE	C00002	(No IS)		0	Baseline	3849	635.6	0.11	0.07	21.3	TRUE	<2 points		0.25	0.23	2.71	5.67
6733	32	QC_1_S1_D1000_B1	253	Quality Control	2021-07-12 19:05:04	cgb_Neg_4.dam	FALSE	C00286	(No IS)		0	Baseline	435.6	180	0.09	0.04	9	TRUE	<2 points		0.08	0.08	1.47	1.89
6734	32	QC_1_S1_D1000_B1	253	Quality Control	2021-07-12 19:05:04	cgb_Neg_4.dam	FALSE	C00081	(No IS)		0	Baseline	2904	794.3	0.09	0.04	17.1	TRUE	<2 points		0.18	0.15	1.8	2.65
6735	32	QC_1_S1_D1000_B1	253	Quality Control	2021-07-12 19:05:04	cgb_Neg_4.dam	FALSE	C11435	(No IS)		0	Baseline	54.45	30	0.09	0.03	1.5	TRUE	<2 points		0.05	0.05	1.2	1.48
6736	32	QC_1_S1_D1000_B1	253	Quality Control	2021-07-12 19:05:04	cgb_Neg_4.dam	FALSE	C00044	(No IS)		0	Baseline	9767	1738	0.11	0.07	22.5	TRUE	<2 points		0.28	0.25	1.63	2.23
6737	32	QC_1_S1_D1000_B1	253	Quality Control	2021-07-12 19:05:04	cgb_Neg_4.dam	FALSE	C00700	(No IS)		0	Baseline	254.1	100	0.09	0.04	5	TRUE	<2 points		0.09	0.08	0.75	0.51
6738	32	QC_1_S1_D1000_B1	253	Quality Control	2021-07-12 19:05:04	cgb_Neg_4.dam	FALSE	C02191	(No IS)		0	Baseline	72.62	40	0.21	0.03	2	TRUE	<2 points		0.06	0.05	1	1
6739	32	QC_1_S1_D1000_B1	253	Quality Control	2021-07-12 19:05:04	cgb_Neg_4.dam	FALSE	C00842	(No IS)		0	Baseline	326.8	60	0.12	0.09	3	TRUE	<2 points		0.12	0.11	2.05	3.22
6740	32	QC_1_S1_D1000_B1	253	Quality Control	2021-07-12 19:05:04	cgb_Neg_4.dam	FALSE	C00029	(No IS)		0	Baseline	5863	1213	0.11	0.09	41	TRUE	<2 points		0.17	0.15	1.62	2.47
6741	32	QC_1_S1_D1000_B1	253	Quality Control	2021-07-12 19:05:04	cgb_Neg_4.dam	FALSE	C00052	(No IS)		0	Baseline	254.1	80	0.11	0.06	4	TRUE	<2 points		0.09	0.08	0.75	0.48
6742	32	QC_1_S1_D1000_B1	253	Quality Control	2021-07-12 19:05:04	cgb_Neg_4.dam	FALSE	C00167	(No IS)		0	Baseline	3322	653.3	0.11	0.08	27.9	TRUE	<2 points		0.15	0.14	1.34	1.76
6743	32	QC_1_S1_D1000_B1	253	Quality Control	2021-07-12 19:05:04	cgb_Neg_4.dam	FALSE	C00500	(No IS)		0							TRUE
6744	32	QC_1_S1_D1000_B1	253	Quality Control	2021-07-12 19:05:04	cgb_Neg_4.dam	FALSE	C00498	(No IS)		0							TRUE
6745	32	QC_1_S1_D1000_B1	253	Quality Control	2021-07-12 19:05:04	cgb_Neg_4.dam	FALSE	C00043	(No IS)		0	Baseline	2033	440	0.09	0.07	15.8	TRUE	<2 points		0.17	0.16	1.48	1.92
6746	32	QC_1_S1_D1000_B1	253	Quality Control	2021-07-12 19:05:04	cgb_Neg_4.dam	FALSE	C03263	(No IS)		0							TRUE
6747	32	QC_1_S1_D1000_B1	253	Quality Control	2021-07-12 19:05:04	cgb_Neg_4.dam	FALSE	C00003	(No IS)		0	Baseline	36.32	20	0.03	0.03	1	TRUE	<2 points		0.06	0.05	1	1
6748	32	QC_1_S1_D1000_B1	253	Quality Control	2021-07-12 19:05:04	cgb_Neg_4.dam	FALSE	C00004	(No IS)		0	Baseline	435.7	76	0.09	0.09	3.3	TRUE	<2 points		0.13	0.13	0.93	0.9
6749	32	QC_1_S1_D1000_B1	253	Quality Control	2021-07-12 19:05:04	cgb_Neg_4.dam	FALSE	C00006	(No IS)		0	Baseline	72.61	20	0.11	0.06	1	TRUE	<2 points		0.09	0.08	1.53	2.11
6750	32	QC_1_S1_D1000_B1	253	Quality Control	2021-07-12 19:05:04	cgb_Neg_4.dam	FALSE	C00005	(No IS)		0	Baseline	217.8	106.7	0.09	0.03	5.3	TRUE	<2 points		0.06	0.06	0.97	1
6751	32	QC_1_S1_D1000_B1	253	Quality Control	2021-07-12 19:05:04	cgb_Neg_4.dam	FALSE	C00083	(No IS)		0	Baseline	108.9	60	0.24	0.03	3	TRUE	<2 points		0.06	0.05	1	1
6752	32	QC_1_S1_D1000_B1	253	Quality Control	2021-07-12 19:05:04	cgb_Neg_4.dam	FALSE	C01024	(No IS)		0							TRUE
6829	33	QC_1_S1_D1000_B1	282	Quality Control	2021-07-12 19:49:33	cgb_Neg_1.dam	FALSE	C00058	(No IS)		0	Baseline	27500000	2468000	0.25	0.26	7	TRUE	<2 points		0.29	0.29	1.09	1.2
6830	33	QC_1_S1_D1000_B1	282	Quality Control	2021-07-12 19:49:33	cgb_Neg_1.dam	FALSE	C01755	(No IS)		0	Baseline	42850	8930	0.04	0.1	11.1	TRUE	<2 points		0.18	0.18	3.33	5.98
6831	33	QC_1_S1_D1000_B1	282	Quality Control	2021-07-12 19:49:33	cgb_Neg_1.dam	FALSE	C00048	(No IS)		0	Baseline	7538	2775	0.09	0.04	10.3	TRUE	<2 points		0.11	0.1	0.68	0.41
6832	33	QC_1_S1_D1000_B1	282	Quality Control	2021-07-12 19:49:33	cgb_Neg_1.dam	FALSE	C00160	(No IS)		0	Manual	27180	12000	0.09	0.04	18.1	TRUE	<2 points		0.08	0.07	0.79	0.65
6833	33	QC_1_S1_D1000_B1	282	Quality Control	2021-07-12 19:49:33	cgb_Neg_1.dam	FALSE	C00022	(No IS)		0	Baseline	17130	4833	0.05	0.06	5	TRUE	<2 points		0.09	0.09	0.72	0.41
6834	33	QC_1_S1_D1000_B1	282	Quality Control	2021-07-12 19:49:33	cgb_Neg_1.dam	FALSE	C00099	(No IS)		0	Baseline	486.3	133.3	0.05	0.06	3.6	TRUE	<2 points		0.09	0.08	0.78	0.58
6835	33	QC_1_S1_D1000_B1	282	Quality Control	2021-07-12 19:49:33	cgb_Neg_1.dam	FALSE	C00186	(No IS)		0	Baseline	350800	82120	0.11	0.07	15.1	TRUE	<2 points		0.12	0.11	0.97	0.91
6836	33	QC_1_S1_D1000_B1	282	Quality Control	2021-07-12 19:49:33	cgb_Neg_1.dam	FALSE	C00116	(No IS)		0	Baseline	280.6	95	0.09	0.04	2.5	TRUE	<2 points		0.08	0.08	0.83	0.7
6837	33	QC_1_S1_D1000_B1	282	Quality Control	2021-07-12 19:49:33	cgb_Neg_1.dam	FALSE	C00009	(No IS)		0	Baseline	32460000	5395000	0.12	0.09	60.3	TRUE	<2 points		0.19	0.15	1.56	1.49
6838	33	QC_1_S1_D1000_B1	282	Quality Control	2021-07-12 19:49:33	cgb_Neg_1.dam	FALSE	C00232_C00109	(No IS)		0	Baseline	24280	5840	0.11	0.07	8.4	TRUE	<2 points		0.12	0.12	1	1.06
6839	33	QC_1_S1_D1000_B1	282	Quality Control	2021-07-12 19:49:33	cgb_Neg_1.dam	FALSE	C00168	(No IS)		0	Baseline	860.4	346.7	0.06	0.04	3.4	TRUE	<2 points		0.06	0.06	1.02	0.98
6840	33	QC_1_S1_D1000_B1	282	Quality Control	2021-07-12 19:49:33	cgb_Neg_1.dam	FALSE	C01751	(No IS)		0	Baseline	10550	2471	0.16	0.05	13.6	TRUE	<2 points		0.18	0.17	3.07	5.15
6841	33	QC_1_S1_D1000_B1	282	Quality Control	2021-07-12 19:49:33	cgb_Neg_1.dam	FALSE	C00106	(No IS)		0	Baseline	24240	5620	0.11	0.07	23.7	TRUE	<2 points		0.2	0.12	3.25	3.2
6842	33	QC_1_S1_D1000_B1	282	Quality Control	2021-07-12 19:49:33	cgb_Neg_1.dam	FALSE	C00141_C00122	(No IS)		0	Baseline	26260	6288	0.1	0.07	13.6	TRUE	<2 points		0.13	0.12	0.92	0.95
6843	33	QC_1_S1_D1000_B1	282	Quality Control	2021-07-12 19:49:33	cgb_Neg_1.dam	FALSE	C00042	(No IS)		0	Baseline	474500	109500	0.11	0.07	31.4	TRUE	<2 points		0.16	0.12	1.7	2.68
6844	33	QC_1_S1_D1000_B1	282	Quality Control	2021-07-12 19:49:33	cgb_Neg_1.dam	FALSE	C15587	(No IS)		0	Baseline	505	170	0.19	0.05	4	TRUE	<2 points		0.09	0.09	1.46	2.09
6845	33	QC_1_S1_D1000_B1	282	Quality Control	2021-07-12 19:49:33	cgb_Neg_1.dam	FALSE	C00180	(No IS)		0	Baseline	5555	1590	0.72	0.06	1.7	TRUE	<2 points		0.11	0.1	1.22	1.54
6846	33	QC_1_S1_D1000_B1	282	Quality Control	2021-07-12 19:49:33	cgb_Neg_1.dam	FALSE	C00245	(No IS)		0	Baseline	1740	385	0.07	0.09	4.2	TRUE	<2 points		0.12	0.12	0.65	0.29
6847	33	QC_1_S1_D1000_B1	282	Quality Control	2021-07-12 19:49:33	cgb_Neg_1.dam	FALSE	C02814	(No IS)		0	Baseline	104800	17960	0.16	0.12	17.2	TRUE	<2 points		0.24	0.22	0.8	0.6
6848	33	QC_1_S1_D1000_B1	282	Quality Control	2021-07-12 19:49:33	cgb_Neg_1.dam	FALSE	C00430	(No IS)		0	Baseline	2207	1180	0.44	0.03	1.6	TRUE	<2 points		0.06	0.06	1	1
6849	33	QC_1_S1_D1000_B1	282	Quality Control	2021-07-12 19:49:33	cgb_Neg_1.dam	FALSE	C00036_C00489	(No IS)		0	Baseline	99700	25100	0.1	0.06	23.1	TRUE	<2 points		0.14	0.12	1.29	1.53
6850	33	QC_1_S1_D1000_B1	282	Quality Control	2021-07-12 19:49:33	cgb_Neg_1.dam	FALSE	C00149	(No IS)		0	Baseline	275000	61020	0.1	0.07	44.6	TRUE	<2 points		0.17	0.14	1.49	1.66
6851	33	QC_1_S1_D1000_B1	282	Quality Control	2021-07-12 19:49:33	cgb_Neg_1.dam	FALSE	C00262	(No IS)		0	Baseline	8905	806.7	0.27	0.19	5	TRUE	<2 points		0.22	0.22	0.58	0.17
6852	33	QC_1_S1_D1000_B1	282	Quality Control	2021-07-12 19:49:33	cgb_Neg_1.dam	FALSE	C00568_C00108	(No IS)		0	Baseline	3255	397.1	0.72	0.14	3.5	TRUE	<2 points		0.19	0.19	0.74	0.5
6853	33	QC_1_S1_D1000_B1	282	Quality Control	2021-07-12 19:49:33	cgb_Neg_1.dam	FALSE	C00156	(No IS)		0	Baseline	434700	44110	0.23	0.35	11.3	TRUE	<2 points		0.38	0.37	2.9	5.15
6854	33	QC_1_S1_D1000_B1	282	Quality Control	2021-07-12 19:49:33	cgb_Neg_1.dam	FALSE	C00169	(No IS)		0	Manual	11240	2434	0.1	0.07	31	TRUE	<2 points		0.21	0.18	1.78	2.35
6855	33	QC_1_S1_D1000_B1	282	Quality Control	2021-07-12 19:49:33	cgb_Neg_1.dam	FALSE	C00026	(No IS)		0	Baseline	1107000	230900	0.1	0.08	26.8	TRUE	<2 points		0.15	0.12	1.22	1.15
6856	33	QC_1_S1_D1000_B1	282	Quality Control	2021-07-12 19:49:33	cgb_Neg_1.dam	FALSE	C00522	(No IS)		0	Baseline	467.6	250	0.19	0.03	2.5	TRUE	<2 points		0.06	0.06	0.96	0.92
6857	33	QC_1_S1_D1000_B1	282	Quality Control	2021-07-12 19:49:33	cgb_Neg_1.dam	FALSE	C01087	(No IS)		0	Baseline	181800	43470	0.1	0.07	54.8	TRUE	<2 points		0.15	0.12	1.22	1.09
6858	33	QC_1_S1_D1000_B1	282	Quality Control	2021-07-12 19:49:33	cgb_Neg_1.dam	FALSE	C08353	(No IS)		0	Baseline	4190	1060	0.08	0.06	5.9	TRUE	<2 points		0.16	0.15	0.87	0.65
6859	33	QC_1_S1_D1000_B1	282	Quality Control	2021-07-12 19:49:33	cgb_Neg_1.dam	FALSE	C00121_C08353_C16639	(No IS)		0	Baseline	9652	1415	0.36	0.15	6	TRUE	<2 points		0.24	0.23	1.29	1.69
6860	33	QC_1_S1_D1000_B1	282	Quality Control	2021-07-12 19:49:33	cgb_Neg_1.dam	FALSE	C00230_C00628	(No IS)		0	Baseline	56830	14460	0.09	0.06	17.8	TRUE	<2 points		0.12	0.12	0.99	0.97
6861	33	QC_1_S1_D1000_B1	282	Quality Control	2021-07-12 19:49:33	cgb_Neg_1.dam	FALSE	C00295	(No IS)		0	Baseline	688300	142500	0.09	0.08	31.1	TRUE	<2 points		0.16	0.12	1.32	1.05
6862	33	QC_1_S1_D1000_B1	282	Quality Control	2021-07-12 19:49:33	cgb_Neg_1.dam	FALSE	C00988	(No IS)		0	Baseline	17560	3415	0.08	0.07	19.1	TRUE	<2 points		0.24	0.22	2.01	2.69
7074	34	QC_1_S1_D1000_B1	283	Quality Control	2021-07-12 19:51:04	cgb_Neg_2.dam	FALSE	C03722	(No IS)		0	Baseline	617.3	165	0.15	0.11	2.3	TRUE	<2 points		0.12	0.12	0.63	0.25
7075	34	QC_1_S1_D1000_B1	283	Quality Control	2021-07-12 19:51:04	cgb_Neg_2.dam	FALSE	C00250	(No IS)		0	Baseline	5780	515	0.28	0.28	4.1	TRUE	<2 points		0.33	0.33	3.16	6.27
7076	34	QC_1_S1_D1000_B1	283	Quality Control	2021-07-12 19:51:04	cgb_Neg_2.dam	FALSE	C00074	(No IS)		0	Baseline	706200	136700	0.12	0.08	94.9	TRUE	<2 points		0.15	0.14	1.26	1.34
7077	34	QC_1_S1_D1000_B1	283	Quality Control	2021-07-12 19:51:04	cgb_Neg_2.dam	FALSE	C00111	(No IS)		0	Baseline	196900	32510	0.12	0.1	83.8	TRUE	<2 points		0.19	0.15	3.26	4.27
7078	34	QC_1_S1_D1000_B1	283	Quality Control	2021-07-12 19:51:04	cgb_Neg_2.dam	FALSE	C00118_C00111	(No IS)		0	Baseline	566500	94130	0.12	0.09	55.8	TRUE	<2 points		0.18	0.15	3.07	4.24
7079	34	QC_1_S1_D1000_B1	283	Quality Control	2021-07-12 19:51:04	cgb_Neg_2.dam	FALSE	C00093	(No IS)		0	Baseline	15000	5640	0.09	0.04	5.9	TRUE	<2 points		0.09	0.09	1.62	2.36
7080	34	QC_1_S1_D1000_B1	283	Quality Control	2021-07-12 19:51:04	cgb_Neg_2.dam	FALSE	C03189_C00093	(No IS)		0	Baseline	34270	6022	0.11	0.09	36.4	TRUE	<2 points		0.24	0.14	3.97	4.07
7081	34	QC_1_S1_D1000_B1	283	Quality Control	2021-07-12 19:51:04	cgb_Neg_2.dam	FALSE	C00417	(No IS)		0	Baseline	60540	12770	0.11	0.08	21.6	TRUE	<2 points		0.13	0.12	1.11	1.02
7082	34	QC_1_S1_D1000_B1	283	Quality Control	2021-07-12 19:51:04	cgb_Neg_2.dam	FALSE	C00493	(No IS)		0	Baseline	5088	950	0.12	0.08	15.9	TRUE	<2 points		0.2	0.15	1.66	1.52
7083	34	QC_1_S1_D1000_B1	283	Quality Control	2021-07-12 19:51:04	cgb_Neg_2.dam	FALSE	C00072	(No IS)		0	Baseline	1291	435	0.09	0.04	7	TRUE	<2 points		0.1	0.09	1.55	1.93
7084	34	QC_1_S1_D1000_B1	283	Quality Control	2021-07-12 19:51:04	cgb_Neg_2.dam	FALSE	C04411	(No IS)		0	Baseline	598.6	173.3	0.23	0.07	1	TRUE	<2 points		0.08	0.08	0.8	0.62
7085	34	QC_1_S1_D1000_B1	283	Quality Control	2021-07-12 19:51:04	cgb_Neg_2.dam	FALSE	C00013	(No IS)		0	Baseline	2315000	489500	0.11	0.07	192.5	TRUE	<2 points		0.13	0.12	2.25	3.21
7086	34	QC_1_S1_D1000_B1	283	Quality Control	2021-07-12 19:51:04	cgb_Neg_2.dam	FALSE	C00031	(No IS)		0	Baseline	15190	3854	0.1	0.06	23.6	TRUE	<2 points		0.19	0.11	3.24	3.09
7087	34	QC_1_S1_D1000_B1	283	Quality Control	2021-07-12 19:51:04	cgb_Neg_2.dam	FALSE	C00137	(No IS)		0	Baseline	261.9	93.34	0.09	0.04	3.4	TRUE	<2 points		0.08	0.07	1.24	1.4
7088	34	QC_1_S1_D1000_B1	283	Quality Control	2021-07-12 19:51:04	cgb_Neg_2.dam	FALSE	C01179	(No IS)		0	Baseline	1010	326.7	0.1	0.05	3.9	TRUE	<2 points		0.08	0.08	1.23	1.41
7089	34	QC_1_S1_D1000_B1	283	Quality Control	2021-07-12 19:51:04	cgb_Neg_2.dam	FALSE	C00095	(No IS)		0	Baseline	9616	2648	0.11	0.06	12.6	TRUE	<2 points		0.13	0.09	2.17	2.21
7090	34	QC_1_S1_D1000_B1	283	Quality Control	2021-07-12 19:51:04	cgb_Neg_2.dam	FALSE	C00984	(No IS)		0	Baseline	114300	20760	0.2	0.09	8.5	TRUE	<2 points		0.13	0.12	0.99	1.01
7091	34	QC_1_S1_D1000_B1	283	Quality Control	2021-07-12 19:51:04	cgb_Neg_2.dam	FALSE	C00392	(No IS)		0	Baseline	2731	692	0.09	0.05	8.2	TRUE	<2 points		0.15	0.14	0.82	0.65
7092	34	QC_1_S1_D1000_B1	283	Quality Control	2021-07-12 19:51:04	cgb_Neg_2.dam	FALSE	C01005	(No IS)		0	Baseline	35510	6707	0.1	0.09	30.8	TRUE	<2 points		0.23	0.17	1.67	1.84
7093	34	QC_1_S1_D1000_B1	283	Quality Control	2021-07-12 19:51:04	cgb_Neg_2.dam	FALSE	C00197	(No IS)		0	Baseline	1058000	173200	0.11	0.09	97.8	TRUE	<2 points		0.18	0.17	1.53	1.94
7094	34	QC_1_S1_D1000_B1	283	Quality Control	2021-07-12 19:51:04	cgb_Neg_2.dam	FALSE	C20258	(No IS)		0	Baseline	131	70.01	0.28	0.04	1.2	TRUE	<2 points		0.05	0.05	1.25	1.59
7095	34	QC_1_S1_D1000_B1	283	Quality Control	2021-07-12 19:51:04	cgb_Neg_2.dam	FALSE	C00158	(No IS)		0	Baseline	88330	17380	0.1	0.07	56	TRUE	<2 points		0.18	0.17	1.51	2.03
7096	34	QC_1_S1_D1000_B1	283	Quality Control	2021-07-12 19:51:04	cgb_Neg_2.dam	FALSE	C00311	(No IS)		0	Baseline	22970	5280	0.1	0.06	13.9	TRUE	<2 points		0.18	0.17	1.57	2.19
7097	34	QC_1_S1_D1000_B1	283	Quality Control	2021-07-12 19:51:04	cgb_Neg_2.dam	FALSE	C00191	(No IS)		0	Baseline	16820	2848	0.1	0.09	30.6	TRUE	<2 points		0.19	0.17	1.58	1.83
7098	34	QC_1_S1_D1000_B1	283	Quality Control	2021-07-12 19:51:04	cgb_Neg_2.dam	FALSE	C01300	(No IS)		0	Baseline	1758	282.9	0.21	0.15	4.1	TRUE	<2 points		0.18	0.18	3.07	5.35
7099	34	QC_1_S1_D1000_B1	283	Quality Control	2021-07-12 19:51:04	cgb_Neg_2.dam	FALSE	C00257	(No IS)		0	Baseline	8081	1509	0.11	0.08	35.7	TRUE	<2 points		0.2	0.19	1.11	1.13
7100	34	QC_1_S1_D1000_B1	283	Quality Control	2021-07-12 19:51:04	cgb_Neg_2.dam	FALSE	C00279	(No IS)		0	Baseline	58630	9116	0.09	0.1	62.7	TRUE	<2 points		0.23	0.17	1.87	1.95
7101	34	QC_1_S1_D1000_B1	283	Quality Control	2021-07-12 19:51:04	cgb_Neg_2.dam	FALSE	C03657	(No IS)		0	Baseline	2899	573.3	0.37	0.08	3.2	TRUE	<2 points		0.18	0.16	1.5	1.9
7102	34	QC_1_S1_D1000_B1	283	Quality Control	2021-07-12 19:51:04	cgb_Neg_2.dam	FALSE	C16241	(No IS)		0	Baseline	37.42	20	0.09	0.03	1	TRUE	<2 points		0.06	0.06	1	1
7103	34	QC_1_S1_D1000_B1	283	Quality Control	2021-07-12 19:51:04	cgb_Neg_2.dam	FALSE	C01909	(No IS)		0	Baseline	261.9	86.67	0.24	0.05	3	TRUE	<2 points		0.08	0.08	0.79	0.6
7104	34	QC_1_S1_D1000_B1	283	Quality Control	2021-07-12 19:51:04	cgb_Neg_2.dam	FALSE	C11437	(No IS)		0	Baseline	4490	671.4	0.1	0.1	11.9	TRUE	<2 points		0.21	0.21	1.82	2.73
7105	34	QC_1_S1_D1000_B1	283	Quality Control	2021-07-12 19:51:04	cgb_Neg_2.dam	FALSE	C00864	(No IS)		0	Baseline	1440	370	0.09	0.07	9.4	TRUE	<2 points		0.12	0.11	1.01	0.99
7106	34	QC_1_S1_D1000_B1	283	Quality Control	2021-07-12 19:51:04	cgb_Neg_2.dam	FALSE	C00117	(No IS)		0	Baseline	44220	7602	0.09	0.09	33.8	TRUE	<2 points		0.18	0.15	1.49	1.52
7107	34	QC_1_S1_D1000_B1	283	Quality Control	2021-07-12 19:51:04	cgb_Neg_2.dam	FALSE	C00235	(No IS)		0	Baseline	636	112	0.24	0.08	2.7	TRUE	<2 points		0.14	0.14	0.91	0.83
7319	35	QC_1_S1_D1000_B1	284	Quality Control	2021-07-12 19:52:36	cgb_Neg_3.dam	FALSE	C00129_C00235	(No IS)		0	Baseline	12570	2440	0.11	0.08	16.9	TRUE	<2 points		0.19	0.17	1.13	1.24
7320	35	QC_1_S1_D1000_B1	284	Quality Control	2021-07-12 19:52:36	cgb_Neg_3.dam	FALSE	C00018	(No IS)		0	Baseline	2993	748	0.1	0.06	11.5	TRUE	<2 points		0.14	0.13	2.36	3.66
7321	35	QC_1_S1_D1000_B1	284	Quality Control	2021-07-12 19:52:36	cgb_Neg_3.dam	FALSE	C00536	(No IS)		0	Baseline	4844	1050	0.11	0.08	40.3	TRUE	<2 points		0.14	0.12	1.02	0.98
7322	35	QC_1_S1_D1000_B1	284	Quality Control	2021-07-12 19:52:36	cgb_Neg_3.dam	FALSE	C00085_C00092_C01172	(No IS)		0	Baseline	924900	174000	0.12	0.09	95.6	TRUE	<2 points		0.17	0.14	1.38	1.4
7323	35	QC_1_S1_D1000_B1	284	Quality Control	2021-07-12 19:52:36	cgb_Neg_3.dam	FALSE	C00668_C00275_C00446_C00092_C01172	(No IS)		0	Baseline	1608000	300700	0.12	0.09	98.8	TRUE	<2 points		0.16	0.14	1.31	1.35
7324	35	QC_1_S1_D1000_B1	284	Quality Control	2021-07-12 19:52:36	cgb_Neg_3.dam	FALSE	C11811	(No IS)		0	Baseline	823	180	0.12	0.08	9	TRUE	<2 points		0.12	0.12	1	0.99
7325	35	QC_1_S1_D1000_B1	284	Quality Control	2021-07-12 19:52:36	cgb_Neg_3.dam	FALSE	C00345	(No IS)		0	Baseline	34230	5575	0.11	0.07	31.8	TRUE	<2 points		0.31	0.28	5.11	8.94
7326	35	QC_1_S1_D1000_B1	284	Quality Control	2021-07-12 19:52:36	cgb_Neg_3.dam	FALSE	C04462	(No IS)		0	Baseline	2656	608	0.11	0.07	8.4	TRUE	<2 points		0.12	0.11	1.03	1.14
7327	35	QC_1_S1_D1000_B1	284	Quality Control	2021-07-12 19:52:36	cgb_Neg_3.dam	FALSE	C03373	(No IS)		0	Baseline	2731	458.2	0.27	0.08	15.6	TRUE	<2 points		0.33	0.32	1.46	2
7328	35	QC_1_S1_D1000_B1	284	Quality Control	2021-07-12 19:52:36	cgb_Neg_3.dam	FALSE	C04501	(No IS)		0	Baseline	2394	520	0.11	0.08	26	TRUE	<2 points		0.14	0.13	2.31	3.35
7329	35	QC_1_S1_D1000_B1	284	Quality Control	2021-07-12 19:52:36	cgb_Neg_3.dam	FALSE	C00365	(No IS)		0	Baseline	168.4	90	0.12	0.03	1.8	TRUE	<2 points		0.06	0.06	0.93	0.81
7330	35	QC_1_S1_D1000_B1	284	Quality Control	2021-07-12 19:52:36	cgb_Neg_3.dam	FALSE	C00341	(No IS)		0	Baseline	467.7	66.67	0.32	0.13	3.3	TRUE	<2 points		0.18	0.18	1.43	1.83
7331	35	QC_1_S1_D1000_B1	284	Quality Control	2021-07-12 19:52:36	cgb_Neg_3.dam	FALSE	C00921	(No IS)		0	Baseline	4713	795	0.11	0.09	7.8	TRUE	<2 points		0.22	0.2	1.18	1.16
7331	35	QC_1_S1_D1000_B1	284	Quality Control	2021-07-12 19:52:36	cgb_Neg_3.dam	FALSE	C00921	(No IS)		0	Baseline	3695.87	795	0.11	0.09	7.8	TRUE	<2 points		0.22	0.2	1.18	1.16
7332	35	QC_1_S1_D1000_B1	284	Quality Control	2021-07-12 19:52:36	cgb_Neg_3.dam	FALSE	C00364	(No IS)		0	Baseline	1609	420	0.11	0.06	4.4	TRUE	<2 points		0.11	0.09	1.16	1.91
7333	35	QC_1_S1_D1000_B1	284	Quality Control	2021-07-12 19:52:36	cgb_Neg_3.dam	FALSE	C01269	(No IS)		0	Baseline	266700	50600	0.11	0.08	65.4	TRUE	<2 points		0.18	0.15	1.54	1.8
7334	35	QC_1_S1_D1000_B1	284	Quality Control	2021-07-12 19:52:36	cgb_Neg_3.dam	FALSE	C00105_C01269	(No IS)		0	Baseline	315400	55850	0.11	0.08	93.2	TRUE	<2 points		0.2	0.15	1.72	1.82
7335	35	QC_1_S1_D1000_B1	284	Quality Control	2021-07-12 19:52:36	cgb_Neg_3.dam	FALSE	C00575	(No IS)		0	Baseline	5200	780	0.09	0.08	11.6	TRUE	<2 points		0.26	0.25	1.78	2.98
7336	35	QC_1_S1_D1000_B1	284	Quality Control	2021-07-12 19:52:36	cgb_Neg_3.dam	FALSE	C00455	(No IS)		0	Baseline	6098	1400	0.09	0.05	19.4	TRUE	<2 points		0.24	0.22	2.17	3.39
7337	35	QC_1_S1_D1000_B1	284	Quality Control	2021-07-12 19:52:36	cgb_Neg_3.dam	FALSE	C21113	(No IS)		0	Baseline	60270	10190	0.1	0.08	40.3	TRUE	<2 points		0.35	0.2	2.94	2.53
7338	35	QC_1_S1_D1000_B1	284	Quality Control	2021-07-12 19:52:36	cgb_Neg_3.dam	FALSE	C04677	(No IS)		0	Manual	39780	6486	0.1	0.07	36.9	TRUE	<2 points		0.37	0.28	3.13	3.99
7339	35	QC_1_S1_D1000_B1	284	Quality Control	2021-07-12 19:52:36	cgb_Neg_3.dam	FALSE	C00354	(No IS)		0	Baseline	237100	37330	0.1	0.1	54.1	TRUE	<2 points		0.24	0.16	2	1.81
7340	35	QC_1_S1_D1000_B1	284	Quality Control	2021-07-12 19:52:36	cgb_Neg_3.dam	FALSE	C00208_C01083	(No IS)		0	Baseline	118700	19850	0.1	0.09	35.3	TRUE	<2 points		0.18	0.15	1.48	1.54
7341	35	QC_1_S1_D1000_B1	284	Quality Control	2021-07-12 19:52:36	cgb_Neg_3.dam	FALSE	C00020	(No IS)		0	Baseline	317700	59200	0.1	0.09	84.1	TRUE	<2 points		0.18	0.15	1.47	1.63
7342	35	QC_1_S1_D1000_B1	284	Quality Control	2021-07-12 19:52:36	cgb_Neg_3.dam	FALSE	C00130	(No IS)		0	Baseline	65910	11640	0.09	0.09	45.7	TRUE	<2 points		0.2	0.15	1.7	1.64
7343	35	QC_1_S1_D1000_B1	284	Quality Control	2021-07-12 19:52:36	cgb_Neg_3.dam	FALSE	C04807	(No IS)		0	Baseline	3142	526.7	0.09	0.1	12.9	TRUE	<2 points		0.25	0.24	3.97	7.22
7344	35	QC_1_S1_D1000_B1	284	Quality Control	2021-07-12 19:52:36	cgb_Neg_3.dam	FALSE	C18239	(No IS)		0	Baseline	1010	260	0.09	0.06	13	TRUE	<2 points		0.13	0.12	1.11	1.05
7345	35	QC_1_S1_D1000_B1	284	Quality Control	2021-07-12 19:52:36	cgb_Neg_3.dam	FALSE	C00144_C18239	(No IS)		0	Baseline	453200	79490	0.09	0.09	81.1	TRUE	<2 points		0.18	0.15	1.52	1.56
7346	35	QC_1_S1_D1000_B1	284	Quality Control	2021-07-12 19:52:36	cgb_Neg_3.dam	FALSE	C04734	(No IS)		0	Baseline	991.4	230	0.1	0.08	3	TRUE	<2 points		0.12	0.12	0.97	0.94
7347	35	QC_1_S1_D1000_B1	284	Quality Control	2021-07-12 19:52:36	cgb_Neg_3.dam	FALSE	C01103	(No IS)		0	Baseline	9353	772.3	0.4	0.23	5.3	TRUE	<2 points		0.35	0.35	0.78	0.56
7348	35	QC_1_S1_D1000_B1	284	Quality Control	2021-07-12 19:52:36	cgb_Neg_3.dam	FALSE	C16826	(No IS)		0	Baseline	4711.42	680	0.08	0.08	27.8	TRUE	<2 points		0.14	0.12	1.18	1.05
7348	35	QC_1_S1_D1000_B1	284	Quality Control	2021-07-12 19:52:36	cgb_Neg_3.dam	FALSE	C16826	(No IS)		0	Baseline	3142	680	0.08	0.08	27.8	TRUE	<2 points		0.14	0.12	1.18	1.05
7349	35	QC_1_S1_D1000_B1	284	Quality Control	2021-07-12 19:52:36	cgb_Neg_3.dam	FALSE	C00448_C16826	(No IS)		0	Baseline	935.3	140	0.25	0.16	7	TRUE	<2 points		0.21	0.2	0.68	0.34
7350	35	QC_1_S1_D1000_B1	284	Quality Control	2021-07-12 19:52:36	cgb_Neg_3.dam	FALSE	C00119	(No IS)		0	Baseline	897.8	480	0.06	0.03	3.1	TRUE	<2 points		0.06	0.05	1.14	1.34
7351	35	QC_1_S1_D1000_B1	284	Quality Control	2021-07-12 19:52:36	cgb_Neg_3.dam	FALSE	C00363	(No IS)		0	Baseline	823	180	0.13	0.06	7.4	TRUE	<2 points		0.15	0.14	0.83	0.66
7352	35	QC_1_S1_D1000_B1	284	Quality Control	2021-07-12 19:52:36	cgb_Neg_3.dam	FALSE	C00015	(No IS)		0	Baseline	537132	187600	0.08	0.08	102.6	TRUE	<2 points		0.15	0.12	1.23	1.05
7352	35	QC_1_S1_D1000_B1	284	Quality Control	2021-07-12 19:52:36	cgb_Neg_3.dam	FALSE	C00015	(No IS)		0	Baseline	891800	187600	0.08	0.08	102.6	TRUE	<2 points		0.15	0.12	1.23	1.05
7564	36	QC_1_S1_D1000_B1	285	Quality Control	2021-07-12 19:54:07	cgb_Neg_4.dam	FALSE	C00068	(No IS)		0	Baseline	635.5	175	0.09	0.08	7	TRUE	<2 points		0.12	0.12	2.12	3.39
7565	36	QC_1_S1_D1000_B1	285	Quality Control	2021-07-12 19:54:07	cgb_Neg_4.dam	FALSE	C00224	(No IS)		0	Baseline	1198	300	0.1	0.06	13.1	TRUE	<2 points		0.14	0.13	2.47	3.89
7566	36	QC_1_S1_D1000_B1	285	Quality Control	2021-07-12 19:54:07	cgb_Neg_4.dam	FALSE	C00008_C00054_C00224	(No IS)		0	Baseline	65980	12380	0.12	0.08	69.1	TRUE	<2 points		0.18	0.15	1.5	1.64
7567	36	QC_1_S1_D1000_B1	285	Quality Control	2021-07-12 19:54:07	cgb_Neg_4.dam	FALSE	C00035	(No IS)		0	Baseline	45950	7403	0.11	0.09	54.4	TRUE	<2 points		0.23	0.16	1.93	1.76
7568	36	QC_1_S1_D1000_B1	285	Quality Control	2021-07-12 19:54:07	cgb_Neg_4.dam	FALSE	C00353	(No IS)		0	Baseline	1997000	436200	0.11	0.07	252.7	TRUE	<2 points		0.14	0.12	1.19	1.05
7569	36	QC_1_S1_D1000_B1	285	Quality Control	2021-07-12 19:54:07	cgb_Neg_4.dam	FALSE	C00061	(No IS)		0	Baseline	15000	1983	0.11	0.14	21.4	TRUE	<2 points		0.42	0.39	3.6	5.87
7570	36	QC_1_S1_D1000_B1	285	Quality Control	2021-07-12 19:54:07	cgb_Neg_4.dam	FALSE	C00143	(No IS)		0	Baseline	108.9	40	0.03	0.05	2	TRUE	<2 points		0.09	0.08	1.5	2
7571	36	QC_1_S1_D1000_B1	285	Quality Control	2021-07-12 19:54:07	cgb_Neg_4.dam	FALSE	C00458	(No IS)		0	Baseline	72.64	40	0.91	0.03	2	TRUE	<2 points		0.06	0.05	1	1
7572	36	QC_1_S1_D1000_B1	285	Quality Control	2021-07-12 19:54:07	cgb_Neg_4.dam	FALSE	C00460	(No IS)		0	Baseline	108.9	60	0.7	0.03	3	TRUE	<2 points		0.06	0.05	1	1
7573	36	QC_1_S1_D1000_B1	285	Quality Control	2021-07-12 19:54:07	cgb_Neg_4.dam	FALSE	C00459	(No IS)		0	Baseline	145.2	46.67	0.84	0.05	1.8	TRUE	<2 points		0.08	0.08	0.81	0.65
7574	36	QC_1_S1_D1000_B1	285	Quality Control	2021-07-12 19:54:07	cgb_Neg_4.dam	FALSE	C00063	(No IS)		0	Baseline	835.2	180	0.11	0.06	9	TRUE	<2 points		0.2	0.18	1.68	2.19
7575	36	QC_1_S1_D1000_B1	285	Quality Control	2021-07-12 19:54:07	cgb_Neg_4.dam	FALSE	C00075	(No IS)		0	Baseline	1416	300	0.11	0.06	15	TRUE	<2 points		0.18	0.16	1.31	1.66
7576	36	QC_1_S1_D1000_B1	285	Quality Control	2021-07-12 19:54:07	cgb_Neg_4.dam	FALSE	C00002	(No IS)		0	Baseline	3123	764	0.1	0.07	15.4	TRUE	<2 points		0.14	0.13	1.39	1.99
7577	36	QC_1_S1_D1000_B1	285	Quality Control	2021-07-12 19:54:07	cgb_Neg_4.dam	FALSE	C00286	(No IS)		0	Baseline	544.7	200	0.09	0.04	10	TRUE	<2 points		0.11	0.1	1.95	2.78
7578	36	QC_1_S1_D1000_B1	285	Quality Control	2021-07-12 19:54:07	cgb_Neg_4.dam	FALSE	C00081	(No IS)		0	Baseline	4321	840	0.1	0.06	18	TRUE	<2 points		0.27	0.25	3.07	7.2
7579	36	QC_1_S1_D1000_B1	285	Quality Control	2021-07-12 19:54:07	cgb_Neg_4.dam	FALSE	C11435	(No IS)		0	Baseline	363.1	140	0.09	0.04	7	TRUE	<2 points		0.09	0.08	1.49	1.96
7580	36	QC_1_S1_D1000_B1	285	Quality Control	2021-07-12 19:54:07	cgb_Neg_4.dam	FALSE	C00044	(No IS)		0	Baseline	11220	2413	0.1	0.07	29.3	TRUE	<2 points		0.24	0.2	2.72	5.37
7581	36	QC_1_S1_D1000_B1	285	Quality Control	2021-07-12 19:54:07	cgb_Neg_4.dam	FALSE	C00700	(No IS)		0	Baseline	108.9	33.33	0.05	0.05	1.4	TRUE	<2 points		0.07	0.07	0.89	0.8
7582	36	QC_1_S1_D1000_B1	285	Quality Control	2021-07-12 19:54:07	cgb_Neg_4.dam	FALSE	C02191	(No IS)		0	Baseline	36.31	20	0.3	0.03	1	TRUE	<2 points		0.06	0.05	1	1
7583	36	QC_1_S1_D1000_B1	285	Quality Control	2021-07-12 19:54:07	cgb_Neg_4.dam	FALSE	C00842	(No IS)		0	Baseline	544.7	112	0.1	0.1	5.6	TRUE	<2 points		0.14	0.14	1.35	1.79
7584	36	QC_1_S1_D1000_B1	285	Quality Control	2021-07-12 19:54:07	cgb_Neg_4.dam	FALSE	C00029	(No IS)		0	Baseline	5628	1020	0.12	0.1	34.5	TRUE	<2 points		0.17	0.15	0.95	0.71
7585	36	QC_1_S1_D1000_B1	285	Quality Control	2021-07-12 19:54:07	cgb_Neg_4.dam	FALSE	C00052	(No IS)		0	Baseline	217.9	60	0.11	0.06	3	TRUE	<2 points		0.09	0.08	1.53	2.11
7586	36	QC_1_S1_D1000_B1	285	Quality Control	2021-07-12 19:54:07	cgb_Neg_4.dam	FALSE	C00167	(No IS)		0	Baseline	4249	900	0.11	0.08	27.1	TRUE	<2 points		0.14	0.13	0.82	0.63
7587	36	QC_1_S1_D1000_B1	285	Quality Control	2021-07-12 19:54:07	cgb_Neg_4.dam	FALSE	C00500	(No IS)		0	Baseline	36.31	20	0.09	0.03	1	TRUE	<2 points		0.06	0.05	1	1
7588	36	QC_1_S1_D1000_B1	285	Quality Control	2021-07-12 19:54:07	cgb_Neg_4.dam	FALSE	C00498	(No IS)		0							TRUE
7589	36	QC_1_S1_D1000_B1	285	Quality Control	2021-07-12 19:54:07	cgb_Neg_4.dam	FALSE	C00043	(No IS)		0	Baseline	3195	580	0.1	0.09	19.4	TRUE	<2 points		0.18	0.16	0.91	0.82
7590	36	QC_1_S1_D1000_B1	285	Quality Control	2021-07-12 19:54:07	cgb_Neg_4.dam	FALSE	C03263	(No IS)		0	Baseline	36.31	20	0.45	0.03	1	TRUE	<2 points		0.06	0.05	1	1
7591	36	QC_1_S1_D1000_B1	285	Quality Control	2021-07-12 19:54:07	cgb_Neg_4.dam	FALSE	C00003	(No IS)		0	Baseline	36.31	20	0.15	0.03	1	TRUE	<2 points		0.06	0.05	1	1
7592	36	QC_1_S1_D1000_B1	285	Quality Control	2021-07-12 19:54:07	cgb_Neg_4.dam	FALSE	C00004	(No IS)		0	Baseline	944.1	236	0.09	0.07	9.5	TRUE	<2 points		0.12	0.11	1.03	1.07
7593	36	QC_1_S1_D1000_B1	285	Quality Control	2021-07-12 19:54:07	cgb_Neg_4.dam	FALSE	C00006	(No IS)		0	Baseline	145.2	60	0.03	0.04	3	TRUE	<2 points		0.08	0.08	1.47	1.89
7594	36	QC_1_S1_D1000_B1	285	Quality Control	2021-07-12 19:54:07	cgb_Neg_4.dam	FALSE	C00005	(No IS)		0	Baseline	1271	180	0.2	0.07	6	TRUE	<2 points		0.27	0.26	0.75	0.48
7595	36	QC_1_S1_D1000_B1	285	Quality Control	2021-07-12 19:54:07	cgb_Neg_4.dam	FALSE	C00083	(No IS)		0	Baseline	254.2	60	0.21	0.08	3	TRUE	<2 points		0.12	0.11	1	1
7596	36	QC_1_S1_D1000_B1	285	Quality Control	2021-07-12 19:54:07	cgb_Neg_4.dam	FALSE	C01024	(No IS)		0	Baseline	36.31	20	0.67	0.03	1	TRUE	<2 points		0.06	0.05	1	1
7673	37	QC_1_S1_D1000_B1	314	Quality Control	2021-07-12 20:38:36	cgb_Neg_1.dam	FALSE	C00058	(No IS)		0	Baseline	33650000	3067000	0.23	0.3	7.6	TRUE	<2 points		0.33	0.33	3.29	6.05
7674	37	QC_1_S1_D1000_B1	314	Quality Control	2021-07-12 20:38:36	cgb_Neg_1.dam	FALSE	C01755	(No IS)		0	Baseline	56830	9583	0.06	0.1	8.9	TRUE	<2 points		0.22	0.21	3.83	7.04
7675	37	QC_1_S1_D1000_B1	314	Quality Control	2021-07-12 20:38:36	cgb_Neg_1.dam	FALSE	C00048	(No IS)		0	Baseline	10660	2768	0.09	0.05	9.4	TRUE	<2 points		0.13	0.13	0.93	0.91
7676	37	QC_1_S1_D1000_B1	314	Quality Control	2021-07-12 20:38:36	cgb_Neg_1.dam	FALSE	C00160	(No IS)		0	Baseline	27790	9414	0.09	0.04	15.1	TRUE	<2 points		0.13	0.1	1.1	1.36
7677	37	QC_1_S1_D1000_B1	314	Quality Control	2021-07-12 20:38:36	cgb_Neg_1.dam	FALSE	C00022	(No IS)		0	Baseline	21700	4960	0.05	0.07	8	TRUE	<2 points		0.12	0.11	0.92	0.8
7678	37	QC_1_S1_D1000_B1	314	Quality Control	2021-07-12 20:38:36	cgb_Neg_1.dam	FALSE	C00099	(No IS)		0	Baseline	729.5	150	0.08	0.07	3.1	TRUE	<2 points		0.17	0.16	0.93	0.86
7679	37	QC_1_S1_D1000_B1	314	Quality Control	2021-07-12 20:38:36	cgb_Neg_1.dam	FALSE	C00186	(No IS)		0	Baseline	385100	88100	0.11	0.07	16.5	TRUE	<2 points		0.16	0.11	0.79	0.91
7680	37	QC_1_S1_D1000_B1	314	Quality Control	2021-07-12 20:38:36	cgb_Neg_1.dam	FALSE	C00116	(No IS)		0	Baseline	448.9	186.7	0.09	0.04	5.8	TRUE	<2 points		0.09	0.09	1.63	2.38
7681	37	QC_1_S1_D1000_B1	314	Quality Control	2021-07-12 20:38:36	cgb_Neg_1.dam	FALSE	C00009	(No IS)		0	Baseline	32830000	5467000	0.12	0.09	62.3	TRUE	<2 points		0.2	0.15	3.21	4.17
7682	37	QC_1_S1_D1000_B1	314	Quality Control	2021-07-12 20:38:36	cgb_Neg_1.dam	FALSE	C00232_C00109	(No IS)		0	Baseline	19660	5030	0.11	0.06	8.4	TRUE	<2 points		0.09	0.09	1.49	1.94
7683	37	QC_1_S1_D1000_B1	314	Quality Control	2021-07-12 20:38:36	cgb_Neg_1.dam	FALSE	C00168	(No IS)		0	Baseline	692.1	210	0.06	0.08	2.5	TRUE	<2 points		0.09	0.09	0.71	0.39
7684	37	QC_1_S1_D1000_B1	314	Quality Control	2021-07-12 20:38:36	cgb_Neg_1.dam	FALSE	C01751	(No IS)		0	Baseline	11020	1066	0.18	0.23	8.7	TRUE	<2 points		0.3	0.3	1.04	1.09
7685	37	QC_1_S1_D1000_B1	314	Quality Control	2021-07-12 20:38:36	cgb_Neg_1.dam	FALSE	C00106	(No IS)		0	Baseline	26090	6017	0.11	0.07	25.7	TRUE	<2 points		0.16	0.12	1.88	3.14
7686	37	QC_1_S1_D1000_B1	314	Quality Control	2021-07-12 20:38:36	cgb_Neg_1.dam	FALSE	C00141_C00122	(No IS)		0	Baseline	26280	8110	0.1	0.05	11.7	TRUE	<2 points		0.11	0.1	1.12	1.39
7687	37	QC_1_S1_D1000_B1	314	Quality Control	2021-07-12 20:38:36	cgb_Neg_1.dam	FALSE	C00042	(No IS)		0	Baseline	513200	122000	0.1	0.06	32.7	TRUE	<2 points		0.14	0.12	1.39	2.01
7688	37	QC_1_S1_D1000_B1	314	Quality Control	2021-07-12 20:38:36	cgb_Neg_1.dam	FALSE	C15587	(No IS)		0	Baseline	112.3	60	0.19	0.03	2.2	TRUE	<2 points		0.06	0.06	1	1
7689	37	QC_1_S1_D1000_B1	314	Quality Control	2021-07-12 20:38:36	cgb_Neg_1.dam	FALSE	C00180	(No IS)		0	Baseline	197000	10650	0.29	0.45	7.3	TRUE	<2 points		0.47	0.47	0.68	0.36
7690	37	QC_1_S1_D1000_B1	314	Quality Control	2021-07-12 20:38:36	cgb_Neg_1.dam	FALSE	C00245	(No IS)		0	Baseline	729.5	390	0.09	0.03	5.9	TRUE	<2 points		0.06	0.06	0.94	0.86
7691	37	QC_1_S1_D1000_B1	314	Quality Control	2021-07-12 20:38:36	cgb_Neg_1.dam	FALSE	C02814	(No IS)		0	Baseline	61920	9580	0.19	0.09	13.9	TRUE	<2 points		0.25	0.17	2.07	1.9
7692	37	QC_1_S1_D1000_B1	314	Quality Control	2021-07-12 20:38:36	cgb_Neg_1.dam	FALSE	C00430	(No IS)		0							TRUE
7693	37	QC_1_S1_D1000_B1	314	Quality Control	2021-07-12 20:38:36	cgb_Neg_1.dam	FALSE	C00036_C00489	(No IS)		0	Baseline	112300	27490	0.1	0.06	18.4	TRUE	<2 points		0.15	0.12	1.27	1.27
7694	37	QC_1_S1_D1000_B1	314	Quality Control	2021-07-12 20:38:36	cgb_Neg_1.dam	FALSE	C00149	(No IS)		0	Baseline	285700	63560	0.1	0.07	38.5	TRUE	<2 points		0.18	0.14	1.52	1.54
7695	37	QC_1_S1_D1000_B1	314	Quality Control	2021-07-12 20:38:36	cgb_Neg_1.dam	FALSE	C00262	(No IS)		0	Baseline	16500	1277	0.3	0.32	5.6	TRUE	<2 points		0.36	0.35	0.68	0.36
7696	37	QC_1_S1_D1000_B1	314	Quality Control	2021-07-12 20:38:36	cgb_Neg_1.dam	FALSE	C00568_C00108	(No IS)		0	Baseline	2320	826.7	0.72	0.05	6	TRUE	<2 points		0.09	0.09	0.72	0.41
7697	37	QC_1_S1_D1000_B1	314	Quality Control	2021-07-12 20:38:36	cgb_Neg_1.dam	FALSE	C00156	(No IS)		0	Baseline	417500	45560	0.23	0.29	11.3	TRUE	<2 points		0.31	0.31	2.47	4.15
7698	37	QC_1_S1_D1000_B1	314	Quality Control	2021-07-12 20:38:36	cgb_Neg_1.dam	FALSE	C00169	(No IS)		0	Manual	10270	2404	0.1	0.06	30.1	TRUE	<2 points		0.22	0.15	1.88	1.7
7699	37	QC_1_S1_D1000_B1	314	Quality Control	2021-07-12 20:38:36	cgb_Neg_1.dam	FALSE	C00026	(No IS)		0	Baseline	1238000	258500	0.09	0.08	32.6	TRUE	<2 points		0.14	0.12	1.19	1.07
7700	37	QC_1_S1_D1000_B1	314	Quality Control	2021-07-12 20:38:36	cgb_Neg_1.dam	FALSE	C00522	(No IS)		0	Baseline	505	270	0.25	0.03	2.6	TRUE	<2 points		0.06	0.06	1.08	1.23
7701	37	QC_1_S1_D1000_B1	314	Quality Control	2021-07-12 20:38:36	cgb_Neg_1.dam	FALSE	C01087	(No IS)		0	Baseline	203900	47870	0.09	0.07	52.6	TRUE	<2 points		0.15	0.12	1.22	1.08
7702	37	QC_1_S1_D1000_B1	314	Quality Control	2021-07-12 20:38:36	cgb_Neg_1.dam	FALSE	C08353	(No IS)		0	Baseline	3891	944	0.07	0.06	4.5	TRUE	<2 points		0.12	0.12	0.97	0.91
7703	37	QC_1_S1_D1000_B1	314	Quality Control	2021-07-12 20:38:36	cgb_Neg_1.dam	FALSE	C00121_C08353_C16639	(No IS)		0	Baseline	1833	760	0.09	0.04	3.9	TRUE	<2 points		0.07	0.06	1.06	1.01
7704	37	QC_1_S1_D1000_B1	314	Quality Control	2021-07-12 20:38:36	cgb_Neg_1.dam	FALSE	C00230_C00628	(No IS)		0	Baseline	66550	15390	0.09	0.07	16	TRUE	<2 points		0.12	0.12	1.01	1
7705	37	QC_1_S1_D1000_B1	314	Quality Control	2021-07-12 20:38:36	cgb_Neg_1.dam	FALSE	C00295	(No IS)		0	Baseline	704900	143600	0.08	0.08	33.1	TRUE	<2 points		0.17	0.12	1.37	1.04
7706	37	QC_1_S1_D1000_B1	314	Quality Control	2021-07-12 20:38:36	cgb_Neg_1.dam	FALSE	C00988	(No IS)		0	Baseline	20370	4095	0.08	0.07	19.1	TRUE	<2 points		0.25	0.23	2.07	3.05
7918	38	QC_1_S1_D1000_B1	315	Quality Control	2021-07-12 20:40:08	cgb_Neg_2.dam	FALSE	C03722	(No IS)		0	Baseline	766.9	255	0.09	0.04	3	TRUE	<2 points		0.09	0.08	1.43	1.83
7919	38	QC_1_S1_D1000_B1	315	Quality Control	2021-07-12 20:40:08	cgb_Neg_2.dam	FALSE	C00250	(No IS)		0	Baseline	1553	345	0.08	0.08	3.5	TRUE	<2 points		0.12	0.12	0.95	0.88
7920	38	QC_1_S1_D1000_B1	315	Quality Control	2021-07-12 20:40:08	cgb_Neg_2.dam	FALSE	C00074	(No IS)		0	Baseline	727000	136100	0.11	0.09	89.1	TRUE	<2 points		0.15	0.14	1.25	1.34
7921	38	QC_1_S1_D1000_B1	315	Quality Control	2021-07-12 20:40:08	cgb_Neg_2.dam	FALSE	C00111	(No IS)		0	Baseline	206500	34340	0.12	0.1	63.6	TRUE	<2 points		0.17	0.15	2.87	4.23
7922	38	QC_1_S1_D1000_B1	315	Quality Control	2021-07-12 20:40:08	cgb_Neg_2.dam	FALSE	C00118_C00111	(No IS)		0	Baseline	592200	103500	0.12	0.09	53.2	TRUE	<2 points		0.17	0.14	1.39	1.4
7923	38	QC_1_S1_D1000_B1	315	Quality Control	2021-07-12 20:40:08	cgb_Neg_2.dam	FALSE	C00093	(No IS)		0	Baseline	12010	4767	0.09	0.04	7.5	TRUE	<2 points		0.09	0.09	1.64	2.41
7924	38	QC_1_S1_D1000_B1	315	Quality Control	2021-07-12 20:40:08	cgb_Neg_2.dam	FALSE	C03189_C00093	(No IS)		0	Baseline	32850	6113	0.11	0.08	44.1	TRUE	<2 points		0.22	0.15	3.76	4.34
7925	38	QC_1_S1_D1000_B1	315	Quality Control	2021-07-12 20:40:08	cgb_Neg_2.dam	FALSE	C00417	(No IS)		0	Baseline	64890	15260	0.11	0.07	24.2	TRUE	<2 points		0.12	0.12	2.05	3.09
7926	38	QC_1_S1_D1000_B1	315	Quality Control	2021-07-12 20:40:08	cgb_Neg_2.dam	FALSE	C00493	(No IS)		0	Baseline	5537	1160	0.11	0.08	19.8	TRUE	<2 points		0.17	0.12	2.79	3.24
7927	38	QC_1_S1_D1000_B1	315	Quality Control	2021-07-12 20:40:08	cgb_Neg_2.dam	FALSE	C00072	(No IS)		0	Baseline	935.3	366.7	0.09	0.04	6.2	TRUE	<2 points		0.09	0.08	1.42	1.79
7928	38	QC_1_S1_D1000_B1	315	Quality Control	2021-07-12 20:40:08	cgb_Neg_2.dam	FALSE	C04411	(No IS)		0	Baseline	2207	512	0.27	0.07	2.5	TRUE	<2 points		0.15	0.15	0.62	0.23
7929	38	QC_1_S1_D1000_B1	315	Quality Control	2021-07-12 20:40:08	cgb_Neg_2.dam	FALSE	C00013	(No IS)		0	Baseline	2461000	539300	0.11	0.07	234.3	TRUE	<2 points		0.13	0.12	2.13	3.11
7930	38	QC_1_S1_D1000_B1	315	Quality Control	2021-07-12 20:40:08	cgb_Neg_2.dam	FALSE	C00031	(No IS)		0	Baseline	11390	2995	0.1	0.06	14.7	TRUE	<2 points		0.11	0.11	1.91	2.8
7931	38	QC_1_S1_D1000_B1	315	Quality Control	2021-07-12 20:40:08	cgb_Neg_2.dam	FALSE	C00137	(No IS)		0	Baseline	673.4	250	0.09	0.04	5.2	TRUE	<2 points		0.12	0.12	2.14	3.47
7932	38	QC_1_S1_D1000_B1	315	Quality Control	2021-07-12 20:40:08	cgb_Neg_2.dam	FALSE	C01179	(No IS)		0	Baseline	3573	970	0.09	0.05	8.9	TRUE	<2 points		0.16	0.14	0.94	0.78
7933	38	QC_1_S1_D1000_B1	315	Quality Control	2021-07-12 20:40:08	cgb_Neg_2.dam	FALSE	C00095	(No IS)		0	Baseline	12570	3192	0.11	0.06	13.8	TRUE	<2 points		0.12	0.11	2.06	2.91
7934	38	QC_1_S1_D1000_B1	315	Quality Control	2021-07-12 20:40:08	cgb_Neg_2.dam	FALSE	C00984	(No IS)		0	Baseline	41110	11400	0.17	0.05	2.9	TRUE	<2 points		0.06	0.06	1.02	1.1
7935	38	QC_1_S1_D1000_B1	315	Quality Control	2021-07-12 20:40:08	cgb_Neg_2.dam	FALSE	C00392	(No IS)		0	Baseline	2899	713.3	0.09	0.05	7.3	TRUE	<2 points		0.15	0.14	1.18	1.44
7936	38	QC_1_S1_D1000_B1	315	Quality Control	2021-07-12 20:40:08	cgb_Neg_2.dam	FALSE	C01005	(No IS)		0	Baseline	36700	6332	0.1	0.09	33.5	TRUE	<2 points		0.18	0.16	1.51	1.87
7937	38	QC_1_S1_D1000_B1	315	Quality Control	2021-07-12 20:40:08	cgb_Neg_2.dam	FALSE	C00197	(No IS)		0	Baseline	1094000	188600	0.1	0.09	91.6	TRUE	<2 points		0.18	0.16	1.5	1.83
7938	38	QC_1_S1_D1000_B1	315	Quality Control	2021-07-12 20:40:08	cgb_Neg_2.dam	FALSE	C20258	(No IS)		0	Baseline	374.1	146.7	0.25	0.04	2.1	TRUE	<2 points		0.09	0.09	1.65	2.42
7939	38	QC_1_S1_D1000_B1	315	Quality Control	2021-07-12 20:40:08	cgb_Neg_2.dam	FALSE	C00158	(No IS)		0	Baseline	96480	19210	0.1	0.08	45.4	TRUE	<2 points		0.18	0.17	1.51	2.01
7940	38	QC_1_S1_D1000_B1	315	Quality Control	2021-07-12 20:40:08	cgb_Neg_2.dam	FALSE	C00311	(No IS)		0	Baseline	29290	6237	0.1	0.08	11.5	TRUE	<2 points		0.18	0.16	1.53	1.9
7941	38	QC_1_S1_D1000_B1	315	Quality Control	2021-07-12 20:40:08	cgb_Neg_2.dam	FALSE	C00191	(No IS)		0	Baseline	20200	3907	0.09	0.08	35.6	TRUE	<2 points		0.21	0.16	1.76	1.81
7942	38	QC_1_S1_D1000_B1	315	Quality Control	2021-07-12 20:40:08	cgb_Neg_2.dam	FALSE	C01300	(No IS)		0	Baseline	392.8	210	0.28	0.03	2.7	TRUE	<2 points		0.06	0.06	1.1	1.27
7943	38	QC_1_S1_D1000_B1	315	Quality Control	2021-07-12 20:40:08	cgb_Neg_2.dam	FALSE	C00257	(No IS)		0	Baseline	7594	1494	0.1	0.08	20.8	TRUE	<2 points		0.2	0.17	1.66	2.07
7944	38	QC_1_S1_D1000_B1	315	Quality Control	2021-07-12 20:40:08	cgb_Neg_2.dam	FALSE	C00279	(No IS)		0	Baseline	62210	9958	0.09	0.1	59.4	TRUE	<2 points		0.22	0.15	1.79	1.63
7945	38	QC_1_S1_D1000_B1	315	Quality Control	2021-07-12 20:40:08	cgb_Neg_2.dam	FALSE	C03657	(No IS)		0	Baseline	1422	390	0.33	0.06	1.6	TRUE	<2 points		0.09	0.09	1.48	2.02
7946	38	QC_1_S1_D1000_B1	315	Quality Control	2021-07-12 20:40:08	cgb_Neg_2.dam	FALSE	C16241	(No IS)		0	Baseline	224.5	40	0.11	0.11	2	TRUE	<2 points		0.15	0.15	0.84	0.68
7947	38	QC_1_S1_D1000_B1	315	Quality Control	2021-07-12 20:40:08	cgb_Neg_2.dam	FALSE	C01909	(No IS)		0	Baseline	168.4	90	0.25	0.03	3.9	TRUE	<2 points		0.06	0.06	0.93	0.81
7948	38	QC_1_S1_D1000_B1	315	Quality Control	2021-07-12 20:40:08	cgb_Neg_2.dam	FALSE	C11437	(No IS)		0	Baseline	4527	740	0.09	0.08	14	TRUE	<2 points		0.25	0.23	2.08	2.93
7949	38	QC_1_S1_D1000_B1	315	Quality Control	2021-07-12 20:40:08	cgb_Neg_2.dam	FALSE	C00864	(No IS)		0	Baseline	804.3	183.3	0.1	0.06	4.1	TRUE	<2 points		0.15	0.14	2.49	3.96
7950	38	QC_1_S1_D1000_B1	315	Quality Control	2021-07-12 20:40:08	cgb_Neg_2.dam	FALSE	C00117	(No IS)		0	Baseline	49740	7905	0.09	0.09	33.2	TRUE	<2 points		0.22	0.15	1.78	1.55
7951	38	QC_1_S1_D1000_B1	315	Quality Control	2021-07-12 20:40:08	cgb_Neg_2.dam	FALSE	C00235	(No IS)		0	Baseline	748.3	106.7	0.26	0.14	2.4	TRUE	<2 points		0.18	0.17	1.68	2.5
8163	39	QC_1_S1_D1000_B1	316	Quality Control	2021-07-12 20:41:40	cgb_Neg_3.dam	FALSE	C00129_C00235	(No IS)		0	Baseline	10210	2060	0.12	0.09	10.9	TRUE	<2 points		0.12	0.12	0.97	0.93
8164	39	QC_1_S1_D1000_B1	316	Quality Control	2021-07-12 20:41:40	cgb_Neg_3.dam	FALSE	C00018	(No IS)		0	Baseline	2095	453.3	0.11	0.08	7.4	TRUE	<2 points		0.12	0.12	1	0.98
8165	39	QC_1_S1_D1000_B1	316	Quality Control	2021-07-12 20:41:40	cgb_Neg_3.dam	FALSE	C00536	(No IS)		0	Baseline	5574	1380	0.12	0.07	39.5	TRUE	<2 points		0.12	0.12	1.02	1.01
8166	39	QC_1_S1_D1000_B1	316	Quality Control	2021-07-12 20:41:40	cgb_Neg_3.dam	FALSE	C00085_C00092_C01172	(No IS)		0	Baseline	1018000	178500	0.12	0.09	89.9	TRUE	<2 points		0.17	0.14	2.81	4.09
8167	39	QC_1_S1_D1000_B1	316	Quality Control	2021-07-12 20:41:40	cgb_Neg_3.dam	FALSE	C00668_C00275_C00446_C00092_C01172	(No IS)		0	Baseline	1695000	307400	0.12	0.09	95	TRUE	<2 points		0.16	0.14	1.35	1.38
8168	39	QC_1_S1_D1000_B1	316	Quality Control	2021-07-12 20:41:40	cgb_Neg_3.dam	FALSE	C11811	(No IS)		0	Baseline	748.2	180	0.1	0.07	9	TRUE	<2 points		0.14	0.12	2.37	3.45
8169	39	QC_1_S1_D1000_B1	316	Quality Control	2021-07-12 20:41:40	cgb_Neg_3.dam	FALSE	C00345	(No IS)		0	Baseline	35030	6572	0.1	0.07	32.7	TRUE	<2 points		0.34	0.21	5.67	6.67
8170	39	QC_1_S1_D1000_B1	316	Quality Control	2021-07-12 20:41:40	cgb_Neg_3.dam	FALSE	C04462	(No IS)		0	Baseline	2207	726.7	0.1	0.05	6.8	TRUE	<2 points		0.09	0.08	1.37	1.73
8171	39	QC_1_S1_D1000_B1	316	Quality Control	2021-07-12 20:41:40	cgb_Neg_3.dam	FALSE	C03373	(No IS)		0	Baseline	3105	286.2	0.27	0.19	8.4	TRUE	<2 points		0.37	0.36	3.34	6.93
8172	39	QC_1_S1_D1000_B1	316	Quality Control	2021-07-12 20:41:40	cgb_Neg_3.dam	FALSE	C04501	(No IS)		0	Baseline	2469	500	0.09	0.06	25	TRUE	<2 points		0.24	0.22	3.83	6.58
8173	39	QC_1_S1_D1000_B1	316	Quality Control	2021-07-12 20:41:40	cgb_Neg_3.dam	FALSE	C00365	(No IS)		0	Baseline	262	100	0.03	0.04	1.9	TRUE	<2 points		0.06	0.06	0.98	0.9
8174	39	QC_1_S1_D1000_B1	316	Quality Control	2021-07-12 20:41:40	cgb_Neg_3.dam	FALSE	C00341	(No IS)		0	Baseline	355.4	73.33	0.3	0.13	3.7	TRUE	<2 points		0.17	0.17	0.69	0.33
8175	39	QC_1_S1_D1000_B1	316	Quality Control	2021-07-12 20:41:40	cgb_Neg_3.dam	FALSE	C00921	(No IS)		0	Baseline	2031.87	690	0.1	0.07	6.5	TRUE	<2 points		0.15	0.14	1.27	1.59
8175	39	QC_1_S1_D1000_B1	316	Quality Control	2021-07-12 20:41:40	cgb_Neg_3.dam	FALSE	C00921	(No IS)		0	Baseline	3049	690	0.1	0.07	6.5	TRUE	<2 points		0.15	0.14	1.27	1.59
8176	39	QC_1_S1_D1000_B1	316	Quality Control	2021-07-12 20:41:40	cgb_Neg_3.dam	FALSE	C00364	(No IS)		0	Baseline	1496	486.7	0.12	0.06	6.2	TRUE	<2 points		0.09	0.09	0.73	0.45
8177	39	QC_1_S1_D1000_B1	316	Quality Control	2021-07-12 20:41:40	cgb_Neg_3.dam	FALSE	C01269	(No IS)		0	Baseline	283400	52410	0.11	0.08	65.3	TRUE	<2 points		0.19	0.15	1.64	1.9
8178	39	QC_1_S1_D1000_B1	316	Quality Control	2021-07-12 20:41:40	cgb_Neg_3.dam	FALSE	C00105_C01269	(No IS)		0	Baseline	335300	60140	0.11	0.08	91.2	TRUE	<2 points		0.2	0.15	1.72	2.01
8179	39	QC_1_S1_D1000_B1	316	Quality Control	2021-07-12 20:41:40	cgb_Neg_3.dam	FALSE	C00575	(No IS)		0	Baseline	5406	770	0.08	0.21	12.4	TRUE	<2 points		0.31	0.31	5.3	10.13
8180	39	QC_1_S1_D1000_B1	316	Quality Control	2021-07-12 20:41:40	cgb_Neg_3.dam	FALSE	C00455	(No IS)		0	Baseline	7108	1320	0.1	0.05	16.2	TRUE	<2 points		0.29	0.26	3.16	7.48
8181	39	QC_1_S1_D1000_B1	316	Quality Control	2021-07-12 20:41:40	cgb_Neg_3.dam	FALSE	C21113	(No IS)		0	Baseline	67680	11810	0.1	0.08	59	TRUE	<2 points		0.27	0.22	2.33	2.92
8182	39	QC_1_S1_D1000_B1	316	Quality Control	2021-07-12 20:41:40	cgb_Neg_3.dam	FALSE	C04677	(No IS)		0	Baseline	44590	6354	0.1	0.09	28.5	TRUE	<2 points		0.39	0.29	3.32	4.1
8183	39	QC_1_S1_D1000_B1	316	Quality Control	2021-07-12 20:41:40	cgb_Neg_3.dam	FALSE	C00354	(No IS)		0	Baseline	253000	37880	0.1	0.1	64.9	TRUE	<2 points		0.24	0.17	1.98	1.91
8184	39	QC_1_S1_D1000_B1	316	Quality Control	2021-07-12 20:41:40	cgb_Neg_3.dam	FALSE	C00208_C01083	(No IS)		0	Baseline	125500	22680	0.1	0.09	41.1	TRUE	<2 points		0.17	0.15	1.41	1.59
8185	39	QC_1_S1_D1000_B1	316	Quality Control	2021-07-12 20:41:40	cgb_Neg_3.dam	FALSE	C00020	(No IS)		0	Baseline	351500	64270	0.1	0.09	89.8	TRUE	<2 points		0.19	0.16	1.58	1.78
8186	39	QC_1_S1_D1000_B1	316	Quality Control	2021-07-12 20:41:40	cgb_Neg_3.dam	FALSE	C00130	(No IS)		0	Baseline	71190	12280	0.09	0.09	44.1	TRUE	<2 points		0.23	0.15	1.87	1.57
8187	39	QC_1_S1_D1000_B1	316	Quality Control	2021-07-12 20:41:40	cgb_Neg_3.dam	FALSE	C04807	(No IS)		0	Baseline	3591	840	0.09	0.05	26	TRUE	<2 points		0.21	0.2	1.8	2.61
8188	39	QC_1_S1_D1000_B1	316	Quality Control	2021-07-12 20:41:40	cgb_Neg_3.dam	FALSE	C18239	(No IS)		0	Baseline	1609	348	0.08	0.06	14.9	TRUE	<2 points		0.14	0.14	2.37	3.82
8189	39	QC_1_S1_D1000_B1	316	Quality Control	2021-07-12 20:41:40	cgb_Neg_3.dam	FALSE	C00144_C18239	(No IS)		0	Baseline	476200	83340	0.09	0.09	98.2	TRUE	<2 points		0.18	0.15	1.5	1.56
8190	39	QC_1_S1_D1000_B1	316	Quality Control	2021-07-12 20:41:40	cgb_Neg_3.dam	FALSE	C04734	(No IS)		0	Baseline	1160	280	0.09	0.07	3.8	TRUE	<2 points		0.12	0.11	1.05	1.13
8191	39	QC_1_S1_D1000_B1	316	Quality Control	2021-07-12 20:41:40	cgb_Neg_3.dam	FALSE	C01103	(No IS)		0	Baseline	6659	620	0.32	0.28	3.8	TRUE	<2 points		0.32	0.31	0.71	0.43
8192	39	QC_1_S1_D1000_B1	316	Quality Control	2021-07-12 20:41:40	cgb_Neg_3.dam	FALSE	C16826	(No IS)		0	Baseline	5834.42	780	0.09	0.09	34.3	TRUE	<2 points		0.17	0.15	1.4	1.61
8192	39	QC_1_S1_D1000_B1	316	Quality Control	2021-07-12 20:41:40	cgb_Neg_3.dam	FALSE	C16826	(No IS)		0	Baseline	4265	780	0.09	0.09	34.3	TRUE	<2 points		0.17	0.15	1.4	1.61
8193	39	QC_1_S1_D1000_B1	316	Quality Control	2021-07-12 20:41:40	cgb_Neg_3.dam	FALSE	C00448_C16826	(No IS)		0	Baseline	299.3	52	0.19	0.11	2.6	TRUE	<2 points		0.15	0.15	1.36	1.8
8194	39	QC_1_S1_D1000_B1	316	Quality Control	2021-07-12 20:41:40	cgb_Neg_3.dam	FALSE	C00119	(No IS)		0	Baseline	1197	639.9	0.06	0.03	4.4	TRUE	<2 points		0.05	0.05	1.19	1.46
8195	39	QC_1_S1_D1000_B1	316	Quality Control	2021-07-12 20:41:40	cgb_Neg_3.dam	FALSE	C00363	(No IS)		0	Baseline	1683	328.6	0.09	0.08	10.8	TRUE	<2 points		0.19	0.16	1.09	1.21
8196	39	QC_1_S1_D1000_B1	316	Quality Control	2021-07-12 20:41:40	cgb_Neg_3.dam	FALSE	C00015	(No IS)		0	Baseline	579832	200500	0.08	0.07	107.9	TRUE	<2 points		0.15	0.12	1.21	1.06
8196	39	QC_1_S1_D1000_B1	316	Quality Control	2021-07-12 20:41:40	cgb_Neg_3.dam	FALSE	C00015	(No IS)		0	Baseline	934500	200500	0.08	0.07	107.9	TRUE	<2 points		0.15	0.12	1.21	1.06
8408	40	QC_1_S1_D1000_B1	317	Quality Control	2021-07-12 20:43:12	cgb_Neg_4.dam	FALSE	C00068	(No IS)		0	Baseline	581	120	0.11	0.08	6	TRUE	<2 points		0.12	0.11	2.04	3.17
8409	40	QC_1_S1_D1000_B1	317	Quality Control	2021-07-12 20:43:12	cgb_Neg_4.dam	FALSE	C00224	(No IS)		0	Baseline	1162	460	0.12	0.04	23	TRUE	<2 points		0.1	0.09	0.95	0.76
8410	40	QC_1_S1_D1000_B1	317	Quality Control	2021-07-12 20:43:12	cgb_Neg_4.dam	FALSE	C00008_C00054_C00224	(No IS)		0	Valley	66470	12580	0.11	0.08	80.2	TRUE	<2 points		0.17	0.15	1.48	1.57
8411	40	QC_1_S1_D1000_B1	317	Quality Control	2021-07-12 20:43:12	cgb_Neg_4.dam	FALSE	C00035	(No IS)		0	Baseline	47950	8392	0.11	0.08	59.2	TRUE	<2 points		0.24	0.16	4.24	5.04
8412	40	QC_1_S1_D1000_B1	317	Quality Control	2021-07-12 20:43:12	cgb_Neg_4.dam	FALSE	C00353	(No IS)		0	Baseline	2072000	454900	0.11	0.07	244.2	TRUE	<2 points		0.14	0.12	1.19	1.03
8413	40	QC_1_S1_D1000_B1	317	Quality Control	2021-07-12 20:43:12	cgb_Neg_4.dam	FALSE	C00061	(No IS)		0	Baseline	15430	2105	0.1	0.08	23.7	TRUE	<2 points		0.36	0.35	6.07	11.33
8414	40	QC_1_S1_D1000_B1	317	Quality Control	2021-07-12 20:43:12	cgb_Neg_4.dam	FALSE	C00143	(No IS)		0	Baseline	36.31	20	0.12	0.03	1	TRUE	<2 points		0.06	0.05	1	1
8415	40	QC_1_S1_D1000_B1	317	Quality Control	2021-07-12 20:43:12	cgb_Neg_4.dam	FALSE	C00458	(No IS)		0	Baseline	54.48	30	0.85	0.03	1.5	TRUE	<2 points		0.05	0.05	1.2	1.48
8416	40	QC_1_S1_D1000_B1	317	Quality Control	2021-07-12 20:43:12	cgb_Neg_4.dam	FALSE	C00460	(No IS)		0	Baseline	127.1	70	0.73	0.03	3.5	TRUE	<2 points		0.06	0.05	1.1	1.27
8417	40	QC_1_S1_D1000_B1	317	Quality Control	2021-07-12 20:43:12	cgb_Neg_4.dam	FALSE	C00459	(No IS)		0	Baseline	254.1	80	0.78	0.06	3.9	TRUE	<2 points		0.09	0.08	0.75	0.48
8418	40	QC_1_S1_D1000_B1	317	Quality Control	2021-07-12 20:43:12	cgb_Neg_4.dam	FALSE	C00063	(No IS)		0	Baseline	798.8	226.7	0.11	0.06	10.4	TRUE	<2 points		0.09	0.08	0.76	0.5
8419	40	QC_1_S1_D1000_B1	317	Quality Control	2021-07-12 20:43:12	cgb_Neg_4.dam	FALSE	C00075	(No IS)		0	Baseline	871.4	260	0.1	0.06	10.2	TRUE	<2 points		0.09	0.08	1.52	2.09
8420	40	QC_1_S1_D1000_B1	317	Quality Control	2021-07-12 20:43:12	cgb_Neg_4.dam	FALSE	C00002	(No IS)		0	Baseline	4430	763.6	0.09	0.06	28.1	TRUE	<2 points		0.31	0.3	2.74	4.59
8421	40	QC_1_S1_D1000_B1	317	Quality Control	2021-07-12 20:43:12	cgb_Neg_4.dam	FALSE	C00286	(No IS)		0	Baseline	490.2	170	0.12	0.05	8.5	TRUE	<2 points		0.09	0.09	0.77	0.5
8422	40	QC_1_S1_D1000_B1	317	Quality Control	2021-07-12 20:43:12	cgb_Neg_4.dam	FALSE	C00081	(No IS)		0	Baseline	3558	1069	0.09	0.04	18.4	TRUE	<2 points		0.17	0.14	1.74	2.71
8423	40	QC_1_S1_D1000_B1	317	Quality Control	2021-07-12 20:43:12	cgb_Neg_4.dam	FALSE	C11435	(No IS)		0	Baseline	108.9	60	0.09	0.03	3	TRUE	<2 points		0.06	0.05	1	1
8424	40	QC_1_S1_D1000_B1	317	Quality Control	2021-07-12 20:43:12	cgb_Neg_4.dam	FALSE	C00044	(No IS)		0	Baseline	8823	1493	0.11	0.09	21.2	TRUE	<2 points		0.23	0.21	2.08	3.4
8425	40	QC_1_S1_D1000_B1	317	Quality Control	2021-07-12 20:43:12	cgb_Neg_4.dam	FALSE	C00700	(No IS)		0	Baseline	127.1	70	0.09	0.03	3.5	TRUE	<2 points		0.06	0.05	1.1	1.27
8426	40	QC_1_S1_D1000_B1	317	Quality Control	2021-07-12 20:43:12	cgb_Neg_4.dam	FALSE	C02191	(No IS)		0	Baseline	36.31	20	0.45	0.03	1	TRUE	<2 points		0.06	0.05	1	1
8427	40	QC_1_S1_D1000_B1	317	Quality Control	2021-07-12 20:43:12	cgb_Neg_4.dam	FALSE	C00842	(No IS)		0	Baseline	508.4	80	0.09	0.12	4	TRUE	<2 points		0.18	0.17	1	1
8428	40	QC_1_S1_D1000_B1	317	Quality Control	2021-07-12 20:43:12	cgb_Neg_4.dam	FALSE	C00029	(No IS)		0	Baseline	5900	1007	0.1	0.1	33.6	TRUE	<2 points		0.17	0.15	1.41	1.71
8429	40	QC_1_S1_D1000_B1	317	Quality Control	2021-07-12 20:43:12	cgb_Neg_4.dam	FALSE	C00052	(No IS)		0	Baseline	72.62	40	0.06	0.03	2	TRUE	<2 points		0.06	0.05	1	1
8430	40	QC_1_S1_D1000_B1	317	Quality Control	2021-07-12 20:43:12	cgb_Neg_4.dam	FALSE	C00167	(No IS)		0	Baseline	2977	680	0.09	0.07	29	TRUE	<2 points		0.16	0.14	1.37	1.56
8431	40	QC_1_S1_D1000_B1	317	Quality Control	2021-07-12 20:43:12	cgb_Neg_4.dam	FALSE	C00500	(No IS)		0	Baseline	36.31	20	0.09	0.03	1	TRUE	<2 points		0.06	0.05	1	1
8432	40	QC_1_S1_D1000_B1	317	Quality Control	2021-07-12 20:43:12	cgb_Neg_4.dam	FALSE	C00498	(No IS)		0	Baseline	72.64	40	0.42	0.03	2	TRUE	<2 points		0.06	0.05	1	1
8433	40	QC_1_S1_D1000_B1	317	Quality Control	2021-07-12 20:43:12	cgb_Neg_4.dam	FALSE	C00043	(No IS)		0	Baseline	3522	660	0.09	0.1	29.9	TRUE	<2 points		0.15	0.14	2.55	4.2
8434	40	QC_1_S1_D1000_B1	317	Quality Control	2021-07-12 20:43:12	cgb_Neg_4.dam	FALSE	C03263	(No IS)		0	Baseline	36.32	20	0.42	0.03	1	TRUE	<2 points		0.06	0.05	1	1
8435	40	QC_1_S1_D1000_B1	317	Quality Control	2021-07-12 20:43:12	cgb_Neg_4.dam	FALSE	C00003	(No IS)		0	Baseline	36.31	20	0.45	0.03	1	TRUE	<2 points		0.06	0.05	1	1
8436	40	QC_1_S1_D1000_B1	317	Quality Control	2021-07-12 20:43:12	cgb_Neg_4.dam	FALSE	C00004	(No IS)		0	Baseline	1743	200	0.16	0.2	6.6	TRUE	<2 points		0.25	0.24	0.71	0.34
8437	40	QC_1_S1_D1000_B1	317	Quality Control	2021-07-12 20:43:12	cgb_Neg_4.dam	FALSE	C00006	(No IS)		0	Baseline	145.2	40	0.09	0.06	2	TRUE	<2 points		0.11	0.11	1	1
8438	40	QC_1_S1_D1000_B1	317	Quality Control	2021-07-12 20:43:12	cgb_Neg_4.dam	FALSE	C00005	(No IS)		0	Baseline	399.4	80	0.1	0.09	2.8	TRUE	<2 points		0.12	0.11	1	1.02
8439	40	QC_1_S1_D1000_B1	317	Quality Control	2021-07-12 20:43:12	cgb_Neg_4.dam	FALSE	C00083	(No IS)		0	Baseline	326.8	80	0.23	0.06	4	TRUE	<2 points		0.14	0.14	0.62	0.25
8440	40	QC_1_S1_D1000_B1	317	Quality Control	2021-07-12 20:43:12	cgb_Neg_4.dam	FALSE	C01024	(No IS)		0							TRUE
8517	41	QC_1_S1_D1000_B1	342	Quality Control	2021-07-12 21:21:33	cgb_Neg_1.dam	FALSE	C00058	(No IS)		0	Baseline	40590000	2898000	0.26	0.38	5.9	TRUE	<2 points		0.4	0.4	1.64	2.32
8518	41	QC_1_S1_D1000_B1	342	Quality Control	2021-07-12 21:21:33	cgb_Neg_1.dam	FALSE	C01755	(No IS)		0	Baseline	49350	8871	0.05	0.07	10.4	TRUE	<2 points		0.22	0.21	1.8	2.68
8519	41	QC_1_S1_D1000_B1	342	Quality Control	2021-07-12 21:21:33	cgb_Neg_1.dam	FALSE	C00048	(No IS)		0	Baseline	10190	1510	0.07	0.14	5.3	TRUE	<2 points		0.18	0.18	1.02	1.05
8520	41	QC_1_S1_D1000_B1	342	Quality Control	2021-07-12 21:21:33	cgb_Neg_1.dam	FALSE	C00160	(No IS)		0	Baseline	16680	2812	0.12	0.11	4.8	TRUE	<2 points		0.15	0.14	2.34	3.81
8521	41	QC_1_S1_D1000_B1	342	Quality Control	2021-07-12 21:21:33	cgb_Neg_1.dam	FALSE	C00022	(No IS)		0	Baseline	14480	4520	0.05	0.06	4.9	TRUE	<2 points		0.09	0.09	0.72	0.43
8522	41	QC_1_S1_D1000_B1	342	Quality Control	2021-07-12 21:21:33	cgb_Neg_1.dam	FALSE	C00099	(No IS)		0	Baseline	430.2	145	0.09	0.04	2.8	TRUE	<2 points		0.09	0.09	1.5	1.98
8523	41	QC_1_S1_D1000_B1	342	Quality Control	2021-07-12 21:21:33	cgb_Neg_1.dam	FALSE	C00186	(No IS)		0	Baseline	415400	103800	0.12	0.06	19.1	TRUE	<2 points		0.17	0.12	0.84	0.97
8524	41	QC_1_S1_D1000_B1	342	Quality Control	2021-07-12 21:21:33	cgb_Neg_1.dam	FALSE	C00116	(No IS)		0	Baseline	336.7	150	0.09	0.03	3.6	TRUE	<2 points		0.07	0.06	1.06	1
8525	41	QC_1_S1_D1000_B1	342	Quality Control	2021-07-12 21:21:33	cgb_Neg_1.dam	FALSE	C00009	(No IS)		0	Baseline	35220000	5501000	0.12	0.1	62.7	TRUE	<2 points		0.21	0.16	1.75	1.74
8526	41	QC_1_S1_D1000_B1	342	Quality Control	2021-07-12 21:21:33	cgb_Neg_1.dam	FALSE	C00232_C00109	(No IS)		0	Baseline	29850	7204	0.11	0.07	12.9	TRUE	<2 points		0.14	0.14	0.77	0.51
8527	41	QC_1_S1_D1000_B1	342	Quality Control	2021-07-12 21:21:33	cgb_Neg_1.dam	FALSE	C00168	(No IS)		0	Baseline	1796	360	0.06	0.09	3.9	TRUE	<2 points		0.11	0.11	1.74	2.43
8528	41	QC_1_S1_D1000_B1	342	Quality Control	2021-07-12 21:21:33	cgb_Neg_1.dam	FALSE	C01751	(No IS)		0	Baseline	4302	1427	0.16	0.05	7.9	TRUE	<2 points		0.09	0.08	1.39	1.81
8529	41	QC_1_S1_D1000_B1	342	Quality Control	2021-07-12 21:21:33	cgb_Neg_1.dam	FALSE	C00106	(No IS)		0	Baseline	29980	6312	0.11	0.07	26.1	TRUE	<2 points		0.17	0.12	1.41	1.01
8530	41	QC_1_S1_D1000_B1	342	Quality Control	2021-07-12 21:21:33	cgb_Neg_1.dam	FALSE	C00141_C00122	(No IS)		0	Baseline	39490	13450	0.09	0.04	15.4	TRUE	<2 points		0.1	0.09	1.68	2.14
8531	41	QC_1_S1_D1000_B1	342	Quality Control	2021-07-12 21:21:33	cgb_Neg_1.dam	FALSE	C00042	(No IS)		0	Baseline	557600	116800	0.11	0.07	27	TRUE	<2 points		0.16	0.12	1.33	0.99
8532	41	QC_1_S1_D1000_B1	342	Quality Control	2021-07-12 21:21:33	cgb_Neg_1.dam	FALSE	C15587	(No IS)		0	Baseline	187.1	60	0.19	0.06	1.9	TRUE	<2 points		0.09	0.09	1.55	2.22
8533	41	QC_1_S1_D1000_B1	342	Quality Control	2021-07-12 21:21:33	cgb_Neg_1.dam	FALSE	C00180	(No IS)		0	Baseline	69590	4102	0.42	0.48	2.5	TRUE	<2 points		0.53	0.52	0.61	0.22
8534	41	QC_1_S1_D1000_B1	342	Quality Control	2021-07-12 21:21:33	cgb_Neg_1.dam	FALSE	C00245	(No IS)		0	Baseline	1272	580	0.09	0.03	5.7	TRUE	<2 points		0.06	0.06	1.03	0.97
8535	41	QC_1_S1_D1000_B1	342	Quality Control	2021-07-12 21:21:33	cgb_Neg_1.dam	FALSE	C02814	(No IS)		0	Baseline	52080	8393	0.18	0.14	7.5	TRUE	<2 points		0.18	0.18	1.56	2.19
8536	41	QC_1_S1_D1000_B1	342	Quality Control	2021-07-12 21:21:33	cgb_Neg_1.dam	FALSE	C00430	(No IS)		0	Baseline	9765	1360	0.36	0.12	2.4	TRUE	<2 points		0.15	0.14	0.63	0.25
8537	41	QC_1_S1_D1000_B1	342	Quality Control	2021-07-12 21:21:33	cgb_Neg_1.dam	FALSE	C00036_C00489	(No IS)		0	Baseline	113300	28040	0.11	0.07	21	TRUE	<2 points		0.13	0.11	1.65	2.72
8538	41	QC_1_S1_D1000_B1	342	Quality Control	2021-07-12 21:21:33	cgb_Neg_1.dam	FALSE	C00149	(No IS)		0	Baseline	304400	66770	0.11	0.07	44.1	TRUE	<2 points		0.19	0.13	1.84	2.23
8539	41	QC_1_S1_D1000_B1	342	Quality Control	2021-07-12 21:21:33	cgb_Neg_1.dam	FALSE	C00262	(No IS)		0	Baseline	2245	520	0.29	0.04	2.1	TRUE	<2 points		0.14	0.14	2.32	3.73
8540	41	QC_1_S1_D1000_B1	342	Quality Control	2021-07-12 21:21:33	cgb_Neg_1.dam	FALSE	C00568_C00108	(No IS)		0	Baseline	5892	552	0.7	0.26	4.2	TRUE	<2 points		0.31	0.3	1.26	1.52
8541	41	QC_1_S1_D1000_B1	342	Quality Control	2021-07-12 21:21:33	cgb_Neg_1.dam	FALSE	C00156	(No IS)		0	Valley	368600	41460	0.26	0.18	8.5	TRUE	<2 points		0.21	0.21	1.24	1.52
8542	41	QC_1_S1_D1000_B1	342	Quality Control	2021-07-12 21:21:33	cgb_Neg_1.dam	FALSE	C00169	(No IS)		0	Manual	10920	2168	0.1	0.07	27.9	TRUE	<2 points		0.35	0.24	3.09	3.87
8543	41	QC_1_S1_D1000_B1	342	Quality Control	2021-07-12 21:21:33	cgb_Neg_1.dam	FALSE	C00026	(No IS)		0	Baseline	1238000	257700	0.11	0.08	41.2	TRUE	<2 points		0.15	0.14	1.27	1.48
8544	41	QC_1_S1_D1000_B1	342	Quality Control	2021-07-12 21:21:33	cgb_Neg_1.dam	FALSE	C00522	(No IS)		0	Baseline	505.1	130	0.18	0.09	1.3	TRUE	<2 points		0.1	0.1	1.23	1.53
8545	41	QC_1_S1_D1000_B1	342	Quality Control	2021-07-12 21:21:33	cgb_Neg_1.dam	FALSE	C01087	(No IS)		0	Baseline	210700	49300	0.1	0.07	60.3	TRUE	<2 points		0.15	0.13	1.27	1.44
8546	41	QC_1_S1_D1000_B1	342	Quality Control	2021-07-12 21:21:33	cgb_Neg_1.dam	FALSE	C08353	(No IS)		0	Baseline	4040	1468	0.09	0.04	11.5	TRUE	<2 points		0.09	0.08	1.46	1.85
8547	41	QC_1_S1_D1000_B1	342	Quality Control	2021-07-12 21:21:33	cgb_Neg_1.dam	FALSE	C00121_C08353_C16639	(No IS)		0	Baseline	2581	1000	0.09	0.04	5.9	TRUE	<2 points		0.11	0.1	0.88	0.68
8548	41	QC_1_S1_D1000_B1	342	Quality Control	2021-07-12 21:21:33	cgb_Neg_1.dam	FALSE	C00230_C00628	(No IS)		0	Baseline	71150	16480	0.1	0.06	19.1	TRUE	<2 points		0.17	0.13	1.44	1.47
8549	41	QC_1_S1_D1000_B1	342	Quality Control	2021-07-12 21:21:33	cgb_Neg_1.dam	FALSE	C00295	(No IS)		0	Baseline	710400	142300	0.1	0.08	30.3	TRUE	<2 points		0.16	0.14	1.3	1.39
8550	41	QC_1_S1_D1000_B1	342	Quality Control	2021-07-12 21:21:33	cgb_Neg_1.dam	FALSE	C00988	(No IS)		0	Baseline	25700	3940	0.1	0.09	15.7	TRUE	<2 points		0.34	0.34	2.79	4.78
8762	42	QC_1_S1_D1000_B1	343	Quality Control	2021-07-12 21:23:05	cgb_Neg_2.dam	FALSE	C03722	(No IS)		0	Baseline	1646	324	0.1	0.1	3.7	TRUE	<2 points		0.15	0.15	0.61	0.21
8763	42	QC_1_S1_D1000_B1	343	Quality Control	2021-07-12 21:23:05	cgb_Neg_2.dam	FALSE	C00250	(No IS)		0	Baseline	523.9	280	0.09	0.04	1.9	TRUE	<2 points		0.05	0.05	0.83	0.63
8764	42	QC_1_S1_D1000_B1	343	Quality Control	2021-07-12 21:23:05	cgb_Neg_2.dam	FALSE	C00074	(No IS)		0	Baseline	757800	140900	0.11	0.09	88.8	TRUE	<2 points		0.15	0.14	1.27	1.35
8765	42	QC_1_S1_D1000_B1	343	Quality Control	2021-07-12 21:23:05	cgb_Neg_2.dam	FALSE	C00111	(No IS)		0	Baseline	220900	36210	0.12	0.09	60.1	TRUE	<2 points		0.18	0.15	3.09	4.3
8766	42	QC_1_S1_D1000_B1	343	Quality Control	2021-07-12 21:23:05	cgb_Neg_2.dam	FALSE	C00118_C00111	(No IS)		0	Baseline	616100	104700	0.12	0.09	55.9	TRUE	<2 points		0.18	0.15	1.44	1.48
8767	42	QC_1_S1_D1000_B1	343	Quality Control	2021-07-12 21:23:05	cgb_Neg_2.dam	FALSE	C00093	(No IS)		0	Baseline	15960	5110	0.1	0.06	7.4	TRUE	<2 points		0.09	0.09	1.53	2.15
8768	42	QC_1_S1_D1000_B1	343	Quality Control	2021-07-12 21:23:05	cgb_Neg_2.dam	FALSE	C03189_C00093	(No IS)		0	Baseline	34950	6122	0.12	0.09	36.9	TRUE	<2 points		0.18	0.15	3.04	4.47
8769	42	QC_1_S1_D1000_B1	343	Quality Control	2021-07-12 21:23:05	cgb_Neg_2.dam	FALSE	C00417	(No IS)		0	Baseline	64170	13790	0.11	0.07	23.2	TRUE	<2 points		0.15	0.12	1.75	3.01
8770	42	QC_1_S1_D1000_B1	343	Quality Control	2021-07-12 21:23:05	cgb_Neg_2.dam	FALSE	C00493	(No IS)		0	Baseline	4902	994.3	0.11	0.09	13.4	TRUE	<2 points		0.16	0.12	2.41	3.11
8771	42	QC_1_S1_D1000_B1	343	Quality Control	2021-07-12 21:23:05	cgb_Neg_2.dam	FALSE	C00072	(No IS)		0	Baseline	1253	370	0.1	0.06	6	TRUE	<2 points		0.12	0.11	0.95	0.95
8772	42	QC_1_S1_D1000_B1	343	Quality Control	2021-07-12 21:23:05	cgb_Neg_2.dam	FALSE	C04411	(No IS)		0	Baseline	710.7	240	0.25	0.07	1.9	TRUE	<2 points		0.09	0.08	0.69	0.36
8773	42	QC_1_S1_D1000_B1	343	Quality Control	2021-07-12 21:23:05	cgb_Neg_2.dam	FALSE	C00013	(No IS)		0	Baseline	2451000	543000	0.11	0.07	200	TRUE	<2 points		0.13	0.12	1.07	0.98
8774	42	QC_1_S1_D1000_B1	343	Quality Control	2021-07-12 21:23:05	cgb_Neg_2.dam	FALSE	C00031	(No IS)		0	Baseline	19360	4418	0.1	0.07	23.7	TRUE	<2 points		0.2	0.12	3.24	3.01
8775	42	QC_1_S1_D1000_B1	343	Quality Control	2021-07-12 21:23:05	cgb_Neg_2.dam	FALSE	C00137	(No IS)		0	Baseline	935.4	216	0.11	0.07	3.3	TRUE	<2 points		0.15	0.14	2.64	4.21
8776	42	QC_1_S1_D1000_B1	343	Quality Control	2021-07-12 21:23:05	cgb_Neg_2.dam	FALSE	C01179	(No IS)		0	Baseline	2694	522.9	0.1	0.08	5.5	TRUE	<2 points		0.18	0.17	0.98	1.01
8777	42	QC_1_S1_D1000_B1	343	Quality Control	2021-07-12 21:23:05	cgb_Neg_2.dam	FALSE	C00095	(No IS)		0	Baseline	11990	3405	0.11	0.06	14.6	TRUE	<2 points		0.09	0.09	1.53	2.1
8778	42	QC_1_S1_D1000_B1	343	Quality Control	2021-07-12 21:23:05	cgb_Neg_2.dam	FALSE	C00984	(No IS)		0	Baseline	188400	25370	0.21	0.13	7.3	TRUE	<2 points		0.16	0.16	0.82	0.66
8779	42	QC_1_S1_D1000_B1	343	Quality Control	2021-07-12 21:23:05	cgb_Neg_2.dam	FALSE	C00392	(No IS)		0	Baseline	1646	440	0.11	0.06	4.4	TRUE	<2 points		0.12	0.12	2.15	3.48
8780	42	QC_1_S1_D1000_B1	343	Quality Control	2021-07-12 21:23:05	cgb_Neg_2.dam	FALSE	C01005	(No IS)		0	Baseline	40590	7338	0.1	0.08	35.9	TRUE	<2 points		0.25	0.17	2.14	2.13
8781	42	QC_1_S1_D1000_B1	343	Quality Control	2021-07-12 21:23:05	cgb_Neg_2.dam	FALSE	C00197	(No IS)		0	Baseline	1153000	190000	0.1	0.09	89.1	TRUE	<2 points		0.18	0.16	1.52	1.86
8782	42	QC_1_S1_D1000_B1	343	Quality Control	2021-07-12 21:23:05	cgb_Neg_2.dam	FALSE	C20258	(No IS)		0	Baseline	523.7	180	0.31	0.05	1.9	TRUE	<2 points		0.09	0.08	0.75	0.49
8783	42	QC_1_S1_D1000_B1	343	Quality Control	2021-07-12 21:23:05	cgb_Neg_2.dam	FALSE	C00158	(No IS)		0	Baseline	95890	18800	0.1	0.08	54.5	TRUE	<2 points		0.18	0.17	1.49	1.94
8784	42	QC_1_S1_D1000_B1	343	Quality Control	2021-07-12 21:23:05	cgb_Neg_2.dam	FALSE	C00311	(No IS)		0	Baseline	33240	6655	0.1	0.08	16.9	TRUE	<2 points		0.22	0.17	1.9	2.09
8785	42	QC_1_S1_D1000_B1	343	Quality Control	2021-07-12 21:23:05	cgb_Neg_2.dam	FALSE	C00191	(No IS)		0	Baseline	19460	3380	0.1	0.09	28.9	TRUE	<2 points		0.19	0.15	1.58	1.62
8786	42	QC_1_S1_D1000_B1	343	Quality Control	2021-07-12 21:23:05	cgb_Neg_2.dam	FALSE	C01300	(No IS)		0	Baseline	2170	286.7	0.28	0.13	4.3	TRUE	<2 points		0.26	0.25	0.78	0.58
8787	42	QC_1_S1_D1000_B1	343	Quality Control	2021-07-12 21:23:05	cgb_Neg_2.dam	FALSE	C00257	(No IS)		0	Baseline	9335	1432	0.09	0.09	22.3	TRUE	<2 points		0.25	0.21	2.04	2.52
8788	42	QC_1_S1_D1000_B1	343	Quality Control	2021-07-12 21:23:05	cgb_Neg_2.dam	FALSE	C00279	(No IS)		0	Baseline	63450	9988	0.09	0.1	62.8	TRUE	<2 points		0.21	0.17	1.7	1.83
8789	42	QC_1_S1_D1000_B1	343	Quality Control	2021-07-12 21:23:05	cgb_Neg_2.dam	FALSE	C03657	(No IS)		0	Baseline	1272	292	0.42	0.07	2.1	TRUE	<2 points		0.15	0.15	0.62	0.22
8790	42	QC_1_S1_D1000_B1	343	Quality Control	2021-07-12 21:23:05	cgb_Neg_2.dam	FALSE	C16241	(No IS)		0	Baseline	37.41	20	0.12	0.03	1	TRUE	<2 points		0.06	0.06	1	1
8791	42	QC_1_S1_D1000_B1	343	Quality Control	2021-07-12 21:23:05	cgb_Neg_2.dam	FALSE	C01909	(No IS)		0	Baseline	112.3	60	0.25	0.03	2	TRUE	<2 points		0.06	0.06	1	1
8792	42	QC_1_S1_D1000_B1	343	Quality Control	2021-07-12 21:23:05	cgb_Neg_2.dam	FALSE	C11437	(No IS)		0	Baseline	4078	740	0.09	0.08	14.7	TRUE	<2 points		0.25	0.22	2.08	2.9
8793	42	QC_1_S1_D1000_B1	343	Quality Control	2021-07-12 21:23:05	cgb_Neg_2.dam	FALSE	C00864	(No IS)		0	Baseline	1253	325	0.08	0.06	6.2	TRUE	<2 points		0.11	0.1	1.79	2.42
8794	42	QC_1_S1_D1000_B1	343	Quality Control	2021-07-12 21:23:05	cgb_Neg_2.dam	FALSE	C00117	(No IS)		0	Baseline	49090	8209	0.09	0.09	29.9	TRUE	<2 points		0.21	0.15	1.76	1.52
8795	42	QC_1_S1_D1000_B1	343	Quality Control	2021-07-12 21:23:05	cgb_Neg_2.dam	FALSE	C00235	(No IS)		0	Baseline	374.1	106.7	0.33	0.06	2.5	TRUE	<2 points		0.09	0.08	1.41	1.83
9007	43	QC_1_S1_D1000_B1	344	Quality Control	2021-07-12 21:24:36	cgb_Neg_3.dam	FALSE	C00129_C00235	(No IS)		0	Baseline	12980	2725	0.11	0.09	14.2	TRUE	<2 points		0.16	0.13	1.79	3.46
9008	43	QC_1_S1_D1000_B1	344	Quality Control	2021-07-12 21:24:36	cgb_Neg_3.dam	FALSE	C00018	(No IS)		0	Baseline	2170	666.7	0.09	0.04	8.7	TRUE	<2 points		0.16	0.14	2.1	3.62
9009	43	QC_1_S1_D1000_B1	344	Quality Control	2021-07-12 21:24:36	cgb_Neg_3.dam	FALSE	C00536	(No IS)		0	Baseline	4976	1140	0.11	0.07	27.2	TRUE	<2 points		0.14	0.12	1.15	1.09
9010	43	QC_1_S1_D1000_B1	344	Quality Control	2021-07-12 21:24:36	cgb_Neg_3.dam	FALSE	C00085_C00092_C01172	(No IS)		0	Baseline	1073000	189000	0.12	0.09	86.7	TRUE	<2 points		0.18	0.15	1.45	1.53
9011	43	QC_1_S1_D1000_B1	344	Quality Control	2021-07-12 21:24:36	cgb_Neg_3.dam	FALSE	C00668_C00275_C00446_C00092_C01172	(No IS)		0	Baseline	1817000	332500	0.12	0.09	93.2	TRUE	<2 points		0.18	0.15	1.45	1.5
9012	43	QC_1_S1_D1000_B1	344	Quality Control	2021-07-12 21:24:36	cgb_Neg_3.dam	FALSE	C11811	(No IS)		0	Baseline	411.5	100	0.11	0.07	5	TRUE	<2 points		0.12	0.11	0.98	0.93
9013	43	QC_1_S1_D1000_B1	344	Quality Control	2021-07-12 21:24:36	cgb_Neg_3.dam	FALSE	C00345	(No IS)		0	Baseline	32470	5700	0.11	0.08	25.5	TRUE	<2 points		0.26	0.22	2.12	2.78
9014	43	QC_1_S1_D1000_B1	344	Quality Control	2021-07-12 21:24:36	cgb_Neg_3.dam	FALSE	C04462	(No IS)		0	Baseline	2507	640	0.12	0.07	7.1	TRUE	<2 points		0.12	0.11	0.99	0.95
9015	43	QC_1_S1_D1000_B1	344	Quality Control	2021-07-12 21:24:36	cgb_Neg_3.dam	FALSE	C03373	(No IS)		0	Valley	2207	380	0.25	0.1	12.9	TRUE	<2 points		0.17	0.16	1.09	1.46
9016	43	QC_1_S1_D1000_B1	344	Quality Control	2021-07-12 21:24:36	cgb_Neg_3.dam	FALSE	C04501	(No IS)		0	Baseline	2095	494.3	0.12	0.06	19.7	TRUE	<2 points		0.21	0.19	1.75	2.27
9017	43	QC_1_S1_D1000_B1	344	Quality Control	2021-07-12 21:24:36	cgb_Neg_3.dam	FALSE	C00365	(No IS)		0	Baseline	355.3	115	0.03	0.04	1.8	TRUE	<2 points		0.06	0.06	0.96	0.86
9018	43	QC_1_S1_D1000_B1	344	Quality Control	2021-07-12 21:24:36	cgb_Neg_3.dam	FALSE	C00341	(No IS)		0	Baseline	318	85	0.26	0.06	4.3	TRUE	<2 points		0.09	0.09	1.52	2.03
9019	43	QC_1_S1_D1000_B1	344	Quality Control	2021-07-12 21:24:36	cgb_Neg_3.dam	FALSE	C00921	(No IS)		0	Baseline	3995.87	1036	0.11	0.09	9.4	TRUE	<2 points		0.15	0.15	2.65	4.5
9019	43	QC_1_S1_D1000_B1	344	Quality Control	2021-07-12 21:24:36	cgb_Neg_3.dam	FALSE	C00921	(No IS)		0	Baseline	5013	1036	0.11	0.09	9.4	TRUE	<2 points		0.15	0.15	2.65	4.5
9020	43	QC_1_S1_D1000_B1	344	Quality Control	2021-07-12 21:24:36	cgb_Neg_3.dam	FALSE	C00364	(No IS)		0	Baseline	2245	488	0.11	0.07	8.5	TRUE	<2 points		0.14	0.13	2.28	3.49
9021	43	QC_1_S1_D1000_B1	344	Quality Control	2021-07-12 21:24:36	cgb_Neg_3.dam	FALSE	C01269	(No IS)		0	Baseline	303400	54910	0.11	0.09	46	TRUE	<2 points		0.18	0.14	2.15	3.66
9022	43	QC_1_S1_D1000_B1	344	Quality Control	2021-07-12 21:24:36	cgb_Neg_3.dam	FALSE	C00105_C01269	(No IS)		0	Baseline	352800	63380	0.11	0.08	65.8	TRUE	<2 points		0.21	0.15	1.99	2.63
9023	43	QC_1_S1_D1000_B1	344	Quality Control	2021-07-12 21:24:36	cgb_Neg_3.dam	FALSE	C00575	(No IS)		0	Baseline	5724	764.6	0.1	0.09	12.1	TRUE	<2 points		0.34	0.32	2.74	4.4
9024	43	QC_1_S1_D1000_B1	344	Quality Control	2021-07-12 21:24:36	cgb_Neg_3.dam	FALSE	C00455	(No IS)		0	Baseline	7108	1350	0.09	0.06	20.8	TRUE	<2 points		0.31	0.29	2.47	4.04
9025	43	QC_1_S1_D1000_B1	344	Quality Control	2021-07-12 21:24:36	cgb_Neg_3.dam	FALSE	C21113	(No IS)		0	Baseline	78530	12940	0.11	0.08	53.1	TRUE	<2 points		0.3	0.2	2.49	2.61
9026	43	QC_1_S1_D1000_B1	344	Quality Control	2021-07-12 21:24:36	cgb_Neg_3.dam	FALSE	C04677	(No IS)		0	Baseline	49610	6354	0.09	0.1	32.3	TRUE	<2 points		0.4	0.3	3.29	4.09
9027	43	QC_1_S1_D1000_B1	344	Quality Control	2021-07-12 21:24:36	cgb_Neg_3.dam	FALSE	C00354	(No IS)		0	Baseline	247500	39760	0.11	0.09	62.5	TRUE	<2 points		0.24	0.16	2.05	1.95
9028	43	QC_1_S1_D1000_B1	344	Quality Control	2021-07-12 21:24:36	cgb_Neg_3.dam	FALSE	C00208_C01083	(No IS)		0	Baseline	129000	22660	0.11	0.09	46.4	TRUE	<2 points		0.18	0.15	1.52	1.74
9029	43	QC_1_S1_D1000_B1	344	Quality Control	2021-07-12 21:24:36	cgb_Neg_3.dam	FALSE	C00020	(No IS)		0	Baseline	375400	67130	0.11	0.08	115.3	TRUE	<2 points		0.2	0.16	1.71	1.99
9030	43	QC_1_S1_D1000_B1	344	Quality Control	2021-07-12 21:24:36	cgb_Neg_3.dam	FALSE	C00130	(No IS)		0	Baseline	77480	13730	0.1	0.09	42.2	TRUE	<2 points		0.26	0.16	2.15	1.87
9031	43	QC_1_S1_D1000_B1	344	Quality Control	2021-07-12 21:24:36	cgb_Neg_3.dam	FALSE	C04807	(No IS)		0	Baseline	3180	596	0.11	0.09	12.1	TRUE	<2 points		0.15	0.14	0.84	0.65
9032	43	QC_1_S1_D1000_B1	344	Quality Control	2021-07-12 21:24:36	cgb_Neg_3.dam	FALSE	C18239	(No IS)		0	Baseline	1197	180	0.12	0.11	6	TRUE	<2 points		0.21	0.19	0.88	0.76
9033	43	QC_1_S1_D1000_B1	344	Quality Control	2021-07-12 21:24:36	cgb_Neg_3.dam	FALSE	C00144_C18239	(No IS)		0	Baseline	520500	88240	0.1	0.09	75.1	TRUE	<2 points		0.18	0.16	1.54	1.7
9034	43	QC_1_S1_D1000_B1	344	Quality Control	2021-07-12 21:24:36	cgb_Neg_3.dam	FALSE	C04734	(No IS)		0	Baseline	2544	524	0.09	0.08	6.4	TRUE	<2 points		0.14	0.13	0.9	0.85
9035	43	QC_1_S1_D1000_B1	344	Quality Control	2021-07-12 21:24:36	cgb_Neg_3.dam	FALSE	C01103	(No IS)		0	Baseline	12590	1108	0.34	0.24	5.3	TRUE	<2 points		0.33	0.33	1.44	2.04
9036	43	QC_1_S1_D1000_B1	344	Quality Control	2021-07-12 21:24:36	cgb_Neg_3.dam	FALSE	C16826	(No IS)		0	Baseline	3666	760	0.08	0.08	23.9	TRUE	<2 points		0.17	0.12	2.9	3.29
9036	43	QC_1_S1_D1000_B1	344	Quality Control	2021-07-12 21:24:36	cgb_Neg_3.dam	FALSE	C16826	(No IS)		0	Baseline	5235.42	760	0.08	0.08	23.9	TRUE	<2 points		0.17	0.12	2.9	3.29
9037	43	QC_1_S1_D1000_B1	344	Quality Control	2021-07-12 21:24:36	cgb_Neg_3.dam	FALSE	C00448_C16826	(No IS)		0	Baseline	374.1	84	0.28	0.05	4.2	TRUE	<2 points		0.14	0.14	0.64	0.28
9038	43	QC_1_S1_D1000_B1	344	Quality Control	2021-07-12 21:24:36	cgb_Neg_3.dam	FALSE	C00119	(No IS)		0	Baseline	1440	770	0.06	0.03	4.7	TRUE	<2 points		0.06	0.06	1.06	1.14
9039	43	QC_1_S1_D1000_B1	344	Quality Control	2021-07-12 21:24:36	cgb_Neg_3.dam	FALSE	C00363	(No IS)		0	Baseline	1403	293.3	0.11	0.07	10.5	TRUE	<2 points		0.18	0.16	1.65	2.41
9040	43	QC_1_S1_D1000_B1	344	Quality Control	2021-07-12 21:24:36	cgb_Neg_3.dam	FALSE	C00015	(No IS)		0	Baseline	617732	206200	0.09	0.08	97.4	TRUE	<2 points		0.15	0.13	1.27	1.28
9040	43	QC_1_S1_D1000_B1	344	Quality Control	2021-07-12 21:24:36	cgb_Neg_3.dam	FALSE	C00015	(No IS)		0	Baseline	972400	206200	0.09	0.08	97.4	TRUE	<2 points		0.15	0.13	1.27	1.28
9252	44	QC_1_S1_D1000_B1	345	Quality Control	2021-07-12 21:26:08	cgb_Neg_4.dam	FALSE	C00068	(No IS)		0	Baseline	453.9	110	0.12	0.07	5.5	TRUE	<2 points		0.12	0.11	1.05	1.14
9253	44	QC_1_S1_D1000_B1	345	Quality Control	2021-07-12 21:26:08	cgb_Neg_4.dam	FALSE	C00224	(No IS)		0	Baseline	1198	280	0.1	0.07	10.1	TRUE	<2 points		0.12	0.11	2.02	3.07
9254	44	QC_1_S1_D1000_B1	345	Quality Control	2021-07-12 21:26:08	cgb_Neg_4.dam	FALSE	C00008_C00054_C00224	(No IS)		0	Baseline	67060	12010	0.11	0.08	65.4	TRUE	<2 points		0.19	0.15	1.62	1.62
9255	44	QC_1_S1_D1000_B1	345	Quality Control	2021-07-12 21:26:08	cgb_Neg_4.dam	FALSE	C00035	(No IS)		0	Baseline	43830	8124	0.11	0.08	64.7	TRUE	<2 points		0.23	0.15	1.94	1.56
9256	44	QC_1_S1_D1000_B1	345	Quality Control	2021-07-12 21:26:08	cgb_Neg_4.dam	FALSE	C00353	(No IS)		0	Baseline	2101000	445400	0.11	0.07	250.9	TRUE	<2 points		0.14	0.12	1.18	1.02
9257	44	QC_1_S1_D1000_B1	345	Quality Control	2021-07-12 21:26:08	cgb_Neg_4.dam	FALSE	C00061	(No IS)		0	Baseline	16960	2149	0.11	0.08	27.3	TRUE	<2 points		0.39	0.36	6.85	12.25
9258	44	QC_1_S1_D1000_B1	345	Quality Control	2021-07-12 21:26:08	cgb_Neg_4.dam	FALSE	C00143	(No IS)		0	Baseline	36.31	20	0.12	0.03	1	TRUE	<2 points		0.06	0.05	1	1
9259	44	QC_1_S1_D1000_B1	345	Quality Control	2021-07-12 21:26:08	cgb_Neg_4.dam	FALSE	C00458	(No IS)		0	Baseline	72.64	26.67	0.85	0.04	1.3	TRUE	<2 points		0.07	0.07	1.13	1.2
9260	44	QC_1_S1_D1000_B1	345	Quality Control	2021-07-12 21:26:08	cgb_Neg_4.dam	FALSE	C00460	(No IS)		0	Baseline	72.62	26.67	0.61	0.04	1.3	TRUE	<2 points		0.07	0.07	1.13	1.2
9261	44	QC_1_S1_D1000_B1	345	Quality Control	2021-07-12 21:26:08	cgb_Neg_4.dam	FALSE	C00459	(No IS)		0	Baseline	72.62	40	0.79	0.03	1.4	TRUE	<2 points		0.06	0.05	1	1
9262	44	QC_1_S1_D1000_B1	345	Quality Control	2021-07-12 21:26:08	cgb_Neg_4.dam	FALSE	C00063	(No IS)		0	Baseline	581	140	0.1	0.06	7	TRUE	<2 points		0.14	0.14	2.51	4.05
9263	44	QC_1_S1_D1000_B1	345	Quality Control	2021-07-12 21:26:08	cgb_Neg_4.dam	FALSE	C00075	(No IS)		0	Baseline	780.7	235	0.1	0.06	8.5	TRUE	<2 points		0.12	0.1	2.11	2.92
9264	44	QC_1_S1_D1000_B1	345	Quality Control	2021-07-12 21:26:08	cgb_Neg_4.dam	FALSE	C00002	(No IS)		0	Baseline	4793	1072	0.1	0.06	22.1	TRUE	<2 points		0.28	0.25	2.99	6.16
9265	44	QC_1_S1_D1000_B1	345	Quality Control	2021-07-12 21:26:08	cgb_Neg_4.dam	FALSE	C00286	(No IS)		0	Baseline	689.9	120	0.11	0.09	6	TRUE	<2 points		0.17	0.15	1.5	2
9266	44	QC_1_S1_D1000_B1	345	Quality Control	2021-07-12 21:26:08	cgb_Neg_4.dam	FALSE	C00081	(No IS)		0	Baseline	2996	793.3	0.09	0.05	14.4	TRUE	<2 points		0.16	0.14	1.54	2.02
9267	44	QC_1_S1_D1000_B1	345	Quality Control	2021-07-12 21:26:08	cgb_Neg_4.dam	FALSE	C11435	(No IS)		0	Baseline	108.9	60	0.33	0.03	3	TRUE	<2 points		0.06	0.05	1	1
9268	44	QC_1_S1_D1000_B1	345	Quality Control	2021-07-12 21:26:08	cgb_Neg_4.dam	FALSE	C00044	(No IS)		0	Baseline	11910	1740	0.11	0.08	36.2	TRUE	<2 points		0.3	0.28	2.61	4.12
9269	44	QC_1_S1_D1000_B1	345	Quality Control	2021-07-12 21:26:08	cgb_Neg_4.dam	FALSE	C00700	(No IS)		0	Baseline	127.1	70	0.09	0.03	3.5	TRUE	<2 points		0.06	0.05	0.92	0.79
9270	44	QC_1_S1_D1000_B1	345	Quality Control	2021-07-12 21:26:08	cgb_Neg_4.dam	FALSE	C02191	(No IS)		0	Baseline	36.31	20	0.54	0.03	1	TRUE	<2 points		0.06	0.05	1	1
9271	44	QC_1_S1_D1000_B1	345	Quality Control	2021-07-12 21:26:08	cgb_Neg_4.dam	FALSE	C00842	(No IS)		0	Baseline	726.2	168	0.1	0.07	8.4	TRUE	<2 points		0.14	0.13	1.12	1.23
9272	44	QC_1_S1_D1000_B1	345	Quality Control	2021-07-12 21:26:08	cgb_Neg_4.dam	FALSE	C00029	(No IS)		0	Valley	6399	1285	0.1	0.08	50.8	TRUE	<2 points		0.15	0.14	1.28	1.56
9273	44	QC_1_S1_D1000_B1	345	Quality Control	2021-07-12 21:26:08	cgb_Neg_4.dam	FALSE	C00052	(No IS)		0	Baseline	399.4	108.6	0.12	0.04	5.4	TRUE	<2 points		0.19	0.15	1.03	0.67
9274	44	QC_1_S1_D1000_B1	345	Quality Control	2021-07-12 21:26:08	cgb_Neg_4.dam	FALSE	C00167	(No IS)		0	Baseline	2723	600	0.1	0.07	27.6	TRUE	<2 points		0.14	0.13	1.22	1.46
9275	44	QC_1_S1_D1000_B1	345	Quality Control	2021-07-12 21:26:08	cgb_Neg_4.dam	FALSE	C00500	(No IS)		0	Baseline	36.31	20	0.09	0.03	1	TRUE	<2 points		0.06	0.05	1	1
9276	44	QC_1_S1_D1000_B1	345	Quality Control	2021-07-12 21:26:08	cgb_Neg_4.dam	FALSE	C00498	(No IS)		0	Baseline	36.31	20	0.03	0.03	1	TRUE	<2 points		0.06	0.05	1	1
9277	44	QC_1_S1_D1000_B1	345	Quality Control	2021-07-12 21:26:08	cgb_Neg_4.dam	FALSE	C00043	(No IS)		0	Baseline	3341	500	0.09	0.11	14.1	TRUE	<2 points		0.17	0.15	1.74	3.29
9278	44	QC_1_S1_D1000_B1	345	Quality Control	2021-07-12 21:26:08	cgb_Neg_4.dam	FALSE	C03263	(No IS)		0	Baseline	36.31	20	0.45	0.03	1	TRUE	<2 points		0.06	0.05	1	1
9279	44	QC_1_S1_D1000_B1	345	Quality Control	2021-07-12 21:26:08	cgb_Neg_4.dam	FALSE	C00003	(No IS)		0	Baseline	72.62	40	0.06	0.03	2	TRUE	<2 points		0.06	0.05	1	1
9280	44	QC_1_S1_D1000_B1	345	Quality Control	2021-07-12 21:26:08	cgb_Neg_4.dam	FALSE	C00004	(No IS)		0	Baseline	1688	164	0.15	0.22	5.2	TRUE	<2 points		0.27	0.26	0.64	0.26
9281	44	QC_1_S1_D1000_B1	345	Quality Control	2021-07-12 21:26:08	cgb_Neg_4.dam	FALSE	C00006	(No IS)		0	Baseline	36.31	20	0.06	0.03	1	TRUE	<2 points		0.06	0.05	1	1
9282	44	QC_1_S1_D1000_B1	345	Quality Control	2021-07-12 21:26:08	cgb_Neg_4.dam	FALSE	C00005	(No IS)		0	Baseline	381.3	145	0.09	0.04	7.2	TRUE	<2 points		0.09	0.08	0.75	0.53
9283	44	QC_1_S1_D1000_B1	345	Quality Control	2021-07-12 21:26:08	cgb_Neg_4.dam	FALSE	C00083	(No IS)		0	Baseline	363.1	140	0.18	0.04	7	TRUE	<2 points		0.09	0.08	0.75	0.51
9284	44	QC_1_S1_D1000_B1	345	Quality Control	2021-07-12 21:26:08	cgb_Neg_4.dam	FALSE	C01024	(No IS)		0							TRUE
9361	45	QC_1_S1_D1000_B1	374	Quality Control	2021-07-12 22:10:41	cgb_Neg_1.dam	FALSE	C00058	(No IS)		0	Baseline	26800000	2473000	0.21	0.31	6.9	TRUE	<2 points		0.33	0.32	0.55	0.11
9362	45	QC_1_S1_D1000_B1	374	Quality Control	2021-07-12 22:10:41	cgb_Neg_1.dam	FALSE	C01755	(No IS)		0	Baseline	33050	9865	0.04	0.07	9.9	TRUE	<2 points		0.12	0.12	2.26	3.72
9363	45	QC_1_S1_D1000_B1	374	Quality Control	2021-07-12 22:10:41	cgb_Neg_1.dam	FALSE	C00048	(No IS)		0	Baseline	13020	1620	0.07	0.17	5.7	TRUE	<2 points		0.25	0.25	4.27	7.97
9364	45	QC_1_S1_D1000_B1	374	Quality Control	2021-07-12 22:10:41	cgb_Neg_1.dam	FALSE	C00160	(No IS)		0	Baseline	12490	3940	0.09	0.04	5.8	TRUE	<2 points		0.11	0.11	0.92	0.78
9365	45	QC_1_S1_D1000_B1	374	Quality Control	2021-07-12 22:10:41	cgb_Neg_1.dam	FALSE	C00022	(No IS)		0	Baseline	15470	3395	0.05	0.08	4.2	TRUE	<2 points		0.12	0.11	1.86	2.76
9366	45	QC_1_S1_D1000_B1	374	Quality Control	2021-07-12 22:10:41	cgb_Neg_1.dam	FALSE	C00099	(No IS)		0	Baseline	1160	376	0.09	0.04	7.3	TRUE	<2 points		0.13	0.12	1.08	1.05
9367	45	QC_1_S1_D1000_B1	374	Quality Control	2021-07-12 22:10:41	cgb_Neg_1.dam	FALSE	C00186	(No IS)		0	Baseline	450800	103900	0.11	0.07	17.6	TRUE	<2 points		0.16	0.11	0.78	0.9
9368	45	QC_1_S1_D1000_B1	374	Quality Control	2021-07-12 22:10:41	cgb_Neg_1.dam	FALSE	C00116	(No IS)		0	Baseline	112.2	60.01	0.06	0.04	1.6	TRUE	<2 points		0.05	0.05	1.2	1.48
9369	45	QC_1_S1_D1000_B1	374	Quality Control	2021-07-12 22:10:41	cgb_Neg_1.dam	FALSE	C00009	(No IS)		0	Baseline	34670000	5640000	0.12	0.09	57.8	TRUE	<2 points		0.2	0.15	1.67	1.55
9370	45	QC_1_S1_D1000_B1	374	Quality Control	2021-07-12 22:10:41	cgb_Neg_1.dam	FALSE	C00232_C00109	(No IS)		0	Baseline	25870	8105	0.1	0.05	9.3	TRUE	<2 points		0.09	0.08	1.41	1.82
9371	45	QC_1_S1_D1000_B1	374	Quality Control	2021-07-12 22:10:41	cgb_Neg_1.dam	FALSE	C00168	(No IS)		0	Baseline	355.4	190	0.09	0.04	2.2	TRUE	<2 points		0.05	0.05	0.82	0.61
9372	45	QC_1_S1_D1000_B1	374	Quality Control	2021-07-12 22:10:41	cgb_Neg_1.dam	FALSE	C01751	(No IS)		0	Baseline	11710	1507	0.17	0.09	11.3	TRUE	<2 points		0.27	0.26	1.19	1.44
9373	45	QC_1_S1_D1000_B1	374	Quality Control	2021-07-12 22:10:41	cgb_Neg_1.dam	FALSE	C00106	(No IS)		0	Baseline	26790	6310	0.11	0.07	26.1	TRUE	<2 points		0.15	0.12	2.4	3.09
9374	45	QC_1_S1_D1000_B1	374	Quality Control	2021-07-12 22:10:41	cgb_Neg_1.dam	FALSE	C00141_C00122	(No IS)		0	Baseline	25140	7208	0.1	0.06	10.3	TRUE	<2 points		0.12	0.1	1.09	1.32
9375	45	QC_1_S1_D1000_B1	374	Quality Control	2021-07-12 22:10:41	cgb_Neg_1.dam	FALSE	C00042	(No IS)		0	Baseline	564000	126000	0.11	0.07	31.3	TRUE	<2 points		0.18	0.12	1.8	2.49
9376	45	QC_1_S1_D1000_B1	374	Quality Control	2021-07-12 22:10:41	cgb_Neg_1.dam	FALSE	C15587	(No IS)		0	Baseline	448.9	100	0.2	0.08	2.4	TRUE	<2 points		0.12	0.12	1.07	1.18
9377	45	QC_1_S1_D1000_B1	374	Quality Control	2021-07-12 22:10:41	cgb_Neg_1.dam	FALSE	C00180	(No IS)		0	Baseline	9595	2230	0.64	0.07	2	TRUE	<2 points		0.12	0.11	1.08	1.2
9378	45	QC_1_S1_D1000_B1	374	Quality Control	2021-07-12 22:10:41	cgb_Neg_1.dam	FALSE	C00245	(No IS)		0	Baseline	486.3	260	0.09	0.03	2.9	TRUE	<2 points		0.06	0.06	1.11	1.28
9379	45	QC_1_S1_D1000_B1	374	Quality Control	2021-07-12 22:10:41	cgb_Neg_1.dam	FALSE	C02814	(No IS)		0	Baseline	50150	7953	0.17	0.12	7.2	TRUE	<2 points		0.18	0.18	1.5	1.98
9380	45	QC_1_S1_D1000_B1	374	Quality Control	2021-07-12 22:10:41	cgb_Neg_1.dam	FALSE	C00430	(No IS)		0	Baseline	44260	3933	0.28	0.17	4.3	TRUE	<2 points		0.23	0.22	0.69	0.39
9381	45	QC_1_S1_D1000_B1	374	Quality Control	2021-07-12 22:10:41	cgb_Neg_1.dam	FALSE	C00036_C00489	(No IS)		0	Baseline	117700	30090	0.1	0.06	24.4	TRUE	<2 points		0.15	0.12	1.31	1.39
9382	45	QC_1_S1_D1000_B1	374	Quality Control	2021-07-12 22:10:41	cgb_Neg_1.dam	FALSE	C00149	(No IS)		0	Baseline	310700	66550	0.1	0.07	51.2	TRUE	<2 points		0.19	0.14	1.64	1.54
9383	45	QC_1_S1_D1000_B1	374	Quality Control	2021-07-12 22:10:41	cgb_Neg_1.dam	FALSE	C00262	(No IS)		0	Baseline	1216	325	0.2	0.05	1.4	TRUE	<2 points		0.06	0.06	1.02	1.09
9384	45	QC_1_S1_D1000_B1	374	Quality Control	2021-07-12 22:10:41	cgb_Neg_1.dam	FALSE	C00568_C00108	(No IS)		0	Baseline	5911	600	0.72	0.16	3.9	TRUE	<2 points		0.23	0.23	0.69	0.38
9385	45	QC_1_S1_D1000_B1	374	Quality Control	2021-07-12 22:10:41	cgb_Neg_1.dam	FALSE	C00156	(No IS)		0	Baseline	473000	42780	0.24	0.35	7.1	TRUE	<2 points		0.37	0.37	2.03	3.16
9386	45	QC_1_S1_D1000_B1	374	Quality Control	2021-07-12 22:10:41	cgb_Neg_1.dam	FALSE	C00169	(No IS)		0	Manual	11430	2806	0.09	0.05	43.4	TRUE	<2 points		0.28	0.16	2.39	2.1
9387	45	QC_1_S1_D1000_B1	374	Quality Control	2021-07-12 22:10:41	cgb_Neg_1.dam	FALSE	C00026	(No IS)		0	Baseline	1287000	268300	0.09	0.08	32.6	TRUE	<2 points		0.15	0.12	1.21	1.11
9388	45	QC_1_S1_D1000_B1	374	Quality Control	2021-07-12 22:10:41	cgb_Neg_1.dam	FALSE	C00522	(No IS)		0	Baseline	823	200	0.21	0.07	1.4	TRUE	<2 points		0.12	0.12	1.06	1.17
9389	45	QC_1_S1_D1000_B1	374	Quality Control	2021-07-12 22:10:41	cgb_Neg_1.dam	FALSE	C01087	(No IS)		0	Baseline	211800	47740	0.09	0.07	51.1	TRUE	<2 points		0.15	0.12	1.24	1.07
9390	45	QC_1_S1_D1000_B1	374	Quality Control	2021-07-12 22:10:41	cgb_Neg_1.dam	FALSE	C08353	(No IS)		0	Baseline	7482	1196	0.06	0.11	5.5	TRUE	<2 points		0.15	0.15	1.27	1.53
9391	45	QC_1_S1_D1000_B1	374	Quality Control	2021-07-12 22:10:41	cgb_Neg_1.dam	FALSE	C00121_C08353_C16639	(No IS)		0	Baseline	972.7	426.7	0.09	0.04	2.1	TRUE	<2 points		0.06	0.06	0.92	0.8
9392	45	QC_1_S1_D1000_B1	374	Quality Control	2021-07-12 22:10:41	cgb_Neg_1.dam	FALSE	C00230_C00628	(No IS)		0	Baseline	78730	17840	0.09	0.07	17.9	TRUE	<2 points		0.22	0.12	1.82	1.05
9393	45	QC_1_S1_D1000_B1	374	Quality Control	2021-07-12 22:10:41	cgb_Neg_1.dam	FALSE	C00295	(No IS)		0	Baseline	759600	160600	0.08	0.08	34	TRUE	<2 points		0.15	0.12	1.25	1.05
9394	45	QC_1_S1_D1000_B1	374	Quality Control	2021-07-12 22:10:41	cgb_Neg_1.dam	FALSE	C00988	(No IS)		0	Baseline	21170	3388	0.08	0.08	20.1	TRUE	<2 points		0.3	0.26	5.02	8.42
9606	46	QC_1_S1_D1000_B1	375	Quality Control	2021-07-12 22:12:13	cgb_Neg_2.dam	FALSE	C03722	(No IS)		0	Baseline	1871	317.1	0.11	0.08	5.7	TRUE	<2 points		0.21	0.2	0.91	0.78
9607	46	QC_1_S1_D1000_B1	375	Quality Control	2021-07-12 22:12:13	cgb_Neg_2.dam	FALSE	C00250	(No IS)		0	Baseline	4751	1630	0.09	0.04	10.1	TRUE	<2 points		0.12	0.11	0.66	0.34
9608	46	QC_1_S1_D1000_B1	375	Quality Control	2021-07-12 22:12:13	cgb_Neg_2.dam	FALSE	C00074	(No IS)		0	Baseline	768400	147000	0.11	0.08	92.2	TRUE	<2 points		0.15	0.14	1.27	1.33
9609	46	QC_1_S1_D1000_B1	375	Quality Control	2021-07-12 22:12:13	cgb_Neg_2.dam	FALSE	C00111	(No IS)		0	Baseline	208800	35680	0.12	0.09	62.9	TRUE	<2 points		0.17	0.15	1.43	1.46
9610	46	QC_1_S1_D1000_B1	375	Quality Control	2021-07-12 22:12:13	cgb_Neg_2.dam	FALSE	C00118_C00111	(No IS)		0	Baseline	643900	114400	0.12	0.09	58.5	TRUE	<2 points		0.18	0.14	1.46	1.44
9611	46	QC_1_S1_D1000_B1	375	Quality Control	2021-07-12 22:12:13	cgb_Neg_2.dam	FALSE	C00093	(No IS)		0	Baseline	17660	6987	0.09	0.04	7.5	TRUE	<2 points		0.09	0.09	1.59	2.23
9612	46	QC_1_S1_D1000_B1	375	Quality Control	2021-07-12 22:12:13	cgb_Neg_2.dam	FALSE	C03189_C00093	(No IS)		0	Baseline	34020	6703	0.11	0.08	44.9	TRUE	<2 points		0.19	0.17	3.25	4.9
9613	46	QC_1_S1_D1000_B1	375	Quality Control	2021-07-12 22:12:13	cgb_Neg_2.dam	FALSE	C00417	(No IS)		0	Baseline	59540	13540	0.11	0.07	21.7	TRUE	<2 points		0.12	0.12	2	2.97
9614	46	QC_1_S1_D1000_B1	375	Quality Control	2021-07-12 22:12:13	cgb_Neg_2.dam	FALSE	C00493	(No IS)		0	Baseline	7183	1320	0.12	0.08	20.3	TRUE	<2 points		0.2	0.17	1.21	1.67
9615	46	QC_1_S1_D1000_B1	375	Quality Control	2021-07-12 22:12:13	cgb_Neg_2.dam	FALSE	C00072	(No IS)		0	Baseline	1160	366.7	0.1	0.05	5.9	TRUE	<2 points		0.08	0.08	1.26	1.47
9616	46	QC_1_S1_D1000_B1	375	Quality Control	2021-07-12 22:12:13	cgb_Neg_2.dam	FALSE	C04411	(No IS)		0	Baseline	748.2	233.3	0.24	0.05	1.6	TRUE	<2 points		0.09	0.08	0.78	0.55
9617	46	QC_1_S1_D1000_B1	375	Quality Control	2021-07-12 22:12:13	cgb_Neg_2.dam	FALSE	C00013	(No IS)		0	Baseline	2501000	534200	0.11	0.07	212.9	TRUE	<2 points		0.14	0.12	1.05	0.97
9618	46	QC_1_S1_D1000_B1	375	Quality Control	2021-07-12 22:12:13	cgb_Neg_2.dam	FALSE	C00031	(No IS)		0	Baseline	15640	3773	0.11	0.07	20	TRUE	<2 points		0.12	0.11	1.89	2.86
9619	46	QC_1_S1_D1000_B1	375	Quality Control	2021-07-12 22:12:13	cgb_Neg_2.dam	FALSE	C00137	(No IS)		0	Baseline	991.3	285	0.1	0.05	5	TRUE	<2 points		0.1	0.09	1.55	2
9620	46	QC_1_S1_D1000_B1	375	Quality Control	2021-07-12 22:12:13	cgb_Neg_2.dam	FALSE	C01179	(No IS)		0	Baseline	1422	328	0.17	0.05	3.2	TRUE	<2 points		0.12	0.11	1.87	2.68
9621	46	QC_1_S1_D1000_B1	375	Quality Control	2021-07-12 22:12:13	cgb_Neg_2.dam	FALSE	C00095	(No IS)		0	Baseline	11520	3764	0.1	0.05	16.7	TRUE	<2 points		0.1	0.09	1.7	2.13
9622	46	QC_1_S1_D1000_B1	375	Quality Control	2021-07-12 22:12:13	cgb_Neg_2.dam	FALSE	C00984	(No IS)		0	Baseline	145900	27200	0.2	0.11	7.5	TRUE	<2 points		0.13	0.13	0.66	0.32
9623	46	QC_1_S1_D1000_B1	375	Quality Control	2021-07-12 22:12:13	cgb_Neg_2.dam	FALSE	C00392	(No IS)		0	Baseline	1496	530	0.09	0.04	5.1	TRUE	<2 points		0.08	0.08	1.31	1.54
9624	46	QC_1_S1_D1000_B1	375	Quality Control	2021-07-12 22:12:13	cgb_Neg_2.dam	FALSE	C01005	(No IS)		0	Baseline	38460	6505	0.1	0.09	25.2	TRUE	<2 points		0.24	0.22	1.97	2.69
9625	46	QC_1_S1_D1000_B1	375	Quality Control	2021-07-12 22:12:13	cgb_Neg_2.dam	FALSE	C00197	(No IS)		0	Baseline	1139000	179400	0.1	0.1	101.2	TRUE	<2 points		0.18	0.17	1.51	1.86
9626	46	QC_1_S1_D1000_B1	375	Quality Control	2021-07-12 22:12:13	cgb_Neg_2.dam	FALSE	C20258	(No IS)		0	Baseline	1478	275	0.34	0.05	4.3	TRUE	<2 points		0.19	0.17	0.75	0.59
9627	46	QC_1_S1_D1000_B1	375	Quality Control	2021-07-12 22:12:13	cgb_Neg_2.dam	FALSE	C00158	(No IS)		0	Baseline	103300	19100	0.1	0.08	39.2	TRUE	<2 points		0.19	0.17	1.55	2.01
9628	46	QC_1_S1_D1000_B1	375	Quality Control	2021-07-12 22:12:13	cgb_Neg_2.dam	FALSE	C00311	(No IS)		0	Baseline	39240	8300	0.1	0.07	21.9	TRUE	<2 points		0.19	0.17	1.63	2.05
9629	46	QC_1_S1_D1000_B1	375	Quality Control	2021-07-12 22:12:13	cgb_Neg_2.dam	FALSE	C00191	(No IS)		0	Baseline	18220	3546	0.09	0.08	30.2	TRUE	<2 points		0.2	0.18	1.68	2.21
9630	46	QC_1_S1_D1000_B1	375	Quality Control	2021-07-12 22:12:13	cgb_Neg_2.dam	FALSE	C01300	(No IS)		0	Baseline	2619	260	0.37	0.19	3.5	TRUE	<2 points		0.24	0.23	0.68	0.36
9631	46	QC_1_S1_D1000_B1	375	Quality Control	2021-07-12 22:12:13	cgb_Neg_2.dam	FALSE	C00257	(No IS)		0	Baseline	10620	2257	0.1	0.07	22.2	TRUE	<2 points		0.18	0.15	1.19	1.51
9632	46	QC_1_S1_D1000_B1	375	Quality Control	2021-07-12 22:12:13	cgb_Neg_2.dam	FALSE	C00279	(No IS)		0	Baseline	66370	11140	0.09	0.09	71.3	TRUE	<2 points		0.19	0.15	1.59	1.61
9633	46	QC_1_S1_D1000_B1	375	Quality Control	2021-07-12 22:12:13	cgb_Neg_2.dam	FALSE	C03657	(No IS)		0	Baseline	2394	488	0.26	0.07	3.5	TRUE	<2 points		0.14	0.14	0.89	0.81
9634	46	QC_1_S1_D1000_B1	375	Quality Control	2021-07-12 22:12:13	cgb_Neg_2.dam	FALSE	C16241	(No IS)		0	Baseline	74.82	40	0.06	0.03	2	TRUE	<2 points		0.06	0.06	1	1
9635	46	QC_1_S1_D1000_B1	375	Quality Control	2021-07-12 22:12:13	cgb_Neg_2.dam	FALSE	C01909	(No IS)		0	Baseline	486.3	140	0.31	0.05	4.1	TRUE	<2 points		0.14	0.12	0.79	0.49
9636	46	QC_1_S1_D1000_B1	375	Quality Control	2021-07-12 22:12:13	cgb_Neg_2.dam	FALSE	C11437	(No IS)		0	Baseline	4209	677.5	0.09	0.09	13.6	TRUE	<2 points		0.22	0.19	3.76	5.85
9637	46	QC_1_S1_D1000_B1	375	Quality Control	2021-07-12 22:12:13	cgb_Neg_2.dam	FALSE	C00864	(No IS)		0	Baseline	1777	426.7	0.06	0.05	10.6	TRUE	<2 points		0.17	0.16	1.49	2.08
9638	46	QC_1_S1_D1000_B1	375	Quality Control	2021-07-12 22:12:13	cgb_Neg_2.dam	FALSE	C00117	(No IS)		0	Baseline	51060	9498	0.08	0.09	33.1	TRUE	<2 points		0.18	0.14	2.98	4.03
9639	46	QC_1_S1_D1000_B1	375	Quality Control	2021-07-12 22:12:13	cgb_Neg_2.dam	FALSE	C00235	(No IS)		0	Baseline	561.1	112	0.23	0.12	1.7	TRUE	<2 points		0.13	0.13	1.63	2.38
9851	47	QC_1_S1_D1000_B1	376	Quality Control	2021-07-12 22:13:45	cgb_Neg_3.dam	FALSE	C00129_C00235	(No IS)		0	Baseline	12610	2294	0.11	0.09	11.5	TRUE	<2 points		0.16	0.15	1.3	1.66
9852	47	QC_1_S1_D1000_B1	376	Quality Control	2021-07-12 22:13:45	cgb_Neg_3.dam	FALSE	C00018	(No IS)		0	Baseline	1721	460	0.09	0.04	7.1	TRUE	<2 points		0.16	0.14	1.82	3.59
9853	47	QC_1_S1_D1000_B1	376	Quality Control	2021-07-12 22:13:45	cgb_Neg_3.dam	FALSE	C00536	(No IS)		0	Baseline	4452	992	0.12	0.08	34.5	TRUE	<2 points		0.12	0.12	1.01	1.01
9854	47	QC_1_S1_D1000_B1	376	Quality Control	2021-07-12 22:13:45	cgb_Neg_3.dam	FALSE	C00085_C00092_C01172	(No IS)		0	Baseline	1100000	188000	0.12	0.09	80.5	TRUE	<2 points		0.18	0.15	1.47	1.49
9855	47	QC_1_S1_D1000_B1	376	Quality Control	2021-07-12 22:13:45	cgb_Neg_3.dam	FALSE	C00668_C00275_C00446_C00092_C01172	(No IS)		0	Baseline	1808000	318300	0.12	0.09	91.8	TRUE	<2 points		0.18	0.15	1.45	1.47
9856	47	QC_1_S1_D1000_B1	376	Quality Control	2021-07-12 22:13:45	cgb_Neg_3.dam	FALSE	C11811	(No IS)		0	Baseline	935.3	280	0.09	0.05	14	TRUE	<2 points		0.12	0.11	1.99	2.94
9857	47	QC_1_S1_D1000_B1	376	Quality Control	2021-07-12 22:13:45	cgb_Neg_3.dam	FALSE	C00345	(No IS)		0	Baseline	40010	6539	0.11	0.08	30.7	TRUE	<2 points		0.39	0.25	6.52	7.8
9858	47	QC_1_S1_D1000_B1	376	Quality Control	2021-07-12 22:13:45	cgb_Neg_3.dam	FALSE	C04462	(No IS)		0	Baseline	2151	750	0.09	0.04	7.1	TRUE	<2 points		0.12	0.1	0.96	1.06
9859	47	QC_1_S1_D1000_B1	376	Quality Control	2021-07-12 22:13:45	cgb_Neg_3.dam	FALSE	C03373	(No IS)		0	Baseline	3030	429.1	0.24	0.15	12.3	TRUE	<2 points		0.32	0.31	4.28	9.32
9860	47	QC_1_S1_D1000_B1	376	Quality Control	2021-07-12 22:13:45	cgb_Neg_3.dam	FALSE	C04501	(No IS)		0	Baseline	2245	471.4	0.11	0.08	21.9	TRUE	<2 points		0.17	0.13	1.36	1.16
9861	47	QC_1_S1_D1000_B1	376	Quality Control	2021-07-12 22:13:45	cgb_Neg_3.dam	FALSE	C00365	(No IS)		0	Baseline	187.1	70	0.28	0.04	1.9	TRUE	<2 points		0.07	0.07	0.88	0.87
9862	47	QC_1_S1_D1000_B1	376	Quality Control	2021-07-12 22:13:45	cgb_Neg_3.dam	FALSE	C00341	(No IS)		0	Baseline	542.5	106.7	0.26	0.09	5.3	TRUE	<2 points		0.16	0.15	0.83	0.61
9863	47	QC_1_S1_D1000_B1	376	Quality Control	2021-07-12 22:13:45	cgb_Neg_3.dam	FALSE	C00921	(No IS)		0	Baseline	3097.87	1180	0.1	0.05	12.5	TRUE	<2 points		0.14	0.11	1.37	2.17
9863	47	QC_1_S1_D1000_B1	376	Quality Control	2021-07-12 22:13:45	cgb_Neg_3.dam	FALSE	C00921	(No IS)		0	Baseline	4115	1180	0.1	0.05	12.5	TRUE	<2 points		0.14	0.11	1.37	2.17
9864	47	QC_1_S1_D1000_B1	376	Quality Control	2021-07-12 22:13:45	cgb_Neg_3.dam	FALSE	C00364	(No IS)		0	Baseline	1422	312	0.11	0.07	4.9	TRUE	<2 points		0.15	0.14	1.27	1.46
9865	47	QC_1_S1_D1000_B1	376	Quality Control	2021-07-12 22:13:45	cgb_Neg_3.dam	FALSE	C01269	(No IS)		0	Baseline	310000	61380	0.11	0.08	57.2	TRUE	<2 points		0.18	0.14	1.67	2.18
9866	47	QC_1_S1_D1000_B1	376	Quality Control	2021-07-12 22:13:45	cgb_Neg_3.dam	FALSE	C00105_C01269	(No IS)		0	Baseline	357000	60720	0.11	0.09	80.1	TRUE	<2 points		0.22	0.17	1.89	2.18
9867	47	QC_1_S1_D1000_B1	376	Quality Control	2021-07-12 22:13:45	cgb_Neg_3.dam	FALSE	C00575	(No IS)		0	Baseline	5163	930	0.08	0.21	11	TRUE	<2 points		0.25	0.24	4.22	7.81
9868	47	QC_1_S1_D1000_B1	376	Quality Control	2021-07-12 22:13:45	cgb_Neg_3.dam	FALSE	C00455	(No IS)		0	Baseline	8006	1347	0.11	0.07	18.4	TRUE	<2 points		0.24	0.23	2.18	3.58
9869	47	QC_1_S1_D1000_B1	376	Quality Control	2021-07-12 22:13:45	cgb_Neg_3.dam	FALSE	C21113	(No IS)		0	Baseline	77630	12190	0.11	0.08	55.1	TRUE	<2 points		0.3	0.22	2.56	3.03
9870	47	QC_1_S1_D1000_B1	376	Quality Control	2021-07-12 22:13:45	cgb_Neg_3.dam	FALSE	C04677	(No IS)		0	Baseline	51330	6697	0.09	0.09	45.8	TRUE	<2 points		0.47	0.39	3.88	5.73
9871	47	QC_1_S1_D1000_B1	376	Quality Control	2021-07-12 22:13:45	cgb_Neg_3.dam	FALSE	C00354	(No IS)		0	Baseline	252400	39140	0.1	0.1	51.3	TRUE	<2 points		0.25	0.17	2.05	1.98
9872	47	QC_1_S1_D1000_B1	376	Quality Control	2021-07-12 22:13:45	cgb_Neg_3.dam	FALSE	C00208_C01083	(No IS)		0	Baseline	129400	23750	0.1	0.09	43.2	TRUE	<2 points		0.17	0.15	1.45	1.61
9873	47	QC_1_S1_D1000_B1	376	Quality Control	2021-07-12 22:13:45	cgb_Neg_3.dam	FALSE	C00020	(No IS)		0	Baseline	394400	68490	0.1	0.09	105.6	TRUE	<2 points		0.19	0.16	1.61	1.73
9874	47	QC_1_S1_D1000_B1	376	Quality Control	2021-07-12 22:13:45	cgb_Neg_3.dam	FALSE	C00130	(No IS)		0	Baseline	75380	12240	0.1	0.1	37.5	TRUE	<2 points		0.24	0.17	1.97	1.99
9875	47	QC_1_S1_D1000_B1	376	Quality Control	2021-07-12 22:13:45	cgb_Neg_3.dam	FALSE	C04807	(No IS)		0	Baseline	3835	672.5	0.1	0.08	15.6	TRUE	<2 points		0.21	0.21	1.77	2.63
9876	47	QC_1_S1_D1000_B1	376	Quality Control	2021-07-12 22:13:45	cgb_Neg_3.dam	FALSE	C18239	(No IS)		0	Baseline	1927	322.5	0.08	0.07	10.8	TRUE	<2 points		0.22	0.2	3.72	6.08
9877	47	QC_1_S1_D1000_B1	376	Quality Control	2021-07-12 22:13:45	cgb_Neg_3.dam	FALSE	C00144_C18239	(No IS)		0	Baseline	493300	85230	0.1	0.09	74.1	TRUE	<2 points		0.18	0.15	1.52	1.61
9878	47	QC_1_S1_D1000_B1	376	Quality Control	2021-07-12 22:13:45	cgb_Neg_3.dam	FALSE	C04734	(No IS)		0	Baseline	1309	268	0.08	0.08	3.6	TRUE	<2 points		0.15	0.14	0.78	0.53
9879	47	QC_1_S1_D1000_B1	376	Quality Control	2021-07-12 22:13:45	cgb_Neg_3.dam	FALSE	C01103	(No IS)		0	Baseline	11710	927.3	0.39	0.22	5.2	TRUE	<2 points		0.31	0.3	0.83	0.69
9880	47	QC_1_S1_D1000_B1	376	Quality Control	2021-07-12 22:13:45	cgb_Neg_3.dam	FALSE	C16826	(No IS)		0	Baseline	3386	670	0.09	0.09	26.2	TRUE	<2 points		0.12	0.12	1.01	1
9880	47	QC_1_S1_D1000_B1	376	Quality Control	2021-07-12 22:13:45	cgb_Neg_3.dam	FALSE	C16826	(No IS)		0	Baseline	4955.42	670	0.09	0.09	26.2	TRUE	<2 points		0.12	0.12	1.01	1
9881	47	QC_1_S1_D1000_B1	376	Quality Control	2021-07-12 22:13:45	cgb_Neg_3.dam	FALSE	C00448_C16826	(No IS)		0	Baseline	505.1	170	0.22	0.04	8.5	TRUE	<2 points		0.12	0.11	1.09	1.18
9882	47	QC_1_S1_D1000_B1	376	Quality Control	2021-07-12 22:13:45	cgb_Neg_3.dam	FALSE	C00119	(No IS)		0	Baseline	3367	844	0.07	0.06	5.9	TRUE	<2 points		0.15	0.15	2.65	4.39
9883	47	QC_1_S1_D1000_B1	376	Quality Control	2021-07-12 22:13:45	cgb_Neg_3.dam	FALSE	C00363	(No IS)		0	Baseline	1272	226.7	0.09	0.1	9	TRUE	<2 points		0.16	0.15	2.54	4.31
9884	47	QC_1_S1_D1000_B1	376	Quality Control	2021-07-12 22:13:45	cgb_Neg_3.dam	FALSE	C00015	(No IS)		0	Baseline	605832	205400	0.09	0.08	91.5	TRUE	<2 points		0.15	0.13	1.25	1.23
9884	47	QC_1_S1_D1000_B1	376	Quality Control	2021-07-12 22:13:45	cgb_Neg_3.dam	FALSE	C00015	(No IS)		0	Baseline	960500	205400	0.09	0.08	91.5	TRUE	<2 points		0.15	0.13	1.25	1.23
10096	48	QC_1_S1_D1000_B1	377	Quality Control	2021-07-12 22:15:17	cgb_Neg_4.dam	FALSE	C00068	(No IS)		0	Baseline	490.2	130	0.11	0.06	6.5	TRUE	<2 points		0.12	0.11	1.04	1.09
10097	48	QC_1_S1_D1000_B1	377	Quality Control	2021-07-12 22:15:17	cgb_Neg_4.dam	FALSE	C00224	(No IS)		0	Baseline	1271	300	0.12	0.07	15	TRUE	<2 points		0.16	0.13	1.35	1.36
10098	48	QC_1_S1_D1000_B1	377	Quality Control	2021-07-12 22:15:17	cgb_Neg_4.dam	FALSE	C00008_C00054_C00224	(No IS)		0	Baseline	62940	11180	0.12	0.09	62	TRUE	<2 points		0.2	0.16	1.68	1.75
10099	48	QC_1_S1_D1000_B1	377	Quality Control	2021-07-12 22:15:17	cgb_Neg_4.dam	FALSE	C00035	(No IS)		0	Baseline	51920	9099	0.12	0.08	66.9	TRUE	<2 points		0.22	0.17	1.91	2.05
10100	48	QC_1_S1_D1000_B1	377	Quality Control	2021-07-12 22:15:17	cgb_Neg_4.dam	FALSE	C00353	(No IS)		0	Baseline	2222000	482500	0.11	0.07	232	TRUE	<2 points		0.14	0.12	1.22	1.09
10101	48	QC_1_S1_D1000_B1	377	Quality Control	2021-07-12 22:15:17	cgb_Neg_4.dam	FALSE	C00061	(No IS)		0	Baseline	16300	2540	0.11	0.07	25.5	TRUE	<2 points		0.33	0.3	2.79	4.34
10102	48	QC_1_S1_D1000_B1	377	Quality Control	2021-07-12 22:15:17	cgb_Neg_4.dam	FALSE	C00143	(No IS)		0	Baseline	108.9	60	0.21	0.03	3	TRUE	<2 points		0.06	0.05	1	1
10103	48	QC_1_S1_D1000_B1	377	Quality Control	2021-07-12 22:15:17	cgb_Neg_4.dam	FALSE	C00458	(No IS)		0	Baseline	145.2	46.67	0.72	0.05	2.3	TRUE	<2 points		0.08	0.08	0.81	0.64
10104	48	QC_1_S1_D1000_B1	377	Quality Control	2021-07-12 22:15:17	cgb_Neg_4.dam	FALSE	C00460	(No IS)		0	Baseline	72.62	40	0.73	0.03	2	TRUE	<2 points		0.06	0.05	1	1
10105	48	QC_1_S1_D1000_B1	377	Quality Control	2021-07-12 22:15:17	cgb_Neg_4.dam	FALSE	C00459	(No IS)		0	Baseline	145.3	80.01	0.85	0.03	2.8	TRUE	<2 points		0.05	0.05	1.16	1.39
10106	48	QC_1_S1_D1000_B1	377	Quality Control	2021-07-12 22:15:17	cgb_Neg_4.dam	FALSE	C00063	(No IS)		0	Baseline	272.3	90	0.12	0.05	4.5	TRUE	<2 points		0.11	0.11	0.91	0.76
10107	48	QC_1_S1_D1000_B1	377	Quality Control	2021-07-12 22:15:17	cgb_Neg_4.dam	FALSE	C00075	(No IS)		0	Baseline	1126	248	0.12	0.08	12.4	TRUE	<2 points		0.13	0.12	1.11	1.1
10108	48	QC_1_S1_D1000_B1	377	Quality Control	2021-07-12 22:15:17	cgb_Neg_4.dam	FALSE	C00002	(No IS)		0	Baseline	4321	1043	0.09	0.06	22.9	TRUE	<2 points		0.19	0.15	2.35	4.07
10109	48	QC_1_S1_D1000_B1	377	Quality Control	2021-07-12 22:15:17	cgb_Neg_4.dam	FALSE	C00286	(No IS)		0	Baseline	726.2	240	0.09	0.04	12	TRUE	<2 points		0.11	0.11	2	3
10110	48	QC_1_S1_D1000_B1	377	Quality Control	2021-07-12 22:15:17	cgb_Neg_4.dam	FALSE	C00081	(No IS)		0	Baseline	4502	1291	0.09	0.05	20.3	TRUE	<2 points		0.14	0.12	2.12	3.31
10111	48	QC_1_S1_D1000_B1	377	Quality Control	2021-07-12 22:15:17	cgb_Neg_4.dam	FALSE	C11435	(No IS)		0	Baseline	290.5	80	0.11	0.09	4	TRUE	<2 points		0.12	0.11	2.04	3.18
10112	48	QC_1_S1_D1000_B1	377	Quality Control	2021-07-12 22:15:17	cgb_Neg_4.dam	FALSE	C00044	(No IS)		0	Baseline	10620	2060	0.1	0.07	24.6	TRUE	<2 points		0.26	0.24	2.63	4.94
10113	48	QC_1_S1_D1000_B1	377	Quality Control	2021-07-12 22:15:17	cgb_Neg_4.dam	FALSE	C00700	(No IS)		0	Valley	508.3	100	0.07	0.06	5	TRUE	<2 points		0.17	0.17	1.64	2.67
10114	48	QC_1_S1_D1000_B1	377	Quality Control	2021-07-12 22:15:17	cgb_Neg_4.dam	FALSE	C02191	(No IS)		0	Baseline	36.31	20	0.24	0.03	1	TRUE	<2 points		0.06	0.05	1	1
10115	48	QC_1_S1_D1000_B1	377	Quality Control	2021-07-12 22:15:17	cgb_Neg_4.dam	FALSE	C00842	(No IS)		0	Baseline	653.6	160	0.1	0.07	8	TRUE	<2 points		0.14	0.12	1.4	2.28
10116	48	QC_1_S1_D1000_B1	377	Quality Control	2021-07-12 22:15:17	cgb_Neg_4.dam	FALSE	C00029	(No IS)		0	Baseline	5338	974.3	0.11	0.09	41.8	TRUE	<2 points		0.18	0.16	1.62	2.18
10117	48	QC_1_S1_D1000_B1	377	Quality Control	2021-07-12 22:15:17	cgb_Neg_4.dam	FALSE	C00052	(No IS)		0	Baseline	435.7	100	0.14	0.07	4.4	TRUE	<2 points		0.12	0.11	1.02	1.09
10118	48	QC_1_S1_D1000_B1	377	Quality Control	2021-07-12 22:15:17	cgb_Neg_4.dam	FALSE	C00167	(No IS)		0	Baseline	2723	520	0.1	0.09	26	TRUE	<2 points		0.18	0.16	1.49	1.85
10119	48	QC_1_S1_D1000_B1	377	Quality Control	2021-07-12 22:15:17	cgb_Neg_4.dam	FALSE	C00500	(No IS)		0	Baseline	36.31	20	0.09	0.03	1	TRUE	<2 points		0.06	0.05	1	1
10120	48	QC_1_S1_D1000_B1	377	Quality Control	2021-07-12 22:15:17	cgb_Neg_4.dam	FALSE	C00498	(No IS)		0	Baseline	108.9	60	0.06	0.03	3	TRUE	<2 points		0.06	0.05	1	1
10121	48	QC_1_S1_D1000_B1	377	Quality Control	2021-07-12 22:15:17	cgb_Neg_4.dam	FALSE	C00043	(No IS)		0	Baseline	3704	740	0.1	0.09	37	TRUE	<2 points		0.15	0.14	1.27	1.56
10122	48	QC_1_S1_D1000_B1	377	Quality Control	2021-07-12 22:15:17	cgb_Neg_4.dam	FALSE	C03263	(No IS)		0	Baseline	36.31	20	0.09	0.03	1	TRUE	<2 points		0.06	0.05	1	1
10123	48	QC_1_S1_D1000_B1	377	Quality Control	2021-07-12 22:15:17	cgb_Neg_4.dam	FALSE	C00003	(No IS)		0	Baseline	72.62	40	0.21	0.03	2	TRUE	<2 points		0.06	0.05	1	1
10124	48	QC_1_S1_D1000_B1	377	Quality Control	2021-07-12 22:15:17	cgb_Neg_4.dam	FALSE	C00004	(No IS)		0	Baseline	1017	244	0.09	0.07	9.4	TRUE	<2 points		0.15	0.14	1.32	1.71
10125	48	QC_1_S1_D1000_B1	377	Quality Control	2021-07-12 22:15:17	cgb_Neg_4.dam	FALSE	C00006	(No IS)		0	Baseline	36.31	20	0.48	0.03	1	TRUE	<2 points		0.06	0.05	1	1
10126	48	QC_1_S1_D1000_B1	377	Quality Control	2021-07-12 22:15:17	cgb_Neg_4.dam	FALSE	C00005	(No IS)		0	Baseline	363.1	140	0.09	0.04	6.5	TRUE	<2 points		0.09	0.08	0.75	0.51
10127	48	QC_1_S1_D1000_B1	377	Quality Control	2021-07-12 22:15:17	cgb_Neg_4.dam	FALSE	C00083	(No IS)		0	Baseline	363.1	80	0.21	0.08	4	TRUE	<2 points		0.17	0.16	1.56	2.25
10128	48	QC_1_S1_D1000_B1	377	Quality Control	2021-07-12 22:15:17	cgb_Neg_4.dam	FALSE	C01024	(No IS)		0	Baseline	36.31	20	0.42	0.03	1	TRUE	<2 points		0.06	0.05	1	1
10205	49	QC_1_S1_D1000_B1	406	Quality Control	2021-07-12 22:59:52	cgb_Neg_1.dam	FALSE	C00058	(No IS)		0	Baseline	39320000	3081000	0.24	0.36	7.7	TRUE	<2 points		0.39	0.39	1.8	2.67
10206	49	QC_1_S1_D1000_B1	406	Quality Control	2021-07-12 22:59:52	cgb_Neg_1.dam	FALSE	C01755	(No IS)		0	Baseline	31020	8310	0.04	0.08	15.2	TRUE	<2 points		0.12	0.12	2.29	3.77
10207	49	QC_1_S1_D1000_B1	406	Quality Control	2021-07-12 22:59:52	cgb_Neg_1.dam	FALSE	C00048	(No IS)		0	Baseline	6023	1590	0.04	0.09	5.6	TRUE	<2 points		0.12	0.12	2.25	3.69
10208	49	QC_1_S1_D1000_B1	406	Quality Control	2021-07-12 22:59:52	cgb_Neg_1.dam	FALSE	C00160	(No IS)		0	Baseline	16610	3192	0.09	0.09	4.6	TRUE	<2 points		0.15	0.15	1.3	1.66
10209	49	QC_1_S1_D1000_B1	406	Quality Control	2021-07-12 22:59:52	cgb_Neg_1.dam	FALSE	C00022	(No IS)		0	Baseline	14290	4493	0.04	0.05	5.4	TRUE	<2 points		0.09	0.08	1.46	1.94
10210	49	QC_1_S1_D1000_B1	406	Quality Control	2021-07-12 22:59:52	cgb_Neg_1.dam	FALSE	C00099	(No IS)		0	Baseline	392.8	210	0.09	0.03	3.4	TRUE	<2 points		0.06	0.05	0.88	0.73
10211	49	QC_1_S1_D1000_B1	406	Quality Control	2021-07-12 22:59:52	cgb_Neg_1.dam	FALSE	C00186	(No IS)		0	Baseline	451200	98720	0.11	0.07	16.9	TRUE	<2 points		0.15	0.11	1.22	2.75
10212	49	QC_1_S1_D1000_B1	406	Quality Control	2021-07-12 22:59:52	cgb_Neg_1.dam	FALSE	C00116	(No IS)		0	Baseline	505.1	270	0.09	0.03	7.7	TRUE	<2 points		0.06	0.06	0.93	0.81
10213	49	QC_1_S1_D1000_B1	406	Quality Control	2021-07-12 22:59:52	cgb_Neg_1.dam	FALSE	C00009	(No IS)		0	Baseline	33870000	5594000	0.12	0.09	53.3	TRUE	<2 points		0.21	0.15	2.36	3.93
10214	49	QC_1_S1_D1000_B1	406	Quality Control	2021-07-12 22:59:52	cgb_Neg_1.dam	FALSE	C00232_C00109	(No IS)		0	Baseline	25890	7240	0.11	0.06	9.6	TRUE	<2 points		0.12	0.12	0.95	0.87
10215	49	QC_1_S1_D1000_B1	406	Quality Control	2021-07-12 22:59:52	cgb_Neg_1.dam	FALSE	C00168	(No IS)		0	Baseline	916.6	410	0.09	0.04	3.4	TRUE	<2 points		0.09	0.08	0.73	0.48
10216	49	QC_1_S1_D1000_B1	406	Quality Control	2021-07-12 22:59:52	cgb_Neg_1.dam	FALSE	C01751	(No IS)		0	Baseline	8792	1247	0.21	0.14	6.6	TRUE	<2 points		0.25	0.24	0.67	0.3
10217	49	QC_1_S1_D1000_B1	406	Quality Control	2021-07-12 22:59:52	cgb_Neg_1.dam	FALSE	C00106	(No IS)		0	Baseline	28710	6747	0.11	0.07	30	TRUE	<2 points		0.16	0.13	1.57	2.25
10218	49	QC_1_S1_D1000_B1	406	Quality Control	2021-07-12 22:59:52	cgb_Neg_1.dam	FALSE	C00141_C00122	(No IS)		0	Baseline	23700	8570	0.09	0.04	12.6	TRUE	<2 points		0.11	0.1	0.97	1.11
10219	49	QC_1_S1_D1000_B1	406	Quality Control	2021-07-12 22:59:52	cgb_Neg_1.dam	FALSE	C00042	(No IS)		0	Baseline	537000	133500	0.1	0.06	35.7	TRUE	<2 points		0.15	0.12	1.33	1.64
10220	49	QC_1_S1_D1000_B1	406	Quality Control	2021-07-12 22:59:52	cgb_Neg_1.dam	FALSE	C15587	(No IS)		0	Baseline	1384	140	0.29	0.21	3.8	TRUE	<2 points		0.25	0.24	1	1.01
10221	49	QC_1_S1_D1000_B1	406	Quality Control	2021-07-12 22:59:52	cgb_Neg_1.dam	FALSE	C00180	(No IS)		0	Baseline	227200	11180	0.29	0.51	9.5	TRUE	<2 points		0.54	0.54	1.04	1.09
10222	49	QC_1_S1_D1000_B1	406	Quality Control	2021-07-12 22:59:52	cgb_Neg_1.dam	FALSE	C00245	(No IS)		0	Baseline	224.5	120	0.09	0.04	1.6	TRUE	<2 points		0.05	0.05	0.86	0.67
10223	49	QC_1_S1_D1000_B1	406	Quality Control	2021-07-12 22:59:52	cgb_Neg_1.dam	FALSE	C02814	(No IS)		0	Baseline	15560	3812	0.18	0.06	4.5	TRUE	<2 points		0.15	0.14	1.2	1.33
10224	49	QC_1_S1_D1000_B1	406	Quality Control	2021-07-12 22:59:52	cgb_Neg_1.dam	FALSE	C00430	(No IS)		0	Baseline	2581	720	0.33	0.06	1.2	TRUE	<2 points		0.08	0.08	0.79	0.6
10225	49	QC_1_S1_D1000_B1	406	Quality Control	2021-07-12 22:59:52	cgb_Neg_1.dam	FALSE	C00036_C00489	(No IS)		0	Baseline	117300	30440	0.1	0.06	20.1	TRUE	<2 points		0.13	0.12	1.15	1.13
10226	49	QC_1_S1_D1000_B1	406	Quality Control	2021-07-12 22:59:52	cgb_Neg_1.dam	FALSE	C00149	(No IS)		0	Baseline	318600	69850	0.1	0.07	36.8	TRUE	<2 points		0.17	0.14	1.45	1.39
10227	49	QC_1_S1_D1000_B1	406	Quality Control	2021-07-12 22:59:52	cgb_Neg_1.dam	FALSE	C00262	(No IS)		0	Baseline	935.4	353.4	0.25	0.07	1.3	TRUE	<2 points		0.09	0.08	1.87	2.89
10228	49	QC_1_S1_D1000_B1	406	Quality Control	2021-07-12 22:59:52	cgb_Neg_1.dam	FALSE	C00568_C00108	(No IS)		0	Baseline	3816	511.1	0.7	0.15	3.5	TRUE	<2 points		0.26	0.22	0.6	0.17
10229	49	QC_1_S1_D1000_B1	406	Quality Control	2021-07-12 22:59:52	cgb_Neg_1.dam	FALSE	C00156	(No IS)		0	Baseline	401400	43910	0.24	0.29	9.3	TRUE	<2 points		0.32	0.31	2.34	3.98
10230	49	QC_1_S1_D1000_B1	406	Quality Control	2021-07-12 22:59:52	cgb_Neg_1.dam	FALSE	C00169	(No IS)		0	Baseline	10920	2625	0.09	0.06	35.5	TRUE	<2 points		0.17	0.15	1.44	1.58
10231	49	QC_1_S1_D1000_B1	406	Quality Control	2021-07-12 22:59:52	cgb_Neg_1.dam	FALSE	C00026	(No IS)		0	Baseline	1320000	276400	0.09	0.08	35	TRUE	<2 points		0.14	0.12	1.13	1.04
10232	49	QC_1_S1_D1000_B1	406	Quality Control	2021-07-12 22:59:52	cgb_Neg_1.dam	FALSE	C00522	(No IS)		0	Baseline	2132	540	0.23	0.08	3.8	TRUE	<2 points		0.11	0.11	0.69	0.38
10233	49	QC_1_S1_D1000_B1	406	Quality Control	2021-07-12 22:59:52	cgb_Neg_1.dam	FALSE	C01087	(No IS)		0	Baseline	217400	47750	0.09	0.08	61	TRUE	<2 points		0.15	0.12	1.21	1.05
10234	49	QC_1_S1_D1000_B1	406	Quality Control	2021-07-12 22:59:52	cgb_Neg_1.dam	FALSE	C08353	(No IS)		0	Baseline	4752	1084	0.08	0.07	3.6	TRUE	<2 points		0.14	0.11	0.85	0.85
10235	49	QC_1_S1_D1000_B1	406	Quality Control	2021-07-12 22:59:52	cgb_Neg_1.dam	FALSE	C00121_C08353_C16639	(No IS)		0	Baseline	6173	1188	0.08	0.08	5	TRUE	<2 points		0.15	0.14	1.18	1.32
10236	49	QC_1_S1_D1000_B1	406	Quality Control	2021-07-12 22:59:52	cgb_Neg_1.dam	FALSE	C00230_C00628	(No IS)		0	Baseline	73760	17060	0.08	0.07	23.8	TRUE	<2 points		0.12	0.12	1.01	0.99
10237	49	QC_1_S1_D1000_B1	406	Quality Control	2021-07-12 22:59:52	cgb_Neg_1.dam	FALSE	C00295	(No IS)		0	Baseline	759800	160300	0.08	0.07	36.3	TRUE	<2 points		0.16	0.12	1.34	1
10238	49	QC_1_S1_D1000_B1	406	Quality Control	2021-07-12 22:59:52	cgb_Neg_1.dam	FALSE	C00988	(No IS)		0	Baseline	24730	4444	0.08	0.07	19.5	TRUE	<2 points		0.34	0.31	5.68	10.11
10450	50	QC_1_S1_D1000_B1	407	Quality Control	2021-07-12 23:01:23	cgb_Neg_2.dam	FALSE	C03722	(No IS)		0	Baseline	1010	280	0.1	0.06	3.6	TRUE	<2 points		0.14	0.11	1	1.22
10451	50	QC_1_S1_D1000_B1	407	Quality Control	2021-07-12 23:01:23	cgb_Neg_2.dam	FALSE	C00250	(No IS)		0	Baseline	1010	540	0.09	0.03	3.5	TRUE	<2 points		0.05	0.05	0.88	0.71
10452	50	QC_1_S1_D1000_B1	407	Quality Control	2021-07-12 23:01:23	cgb_Neg_2.dam	FALSE	C00074	(No IS)		0	Baseline	776800	151400	0.11	0.08	95.7	TRUE	<2 points		0.15	0.14	2.58	3.93
10453	50	QC_1_S1_D1000_B1	407	Quality Control	2021-07-12 23:01:23	cgb_Neg_2.dam	FALSE	C00111	(No IS)		0	Baseline	220600	39070	0.12	0.09	68.2	TRUE	<2 points		0.18	0.15	3.04	4.21
10454	50	QC_1_S1_D1000_B1	407	Quality Control	2021-07-12 23:01:23	cgb_Neg_2.dam	FALSE	C00118_C00111	(No IS)		0	Baseline	640500	117400	0.12	0.09	58.1	TRUE	<2 points		0.17	0.14	2.87	3.99
10455	50	QC_1_S1_D1000_B1	407	Quality Control	2021-07-12 23:01:23	cgb_Neg_2.dam	FALSE	C00093	(No IS)		0	Baseline	16500	5540	0.1	0.05	7	TRUE	<2 points		0.09	0.09	1.61	2.34
10456	50	QC_1_S1_D1000_B1	407	Quality Control	2021-07-12 23:01:23	cgb_Neg_2.dam	FALSE	C03189_C00093	(No IS)		0	Baseline	36720	7454	0.11	0.08	47.4	TRUE	<2 points		0.17	0.12	2.81	3.44
10457	50	QC_1_S1_D1000_B1	407	Quality Control	2021-07-12 23:01:23	cgb_Neg_2.dam	FALSE	C00417	(No IS)		0	Baseline	61550	14250	0.11	0.07	20.3	TRUE	<2 points		0.12	0.11	2.01	2.96
10458	50	QC_1_S1_D1000_B1	407	Quality Control	2021-07-12 23:01:23	cgb_Neg_2.dam	FALSE	C00493	(No IS)		0	Baseline	5313	1127	0.11	0.08	15.5	TRUE	<2 points		0.15	0.12	2.51	3.3
10459	50	QC_1_S1_D1000_B1	407	Quality Control	2021-07-12 23:01:23	cgb_Neg_2.dam	FALSE	C00072	(No IS)		0	Baseline	1122	346.7	0.1	0.06	4.1	TRUE	<2 points		0.09	0.09	1.47	1.98
10460	50	QC_1_S1_D1000_B1	407	Quality Control	2021-07-12 23:01:23	cgb_Neg_2.dam	FALSE	C04411	(No IS)		0	Baseline	2320	560	0.35	0.07	3.6	TRUE	<2 points		0.12	0.11	1.07	1.18
10461	50	QC_1_S1_D1000_B1	407	Quality Control	2021-07-12 23:01:23	cgb_Neg_2.dam	FALSE	C00013	(No IS)		0	Baseline	2528000	540200	0.11	0.07	215.2	TRUE	<2 points		0.15	0.12	1.55	2.53
10462	50	QC_1_S1_D1000_B1	407	Quality Control	2021-07-12 23:01:23	cgb_Neg_2.dam	FALSE	C00031	(No IS)		0	Baseline	16950	4368	0.1	0.06	23.8	TRUE	<2 points		0.13	0.11	1.51	2.65
10463	50	QC_1_S1_D1000_B1	407	Quality Control	2021-07-12 23:01:23	cgb_Neg_2.dam	FALSE	C00137	(No IS)		0	Baseline	187.1	100	0.09	0.03	2	TRUE	<2 points		0.06	0.05	0.9	0.75
10464	50	QC_1_S1_D1000_B1	407	Quality Control	2021-07-12 23:01:23	cgb_Neg_2.dam	FALSE	C01179	(No IS)		0	Baseline	1833	380	0.12	0.09	3.6	TRUE	<2 points		0.12	0.11	1.88	2.83
10465	50	QC_1_S1_D1000_B1	407	Quality Control	2021-07-12 23:01:23	cgb_Neg_2.dam	FALSE	C00095	(No IS)		0	Baseline	11970	3484	0.1	0.06	15.4	TRUE	<2 points		0.11	0.09	1.17	1.95
10466	50	QC_1_S1_D1000_B1	407	Quality Control	2021-07-12 23:01:23	cgb_Neg_2.dam	FALSE	C00984	(No IS)		0	Baseline	72730	20420	0.17	0.05	3.6	TRUE	<2 points		0.07	0.07	0.94	0.91
10467	50	QC_1_S1_D1000_B1	407	Quality Control	2021-07-12 23:01:23	cgb_Neg_2.dam	FALSE	C00392	(No IS)		0	Baseline	710.8	233.4	0.13	0.05	2.1	TRUE	<2 points		0.06	0.06	1	0.95
10468	50	QC_1_S1_D1000_B1	407	Quality Control	2021-07-12 23:01:23	cgb_Neg_2.dam	FALSE	C01005	(No IS)		0	Baseline	38010	5871	0.09	0.1	26.8	TRUE	<2 points		0.21	0.18	1.74	1.94
10469	50	QC_1_S1_D1000_B1	407	Quality Control	2021-07-12 23:01:23	cgb_Neg_2.dam	FALSE	C00197	(No IS)		0	Baseline	1225000	203600	0.09	0.1	82.3	TRUE	<2 points		0.18	0.16	1.5	1.74
10470	50	QC_1_S1_D1000_B1	407	Quality Control	2021-07-12 23:01:23	cgb_Neg_2.dam	FALSE	C20258	(No IS)		0	Baseline	2506	400	0.29	0.09	3.9	TRUE	<2 points		0.26	0.25	1.25	1.67
10471	50	QC_1_S1_D1000_B1	407	Quality Control	2021-07-12 23:01:23	cgb_Neg_2.dam	FALSE	C00158	(No IS)		0	Baseline	102600	20040	0.09	0.08	46.9	TRUE	<2 points		0.18	0.17	1.49	1.94
10472	50	QC_1_S1_D1000_B1	407	Quality Control	2021-07-12 23:01:23	cgb_Neg_2.dam	FALSE	C00311	(No IS)		0	Baseline	32490	6293	0.09	0.08	20.2	TRUE	<2 points		0.18	0.17	1.51	1.94
10473	50	QC_1_S1_D1000_B1	407	Quality Control	2021-07-12 23:01:23	cgb_Neg_2.dam	FALSE	C00191	(No IS)		0	Baseline	21740	4169	0.09	0.08	31.5	TRUE	<2 points		0.2	0.18	1.66	2.05
10474	50	QC_1_S1_D1000_B1	407	Quality Control	2021-07-12 23:01:23	cgb_Neg_2.dam	FALSE	C01300	(No IS)		0	Baseline	486.3	153.3	0.23	0.06	1.9	TRUE	<2 points		0.09	0.09	1.6	2.3
10475	50	QC_1_S1_D1000_B1	407	Quality Control	2021-07-12 23:01:23	cgb_Neg_2.dam	FALSE	C00257	(No IS)		0	Baseline	10010	1815	0.08	0.08	22	TRUE	<2 points		0.19	0.15	1.55	1.56
10476	50	QC_1_S1_D1000_B1	407	Quality Control	2021-07-12 23:01:23	cgb_Neg_2.dam	FALSE	C00279	(No IS)		0	Baseline	69790	12580	0.09	0.09	62.8	TRUE	<2 points		0.18	0.15	1.5	1.57
10477	50	QC_1_S1_D1000_B1	407	Quality Control	2021-07-12 23:01:23	cgb_Neg_2.dam	FALSE	C03657	(No IS)		0	Baseline	299.3	160	0.28	0.04	1	TRUE	<2 points		0.05	0.05	1.42	1.95
10478	50	QC_1_S1_D1000_B1	407	Quality Control	2021-07-12 23:01:23	cgb_Neg_2.dam	FALSE	C16241	(No IS)		0	Baseline	149.7	60	0.09	0.04	3	TRUE	<2 points		0.09	0.08	1.47	1.89
10479	50	QC_1_S1_D1000_B1	407	Quality Control	2021-07-12 23:01:23	cgb_Neg_2.dam	FALSE	C01909	(No IS)		0	Baseline	748.2	191.4	0.41	0.04	9.6	TRUE	<2 points		0.21	0.2	0.85	0.75
10480	50	QC_1_S1_D1000_B1	407	Quality Control	2021-07-12 23:01:23	cgb_Neg_2.dam	FALSE	C11437	(No IS)		0	Baseline	4041	720	0.09	0.1	10.6	TRUE	<2 points		0.18	0.18	3.21	5.71
10481	50	QC_1_S1_D1000_B1	407	Quality Control	2021-07-12 23:01:23	cgb_Neg_2.dam	FALSE	C00864	(No IS)		0	Baseline	1272	368	0.06	0.04	7.5	TRUE	<2 points		0.14	0.13	1.22	1.53
10482	50	QC_1_S1_D1000_B1	407	Quality Control	2021-07-12 23:01:23	cgb_Neg_2.dam	FALSE	C00117	(No IS)		0	Baseline	50510	8980	0.08	0.09	36.5	TRUE	<2 points		0.21	0.15	1.69	1.56
10483	50	QC_1_S1_D1000_B1	407	Quality Control	2021-07-12 23:01:23	cgb_Neg_2.dam	FALSE	C00235	(No IS)		0	Baseline	1178	107.5	0.29	0.1	2.2	TRUE	<2 points		0.2	0.19	0.59	0.19
10695	51	QC_1_S1_D1000_B1	408	Quality Control	2021-07-12 23:02:55	cgb_Neg_3.dam	FALSE	C00129_C00235	(No IS)		0	Baseline	13130	2522	0.11	0.08	17.5	TRUE	<2 points		0.19	0.16	0.86	0.6
10696	51	QC_1_S1_D1000_B1	408	Quality Control	2021-07-12 23:02:55	cgb_Neg_3.dam	FALSE	C00018	(No IS)		0	Baseline	3816	720	0.09	0.05	10.2	TRUE	<2 points		0.22	0.21	3.23	6.06
10697	51	QC_1_S1_D1000_B1	408	Quality Control	2021-07-12 23:02:55	cgb_Neg_3.dam	FALSE	C00536	(No IS)		0	Baseline	5312	1240	0.11	0.07	39.7	TRUE	<2 points		0.12	0.11	2.02	3.08
10698	51	QC_1_S1_D1000_B1	408	Quality Control	2021-07-12 23:02:55	cgb_Neg_3.dam	FALSE	C00085_C00092_C01172	(No IS)		0	Baseline	1077000	202000	0.12	0.09	85.1	TRUE	<2 points		0.17	0.14	1.38	1.39
10699	51	QC_1_S1_D1000_B1	408	Quality Control	2021-07-12 23:02:55	cgb_Neg_3.dam	FALSE	C00668_C00275_C00446_C00092_C01172	(No IS)		0	Baseline	1796000	333600	0.12	0.09	95.6	TRUE	<2 points		0.17	0.14	1.42	1.38
10700	51	QC_1_S1_D1000_B1	408	Quality Control	2021-07-12 23:02:55	cgb_Neg_3.dam	FALSE	C11811	(No IS)		0	Baseline	579.9	190	0.12	0.05	6.2	TRUE	<2 points		0.09	0.09	0.76	0.5
10701	51	QC_1_S1_D1000_B1	408	Quality Control	2021-07-12 23:02:55	cgb_Neg_3.dam	FALSE	C00345	(No IS)		0	Baseline	34420	6348	0.11	0.07	25.7	TRUE	<2 points		0.34	0.24	3.66	6.92
10702	51	QC_1_S1_D1000_B1	408	Quality Control	2021-07-12 23:02:55	cgb_Neg_3.dam	FALSE	C04462	(No IS)		0	Baseline	1945	613.3	0.1	0.05	6.4	TRUE	<2 points		0.08	0.08	1.36	1.67
10703	51	QC_1_S1_D1000_B1	408	Quality Control	2021-07-12 23:02:55	cgb_Neg_3.dam	FALSE	C03373	(No IS)		0	Baseline	3255	406.7	0.24	0.15	11.5	TRUE	<2 points		0.32	0.29	2.23	6.08
10704	51	QC_1_S1_D1000_B1	408	Quality Control	2021-07-12 23:02:55	cgb_Neg_3.dam	FALSE	C04501	(No IS)		0	Baseline	1796	300	0.11	0.09	14.1	TRUE	<2 points		0.18	0.17	3	5
10705	51	QC_1_S1_D1000_B1	408	Quality Control	2021-07-12 23:02:55	cgb_Neg_3.dam	FALSE	C00365	(No IS)		0	Baseline	149.7	60	0.03	0.04	1.2	TRUE	<2 points		0.06	0.06	0.98	0.9
10706	51	QC_1_S1_D1000_B1	408	Quality Control	2021-07-12 23:02:55	cgb_Neg_3.dam	FALSE	C00341	(No IS)		0	Baseline	486.3	84	0.24	0.12	4.2	TRUE	<2 points		0.15	0.14	0.63	0.26
10707	51	QC_1_S1_D1000_B1	408	Quality Control	2021-07-12 23:02:55	cgb_Neg_3.dam	FALSE	C00921	(No IS)		0	Baseline	3778	908	0.11	0.06	10.3	TRUE	<2 points		0.13	0.12	2.25	3.29
10707	51	QC_1_S1_D1000_B1	408	Quality Control	2021-07-12 23:02:55	cgb_Neg_3.dam	FALSE	C00921	(No IS)		0	Baseline	2760.87	908	0.11	0.06	10.3	TRUE	<2 points		0.13	0.12	2.25	3.29
10708	51	QC_1_S1_D1000_B1	408	Quality Control	2021-07-12 23:02:55	cgb_Neg_3.dam	FALSE	C00364	(No IS)		0	Baseline	2245	632	0.09	0.05	8.2	TRUE	<2 points		0.12	0.11	1.99	2.92
10709	51	QC_1_S1_D1000_B1	408	Quality Control	2021-07-12 23:02:55	cgb_Neg_3.dam	FALSE	C01269	(No IS)		0	Baseline	321800	63290	0.11	0.08	74.1	TRUE	<2 points		0.18	0.15	1.53	1.74
10710	51	QC_1_S1_D1000_B1	408	Quality Control	2021-07-12 23:02:55	cgb_Neg_3.dam	FALSE	C00105_C01269	(No IS)		0	Baseline	367100	65570	0.11	0.08	82.9	TRUE	<2 points		0.2	0.16	1.73	1.81
10711	51	QC_1_S1_D1000_B1	408	Quality Control	2021-07-12 23:02:55	cgb_Neg_3.dam	FALSE	C00575	(No IS)		0	Baseline	6921	1092	0.08	0.07	16.7	TRUE	<2 points		0.29	0.28	1.98	3.47
10712	51	QC_1_S1_D1000_B1	408	Quality Control	2021-07-12 23:02:55	cgb_Neg_3.dam	FALSE	C00455	(No IS)		0	Valley	5958	1336	0.1	0.07	16.5	TRUE	<2 points		0.15	0.15	1.3	1.7
10713	51	QC_1_S1_D1000_B1	408	Quality Control	2021-07-12 23:02:55	cgb_Neg_3.dam	FALSE	C21113	(No IS)		0	Baseline	71530	12370	0.1	0.08	37	TRUE	<2 points		0.26	0.22	2.2	2.87
10714	51	QC_1_S1_D1000_B1	408	Quality Control	2021-07-12 23:02:55	cgb_Neg_3.dam	FALSE	C04677	(No IS)		0	Baseline	54170	7120	0.09	0.09	32.1	TRUE	<2 points		0.47	0.32	3.94	4.51
10715	51	QC_1_S1_D1000_B1	408	Quality Control	2021-07-12 23:02:55	cgb_Neg_3.dam	FALSE	C00354	(No IS)		0	Baseline	272600	40410	0.09	0.1	56.5	TRUE	<2 points		0.25	0.17	2.06	1.87
10716	51	QC_1_S1_D1000_B1	408	Quality Control	2021-07-12 23:02:55	cgb_Neg_3.dam	FALSE	C00208_C01083	(No IS)		0	Baseline	148900	24140	0.09	0.1	44	TRUE	<2 points		0.17	0.15	1.43	1.54
10717	51	QC_1_S1_D1000_B1	408	Quality Control	2021-07-12 23:02:55	cgb_Neg_3.dam	FALSE	C00020	(No IS)		0	Baseline	389800	75020	0.1	0.08	87.5	TRUE	<2 points		0.18	0.15	1.5	1.63
10718	51	QC_1_S1_D1000_B1	408	Quality Control	2021-07-12 23:02:55	cgb_Neg_3.dam	FALSE	C00130	(No IS)		0	Baseline	85150	14720	0.09	0.09	46.7	TRUE	<2 points		0.22	0.16	1.81	1.8
10719	51	QC_1_S1_D1000_B1	408	Quality Control	2021-07-12 23:02:55	cgb_Neg_3.dam	FALSE	C04807	(No IS)		0	Baseline	5163	713.8	0.09	0.08	18.1	TRUE	<2 points		0.4	0.37	3.36	5.45
10720	51	QC_1_S1_D1000_B1	408	Quality Control	2021-07-12 23:02:55	cgb_Neg_3.dam	FALSE	C18239	(No IS)		0	Baseline	1422	292	0.08	0.08	13	TRUE	<2 points		0.15	0.14	1.27	1.38
10721	51	QC_1_S1_D1000_B1	408	Quality Control	2021-07-12 23:02:55	cgb_Neg_3.dam	FALSE	C00144_C18239	(No IS)		0	Baseline	523600	84540	0.09	0.1	68.9	TRUE	<2 points		0.18	0.15	1.49	1.54
10722	51	QC_1_S1_D1000_B1	408	Quality Control	2021-07-12 23:02:55	cgb_Neg_3.dam	FALSE	C04734	(No IS)		0	Baseline	1309	440	0.09	0.05	5.2	TRUE	<2 points		0.12	0.11	1.08	1.17
10723	51	QC_1_S1_D1000_B1	408	Quality Control	2021-07-12 23:02:55	cgb_Neg_3.dam	FALSE	C01103	(No IS)		0	Baseline	14050	1027	0.34	0.38	7	TRUE	<2 points		0.47	0.47	1.47	2
10724	51	QC_1_S1_D1000_B1	408	Quality Control	2021-07-12 23:02:55	cgb_Neg_3.dam	FALSE	C16826	(No IS)		0	Baseline	3853	820	0.1	0.08	27.6	TRUE	<2 points		0.14	0.13	1.16	1.17
10724	51	QC_1_S1_D1000_B1	408	Quality Control	2021-07-12 23:02:55	cgb_Neg_3.dam	FALSE	C16826	(No IS)		0	Baseline	5422.42	820	0.1	0.08	27.6	TRUE	<2 points		0.14	0.13	1.16	1.17
10725	51	QC_1_S1_D1000_B1	408	Quality Control	2021-07-12 23:02:55	cgb_Neg_3.dam	FALSE	C00448_C16826	(No IS)		0	Baseline	187.1	53.33	0.2	0.07	2.7	TRUE	<2 points		0.09	0.09	1.68	2.5
10726	51	QC_1_S1_D1000_B1	408	Quality Control	2021-07-12 23:02:55	cgb_Neg_3.dam	FALSE	C00119	(No IS)		0	Baseline	1384	550	0.06	0.04	5.2	TRUE	<2 points		0.12	0.1	2.11	2.69
10727	51	QC_1_S1_D1000_B1	408	Quality Control	2021-07-12 23:02:55	cgb_Neg_3.dam	FALSE	C00363	(No IS)		0	Baseline	1253	226.7	0.09	0.09	9.8	TRUE	<2 points		0.17	0.16	1.36	1.62
10728	51	QC_1_S1_D1000_B1	408	Quality Control	2021-07-12 23:02:55	cgb_Neg_3.dam	FALSE	C00015	(No IS)		0	Baseline	986600	205800	0.08	0.07	93.5	TRUE	<2 points		0.15	0.12	1.22	1.05
10728	51	QC_1_S1_D1000_B1	408	Quality Control	2021-07-12 23:02:55	cgb_Neg_3.dam	FALSE	C00015	(No IS)		0	Baseline	631932	205800	0.08	0.07	93.5	TRUE	<2 points		0.15	0.12	1.22	1.05
10940	52	QC_1_S1_D1000_B1	409	Quality Control	2021-07-12 23:04:27	cgb_Neg_4.dam	FALSE	C00068	(No IS)		0	Baseline	689.9	140	0.11	0.09	7	TRUE	<2 points		0.17	0.17	0.98	0.94
10941	52	QC_1_S1_D1000_B1	409	Quality Control	2021-07-12 23:04:27	cgb_Neg_4.dam	FALSE	C00224	(No IS)		0	Baseline	1198	300	0.11	0.06	15	TRUE	<2 points		0.13	0.11	1.08	1
10942	52	QC_1_S1_D1000_B1	409	Quality Control	2021-07-12 23:04:27	cgb_Neg_4.dam	FALSE	C00008_C00054_C00224	(No IS)		0	Baseline	65870	11970	0.11	0.08	64.3	TRUE	<2 points		0.21	0.15	1.8	1.66
10943	52	QC_1_S1_D1000_B1	409	Quality Control	2021-07-12 23:04:27	cgb_Neg_4.dam	FALSE	C00035	(No IS)		0	Baseline	46370	7551	0.11	0.09	45.3	TRUE	<2 points		0.24	0.19	1.99	2.24
10944	52	QC_1_S1_D1000_B1	409	Quality Control	2021-07-12 23:04:27	cgb_Neg_4.dam	FALSE	C00353	(No IS)		0	Baseline	2302000	494400	0.11	0.07	227.3	TRUE	<2 points		0.14	0.12	1.2	1.04
10945	52	QC_1_S1_D1000_B1	409	Quality Control	2021-07-12 23:04:27	cgb_Neg_4.dam	FALSE	C00061	(No IS)		0	Baseline	17790	2478	0.11	0.08	25.3	TRUE	<2 points		0.33	0.31	5.68	10.09
10946	52	QC_1_S1_D1000_B1	409	Quality Control	2021-07-12 23:04:27	cgb_Neg_4.dam	FALSE	C00143	(No IS)		0	Baseline	36.31	20	0.09	0.03	1	TRUE	<2 points		0.06	0.05	1	1
10947	52	QC_1_S1_D1000_B1	409	Quality Control	2021-07-12 23:04:27	cgb_Neg_4.dam	FALSE	C00458	(No IS)		0	Baseline	181.5	100	0.79	0.03	5	TRUE	<2 points		0.06	0.05	1	1
10948	52	QC_1_S1_D1000_B1	409	Quality Control	2021-07-12 23:04:27	cgb_Neg_4.dam	FALSE	C00460	(No IS)		0	Baseline	72.64	40	0.73	0.03	2	TRUE	<2 points		0.06	0.05	1	1
10949	52	QC_1_S1_D1000_B1	409	Quality Control	2021-07-12 23:04:27	cgb_Neg_4.dam	FALSE	C00459	(No IS)		0	Baseline	254.1	73.33	0.89	0.06	2.5	TRUE	<2 points		0.08	0.08	0.81	0.63
10950	52	QC_1_S1_D1000_B1	409	Quality Control	2021-07-12 23:04:27	cgb_Neg_4.dam	FALSE	C00063	(No IS)		0	Baseline	980.4	296	0.09	0.04	14.1	TRUE	<2 points		0.15	0.14	2.63	4.38
10951	52	QC_1_S1_D1000_B1	409	Quality Control	2021-07-12 23:04:27	cgb_Neg_4.dam	FALSE	C00075	(No IS)		0	Baseline	726.2	260	0.09	0.05	9.5	TRUE	<2 points		0.09	0.08	1.5	2.02
10952	52	QC_1_S1_D1000_B1	409	Quality Control	2021-07-12 23:04:27	cgb_Neg_4.dam	FALSE	C00002	(No IS)		0	Baseline	4067	890	0.1	0.06	16.2	TRUE	<2 points		0.21	0.2	1.8	2.89
10953	52	QC_1_S1_D1000_B1	409	Quality Control	2021-07-12 23:04:27	cgb_Neg_4.dam	FALSE	C00286	(No IS)		0	Baseline	944.1	200	0.11	0.06	10	TRUE	<2 points		0.16	0.15	1.4	1.6
10954	52	QC_1_S1_D1000_B1	409	Quality Control	2021-07-12 23:04:27	cgb_Neg_4.dam	FALSE	C00081	(No IS)		0	Baseline	4248	977.1	0.11	0.07	16.7	TRUE	<2 points		0.13	0.12	1.13	1
10955	52	QC_1_S1_D1000_B1	409	Quality Control	2021-07-12 23:04:27	cgb_Neg_4.dam	FALSE	C11435	(No IS)		0	Baseline	290.5	100	0.09	0.04	4.9	TRUE	<2 points		0.11	0.1	1.95	2.78
10956	52	QC_1_S1_D1000_B1	409	Quality Control	2021-07-12 23:04:27	cgb_Neg_4.dam	FALSE	C00044	(No IS)		0	Baseline	10370	2128	0.1	0.07	27.4	TRUE	<2 points		0.26	0.23	2.65	4.98
10957	52	QC_1_S1_D1000_B1	409	Quality Control	2021-07-12 23:04:27	cgb_Neg_4.dam	FALSE	C00700	(No IS)		0	Baseline	435.7	100	0.15	0.06	5	TRUE	<2 points		0.15	0.14	0.62	0.24
10958	52	QC_1_S1_D1000_B1	409	Quality Control	2021-07-12 23:04:27	cgb_Neg_4.dam	FALSE	C02191	(No IS)		0	Baseline	36.31	20	0.48	0.03	1	TRUE	<2 points		0.06	0.05	1	1
10959	52	QC_1_S1_D1000_B1	409	Quality Control	2021-07-12 23:04:27	cgb_Neg_4.dam	FALSE	C00842	(No IS)		0	Baseline	181.5	60	0.12	0.06	3	TRUE	<2 points		0.09	0.09	0.74	0.45
10960	52	QC_1_S1_D1000_B1	409	Quality Control	2021-07-12 23:04:27	cgb_Neg_4.dam	FALSE	C00029	(No IS)		0	Baseline	6445	1133	0.1	0.1	45.3	TRUE	<2 points		0.17	0.15	1.47	1.73
10961	52	QC_1_S1_D1000_B1	409	Quality Control	2021-07-12 23:04:27	cgb_Neg_4.dam	FALSE	C00052	(No IS)		0	Baseline	90.77	50	0.03	0.03	2.5	TRUE	<2 points		0.05	0.05	1.13	1.33
10962	52	QC_1_S1_D1000_B1	409	Quality Control	2021-07-12 23:04:27	cgb_Neg_4.dam	FALSE	C00167	(No IS)		0	Baseline	3377	728.6	0.09	0.06	29.7	TRUE	<2 points		0.17	0.16	1.41	1.76
10963	52	QC_1_S1_D1000_B1	409	Quality Control	2021-07-12 23:04:27	cgb_Neg_4.dam	FALSE	C00500	(No IS)		0							TRUE
10964	52	QC_1_S1_D1000_B1	409	Quality Control	2021-07-12 23:04:27	cgb_Neg_4.dam	FALSE	C00498	(No IS)		0	Baseline	36.32	20	0.42	0.03	1	TRUE	<2 points		0.06	0.05	1	1
10965	52	QC_1_S1_D1000_B1	409	Quality Control	2021-07-12 23:04:27	cgb_Neg_4.dam	FALSE	C00043	(No IS)		0	Baseline	2977	480	0.09	0.11	21.9	TRUE	<2 points		0.15	0.14	2.6	4.3
10966	52	QC_1_S1_D1000_B1	409	Quality Control	2021-07-12 23:04:27	cgb_Neg_4.dam	FALSE	C03263	(No IS)		0							TRUE
10967	52	QC_1_S1_D1000_B1	409	Quality Control	2021-07-12 23:04:27	cgb_Neg_4.dam	FALSE	C00003	(No IS)		0	Baseline	72.6	40	0.06	0.03	2	TRUE	<2 points		0.06	0.05	1	1
10968	52	QC_1_S1_D1000_B1	409	Quality Control	2021-07-12 23:04:27	cgb_Neg_4.dam	FALSE	C00004	(No IS)		0	Baseline	1343	140	0.17	0.23	7	TRUE	<2 points		0.29	0.29	2.55	4.19
10969	52	QC_1_S1_D1000_B1	409	Quality Control	2021-07-12 23:04:27	cgb_Neg_4.dam	FALSE	C00006	(No IS)		0	Baseline	217.9	60	0.11	0.06	3	TRUE	<2 points		0.09	0.08	1.53	2.11
10970	52	QC_1_S1_D1000_B1	409	Quality Control	2021-07-12 23:04:27	cgb_Neg_4.dam	FALSE	C00005	(No IS)		0	Baseline	399.4	128	0.09	0.04	6.4	TRUE	<2 points		0.12	0.11	0.98	1.07
10971	52	QC_1_S1_D1000_B1	409	Quality Control	2021-07-12 23:04:27	cgb_Neg_4.dam	FALSE	C00083	(No IS)		0	Baseline	399.4	120	0.18	0.03	6	TRUE	<2 points		0.15	0.14	2.53	4.11
10972	52	QC_1_S1_D1000_B1	409	Quality Control	2021-07-12 23:04:27	cgb_Neg_4.dam	FALSE	C01024	(No IS)		0							TRUE
11049	53	QC_1_S1_D1000_B1	434	Quality Control	2021-07-12 23:42:49	cgb_Neg_1.dam	FALSE	C00058	(No IS)		0	Baseline	40390000	2782000	0.25	0.42	9.1	TRUE	<2 points		0.45	0.44	2.14	3.37
11050	53	QC_1_S1_D1000_B1	434	Quality Control	2021-07-12 23:42:49	cgb_Neg_1.dam	FALSE	C01755	(No IS)		0	Baseline	26640	7566	0.04	0.07	12.8	TRUE	<2 points		0.09	0.09	0.78	0.58
11051	53	QC_1_S1_D1000_B1	434	Quality Control	2021-07-12 23:42:49	cgb_Neg_1.dam	FALSE	C00048	(No IS)		0	Baseline	11560	1847	0.06	0.14	4.5	TRUE	<2 points		0.18	0.18	1.55	2.14
11052	53	QC_1_S1_D1000_B1	434	Quality Control	2021-07-12 23:42:49	cgb_Neg_1.dam	FALSE	C00160	(No IS)		0	Manual	11450	2310	0.09	0.08	2.9	TRUE	<2 points		0.11	0.11	1.8	2.55
11053	53	QC_1_S1_D1000_B1	434	Quality Control	2021-07-12 23:42:49	cgb_Neg_1.dam	FALSE	C00022	(No IS)		0	Baseline	9204	2240	0.05	0.07	3.1	TRUE	<2 points		0.11	0.1	1.76	2.15
11054	53	QC_1_S1_D1000_B1	434	Quality Control	2021-07-12 23:42:49	cgb_Neg_1.dam	FALSE	C00099	(No IS)		0	Baseline	224.5	106.7	0.06	0.04	1.8	TRUE	<2 points		0.05	0.05	0.86	0.69
11055	53	QC_1_S1_D1000_B1	434	Quality Control	2021-07-12 23:42:49	cgb_Neg_1.dam	FALSE	C00186	(No IS)		0	Baseline	457400	105000	0.11	0.07	17.2	TRUE	<2 points		0.16	0.12	0.82	0.97
11056	53	QC_1_S1_D1000_B1	434	Quality Control	2021-07-12 23:42:49	cgb_Neg_1.dam	FALSE	C00116	(No IS)		0	Baseline	542.5	145	0.1	0.09	3.2	TRUE	<2 points		0.12	0.12	2.24	3.68
11057	53	QC_1_S1_D1000_B1	434	Quality Control	2021-07-12 23:42:49	cgb_Neg_1.dam	FALSE	C00009	(No IS)		0	Baseline	35370000	5573000	0.12	0.1	58.7	TRUE	<2 points		0.21	0.16	1.75	1.64
11058	53	QC_1_S1_D1000_B1	434	Quality Control	2021-07-12 23:42:49	cgb_Neg_1.dam	FALSE	C00232_C00109	(No IS)		0	Baseline	36200	7570	0.1	0.1	7.8	TRUE	<2 points		0.16	0.15	0.87	0.68
11059	53	QC_1_S1_D1000_B1	434	Quality Control	2021-07-12 23:42:49	cgb_Neg_1.dam	FALSE	C00168	(No IS)		0	Baseline	1553	345	0.08	0.1	2.3	TRUE	<2 points		0.11	0.11	0.89	0.76
11060	53	QC_1_S1_D1000_B1	434	Quality Control	2021-07-12 23:42:49	cgb_Neg_1.dam	FALSE	C01751	(No IS)		0	Baseline	8006	1137	0.15	0.15	6.2	TRUE	<2 points		0.21	0.21	1.23	1.5
11061	53	QC_1_S1_D1000_B1	434	Quality Control	2021-07-12 23:42:49	cgb_Neg_1.dam	FALSE	C00106	(No IS)		0	Baseline	27800	6060	0.11	0.07	22	TRUE	<2 points		0.16	0.12	1.31	0.93
11062	53	QC_1_S1_D1000_B1	434	Quality Control	2021-07-12 23:42:49	cgb_Neg_1.dam	FALSE	C00141_C00122	(No IS)		0	Baseline	19120	5636	0.1	0.05	8.4	TRUE	<2 points		0.12	0.11	0.98	1.12
11063	53	QC_1_S1_D1000_B1	434	Quality Control	2021-07-12 23:42:49	cgb_Neg_1.dam	FALSE	C00042	(No IS)		0	Baseline	588900	123200	0.11	0.07	29.9	TRUE	<2 points		0.18	0.12	1.88	2.88
11064	53	QC_1_S1_D1000_B1	434	Quality Control	2021-07-12 23:42:49	cgb_Neg_1.dam	FALSE	C15587	(No IS)		0	Baseline	205.8	95	0.22	0.03	2.3	TRUE	<2 points		0.06	0.06	1.05	1.17
11065	53	QC_1_S1_D1000_B1	434	Quality Control	2021-07-12 23:42:49	cgb_Neg_1.dam	FALSE	C00180	(No IS)		0	Baseline	5331	2850	0.56	0.03	2.1	TRUE	<2 points		0.06	0.06	1.05	1.1
11066	53	QC_1_S1_D1000_B1	434	Quality Control	2021-07-12 23:42:49	cgb_Neg_1.dam	FALSE	C00245	(No IS)		0	Baseline	823	440	0.09	0.03	4.9	TRUE	<2 points		0.06	0.06	1	1
11067	53	QC_1_S1_D1000_B1	434	Quality Control	2021-07-12 23:42:49	cgb_Neg_1.dam	FALSE	C02814	(No IS)		0	Baseline	56670	9233	0.18	0.06	10.6	TRUE	<2 points		0.31	0.25	2.56	3.27
11068	53	QC_1_S1_D1000_B1	434	Quality Control	2021-07-12 23:42:49	cgb_Neg_1.dam	FALSE	C00430	(No IS)		0	Baseline	4939	1030	0.45	0.1	1.5	TRUE	<2 points		0.11	0.11	0.9	0.78
11069	53	QC_1_S1_D1000_B1	434	Quality Control	2021-07-12 23:42:49	cgb_Neg_1.dam	FALSE	C00036_C00489	(No IS)		0	Baseline	115000	29520	0.1	0.06	21.8	TRUE	<2 points		0.14	0.12	1.34	1.77
11070	53	QC_1_S1_D1000_B1	434	Quality Control	2021-07-12 23:42:49	cgb_Neg_1.dam	FALSE	C00149	(No IS)		0	Baseline	330900	69100	0.11	0.07	39.1	TRUE	<2 points		0.2	0.14	1.71	1.61
11071	53	QC_1_S1_D1000_B1	434	Quality Control	2021-07-12 23:42:49	cgb_Neg_1.dam	FALSE	C00262	(No IS)		0	Baseline	392.9	210	0.31	0.04	0.8	TRUE	<2 points		0.05	0.05	1.3	1.69
11072	53	QC_1_S1_D1000_B1	434	Quality Control	2021-07-12 23:42:49	cgb_Neg_1.dam	FALSE	C00568_C00108	(No IS)		0	Baseline	1197	640	0.72	0.03	3.5	TRUE	<2 points		0.06	0.06	0.95	0.88
11073	53	QC_1_S1_D1000_B1	434	Quality Control	2021-07-12 23:42:49	cgb_Neg_1.dam	FALSE	C00156	(No IS)		0	Baseline	390900	45280	0.24	0.24	7.8	TRUE	<2 points		0.27	0.27	1.59	2.26
11074	53	QC_1_S1_D1000_B1	434	Quality Control	2021-07-12 23:42:49	cgb_Neg_1.dam	FALSE	C00169	(No IS)		0	Baseline	11150	2600	0.1	0.06	30.8	TRUE	<2 points		0.2	0.14	1.74	1.72
[truncated: 12,910 more rows]
