# Supplementary material for: Rapid exometabolome footprinting combined with multivariate statistics: A powerful tool for bioprocess optimization
Source: Eng Life Sci. 2024 Mar 5;25(2):2300222. doi: 10.1002/elsc.202300222 (PMC11842285; doi:10.1002/elsc.202300222)
Supplement: Supplementary file 2 — Supporting Information [file ELSC-25-2300222-s002.zip › Supplement-to-Reiter-et-al.-2023a-main/examples/Database/Scan/trace_samples/trace_P5-P7.xlsx]

## Sheet: Sheet1
Index	Sample Index	Sample Name	Sample ID	Sample Type	Acquisition Date & Time	Acq. Method Name	IS	Component Name	IS Name	Component Group Name	Actual Concentration	Integration Type	Area	Height	Retention Time	Width at 50%	Signal / Noise	Used	Calculated Concentration	Accuracy	Width at 5%	Width at 10%	Tailing Factor	Asymmetry Factor
17303	83	FB-P7_1_S1_D1000_B1	39	Unknown	2021-07-12 13:15:18	cgb_Pos_1.dam	FALSE	C00037	(No IS)			Baseline	122700	23200	0.13	0.09	66.5	TRUE	<2 points		0.16	0.14	1.2	1.18
17304	83	FB-P7_1_S1_D1000_B1	39	Unknown	2021-07-12 13:15:18	cgb_Pos_1.dam	FALSE	C00555	(No IS)			Baseline	480.8	85.01	0.42	0.06	1.4	TRUE	<2 points		0.11	0.11	0.73	0.46
17305	83	FB-P7_1_S1_D1000_B1	39	Unknown	2021-07-12 13:15:18	cgb_Pos_1.dam	FALSE	C00134	(No IS)			Baseline	5352	385.5	0.37	0.34	4	TRUE	<2 points		0.37	0.37	0.55	0.11
17306	83	FB-P7_1_S1_D1000_B1	39	Unknown	2021-07-12 13:15:18	cgb_Pos_1.dam	FALSE	C00041	(No IS)			Baseline	389900	68600	0.13	0.09	32.5	TRUE	<2 points		0.16	0.14	1.21	1.15
17307	83	FB-P7_1_S1_D1000_B1	39	Unknown	2021-07-12 13:15:18	cgb_Pos_1.dam	FALSE	C00334	(No IS)									TRUE
17308	83	FB-P7_1_S1_D1000_B1	39	Unknown	2021-07-12 13:15:18	cgb_Pos_1.dam	FALSE	C03401	(No IS)			Baseline	690	330.1	0.07	0.04	1.1	TRUE	<2 points		0.05	0.05	0.76	0.49
17309	83	FB-P7_1_S1_D1000_B1	39	Unknown	2021-07-12 13:15:18	cgb_Pos_1.dam	FALSE	C00065	(No IS)			Baseline	51090	9257	0.13	0.08	24.2	TRUE	<2 points		0.2	0.18	1.46	1.72
17310	83	FB-P7_1_S1_D1000_B1	39	Unknown	2021-07-12 13:15:18	cgb_Pos_1.dam	FALSE	C00380	(No IS)			Baseline	57700	11510	0.12	0.08	38.3	TRUE	<2 points		0.16	0.13	1.16	1.04
17311	83	FB-P7_1_S1_D1000_B1	39	Unknown	2021-07-12 13:15:18	cgb_Pos_1.dam	FALSE	C00791	(No IS)			Baseline	418.1	84	0.23	0.07	2.5	TRUE	<2 points		0.14	0.13	0.67	0.34
17312	83	FB-P7_1_S1_D1000_B1	39	Unknown	2021-07-12 13:15:18	cgb_Pos_1.dam	FALSE	C00148	(No IS)			Baseline	960600	190700	0.13	0.08	58.9	TRUE	<2 points		0.15	0.13	1.12	1.02
17313	83	FB-P7_1_S1_D1000_B1	39	Unknown	2021-07-12 13:15:18	cgb_Pos_1.dam	FALSE	C00441	(No IS)			Baseline	250.9	86.67	0.1	0.04	4.3	TRUE	<2 points		0.09	0.08	1.28	1.49
17314	83	FB-P7_1_S1_D1000_B1	39	Unknown	2021-07-12 13:15:18	cgb_Pos_1.dam	FALSE	C00431	(No IS)			Baseline	2509	428.6	0.12	0.08	6	TRUE	<2 points		0.21	0.18	1.3	2.23
17315	83	FB-P7_1_S1_D1000_B1	39	Unknown	2021-07-12 13:15:18	cgb_Pos_1.dam	FALSE	C00183_C00431_C00441	(No IS)			Baseline	8822	1460	0.13	0.08	17.3	TRUE	<2 points		0.36	0.17	2.69	1.58
17316	83	FB-P7_1_S1_D1000_B1	39	Unknown	2021-07-12 13:15:18	cgb_Pos_1.dam	FALSE	C00188	(No IS)			Baseline	12040	1996	0.13	0.08	15	TRUE	<2 points		0.27	0.23	1.16	1.32
17317	83	FB-P7_1_S1_D1000_B1	39	Unknown	2021-07-12 13:15:18	cgb_Pos_1.dam	FALSE	C00263	(No IS)			Baseline	2530	470	0.13	0.09	9.4	TRUE	<2 points		0.13	0.13	0.98	0.94
17318	83	FB-P7_1_S1_D1000_B1	39	Unknown	2021-07-12 13:15:18	cgb_Pos_1.dam	FALSE	C00097	(No IS)			Baseline	8613	1660	0.12	0.08	49.6	TRUE	<2 points		0.17	0.15	1.22	1.29
17319	83	FB-P7_1_S1_D1000_B1	39	Unknown	2021-07-12 13:15:18	cgb_Pos_1.dam	FALSE	C00253	(No IS)			Baseline	585.4	108	0.19	0.12	2.8	TRUE	<2 points		0.14	0.14	1.91	3.09
17320	83	FB-P7_1_S1_D1000_B1	39	Unknown	2021-07-12 13:15:18	cgb_Pos_1.dam	FALSE	C00153	(No IS)			Baseline	2174	251.1	0.14	0.13	5.3	TRUE	<2 points		0.23	0.23	3.38	5.92
17321	83	FB-P7_1_S1_D1000_B1	39	Unknown	2021-07-12 13:15:18	cgb_Pos_1.dam	FALSE	C01879	(No IS)			Baseline	564.6	270	0.21	0.04	2.3	TRUE	<2 points		0.06	0.06	1.24	1.56
17322	83	FB-P7_1_S1_D1000_B1	39	Unknown	2021-07-12 13:15:18	cgb_Pos_1.dam	FALSE	C00233	(No IS)			Baseline	104.5	50	0.35	0.04	2.5	TRUE	<2 points		0.06	0.06	1.13	1.33
17323	83	FB-P7_1_S1_D1000_B1	39	Unknown	2021-07-12 13:15:18	cgb_Pos_1.dam	FALSE	C00407	(No IS)			Baseline	2759	552	0.14	0.09	10.9	TRUE	<2 points		0.14	0.13	0.93	0.94
17324	83	FB-P7_1_S1_D1000_B1	39	Unknown	2021-07-12 13:15:18	cgb_Pos_1.dam	FALSE	C00123	(No IS)			Baseline	41.81	20	0.8	0.03	1	TRUE	<2 points		0.07	0.06	1	1
17325	83	FB-P7_1_S1_D1000_B1	39	Unknown	2021-07-12 13:15:18	cgb_Pos_1.dam	FALSE	C00077	(No IS)			Baseline	45990	10160	0.11	0.06	23.5	TRUE	<2 points		0.27	0.15	2.36	2.35
17326	83	FB-P7_1_S1_D1000_B1	39	Unknown	2021-07-12 13:15:18	cgb_Pos_1.dam	FALSE	C00152	(No IS)			Baseline	6460	910	0.11	0.12	3.8	TRUE	<2 points		0.2	0.2	1.05	1.12
17327	83	FB-P7_1_S1_D1000_B1	39	Unknown	2021-07-12 13:15:18	cgb_Pos_1.dam	FALSE	C00049	(No IS)			Baseline	126300	24640	0.12	0.08	24.9	TRUE	<2 points		0.16	0.13	1.11	0.96
17328	83	FB-P7_1_S1_D1000_B1	39	Unknown	2021-07-12 13:15:18	cgb_Pos_1.dam	FALSE	C00147	(No IS)			Baseline	237500	46720	0.12	0.08	43.5	TRUE	<2 points		0.15	0.13	2.23	3.07
17329	83	FB-P7_1_S1_D1000_B1	39	Unknown	2021-07-12 13:15:18	cgb_Pos_1.dam	FALSE	C00155	(No IS)			Baseline	3010	676	0.11	0.09	21	TRUE	<2 points		0.16	0.14	1.3	2.04
17330	83	FB-P7_1_S1_D1000_B1	39	Unknown	2021-07-12 13:15:18	cgb_Pos_1.dam	FALSE	C01279	(No IS)			Baseline	1213	280	0.06	0.07	2.8	TRUE	<2 points		0.12	0.12	0.89	0.71
17331	83	FB-P7_1_S1_D1000_B1	39	Unknown	2021-07-12 13:15:18	cgb_Pos_1.dam	FALSE	C00860	(No IS)			Baseline	627.2	160	0.12	0.07	3.9	TRUE	<2 points		0.1	0.1	1.42	1.8
17332	83	FB-P7_1_S1_D1000_B1	39	Unknown	2021-07-12 13:15:18	cgb_Pos_1.dam	FALSE	C04294	(No IS)			Baseline	1171	360	0.11	0.06	4.2	TRUE	<2 points		0.1	0.1	1.67	2.47
17333	83	FB-P7_1_S1_D1000_B1	39	Unknown	2021-07-12 13:15:18	cgb_Pos_1.dam	FALSE	C00315	(No IS)			Baseline	2195	1050	0.07	0.04	4.7	TRUE	<2 points		0.06	0.06	0.86	0.67
17334	83	FB-P7_1_S1_D1000_B1	39	Unknown	2021-07-12 13:15:18	cgb_Pos_1.dam	FALSE	C00064	(No IS)			Baseline	110100	25880	0.11	0.06	113.2	TRUE	<2 points		0.17	0.13	1.6	2.6
17335	83	FB-P7_1_S1_D1000_B1	39	Unknown	2021-07-12 13:15:18	cgb_Pos_1.dam	FALSE	C03114	(No IS)			Baseline	41.81	20	0.1	0.03	1	TRUE	<2 points		0.07	0.06	1	1
17336	83	FB-P7_1_S1_D1000_B1	39	Unknown	2021-07-12 13:15:18	cgb_Pos_1.dam	FALSE	C00047_C00064	(No IS)			Baseline	15160000	3253000	0.11	0.07	115.7	TRUE	<2 points		0.18	0.14	1.55	2.14
17337	83	FB-P7_1_S1_D1000_B1	39	Unknown	2021-07-12 13:15:18	cgb_Pos_1.dam	FALSE	C00025	(No IS)			Baseline	1821000	408400	0.12	0.07	101.1	TRUE	<2 points		0.15	0.13	1.64	2.76
17338	83	FB-P7_1_S1_D1000_B1	39	Unknown	2021-07-12 13:15:18	cgb_Pos_1.dam	FALSE	C00979	(No IS)			Baseline	9700	1349	0.1	0.11	8.4	TRUE	<2 points		0.24	0.2	3.68	5.54
17339	83	FB-P7_1_S1_D1000_B1	39	Unknown	2021-07-12 13:15:18	cgb_Pos_1.dam	FALSE	C00073	(No IS)			Manual	6512	1266	0.11	0.09	23.2	TRUE	<2 points		0.2	0.16	1.57	1.48
17340	83	FB-P7_1_S1_D1000_B1	39	Unknown	2021-07-12 13:15:18	cgb_Pos_1.dam	FALSE	C00135	(No IS)			Baseline	32790000	5324000	0.1	0.1	136.8	TRUE	<2 points		0.18	0.16	1.31	1.44
17552	84	FB-P7_1_S1_D1000_B1	40	Unknown	2021-07-12 13:16:48	cgb_Pos_2.dam	FALSE	C00993	(No IS)			Baseline	10790	2080	0.13	0.09	57.2	TRUE	<2 points		0.16	0.15	1.19	1.26
17553	84	FB-P7_1_S1_D1000_B1	40	Unknown	2021-07-12 13:16:48	cgb_Pos_2.dam	FALSE	C00166	(No IS)			Baseline	1003	184	0.22	0.1	2.9	TRUE	<2 points		0.16	0.15	0.64	0.27
17554	84	FB-P7_1_S1_D1000_B1	40	Unknown	2021-07-12 13:16:48	cgb_Pos_2.dam	FALSE	C00079	(No IS)			Baseline	50400	7572	0.14	0.1	15.5	TRUE	<2 points		0.24	0.2	1.72	2.01
17555	84	FB-P7_1_S1_D1000_B1	40	Unknown	2021-07-12 13:16:48	cgb_Pos_2.dam	FALSE	C00255	(No IS)			Baseline	83.63	40	0.07	0.05	1.5	TRUE	<2 points		0.06	0.06	0.82	0.6
17556	84	FB-P7_1_S1_D1000_B1	40	Unknown	2021-07-12 13:16:48	cgb_Pos_2.dam	FALSE	C00062	(No IS)			Baseline	4474	860	0.13	0.08	21.2	TRUE	<2 points		0.19	0.18	1.39	1.63
17557	84	FB-P7_1_S1_D1000_B1	40	Unknown	2021-07-12 13:16:48	cgb_Pos_2.dam	FALSE	C00327	(No IS)			Baseline	34790	4533	0.13	0.1	14.1	TRUE	<2 points		0.29	0.29	1.24	1.57
17558	84	FB-P7_1_S1_D1000_B1	40	Unknown	2021-07-12 13:16:48	cgb_Pos_2.dam	FALSE	C01419	(No IS)			Baseline	585.3	260	0.07	0.04	1.8	TRUE	<2 points		0.06	0.06	0.91	0.78
17559	84	FB-P7_1_S1_D1000_B1	40	Unknown	2021-07-12 13:16:48	cgb_Pos_2.dam	FALSE	C00082	(No IS)			Baseline	16100	2328	0.14	0.1	9.2	TRUE	<2 points		0.3	0.29	2.18	3.25
17560	84	FB-P7_1_S1_D1000_B1	40	Unknown	2021-07-12 13:16:48	cgb_Pos_2.dam	FALSE	C00624	(No IS)			Baseline	12230	2532	0.14	0.07	20.1	TRUE	<2 points		0.22	0.15	1.64	1.43
17561	84	FB-P7_1_S1_D1000_B1	40	Unknown	2021-07-12 13:16:48	cgb_Pos_2.dam	FALSE	C00680	(No IS)			Baseline	1965	460	0.12	0.07	19.8	TRUE	<2 points		0.14	0.13	2.06	3.05
17562	84	FB-P7_1_S1_D1000_B1	40	Unknown	2021-07-12 13:16:48	cgb_Pos_2.dam	FALSE	C00078	(No IS)			Baseline	6272	1300	0.13	0.07	14.7	TRUE	<2 points		0.19	0.13	1.24	0.95
17563	84	FB-P7_1_S1_D1000_B1	40	Unknown	2021-07-12 13:16:48	cgb_Pos_2.dam	FALSE	C00931	(No IS)			Baseline	209.1	32	0.13	0.13	1.6	TRUE	<2 points		0.16	0.15	1.49	2.08
17564	84	FB-P7_1_S1_D1000_B1	40	Unknown	2021-07-12 13:16:48	cgb_Pos_2.dam	FALSE	C00120	(No IS)			Baseline	4808	765.7	0.12	0.11	5.5	TRUE	<2 points		0.2	0.18	1.62	3.47
17565	84	FB-P7_1_S1_D1000_B1	40	Unknown	2021-07-12 13:16:48	cgb_Pos_2.dam	FALSE	C00129	(No IS)			Baseline	292.7	86.67	0.22	0.05	2	TRUE	<2 points		0.07	0.07	1.01	0.97
17566	84	FB-P7_1_S1_D1000_B1	40	Unknown	2021-07-12 13:16:48	cgb_Pos_2.dam	FALSE	C00669	(No IS)			Baseline	919.8	200	0.14	0.06	10	TRUE	<2 points		0.16	0.16	0.84	0.67
17567	84	FB-P7_1_S1_D1000_B1	40	Unknown	2021-07-12 13:16:48	cgb_Pos_2.dam	FALSE	C05198	(No IS)			Baseline	308600	67180	0.12	0.07	138.8	TRUE	<2 points		0.15	0.13	2.2	3.14
17568	84	FB-P7_1_S1_D1000_B1	40	Unknown	2021-07-12 13:16:48	cgb_Pos_2.dam	FALSE	C15586	(No IS)			Baseline	2550	385.7	0.18	0.12	7.8	TRUE	<2 points		0.2	0.19	0.6	0.21
17569	84	FB-P7_1_S1_D1000_B1	40	Unknown	2021-07-12 13:16:48	cgb_Pos_2.dam	FALSE	C00352	(No IS)			Baseline	1463	260	0.12	0.09	13	TRUE	<2 points		0.18	0.16	1.9	3.66
17570	84	FB-P7_1_S1_D1000_B1	40	Unknown	2021-07-12 13:16:48	cgb_Pos_2.dam	FALSE	C00378	(No IS)			Baseline	62.71	30	0.17	0.04	1.5	TRUE	<2 points		0.06	0.06	0.86	0.68
17571	84	FB-P7_1_S1_D1000_B1	40	Unknown	2021-07-12 13:16:48	cgb_Pos_2.dam	FALSE	C00212	(No IS)			Baseline	11120	1710	0.12	0.1	17.5	TRUE	<2 points		0.35	0.25	2.47	6.41
17572	84	FB-P7_1_S1_D1000_B1	40	Unknown	2021-07-12 13:16:48	cgb_Pos_2.dam	FALSE	C00330	(No IS)			Baseline	38820	8250	0.11	0.08	47.4	TRUE	<2 points		0.16	0.14	2.42	3.41
17573	84	FB-P7_1_S1_D1000_B1	40	Unknown	2021-07-12 13:16:48	cgb_Pos_2.dam	FALSE	C03539	(No IS)			Baseline	961.6	111.4	0.16	0.17	3.4	TRUE	<2 points		0.23	0.23	0.83	0.63
17574	84	FB-P7_1_S1_D1000_B1	40	Unknown	2021-07-12 13:16:48	cgb_Pos_2.dam	FALSE	C00170	(No IS)			Baseline	8885	1945	0.13	0.07	34.2	TRUE	<2 points		0.22	0.13	1.62	1.06
17575	84	FB-P7_1_S1_D1000_B1	40	Unknown	2021-07-12 13:16:48	cgb_Pos_2.dam	FALSE	C00051	(No IS)			Baseline	1881	440	0.14	0.05	20	TRUE	<2 points		0.22	0.2	0.85	0.66
17576	84	FB-P7_1_S1_D1000_B1	40	Unknown	2021-07-12 13:16:48	cgb_Pos_2.dam	FALSE	C00239	(No IS)			Baseline	146.3	70	0.17	0.04	3.5	TRUE	<2 points		0.06	0.06	0.92	0.79
17577	84	FB-P7_1_S1_D1000_B1	40	Unknown	2021-07-12 13:16:48	cgb_Pos_2.dam	FALSE	C00055	(No IS)			Baseline	326400	62680	0.12	0.08	128.9	TRUE	<2 points		0.16	0.13	1.15	1.02
17578	84	FB-P7_1_S1_D1000_B1	40	Unknown	2021-07-12 13:16:48	cgb_Pos_2.dam	FALSE	C00105	(No IS)			Baseline	63200	12370	0.12	0.08	57.5	TRUE	<2 points		0.16	0.13	1.15	1.04
17579	84	FB-P7_1_S1_D1000_B1	40	Unknown	2021-07-12 13:16:48	cgb_Pos_2.dam	FALSE	C01081	(No IS)			Baseline	83.62	20	0.57	0.07	1	TRUE	<2 points		0.1	0.1	1.53	2.11
17580	84	FB-P7_1_S1_D1000_B1	40	Unknown	2021-07-12 13:16:48	cgb_Pos_2.dam	FALSE	C00655	(No IS)			Baseline	83.62	40	0.14	0.03	2	TRUE	<2 points		0.07	0.06	1	1
17581	84	FB-P7_1_S1_D1000_B1	40	Unknown	2021-07-12 13:16:48	cgb_Pos_2.dam	FALSE	C00021	(No IS)			Baseline	9491	2160	0.12	0.07	62.5	TRUE	<2 points		0.14	0.13	2.04	3.05
17582	84	FB-P7_1_S1_D1000_B1	40	Unknown	2021-07-12 13:16:48	cgb_Pos_2.dam	FALSE	C00019	(No IS)			Baseline	5686	1360	0.12	0.07	35.6	TRUE	<2 points		0.14	0.12	2.05	2.73
17583	84	FB-P7_1_S1_D1000_B1	40	Unknown	2021-07-12 13:16:48	cgb_Pos_2.dam	FALSE	C00415	(No IS)			Baseline	41.81	20	0.73	0.03	1	TRUE	<2 points		0.07	0.06	1	1
17584	84	FB-P7_1_S1_D1000_B1	40	Unknown	2021-07-12 13:16:48	cgb_Pos_2.dam	FALSE	C00101	(No IS)			Baseline	146.3	70	0.49	0.04	3.5	TRUE	<2 points		0.06	0.06	0.92	0.79
17585	84	FB-P7_1_S1_D1000_B1	40	Unknown	2021-07-12 13:16:48	cgb_Pos_2.dam	FALSE	C00440	(No IS)									TRUE
17586	84	FB-P7_1_S1_D1000_B1	40	Unknown	2021-07-12 13:16:48	cgb_Pos_2.dam	FALSE	C03479	(No IS)			Baseline	41.81	20	0.42	0.03	1	TRUE	<2 points		0.07	0.06	1	1
17587	84	FB-P7_1_S1_D1000_B1	40	Unknown	2021-07-12 13:16:48	cgb_Pos_2.dam	FALSE	C00127	(No IS)			Baseline	41.81	20	0.24	0.03	1	TRUE	<2 points		0.07	0.06	1	1
17588	84	FB-P7_1_S1_D1000_B1	40	Unknown	2021-07-12 13:16:48	cgb_Pos_2.dam	FALSE	C00010	(No IS)									TRUE
17589	84	FB-P7_1_S1_D1000_B1	40	Unknown	2021-07-12 13:16:48	cgb_Pos_2.dam	FALSE	C00016	(No IS)			Baseline	543.5	120	0.07	0.12	6	TRUE	<2 points		0.17	0.16	2.55	4.22
17725	85	FB-P5_4_S1_D1000_B1	41	Unknown	2021-07-12 13:18:19	cgb_Pos_1.dam	FALSE	C00037	(No IS)			Baseline	91630	18440	0.13	0.08	51.3	TRUE	<2 points		0.16	0.14	1.2	1.09
17726	85	FB-P5_4_S1_D1000_B1	41	Unknown	2021-07-12 13:18:19	cgb_Pos_1.dam	FALSE	C00555	(No IS)			Baseline	919.8	233.3	0.4	0.07	2.2	TRUE	<2 points		0.09	0.09	0.81	0.64
17727	85	FB-P5_4_S1_D1000_B1	41	Unknown	2021-07-12 13:18:19	cgb_Pos_1.dam	FALSE	C00134	(No IS)			Baseline	3554	653.3	0.22	0.13	4.1	TRUE	<2 points		0.18	0.17	2.27	4.08
17728	85	FB-P5_4_S1_D1000_B1	41	Unknown	2021-07-12 13:18:19	cgb_Pos_1.dam	FALSE	C00041	(No IS)			Baseline	218400	39560	0.13	0.09	29.7	TRUE	<2 points		0.16	0.14	1.22	1.12
17729	85	FB-P5_4_S1_D1000_B1	41	Unknown	2021-07-12 13:18:19	cgb_Pos_1.dam	FALSE	C00334	(No IS)			Baseline	83.64	40	0.59	0.03	2	TRUE	<2 points		0.07	0.06	1	1
17730	85	FB-P5_4_S1_D1000_B1	41	Unknown	2021-07-12 13:18:19	cgb_Pos_1.dam	FALSE	C03401	(No IS)			Baseline	522.8	250	0.07	0.05	1	TRUE	<2 points		0.05	0.05	0.78	0.54
17731	85	FB-P5_4_S1_D1000_B1	41	Unknown	2021-07-12 13:18:19	cgb_Pos_1.dam	FALSE	C00065	(No IS)			Baseline	41480	7500	0.13	0.09	13.4	TRUE	<2 points		0.23	0.16	1.63	1.44
17732	85	FB-P5_4_S1_D1000_B1	41	Unknown	2021-07-12 13:18:19	cgb_Pos_1.dam	FALSE	C00380	(No IS)			Baseline	35790	6351	0.13	0.09	29	TRUE	<2 points		0.16	0.15	1.19	1.19
17733	85	FB-P5_4_S1_D1000_B1	41	Unknown	2021-07-12 13:18:19	cgb_Pos_1.dam	FALSE	C00791	(No IS)			Baseline	376.4	180	0.07	0.04	1.9	TRUE	<2 points		0.06	0.06	0.93	0.81
17734	85	FB-P5_4_S1_D1000_B1	41	Unknown	2021-07-12 13:18:19	cgb_Pos_1.dam	FALSE	C00148	(No IS)			Baseline	944900	180400	0.12	0.08	55	TRUE	<2 points		0.16	0.13	1.17	1.04
17735	85	FB-P5_4_S1_D1000_B1	41	Unknown	2021-07-12 13:18:19	cgb_Pos_1.dam	FALSE	C00441	(No IS)			Baseline	250.9	80	0.14	0.05	3.7	TRUE	<2 points		0.1	0.09	0.75	0.5
17736	85	FB-P5_4_S1_D1000_B1	41	Unknown	2021-07-12 13:18:19	cgb_Pos_1.dam	FALSE	C00431	(No IS)			Baseline	3701	725	0.12	0.09	13.2	TRUE	<2 points		0.14	0.13	2.11	3.31
17737	85	FB-P5_4_S1_D1000_B1	41	Unknown	2021-07-12 13:18:19	cgb_Pos_1.dam	FALSE	C00183_C00431_C00441	(No IS)			Baseline	8697	1460	0.13	0.1	15.3	TRUE	<2 points		0.19	0.16	1.31	1.31
17738	85	FB-P5_4_S1_D1000_B1	41	Unknown	2021-07-12 13:18:19	cgb_Pos_1.dam	FALSE	C00188	(No IS)			Baseline	9157	1508	0.12	0.08	12.1	TRUE	<2 points		0.33	0.28	3.35	6.94
17739	85	FB-P5_4_S1_D1000_B1	41	Unknown	2021-07-12 13:18:19	cgb_Pos_1.dam	FALSE	C00263	(No IS)			Baseline	5185	980	0.12	0.09	14.9	TRUE	<2 points		0.13	0.13	0.99	0.96
17740	85	FB-P5_4_S1_D1000_B1	41	Unknown	2021-07-12 13:18:19	cgb_Pos_1.dam	FALSE	C00097	(No IS)			Baseline	2425	445.7	0.13	0.08	15	TRUE	<2 points		0.21	0.17	1.55	1.63
17741	85	FB-P5_4_S1_D1000_B1	41	Unknown	2021-07-12 13:18:19	cgb_Pos_1.dam	FALSE	C00253	(No IS)			Baseline	919.9	136	0.24	0.15	3.7	TRUE	<2 points		0.16	0.16	0.87	0.76
17742	85	FB-P5_4_S1_D1000_B1	41	Unknown	2021-07-12 13:18:19	cgb_Pos_1.dam	FALSE	C00153	(No IS)			Baseline	710.8	186.7	0.19	0.06	3.2	TRUE	<2 points		0.1	0.1	1.44	1.93
17743	85	FB-P5_4_S1_D1000_B1	41	Unknown	2021-07-12 13:18:19	cgb_Pos_1.dam	FALSE	C01879	(No IS)			Baseline	439	210	0.21	0.04	1.5	TRUE	<2 points		0.06	0.06	1.1	1.27
17744	85	FB-P5_4_S1_D1000_B1	41	Unknown	2021-07-12 13:18:19	cgb_Pos_1.dam	FALSE	C00233	(No IS)			Baseline	83.64	40	0.07	0.03	1.8	TRUE	<2 points		0.07	0.06	1	1
17745	85	FB-P5_4_S1_D1000_B1	41	Unknown	2021-07-12 13:18:19	cgb_Pos_1.dam	FALSE	C00407	(No IS)			Baseline	4725	685	0.12	0.1	9.8	TRUE	<2 points		0.26	0.25	1.43	1.98
17746	85	FB-P5_4_S1_D1000_B1	41	Unknown	2021-07-12 13:18:19	cgb_Pos_1.dam	FALSE	C00123	(No IS)			Baseline	41.81	20	0.66	0.03	1	TRUE	<2 points		0.07	0.06	1	1
17747	85	FB-P5_4_S1_D1000_B1	41	Unknown	2021-07-12 13:18:19	cgb_Pos_1.dam	FALSE	C00077	(No IS)			Baseline	113400	25000	0.11	0.06	30.9	TRUE	<2 points		0.18	0.14	1.81	2.98
17748	85	FB-P5_4_S1_D1000_B1	41	Unknown	2021-07-12 13:18:19	cgb_Pos_1.dam	FALSE	C00152	(No IS)			Baseline	4474	712	0.14	0.13	3.7	TRUE	<2 points		0.17	0.17	1.3	1.65
17749	85	FB-P5_4_S1_D1000_B1	41	Unknown	2021-07-12 13:18:19	cgb_Pos_1.dam	FALSE	C00049	(No IS)			Baseline	66110	12160	0.12	0.08	20.7	TRUE	<2 points		0.23	0.14	3.28	3.39
17750	85	FB-P5_4_S1_D1000_B1	41	Unknown	2021-07-12 13:18:19	cgb_Pos_1.dam	FALSE	C00147	(No IS)			Baseline	185900	38200	0.12	0.08	40	TRUE	<2 points		0.16	0.13	2.4	3.21
17751	85	FB-P5_4_S1_D1000_B1	41	Unknown	2021-07-12 13:18:19	cgb_Pos_1.dam	FALSE	C00155	(No IS)			Baseline	2551	420	0.13	0.09	12.4	TRUE	<2 points		0.24	0.21	1.4	1.96
17752	85	FB-P5_4_S1_D1000_B1	41	Unknown	2021-07-12 13:18:19	cgb_Pos_1.dam	FALSE	C01279	(No IS)			Baseline	313.5	150	0.14	0.04	1.3	TRUE	<2 points		0.05	0.05	1.41	1.93
17753	85	FB-P5_4_S1_D1000_B1	41	Unknown	2021-07-12 13:18:19	cgb_Pos_1.dam	FALSE	C00860	(No IS)			Baseline	3554	837.1	0.11	0.06	14	TRUE	<2 points		0.18	0.15	1.83	3.59
17754	85	FB-P5_4_S1_D1000_B1	41	Unknown	2021-07-12 13:18:19	cgb_Pos_1.dam	FALSE	C04294	(No IS)			Baseline	1212	280	0.18	0.09	3.1	TRUE	<2 points		0.13	0.13	2.03	3.14
17755	85	FB-P5_4_S1_D1000_B1	41	Unknown	2021-07-12 13:18:19	cgb_Pos_1.dam	FALSE	C00315	(No IS)			Baseline	9826	1184	0.26	0.19	4.9	TRUE	<2 points		0.24	0.24	1.19	1.42
17756	85	FB-P5_4_S1_D1000_B1	41	Unknown	2021-07-12 13:18:19	cgb_Pos_1.dam	FALSE	C00064	(No IS)			Baseline	73550	16030	0.11	0.07	86.3	TRUE	<2 points		0.18	0.15	1.46	1.84
17757	85	FB-P5_4_S1_D1000_B1	41	Unknown	2021-07-12 13:18:19	cgb_Pos_1.dam	FALSE	C03114	(No IS)			Baseline	41.82	20	0.1	0.03	1	TRUE	<2 points		0.07	0.06	1	1
17758	85	FB-P5_4_S1_D1000_B1	41	Unknown	2021-07-12 13:18:19	cgb_Pos_1.dam	FALSE	C00047_C00064	(No IS)			Baseline	10390000	2112000	0.11	0.07	103.4	TRUE	<2 points		0.18	0.16	1.44	1.66
17759	85	FB-P5_4_S1_D1000_B1	41	Unknown	2021-07-12 13:18:19	cgb_Pos_1.dam	FALSE	C00025	(No IS)			Baseline	1875000	390800	0.12	0.07	101.4	TRUE	<2 points		0.17	0.15	1.35	1.71
17760	85	FB-P5_4_S1_D1000_B1	41	Unknown	2021-07-12 13:18:19	cgb_Pos_1.dam	FALSE	C00979	(No IS)			Baseline	4161	570	0.1	0.12	4.6	TRUE	<2 points		0.19	0.19	1.1	1.27
17761	85	FB-P5_4_S1_D1000_B1	41	Unknown	2021-07-12 13:18:19	cgb_Pos_1.dam	FALSE	C00073	(No IS)			Baseline	4913	1230	0.11	0.06	22.5	TRUE	<2 points		0.16	0.13	1.25	1.72
17762	85	FB-P5_4_S1_D1000_B1	41	Unknown	2021-07-12 13:18:19	cgb_Pos_1.dam	FALSE	C00135	(No IS)			Baseline	20220000	4500000	0.11	0.07	145.8	TRUE	<2 points		0.17	0.15	1.31	1.57
17974	86	FB-P5_4_S1_D1000_B1	42	Unknown	2021-07-12 13:19:50	cgb_Pos_2.dam	FALSE	C00993	(No IS)			Baseline	5477	880	0.14	0.1	21.6	TRUE	<2 points		0.2	0.14	1.49	1.04
17975	86	FB-P5_4_S1_D1000_B1	42	Unknown	2021-07-12 13:19:50	cgb_Pos_2.dam	FALSE	C00166	(No IS)			Baseline	2551	240	0.21	0.22	3.5	TRUE	<2 points		0.27	0.27	1.02	1.04
17976	86	FB-P5_4_S1_D1000_B1	42	Unknown	2021-07-12 13:19:50	cgb_Pos_2.dam	FALSE	C00079	(No IS)			Baseline	38990	6572	0.13	0.09	19.8	TRUE	<2 points		0.33	0.2	2.49	2.15
17977	86	FB-P5_4_S1_D1000_B1	42	Unknown	2021-07-12 13:19:50	cgb_Pos_2.dam	FALSE	C00255	(No IS)			Baseline	167.3	80	0.07	0.04	3.1	TRUE	<2 points		0.06	0.06	0.88	0.72
17978	86	FB-P5_4_S1_D1000_B1	42	Unknown	2021-07-12 13:19:50	cgb_Pos_2.dam	FALSE	C00062	(No IS)			Baseline	3805	730	0.12	0.08	16.1	TRUE	<2 points		0.24	0.16	3.53	4.13
17979	86	FB-P5_4_S1_D1000_B1	42	Unknown	2021-07-12 13:19:50	cgb_Pos_2.dam	FALSE	C00327	(No IS)			Baseline	46160	5452	0.12	0.1	14.6	TRUE	<2 points		0.44	0.43	2.51	4.55
17980	86	FB-P5_4_S1_D1000_B1	42	Unknown	2021-07-12 13:19:50	cgb_Pos_2.dam	FALSE	C01419	(No IS)			Baseline	480.9	230	0.07	0.04	1.9	TRUE	<2 points		0.06	0.06	0.86	0.69
17981	86	FB-P5_4_S1_D1000_B1	42	Unknown	2021-07-12 13:19:50	cgb_Pos_2.dam	FALSE	C00082	(No IS)			Baseline	11000	1940	0.14	0.09	12.1	TRUE	<2 points		0.19	0.17	1.42	1.68
17982	86	FB-P5_4_S1_D1000_B1	42	Unknown	2021-07-12 13:19:50	cgb_Pos_2.dam	FALSE	C00624	(No IS)			Baseline	4181	705	0.13	0.09	8.9	TRUE	<2 points		0.24	0.22	1.76	2.41
17983	86	FB-P5_4_S1_D1000_B1	42	Unknown	2021-07-12 13:19:50	cgb_Pos_2.dam	FALSE	C00680	(No IS)			Baseline	1045	200	0.12	0.08	10	TRUE	<2 points		0.16	0.15	1.32	1.83
17984	86	FB-P5_4_S1_D1000_B1	42	Unknown	2021-07-12 13:19:50	cgb_Pos_2.dam	FALSE	C00078	(No IS)			Baseline	6481	1071	0.13	0.09	13.8	TRUE	<2 points		0.22	0.21	1.36	1.91
17985	86	FB-P5_4_S1_D1000_B1	42	Unknown	2021-07-12 13:19:50	cgb_Pos_2.dam	FALSE	C00931	(No IS)			Baseline	501.7	140	0.11	0.06	7	TRUE	<2 points		0.12	0.11	1.08	1.4
17986	86	FB-P5_4_S1_D1000_B1	42	Unknown	2021-07-12 13:19:50	cgb_Pos_2.dam	FALSE	C00120	(No IS)			Baseline	4348	486.7	0.18	0.21	4	TRUE	<2 points		0.3	0.28	1.42	1.9
17987	86	FB-P5_4_S1_D1000_B1	42	Unknown	2021-07-12 13:19:50	cgb_Pos_2.dam	FALSE	C00129	(No IS)			Baseline	627.2	170	0.17	0.06	2.3	TRUE	<2 points		0.14	0.13	2.17	3.53
17988	86	FB-P5_4_S1_D1000_B1	42	Unknown	2021-07-12 13:19:50	cgb_Pos_2.dam	FALSE	C00669	(No IS)			Baseline	878.1	80	0.18	0.23	4	TRUE	<2 points		0.3	0.29	1.55	2.23
17989	86	FB-P5_4_S1_D1000_B1	42	Unknown	2021-07-12 13:19:50	cgb_Pos_2.dam	FALSE	C05198	(No IS)			Baseline	225400	43680	0.12	0.08	90.8	TRUE	<2 points		0.16	0.13	2.38	3.26
17990	86	FB-P5_4_S1_D1000_B1	42	Unknown	2021-07-12 13:19:50	cgb_Pos_2.dam	FALSE	C15586	(No IS)			Baseline	1923	237.1	0.2	0.12	4.5	TRUE	<2 points		0.24	0.22	0.9	0.73
17991	86	FB-P5_4_S1_D1000_B1	42	Unknown	2021-07-12 13:19:50	cgb_Pos_2.dam	FALSE	C00352	(No IS)			Baseline	397.2	105	0.17	0.04	5.2	TRUE	<2 points		0.13	0.12	0.69	0.37
17992	86	FB-P5_4_S1_D1000_B1	42	Unknown	2021-07-12 13:19:50	cgb_Pos_2.dam	FALSE	C00378	(No IS)			Baseline	125.4	60	0.31	0.04	2.1	TRUE	<2 points		0.06	0.06	1.2	1.48
17993	86	FB-P5_4_S1_D1000_B1	42	Unknown	2021-07-12 13:19:50	cgb_Pos_2.dam	FALSE	C00212	(No IS)			Baseline	6690	1188	0.11	0.07	14.2	TRUE	<2 points		0.27	0.26	4	6.98
17994	86	FB-P5_4_S1_D1000_B1	42	Unknown	2021-07-12 13:19:50	cgb_Pos_2.dam	FALSE	C00330	(No IS)			Baseline	36250	7133	0.12	0.08	56.9	TRUE	<2 points		0.15	0.13	1.1	0.99
17995	86	FB-P5_4_S1_D1000_B1	42	Unknown	2021-07-12 13:19:50	cgb_Pos_2.dam	FALSE	C03539	(No IS)			Baseline	836.3	93.34	0.11	0.17	3.7	TRUE	<2 points		0.2	0.2	2.84	4.64
17996	86	FB-P5_4_S1_D1000_B1	42	Unknown	2021-07-12 13:19:50	cgb_Pos_2.dam	FALSE	C00170	(No IS)			Baseline	4746	970	0.13	0.07	19.6	TRUE	<2 points		0.19	0.15	1.29	1.2
17997	86	FB-P5_4_S1_D1000_B1	42	Unknown	2021-07-12 13:19:50	cgb_Pos_2.dam	FALSE	C00051	(No IS)			Baseline	878	160	0.15	0.09	5.2	TRUE	<2 points		0.16	0.14	1.18	1.2
17998	86	FB-P5_4_S1_D1000_B1	42	Unknown	2021-07-12 13:19:50	cgb_Pos_2.dam	FALSE	C00239	(No IS)			Baseline	62.72	30	0.17	0.04	1.5	TRUE	<2 points		0.06	0.06	0.86	0.67
17999	86	FB-P5_4_S1_D1000_B1	42	Unknown	2021-07-12 13:19:50	cgb_Pos_2.dam	FALSE	C00055	(No IS)			Baseline	166800	31420	0.12	0.08	106.8	TRUE	<2 points		0.16	0.14	1.2	1.06
18000	86	FB-P5_4_S1_D1000_B1	42	Unknown	2021-07-12 13:19:50	cgb_Pos_2.dam	FALSE	C00105	(No IS)			Baseline	34030	6095	0.12	0.08	42.4	TRUE	<2 points		0.18	0.14	1.32	1.04
18001	86	FB-P5_4_S1_D1000_B1	42	Unknown	2021-07-12 13:19:50	cgb_Pos_2.dam	FALSE	C01081	(No IS)									TRUE
18002	86	FB-P5_4_S1_D1000_B1	42	Unknown	2021-07-12 13:19:50	cgb_Pos_2.dam	FALSE	C00655	(No IS)			Baseline	125.4	40	0.17	0.05	2	TRUE	<2 points		0.1	0.09	1.5	2
18003	86	FB-P5_4_S1_D1000_B1	42	Unknown	2021-07-12 13:19:50	cgb_Pos_2.dam	FALSE	C00021	(No IS)			Baseline	38610	9743	0.11	0.06	121	TRUE	<2 points		0.14	0.12	2.06	2.94
18004	86	FB-P5_4_S1_D1000_B1	42	Unknown	2021-07-12 13:19:50	cgb_Pos_2.dam	FALSE	C00019	(No IS)			Baseline	3387	1000	0.1	0.05	7.8	TRUE	<2 points		0.13	0.11	1.91	2.64
18005	86	FB-P5_4_S1_D1000_B1	42	Unknown	2021-07-12 13:19:50	cgb_Pos_2.dam	FALSE	C00415	(No IS)			Baseline	83.64	40	0.59	0.03	2	TRUE	<2 points		0.07	0.06	1	1
18006	86	FB-P5_4_S1_D1000_B1	42	Unknown	2021-07-12 13:19:50	cgb_Pos_2.dam	FALSE	C00101	(No IS)									TRUE
18007	86	FB-P5_4_S1_D1000_B1	42	Unknown	2021-07-12 13:19:50	cgb_Pos_2.dam	FALSE	C00440	(No IS)			Baseline	62.72	30	0.17	0.04	1.5	TRUE	<2 points		0.06	0.06	0.86	0.67
18008	86	FB-P5_4_S1_D1000_B1	42	Unknown	2021-07-12 13:19:50	cgb_Pos_2.dam	FALSE	C03479	(No IS)			Baseline	83.64	40	0.59	0.03	2	TRUE	<2 points		0.07	0.06	1	1
18009	86	FB-P5_4_S1_D1000_B1	42	Unknown	2021-07-12 13:19:50	cgb_Pos_2.dam	FALSE	C00127	(No IS)			Baseline	41.81	20	0.31	0.03	1	TRUE	<2 points		0.07	0.06	1	1
18010	86	FB-P5_4_S1_D1000_B1	42	Unknown	2021-07-12 13:19:50	cgb_Pos_2.dam	FALSE	C00010	(No IS)			Baseline	41.81	20	0.14	0.03	1	TRUE	<2 points		0.07	0.06	1	1
18011	86	FB-P5_4_S1_D1000_B1	42	Unknown	2021-07-12 13:19:50	cgb_Pos_2.dam	FALSE	C00016	(No IS)			Baseline	167.3	60	0.1	0.04	3	TRUE	<2 points		0.1	0.09	0.76	0.53
18569	89	FB-P7_4_S1_D1000_B1	47	Unknown	2021-07-12 13:27:23	cgb_Pos_1.dam	FALSE	C00037	(No IS)			Baseline	110900	21970	0.13	0.08	72.8	TRUE	<2 points		0.16	0.15	1.23	1.32
18570	89	FB-P7_4_S1_D1000_B1	47	Unknown	2021-07-12 13:27:23	cgb_Pos_1.dam	FALSE	C00555	(No IS)			Baseline	1296	284	0.21	0.05	3.9	TRUE	<2 points		0.15	0.15	1.1	1.15
18571	89	FB-P7_4_S1_D1000_B1	47	Unknown	2021-07-12 13:27:23	cgb_Pos_1.dam	FALSE	C00134	(No IS)			Baseline	3324	570	0.3	0.07	5	TRUE	<2 points		0.14	0.13	0.67	0.35
18572	89	FB-P7_4_S1_D1000_B1	47	Unknown	2021-07-12 13:27:23	cgb_Pos_1.dam	FALSE	C00041	(No IS)			Baseline	364400	68850	0.13	0.09	33.2	TRUE	<2 points		0.16	0.14	1.21	1.12
18573	89	FB-P7_4_S1_D1000_B1	47	Unknown	2021-07-12 13:27:23	cgb_Pos_1.dam	FALSE	C00334	(No IS)									TRUE
18574	89	FB-P7_4_S1_D1000_B1	47	Unknown	2021-07-12 13:27:23	cgb_Pos_1.dam	FALSE	C03401	(No IS)			Baseline	794.4	260	0.07	0.05	1.3	TRUE	<2 points		0.08	0.08	1.21	1.34
18575	89	FB-P7_4_S1_D1000_B1	47	Unknown	2021-07-12 13:27:23	cgb_Pos_1.dam	FALSE	C00065	(No IS)			Baseline	46330	7407	0.13	0.1	14	TRUE	<2 points		0.2	0.18	1.45	1.67
18576	89	FB-P7_4_S1_D1000_B1	47	Unknown	2021-07-12 13:27:23	cgb_Pos_1.dam	FALSE	C00380	(No IS)			Baseline	41120	8157	0.13	0.08	34.5	TRUE	<2 points		0.16	0.14	1.21	1.21
18577	89	FB-P7_4_S1_D1000_B1	47	Unknown	2021-07-12 13:27:23	cgb_Pos_1.dam	FALSE	C00791	(No IS)			Baseline	230	110	0.14	0.04	1.7	TRUE	<2 points		0.07	0.06	0.94	0.83
18578	89	FB-P7_4_S1_D1000_B1	47	Unknown	2021-07-12 13:27:23	cgb_Pos_1.dam	FALSE	C00148	(No IS)			Baseline	700800	146000	0.13	0.08	54.7	TRUE	<2 points		0.15	0.13	1.15	1.04
18579	89	FB-P7_4_S1_D1000_B1	47	Unknown	2021-07-12 13:27:23	cgb_Pos_1.dam	FALSE	C00441	(No IS)									TRUE
18580	89	FB-P7_4_S1_D1000_B1	47	Unknown	2021-07-12 13:27:23	cgb_Pos_1.dam	FALSE	C00431	(No IS)			Baseline	3387	520	0.12	0.12	8.4	TRUE	<2 points		0.22	0.2	2.03	4.03
18581	89	FB-P7_4_S1_D1000_B1	47	Unknown	2021-07-12 13:27:23	cgb_Pos_1.dam	FALSE	C00183_C00431_C00441	(No IS)			Baseline	5603	1064	0.12	0.08	16.7	TRUE	<2 points		0.16	0.15	2.4	3.68
18582	89	FB-P7_4_S1_D1000_B1	47	Unknown	2021-07-12 13:27:23	cgb_Pos_1.dam	FALSE	C00188	(No IS)			Baseline	8990	1987	0.14	0.07	17.2	TRUE	<2 points		0.2	0.17	1.57	1.82
18583	89	FB-P7_4_S1_D1000_B1	47	Unknown	2021-07-12 13:27:23	cgb_Pos_1.dam	FALSE	C00263	(No IS)			Baseline	3011	692	0.13	0.07	11.3	TRUE	<2 points		0.16	0.13	1.19	1.13
18584	89	FB-P7_4_S1_D1000_B1	47	Unknown	2021-07-12 13:27:23	cgb_Pos_1.dam	FALSE	C00097	(No IS)			Baseline	7464	1673	0.13	0.07	33.7	TRUE	<2 points		0.18	0.15	1.36	1.33
18585	89	FB-P7_4_S1_D1000_B1	47	Unknown	2021-07-12 13:27:23	cgb_Pos_1.dam	FALSE	C00253	(No IS)			Baseline	250.8	106.7	0.17	0.04	1.6	TRUE	<2 points		0.06	0.06	1.19	1.46
18586	89	FB-P7_4_S1_D1000_B1	47	Unknown	2021-07-12 13:27:23	cgb_Pos_1.dam	FALSE	C00153	(No IS)			Baseline	1171	288	0.21	0.07	6.9	TRUE	<2 points		0.15	0.14	0.7	0.33
18587	89	FB-P7_4_S1_D1000_B1	47	Unknown	2021-07-12 13:27:23	cgb_Pos_1.dam	FALSE	C01879	(No IS)			Baseline	1296	252	0.21	0.1	2.9	TRUE	<2 points		0.17	0.16	0.86	0.74
18588	89	FB-P7_4_S1_D1000_B1	47	Unknown	2021-07-12 13:27:23	cgb_Pos_1.dam	FALSE	C00233	(No IS)			Baseline	104.5	50	0.17	0.04	2.5	TRUE	<2 points		0.06	0.06	1.13	1.33
18589	89	FB-P7_4_S1_D1000_B1	47	Unknown	2021-07-12 13:27:23	cgb_Pos_1.dam	FALSE	C00407	(No IS)			Baseline	4140	753.3	0.14	0.06	10.3	TRUE	<2 points		0.3	0.28	1.61	2.15
18590	89	FB-P7_4_S1_D1000_B1	47	Unknown	2021-07-12 13:27:23	cgb_Pos_1.dam	FALSE	C00123	(No IS)			Baseline	41.82	20	0.38	0.03	1	TRUE	<2 points		0.07	0.06	1	1
18591	89	FB-P7_4_S1_D1000_B1	47	Unknown	2021-07-12 13:27:23	cgb_Pos_1.dam	FALSE	C00077	(No IS)			Baseline	51720	11560	0.11	0.07	22	TRUE	<2 points		0.22	0.16	1.95	2.81
18592	89	FB-P7_4_S1_D1000_B1	47	Unknown	2021-07-12 13:27:23	cgb_Pos_1.dam	FALSE	C00152	(No IS)			Baseline	6982	933.3	0.14	0.16	4.8	TRUE	<2 points		0.21	0.2	3.14	5.46
18593	89	FB-P7_4_S1_D1000_B1	47	Unknown	2021-07-12 13:27:23	cgb_Pos_1.dam	FALSE	C00049	(No IS)			Baseline	105400	20550	0.12	0.08	22.4	TRUE	<2 points		0.16	0.14	2.35	3.27
18594	89	FB-P7_4_S1_D1000_B1	47	Unknown	2021-07-12 13:27:23	cgb_Pos_1.dam	FALSE	C00147	(No IS)			Baseline	191900	36400	0.12	0.08	39.3	TRUE	<2 points		0.16	0.14	2.41	3.3
18595	89	FB-P7_4_S1_D1000_B1	47	Unknown	2021-07-12 13:27:23	cgb_Pos_1.dam	FALSE	C00155	(No IS)			Baseline	2237	545	0.14	0.06	17.3	TRUE	<2 points		0.16	0.13	1.21	1.32
18596	89	FB-P7_4_S1_D1000_B1	47	Unknown	2021-07-12 13:27:23	cgb_Pos_1.dam	FALSE	C01279	(No IS)			Baseline	710.9	173.3	0.05	0.07	1.3	TRUE	<2 points		0.09	0.09	1.28	1.53
18597	89	FB-P7_4_S1_D1000_B1	47	Unknown	2021-07-12 13:27:23	cgb_Pos_1.dam	FALSE	C00860	(No IS)			Baseline	878.1	220	0.12	0.07	4.4	TRUE	<2 points		0.1	0.1	1.55	2.21
18598	89	FB-P7_4_S1_D1000_B1	47	Unknown	2021-07-12 13:27:23	cgb_Pos_1.dam	FALSE	C04294	(No IS)			Baseline	1422	366.7	0.12	0.07	3	TRUE	<2 points		0.1	0.1	1.65	2.43
18599	89	FB-P7_4_S1_D1000_B1	47	Unknown	2021-07-12 13:27:23	cgb_Pos_1.dam	FALSE	C00315	(No IS)			Baseline	1882	633.4	0.03	0.05	2.8	TRUE	<2 points		0.07	0.07	0.99	0.92
18600	89	FB-P7_4_S1_D1000_B1	47	Unknown	2021-07-12 13:27:23	cgb_Pos_1.dam	FALSE	C00064	(No IS)			Baseline	123600	22790	0.11	0.09	80.7	TRUE	<2 points		0.17	0.16	1.29	1.42
18601	89	FB-P7_4_S1_D1000_B1	47	Unknown	2021-07-12 13:27:23	cgb_Pos_1.dam	FALSE	C03114	(No IS)			Baseline	83.64	40	0.03	0.03	2	TRUE	<2 points		0.07	0.06	1	1
18602	89	FB-P7_4_S1_D1000_B1	47	Unknown	2021-07-12 13:27:23	cgb_Pos_1.dam	FALSE	C00047_C00064	(No IS)			Baseline	16700000	2890000	0.1	0.09	119.2	TRUE	<2 points		0.18	0.16	1.37	1.49
18603	89	FB-P7_4_S1_D1000_B1	47	Unknown	2021-07-12 13:27:23	cgb_Pos_1.dam	FALSE	C00025	(No IS)			Baseline	2044000	364700	0.11	0.09	77	TRUE	<2 points		0.17	0.16	1.3	1.47
18604	89	FB-P7_4_S1_D1000_B1	47	Unknown	2021-07-12 13:27:23	cgb_Pos_1.dam	FALSE	C00979	(No IS)			Baseline	5687	766.7	0.1	0.14	4.9	TRUE	<2 points		0.2	0.2	0.73	0.44
18605	89	FB-P7_4_S1_D1000_B1	47	Unknown	2021-07-12 13:27:23	cgb_Pos_1.dam	FALSE	C00073	(No IS)			Baseline	5143	1017	0.11	0.08	18.9	TRUE	<2 points		0.17	0.15	1.25	1.41
18606	89	FB-P7_4_S1_D1000_B1	47	Unknown	2021-07-12 13:27:23	cgb_Pos_1.dam	FALSE	C00135	(No IS)			Baseline	28670000	5052000	0.1	0.09	154.2	TRUE	<2 points		0.17	0.16	1.27	1.41
18818	90	FB-P7_4_S1_D1000_B1	48	Unknown	2021-07-12 13:28:53	cgb_Pos_2.dam	FALSE	C00993	(No IS)			Baseline	7903	1340	0.13	0.1	29.3	TRUE	<2 points		0.16	0.15	1.21	1.28
18819	90	FB-P7_4_S1_D1000_B1	48	Unknown	2021-07-12 13:28:53	cgb_Pos_2.dam	FALSE	C00166	(No IS)			Baseline	1359	270	0.19	0.09	3.5	TRUE	<2 points		0.13	0.13	1.05	1.12
18820	90	FB-P7_4_S1_D1000_B1	48	Unknown	2021-07-12 13:28:53	cgb_Pos_2.dam	FALSE	C00079	(No IS)			Baseline	38950	5907	0.14	0.09	13.9	TRUE	<2 points		0.32	0.2	2.28	2.01
18821	90	FB-P7_4_S1_D1000_B1	48	Unknown	2021-07-12 13:28:53	cgb_Pos_2.dam	FALSE	C00255	(No IS)			Baseline	83.62	26.67	0.07	0.05	1.1	TRUE	<2 points		0.08	0.08	0.89	0.83
18822	90	FB-P7_4_S1_D1000_B1	48	Unknown	2021-07-12 13:28:53	cgb_Pos_2.dam	FALSE	C00062	(No IS)			Valley	4171	722	0.12	0.09	19.9	TRUE	<2 points		0.17	0.16	2.55	4.03
18823	90	FB-P7_4_S1_D1000_B1	48	Unknown	2021-07-12 13:28:53	cgb_Pos_2.dam	FALSE	C00327	(No IS)			Baseline	25110	3670	0.12	0.1	11.3	TRUE	<2 points		0.25	0.25	1.1	1.28
18824	90	FB-P7_4_S1_D1000_B1	48	Unknown	2021-07-12 13:28:53	cgb_Pos_2.dam	FALSE	C01419	(No IS)			Baseline	292.7	140	0.07	0.04	1	TRUE	<2 points		0.06	0.06	1.1	1.27
18825	90	FB-P7_4_S1_D1000_B1	48	Unknown	2021-07-12 13:28:53	cgb_Pos_2.dam	FALSE	C00082	(No IS)			Baseline	11410	1631	0.13	0.09	11.8	TRUE	<2 points		0.21	0.19	1.49	1.84
18826	90	FB-P7_4_S1_D1000_B1	48	Unknown	2021-07-12 13:28:53	cgb_Pos_2.dam	FALSE	C00624	(No IS)			Baseline	9157	1660	0.13	0.09	15.7	TRUE	<2 points		0.16	0.15	1.21	1.34
18827	90	FB-P7_4_S1_D1000_B1	48	Unknown	2021-07-12 13:28:53	cgb_Pos_2.dam	FALSE	C00680	(No IS)			Baseline	1672	460	0.1	0.05	22.4	TRUE	<2 points		0.15	0.13	2.3	3.25
18828	90	FB-P7_4_S1_D1000_B1	48	Unknown	2021-07-12 13:28:53	cgb_Pos_2.dam	FALSE	C00078	(No IS)			Baseline	6690	1005	0.13	0.08	11.5	TRUE	<2 points		0.39	0.37	2.32	4.32
18829	90	FB-P7_4_S1_D1000_B1	48	Unknown	2021-07-12 13:28:53	cgb_Pos_2.dam	FALSE	C00931	(No IS)			Baseline	209.1	86.67	0.17	0.04	4.3	TRUE	<2 points		0.07	0.07	1.06	1
18830	90	FB-P7_4_S1_D1000_B1	48	Unknown	2021-07-12 13:28:53	cgb_Pos_2.dam	FALSE	C00120	(No IS)			Baseline	5017	1020	0.12	0.07	9.2	TRUE	<2 points		0.21	0.19	2.25	4.64
18831	90	FB-P7_4_S1_D1000_B1	48	Unknown	2021-07-12 13:28:53	cgb_Pos_2.dam	FALSE	C00129	(No IS)			Baseline	836.3	190	0.19	0.08	3.1	TRUE	<2 points		0.14	0.13	2.16	3.51
18832	90	FB-P7_4_S1_D1000_B1	48	Unknown	2021-07-12 13:28:53	cgb_Pos_2.dam	FALSE	C00669	(No IS)			Baseline	1129	188.6	0.15	0.08	7	TRUE	<2 points		0.21	0.19	1	0.97
18833	90	FB-P7_4_S1_D1000_B1	48	Unknown	2021-07-12 13:28:53	cgb_Pos_2.dam	FALSE	C05198	(No IS)			Baseline	237200	45710	0.12	0.08	97	TRUE	<2 points		0.16	0.13	2.38	3.25
18834	90	FB-P7_4_S1_D1000_B1	48	Unknown	2021-07-12 13:28:53	cgb_Pos_2.dam	FALSE	C15586	(No IS)			Baseline	3889	486.7	0.18	0.09	9.9	TRUE	<2 points		0.38	0.34	1.89	2.57
18835	90	FB-P7_4_S1_D1000_B1	48	Unknown	2021-07-12 13:28:53	cgb_Pos_2.dam	FALSE	C00352	(No IS)			Baseline	1380	220	0.14	0.1	11	TRUE	<2 points		0.21	0.17	1.2	1.46
18836	90	FB-P7_4_S1_D1000_B1	48	Unknown	2021-07-12 13:28:53	cgb_Pos_2.dam	FALSE	C00378	(No IS)			Baseline	167.2	40	0.23	0.07	1.8	TRUE	<2 points		0.1	0.1	1.53	2.11
18837	90	FB-P7_4_S1_D1000_B1	48	Unknown	2021-07-12 13:28:53	cgb_Pos_2.dam	FALSE	C00212	(No IS)			Baseline	6711	932.5	0.12	0.1	17.4	TRUE	<2 points		0.28	0.26	4.21	7.46
18838	90	FB-P7_4_S1_D1000_B1	48	Unknown	2021-07-12 13:28:53	cgb_Pos_2.dam	FALSE	C00330	(No IS)			Baseline	34980	7715	0.13	0.07	47.5	TRUE	<2 points		0.16	0.13	1.16	1.04
18839	90	FB-P7_4_S1_D1000_B1	48	Unknown	2021-07-12 13:28:53	cgb_Pos_2.dam	FALSE	C03539	(No IS)			Baseline	188.1	90	0.1	0.04	2.8	TRUE	<2 points		0.06	0.06	1.08	1.23
18840	90	FB-P7_4_S1_D1000_B1	48	Unknown	2021-07-12 13:28:53	cgb_Pos_2.dam	FALSE	C00170	(No IS)			Baseline	8007	1305	0.13	0.1	27.8	TRUE	<2 points		0.21	0.18	2.03	4.12
18841	90	FB-P7_4_S1_D1000_B1	48	Unknown	2021-07-12 13:28:53	cgb_Pos_2.dam	FALSE	C00051	(No IS)			Baseline	2237	372.5	0.14	0.08	14.7	TRUE	<2 points		0.26	0.24	1.46	2.04
18842	90	FB-P7_4_S1_D1000_B1	48	Unknown	2021-07-12 13:28:53	cgb_Pos_2.dam	FALSE	C00239	(No IS)			Baseline	125.4	40	0.1	0.05	2	TRUE	<2 points		0.1	0.09	1.5	2
18843	90	FB-P7_4_S1_D1000_B1	48	Unknown	2021-07-12 13:28:53	cgb_Pos_2.dam	FALSE	C00055	(No IS)			Baseline	283600	55010	0.12	0.08	114.1	TRUE	<2 points		0.16	0.13	2.34	3.22
18844	90	FB-P7_4_S1_D1000_B1	48	Unknown	2021-07-12 13:28:53	cgb_Pos_2.dam	FALSE	C00105	(No IS)			Baseline	50220	10110	0.13	0.08	47.5	TRUE	<2 points		0.17	0.14	1.25	1.14
18845	90	FB-P7_4_S1_D1000_B1	48	Unknown	2021-07-12 13:28:53	cgb_Pos_2.dam	FALSE	C01081	(No IS)			Baseline	41.82	20	0.17	0.03	1	TRUE	<2 points		0.07	0.06	1	1
18846	90	FB-P7_4_S1_D1000_B1	48	Unknown	2021-07-12 13:28:53	cgb_Pos_2.dam	FALSE	C00655	(No IS)			Baseline	41.81	20	0.24	0.03	1	TRUE	<2 points		0.07	0.06	1	1
18847	90	FB-P7_4_S1_D1000_B1	48	Unknown	2021-07-12 13:28:53	cgb_Pos_2.dam	FALSE	C00021	(No IS)			Baseline	12190	2697	0.12	0.07	68.8	TRUE	<2 points		0.14	0.13	2.07	3.07
18848	90	FB-P7_4_S1_D1000_B1	48	Unknown	2021-07-12 13:28:53	cgb_Pos_2.dam	FALSE	C00019	(No IS)			Baseline	4056	980	0.12	0.07	40.4	TRUE	<2 points		0.13	0.11	1.92	2.65
18849	90	FB-P7_4_S1_D1000_B1	48	Unknown	2021-07-12 13:28:53	cgb_Pos_2.dam	FALSE	C00415	(No IS)			Baseline	125.4	60	0.7	0.03	3	TRUE	<2 points		0.07	0.06	1	1
18850	90	FB-P7_4_S1_D1000_B1	48	Unknown	2021-07-12 13:28:53	cgb_Pos_2.dam	FALSE	C00101	(No IS)			Baseline	125.4	60	0.35	0.03	3	TRUE	<2 points		0.07	0.06	1	1
18851	90	FB-P7_4_S1_D1000_B1	48	Unknown	2021-07-12 13:28:53	cgb_Pos_2.dam	FALSE	C00440	(No IS)			Baseline	83.62	20	0.09	0.07	1	TRUE	<2 points		0.1	0.1	1.53	2.11
18852	90	FB-P7_4_S1_D1000_B1	48	Unknown	2021-07-12 13:28:53	cgb_Pos_2.dam	FALSE	C03479	(No IS)			Baseline	250.9	40	0.54	0.1	2	TRUE	<2 points		0.17	0.16	1.26	1.56
18853	90	FB-P7_4_S1_D1000_B1	48	Unknown	2021-07-12 13:28:53	cgb_Pos_2.dam	FALSE	C00127	(No IS)			Baseline	41.81	20	0.31	0.03	1	TRUE	<2 points		0.07	0.06	1	1
18854	90	FB-P7_4_S1_D1000_B1	48	Unknown	2021-07-12 13:28:53	cgb_Pos_2.dam	FALSE	C00010	(No IS)			Baseline	83.62	40	0.24	0.03	2	TRUE	<2 points		0.07	0.06	1	1
18855	90	FB-P7_4_S1_D1000_B1	48	Unknown	2021-07-12 13:28:53	cgb_Pos_2.dam	FALSE	C00016	(No IS)			Baseline	376.3	120	0.1	0.05	6	TRUE	<2 points		0.12	0.11	1.04	1.21
18991	91	FB-P7_2_S1_D1000_B1	49	Unknown	2021-07-12 13:30:24	cgb_Pos_1.dam	FALSE	C00037	(No IS)			Baseline	125000	22550	0.13	0.09	62.5	TRUE	<2 points		0.17	0.14	1.23	1.11
18992	91	FB-P7_2_S1_D1000_B1	49	Unknown	2021-07-12 13:30:24	cgb_Pos_1.dam	FALSE	C00555	(No IS)			Baseline	209.1	80	0.24	0.04	1	TRUE	<2 points		0.1	0.09	0.76	0.56
18993	91	FB-P7_2_S1_D1000_B1	49	Unknown	2021-07-12 13:30:24	cgb_Pos_1.dam	FALSE	C00134	(No IS)			Baseline	4495	340	0.31	0.24	3.3	TRUE	<2 points		0.3	0.3	0.77	0.55
18994	91	FB-P7_2_S1_D1000_B1	49	Unknown	2021-07-12 13:30:24	cgb_Pos_1.dam	FALSE	C00041	(No IS)			Baseline	314100	55590	0.13	0.09	29.9	TRUE	<2 points		0.17	0.15	1.23	1.22
18995	91	FB-P7_2_S1_D1000_B1	49	Unknown	2021-07-12 13:30:24	cgb_Pos_1.dam	FALSE	C00334	(No IS)			Baseline	250.9	60	0.17	0.07	3	TRUE	<2 points		0.13	0.13	0.67	0.33
18996	91	FB-P7_2_S1_D1000_B1	49	Unknown	2021-07-12 13:30:24	cgb_Pos_1.dam	FALSE	C03401	(No IS)			Baseline	7401	567.3	0.25	0.31	3	TRUE	<2 points		0.35	0.34	1.25	1.56
18997	91	FB-P7_2_S1_D1000_B1	49	Unknown	2021-07-12 13:30:24	cgb_Pos_1.dam	FALSE	C00065	(No IS)			Baseline	51260	8820	0.13	0.09	13.5	TRUE	<2 points		0.17	0.15	1.27	1.3
18998	91	FB-P7_2_S1_D1000_B1	49	Unknown	2021-07-12 13:30:24	cgb_Pos_1.dam	FALSE	C00380	(No IS)			Baseline	58120	10510	0.12	0.08	38.4	TRUE	<2 points		0.17	0.15	1.24	1.3
18999	91	FB-P7_2_S1_D1000_B1	49	Unknown	2021-07-12 13:30:24	cgb_Pos_1.dam	FALSE	C00791	(No IS)			Baseline	501.8	124	0.21	0.05	2.8	TRUE	<2 points		0.13	0.12	0.67	0.36
19000	91	FB-P7_2_S1_D1000_B1	49	Unknown	2021-07-12 13:30:24	cgb_Pos_1.dam	FALSE	C00148	(No IS)			Baseline	826600	160500	0.13	0.08	52.9	TRUE	<2 points		0.16	0.13	1.19	1.06
19001	91	FB-P7_2_S1_D1000_B1	49	Unknown	2021-07-12 13:30:24	cgb_Pos_1.dam	FALSE	C00441	(No IS)			Baseline	125.4	40	0.14	0.05	2	TRUE	<2 points		0.1	0.09	1.5	2
19002	91	FB-P7_2_S1_D1000_B1	49	Unknown	2021-07-12 13:30:24	cgb_Pos_1.dam	FALSE	C00431	(No IS)			Baseline	2948	635	0.12	0.08	7.6	TRUE	<2 points		0.14	0.13	2.14	3.46
19003	91	FB-P7_2_S1_D1000_B1	49	Unknown	2021-07-12 13:30:24	cgb_Pos_1.dam	FALSE	C00183_C00431_C00441	(No IS)			Baseline	7338	1290	0.12	0.09	22.3	TRUE	<2 points		0.2	0.17	3.06	4.49
19004	91	FB-P7_2_S1_D1000_B1	49	Unknown	2021-07-12 13:30:24	cgb_Pos_1.dam	FALSE	C00188	(No IS)			Baseline	8321	1726	0.13	0.07	11.5	TRUE	<2 points		0.16	0.13	1.14	1.02
19005	91	FB-P7_2_S1_D1000_B1	49	Unknown	2021-07-12 13:30:24	cgb_Pos_1.dam	FALSE	C00263	(No IS)			Baseline	2509	544	0.12	0.08	9.2	TRUE	<2 points		0.13	0.13	2	3
19006	91	FB-P7_2_S1_D1000_B1	49	Unknown	2021-07-12 13:30:24	cgb_Pos_1.dam	FALSE	C00097	(No IS)			Baseline	10640	1910	0.13	0.09	36.6	TRUE	<2 points		0.18	0.15	1.3	1.21
19007	91	FB-P7_2_S1_D1000_B1	49	Unknown	2021-07-12 13:30:24	cgb_Pos_1.dam	FALSE	C00253	(No IS)			Baseline	627.2	150	0.14	0.05	2.9	TRUE	<2 points		0.12	0.12	1.77	2.53
19008	91	FB-P7_2_S1_D1000_B1	49	Unknown	2021-07-12 13:30:24	cgb_Pos_1.dam	FALSE	C00153	(No IS)			Baseline	2007	185.7	0.22	0.2	4.1	TRUE	<2 points		0.24	0.23	3.38	5.71
19009	91	FB-P7_2_S1_D1000_B1	49	Unknown	2021-07-12 13:30:24	cgb_Pos_1.dam	FALSE	C01879	(No IS)			Baseline	355.4	95	0.12	0.06	1.2	TRUE	<2 points		0.09	0.09	1.31	1.57
19010	91	FB-P7_2_S1_D1000_B1	49	Unknown	2021-07-12 13:30:24	cgb_Pos_1.dam	FALSE	C00233	(No IS)			Baseline	62.71	30	0.03	0.04	1.5	TRUE	<2 points		0.06	0.06	0.86	0.68
19011	91	FB-P7_2_S1_D1000_B1	49	Unknown	2021-07-12 13:30:24	cgb_Pos_1.dam	FALSE	C00407	(No IS)			Baseline	1881	486.7	0.13	0.07	5.9	TRUE	<2 points		0.1	0.1	0.75	0.49
19012	91	FB-P7_2_S1_D1000_B1	49	Unknown	2021-07-12 13:30:24	cgb_Pos_1.dam	FALSE	C00123	(No IS)			Baseline	125.5	40	0.91	0.05	2	TRUE	<2 points		0.1	0.09	0.75	0.5
19013	91	FB-P7_2_S1_D1000_B1	49	Unknown	2021-07-12 13:30:24	cgb_Pos_1.dam	FALSE	C00077	(No IS)			Baseline	53670	11380	0.11	0.07	23.7	TRUE	<2 points		0.2	0.16	1.66	2.29
19014	91	FB-P7_2_S1_D1000_B1	49	Unknown	2021-07-12 13:30:24	cgb_Pos_1.dam	FALSE	C00152	(No IS)			Baseline	8217	1380	0.15	0.09	6.7	TRUE	<2 points		0.18	0.17	0.83	0.72
19015	91	FB-P7_2_S1_D1000_B1	49	Unknown	2021-07-12 13:30:24	cgb_Pos_1.dam	FALSE	C00049	(No IS)			Baseline	116900	22410	0.12	0.08	23	TRUE	<2 points		0.14	0.13	2.02	3.05
19016	91	FB-P7_2_S1_D1000_B1	49	Unknown	2021-07-12 13:30:24	cgb_Pos_1.dam	FALSE	C00147	(No IS)			Baseline	217600	43180	0.12	0.08	40.5	TRUE	<2 points		0.16	0.13	2.43	3.29
19017	91	FB-P7_2_S1_D1000_B1	49	Unknown	2021-07-12 13:30:24	cgb_Pos_1.dam	FALSE	C00155	(No IS)			Baseline	4808	964	0.12	0.08	27.4	TRUE	<2 points		0.15	0.14	2.32	3.39
19018	91	FB-P7_2_S1_D1000_B1	49	Unknown	2021-07-12 13:30:24	cgb_Pos_1.dam	FALSE	C01279	(No IS)			Baseline	1004	313.3	0.07	0.07	2.1	TRUE	<2 points		0.1	0.1	0.71	0.39
19019	91	FB-P7_2_S1_D1000_B1	49	Unknown	2021-07-12 13:30:24	cgb_Pos_1.dam	FALSE	C00860	(No IS)			Baseline	1610	310	0.12	0.08	7.2	TRUE	<2 points		0.19	0.16	1.02	1.39
19020	91	FB-P7_2_S1_D1000_B1	49	Unknown	2021-07-12 13:30:24	cgb_Pos_1.dam	FALSE	C04294	(No IS)			Baseline	1254	280	0.04	0.09	3.1	TRUE	<2 points		0.13	0.13	2.03	3.11
19021	91	FB-P7_2_S1_D1000_B1	49	Unknown	2021-07-12 13:30:24	cgb_Pos_1.dam	FALSE	C00315	(No IS)			Baseline	4265	1100	0.06	0.07	3.7	TRUE	<2 points		0.09	0.09	1.36	1.68
19022	91	FB-P7_2_S1_D1000_B1	49	Unknown	2021-07-12 13:30:24	cgb_Pos_1.dam	FALSE	C00064	(No IS)			Baseline	111000	26060	0.11	0.07	90.2	TRUE	<2 points		0.15	0.13	2.18	3
19023	91	FB-P7_2_S1_D1000_B1	49	Unknown	2021-07-12 13:30:24	cgb_Pos_1.dam	FALSE	C03114	(No IS)			Baseline	41.81	20	0.1	0.03	1	TRUE	<2 points		0.07	0.06	1	1
19024	91	FB-P7_2_S1_D1000_B1	49	Unknown	2021-07-12 13:30:24	cgb_Pos_1.dam	FALSE	C00047_C00064	(No IS)			Baseline	14400000	3257000	0.11	0.07	94.1	TRUE	<2 points		0.15	0.13	2.25	3.02
19025	91	FB-P7_2_S1_D1000_B1	49	Unknown	2021-07-12 13:30:24	cgb_Pos_1.dam	FALSE	C00025	(No IS)			Baseline	1917000	447800	0.11	0.07	75.3	TRUE	<2 points		0.14	0.13	2.06	2.96
19026	91	FB-P7_2_S1_D1000_B1	49	Unknown	2021-07-12 13:30:24	cgb_Pos_1.dam	FALSE	C00979	(No IS)			Baseline	3721	868	0.11	0.07	5.4	TRUE	<2 points		0.14	0.13	2.03	3.06
19027	91	FB-P7_2_S1_D1000_B1	49	Unknown	2021-07-12 13:30:24	cgb_Pos_1.dam	FALSE	C00073	(No IS)			Baseline	6711	1154	0.12	0.08	19.1	TRUE	<2 points		0.3	0.27	2.24	3.65
19028	91	FB-P7_2_S1_D1000_B1	49	Unknown	2021-07-12 13:30:24	cgb_Pos_1.dam	FALSE	C00135	(No IS)			Baseline	33350000	5507000	0.1	0.1	138.9	TRUE	<2 points		0.19	0.16	1.38	1.48
19240	92	FB-P7_2_S1_D1000_B1	50	Unknown	2021-07-12 13:31:55	cgb_Pos_2.dam	FALSE	C00993	(No IS)			Baseline	9429	1518	0.14	0.11	41.8	TRUE	<2 points		0.21	0.15	3.16	3.7
19241	92	FB-P7_2_S1_D1000_B1	50	Unknown	2021-07-12 13:31:55	cgb_Pos_2.dam	FALSE	C00166	(No IS)			Baseline	710.8	193.3	0.15	0.07	2.1	TRUE	<2 points		0.1	0.1	1.7	2.53
19242	92	FB-P7_2_S1_D1000_B1	50	Unknown	2021-07-12 13:31:55	cgb_Pos_2.dam	FALSE	C00079	(No IS)			Baseline	39930	6660	0.14	0.1	15.6	TRUE	<2 points		0.18	0.16	1.3	1.42
19243	92	FB-P7_2_S1_D1000_B1	50	Unknown	2021-07-12 13:31:55	cgb_Pos_2.dam	FALSE	C00255	(No IS)			Baseline	334.6	160	0.14	0.03	6.1	TRUE	<2 points		0.07	0.06	1	1
19244	92	FB-P7_2_S1_D1000_B1	50	Unknown	2021-07-12 13:31:55	cgb_Pos_2.dam	FALSE	C00062	(No IS)			Baseline	4181	746.7	0.11	0.08	19.4	TRUE	<2 points		0.28	0.23	4.05	6.22
19245	92	FB-P7_2_S1_D1000_B1	50	Unknown	2021-07-12 13:31:55	cgb_Pos_2.dam	FALSE	C00327	(No IS)			Baseline	37510	6253	0.12	0.08	17.4	TRUE	<2 points		0.28	0.24	1.3	2.55
19246	92	FB-P7_2_S1_D1000_B1	50	Unknown	2021-07-12 13:31:55	cgb_Pos_2.dam	FALSE	C01419	(No IS)			Baseline	1547	220	0.24	0.11	1.7	TRUE	<2 points		0.16	0.15	0.64	0.3
19247	92	FB-P7_2_S1_D1000_B1	50	Unknown	2021-07-12 13:31:55	cgb_Pos_2.dam	FALSE	C00082	(No IS)			Baseline	11000	1916	0.13	0.1	8.8	TRUE	<2 points		0.16	0.15	1.45	2.15
19248	92	FB-P7_2_S1_D1000_B1	50	Unknown	2021-07-12 13:31:55	cgb_Pos_2.dam	FALSE	C00624	(No IS)			Baseline	10660	2031	0.13	0.08	18	TRUE	<2 points		0.21	0.17	1.16	1.54
19249	92	FB-P7_2_S1_D1000_B1	50	Unknown	2021-07-12 13:31:55	cgb_Pos_2.dam	FALSE	C00680	(No IS)			Baseline	1589	320	0.12	0.09	16	TRUE	<2 points		0.17	0.16	2.5	4
19250	92	FB-P7_2_S1_D1000_B1	50	Unknown	2021-07-12 13:31:55	cgb_Pos_2.dam	FALSE	C00078	(No IS)			Baseline	8217	1760	0.13	0.07	18.1	TRUE	<2 points		0.2	0.19	1.52	1.97
19251	92	FB-P7_2_S1_D1000_B1	50	Unknown	2021-07-12 13:31:55	cgb_Pos_2.dam	FALSE	C00931	(No IS)			Baseline	752.6	120	0.14	0.1	6	TRUE	<2 points		0.14	0.13	2.05	3.22
19252	92	FB-P7_2_S1_D1000_B1	50	Unknown	2021-07-12 13:31:55	cgb_Pos_2.dam	FALSE	C00120	(No IS)			Baseline	6941	1163	0.14	0.07	9.7	TRUE	<2 points		0.23	0.21	1.13	1.36
19253	92	FB-P7_2_S1_D1000_B1	50	Unknown	2021-07-12 13:31:55	cgb_Pos_2.dam	FALSE	C00129	(No IS)			Baseline	355.4	170	0.21	0.04	2.2	TRUE	<2 points		0.06	0.06	0.9	0.77
19254	92	FB-P7_2_S1_D1000_B1	50	Unknown	2021-07-12 13:31:55	cgb_Pos_2.dam	FALSE	C00669	(No IS)			Baseline	836.3	200	0.15	0.07	8.4	TRUE	<2 points		0.15	0.13	1.18	1.2
19255	92	FB-P7_2_S1_D1000_B1	50	Unknown	2021-07-12 13:31:55	cgb_Pos_2.dam	FALSE	C05198	(No IS)			Baseline	290600	56720	0.12	0.08	123.8	TRUE	<2 points		0.16	0.13	2.39	3.28
19256	92	FB-P7_2_S1_D1000_B1	50	Unknown	2021-07-12 13:31:55	cgb_Pos_2.dam	FALSE	C15586	(No IS)			Baseline	2237	310	0.18	0.14	7.4	TRUE	<2 points		0.23	0.23	0.84	0.62
19257	92	FB-P7_2_S1_D1000_B1	50	Unknown	2021-07-12 13:31:55	cgb_Pos_2.dam	FALSE	C00352	(No IS)			Baseline	1171	180	0.14	0.12	9	TRUE	<2 points		0.19	0.17	0.93	0.73
19258	92	FB-P7_2_S1_D1000_B1	50	Unknown	2021-07-12 13:31:55	cgb_Pos_2.dam	FALSE	C00378	(No IS)			Baseline	480.8	105	0.26	0.09	3.3	TRUE	<2 points		0.13	0.13	0.68	0.35
19259	92	FB-P7_2_S1_D1000_B1	50	Unknown	2021-07-12 13:31:55	cgb_Pos_2.dam	FALSE	C00212	(No IS)			Baseline	9763	1633	0.13	0.1	15.6	TRUE	<2 points		0.26	0.2	3.95	5.37
19260	92	FB-P7_2_S1_D1000_B1	50	Unknown	2021-07-12 13:31:55	cgb_Pos_2.dam	FALSE	C00330	(No IS)			Baseline	47460	10370	0.12	0.07	58.3	TRUE	<2 points		0.15	0.13	2.28	3.22
19261	92	FB-P7_2_S1_D1000_B1	50	Unknown	2021-07-12 13:31:55	cgb_Pos_2.dam	FALSE	C03539	(No IS)			Baseline	1547	160	0.17	0.21	5.2	TRUE	<2 points		0.3	0.29	1.55	2.23
19262	92	FB-P7_2_S1_D1000_B1	50	Unknown	2021-07-12 13:31:55	cgb_Pos_2.dam	FALSE	C00170	(No IS)			Baseline	8718	1334	0.14	0.1	22.5	TRUE	<2 points		0.22	0.19	1.32	1.73
19263	92	FB-P7_2_S1_D1000_B1	50	Unknown	2021-07-12 13:31:55	cgb_Pos_2.dam	FALSE	C00051	(No IS)			Baseline	2049	380	0.15	0.08	19	TRUE	<2 points		0.21	0.17	1.59	1.79
19264	92	FB-P7_2_S1_D1000_B1	50	Unknown	2021-07-12 13:31:55	cgb_Pos_2.dam	FALSE	C00239	(No IS)			Baseline	41.82	20	0.14	0.03	1	TRUE	<2 points		0.07	0.06	1	1
19265	92	FB-P7_2_S1_D1000_B1	50	Unknown	2021-07-12 13:31:55	cgb_Pos_2.dam	FALSE	C00055	(No IS)			Baseline	307500	56630	0.12	0.08	96.2	TRUE	<2 points		0.16	0.13	2.4	3.26
19266	92	FB-P7_2_S1_D1000_B1	50	Unknown	2021-07-12 13:31:55	cgb_Pos_2.dam	FALSE	C00105	(No IS)			Baseline	56050	10430	0.12	0.08	59	TRUE	<2 points		0.18	0.14	1.33	1.05
19267	92	FB-P7_2_S1_D1000_B1	50	Unknown	2021-07-12 13:31:55	cgb_Pos_2.dam	FALSE	C01081	(No IS)			Baseline	83.62	40	0.38	0.03	2	TRUE	<2 points		0.07	0.06	1	1
19268	92	FB-P7_2_S1_D1000_B1	50	Unknown	2021-07-12 13:31:55	cgb_Pos_2.dam	FALSE	C00655	(No IS)			Baseline	250.9	40	0.49	0.1	2	TRUE	<2 points		0.14	0.13	2.05	3.22
19269	92	FB-P7_2_S1_D1000_B1	50	Unknown	2021-07-12 13:31:55	cgb_Pos_2.dam	FALSE	C00021	(No IS)			Baseline	18860	4500	0.11	0.06	57.5	TRUE	<2 points		0.14	0.13	2.05	3.06
19270	92	FB-P7_2_S1_D1000_B1	50	Unknown	2021-07-12 13:31:55	cgb_Pos_2.dam	FALSE	C00019	(No IS)			Baseline	5812	1260	0.12	0.08	46	TRUE	<2 points		0.13	0.13	2.03	3.05
19271	92	FB-P7_2_S1_D1000_B1	50	Unknown	2021-07-12 13:31:55	cgb_Pos_2.dam	FALSE	C00415	(No IS)			Baseline	83.64	40	0.77	0.03	2	TRUE	<2 points		0.07	0.06	1	1
19272	92	FB-P7_2_S1_D1000_B1	50	Unknown	2021-07-12 13:31:55	cgb_Pos_2.dam	FALSE	C00101	(No IS)			Baseline	83.62	40	0.38	0.03	2	TRUE	<2 points		0.07	0.06	1	1
19273	92	FB-P7_2_S1_D1000_B1	50	Unknown	2021-07-12 13:31:55	cgb_Pos_2.dam	FALSE	C00440	(No IS)			Baseline	543.6	160	0.1	0.05	8	TRUE	<2 points		0.12	0.11	1.87	2.45
19274	92	FB-P7_2_S1_D1000_B1	50	Unknown	2021-07-12 13:31:55	cgb_Pos_2.dam	FALSE	C03479	(No IS)			Baseline	83.64	40	0.52	0.03	2	TRUE	<2 points		0.07	0.06	1	1
19275	92	FB-P7_2_S1_D1000_B1	50	Unknown	2021-07-12 13:31:55	cgb_Pos_2.dam	FALSE	C00127	(No IS)			Baseline	125.4	60	0.21	0.03	3	TRUE	<2 points		0.07	0.06	1	1
19276	92	FB-P7_2_S1_D1000_B1	50	Unknown	2021-07-12 13:31:55	cgb_Pos_2.dam	FALSE	C00010	(No IS)			Baseline	501.8	80	0.14	0.1	4	TRUE	<2 points		0.2	0.18	1	1
19277	92	FB-P7_2_S1_D1000_B1	50	Unknown	2021-07-12 13:31:55	cgb_Pos_2.dam	FALSE	C00016	(No IS)			Baseline	292.7	80	0.1	0.06	4	TRUE	<2 points		0.13	0.12	1.03	1.13
19413	93	FB-P5_2_S1_D1000_B1	51	Unknown	2021-07-12 13:33:25	cgb_Pos_1.dam	FALSE	C00037	(No IS)			Baseline	107700	19430	0.13	0.09	62.4	TRUE	<2 points		0.17	0.15	1.26	1.26
19414	93	FB-P5_2_S1_D1000_B1	51	Unknown	2021-07-12 13:33:25	cgb_Pos_1.dam	FALSE	C00555	(No IS)			Baseline	919.9	152	0.25	0.12	2.4	TRUE	<2 points		0.17	0.16	2.37	3.7
19415	93	FB-P5_2_S1_D1000_B1	51	Unknown	2021-07-12 13:33:25	cgb_Pos_1.dam	FALSE	C00134	(No IS)			Baseline	711	260	0.21	0.04	2	TRUE	<2 points		0.07	0.07	1.03	1.11
19416	93	FB-P5_2_S1_D1000_B1	51	Unknown	2021-07-12 13:33:25	cgb_Pos_1.dam	FALSE	C00041	(No IS)			Baseline	206700	37100	0.13	0.09	24.7	TRUE	<2 points		0.17	0.15	1.24	1.27
19417	93	FB-P5_2_S1_D1000_B1	51	Unknown	2021-07-12 13:33:25	cgb_Pos_1.dam	FALSE	C00334	(No IS)			Baseline	167.2	80	0.14	0.03	4	TRUE	<2 points		0.07	0.06	1	1
19418	93	FB-P5_2_S1_D1000_B1	51	Unknown	2021-07-12 13:33:25	cgb_Pos_1.dam	FALSE	C03401	(No IS)			Baseline	1485	710	0.07	0.04	2.8	TRUE	<2 points		0.06	0.06	0.87	0.69
19419	93	FB-P5_2_S1_D1000_B1	51	Unknown	2021-07-12 13:33:25	cgb_Pos_1.dam	FALSE	C00065	(No IS)			Baseline	39850	7393	0.13	0.08	14.9	TRUE	<2 points		0.25	0.17	1.83	1.65
19420	93	FB-P5_2_S1_D1000_B1	51	Unknown	2021-07-12 13:33:25	cgb_Pos_1.dam	FALSE	C00380	(No IS)			Baseline	40810	7273	0.13	0.09	27.4	TRUE	<2 points		0.16	0.15	2.5	3.64
19421	93	FB-P5_2_S1_D1000_B1	51	Unknown	2021-07-12 13:33:25	cgb_Pos_1.dam	FALSE	C00791	(No IS)			Baseline	543.6	160	0.06	0.07	2.4	TRUE	<2 points		0.1	0.1	0.71	0.4
19422	93	FB-P5_2_S1_D1000_B1	51	Unknown	2021-07-12 13:33:25	cgb_Pos_1.dam	FALSE	C00148	(No IS)			Baseline	968800	196500	0.13	0.08	61.4	TRUE	<2 points		0.16	0.13	1.18	1.05
19423	93	FB-P5_2_S1_D1000_B1	51	Unknown	2021-07-12 13:33:25	cgb_Pos_1.dam	FALSE	C00441	(No IS)			Baseline	125.4	40	0.14	0.05	2	TRUE	<2 points		0.1	0.09	0.75	0.5
19424	93	FB-P5_2_S1_D1000_B1	51	Unknown	2021-07-12 13:33:25	cgb_Pos_1.dam	FALSE	C00431	(No IS)			Baseline	4307	888.6	0.12	0.07	11.7	TRUE	<2 points		0.19	0.18	1.77	2.88
19425	93	FB-P5_2_S1_D1000_B1	51	Unknown	2021-07-12 13:33:25	cgb_Pos_1.dam	FALSE	C00183_C00431_C00441	(No IS)			Baseline	8488	1760	0.13	0.07	17.5	TRUE	<2 points		0.17	0.16	1.25	1.39
19426	93	FB-P5_2_S1_D1000_B1	51	Unknown	2021-07-12 13:33:25	cgb_Pos_1.dam	FALSE	C00188	(No IS)			Baseline	8404	1740	0.13	0.09	11.1	TRUE	<2 points		0.13	0.13	1.04	1.07
19427	93	FB-P5_2_S1_D1000_B1	51	Unknown	2021-07-12 13:33:25	cgb_Pos_1.dam	FALSE	C00263	(No IS)			Manual	4960	1064	0.13	0.07	14.7	TRUE	<2 points		0.24	0.21	1.49	2.13
19428	93	FB-P5_2_S1_D1000_B1	51	Unknown	2021-07-12 13:33:25	cgb_Pos_1.dam	FALSE	C00097	(No IS)			Baseline	3554	560	0.12	0.09	18.5	TRUE	<2 points		0.31	0.27	1.34	1.95
19429	93	FB-P5_2_S1_D1000_B1	51	Unknown	2021-07-12 13:33:25	cgb_Pos_1.dam	FALSE	C00253	(No IS)			Baseline	522.7	145	0.21	0.04	3.6	TRUE	<2 points		0.13	0.12	0.69	0.37
19430	93	FB-P5_2_S1_D1000_B1	51	Unknown	2021-07-12 13:33:25	cgb_Pos_1.dam	FALSE	C00153	(No IS)			Baseline	1505	154.3	0.14	0.18	3.2	TRUE	<2 points		0.23	0.22	0.93	0.89
19431	93	FB-P5_2_S1_D1000_B1	51	Unknown	2021-07-12 13:33:25	cgb_Pos_1.dam	FALSE	C01879	(No IS)			Baseline	459.9	120	0.26	0.06	1.4	TRUE	<2 points		0.09	0.09	0.81	0.64
19432	93	FB-P5_2_S1_D1000_B1	51	Unknown	2021-07-12 13:33:25	cgb_Pos_1.dam	FALSE	C00233	(No IS)			Baseline	167.3	46.67	0.09	0.06	2.3	TRUE	<2 points		0.09	0.09	0.81	0.65
19433	93	FB-P5_2_S1_D1000_B1	51	Unknown	2021-07-12 13:33:25	cgb_Pos_1.dam	FALSE	C00407	(No IS)			Baseline	3491	630	0.13	0.09	8.2	TRUE	<2 points		0.18	0.16	1.17	1.31
19434	93	FB-P5_2_S1_D1000_B1	51	Unknown	2021-07-12 13:33:25	cgb_Pos_1.dam	FALSE	C00123	(No IS)			Baseline	167.3	40	0.63	0.07	2	TRUE	<2 points		0.13	0.13	1	1
19435	93	FB-P5_2_S1_D1000_B1	51	Unknown	2021-07-12 13:33:25	cgb_Pos_1.dam	FALSE	C00077	(No IS)			Baseline	107000	24060	0.11	0.06	30.8	TRUE	<2 points		0.19	0.14	1.99	3.04
19436	93	FB-P5_2_S1_D1000_B1	51	Unknown	2021-07-12 13:33:25	cgb_Pos_1.dam	FALSE	C00152	(No IS)			Baseline	10100	1445	0.14	0.07	8.2	TRUE	<2 points		0.27	0.27	2.12	3.4
19437	93	FB-P5_2_S1_D1000_B1	51	Unknown	2021-07-12 13:33:25	cgb_Pos_1.dam	FALSE	C00049	(No IS)			Baseline	66490	13150	0.12	0.08	20.3	TRUE	<2 points		0.19	0.13	2.7	3.09
19438	93	FB-P5_2_S1_D1000_B1	51	Unknown	2021-07-12 13:33:25	cgb_Pos_1.dam	FALSE	C00147	(No IS)			Baseline	192700	38260	0.12	0.08	40.2	TRUE	<2 points		0.16	0.13	2.44	3.25
19439	93	FB-P5_2_S1_D1000_B1	51	Unknown	2021-07-12 13:33:25	cgb_Pos_1.dam	FALSE	C00155	(No IS)			Baseline	3512	625.7	0.13	0.09	15	TRUE	<2 points		0.21	0.19	1.51	1.93
19440	93	FB-P5_2_S1_D1000_B1	51	Unknown	2021-07-12 13:33:25	cgb_Pos_1.dam	FALSE	C01279	(No IS)			Baseline	1066	330	0.07	0.05	2.9	TRUE	<2 points		0.11	0.1	0.79	0.5
19441	93	FB-P5_2_S1_D1000_B1	51	Unknown	2021-07-12 13:33:25	cgb_Pos_1.dam	FALSE	C00860	(No IS)			Baseline	2718	632	0.11	0.07	10.4	TRUE	<2 points		0.13	0.13	1.99	2.92
19442	93	FB-P5_2_S1_D1000_B1	51	Unknown	2021-07-12 13:33:25	cgb_Pos_1.dam	FALSE	C04294	(No IS)			Baseline	961.7	280	0.14	0.08	3	TRUE	<2 points		0.1	0.1	0.72	0.42
19443	93	FB-P5_2_S1_D1000_B1	51	Unknown	2021-07-12 13:33:25	cgb_Pos_1.dam	FALSE	C00315	(No IS)			Baseline	3219	886.6	0.06	0.07	4.3	TRUE	<2 points		0.08	0.08	1.2	1.37
19444	93	FB-P5_2_S1_D1000_B1	51	Unknown	2021-07-12 13:33:25	cgb_Pos_1.dam	FALSE	C00064	(No IS)			Baseline	78070	18440	0.11	0.07	66.9	TRUE	<2 points		0.15	0.13	2.21	3.04
19445	93	FB-P5_2_S1_D1000_B1	51	Unknown	2021-07-12 13:33:25	cgb_Pos_1.dam	FALSE	C03114	(No IS)			Baseline	41.81	20	0.17	0.03	1	TRUE	<2 points		0.07	0.06	1	1
19446	93	FB-P5_2_S1_D1000_B1	51	Unknown	2021-07-12 13:33:25	cgb_Pos_1.dam	FALSE	C00047_C00064	(No IS)			Baseline	10520000	2404000	0.11	0.07	90.2	TRUE	<2 points		0.16	0.13	2.38	3.14
19447	93	FB-P5_2_S1_D1000_B1	51	Unknown	2021-07-12 13:33:25	cgb_Pos_1.dam	FALSE	C00025	(No IS)			Baseline	2113000	385400	0.11	0.09	83.4	TRUE	<2 points		0.18	0.16	1.35	1.53
19448	93	FB-P5_2_S1_D1000_B1	51	Unknown	2021-07-12 13:33:25	cgb_Pos_1.dam	FALSE	C00979	(No IS)			Baseline	3951	865	0.12	0.07	8	TRUE	<2 points		0.12	0.11	0.7	0.41
19449	93	FB-P5_2_S1_D1000_B1	51	Unknown	2021-07-12 13:33:25	cgb_Pos_1.dam	FALSE	C00073	(No IS)			Baseline	5729	828.6	0.1	0.11	11.5	TRUE	<2 points		0.2	0.18	2.96	4.64
19450	93	FB-P5_2_S1_D1000_B1	51	Unknown	2021-07-12 13:33:25	cgb_Pos_1.dam	FALSE	C00135	(No IS)			Baseline	29310000	4995000	0.1	0.09	147.5	TRUE	<2 points		0.18	0.16	1.34	1.45
19662	94	FB-P5_2_S1_D1000_B1	52	Unknown	2021-07-12 13:34:56	cgb_Pos_2.dam	FALSE	C00993	(No IS)			Baseline	7213	1235	0.13	0.1	25.7	TRUE	<2 points		0.17	0.16	2.56	4.1
19663	94	FB-P5_2_S1_D1000_B1	52	Unknown	2021-07-12 13:34:56	cgb_Pos_2.dam	FALSE	C00166	(No IS)			Baseline	3721	333.3	0.29	0.18	4.3	TRUE	<2 points		0.29	0.28	0.65	0.28
19664	94	FB-P5_2_S1_D1000_B1	52	Unknown	2021-07-12 13:34:56	cgb_Pos_2.dam	FALSE	C00079	(No IS)			Baseline	46740	7877	0.14	0.1	18.3	TRUE	<2 points		0.22	0.17	1.66	1.63
19665	94	FB-P5_2_S1_D1000_B1	52	Unknown	2021-07-12 13:34:56	cgb_Pos_2.dam	FALSE	C00255	(No IS)			Baseline	669	91.43	0.12	0.12	4.6	TRUE	<2 points		0.22	0.21	1.35	1.89
19666	94	FB-P5_2_S1_D1000_B1	52	Unknown	2021-07-12 13:34:56	cgb_Pos_2.dam	FALSE	C00062	(No IS)			Baseline	4035	675	0.12	0.08	23.8	TRUE	<2 points		0.23	0.2	3.18	5.17
19667	94	FB-P5_2_S1_D1000_B1	52	Unknown	2021-07-12 13:34:56	cgb_Pos_2.dam	FALSE	C00327	(No IS)			Baseline	24830	4717	0.13	0.08	14	TRUE	<2 points		0.21	0.16	1.59	1.47
19668	94	FB-P5_2_S1_D1000_B1	52	Unknown	2021-07-12 13:34:56	cgb_Pos_2.dam	FALSE	C01419	(No IS)			Baseline	1212	326.7	0.26	0.06	2.4	TRUE	<2 points		0.1	0.1	1.47	1.98
19669	94	FB-P5_2_S1_D1000_B1	52	Unknown	2021-07-12 13:34:56	cgb_Pos_2.dam	FALSE	C00082	(No IS)			Baseline	16140	2107	0.13	0.11	16.8	TRUE	<2 points		0.42	0.38	3.11	4.82
19670	94	FB-P5_2_S1_D1000_B1	52	Unknown	2021-07-12 13:34:56	cgb_Pos_2.dam	FALSE	C00624	(No IS)			Baseline	6250	1570	0.14	0.06	14.6	TRUE	<2 points		0.13	0.12	1.02	1.04
19671	94	FB-P5_2_S1_D1000_B1	52	Unknown	2021-07-12 13:34:56	cgb_Pos_2.dam	FALSE	C00680	(No IS)			Baseline	1254	216	0.12	0.11	10.8	TRUE	<2 points		0.17	0.17	2.64	4.44
19672	94	FB-P5_2_S1_D1000_B1	52	Unknown	2021-07-12 13:34:56	cgb_Pos_2.dam	FALSE	C00078	(No IS)			Baseline	6021	1160	0.12	0.08	13	TRUE	<2 points		0.16	0.15	1.2	1.28
19673	94	FB-P5_2_S1_D1000_B1	52	Unknown	2021-07-12 13:34:56	cgb_Pos_2.dam	FALSE	C00931	(No IS)			Baseline	104.5	50	0.14	0.04	2.5	TRUE	<2 points		0.06	0.06	1.13	1.33
19674	94	FB-P5_2_S1_D1000_B1	52	Unknown	2021-07-12 13:34:56	cgb_Pos_2.dam	FALSE	C00120	(No IS)			Baseline	3721	596	0.12	0.13	5	TRUE	<2 points		0.17	0.17	1.3	1.64
19675	94	FB-P5_2_S1_D1000_B1	52	Unknown	2021-07-12 13:34:56	cgb_Pos_2.dam	FALSE	C00129	(No IS)			Baseline	627	300	0.14	0.03	4.8	TRUE	<2 points		0.07	0.06	0.95	0.88
19676	94	FB-P5_2_S1_D1000_B1	52	Unknown	2021-07-12 13:34:56	cgb_Pos_2.dam	FALSE	C00669	(No IS)			Baseline	794.5	160	0.12	0.1	8	TRUE	<2 points		0.17	0.16	2.5	4
19677	94	FB-P5_2_S1_D1000_B1	52	Unknown	2021-07-12 13:34:56	cgb_Pos_2.dam	FALSE	C05198	(No IS)			Baseline	252100	48800	0.12	0.08	107.5	TRUE	<2 points		0.16	0.14	2.41	3.3
19678	94	FB-P5_2_S1_D1000_B1	52	Unknown	2021-07-12 13:34:56	cgb_Pos_2.dam	FALSE	C15586	(No IS)			Baseline	3680	448.9	0.21	0.16	10.9	TRUE	<2 points		0.29	0.27	0.9	0.77
19679	94	FB-P5_2_S1_D1000_B1	52	Unknown	2021-07-12 13:34:56	cgb_Pos_2.dam	FALSE	C00352	(No IS)			Baseline	104.5	50	0.1	0.04	2.5	TRUE	<2 points		0.06	0.06	1.13	1.33
19680	94	FB-P5_2_S1_D1000_B1	52	Unknown	2021-07-12 13:34:56	cgb_Pos_2.dam	FALSE	C00378	(No IS)			Baseline	230	70	0.1	0.05	3	TRUE	<2 points		0.12	0.11	1.25	1.74
19681	94	FB-P5_2_S1_D1000_B1	52	Unknown	2021-07-12 13:34:56	cgb_Pos_2.dam	FALSE	C00212	(No IS)			Baseline	3930	820	0.12	0.08	9.6	TRUE	<2 points		0.14	0.13	2.12	3.32
19682	94	FB-P5_2_S1_D1000_B1	52	Unknown	2021-07-12 13:34:56	cgb_Pos_2.dam	FALSE	C00330	(No IS)			Baseline	40450	7618	0.12	0.08	57.3	TRUE	<2 points		0.16	0.13	2.37	3.3
19683	94	FB-P5_2_S1_D1000_B1	52	Unknown	2021-07-12 13:34:56	cgb_Pos_2.dam	FALSE	C03539	(No IS)			Baseline	209.1	100	0.1	0.03	3.1	TRUE	<2 points		0.07	0.06	1	1
19684	94	FB-P5_2_S1_D1000_B1	52	Unknown	2021-07-12 13:34:56	cgb_Pos_2.dam	FALSE	C00170	(No IS)			Baseline	6439	1005	0.12	0.08	30.5	TRUE	<2 points		0.32	0.2	1.79	1.81
19685	94	FB-P5_2_S1_D1000_B1	52	Unknown	2021-07-12 13:34:56	cgb_Pos_2.dam	FALSE	C00051	(No IS)			Baseline	1003	200	0.16	0.09	10	TRUE	<2 points		0.15	0.13	0.76	0.35
19686	94	FB-P5_2_S1_D1000_B1	52	Unknown	2021-07-12 13:34:56	cgb_Pos_2.dam	FALSE	C00239	(No IS)			Baseline	250.8	73.33	0.17	0.07	3.7	TRUE	<2 points		0.1	0.1	0.72	0.41
19687	94	FB-P5_2_S1_D1000_B1	52	Unknown	2021-07-12 13:34:56	cgb_Pos_2.dam	FALSE	C00055	(No IS)			Baseline	195500	36210	0.12	0.08	103.1	TRUE	<2 points		0.16	0.14	2.39	3.25
19688	94	FB-P5_2_S1_D1000_B1	52	Unknown	2021-07-12 13:34:56	cgb_Pos_2.dam	FALSE	C00105	(No IS)			Baseline	31320	5840	0.13	0.09	36.8	TRUE	<2 points		0.17	0.14	1.25	1.04
19689	94	FB-P5_2_S1_D1000_B1	52	Unknown	2021-07-12 13:34:56	cgb_Pos_2.dam	FALSE	C01081	(No IS)			Baseline	41.81	20	0.24	0.03	1	TRUE	<2 points		0.07	0.06	1	1
19690	94	FB-P5_2_S1_D1000_B1	52	Unknown	2021-07-12 13:34:56	cgb_Pos_2.dam	FALSE	C00655	(No IS)			Baseline	62.71	30	0.17	0.04	1.5	TRUE	<2 points		0.06	0.06	0.86	0.68
19691	94	FB-P5_2_S1_D1000_B1	52	Unknown	2021-07-12 13:34:56	cgb_Pos_2.dam	FALSE	C00021	(No IS)			Baseline	40430	10530	0.11	0.06	129	TRUE	<2 points		0.13	0.12	2.03	2.92
19692	94	FB-P5_2_S1_D1000_B1	52	Unknown	2021-07-12 13:34:56	cgb_Pos_2.dam	FALSE	C00019	(No IS)			Baseline	3052	760	0.12	0.07	25.8	TRUE	<2 points		0.13	0.12	1.98	2.71
19693	94	FB-P5_2_S1_D1000_B1	52	Unknown	2021-07-12 13:34:56	cgb_Pos_2.dam	FALSE	C00415	(No IS)			Baseline	125.4	40	0.63	0.05	2	TRUE	<2 points		0.1	0.09	0.75	0.5
19694	94	FB-P5_2_S1_D1000_B1	52	Unknown	2021-07-12 13:34:56	cgb_Pos_2.dam	FALSE	C00101	(No IS)			Baseline	41.81	20	0.31	0.03	1	TRUE	<2 points		0.07	0.06	1	1
19695	94	FB-P5_2_S1_D1000_B1	52	Unknown	2021-07-12 13:34:56	cgb_Pos_2.dam	FALSE	C00440	(No IS)									TRUE
19696	94	FB-P5_2_S1_D1000_B1	52	Unknown	2021-07-12 13:34:56	cgb_Pos_2.dam	FALSE	C03479	(No IS)			Baseline	125.4	60	0.31	0.03	2.3	TRUE	<2 points		0.07	0.06	1	1
19697	94	FB-P5_2_S1_D1000_B1	52	Unknown	2021-07-12 13:34:56	cgb_Pos_2.dam	FALSE	C00127	(No IS)			Baseline	125.4	60	0.24	0.03	3	TRUE	<2 points		0.07	0.06	1	1
19698	94	FB-P5_2_S1_D1000_B1	52	Unknown	2021-07-12 13:34:56	cgb_Pos_2.dam	FALSE	C00010	(No IS)			Baseline	83.62	20	0.12	0.07	1	TRUE	<2 points		0.1	0.1	1.53	2.11
19699	94	FB-P5_2_S1_D1000_B1	52	Unknown	2021-07-12 13:34:56	cgb_Pos_2.dam	FALSE	C00016	(No IS)			Baseline	209	60	0.13	0.06	3	TRUE	<2 points		0.1	0.1	0.75	0.49
19835	95	FB-P5_3_S1_D1000_B1	53	Unknown	2021-07-12 13:36:27	cgb_Pos_1.dam	FALSE	C00037	(No IS)			Baseline	116700	21500	0.13	0.09	62.9	TRUE	<2 points		0.16	0.14	1.21	1.17
19836	95	FB-P5_3_S1_D1000_B1	53	Unknown	2021-07-12 13:36:27	cgb_Pos_1.dam	FALSE	C00555	(No IS)			Baseline	836.4	280	0.14	0.04	4.6	TRUE	<2 points		0.11	0.09	1.54	1.65
19837	95	FB-P5_3_S1_D1000_B1	53	Unknown	2021-07-12 13:36:27	cgb_Pos_1.dam	FALSE	C00134	(No IS)			Baseline	4265	600	0.23	0.18	6.7	TRUE	<2 points		0.25	0.24	1.16	1.37
19838	95	FB-P5_3_S1_D1000_B1	53	Unknown	2021-07-12 13:36:27	cgb_Pos_1.dam	FALSE	C00041	(No IS)			Baseline	273000	49380	0.13	0.09	34.3	TRUE	<2 points		0.17	0.15	1.27	1.29
19839	95	FB-P5_3_S1_D1000_B1	53	Unknown	2021-07-12 13:36:27	cgb_Pos_1.dam	FALSE	C00334	(No IS)			Baseline	83.62	40	0.21	0.03	2	TRUE	<2 points		0.07	0.06	1	1
19840	95	FB-P5_3_S1_D1000_B1	53	Unknown	2021-07-12 13:36:27	cgb_Pos_1.dam	FALSE	C03401	(No IS)			Baseline	815.5	390	0.17	0.04	1.8	TRUE	<2 points		0.06	0.06	1.26	1.6
19841	95	FB-P5_3_S1_D1000_B1	53	Unknown	2021-07-12 13:36:27	cgb_Pos_1.dam	FALSE	C00065	(No IS)			Baseline	41400	7648	0.13	0.09	13.5	TRUE	<2 points		0.16	0.14	1.22	1.15
19842	95	FB-P5_3_S1_D1000_B1	53	Unknown	2021-07-12 13:36:27	cgb_Pos_1.dam	FALSE	C00380	(No IS)			Baseline	47040	8500	0.12	0.08	33.9	TRUE	<2 points		0.17	0.15	2.56	3.91
19843	95	FB-P5_3_S1_D1000_B1	53	Unknown	2021-07-12 13:36:27	cgb_Pos_1.dam	FALSE	C00791	(No IS)			Baseline	292.7	106.7	0.14	0.04	2.6	TRUE	<2 points		0.07	0.07	1.01	0.96
19844	95	FB-P5_3_S1_D1000_B1	53	Unknown	2021-07-12 13:36:27	cgb_Pos_1.dam	FALSE	C00148	(No IS)			Baseline	1093000	219700	0.13	0.08	62.1	TRUE	<2 points		0.15	0.13	1.13	1.02
19845	95	FB-P5_3_S1_D1000_B1	53	Unknown	2021-07-12 13:36:27	cgb_Pos_1.dam	FALSE	C00441	(No IS)			Baseline	125.5	40	0.14	0.05	2	TRUE	<2 points		0.1	0.09	0.75	0.5
19846	95	FB-P5_3_S1_D1000_B1	53	Unknown	2021-07-12 13:36:27	cgb_Pos_1.dam	FALSE	C00431	(No IS)			Baseline	2969	620	0.12	0.1	9.2	TRUE	<2 points		0.16	0.14	2.34	3.47
19847	95	FB-P5_3_S1_D1000_B1	53	Unknown	2021-07-12 13:36:27	cgb_Pos_1.dam	FALSE	C00183_C00431_C00441	(No IS)			Baseline	9116	1614	0.12	0.09	19.3	TRUE	<2 points		0.21	0.15	1.57	1.27
19848	95	FB-P5_3_S1_D1000_B1	53	Unknown	2021-07-12 13:36:27	cgb_Pos_1.dam	FALSE	C00188	(No IS)			Baseline	10010	1940	0.13	0.08	13.4	TRUE	<2 points		0.19	0.15	1.42	1.39
19849	95	FB-P5_3_S1_D1000_B1	53	Unknown	2021-07-12 13:36:27	cgb_Pos_1.dam	FALSE	C00263	(No IS)			Manual	4275	993.3	0.13	0.07	17.3	TRUE	<2 points		0.13	0.13	0.98	0.9
19850	95	FB-P5_3_S1_D1000_B1	53	Unknown	2021-07-12 13:36:27	cgb_Pos_1.dam	FALSE	C00097	(No IS)			Baseline	3596	680	0.13	0.08	22.9	TRUE	<2 points		0.18	0.16	1.34	1.43
19851	95	FB-P5_3_S1_D1000_B1	53	Unknown	2021-07-12 13:36:27	cgb_Pos_1.dam	FALSE	C00253	(No IS)			Baseline	836.3	220	0.21	0.05	5.3	TRUE	<2 points		0.16	0.15	0.8	0.53
19852	95	FB-P5_3_S1_D1000_B1	53	Unknown	2021-07-12 13:36:27	cgb_Pos_1.dam	FALSE	C00153	(No IS)			Baseline	669	160	0.19	0.09	3.3	TRUE	<2 points		0.13	0.13	2.28	3.75
19853	95	FB-P5_3_S1_D1000_B1	53	Unknown	2021-07-12 13:36:27	cgb_Pos_1.dam	FALSE	C01879	(No IS)			Baseline	1254	346.7	0.25	0.06	3.5	TRUE	<2 points		0.1	0.09	1.37	1.73
19854	95	FB-P5_3_S1_D1000_B1	53	Unknown	2021-07-12 13:36:27	cgb_Pos_1.dam	FALSE	C00233	(No IS)			Baseline	125.5	40	0.17	0.05	2	TRUE	<2 points		0.1	0.09	1.5	2
19855	95	FB-P5_3_S1_D1000_B1	53	Unknown	2021-07-12 13:36:27	cgb_Pos_1.dam	FALSE	C00407	(No IS)			Baseline	3304	704	0.14	0.06	9.7	TRUE	<2 points		0.16	0.15	1.19	1.38
19856	95	FB-P5_3_S1_D1000_B1	53	Unknown	2021-07-12 13:36:27	cgb_Pos_1.dam	FALSE	C00123	(No IS)			Baseline	41.81	20	0.91	0.03	1	TRUE	<2 points		0.07	0.06	1	1
19857	95	FB-P5_3_S1_D1000_B1	53	Unknown	2021-07-12 13:36:27	cgb_Pos_1.dam	FALSE	C00077	(No IS)			Baseline	112900	25380	0.11	0.06	30	TRUE	<2 points		0.19	0.13	1.7	2.88
19858	95	FB-P5_3_S1_D1000_B1	53	Unknown	2021-07-12 13:36:27	cgb_Pos_1.dam	FALSE	C00152	(No IS)			Baseline	5018	1060	0.13	0.08	5.5	TRUE	<2 points		0.13	0.13	0.96	0.9
19859	95	FB-P5_3_S1_D1000_B1	53	Unknown	2021-07-12 13:36:27	cgb_Pos_1.dam	FALSE	C00049	(No IS)			Baseline	76480	14620	0.12	0.08	21.7	TRUE	<2 points		0.19	0.15	1.22	1.15
19860	95	FB-P5_3_S1_D1000_B1	53	Unknown	2021-07-12 13:36:27	cgb_Pos_1.dam	FALSE	C00147	(No IS)			Baseline	229900	49070	0.12	0.07	46.4	TRUE	<2 points		0.15	0.13	2.26	3.13
19861	95	FB-P5_3_S1_D1000_B1	53	Unknown	2021-07-12 13:36:27	cgb_Pos_1.dam	FALSE	C00155	(No IS)			Baseline	2258	640	0.1	0.05	19.3	TRUE	<2 points		0.13	0.11	1.87	2.54
19862	95	FB-P5_3_S1_D1000_B1	53	Unknown	2021-07-12 13:36:27	cgb_Pos_1.dam	FALSE	C01279	(No IS)			Baseline	1422	328	0.21	0.05	4.2	TRUE	<2 points		0.15	0.15	0.92	0.89
19863	95	FB-P5_3_S1_D1000_B1	53	Unknown	2021-07-12 13:36:27	cgb_Pos_1.dam	FALSE	C00860	(No IS)			Baseline	3554	900	0.1	0.05	15.4	TRUE	<2 points		0.19	0.15	2.8	3.89
19864	95	FB-P5_3_S1_D1000_B1	53	Unknown	2021-07-12 13:36:27	cgb_Pos_1.dam	FALSE	C04294	(No IS)			Baseline	3052	580	0.13	0.08	6.1	TRUE	<2 points		0.2	0.19	1.05	1.09
19865	95	FB-P5_3_S1_D1000_B1	53	Unknown	2021-07-12 13:36:27	cgb_Pos_1.dam	FALSE	C00315	(No IS)			Baseline	15970	1468	0.31	0.4	6.4	TRUE	<2 points		0.45	0.45	7.04	13.81
19866	95	FB-P5_3_S1_D1000_B1	53	Unknown	2021-07-12 13:36:27	cgb_Pos_1.dam	FALSE	C00064	(No IS)			Baseline	78230	18110	0.11	0.07	76.6	TRUE	<2 points		0.15	0.13	2.17	2.98
19867	95	FB-P5_3_S1_D1000_B1	53	Unknown	2021-07-12 13:36:27	cgb_Pos_1.dam	FALSE	C03114	(No IS)			Baseline	41.81	20	0.07	0.03	1	TRUE	<2 points		0.07	0.06	1	1
19868	95	FB-P5_3_S1_D1000_B1	53	Unknown	2021-07-12 13:36:27	cgb_Pos_1.dam	FALSE	C00047_C00064	(No IS)			Baseline	11050000	2559000	0.11	0.06	101	TRUE	<2 points		0.16	0.13	2.24	2.97
19869	95	FB-P5_3_S1_D1000_B1	53	Unknown	2021-07-12 13:36:27	cgb_Pos_1.dam	FALSE	C00025	(No IS)			Baseline	2041000	469000	0.12	0.07	99.6	TRUE	<2 points		0.14	0.13	2.03	2.94
19870	95	FB-P5_3_S1_D1000_B1	53	Unknown	2021-07-12 13:36:27	cgb_Pos_1.dam	FALSE	C00979	(No IS)			Baseline	3073	795	0.1	0.05	7.5	TRUE	<2 points		0.13	0.13	2.04	3.1
19871	95	FB-P5_3_S1_D1000_B1	53	Unknown	2021-07-12 13:36:27	cgb_Pos_1.dam	FALSE	C00073	(No IS)			Baseline	8363	1332	0.11	0.11	22.2	TRUE	<2 points		0.17	0.16	1.24	1.45
19872	95	FB-P5_3_S1_D1000_B1	53	Unknown	2021-07-12 13:36:27	cgb_Pos_1.dam	FALSE	C00135	(No IS)			Baseline	29520000	5119000	0.1	0.09	154.1	TRUE	<2 points		0.18	0.16	1.31	1.44
20084	96	FB-P5_3_S1_D1000_B1	54	Unknown	2021-07-12 13:37:58	cgb_Pos_2.dam	FALSE	C00993	(No IS)			Baseline	6314	1211	0.14	0.08	27.3	TRUE	<2 points		0.17	0.16	1.27	1.47
20085	96	FB-P5_3_S1_D1000_B1	54	Unknown	2021-07-12 13:37:58	cgb_Pos_2.dam	FALSE	C00166	(No IS)			Baseline	585.4	186.7	0.14	0.07	1.9	TRUE	<2 points		0.1	0.1	1.74	2.62
20086	96	FB-P5_3_S1_D1000_B1	54	Unknown	2021-07-12 13:37:58	cgb_Pos_2.dam	FALSE	C00079	(No IS)			Baseline	47040	7410	0.14	0.1	17.7	TRUE	<2 points		0.23	0.21	1.74	2.25
20087	96	FB-P5_3_S1_D1000_B1	54	Unknown	2021-07-12 13:37:58	cgb_Pos_2.dam	FALSE	C00255	(No IS)			Baseline	292.7	80	0.1	0.05	3.4	TRUE	<2 points		0.13	0.12	0.67	0.35
20088	96	FB-P5_3_S1_D1000_B1	54	Unknown	2021-07-12 13:37:58	cgb_Pos_2.dam	FALSE	C00062	(No IS)			Baseline	4014	620	0.14	0.11	13.5	TRUE	<2 points		0.18	0.16	1.78	3.63
20089	96	FB-P5_3_S1_D1000_B1	54	Unknown	2021-07-12 13:37:58	cgb_Pos_2.dam	FALSE	C00327	(No IS)			Baseline	36900	5850	0.13	0.09	17	TRUE	<2 points		0.25	0.23	1.13	1.43
20090	96	FB-P5_3_S1_D1000_B1	54	Unknown	2021-07-12 13:37:58	cgb_Pos_2.dam	FALSE	C01419	(No IS)			Baseline	4348	460	0.33	0.15	3.2	TRUE	<2 points		0.31	0.29	0.89	0.78
20091	96	FB-P5_3_S1_D1000_B1	54	Unknown	2021-07-12 13:37:58	cgb_Pos_2.dam	FALSE	C00082	(No IS)			Baseline	10680	2430	0.14	0.08	11.6	TRUE	<2 points		0.13	0.13	1	1.01
20092	96	FB-P5_3_S1_D1000_B1	54	Unknown	2021-07-12 13:37:58	cgb_Pos_2.dam	FALSE	C00624	(No IS)			Baseline	7777	1511	0.14	0.08	15.4	TRUE	<2 points		0.2	0.18	1.43	1.73
20093	96	FB-P5_3_S1_D1000_B1	54	Unknown	2021-07-12 13:37:58	cgb_Pos_2.dam	FALSE	C00680	(No IS)			Baseline	1463	316	0.11	0.09	15.8	TRUE	<2 points		0.17	0.16	2.63	4.06
20094	96	FB-P5_3_S1_D1000_B1	54	Unknown	2021-07-12 13:37:58	cgb_Pos_2.dam	FALSE	C00078	(No IS)			Baseline	6105	986.7	0.13	0.1	14	TRUE	<2 points		0.18	0.17	2.75	4.33
20095	96	FB-P5_3_S1_D1000_B1	54	Unknown	2021-07-12 13:37:58	cgb_Pos_2.dam	FALSE	C00931	(No IS)			Baseline	125.4	20	0.14	0.1	1	TRUE	<2 points		0.14	0.13	2.05	3.22
20096	96	FB-P5_3_S1_D1000_B1	54	Unknown	2021-07-12 13:37:58	cgb_Pos_2.dam	FALSE	C00120	(No IS)			Baseline	3408	522.5	0.12	0.09	5.5	TRUE	<2 points		0.26	0.26	1.48	2.12
20097	96	FB-P5_3_S1_D1000_B1	54	Unknown	2021-07-12 13:37:58	cgb_Pos_2.dam	FALSE	C00129	(No IS)			Baseline	250.9	120	0.17	0.04	2.7	TRUE	<2 points		0.06	0.06	1.11	1.3
20098	96	FB-P5_3_S1_D1000_B1	54	Unknown	2021-07-12 13:37:58	cgb_Pos_2.dam	FALSE	C00669	(No IS)			Baseline	125.4	46.67	0.21	0.04	2.3	TRUE	<2 points		0.08	0.07	1.11	1.1
20099	96	FB-P5_3_S1_D1000_B1	54	Unknown	2021-07-12 13:37:58	cgb_Pos_2.dam	FALSE	C05198	(No IS)			Baseline	305800	63730	0.12	0.08	125.4	TRUE	<2 points		0.15	0.13	2.31	3.19
20100	96	FB-P5_3_S1_D1000_B1	54	Unknown	2021-07-12 13:37:58	cgb_Pos_2.dam	FALSE	C15586	(No IS)			Baseline	1923	222.9	0.19	0.15	5.2	TRUE	<2 points		0.22	0.22	0.73	0.48
20101	96	FB-P5_3_S1_D1000_B1	54	Unknown	2021-07-12 13:37:58	cgb_Pos_2.dam	FALSE	C00352	(No IS)			Baseline	919.9	180	0.15	0.08	9	TRUE	<2 points		0.16	0.15	1.25	1.5
20102	96	FB-P5_3_S1_D1000_B1	54	Unknown	2021-07-12 13:37:58	cgb_Pos_2.dam	FALSE	C00378	(No IS)			Baseline	104.6	35	0.03	0.05	1.4	TRUE	<2 points		0.06	0.06	0.92	0.79
20103	96	FB-P5_3_S1_D1000_B1	54	Unknown	2021-07-12 13:37:58	cgb_Pos_2.dam	FALSE	C00212	(No IS)			Baseline	6690	1676	0.11	0.07	14.2	TRUE	<2 points		0.14	0.13	2.08	3.11
20104	96	FB-P5_3_S1_D1000_B1	54	Unknown	2021-07-12 13:37:58	cgb_Pos_2.dam	FALSE	C00330	(No IS)			Baseline	45010	9282	0.12	0.07	60.3	TRUE	<2 points		0.16	0.13	2.4	3.26
20105	96	FB-P5_3_S1_D1000_B1	54	Unknown	2021-07-12 13:37:58	cgb_Pos_2.dam	FALSE	C03539	(No IS)			Baseline	919.9	140	0.11	0.12	4.7	TRUE	<2 points		0.23	0.22	1.18	1.38
20106	96	FB-P5_3_S1_D1000_B1	54	Unknown	2021-07-12 13:37:58	cgb_Pos_2.dam	FALSE	C00170	(No IS)			Baseline	6732	1307	0.11	0.08	26.6	TRUE	<2 points		0.18	0.16	2.1	3.81
20107	96	FB-P5_3_S1_D1000_B1	54	Unknown	2021-07-12 13:37:58	cgb_Pos_2.dam	FALSE	C00051	(No IS)			Baseline	1380	280	0.15	0.08	14	TRUE	<2 points		0.16	0.15	1.25	1.5
20108	96	FB-P5_3_S1_D1000_B1	54	Unknown	2021-07-12 13:37:58	cgb_Pos_2.dam	FALSE	C00239	(No IS)									TRUE
20109	96	FB-P5_3_S1_D1000_B1	54	Unknown	2021-07-12 13:37:58	cgb_Pos_2.dam	FALSE	C00055	(No IS)			Baseline	192600	35760	0.12	0.08	84.5	TRUE	<2 points		0.16	0.14	1.18	1.04
20110	96	FB-P5_3_S1_D1000_B1	54	Unknown	2021-07-12 13:37:58	cgb_Pos_2.dam	FALSE	C00105	(No IS)			Baseline	42780	8360	0.13	0.08	59.6	TRUE	<2 points		0.17	0.15	1.26	1.32
20111	96	FB-P5_3_S1_D1000_B1	54	Unknown	2021-07-12 13:37:58	cgb_Pos_2.dam	FALSE	C01081	(No IS)			Baseline	41.81	20	0.63	0.03	1	TRUE	<2 points		0.07	0.06	1	1
20112	96	FB-P5_3_S1_D1000_B1	54	Unknown	2021-07-12 13:37:58	cgb_Pos_2.dam	FALSE	C00655	(No IS)			Baseline	125.4	60	0.21	0.03	3	TRUE	<2 points		0.07	0.06	1	1
20113	96	FB-P5_3_S1_D1000_B1	54	Unknown	2021-07-12 13:37:58	cgb_Pos_2.dam	FALSE	C00021	(No IS)			Baseline	43550	11700	0.11	0.06	137.9	TRUE	<2 points		0.13	0.12	2.02	2.76
20114	96	FB-P5_3_S1_D1000_B1	54	Unknown	2021-07-12 13:37:58	cgb_Pos_2.dam	FALSE	C00019	(No IS)			Baseline	3554	800	0.13	0.07	36.7	TRUE	<2 points		0.13	0.12	0.99	0.9
20115	96	FB-P5_3_S1_D1000_B1	54	Unknown	2021-07-12 13:37:58	cgb_Pos_2.dam	FALSE	C00415	(No IS)			Baseline	125.5	40	0.8	0.05	2	TRUE	<2 points		0.1	0.09	0.75	0.5
20116	96	FB-P5_3_S1_D1000_B1	54	Unknown	2021-07-12 13:37:58	cgb_Pos_2.dam	FALSE	C00101	(No IS)			Baseline	250.9	120	0.38	0.03	6	TRUE	<2 points		0.07	0.06	1	1
20117	96	FB-P5_3_S1_D1000_B1	54	Unknown	2021-07-12 13:37:58	cgb_Pos_2.dam	FALSE	C00440	(No IS)			Baseline	41.81	20	0.07	0.03	1	TRUE	<2 points		0.07	0.06	1	1
20118	96	FB-P5_3_S1_D1000_B1	54	Unknown	2021-07-12 13:37:58	cgb_Pos_2.dam	FALSE	C03479	(No IS)			Baseline	41.82	20	0.49	0.03	1	TRUE	<2 points		0.07	0.06	1	1
20119	96	FB-P5_3_S1_D1000_B1	54	Unknown	2021-07-12 13:37:58	cgb_Pos_2.dam	FALSE	C00127	(No IS)			Baseline	41.81	20	0.42	0.03	1	TRUE	<2 points		0.07	0.06	1	1
20120	96	FB-P5_3_S1_D1000_B1	54	Unknown	2021-07-12 13:37:58	cgb_Pos_2.dam	FALSE	C00010	(No IS)			Baseline	250.9	40	0.1	0.12	2	TRUE	<2 points		0.17	0.16	2.55	4.22
20121	96	FB-P5_3_S1_D1000_B1	54	Unknown	2021-07-12 13:37:58	cgb_Pos_2.dam	FALSE	C00016	(No IS)			Baseline	292.7	80	0.1	0.06	4	TRUE	<2 points		0.13	0.12	1.03	1.13
20257	97	FB-P7_1_S1_D1000_B1	55	Unknown	2021-07-12 13:39:29	cgb_Pos_1.dam	FALSE	C00037	(No IS)			Baseline	119400	22350	0.13	0.09	63.2	TRUE	<2 points		0.16	0.14	1.2	1.11
20258	97	FB-P7_1_S1_D1000_B1	55	Unknown	2021-07-12 13:39:29	cgb_Pos_1.dam	FALSE	C00555	(No IS)			Baseline	564.4	215	0.14	0.04	2.4	TRUE	<2 points		0.08	0.07	0.91	1
20259	97	FB-P7_1_S1_D1000_B1	55	Unknown	2021-07-12 13:39:29	cgb_Pos_1.dam	FALSE	C00134	(No IS)			Baseline	4098	437.1	0.33	0.16	4.3	TRUE	<2 points		0.23	0.22	0.9	0.8
20260	97	FB-P7_1_S1_D1000_B1	55	Unknown	2021-07-12 13:39:29	cgb_Pos_1.dam	FALSE	C00041	(No IS)			Baseline	373600	68910	0.13	0.09	31.7	TRUE	<2 points		0.16	0.14	1.22	1.2
20261	97	FB-P7_1_S1_D1000_B1	55	Unknown	2021-07-12 13:39:29	cgb_Pos_1.dam	FALSE	C00334	(No IS)			Baseline	83.62	40	0.1	0.03	2	TRUE	<2 points		0.07	0.06	1	1
20262	97	FB-P7_1_S1_D1000_B1	55	Unknown	2021-07-12 13:39:29	cgb_Pos_1.dam	FALSE	C03401	(No IS)			Baseline	1171	560	0.07	0.04	2.4	TRUE	<2 points		0.06	0.06	0.85	0.66
20263	97	FB-P7_1_S1_D1000_B1	55	Unknown	2021-07-12 13:39:29	cgb_Pos_1.dam	FALSE	C00065	(No IS)			Baseline	47160	8009	0.13	0.09	14.4	TRUE	<2 points		0.2	0.17	1.5	1.59
20264	97	FB-P7_1_S1_D1000_B1	55	Unknown	2021-07-12 13:39:29	cgb_Pos_1.dam	FALSE	C00380	(No IS)			Baseline	64180	11920	0.12	0.08	43.6	TRUE	<2 points		0.17	0.15	2.6	3.78
20265	97	FB-P7_1_S1_D1000_B1	55	Unknown	2021-07-12 13:39:29	cgb_Pos_1.dam	FALSE	C00791	(No IS)			Baseline	2133	240	0.26	0.18	3.3	TRUE	<2 points		0.24	0.23	0.58	0.16
20266	97	FB-P7_1_S1_D1000_B1	55	Unknown	2021-07-12 13:39:29	cgb_Pos_1.dam	FALSE	C00148	(No IS)			Baseline	976500	195400	0.13	0.08	60.3	TRUE	<2 points		0.15	0.13	1.14	1.03
20267	97	FB-P7_1_S1_D1000_B1	55	Unknown	2021-07-12 13:39:29	cgb_Pos_1.dam	FALSE	C00441	(No IS)			Baseline	292.7	100	0.17	0.04	5	TRUE	<2 points		0.12	0.1	1	1
20268	97	FB-P7_1_S1_D1000_B1	55	Unknown	2021-07-12 13:39:29	cgb_Pos_1.dam	FALSE	C00431	(No IS)			Baseline	2718	620	0.12	0.07	9.5	TRUE	<2 points		0.16	0.13	1.43	2.15
20269	97	FB-P7_1_S1_D1000_B1	55	Unknown	2021-07-12 13:39:29	cgb_Pos_1.dam	FALSE	C00183_C00431_C00441	(No IS)			Baseline	8028	1512	0.12	0.08	18.4	TRUE	<2 points		0.16	0.15	2.5	3.8
20270	97	FB-P7_1_S1_D1000_B1	55	Unknown	2021-07-12 13:39:29	cgb_Pos_1.dam	FALSE	C00188	(No IS)			Baseline	13170	1684	0.12	0.1	13.2	TRUE	<2 points		0.33	0.31	2.91	5.68
20271	97	FB-P7_1_S1_D1000_B1	55	Unknown	2021-07-12 13:39:29	cgb_Pos_1.dam	FALSE	C00263	(No IS)			Baseline	3596	780	0.13	0.07	12	TRUE	<2 points		0.15	0.13	0.94	0.95
20272	97	FB-P7_1_S1_D1000_B1	55	Unknown	2021-07-12 13:39:29	cgb_Pos_1.dam	FALSE	C00097	(No IS)			Baseline	8153	1810	0.13	0.07	42.9	TRUE	<2 points		0.17	0.13	1.27	1.06
20273	97	FB-P7_1_S1_D1000_B1	55	Unknown	2021-07-12 13:39:29	cgb_Pos_1.dam	FALSE	C00253	(No IS)			Baseline	564.5	130	0.18	0.08	2.6	TRUE	<2 points		0.12	0.12	1.15	1.37
20274	97	FB-P7_1_S1_D1000_B1	55	Unknown	2021-07-12 13:39:29	cgb_Pos_1.dam	FALSE	C00153	(No IS)			Baseline	1693	167.5	0.23	0.2	5.2	TRUE	<2 points		0.25	0.25	3.64	6.51
20275	97	FB-P7_1_S1_D1000_B1	55	Unknown	2021-07-12 13:39:29	cgb_Pos_1.dam	FALSE	C01879	(No IS)			Baseline	878.1	260	0.2	0.05	4.1	TRUE	<2 points		0.09	0.09	0.83	0.68
20276	97	FB-P7_1_S1_D1000_B1	55	Unknown	2021-07-12 13:39:29	cgb_Pos_1.dam	FALSE	C00233	(No IS)			Baseline	125.4	40	0.14	0.05	2	TRUE	<2 points		0.1	0.09	1.5	2
20277	97	FB-P7_1_S1_D1000_B1	55	Unknown	2021-07-12 13:39:29	cgb_Pos_1.dam	FALSE	C00407	(No IS)			Baseline	3094	570	0.13	0.1	7.4	TRUE	<2 points		0.14	0.13	2.11	3.31
20278	97	FB-P7_1_S1_D1000_B1	55	Unknown	2021-07-12 13:39:29	cgb_Pos_1.dam	FALSE	C00123	(No IS)			Baseline	41.81	20	0.91	0.03	1	TRUE	<2 points		0.07	0.06	1	1
20279	97	FB-P7_1_S1_D1000_B1	55	Unknown	2021-07-12 13:39:29	cgb_Pos_1.dam	FALSE	C00077	(No IS)			Baseline	55650	11820	0.11	0.06	22.7	TRUE	<2 points		0.24	0.15	2.09	2.24
20280	97	FB-P7_1_S1_D1000_B1	55	Unknown	2021-07-12 13:39:29	cgb_Pos_1.dam	FALSE	C00152	(No IS)			Baseline	7234	744.4	0.17	0.18	3.6	TRUE	<2 points		0.29	0.28	1.02	1
20281	97	FB-P7_1_S1_D1000_B1	55	Unknown	2021-07-12 13:39:29	cgb_Pos_1.dam	FALSE	C00049	(No IS)			Baseline	122200	24130	0.12	0.08	24.5	TRUE	<2 points		0.17	0.13	2.43	3.11
20282	97	FB-P7_1_S1_D1000_B1	55	Unknown	2021-07-12 13:39:29	cgb_Pos_1.dam	FALSE	C00147	(No IS)			Baseline	247000	51120	0.12	0.08	46.3	TRUE	<2 points		0.16	0.13	2.37	3.22
20283	97	FB-P7_1_S1_D1000_B1	55	Unknown	2021-07-12 13:39:29	cgb_Pos_1.dam	FALSE	C00155	(No IS)			Baseline	2718	588.6	0.14	0.07	16.2	TRUE	<2 points		0.18	0.15	1	1
20284	97	FB-P7_1_S1_D1000_B1	55	Unknown	2021-07-12 13:39:29	cgb_Pos_1.dam	FALSE	C01279	(No IS)			Baseline	522.7	250	0.14	0.04	2.2	TRUE	<2 points		0.06	0.06	1.17	1.42
20285	97	FB-P7_1_S1_D1000_B1	55	Unknown	2021-07-12 13:39:29	cgb_Pos_1.dam	FALSE	C00860	(No IS)			Baseline	710.8	253.3	0.1	0.04	5.4	TRUE	<2 points		0.1	0.1	1.58	2.11
20286	97	FB-P7_1_S1_D1000_B1	55	Unknown	2021-07-12 13:39:29	cgb_Pos_1.dam	FALSE	C04294	(No IS)			Baseline	1463	340	0.12	0.07	2.7	TRUE	<2 points		0.13	0.12	0.94	0.76
20287	97	FB-P7_1_S1_D1000_B1	55	Unknown	2021-07-12 13:39:29	cgb_Pos_1.dam	FALSE	C00315	(No IS)			Baseline	3471	860	0.05	0.07	3.9	TRUE	<2 points		0.08	0.08	1.18	1.32
20288	97	FB-P7_1_S1_D1000_B1	55	Unknown	2021-07-12 13:39:29	cgb_Pos_1.dam	FALSE	C00064	(No IS)			Baseline	109400	26280	0.11	0.06	83.9	TRUE	<2 points		0.15	0.13	2.19	3.03
20289	97	FB-P7_1_S1_D1000_B1	55	Unknown	2021-07-12 13:39:29	cgb_Pos_1.dam	FALSE	C03114	(No IS)									TRUE
20290	97	FB-P7_1_S1_D1000_B1	55	Unknown	2021-07-12 13:39:29	cgb_Pos_1.dam	FALSE	C00047_C00064	(No IS)			Baseline	14540000	3260000	0.11	0.07	96.6	TRUE	<2 points		0.16	0.13	2.32	3.04
20291	97	FB-P7_1_S1_D1000_B1	55	Unknown	2021-07-12 13:39:29	cgb_Pos_1.dam	FALSE	C00025	(No IS)			Baseline	1722000	406900	0.11	0.07	69	TRUE	<2 points		0.14	0.13	2.05	2.95
20292	97	FB-P7_1_S1_D1000_B1	55	Unknown	2021-07-12 13:39:29	cgb_Pos_1.dam	FALSE	C00979	(No IS)			Baseline	3930	832	0.13	0.08	5.5	TRUE	<2 points		0.15	0.13	0.91	0.86
20293	97	FB-P7_1_S1_D1000_B1	55	Unknown	2021-07-12 13:39:29	cgb_Pos_1.dam	FALSE	C00073	(No IS)			Baseline	4390	1008	0.11	0.07	15.6	TRUE	<2 points		0.16	0.14	1.47	2.17
20294	97	FB-P7_1_S1_D1000_B1	55	Unknown	2021-07-12 13:39:29	cgb_Pos_1.dam	FALSE	C00135	(No IS)			Baseline	27420000	5443000	0.11	0.08	119.9	TRUE	<2 points		0.18	0.16	1.37	1.57
20506	98	FB-P7_1_S1_D1000_B1	56	Unknown	2021-07-12 13:40:59	cgb_Pos_2.dam	FALSE	C00993	(No IS)			Baseline	8801	1593	0.13	0.09	44.1	TRUE	<2 points		0.18	0.16	1.32	1.53
20507	98	FB-P7_1_S1_D1000_B1	56	Unknown	2021-07-12 13:40:59	cgb_Pos_2.dam	FALSE	C00166	(No IS)			Baseline	1965	312	0.18	0.14	3.4	TRUE	<2 points		0.16	0.16	1.44	1.95
20508	98	FB-P7_1_S1_D1000_B1	56	Unknown	2021-07-12 13:40:59	cgb_Pos_2.dam	FALSE	C00079	(No IS)			Baseline	47660	8233	0.14	0.09	14.9	TRUE	<2 points		0.23	0.17	1.68	1.52
20509	98	FB-P7_1_S1_D1000_B1	56	Unknown	2021-07-12 13:40:59	cgb_Pos_2.dam	FALSE	C00255	(No IS)			Baseline	480.8	106.7	0.14	0.05	5.3	TRUE	<2 points		0.18	0.16	1.27	1.61
20510	98	FB-P7_1_S1_D1000_B1	56	Unknown	2021-07-12 13:40:59	cgb_Pos_2.dam	FALSE	C00062	(No IS)			Baseline	3888	673.3	0.12	0.09	16	TRUE	<2 points		0.18	0.15	1.7	3.4
20511	98	FB-P7_1_S1_D1000_B1	56	Unknown	2021-07-12 13:40:59	cgb_Pos_2.dam	FALSE	C00327	(No IS)			Baseline	23620	4514	0.13	0.07	13	TRUE	<2 points		0.23	0.21	1.71	2.31
20512	98	FB-P7_1_S1_D1000_B1	56	Unknown	2021-07-12 13:40:59	cgb_Pos_2.dam	FALSE	C01419	(No IS)			Baseline	1045	200	0.26	0.09	1.5	TRUE	<2 points		0.13	0.13	1.06	1.16
20513	98	FB-P7_1_S1_D1000_B1	56	Unknown	2021-07-12 13:40:59	cgb_Pos_2.dam	FALSE	C00082	(No IS)			Baseline	13250	1906	0.13	0.11	10.9	TRUE	<2 points		0.2	0.19	1.48	1.89
20514	98	FB-P7_1_S1_D1000_B1	56	Unknown	2021-07-12 13:40:59	cgb_Pos_2.dam	FALSE	C00624	(No IS)			Baseline	10410	2249	0.14	0.07	20.9	TRUE	<2 points		0.19	0.15	1.42	1.46
20515	98	FB-P7_1_S1_D1000_B1	56	Unknown	2021-07-12 13:40:59	cgb_Pos_2.dam	FALSE	C00680	(No IS)			Baseline	1589	360	0.13	0.07	11.7	TRUE	<2 points		0.16	0.15	1.22	1.38
20516	98	FB-P7_1_S1_D1000_B1	56	Unknown	2021-07-12 13:40:59	cgb_Pos_2.dam	FALSE	C00078	(No IS)			Baseline	5561	1092	0.13	0.08	11.9	TRUE	<2 points		0.16	0.15	1.21	1.31
20517	98	FB-P7_1_S1_D1000_B1	56	Unknown	2021-07-12 13:40:59	cgb_Pos_2.dam	FALSE	C00931	(No IS)			Baseline	125.5	46.67	0.1	0.04	2.3	TRUE	<2 points		0.08	0.07	0.91	0.91
20518	98	FB-P7_1_S1_D1000_B1	56	Unknown	2021-07-12 13:40:59	cgb_Pos_2.dam	FALSE	C00120	(No IS)			Baseline	3721	640	0.13	0.12	6.3	TRUE	<2 points		0.17	0.16	1.28	1.62
20519	98	FB-P7_1_S1_D1000_B1	56	Unknown	2021-07-12 13:40:59	cgb_Pos_2.dam	FALSE	C00129	(No IS)			Baseline	459.9	153.3	0.14	0.06	3.3	TRUE	<2 points		0.1	0.1	1.74	2.61
20520	98	FB-P7_1_S1_D1000_B1	56	Unknown	2021-07-12 13:40:59	cgb_Pos_2.dam	FALSE	C00669	(No IS)			Baseline	961.7	208	0.12	0.07	10.4	TRUE	<2 points		0.15	0.14	1.11	1.13
20521	98	FB-P7_1_S1_D1000_B1	56	Unknown	2021-07-12 13:40:59	cgb_Pos_2.dam	FALSE	C05198	(No IS)			Baseline	315300	66920	0.12	0.07	138.5	TRUE	<2 points		0.15	0.13	2.27	3.19
20522	98	FB-P7_1_S1_D1000_B1	56	Unknown	2021-07-12 13:40:59	cgb_Pos_2.dam	FALSE	C15586	(No IS)			Baseline	3219	291.1	0.19	0.21	5.7	TRUE	<2 points		0.31	0.31	2.34	3.8
20523	98	FB-P7_1_S1_D1000_B1	56	Unknown	2021-07-12 13:40:59	cgb_Pos_2.dam	FALSE	C00352	(No IS)			Baseline	1965	560	0.14	0.05	26	TRUE	<2 points		0.14	0.12	1.13	1.14
20524	98	FB-P7_1_S1_D1000_B1	56	Unknown	2021-07-12 13:40:59	cgb_Pos_2.dam	FALSE	C00378	(No IS)			Baseline	209.1	60	0.13	0.06	1.9	TRUE	<2 points		0.1	0.1	0.75	0.49
20525	98	FB-P7_1_S1_D1000_B1	56	Unknown	2021-07-12 13:40:59	cgb_Pos_2.dam	FALSE	C00212	(No IS)			Baseline	11730	1882	0.12	0.08	22.8	TRUE	<2 points		0.32	0.23	1.82	2.24
20526	98	FB-P7_1_S1_D1000_B1	56	Unknown	2021-07-12 13:40:59	cgb_Pos_2.dam	FALSE	C00330	(No IS)			Baseline	45200	10660	0.12	0.07	74.1	TRUE	<2 points		0.14	0.13	2.13	3.04
20527	98	FB-P7_1_S1_D1000_B1	56	Unknown	2021-07-12 13:40:59	cgb_Pos_2.dam	FALSE	C03539	(No IS)			Baseline	167.2	60	0.07	0.04	2	TRUE	<2 points		0.1	0.09	0.76	0.53
20528	98	FB-P7_1_S1_D1000_B1	56	Unknown	2021-07-12 13:40:59	cgb_Pos_2.dam	FALSE	C00170	(No IS)			Baseline	9136	1532	0.13	0.1	24.1	TRUE	<2 points		0.18	0.16	2.63	3.88
20529	98	FB-P7_1_S1_D1000_B1	56	Unknown	2021-07-12 13:40:59	cgb_Pos_2.dam	FALSE	C00051	(No IS)			Baseline	1693	253.3	0.13	0.14	11.5	TRUE	<2 points		0.21	0.2	1.55	2.11
20530	98	FB-P7_1_S1_D1000_B1	56	Unknown	2021-07-12 13:40:59	cgb_Pos_2.dam	FALSE	C00239	(No IS)			Baseline	209.1	80	0.14	0.04	4	TRUE	<2 points		0.1	0.09	0.76	0.56
20531	98	FB-P7_1_S1_D1000_B1	56	Unknown	2021-07-12 13:40:59	cgb_Pos_2.dam	FALSE	C00055	(No IS)			Baseline	311400	56700	0.12	0.09	102.5	TRUE	<2 points		0.16	0.14	1.19	1.04
20532	98	FB-P7_1_S1_D1000_B1	56	Unknown	2021-07-12 13:40:59	cgb_Pos_2.dam	FALSE	C00105	(No IS)			Baseline	57160	10540	0.12	0.08	56.7	TRUE	<2 points		0.17	0.15	2.51	3.74
20533	98	FB-P7_1_S1_D1000_B1	56	Unknown	2021-07-12 13:40:59	cgb_Pos_2.dam	FALSE	C01081	(No IS)									TRUE
20534	98	FB-P7_1_S1_D1000_B1	56	Unknown	2021-07-12 13:40:59	cgb_Pos_2.dam	FALSE	C00655	(No IS)			Baseline	125.4	40	0.24	0.05	2	TRUE	<2 points		0.1	0.09	0.75	0.5
20535	98	FB-P7_1_S1_D1000_B1	56	Unknown	2021-07-12 13:40:59	cgb_Pos_2.dam	FALSE	C00021	(No IS)			Baseline	10290	2540	0.11	0.07	55.3	TRUE	<2 points		0.13	0.12	2.03	2.96
20536	98	FB-P7_1_S1_D1000_B1	56	Unknown	2021-07-12 13:40:59	cgb_Pos_2.dam	FALSE	C00019	(No IS)			Baseline	5770	1320	0.12	0.07	22.2	TRUE	<2 points		0.15	0.13	2.26	3.17
20537	98	FB-P7_1_S1_D1000_B1	56	Unknown	2021-07-12 13:40:59	cgb_Pos_2.dam	FALSE	C00415	(No IS)			Baseline	167.2	80	0.8	0.03	4	TRUE	<2 points		0.07	0.06	1	1
20538	98	FB-P7_1_S1_D1000_B1	56	Unknown	2021-07-12 13:40:59	cgb_Pos_2.dam	FALSE	C00101	(No IS)			Baseline	125.4	60	0.17	0.03	2.2	TRUE	<2 points		0.07	0.06	1	1
20539	98	FB-P7_1_S1_D1000_B1	56	Unknown	2021-07-12 13:40:59	cgb_Pos_2.dam	FALSE	C00440	(No IS)			Baseline	125.5	60	0.1	0.03	3	TRUE	<2 points		0.07	0.06	1	1
20540	98	FB-P7_1_S1_D1000_B1	56	Unknown	2021-07-12 13:40:59	cgb_Pos_2.dam	FALSE	C03479	(No IS)			Baseline	83.64	40	0.52	0.03	2	TRUE	<2 points		0.07	0.06	1	1
20541	98	FB-P7_1_S1_D1000_B1	56	Unknown	2021-07-12 13:40:59	cgb_Pos_2.dam	FALSE	C00127	(No IS)									TRUE
20542	98	FB-P7_1_S1_D1000_B1	56	Unknown	2021-07-12 13:40:59	cgb_Pos_2.dam	FALSE	C00010	(No IS)			Baseline	418.1	100	0.14	0.06	5	TRUE	<2 points		0.16	0.15	1.23	1.43
20543	98	FB-P7_1_S1_D1000_B1	56	Unknown	2021-07-12 13:40:59	cgb_Pos_2.dam	FALSE	C00016	(No IS)			Baseline	250.8	60	0.17	0.07	3	TRUE	<2 points		0.13	0.13	0.67	0.33
21101	101	FB-P7_2_S1_D1000_B1	61	Unknown	2021-07-12 13:48:32	cgb_Pos_1.dam	FALSE	C00037	(No IS)			Baseline	130700	23820	0.13	0.09	70.4	TRUE	<2 points		0.17	0.15	1.26	1.28
21102	101	FB-P7_2_S1_D1000_B1	61	Unknown	2021-07-12 13:48:32	cgb_Pos_1.dam	FALSE	C00555	(No IS)			Baseline	919.8	246.7	0.22	0.06	5.3	TRUE	<2 points		0.09	0.08	1.22	1.39
21103	101	FB-P7_2_S1_D1000_B1	61	Unknown	2021-07-12 13:48:32	cgb_Pos_1.dam	FALSE	C00134	(No IS)			Baseline	961.6	360	0.07	0.04	2.8	TRUE	<2 points		0.07	0.07	1.07	1.02
21104	101	FB-P7_2_S1_D1000_B1	61	Unknown	2021-07-12 13:48:32	cgb_Pos_1.dam	FALSE	C00041	(No IS)			Baseline	329700	58570	0.13	0.09	31.2	TRUE	<2 points		0.17	0.15	1.24	1.27
21105	101	FB-P7_2_S1_D1000_B1	61	Unknown	2021-07-12 13:48:32	cgb_Pos_1.dam	FALSE	C00334	(No IS)			Baseline	83.62	20	0.23	0.07	1	TRUE	<2 points		0.1	0.1	1.53	2.11
21106	101	FB-P7_2_S1_D1000_B1	61	Unknown	2021-07-12 13:48:32	cgb_Pos_1.dam	FALSE	C03401	(No IS)			Baseline	3220	431.4	0.22	0.17	2.5	TRUE	<2 points		0.2	0.2	1.66	2.43
21107	101	FB-P7_2_S1_D1000_B1	61	Unknown	2021-07-12 13:48:32	cgb_Pos_1.dam	FALSE	C00065	(No IS)			Baseline	46010	8400	0.13	0.09	13.5	TRUE	<2 points		0.19	0.16	1.43	1.44
21108	101	FB-P7_2_S1_D1000_B1	61	Unknown	2021-07-12 13:48:32	cgb_Pos_1.dam	FALSE	C00380	(No IS)			Baseline	51870	9285	0.12	0.09	35.1	TRUE	<2 points		0.17	0.15	1.23	1.27
21109	101	FB-P7_2_S1_D1000_B1	61	Unknown	2021-07-12 13:48:32	cgb_Pos_1.dam	FALSE	C00791	(No IS)			Baseline	522.6	250	0.14	0.04	4.3	TRUE	<2 points		0.06	0.06	1.09	1.24
21110	101	FB-P7_2_S1_D1000_B1	61	Unknown	2021-07-12 13:48:32	cgb_Pos_1.dam	FALSE	C00148	(No IS)			Baseline	830400	163200	0.13	0.08	56	TRUE	<2 points		0.16	0.14	1.2	1.08
21111	101	FB-P7_2_S1_D1000_B1	61	Unknown	2021-07-12 13:48:32	cgb_Pos_1.dam	FALSE	C00441	(No IS)			Baseline	83.62	20	0.19	0.07	1	TRUE	<2 points		0.1	0.1	1.53	2.11
21112	101	FB-P7_2_S1_D1000_B1	61	Unknown	2021-07-12 13:48:32	cgb_Pos_1.dam	FALSE	C00431	(No IS)			Baseline	3847	884	0.12	0.07	9.3	TRUE	<2 points		0.17	0.13	2.64	3.37
21113	101	FB-P7_2_S1_D1000_B1	61	Unknown	2021-07-12 13:48:32	cgb_Pos_1.dam	FALSE	C00183_C00431_C00441	(No IS)			Baseline	8446	1500	0.12	0.09	18.2	TRUE	<2 points		0.19	0.16	1.93	3.74
21114	101	FB-P7_2_S1_D1000_B1	61	Unknown	2021-07-12 13:48:32	cgb_Pos_1.dam	FALSE	C00188	(No IS)			Baseline	10060	1487	0.13	0.1	13.9	TRUE	<2 points		0.25	0.22	3.75	6.06
21115	101	FB-P7_2_S1_D1000_B1	61	Unknown	2021-07-12 13:48:32	cgb_Pos_1.dam	FALSE	C00263	(No IS)			Baseline	2383	480	0.12	0.1	8.9	TRUE	<2 points		0.14	0.13	2.01	3.09
21116	101	FB-P7_2_S1_D1000_B1	61	Unknown	2021-07-12 13:48:32	cgb_Pos_1.dam	FALSE	C00097	(No IS)			Baseline	11330	2143	0.14	0.09	36.5	TRUE	<2 points		0.15	0.13	1.12	1.03
21117	101	FB-P7_2_S1_D1000_B1	61	Unknown	2021-07-12 13:48:32	cgb_Pos_1.dam	FALSE	C00253	(No IS)			Baseline	1631	107.3	0.35	0.27	4.3	TRUE	<2 points		0.32	0.31	0.64	0.28
21118	101	FB-P7_2_S1_D1000_B1	61	Unknown	2021-07-12 13:48:32	cgb_Pos_1.dam	FALSE	C00153	(No IS)			Baseline	606.3	130	0.19	0.08	3.4	TRUE	<2 points		0.13	0.13	1.04	1.06
21119	101	FB-P7_2_S1_D1000_B1	61	Unknown	2021-07-12 13:48:32	cgb_Pos_1.dam	FALSE	C01879	(No IS)			Baseline	1714	400	0.28	0.07	5	TRUE	<2 points		0.13	0.13	0.92	0.81
21120	101	FB-P7_2_S1_D1000_B1	61	Unknown	2021-07-12 13:48:32	cgb_Pos_1.dam	FALSE	C00233	(No IS)			Baseline	167.2	40	0.19	0.07	2	TRUE	<2 points		0.1	0.1	1.53	2.11
21121	101	FB-P7_2_S1_D1000_B1	61	Unknown	2021-07-12 13:48:32	cgb_Pos_1.dam	FALSE	C00407	(No IS)			Baseline	3136	640	0.12	0.08	12.5	TRUE	<2 points		0.14	0.13	1.03	1.03
21122	101	FB-P7_2_S1_D1000_B1	61	Unknown	2021-07-12 13:48:32	cgb_Pos_1.dam	FALSE	C00123	(No IS)			Baseline	83.62	40	0.8	0.03	2	TRUE	<2 points		0.07	0.06	1	1
21123	101	FB-P7_2_S1_D1000_B1	61	Unknown	2021-07-12 13:48:32	cgb_Pos_1.dam	FALSE	C00077	(No IS)			Baseline	53660	11240	0.11	0.07	19.9	TRUE	<2 points		0.25	0.17	2.19	2.84
21124	101	FB-P7_2_S1_D1000_B1	61	Unknown	2021-07-12 13:48:32	cgb_Pos_1.dam	FALSE	C00152	(No IS)			Baseline	8049	1005	0.16	0.15	4.7	TRUE	<2 points		0.27	0.26	2.05	3.27
21125	101	FB-P7_2_S1_D1000_B1	61	Unknown	2021-07-12 13:48:32	cgb_Pos_1.dam	FALSE	C00049	(No IS)			Baseline	129800	24800	0.12	0.08	24	TRUE	<2 points		0.16	0.13	1.18	1.01
21126	101	FB-P7_2_S1_D1000_B1	61	Unknown	2021-07-12 13:48:32	cgb_Pos_1.dam	FALSE	C00147	(No IS)			Baseline	229900	44280	0.12	0.08	40.9	TRUE	<2 points		0.16	0.14	1.18	1.05
21127	101	FB-P7_2_S1_D1000_B1	61	Unknown	2021-07-12 13:48:32	cgb_Pos_1.dam	FALSE	C00155	(No IS)			Baseline	5059	1020	0.11	0.08	24.1	TRUE	<2 points		0.17	0.15	2.56	3.87
21128	101	FB-P7_2_S1_D1000_B1	61	Unknown	2021-07-12 13:48:32	cgb_Pos_1.dam	FALSE	C01279	(No IS)			Baseline	773.4	190	0.19	0.07	2	TRUE	<2 points		0.1	0.09	0.79	0.59
21129	101	FB-P7_2_S1_D1000_B1	61	Unknown	2021-07-12 13:48:32	cgb_Pos_1.dam	FALSE	C00860	(No IS)			Baseline	1380	276	0.14	0.11	6.9	TRUE	<2 points		0.14	0.14	2.1	3.38
21130	101	FB-P7_2_S1_D1000_B1	61	Unknown	2021-07-12 13:48:32	cgb_Pos_1.dam	FALSE	C04294	(No IS)			Baseline	1923	271.4	0.15	0.14	3.1	TRUE	<2 points		0.2	0.2	1.43	1.83
21131	101	FB-P7_2_S1_D1000_B1	61	Unknown	2021-07-12 13:48:32	cgb_Pos_1.dam	FALSE	C00315	(No IS)			Baseline	1191	569.9	0.21	0.05	2.2	TRUE	<2 points		0.06	0.06	1.31	1.71
21132	101	FB-P7_2_S1_D1000_B1	61	Unknown	2021-07-12 13:48:32	cgb_Pos_1.dam	FALSE	C00064	(No IS)			Baseline	113000	25860	0.11	0.07	73	TRUE	<2 points		0.15	0.13	2.3	3.11
21133	101	FB-P7_2_S1_D1000_B1	61	Unknown	2021-07-12 13:48:32	cgb_Pos_1.dam	FALSE	C03114	(No IS)			Baseline	83.62	20	0.12	0.07	1	TRUE	<2 points		0.1	0.1	1.53	2.11
21134	101	FB-P7_2_S1_D1000_B1	61	Unknown	2021-07-12 13:48:32	cgb_Pos_1.dam	FALSE	C00047_C00064	(No IS)			Baseline	15480000	3356000	0.11	0.07	99.9	TRUE	<2 points		0.18	0.13	1.73	2.89
21135	101	FB-P7_2_S1_D1000_B1	61	Unknown	2021-07-12 13:48:32	cgb_Pos_1.dam	FALSE	C00025	(No IS)			Baseline	2177000	441900	0.12	0.08	99.5	TRUE	<2 points		0.17	0.15	1.4	1.8
21136	101	FB-P7_2_S1_D1000_B1	61	Unknown	2021-07-12 13:48:32	cgb_Pos_1.dam	FALSE	C00979	(No IS)			Baseline	3094	630	0.12	0.09	4.4	TRUE	<2 points		0.14	0.13	0.66	0.31
21137	101	FB-P7_2_S1_D1000_B1	61	Unknown	2021-07-12 13:48:32	cgb_Pos_1.dam	FALSE	C00073	(No IS)			Baseline	6711	1207	0.12	0.08	20.3	TRUE	<2 points		0.2	0.17	1.5	1.96
21138	101	FB-P7_2_S1_D1000_B1	61	Unknown	2021-07-12 13:48:32	cgb_Pos_1.dam	FALSE	C00135	(No IS)			Baseline	27260000	5517000	0.11	0.07	124.1	TRUE	<2 points		0.19	0.16	1.46	1.69
21350	102	FB-P7_2_S1_D1000_B1	62	Unknown	2021-07-12 13:50:03	cgb_Pos_2.dam	FALSE	C00993	(No IS)			Baseline	8780	1660	0.14	0.08	32.5	TRUE	<2 points		0.23	0.15	1.68	1.38
21351	102	FB-P7_2_S1_D1000_B1	62	Unknown	2021-07-12 13:50:03	cgb_Pos_2.dam	FALSE	C00166	(No IS)			Baseline	1045	204	0.14	0.1	3.3	TRUE	<2 points		0.17	0.16	1.36	1.83
21352	102	FB-P7_2_S1_D1000_B1	62	Unknown	2021-07-12 13:50:03	cgb_Pos_2.dam	FALSE	C00079	(No IS)			Baseline	38840	7140	0.15	0.09	14.4	TRUE	<2 points		0.16	0.15	1.23	1.34
21353	102	FB-P7_2_S1_D1000_B1	62	Unknown	2021-07-12 13:50:03	cgb_Pos_2.dam	FALSE	C00255	(No IS)			Baseline	167.2	66.67	0.14	0.04	2.6	TRUE	<2 points		0.08	0.07	1.08	1
21354	102	FB-P7_2_S1_D1000_B1	62	Unknown	2021-07-12 13:50:03	cgb_Pos_2.dam	FALSE	C00062	(No IS)			Baseline	3512	680	0.15	0.09	14.9	TRUE	<2 points		0.16	0.14	1.22	1.21
21355	102	FB-P7_2_S1_D1000_B1	62	Unknown	2021-07-12 13:50:03	cgb_Pos_2.dam	FALSE	C00327	(No IS)			Baseline	37920	5082	0.13	0.08	18.2	TRUE	<2 points		0.37	0.35	1.48	2.03
21356	102	FB-P7_2_S1_D1000_B1	62	Unknown	2021-07-12 13:50:03	cgb_Pos_2.dam	FALSE	C01419	(No IS)			Baseline	2425	268.6	0.43	0.19	2.4	TRUE	<2 points		0.24	0.23	1.15	1.33
21357	102	FB-P7_2_S1_D1000_B1	62	Unknown	2021-07-12 13:50:03	cgb_Pos_2.dam	FALSE	C00082	(No IS)			Baseline	11120	1909	0.14	0.09	11	TRUE	<2 points		0.21	0.19	1.43	1.78
21358	102	FB-P7_2_S1_D1000_B1	62	Unknown	2021-07-12 13:50:03	cgb_Pos_2.dam	FALSE	C00624	(No IS)			Baseline	11230	2092	0.13	0.08	16.5	TRUE	<2 points		0.23	0.15	1.59	1.19
21359	102	FB-P7_2_S1_D1000_B1	62	Unknown	2021-07-12 13:50:03	cgb_Pos_2.dam	FALSE	C00680	(No IS)			Baseline	1589	280	0.13	0.1	10.3	TRUE	<2 points		0.18	0.17	2.76	4.3
21360	102	FB-P7_2_S1_D1000_B1	62	Unknown	2021-07-12 13:50:03	cgb_Pos_2.dam	FALSE	C00078	(No IS)			Baseline	5958	993.3	0.13	0.1	10.1	TRUE	<2 points		0.14	0.13	1	0.99
21361	102	FB-P7_2_S1_D1000_B1	62	Unknown	2021-07-12 13:50:03	cgb_Pos_2.dam	FALSE	C00931	(No IS)			Baseline	376.3	80	0.14	0.07	4	TRUE	<2 points		0.16	0.15	1.24	1.44
21362	102	FB-P7_2_S1_D1000_B1	62	Unknown	2021-07-12 13:50:03	cgb_Pos_2.dam	FALSE	C00120	(No IS)			Baseline	1547	348	0.19	0.09	3.2	TRUE	<2 points		0.15	0.14	0.64	0.29
21363	102	FB-P7_2_S1_D1000_B1	62	Unknown	2021-07-12 13:50:03	cgb_Pos_2.dam	FALSE	C00129	(No IS)			Baseline	334.5	160	0.17	0.04	3.8	TRUE	<2 points		0.06	0.06	1.09	1.25
21364	102	FB-P7_2_S1_D1000_B1	62	Unknown	2021-07-12 13:50:03	cgb_Pos_2.dam	FALSE	C00669	(No IS)			Baseline	794.4	220	0.14	0.05	8.9	TRUE	<2 points		0.13	0.12	0.92	0.8
21365	102	FB-P7_2_S1_D1000_B1	62	Unknown	2021-07-12 13:50:03	cgb_Pos_2.dam	FALSE	C05198	(No IS)			Baseline	297300	55280	0.12	0.08	97.4	TRUE	<2 points		0.16	0.14	2.48	3.48
21366	102	FB-P7_2_S1_D1000_B1	62	Unknown	2021-07-12 13:50:03	cgb_Pos_2.dam	FALSE	C15586	(No IS)			Baseline	3470	560	0.14	0.13	12.2	TRUE	<2 points		0.23	0.2	1.27	2.06
21367	102	FB-P7_2_S1_D1000_B1	62	Unknown	2021-07-12 13:50:03	cgb_Pos_2.dam	FALSE	C00352	(No IS)			Baseline	1547	380	0.11	0.06	16.3	TRUE	<2 points		0.15	0.13	1.43	2.55
21368	102	FB-P7_2_S1_D1000_B1	62	Unknown	2021-07-12 13:50:03	cgb_Pos_2.dam	FALSE	C00378	(No IS)			Baseline	167.3	53.33	0.07	0.06	2.1	TRUE	<2 points		0.1	0.1	1.68	2.5
21369	102	FB-P7_2_S1_D1000_B1	62	Unknown	2021-07-12 13:50:03	cgb_Pos_2.dam	FALSE	C00212	(No IS)			Baseline	8279	1418	0.12	0.08	18.8	TRUE	<2 points		0.32	0.29	3.34	7.54
21370	102	FB-P7_2_S1_D1000_B1	62	Unknown	2021-07-12 13:50:03	cgb_Pos_2.dam	FALSE	C00330	(No IS)			Baseline	41810	8197	0.12	0.08	60.6	TRUE	<2 points		0.18	0.15	1.04	1.12
21371	102	FB-P7_2_S1_D1000_B1	62	Unknown	2021-07-12 13:50:03	cgb_Pos_2.dam	FALSE	C03539	(No IS)			Baseline	459.9	133.3	0.11	0.06	3.9	TRUE	<2 points		0.1	0.1	1.61	2.33
21372	102	FB-P7_2_S1_D1000_B1	62	Unknown	2021-07-12 13:50:03	cgb_Pos_2.dam	FALSE	C00170	(No IS)			Baseline	11020	1632	0.13	0.1	33.1	TRUE	<2 points		0.28	0.23	1.39	1.4
21373	102	FB-P7_2_S1_D1000_B1	62	Unknown	2021-07-12 13:50:03	cgb_Pos_2.dam	FALSE	C00051	(No IS)			Baseline	1798	300	0.12	0.1	13.9	TRUE	<2 points		0.19	0.18	0.95	0.8
21374	102	FB-P7_2_S1_D1000_B1	62	Unknown	2021-07-12 13:50:03	cgb_Pos_2.dam	FALSE	C00239	(No IS)			Baseline	83.62	40	0.1	0.03	2	TRUE	<2 points		0.07	0.06	1	1
21375	102	FB-P7_2_S1_D1000_B1	62	Unknown	2021-07-12 13:50:03	cgb_Pos_2.dam	FALSE	C00055	(No IS)			Baseline	365700	55440	0.12	0.1	127.2	TRUE	<2 points		0.2	0.17	1.48	1.7
21376	102	FB-P7_2_S1_D1000_B1	62	Unknown	2021-07-12 13:50:03	cgb_Pos_2.dam	FALSE	C00105	(No IS)			Baseline	75510	12320	0.13	0.1	61.4	TRUE	<2 points		0.2	0.18	1	0.87
21377	102	FB-P7_2_S1_D1000_B1	62	Unknown	2021-07-12 13:50:03	cgb_Pos_2.dam	FALSE	C01081	(No IS)			Baseline	83.62	40	0.14	0.03	2	TRUE	<2 points		0.07	0.06	1	1
21378	102	FB-P7_2_S1_D1000_B1	62	Unknown	2021-07-12 13:50:03	cgb_Pos_2.dam	FALSE	C00655	(No IS)			Baseline	125.5	60	0.31	0.03	3	TRUE	<2 points		0.07	0.06	1	1
21379	102	FB-P7_2_S1_D1000_B1	62	Unknown	2021-07-12 13:50:03	cgb_Pos_2.dam	FALSE	C00021	(No IS)			Baseline	26590	5536	0.11	0.07	101.6	TRUE	<2 points		0.18	0.16	1.36	1.53
21380	102	FB-P7_2_S1_D1000_B1	62	Unknown	2021-07-12 13:50:03	cgb_Pos_2.dam	FALSE	C00019	(No IS)			Baseline	6314	1220	0.12	0.08	31.9	TRUE	<2 points		0.17	0.15	1.3	1.5
21381	102	FB-P7_2_S1_D1000_B1	62	Unknown	2021-07-12 13:50:03	cgb_Pos_2.dam	FALSE	C00415	(No IS)			Baseline	41.82	20	0.63	0.03	1	TRUE	<2 points		0.07	0.06	1	1
21382	102	FB-P7_2_S1_D1000_B1	62	Unknown	2021-07-12 13:50:03	cgb_Pos_2.dam	FALSE	C00101	(No IS)			Baseline	83.62	40	0.56	0.03	2	TRUE	<2 points		0.07	0.06	1	1
21383	102	FB-P7_2_S1_D1000_B1	62	Unknown	2021-07-12 13:50:03	cgb_Pos_2.dam	FALSE	C00440	(No IS)			Baseline	41.81	20	0.03	0.03	1	TRUE	<2 points		0.07	0.06	1	1
21384	102	FB-P7_2_S1_D1000_B1	62	Unknown	2021-07-12 13:50:03	cgb_Pos_2.dam	FALSE	C03479	(No IS)			Baseline	41.82	20	0.63	0.03	1	TRUE	<2 points		0.07	0.06	1	1
21385	102	FB-P7_2_S1_D1000_B1	62	Unknown	2021-07-12 13:50:03	cgb_Pos_2.dam	FALSE	C00127	(No IS)			Baseline	83.64	40	0.42	0.03	2	TRUE	<2 points		0.07	0.06	1	1
21386	102	FB-P7_2_S1_D1000_B1	62	Unknown	2021-07-12 13:50:03	cgb_Pos_2.dam	FALSE	C00010	(No IS)			Baseline	146.3	70	0.14	0.04	3.5	TRUE	<2 points		0.06	0.06	1.1	1.27
21387	102	FB-P7_2_S1_D1000_B1	62	Unknown	2021-07-12 13:50:03	cgb_Pos_2.dam	FALSE	C00016	(No IS)			Baseline	292.7	60	0.12	0.1	3	TRUE	<2 points		0.14	0.13	0.66	0.32
21523	103	FB-P5_1_S1_D1000_B1	63	Unknown	2021-07-12 13:51:33	cgb_Pos_1.dam	FALSE	C00037	(No IS)			Baseline	105100	19040	0.13	0.09	68.3	TRUE	<2 points		0.17	0.15	1.27	1.38
21524	103	FB-P5_1_S1_D1000_B1	63	Unknown	2021-07-12 13:51:33	cgb_Pos_1.dam	FALSE	C00555	(No IS)			Baseline	250.9	120	0.1	0.03	1.7	TRUE	<2 points		0.07	0.06	1	1
21525	103	FB-P5_1_S1_D1000_B1	63	Unknown	2021-07-12 13:51:33	cgb_Pos_1.dam	FALSE	C00134	(No IS)			Baseline	1171	300	0.06	0.07	2.5	TRUE	<2 points		0.08	0.08	1.18	1.33
21526	103	FB-P5_1_S1_D1000_B1	63	Unknown	2021-07-12 13:51:33	cgb_Pos_1.dam	FALSE	C00041	(No IS)			Baseline	235900	41770	0.13	0.09	30.3	TRUE	<2 points		0.17	0.15	1.23	1.23
21527	103	FB-P5_1_S1_D1000_B1	63	Unknown	2021-07-12 13:51:33	cgb_Pos_1.dam	FALSE	C00334	(No IS)			Baseline	209.1	40	0.16	0.09	2	TRUE	<2 points		0.13	0.13	1.01	1.06
21528	103	FB-P5_1_S1_D1000_B1	63	Unknown	2021-07-12 13:51:33	cgb_Pos_1.dam	FALSE	C03401	(No IS)									TRUE
21529	103	FB-P5_1_S1_D1000_B1	63	Unknown	2021-07-12 13:51:33	cgb_Pos_1.dam	FALSE	C00065	(No IS)			Baseline	43110	6373	0.13	0.1	15.3	TRUE	<2 points		0.29	0.21	1.6	1.59
21530	103	FB-P5_1_S1_D1000_B1	63	Unknown	2021-07-12 13:51:33	cgb_Pos_1.dam	FALSE	C00380	(No IS)			Baseline	44760	7988	0.12	0.08	33.5	TRUE	<2 points		0.19	0.16	2.76	3.82
21531	103	FB-P5_1_S1_D1000_B1	63	Unknown	2021-07-12 13:51:33	cgb_Pos_1.dam	FALSE	C00791	(No IS)			Baseline	585.5	180	0.07	0.08	2.6	TRUE	<2 points		0.1	0.1	0.69	0.37
21532	103	FB-P5_1_S1_D1000_B1	63	Unknown	2021-07-12 13:51:33	cgb_Pos_1.dam	FALSE	C00148	(No IS)			Baseline	1041000	203700	0.13	0.08	62.5	TRUE	<2 points		0.16	0.14	1.2	1.08
21533	103	FB-P5_1_S1_D1000_B1	63	Unknown	2021-07-12 13:51:33	cgb_Pos_1.dam	FALSE	C00441	(No IS)			Baseline	83.62	40	0.17	0.03	2	TRUE	<2 points		0.07	0.06	1	1
21534	103	FB-P5_1_S1_D1000_B1	63	Unknown	2021-07-12 13:51:33	cgb_Pos_1.dam	FALSE	C00431	(No IS)			Baseline	3282	690	0.12	0.08	10.9	TRUE	<2 points		0.16	0.13	1.32	2.84
21535	103	FB-P5_1_S1_D1000_B1	63	Unknown	2021-07-12 13:51:33	cgb_Pos_1.dam	FALSE	C00183_C00431_C00441	(No IS)			Baseline	10950	1882	0.13	0.08	20.9	TRUE	<2 points		0.26	0.19	1.15	1.75
21536	103	FB-P5_1_S1_D1000_B1	63	Unknown	2021-07-12 13:51:33	cgb_Pos_1.dam	FALSE	C00188	(No IS)			Baseline	9972	1873	0.12	0.08	14.1	TRUE	<2 points		0.19	0.17	0.76	0.55
21537	103	FB-P5_1_S1_D1000_B1	63	Unknown	2021-07-12 13:51:33	cgb_Pos_1.dam	FALSE	C00263	(No IS)			Baseline	3428	684	0.12	0.08	14.1	TRUE	<2 points		0.16	0.15	2.37	3.64
21538	103	FB-P5_1_S1_D1000_B1	63	Unknown	2021-07-12 13:51:33	cgb_Pos_1.dam	FALSE	C00097	(No IS)			Baseline	3031	550	0.12	0.08	19.1	TRUE	<2 points		0.19	0.16	1.05	1.11
21539	103	FB-P5_1_S1_D1000_B1	63	Unknown	2021-07-12 13:51:33	cgb_Pos_1.dam	FALSE	C00253	(No IS)			Baseline	982.6	160	0.19	0.13	3.8	TRUE	<2 points		0.2	0.19	1.71	2.58
21540	103	FB-P5_1_S1_D1000_B1	63	Unknown	2021-07-12 13:51:33	cgb_Pos_1.dam	FALSE	C00153	(No IS)			Baseline	1359	170	0.14	0.17	3.4	TRUE	<2 points		0.2	0.19	0.61	0.21
21541	103	FB-P5_1_S1_D1000_B1	63	Unknown	2021-07-12 13:51:33	cgb_Pos_1.dam	FALSE	C01879	(No IS)			Baseline	1631	340	0.26	0.08	3.9	TRUE	<2 points		0.13	0.12	1.12	1.31
21542	103	FB-P5_1_S1_D1000_B1	63	Unknown	2021-07-12 13:51:33	cgb_Pos_1.dam	FALSE	C00233	(No IS)			Baseline	292.7	60	0.14	0.09	3	TRUE	<2 points		0.13	0.13	1	1
21543	103	FB-P5_1_S1_D1000_B1	63	Unknown	2021-07-12 13:51:33	cgb_Pos_1.dam	FALSE	C00407	(No IS)			Baseline	3178	696	0.13	0.07	9.3	TRUE	<2 points		0.15	0.13	0.9	0.85
21544	103	FB-P5_1_S1_D1000_B1	63	Unknown	2021-07-12 13:51:33	cgb_Pos_1.dam	FALSE	C00123	(No IS)			Baseline	41.81	20	0.84	0.03	1	TRUE	<2 points		0.07	0.06	1	1
21545	103	FB-P5_1_S1_D1000_B1	63	Unknown	2021-07-12 13:51:33	cgb_Pos_1.dam	FALSE	C00077	(No IS)			Baseline	93990	22390	0.11	0.06	30	TRUE	<2 points		0.19	0.13	2.2	2.88
21546	103	FB-P5_1_S1_D1000_B1	63	Unknown	2021-07-12 13:51:33	cgb_Pos_1.dam	FALSE	C00152	(No IS)			Baseline	15760	1495	0.13	0.13	9.2	TRUE	<2 points		0.41	0.38	1.69	2.8
21547	103	FB-P5_1_S1_D1000_B1	63	Unknown	2021-07-12 13:51:33	cgb_Pos_1.dam	FALSE	C00049	(No IS)			Baseline	63840	12320	0.12	0.08	18.8	TRUE	<2 points		0.15	0.13	2.26	3.18
21548	103	FB-P5_1_S1_D1000_B1	63	Unknown	2021-07-12 13:51:33	cgb_Pos_1.dam	FALSE	C00147	(No IS)			Baseline	187300	35720	0.12	0.08	38.6	TRUE	<2 points		0.17	0.14	2.56	3.33
21549	103	FB-P5_1_S1_D1000_B1	63	Unknown	2021-07-12 13:51:33	cgb_Pos_1.dam	FALSE	C00155	(No IS)			Baseline	2341	532	0.13	0.07	16	TRUE	<2 points		0.15	0.13	1.09	1.02
21550	103	FB-P5_1_S1_D1000_B1	63	Unknown	2021-07-12 13:51:33	cgb_Pos_1.dam	FALSE	C01279	(No IS)			Baseline	919.8	300	0.17	0.05	2.5	TRUE	<2 points		0.07	0.07	0.99	1.04
21551	103	FB-P5_1_S1_D1000_B1	63	Unknown	2021-07-12 13:51:33	cgb_Pos_1.dam	FALSE	C00860	(No IS)			Baseline	3888	973.3	0.1	0.05	20	TRUE	<2 points		0.23	0.21	3.37	5.54
21552	103	FB-P5_1_S1_D1000_B1	63	Unknown	2021-07-12 13:51:33	cgb_Pos_1.dam	FALSE	C04294	(No IS)			Baseline	1087	320	0.1	0.05	3.2	TRUE	<2 points		0.12	0.11	0.85	0.65
21553	103	FB-P5_1_S1_D1000_B1	63	Unknown	2021-07-12 13:51:33	cgb_Pos_1.dam	FALSE	C00315	(No IS)			Baseline	2927	1007	0.03	0.04	3.1	TRUE	<2 points		0.07	0.07	1.08	1.07
21554	103	FB-P5_1_S1_D1000_B1	63	Unknown	2021-07-12 13:51:33	cgb_Pos_1.dam	FALSE	C00064	(No IS)			Baseline	77290	18330	0.11	0.06	70	TRUE	<2 points		0.14	0.13	2.07	3
21555	103	FB-P5_1_S1_D1000_B1	63	Unknown	2021-07-12 13:51:33	cgb_Pos_1.dam	FALSE	C03114	(No IS)			Baseline	83.62	20	0.37	0.07	1	TRUE	<2 points		0.1	0.1	1.53	2.11
21556	103	FB-P5_1_S1_D1000_B1	63	Unknown	2021-07-12 13:51:33	cgb_Pos_1.dam	FALSE	C00047_C00064	(No IS)			Baseline	10720000	2440000	0.11	0.07	93.2	TRUE	<2 points		0.16	0.13	2.32	3.05
21557	103	FB-P5_1_S1_D1000_B1	63	Unknown	2021-07-12 13:51:33	cgb_Pos_1.dam	FALSE	C00025	(No IS)			Baseline	1674000	382200	0.12	0.07	88.2	TRUE	<2 points		0.14	0.13	2.12	2.99
21558	103	FB-P5_1_S1_D1000_B1	63	Unknown	2021-07-12 13:51:33	cgb_Pos_1.dam	FALSE	C00979	(No IS)			Baseline	3136	660	0.13	0.08	4	TRUE	<2 points		0.13	0.13	0.94	0.86
21559	103	FB-P5_1_S1_D1000_B1	63	Unknown	2021-07-12 13:51:33	cgb_Pos_1.dam	FALSE	C00073	(No IS)			Baseline	5561	1191	0.12	0.07	15.4	TRUE	<2 points		0.19	0.17	2.74	4.33
21560	103	FB-P5_1_S1_D1000_B1	63	Unknown	2021-07-12 13:51:33	cgb_Pos_1.dam	FALSE	C00135	(No IS)			Baseline	20510000	4967000	0.11	0.06	117	TRUE	<2 points		0.15	0.13	2.21	2.99
21772	104	FB-P5_1_S1_D1000_B1	64	Unknown	2021-07-12 13:53:04	cgb_Pos_2.dam	FALSE	C00993	(No IS)			Baseline	5937	1040	0.14	0.1	34.5	TRUE	<2 points		0.16	0.15	1.22	1.33
21773	104	FB-P5_1_S1_D1000_B1	64	Unknown	2021-07-12 13:53:04	cgb_Pos_2.dam	FALSE	C00166	(No IS)			Baseline	752.6	270	0.21	0.04	3.6	TRUE	<2 points		0.09	0.09	0.79	0.61
21774	104	FB-P5_1_S1_D1000_B1	64	Unknown	2021-07-12 13:53:04	cgb_Pos_2.dam	FALSE	C00079	(No IS)			Baseline	39760	6180	0.14	0.11	16.3	TRUE	<2 points		0.19	0.17	1.4	1.59
21775	104	FB-P5_1_S1_D1000_B1	64	Unknown	2021-07-12 13:53:04	cgb_Pos_2.dam	FALSE	C00255	(No IS)			Baseline	125.5	60	0.03	0.03	2.3	TRUE	<2 points		0.07	0.06	1	1
21776	104	FB-P5_1_S1_D1000_B1	64	Unknown	2021-07-12 13:53:04	cgb_Pos_2.dam	FALSE	C00062	(No IS)			Baseline	4725	753.3	0.14	0.11	15	TRUE	<2 points		0.2	0.17	3.1	4.46
21777	104	FB-P5_1_S1_D1000_B1	64	Unknown	2021-07-12 13:53:04	cgb_Pos_2.dam	FALSE	C00327	(No IS)			Baseline	41770	5947	0.13	0.08	18.9	TRUE	<2 points		0.37	0.34	1.5	2
21778	104	FB-P5_1_S1_D1000_B1	64	Unknown	2021-07-12 13:53:04	cgb_Pos_2.dam	FALSE	C01419	(No IS)			Baseline	501.7	146.7	0.2	0.05	1	TRUE	<2 points		0.09	0.08	0.83	0.7
21779	104	FB-P5_1_S1_D1000_B1	64	Unknown	2021-07-12 13:53:04	cgb_Pos_2.dam	FALSE	C00082	(No IS)			Baseline	12290	2070	0.12	0.08	13.7	TRUE	<2 points		0.22	0.2	3.27	5.37
21780	104	FB-P5_1_S1_D1000_B1	64	Unknown	2021-07-12 13:53:04	cgb_Pos_2.dam	FALSE	C00624	(No IS)			Baseline	4704	1030	0.13	0.08	11.4	TRUE	<2 points		0.13	0.13	1	0.96
21781	104	FB-P5_1_S1_D1000_B1	64	Unknown	2021-07-12 13:53:04	cgb_Pos_2.dam	FALSE	C00680	(No IS)			Baseline	940.7	215	0.11	0.09	10.8	TRUE	<2 points		0.14	0.13	2.12	3.34
21782	104	FB-P5_1_S1_D1000_B1	64	Unknown	2021-07-12 13:53:04	cgb_Pos_2.dam	FALSE	C00078	(No IS)			Baseline	6920	1405	0.13	0.07	14.3	TRUE	<2 points		0.25	0.19	1.83	2.02
21783	104	FB-P5_1_S1_D1000_B1	64	Unknown	2021-07-12 13:53:04	cgb_Pos_2.dam	FALSE	C00931	(No IS)			Baseline	146.3	70	0.14	0.04	3.5	TRUE	<2 points		0.06	0.06	0.92	0.79
21784	104	FB-P5_1_S1_D1000_B1	64	Unknown	2021-07-12 13:53:04	cgb_Pos_2.dam	FALSE	C00120	(No IS)			Baseline	6063	960	0.12	0.09	6.7	TRUE	<2 points		0.2	0.19	1.01	0.99
21785	104	FB-P5_1_S1_D1000_B1	64	Unknown	2021-07-12 13:53:04	cgb_Pos_2.dam	FALSE	C00129	(No IS)			Baseline	313.6	150	0.21	0.04	2.6	TRUE	<2 points		0.06	0.06	0.9	0.75
21786	104	FB-P5_1_S1_D1000_B1	64	Unknown	2021-07-12 13:53:04	cgb_Pos_2.dam	FALSE	C00669	(No IS)			Baseline	543.5	80	0.12	0.1	4	TRUE	<2 points		0.2	0.19	1.02	1.08
21787	104	FB-P5_1_S1_D1000_B1	64	Unknown	2021-07-12 13:53:04	cgb_Pos_2.dam	FALSE	C05198	(No IS)			Baseline	248800	50010	0.12	0.08	105	TRUE	<2 points		0.16	0.14	2.44	3.33
21788	104	FB-P5_1_S1_D1000_B1	64	Unknown	2021-07-12 13:53:04	cgb_Pos_2.dam	FALSE	C15586	(No IS)			Baseline	2697	380	0.18	0.13	6.3	TRUE	<2 points		0.2	0.19	0.72	0.4
21789	104	FB-P5_1_S1_D1000_B1	64	Unknown	2021-07-12 13:53:04	cgb_Pos_2.dam	FALSE	C00352	(No IS)			Baseline	878	120	0.13	0.12	6	TRUE	<2 points		0.23	0.22	3.5	6
21790	104	FB-P5_1_S1_D1000_B1	64	Unknown	2021-07-12 13:53:04	cgb_Pos_2.dam	FALSE	C00378	(No IS)			Baseline	522.6	73.33	0.12	0.15	3.5	TRUE	<2 points		0.19	0.18	1.85	3.08
21791	104	FB-P5_1_S1_D1000_B1	64	Unknown	2021-07-12 13:53:04	cgb_Pos_2.dam	FALSE	C00212	(No IS)			Baseline	9031	1264	0.13	0.1	12.7	TRUE	<2 points		0.34	0.31	1.84	2.72
21792	104	FB-P5_1_S1_D1000_B1	64	Unknown	2021-07-12 13:53:04	cgb_Pos_2.dam	FALSE	C00330	(No IS)			Baseline	32320	6693	0.12	0.08	55.9	TRUE	<2 points		0.15	0.13	2.34	3.24
21793	104	FB-P5_1_S1_D1000_B1	64	Unknown	2021-07-12 13:53:04	cgb_Pos_2.dam	FALSE	C03539	(No IS)			Baseline	439	115	0.14	0.05	3.3	TRUE	<2 points		0.14	0.13	0.65	0.29
21794	104	FB-P5_1_S1_D1000_B1	64	Unknown	2021-07-12 13:53:04	cgb_Pos_2.dam	FALSE	C00170	(No IS)			Baseline	5770	1017	0.12	0.09	18.7	TRUE	<2 points		0.21	0.17	3.22	4.41
21795	104	FB-P5_1_S1_D1000_B1	64	Unknown	2021-07-12 13:53:04	cgb_Pos_2.dam	FALSE	C00051	(No IS)			Baseline	1129	168.6	0.16	0.09	8.4	TRUE	<2 points		0.23	0.22	1.11	1.23
21796	104	FB-P5_1_S1_D1000_B1	64	Unknown	2021-07-12 13:53:04	cgb_Pos_2.dam	FALSE	C00239	(No IS)			Baseline	167.2	60	0.1	0.04	3	TRUE	<2 points		0.1	0.09	1.47	1.89
21797	104	FB-P5_1_S1_D1000_B1	64	Unknown	2021-07-12 13:53:04	cgb_Pos_2.dam	FALSE	C00055	(No IS)			Baseline	201500	37840	0.12	0.08	98.4	TRUE	<2 points		0.16	0.14	2.38	3.25
21798	104	FB-P5_1_S1_D1000_B1	64	Unknown	2021-07-12 13:53:04	cgb_Pos_2.dam	FALSE	C00105	(No IS)			Baseline	36290	6858	0.12	0.08	53.3	TRUE	<2 points		0.17	0.15	1.23	1.28
21799	104	FB-P5_1_S1_D1000_B1	64	Unknown	2021-07-12 13:53:04	cgb_Pos_2.dam	FALSE	C01081	(No IS)			Baseline	41.81	20	0.07	0.03	1	TRUE	<2 points		0.07	0.06	1	1
21800	104	FB-P5_1_S1_D1000_B1	64	Unknown	2021-07-12 13:53:04	cgb_Pos_2.dam	FALSE	C00655	(No IS)			Baseline	83.62	26.66	0.31	0.05	1.3	TRUE	<2 points		0.08	0.08	0.89	0.83
21801	104	FB-P5_1_S1_D1000_B1	64	Unknown	2021-07-12 13:53:04	cgb_Pos_2.dam	FALSE	C00021	(No IS)			Baseline	38420	9540	0.11	0.06	125.3	TRUE	<2 points		0.15	0.13	2.23	3.06
21802	104	FB-P5_1_S1_D1000_B1	64	Unknown	2021-07-12 13:53:04	cgb_Pos_2.dam	FALSE	C00019	(No IS)			Baseline	3470	720	0.12	0.07	34.5	TRUE	<2 points		0.19	0.16	1.42	1.43
21803	104	FB-P5_1_S1_D1000_B1	64	Unknown	2021-07-12 13:53:04	cgb_Pos_2.dam	FALSE	C00415	(No IS)			Baseline	250.9	60	0.74	0.07	3	TRUE	<2 points		0.13	0.12	1.02	1.09
21804	104	FB-P5_1_S1_D1000_B1	64	Unknown	2021-07-12 13:53:04	cgb_Pos_2.dam	FALSE	C00101	(No IS)			Baseline	83.63	20	0.57	0.07	1	TRUE	<2 points		0.1	0.1	1.53	2.11
21805	104	FB-P5_1_S1_D1000_B1	64	Unknown	2021-07-12 13:53:04	cgb_Pos_2.dam	FALSE	C00440	(No IS)			Baseline	41.81	20	0.1	0.03	1	TRUE	<2 points		0.07	0.06	1	1
21806	104	FB-P5_1_S1_D1000_B1	64	Unknown	2021-07-12 13:53:04	cgb_Pos_2.dam	FALSE	C03479	(No IS)			Baseline	167.2	40	0.33	0.07	2	TRUE	<2 points		0.1	0.1	1.53	2.11
21807	104	FB-P5_1_S1_D1000_B1	64	Unknown	2021-07-12 13:53:04	cgb_Pos_2.dam	FALSE	C00127	(No IS)			Baseline	41.81	20	0.14	0.03	1	TRUE	<2 points		0.07	0.06	1	1
21808	104	FB-P5_1_S1_D1000_B1	64	Unknown	2021-07-12 13:53:04	cgb_Pos_2.dam	FALSE	C00010	(No IS)			Baseline	209.1	40	0.17	0.1	2	TRUE	<2 points		0.17	0.16	1.26	1.56
21809	104	FB-P5_1_S1_D1000_B1	64	Unknown	2021-07-12 13:53:04	cgb_Pos_2.dam	FALSE	C00016	(No IS)			Baseline	41.81	20	0.07	0.03	1	TRUE	<2 points		0.07	0.06	1	1
23211	111	FB-P7_4_S1_D1000_B1	71	Unknown	2021-07-12 14:03:42	cgb_Pos_1.dam	FALSE	C00037	(No IS)			Baseline	120700	21500	0.13	0.09	54.4	TRUE	<2 points		0.18	0.15	1.32	1.3
23212	111	FB-P7_4_S1_D1000_B1	71	Unknown	2021-07-12 14:03:42	cgb_Pos_1.dam	FALSE	C00555	(No IS)			Baseline	585.5	150	0.15	0.06	2.1	TRUE	<2 points		0.11	0.1	1.53	2.01
23213	111	FB-P7_4_S1_D1000_B1	71	Unknown	2021-07-12 14:03:42	cgb_Pos_1.dam	FALSE	C00134	(No IS)			Baseline	11410	705	0.38	0.36	7.5	TRUE	<2 points		0.52	0.51	0.95	0.91
23214	111	FB-P7_4_S1_D1000_B1	71	Unknown	2021-07-12 14:03:42	cgb_Pos_1.dam	FALSE	C00041	(No IS)			Baseline	397000	69110	0.13	0.09	35.8	TRUE	<2 points		0.17	0.15	1.25	1.28
23215	111	FB-P7_4_S1_D1000_B1	71	Unknown	2021-07-12 14:03:42	cgb_Pos_1.dam	FALSE	C00334	(No IS)			Baseline	83.64	40	0.14	0.03	2	TRUE	<2 points		0.07	0.06	1	1
23216	111	FB-P7_4_S1_D1000_B1	71	Unknown	2021-07-12 14:03:42	cgb_Pos_1.dam	FALSE	C03401	(No IS)			Baseline	2823	553.3	0.18	0.16	3.5	TRUE	<2 points		0.18	0.18	2.1	3.49
23217	111	FB-P7_4_S1_D1000_B1	71	Unknown	2021-07-12 14:03:42	cgb_Pos_1.dam	FALSE	C00065	(No IS)			Baseline	60720	9736	0.13	0.09	14.4	TRUE	<2 points		0.22	0.16	1.63	1.39
23218	111	FB-P7_4_S1_D1000_B1	71	Unknown	2021-07-12 14:03:42	cgb_Pos_1.dam	FALSE	C00380	(No IS)			Baseline	50680	9329	0.12	0.08	37.4	TRUE	<2 points		0.17	0.15	1.22	1.31
23219	111	FB-P7_4_S1_D1000_B1	71	Unknown	2021-07-12 14:03:42	cgb_Pos_1.dam	FALSE	C00791	(No IS)			Baseline	1045	188	0.27	0.08	3	TRUE	<2 points		0.16	0.15	0.64	0.27
23220	111	FB-P7_4_S1_D1000_B1	71	Unknown	2021-07-12 14:03:42	cgb_Pos_1.dam	FALSE	C00148	(No IS)			Baseline	815200	156800	0.13	0.08	53.4	TRUE	<2 points		0.16	0.14	1.21	1.1
23221	111	FB-P7_4_S1_D1000_B1	71	Unknown	2021-07-12 14:03:42	cgb_Pos_1.dam	FALSE	C00441	(No IS)			Baseline	62.74	30	0.17	0.04	1.5	TRUE	<2 points		0.06	0.06	0.86	0.67
23222	111	FB-P7_4_S1_D1000_B1	71	Unknown	2021-07-12 14:03:42	cgb_Pos_1.dam	FALSE	C00431	(No IS)			Baseline	2174	508	0.13	0.07	9	TRUE	<2 points		0.15	0.13	1.11	1.06
23223	111	FB-P7_4_S1_D1000_B1	71	Unknown	2021-07-12 14:03:42	cgb_Pos_1.dam	FALSE	C00183_C00431_C00441	(No IS)			Baseline	6272	1100	0.14	0.1	11.6	TRUE	<2 points		0.16	0.15	1.2	1.28
23224	111	FB-P7_4_S1_D1000_B1	71	Unknown	2021-07-12 14:03:42	cgb_Pos_1.dam	FALSE	C00188	(No IS)			Baseline	9325	1730	0.13	0.08	11.6	TRUE	<2 points		0.26	0.24	1.97	2.77
23225	111	FB-P7_4_S1_D1000_B1	71	Unknown	2021-07-12 14:03:42	cgb_Pos_1.dam	FALSE	C00263	(No IS)			Baseline	3554	564.4	0.12	0.08	12.3	TRUE	<2 points		0.27	0.23	2.73	5.83
23226	111	FB-P7_4_S1_D1000_B1	71	Unknown	2021-07-12 14:03:42	cgb_Pos_1.dam	FALSE	C00097	(No IS)			Baseline	9032	1814	0.13	0.08	40.5	TRUE	<2 points		0.21	0.15	1.55	1.32
23227	111	FB-P7_4_S1_D1000_B1	71	Unknown	2021-07-12 14:03:42	cgb_Pos_1.dam	FALSE	C00253	(No IS)			Baseline	1882	320	0.23	0.13	4.7	TRUE	<2 points		0.2	0.19	1	1.01
23228	111	FB-P7_4_S1_D1000_B1	71	Unknown	2021-07-12 14:03:42	cgb_Pos_1.dam	FALSE	C00153	(No IS)			Baseline	1045	265.7	0.17	0.04	6.4	TRUE	<2 points		0.19	0.1	2.88	2.15
23229	111	FB-P7_4_S1_D1000_B1	71	Unknown	2021-07-12 14:03:42	cgb_Pos_1.dam	FALSE	C01879	(No IS)			Baseline	627.1	206.7	0.24	0.05	2.3	TRUE	<2 points		0.1	0.09	0.78	0.56
23230	111	FB-P7_4_S1_D1000_B1	71	Unknown	2021-07-12 14:03:42	cgb_Pos_1.dam	FALSE	C00233	(No IS)			Baseline	146.4	30	0.26	0.09	1.5	TRUE	<2 points		0.12	0.12	1.2	1.48
23231	111	FB-P7_4_S1_D1000_B1	71	Unknown	2021-07-12 14:03:42	cgb_Pos_1.dam	FALSE	C00407	(No IS)			Baseline	3930	688.6	0.12	0.08	11.2	TRUE	<2 points		0.23	0.21	0.9	0.81
23232	111	FB-P7_4_S1_D1000_B1	71	Unknown	2021-07-12 14:03:42	cgb_Pos_1.dam	FALSE	C00123	(No IS)			Baseline	41.81	20	0.7	0.03	1	TRUE	<2 points		0.07	0.06	1	1
23233	111	FB-P7_4_S1_D1000_B1	71	Unknown	2021-07-12 14:03:42	cgb_Pos_1.dam	FALSE	C00077	(No IS)			Baseline	71170	16070	0.11	0.06	25.8	TRUE	<2 points		0.24	0.14	2.06	2.11
23234	111	FB-P7_4_S1_D1000_B1	71	Unknown	2021-07-12 14:03:42	cgb_Pos_1.dam	FALSE	C00152	(No IS)			Baseline	4307	1100	0.13	0.06	7.9	TRUE	<2 points		0.13	0.12	1.02	0.97
23235	111	FB-P7_4_S1_D1000_B1	71	Unknown	2021-07-12 14:03:42	cgb_Pos_1.dam	FALSE	C00049	(No IS)			Baseline	116200	22390	0.12	0.08	23.1	TRUE	<2 points		0.16	0.14	1.19	1.11
23236	111	FB-P7_4_S1_D1000_B1	71	Unknown	2021-07-12 14:03:42	cgb_Pos_1.dam	FALSE	C00147	(No IS)			Baseline	213800	39320	0.12	0.08	40	TRUE	<2 points		0.17	0.15	2.51	3.61
23237	111	FB-P7_4_S1_D1000_B1	71	Unknown	2021-07-12 14:03:42	cgb_Pos_1.dam	FALSE	C00155	(No IS)			Baseline	2634	640	0.13	0.07	20.8	TRUE	<2 points		0.12	0.1	0.87	0.52
23238	111	FB-P7_4_S1_D1000_B1	71	Unknown	2021-07-12 14:03:42	cgb_Pos_1.dam	FALSE	C01279	(No IS)			Baseline	522.5	250	0.21	0.04	2.8	TRUE	<2 points		0.06	0.06	0.92	0.8
23239	111	FB-P7_4_S1_D1000_B1	71	Unknown	2021-07-12 14:03:42	cgb_Pos_1.dam	FALSE	C00860	(No IS)			Baseline	1338	273.3	0.11	0.06	7.8	TRUE	<2 points		0.21	0.2	3.2	5.69
23240	111	FB-P7_4_S1_D1000_B1	71	Unknown	2021-07-12 14:03:42	cgb_Pos_1.dam	FALSE	C04294	(No IS)			Baseline	836.4	253.3	0.14	0.05	2.6	TRUE	<2 points		0.08	0.08	1.2	1.34
23241	111	FB-P7_4_S1_D1000_B1	71	Unknown	2021-07-12 14:03:42	cgb_Pos_1.dam	FALSE	C00315	(No IS)			Baseline	2969	713.3	0.05	0.06	2.9	TRUE	<2 points		0.08	0.08	1.1	1.17
23242	111	FB-P7_4_S1_D1000_B1	71	Unknown	2021-07-12 14:03:42	cgb_Pos_1.dam	FALSE	C00064	(No IS)			Baseline	103000	24120	0.11	0.07	86.3	TRUE	<2 points		0.15	0.13	2.24	3.11
23243	111	FB-P7_4_S1_D1000_B1	71	Unknown	2021-07-12 14:03:42	cgb_Pos_1.dam	FALSE	C03114	(No IS)			Baseline	41.81	20	0.38	0.03	1	TRUE	<2 points		0.07	0.06	1	1
23244	111	FB-P7_4_S1_D1000_B1	71	Unknown	2021-07-12 14:03:42	cgb_Pos_1.dam	FALSE	C00047_C00064	(No IS)			Baseline	13740000	3089000	0.11	0.07	89.9	TRUE	<2 points		0.16	0.13	2.44	3.17
23245	111	FB-P7_4_S1_D1000_B1	71	Unknown	2021-07-12 14:03:42	cgb_Pos_1.dam	FALSE	C00025	(No IS)			Baseline	1875000	396600	0.11	0.07	96.6	TRUE	<2 points		0.17	0.15	1.37	1.79
23246	111	FB-P7_4_S1_D1000_B1	71	Unknown	2021-07-12 14:03:42	cgb_Pos_1.dam	FALSE	C00979	(No IS)			Baseline	4265	732	0.09	0.09	5.6	TRUE	<2 points		0.15	0.14	2.14	3.1
23247	111	FB-P7_4_S1_D1000_B1	71	Unknown	2021-07-12 14:03:42	cgb_Pos_1.dam	FALSE	C00073	(No IS)			Baseline	5979	1169	0.09	0.08	25.1	TRUE	<2 points		0.2	0.18	1.31	1.59
23248	111	FB-P7_4_S1_D1000_B1	71	Unknown	2021-07-12 14:03:42	cgb_Pos_1.dam	FALSE	C00135	(No IS)			Baseline	31590000	5263000	0.1	0.1	132.4	TRUE	<2 points		0.19	0.16	1.39	1.48
23460	112	FB-P7_4_S1_D1000_B1	72	Unknown	2021-07-12 14:05:13	cgb_Pos_2.dam	FALSE	C00993	(No IS)			Baseline	8111	1300	0.14	0.11	44	TRUE	<2 points		0.17	0.16	1.22	1.39
23461	112	FB-P7_4_S1_D1000_B1	72	Unknown	2021-07-12 14:05:13	cgb_Pos_2.dam	FALSE	C00166	(No IS)			Baseline	2258	345	0.27	0.15	4.9	TRUE	<2 points		0.23	0.22	0.92	0.88
23462	112	FB-P7_4_S1_D1000_B1	72	Unknown	2021-07-12 14:05:13	cgb_Pos_2.dam	FALSE	C00079	(No IS)			Baseline	47200	7075	0.14	0.1	19.7	TRUE	<2 points		0.28	0.22	1.95	2.23
23463	112	FB-P7_4_S1_D1000_B1	72	Unknown	2021-07-12 14:05:13	cgb_Pos_2.dam	FALSE	C00255	(No IS)			Baseline	167.2	80	0.1	0.03	1.8	TRUE	<2 points		0.07	0.06	1	1
23464	112	FB-P7_4_S1_D1000_B1	72	Unknown	2021-07-12 14:05:13	cgb_Pos_2.dam	FALSE	C00062	(No IS)			Baseline	3847	700	0.14	0.1	17	TRUE	<2 points		0.16	0.14	1.19	1.24
23465	112	FB-P7_4_S1_D1000_B1	72	Unknown	2021-07-12 14:05:13	cgb_Pos_2.dam	FALSE	C00327	(No IS)			Baseline	33950	4525	0.13	0.1	20.3	TRUE	<2 points		0.36	0.36	1.52	2.19
23466	112	FB-P7_4_S1_D1000_B1	72	Unknown	2021-07-12 14:05:13	cgb_Pos_2.dam	FALSE	C01419	(No IS)			Baseline	459.9	220	0.07	0.04	1.5	TRUE	<2 points		0.06	0.06	0.87	0.71
23467	112	FB-P7_4_S1_D1000_B1	72	Unknown	2021-07-12 14:05:13	cgb_Pos_2.dam	FALSE	C00082	(No IS)			Baseline	15390	2178	0.14	0.1	15.1	TRUE	<2 points		0.37	0.25	2.79	2.87
23468	112	FB-P7_4_S1_D1000_B1	72	Unknown	2021-07-12 14:05:13	cgb_Pos_2.dam	FALSE	C00624	(No IS)			Baseline	10790	2163	0.13	0.07	23.7	TRUE	<2 points		0.22	0.16	1.66	1.52
23469	112	FB-P7_4_S1_D1000_B1	72	Unknown	2021-07-12 14:05:13	cgb_Pos_2.dam	FALSE	C00680	(No IS)			Baseline	1756	377.1	0.11	0.07	16.8	TRUE	<2 points		0.24	0.22	3.66	6.14
23470	112	FB-P7_4_S1_D1000_B1	72	Unknown	2021-07-12 14:05:13	cgb_Pos_2.dam	FALSE	C00078	(No IS)			Baseline	6606	1156	0.13	0.08	12.5	TRUE	<2 points		0.31	0.24	2.23	2.61
23471	112	FB-P7_4_S1_D1000_B1	72	Unknown	2021-07-12 14:05:13	cgb_Pos_2.dam	FALSE	C00931	(No IS)			Baseline	125.4	33.33	0.13	0.08	1.6	TRUE	<2 points		0.1	0.1	1.4	1.75
23472	112	FB-P7_4_S1_D1000_B1	72	Unknown	2021-07-12 14:05:13	cgb_Pos_2.dam	FALSE	C00120	(No IS)			Baseline	3428	680	0.14	0.09	5.6	TRUE	<2 points		0.15	0.14	0.95	0.98
23473	112	FB-P7_4_S1_D1000_B1	72	Unknown	2021-07-12 14:05:13	cgb_Pos_2.dam	FALSE	C00129	(No IS)			Baseline	292.7	140	0.35	0.04	2.5	TRUE	<2 points		0.06	0.06	1.18	1.43
23474	112	FB-P7_4_S1_D1000_B1	72	Unknown	2021-07-12 14:05:13	cgb_Pos_2.dam	FALSE	C00669	(No IS)			Baseline	439	150	0.14	0.04	7.5	TRUE	<2 points		0.12	0.11	1.14	1.27
23475	112	FB-P7_4_S1_D1000_B1	72	Unknown	2021-07-12 14:05:13	cgb_Pos_2.dam	FALSE	C05198	(No IS)			Baseline	266900	53450	0.12	0.08	97.7	TRUE	<2 points		0.16	0.13	2.41	3.3
23476	112	FB-P7_4_S1_D1000_B1	72	Unknown	2021-07-12 14:05:13	cgb_Pos_2.dam	FALSE	C15586	(No IS)			Baseline	3596	306.7	0.2	0.2	6.4	TRUE	<2 points		0.3	0.3	1.45	1.91
23477	112	FB-P7_4_S1_D1000_B1	72	Unknown	2021-07-12 14:05:13	cgb_Pos_2.dam	FALSE	C00352	(No IS)			Baseline	1422	300	0.15	0.08	15	TRUE	<2 points		0.16	0.14	1.2	1.29
23478	112	FB-P7_4_S1_D1000_B1	72	Unknown	2021-07-12 14:05:13	cgb_Pos_2.dam	FALSE	C00378	(No IS)			Baseline	62.72	30	0.17	0.04	1	TRUE	<2 points		0.06	0.06	1.2	1.48
23479	112	FB-P7_4_S1_D1000_B1	72	Unknown	2021-07-12 14:05:13	cgb_Pos_2.dam	FALSE	C00212	(No IS)			Baseline	9157	1253	0.12	0.09	14.6	TRUE	<2 points		0.3	0.28	1.62	2.32
23480	112	FB-P7_4_S1_D1000_B1	72	Unknown	2021-07-12 14:05:13	cgb_Pos_2.dam	FALSE	C00330	(No IS)			Baseline	36670	6929	0.12	0.08	52.6	TRUE	<2 points		0.17	0.14	2.52	3.31
23481	112	FB-P7_4_S1_D1000_B1	72	Unknown	2021-07-12 14:05:13	cgb_Pos_2.dam	FALSE	C03539	(No IS)			Baseline	459.9	100	0.15	0.08	3.8	TRUE	<2 points		0.13	0.13	1.02	1.07
23482	112	FB-P7_4_S1_D1000_B1	72	Unknown	2021-07-12 14:05:13	cgb_Pos_2.dam	FALSE	C00170	(No IS)			Baseline	8529	1333	0.13	0.1	24.5	TRUE	<2 points		0.24	0.19	2.74	4.75
23483	112	FB-P7_4_S1_D1000_B1	72	Unknown	2021-07-12 14:05:13	cgb_Pos_2.dam	FALSE	C00051	(No IS)			Baseline	1568	213.3	0.14	0.13	6.5	TRUE	<2 points		0.21	0.19	1.55	1.94
23484	112	FB-P7_4_S1_D1000_B1	72	Unknown	2021-07-12 14:05:13	cgb_Pos_2.dam	FALSE	C00239	(No IS)			Baseline	209.1	60	0.24	0.06	3	TRUE	<2 points		0.1	0.1	0.75	0.49
23485	112	FB-P7_4_S1_D1000_B1	72	Unknown	2021-07-12 14:05:13	cgb_Pos_2.dam	FALSE	C00055	(No IS)			Baseline	272100	48130	0.12	0.09	98.8	TRUE	<2 points		0.16	0.14	2.45	3.44
23486	112	FB-P7_4_S1_D1000_B1	72	Unknown	2021-07-12 14:05:13	cgb_Pos_2.dam	FALSE	C00105	(No IS)			Baseline	49170	9189	0.12	0.08	53.8	TRUE	<2 points		0.17	0.15	2.5	3.76
23487	112	FB-P7_4_S1_D1000_B1	72	Unknown	2021-07-12 14:05:13	cgb_Pos_2.dam	FALSE	C01081	(No IS)			Baseline	41.81	20	0.07	0.03	1	TRUE	<2 points		0.07	0.06	1	1
23488	112	FB-P7_4_S1_D1000_B1	72	Unknown	2021-07-12 14:05:13	cgb_Pos_2.dam	FALSE	C00655	(No IS)			Baseline	167.2	40	0.14	0.07	2	TRUE	<2 points		0.13	0.13	1	1
23489	112	FB-P7_4_S1_D1000_B1	72	Unknown	2021-07-12 14:05:13	cgb_Pos_2.dam	FALSE	C00021	(No IS)			Baseline	14070	3113	0.12	0.07	72.8	TRUE	<2 points		0.14	0.13	2.13	3.13
23490	112	FB-P7_4_S1_D1000_B1	72	Unknown	2021-07-12 14:05:13	cgb_Pos_2.dam	FALSE	C00019	(No IS)			Baseline	5853	1160	0.12	0.08	46.6	TRUE	<2 points		0.17	0.14	2.51	3.6
23491	112	FB-P7_4_S1_D1000_B1	72	Unknown	2021-07-12 14:05:13	cgb_Pos_2.dam	FALSE	C00415	(No IS)			Baseline	188.1	90	0.77	0.04	4.5	TRUE	<2 points		0.06	0.06	1.08	1.23
23492	112	FB-P7_4_S1_D1000_B1	72	Unknown	2021-07-12 14:05:13	cgb_Pos_2.dam	FALSE	C00101	(No IS)			Baseline	62.72	30	0.14	0.04	1.5	TRUE	<2 points		0.06	0.06	0.86	0.67
23493	112	FB-P7_4_S1_D1000_B1	72	Unknown	2021-07-12 14:05:13	cgb_Pos_2.dam	FALSE	C00440	(No IS)			Baseline	125.4	60	0.07	0.03	3	TRUE	<2 points		0.07	0.06	1	1
23494	112	FB-P7_4_S1_D1000_B1	72	Unknown	2021-07-12 14:05:13	cgb_Pos_2.dam	FALSE	C03479	(No IS)			Baseline	41.81	20	0.45	0.03	1	TRUE	<2 points		0.07	0.06	1	1
23495	112	FB-P7_4_S1_D1000_B1	72	Unknown	2021-07-12 14:05:13	cgb_Pos_2.dam	FALSE	C00127	(No IS)			Baseline	83.62	40	0.14	0.03	2	TRUE	<2 points		0.07	0.06	1	1
23496	112	FB-P7_4_S1_D1000_B1	72	Unknown	2021-07-12 14:05:13	cgb_Pos_2.dam	FALSE	C00010	(No IS)			Baseline	459.9	60	0.1	0.14	3	TRUE	<2 points		0.2	0.19	1.56	2.26
23497	112	FB-P7_4_S1_D1000_B1	72	Unknown	2021-07-12 14:05:13	cgb_Pos_2.dam	FALSE	C00016	(No IS)			Baseline	418.1	80	0.12	0.09	4	TRUE	<2 points		0.13	0.13	2.03	3.11
23633	113	FB-P5_1_S1_D1000_B1	73	Unknown	2021-07-12 14:06:44	cgb_Pos_1.dam	FALSE	C00037	(No IS)			Baseline	117300	20640	0.13	0.09	58.7	TRUE	<2 points		0.17	0.15	1.25	1.26
23634	113	FB-P5_1_S1_D1000_B1	73	Unknown	2021-07-12 14:06:44	cgb_Pos_1.dam	FALSE	C00555	(No IS)			Baseline	480.9	230	0.14	0.03	3.3	TRUE	<2 points		0.07	0.06	0.96	0.92
23635	113	FB-P5_1_S1_D1000_B1	73	Unknown	2021-07-12 14:06:44	cgb_Pos_1.dam	FALSE	C00134	(No IS)			Baseline	689.8	329.9	0.17	0.05	4.1	TRUE	<2 points		0.05	0.05	1.39	1.88
23636	113	FB-P5_1_S1_D1000_B1	73	Unknown	2021-07-12 14:06:44	cgb_Pos_1.dam	FALSE	C00041	(No IS)			Baseline	256400	43820	0.13	0.1	29.9	TRUE	<2 points		0.17	0.15	1.25	1.3
23637	113	FB-P5_1_S1_D1000_B1	73	Unknown	2021-07-12 14:06:44	cgb_Pos_1.dam	FALSE	C00334	(No IS)									TRUE
23638	113	FB-P5_1_S1_D1000_B1	73	Unknown	2021-07-12 14:06:44	cgb_Pos_1.dam	FALSE	C03401	(No IS)			Baseline	982.7	470.1	0.07	0.05	2.5	TRUE	<2 points		0.05	0.05	0.78	0.53
23639	113	FB-P5_1_S1_D1000_B1	73	Unknown	2021-07-12 14:06:44	cgb_Pos_1.dam	FALSE	C00065	(No IS)			Baseline	44280	6400	0.13	0.11	13.4	TRUE	<2 points		0.21	0.17	1.5	1.56
23640	113	FB-P5_1_S1_D1000_B1	73	Unknown	2021-07-12 14:06:44	cgb_Pos_1.dam	FALSE	C00380	(No IS)			Baseline	43700	7995	0.13	0.09	31.8	TRUE	<2 points		0.16	0.14	1.21	1.06
23641	113	FB-P5_1_S1_D1000_B1	73	Unknown	2021-07-12 14:06:44	cgb_Pos_1.dam	FALSE	C00791	(No IS)			Baseline	1547	286.7	0.18	0.05	5	TRUE	<2 points		0.19	0.18	2.76	4.58
23642	113	FB-P5_1_S1_D1000_B1	73	Unknown	2021-07-12 14:06:44	cgb_Pos_1.dam	FALSE	C00148	(No IS)			Baseline	1075000	207000	0.13	0.08	61.1	TRUE	<2 points		0.16	0.14	1.2	1.06
23643	113	FB-P5_1_S1_D1000_B1	73	Unknown	2021-07-12 14:06:44	cgb_Pos_1.dam	FALSE	C00441	(No IS)			Baseline	292.7	80	0.17	0.09	4	TRUE	<2 points		0.13	0.13	0.66	0.32
23644	113	FB-P5_1_S1_D1000_B1	73	Unknown	2021-07-12 14:06:44	cgb_Pos_1.dam	FALSE	C00431	(No IS)			Baseline	3512	760	0.11	0.08	8.3	TRUE	<2 points		0.17	0.17	2.66	4.56
23645	113	FB-P5_1_S1_D1000_B1	73	Unknown	2021-07-12 14:06:44	cgb_Pos_1.dam	FALSE	C00183_C00431_C00441	(No IS)			Baseline	8572	1547	0.12	0.08	17.9	TRUE	<2 points		0.19	0.18	2.9	4.73
23646	113	FB-P5_1_S1_D1000_B1	73	Unknown	2021-07-12 14:06:44	cgb_Pos_1.dam	FALSE	C00188	(No IS)			Baseline	7924	1527	0.13	0.09	10.1	TRUE	<2 points		0.14	0.13	1.01	1
23647	113	FB-P5_1_S1_D1000_B1	73	Unknown	2021-07-12 14:06:44	cgb_Pos_1.dam	FALSE	C00263	(No IS)			Manual	4538	1060	0.13	0.07	23.2	TRUE	<2 points		0.16	0.13	1.22	1.05
23648	113	FB-P5_1_S1_D1000_B1	73	Unknown	2021-07-12 14:06:44	cgb_Pos_1.dam	FALSE	C00097	(No IS)			Baseline	3282	743.3	0.11	0.06	21.2	TRUE	<2 points		0.16	0.13	2.42	3.27
23649	113	FB-P5_1_S1_D1000_B1	73	Unknown	2021-07-12 14:06:44	cgb_Pos_1.dam	FALSE	C00253	(No IS)			Baseline	1589	191.4	0.18	0.11	4.3	TRUE	<2 points		0.24	0.24	1.19	1.37
23650	113	FB-P5_1_S1_D1000_B1	73	Unknown	2021-07-12 14:06:44	cgb_Pos_1.dam	FALSE	C00153	(No IS)			Baseline	1317	150	0.11	0.16	3.6	TRUE	<2 points		0.2	0.19	1.07	1.18
23651	113	FB-P5_1_S1_D1000_B1	73	Unknown	2021-07-12 14:06:44	cgb_Pos_1.dam	FALSE	C01879	(No IS)			Baseline	3659	286	0.41	0.28	3.7	TRUE	<2 points		0.34	0.34	1.67	2.43
23652	113	FB-P5_1_S1_D1000_B1	73	Unknown	2021-07-12 14:06:44	cgb_Pos_1.dam	FALSE	C00233	(No IS)			Baseline	62.73	30	0.14	0.04	1.5	TRUE	<2 points		0.06	0.06	1.2	1.48
23653	113	FB-P5_1_S1_D1000_B1	73	Unknown	2021-07-12 14:06:44	cgb_Pos_1.dam	FALSE	C00407	(No IS)			Baseline	4056	752	0.12	0.08	12.7	TRUE	<2 points		0.17	0.16	1.23	1.39
23654	113	FB-P5_1_S1_D1000_B1	73	Unknown	2021-07-12 14:06:44	cgb_Pos_1.dam	FALSE	C00123	(No IS)									TRUE
23655	113	FB-P5_1_S1_D1000_B1	73	Unknown	2021-07-12 14:06:44	cgb_Pos_1.dam	FALSE	C00077	(No IS)			Baseline	95840	22630	0.11	0.06	27.4	TRUE	<2 points		0.17	0.13	1.98	3.01
23656	113	FB-P5_1_S1_D1000_B1	73	Unknown	2021-07-12 14:06:44	cgb_Pos_1.dam	FALSE	C00152	(No IS)			Baseline	7108	1122	0.13	0.07	5.5	TRUE	<2 points		0.27	0.26	1.36	1.75
23657	113	FB-P5_1_S1_D1000_B1	73	Unknown	2021-07-12 14:06:44	cgb_Pos_1.dam	FALSE	C00049	(No IS)			Baseline	69870	12960	0.12	0.08	20.1	TRUE	<2 points		0.19	0.13	2.71	3.12
23658	113	FB-P5_1_S1_D1000_B1	73	Unknown	2021-07-12 14:06:44	cgb_Pos_1.dam	FALSE	C00147	(No IS)			Baseline	195300	39480	0.12	0.08	41.7	TRUE	<2 points		0.16	0.13	2.49	3.3
23659	113	FB-P5_1_S1_D1000_B1	73	Unknown	2021-07-12 14:06:44	cgb_Pos_1.dam	FALSE	C00155	(No IS)			Manual	1984	514.4	0.13	0.07	13.3	TRUE	<2 points		0.13	0.1	0.95	0.58
23660	113	FB-P5_1_S1_D1000_B1	73	Unknown	2021-07-12 14:06:44	cgb_Pos_1.dam	FALSE	C01279	(No IS)			Baseline	752.6	172	0.17	0.05	1.4	TRUE	<2 points		0.09	0.09	0.79	0.63
23661	113	FB-P5_1_S1_D1000_B1	73	Unknown	2021-07-12 14:06:44	cgb_Pos_1.dam	FALSE	C00860	(No IS)			Baseline	3094	782.9	0.1	0.05	16.7	TRUE	<2 points		0.22	0.17	2.43	3.93
23662	113	FB-P5_1_S1_D1000_B1	73	Unknown	2021-07-12 14:06:44	cgb_Pos_1.dam	FALSE	C04294	(No IS)			Baseline	1463	353.3	0.11	0.06	4.2	TRUE	<2 points		0.15	0.13	1.11	1.12
23663	113	FB-P5_1_S1_D1000_B1	73	Unknown	2021-07-12 14:06:44	cgb_Pos_1.dam	FALSE	C00315	(No IS)			Baseline	3178	960.1	0.06	0.08	4.3	TRUE	<2 points		0.09	0.09	1.28	1.52
23664	113	FB-P5_1_S1_D1000_B1	73	Unknown	2021-07-12 14:06:44	cgb_Pos_1.dam	FALSE	C00064	(No IS)			Baseline	82540	19270	0.11	0.07	93.7	TRUE	<2 points		0.15	0.13	2.2	3.02
23665	113	FB-P5_1_S1_D1000_B1	73	Unknown	2021-07-12 14:06:44	cgb_Pos_1.dam	FALSE	C03114	(No IS)									TRUE
23666	113	FB-P5_1_S1_D1000_B1	73	Unknown	2021-07-12 14:06:44	cgb_Pos_1.dam	FALSE	C00047_C00064	(No IS)			Baseline	10930000	2459000	0.11	0.07	85.1	TRUE	<2 points		0.16	0.13	2.35	3.07
23667	113	FB-P5_1_S1_D1000_B1	73	Unknown	2021-07-12 14:06:44	cgb_Pos_1.dam	FALSE	C00025	(No IS)			Baseline	1754000	384300	0.12	0.07	86.7	TRUE	<2 points		0.15	0.13	2.2	3.03
23668	113	FB-P5_1_S1_D1000_B1	73	Unknown	2021-07-12 14:06:44	cgb_Pos_1.dam	FALSE	C00979	(No IS)			Baseline	5561	1020	0.12	0.08	8.9	TRUE	<2 points		0.17	0.17	1.32	1.69
23669	113	FB-P5_1_S1_D1000_B1	73	Unknown	2021-07-12 14:06:44	cgb_Pos_1.dam	FALSE	C00073	(No IS)			Baseline	6795	1387	0.11	0.07	20.8	TRUE	<2 points		0.2	0.16	1.46	1.61
23670	113	FB-P5_1_S1_D1000_B1	73	Unknown	2021-07-12 14:06:44	cgb_Pos_1.dam	FALSE	C00135	(No IS)			Baseline	29420000	4986000	0.1	0.09	133.6	TRUE	<2 points		0.18	0.16	1.36	1.47
23882	114	FB-P5_1_S1_D1000_B1	74	Unknown	2021-07-12 14:08:15	cgb_Pos_2.dam	FALSE	C00993	(No IS)			Baseline	5185	880	0.13	0.1	35.3	TRUE	<2 points		0.2	0.18	1.45	1.68
23883	114	FB-P5_1_S1_D1000_B1	74	Unknown	2021-07-12 14:08:15	cgb_Pos_2.dam	FALSE	C00166	(No IS)			Baseline	669	193.3	0.15	0.06	2.4	TRUE	<2 points		0.1	0.1	1.59	2.24
23884	114	FB-P5_1_S1_D1000_B1	74	Unknown	2021-07-12 14:08:15	cgb_Pos_2.dam	FALSE	C00079	(No IS)			Baseline	47710	7180	0.14	0.1	17.7	TRUE	<2 points		0.27	0.18	1.99	1.76
23885	114	FB-P5_1_S1_D1000_B1	74	Unknown	2021-07-12 14:08:15	cgb_Pos_2.dam	FALSE	C00255	(No IS)			Baseline	250.9	60	0.05	0.07	2.3	TRUE	<2 points		0.1	0.1	1.53	2.11
23886	114	FB-P5_1_S1_D1000_B1	74	Unknown	2021-07-12 14:08:15	cgb_Pos_2.dam	FALSE	C00062	(No IS)			Baseline	4265	894.3	0.11	0.09	19.1	TRUE	<2 points		0.19	0.15	1.8	3.37
23887	114	FB-P5_1_S1_D1000_B1	74	Unknown	2021-07-12 14:08:15	cgb_Pos_2.dam	FALSE	C00327	(No IS)			Baseline	38630	5260	0.12	0.09	18.6	TRUE	<2 points		0.36	0.29	1.55	3.26
23888	114	FB-P5_1_S1_D1000_B1	74	Unknown	2021-07-12 14:08:15	cgb_Pos_2.dam	FALSE	C01419	(No IS)			Baseline	585.3	280	0.07	0.04	1.7	TRUE	<2 points		0.06	0.06	0.92	0.79
23889	114	FB-P5_1_S1_D1000_B1	74	Unknown	2021-07-12 14:08:15	cgb_Pos_2.dam	FALSE	C00082	(No IS)			Baseline	14170	2400	0.14	0.08	12.4	TRUE	<2 points		0.25	0.22	1.4	2.23
23890	114	FB-P5_1_S1_D1000_B1	74	Unknown	2021-07-12 14:08:15	cgb_Pos_2.dam	FALSE	C00624	(No IS)			Baseline	4244	766.7	0.14	0.08	11	TRUE	<2 points		0.18	0.17	1.29	1.51
23891	114	FB-P5_1_S1_D1000_B1	74	Unknown	2021-07-12 14:08:15	cgb_Pos_2.dam	FALSE	C00680	(No IS)			Baseline	752.6	226.7	0.13	0.06	10	TRUE	<2 points		0.1	0.09	0.77	0.53
23892	114	FB-P5_1_S1_D1000_B1	74	Unknown	2021-07-12 14:08:15	cgb_Pos_2.dam	FALSE	C00078	(No IS)			Baseline	6732	954.3	0.13	0.11	10.4	TRUE	<2 points		0.23	0.21	1.9	3.12
23893	114	FB-P5_1_S1_D1000_B1	74	Unknown	2021-07-12 14:08:15	cgb_Pos_2.dam	FALSE	C00931	(No IS)			Baseline	104.6	50	0.1	0.04	2.5	TRUE	<2 points		0.06	0.06	1.13	1.33
23894	114	FB-P5_1_S1_D1000_B1	74	Unknown	2021-07-12 14:08:15	cgb_Pos_2.dam	FALSE	C00120	(No IS)			Baseline	2592	360	0.11	0.12	3.1	TRUE	<2 points		0.2	0.19	1.07	1.17
23895	114	FB-P5_1_S1_D1000_B1	74	Unknown	2021-07-12 14:08:15	cgb_Pos_2.dam	FALSE	C00129	(No IS)			Baseline	710.7	193.3	0.22	0.07	3.5	TRUE	<2 points		0.1	0.1	1.59	2.25
23896	114	FB-P5_1_S1_D1000_B1	74	Unknown	2021-07-12 14:08:15	cgb_Pos_2.dam	FALSE	C00669	(No IS)			Baseline	710.8	136	0.15	0.08	6.8	TRUE	<2 points		0.16	0.15	1.12	1.19
23897	114	FB-P5_1_S1_D1000_B1	74	Unknown	2021-07-12 14:08:15	cgb_Pos_2.dam	FALSE	C05198	(No IS)			Baseline	250200	45870	0.12	0.08	103.3	TRUE	<2 points		0.16	0.14	1.2	1.16
23898	114	FB-P5_1_S1_D1000_B1	74	Unknown	2021-07-12 14:08:15	cgb_Pos_2.dam	FALSE	C15586	(No IS)			Baseline	3261	401.8	0.17	0.11	7.4	TRUE	<2 points		0.36	0.34	1.3	1.76
23899	114	FB-P5_1_S1_D1000_B1	74	Unknown	2021-07-12 14:08:15	cgb_Pos_2.dam	FALSE	C00352	(No IS)			Baseline	585.4	160	0.13	0.06	8	TRUE	<2 points		0.1	0.1	0.75	0.48
23900	114	FB-P5_1_S1_D1000_B1	74	Unknown	2021-07-12 14:08:15	cgb_Pos_2.dam	FALSE	C00378	(No IS)			Baseline	250.9	73.33	0.2	0.05	3.7	TRUE	<2 points		0.09	0.08	0.83	0.7
23901	114	FB-P5_1_S1_D1000_B1	74	Unknown	2021-07-12 14:08:15	cgb_Pos_2.dam	FALSE	C00212	(No IS)			Baseline	6648	1004	0.12	0.08	12.7	TRUE	<2 points		0.33	0.31	1.89	3
23902	114	FB-P5_1_S1_D1000_B1	74	Unknown	2021-07-12 14:08:15	cgb_Pos_2.dam	FALSE	C00330	(No IS)			Baseline	38680	8168	0.13	0.07	59.1	TRUE	<2 points		0.16	0.14	1.18	1.08
23903	114	FB-P5_1_S1_D1000_B1	74	Unknown	2021-07-12 14:08:15	cgb_Pos_2.dam	FALSE	C03539	(No IS)			Baseline	878	85.71	0.16	0.19	3.2	TRUE	<2 points		0.23	0.22	0.59	0.18
23904	114	FB-P5_1_S1_D1000_B1	74	Unknown	2021-07-12 14:08:15	cgb_Pos_2.dam	FALSE	C00170	(No IS)			Baseline	6565	1080	0.13	0.09	23.2	TRUE	<2 points		0.25	0.2	1.35	1.61
23905	114	FB-P5_1_S1_D1000_B1	74	Unknown	2021-07-12 14:08:15	cgb_Pos_2.dam	FALSE	C00051	(No IS)			Baseline	1171	200	0.14	0.1	10	TRUE	<2 points		0.17	0.16	0.84	0.7
23906	114	FB-P5_1_S1_D1000_B1	74	Unknown	2021-07-12 14:08:15	cgb_Pos_2.dam	FALSE	C00239	(No IS)			Baseline	167.2	40	0.17	0.07	2	TRUE	<2 points		0.13	0.13	1	1
23907	114	FB-P5_1_S1_D1000_B1	74	Unknown	2021-07-12 14:08:15	cgb_Pos_2.dam	FALSE	C00055	(No IS)			Baseline	194100	35220	0.12	0.09	78.6	TRUE	<2 points		0.17	0.15	1.23	1.23
23908	114	FB-P5_1_S1_D1000_B1	74	Unknown	2021-07-12 14:08:15	cgb_Pos_2.dam	FALSE	C00105	(No IS)			Valley	38350	8456	0.13	0.07	60.3	TRUE	<2 points		0.16	0.14	1.19	1.08
23909	114	FB-P5_1_S1_D1000_B1	74	Unknown	2021-07-12 14:08:15	cgb_Pos_2.dam	FALSE	C01081	(No IS)			Baseline	41.81	20	0.31	0.03	1	TRUE	<2 points		0.07	0.06	1	1
23910	114	FB-P5_1_S1_D1000_B1	74	Unknown	2021-07-12 14:08:15	cgb_Pos_2.dam	FALSE	C00655	(No IS)			Baseline	83.62	40	0.17	0.03	2	TRUE	<2 points		0.07	0.06	1	1
23911	114	FB-P5_1_S1_D1000_B1	74	Unknown	2021-07-12 14:08:15	cgb_Pos_2.dam	FALSE	C00021	(No IS)			Baseline	37260	9420	0.11	0.06	84.9	TRUE	<2 points		0.14	0.13	2.18	3.02
23912	114	FB-P5_1_S1_D1000_B1	74	Unknown	2021-07-12 14:08:15	cgb_Pos_2.dam	FALSE	C00019	(No IS)			Baseline	3011	900	0.1	0.05	38.8	TRUE	<2 points		0.13	0.12	1.95	2.78
23913	114	FB-P5_1_S1_D1000_B1	74	Unknown	2021-07-12 14:08:15	cgb_Pos_2.dam	FALSE	C00415	(No IS)			Baseline	41.81	20	0.84	0.03	1	TRUE	<2 points		0.07	0.06	1	1
23914	114	FB-P5_1_S1_D1000_B1	74	Unknown	2021-07-12 14:08:15	cgb_Pos_2.dam	FALSE	C00101	(No IS)			Baseline	41.81	20	0.45	0.03	1	TRUE	<2 points		0.07	0.06	1	1
23915	114	FB-P5_1_S1_D1000_B1	74	Unknown	2021-07-12 14:08:15	cgb_Pos_2.dam	FALSE	C00440	(No IS)			Baseline	167.3	60	0.1	0.04	3	TRUE	<2 points		0.1	0.09	0.76	0.53
23916	114	FB-P5_1_S1_D1000_B1	74	Unknown	2021-07-12 14:08:15	cgb_Pos_2.dam	FALSE	C03479	(No IS)			Baseline	41.82	20	0.52	0.03	1	TRUE	<2 points		0.07	0.06	1	1
23917	114	FB-P5_1_S1_D1000_B1	74	Unknown	2021-07-12 14:08:15	cgb_Pos_2.dam	FALSE	C00127	(No IS)			Baseline	83.61	20	0.23	0.07	1	TRUE	<2 points		0.1	0.1	1.53	2.11
23918	114	FB-P5_1_S1_D1000_B1	74	Unknown	2021-07-12 14:08:15	cgb_Pos_2.dam	FALSE	C00010	(No IS)			Baseline	209.1	60	0.17	0.06	3	TRUE	<2 points		0.1	0.1	0.75	0.49
23919	114	FB-P5_1_S1_D1000_B1	74	Unknown	2021-07-12 14:08:15	cgb_Pos_2.dam	FALSE	C00016	(No IS)			Baseline	376.3	80	0.14	0.06	4	TRUE	<2 points		0.2	0.18	1	1
25321	121	FB-P5_2_S1_D1000_B1	83	Unknown	2021-07-12 14:21:50	cgb_Pos_1.dam	FALSE	C00037	(No IS)			Baseline	111300	18510	0.14	0.1	49.7	TRUE	<2 points		0.17	0.16	1.27	1.39
25322	121	FB-P5_2_S1_D1000_B1	83	Unknown	2021-07-12 14:21:50	cgb_Pos_1.dam	FALSE	C00555	(No IS)			Baseline	397.2	190	0.1	0.03	2.7	TRUE	<2 points		0.07	0.06	0.95	0.9
25323	121	FB-P5_2_S1_D1000_B1	83	Unknown	2021-07-12 14:21:50	cgb_Pos_1.dam	FALSE	C00134	(No IS)			Baseline	1589	370	0.24	0.05	2.9	TRUE	<2 points		0.11	0.1	0.74	0.52
25324	121	FB-P5_2_S1_D1000_B1	83	Unknown	2021-07-12 14:21:50	cgb_Pos_1.dam	FALSE	C00041	(No IS)			Baseline	199400	33530	0.13	0.1	26.1	TRUE	<2 points		0.17	0.16	1.26	1.37
25325	121	FB-P5_2_S1_D1000_B1	83	Unknown	2021-07-12 14:21:50	cgb_Pos_1.dam	FALSE	C00334	(No IS)			Baseline	41.81	20	0.14	0.03	1	TRUE	<2 points		0.07	0.06	1	1
25326	121	FB-P5_2_S1_D1000_B1	83	Unknown	2021-07-12 14:21:50	cgb_Pos_1.dam	FALSE	C03401	(No IS)			Baseline	731.6	350	0.07	0.05	1.3	TRUE	<2 points		0.06	0.06	0.82	0.61
25327	121	FB-P5_2_S1_D1000_B1	83	Unknown	2021-07-12 14:21:50	cgb_Pos_1.dam	FALSE	C00065	(No IS)			Baseline	35710	5938	0.13	0.09	13.3	TRUE	<2 points		0.27	0.19	1.95	1.92
25328	121	FB-P5_2_S1_D1000_B1	83	Unknown	2021-07-12 14:21:50	cgb_Pos_1.dam	FALSE	C00380	(No IS)			Baseline	40680	7887	0.13	0.08	31.3	TRUE	<2 points		0.16	0.13	1.16	1.04
25329	121	FB-P5_2_S1_D1000_B1	83	Unknown	2021-07-12 14:21:50	cgb_Pos_1.dam	FALSE	C00791	(No IS)			Baseline	167.3	80.01	0.14	0.05	1.3	TRUE	<2 points		0.06	0.06	1.29	1.67
25330	121	FB-P5_2_S1_D1000_B1	83	Unknown	2021-07-12 14:21:50	cgb_Pos_1.dam	FALSE	C00148	(No IS)			Baseline	929300	180600	0.13	0.08	56.3	TRUE	<2 points		0.16	0.14	1.21	1.13
25331	121	FB-P5_2_S1_D1000_B1	83	Unknown	2021-07-12 14:21:50	cgb_Pos_1.dam	FALSE	C00441	(No IS)			Baseline	83.62	40	0.31	0.03	2	TRUE	<2 points		0.07	0.06	1	1
25332	121	FB-P5_2_S1_D1000_B1	83	Unknown	2021-07-12 14:21:50	cgb_Pos_1.dam	FALSE	C00431	(No IS)			Baseline	3178	731.4	0.13	0.07	9.4	TRUE	<2 points		0.17	0.16	1.29	1.45
25333	121	FB-P5_2_S1_D1000_B1	83	Unknown	2021-07-12 14:21:50	cgb_Pos_1.dam	FALSE	C00183_C00431_C00441	(No IS)			Baseline	9742	1449	0.13	0.1	15.8	TRUE	<2 points		0.33	0.27	2.41	2.99
25334	121	FB-P5_2_S1_D1000_B1	83	Unknown	2021-07-12 14:21:50	cgb_Pos_1.dam	FALSE	C00188	(No IS)			Baseline	5143	1280	0.14	0.06	9.3	TRUE	<2 points		0.16	0.14	1.23	1.2
25335	121	FB-P5_2_S1_D1000_B1	83	Unknown	2021-07-12 14:21:50	cgb_Pos_1.dam	FALSE	C00263	(No IS)			Baseline	6564	1480	0.13	0.07	18.2	TRUE	<2 points		0.15	0.13	1.14	1.08
25336	121	FB-P5_2_S1_D1000_B1	83	Unknown	2021-07-12 14:21:50	cgb_Pos_1.dam	FALSE	C00097	(No IS)			Baseline	3199	553.3	0.13	0.09	17.7	TRUE	<2 points		0.2	0.19	1.51	1.98
25337	121	FB-P5_2_S1_D1000_B1	83	Unknown	2021-07-12 14:21:50	cgb_Pos_1.dam	FALSE	C00253	(No IS)			Baseline	522.7	170	0.17	0.05	3.9	TRUE	<2 points		0.12	0.11	0.88	0.73
25338	121	FB-P5_2_S1_D1000_B1	83	Unknown	2021-07-12 14:21:50	cgb_Pos_1.dam	FALSE	C00153	(No IS)			Baseline	1380	157.1	0.21	0.15	3.4	TRUE	<2 points		0.24	0.24	0.87	0.72
25339	121	FB-P5_2_S1_D1000_B1	83	Unknown	2021-07-12 14:21:50	cgb_Pos_1.dam	FALSE	C01879	(No IS)			Baseline	627.2	300	0.21	0.03	3.2	TRUE	<2 points		0.07	0.06	1	1
25340	121	FB-P5_2_S1_D1000_B1	83	Unknown	2021-07-12 14:21:50	cgb_Pos_1.dam	FALSE	C00233	(No IS)			Baseline	125.5	40	0.38	0.05	2	TRUE	<2 points		0.1	0.09	1.5	2
25341	121	FB-P5_2_S1_D1000_B1	83	Unknown	2021-07-12 14:21:50	cgb_Pos_1.dam	FALSE	C00407	(No IS)			Baseline	3972	631.4	0.13	0.1	7.6	TRUE	<2 points		0.2	0.19	1.46	1.87
25342	121	FB-P5_2_S1_D1000_B1	83	Unknown	2021-07-12 14:21:50	cgb_Pos_1.dam	FALSE	C00123	(No IS)									TRUE
25343	121	FB-P5_2_S1_D1000_B1	83	Unknown	2021-07-12 14:21:50	cgb_Pos_1.dam	FALSE	C00077	(No IS)			Baseline	96500	22290	0.11	0.06	27.8	TRUE	<2 points		0.18	0.14	1.88	2.98
25344	121	FB-P5_2_S1_D1000_B1	83	Unknown	2021-07-12 14:21:50	cgb_Pos_1.dam	FALSE	C00152	(No IS)			Baseline	3387	710	0.12	0.07	3.6	TRUE	<2 points		0.12	0.11	0.71	0.42
25345	121	FB-P5_2_S1_D1000_B1	83	Unknown	2021-07-12 14:21:50	cgb_Pos_1.dam	FALSE	C00049	(No IS)			Baseline	62970	10950	0.12	0.08	15.1	TRUE	<2 points		0.28	0.14	2.02	1.02
25346	121	FB-P5_2_S1_D1000_B1	83	Unknown	2021-07-12 14:21:50	cgb_Pos_1.dam	FALSE	C00147	(No IS)			Baseline	215300	39520	0.12	0.08	40.6	TRUE	<2 points		0.17	0.14	2.55	3.41
25347	121	FB-P5_2_S1_D1000_B1	83	Unknown	2021-07-12 14:21:50	cgb_Pos_1.dam	FALSE	C00155	(No IS)			Baseline	2592	491.4	0.12	0.08	19.6	TRUE	<2 points		0.19	0.16	1.41	1.8
25348	121	FB-P5_2_S1_D1000_B1	83	Unknown	2021-07-12 14:21:50	cgb_Pos_1.dam	FALSE	C01279	(No IS)			Baseline	606.2	290	0.07	0.05	2.5	TRUE	<2 points		0.06	0.06	0.81	0.59
25349	121	FB-P5_2_S1_D1000_B1	83	Unknown	2021-07-12 14:21:50	cgb_Pos_1.dam	FALSE	C00860	(No IS)			Baseline	3554	746.7	0.11	0.08	12	TRUE	<2 points		0.19	0.15	1.78	2.86
25350	121	FB-P5_2_S1_D1000_B1	83	Unknown	2021-07-12 14:21:50	cgb_Pos_1.dam	FALSE	C04294	(No IS)			Baseline	146.4	70	0.17	0.04	0.7	TRUE	<2 points		0.06	0.06	1.25	1.59
25351	121	FB-P5_2_S1_D1000_B1	83	Unknown	2021-07-12 14:21:50	cgb_Pos_1.dam	FALSE	C00315	(No IS)			Baseline	1965	939.8	0.07	0.05	3	TRUE	<2 points		0.05	0.05	0.78	0.53
25352	121	FB-P5_2_S1_D1000_B1	83	Unknown	2021-07-12 14:21:50	cgb_Pos_1.dam	FALSE	C00064	(No IS)			Baseline	83520	18760	0.11	0.07	65.4	TRUE	<2 points		0.17	0.13	2.49	3.2
25353	121	FB-P5_2_S1_D1000_B1	83	Unknown	2021-07-12 14:21:50	cgb_Pos_1.dam	FALSE	C03114	(No IS)			Baseline	41.82	20	0.17	0.03	1	TRUE	<2 points		0.07	0.06	1	1
25354	121	FB-P5_2_S1_D1000_B1	83	Unknown	2021-07-12 14:21:50	cgb_Pos_1.dam	FALSE	C00047_C00064	(No IS)			Baseline	10920000	2400000	0.11	0.07	79.5	TRUE	<2 points		0.17	0.13	2.49	3.22
25355	121	FB-P5_2_S1_D1000_B1	83	Unknown	2021-07-12 14:21:50	cgb_Pos_1.dam	FALSE	C00025	(No IS)			Baseline	2111000	349600	0.11	0.1	82.2	TRUE	<2 points		0.19	0.16	1.43	1.56
25356	121	FB-P5_2_S1_D1000_B1	83	Unknown	2021-07-12 14:21:50	cgb_Pos_1.dam	FALSE	C00979	(No IS)			Baseline	4077	603.3	0.12	0.14	4.5	TRUE	<2 points		0.2	0.19	2.96	4.99
25357	121	FB-P5_2_S1_D1000_B1	83	Unknown	2021-07-12 14:21:50	cgb_Pos_1.dam	FALSE	C00073	(No IS)			Baseline	6397	1133	0.09	0.1	20.8	TRUE	<2 points		0.17	0.16	2.61	4.19
25358	121	FB-P5_2_S1_D1000_B1	83	Unknown	2021-07-12 14:21:50	cgb_Pos_1.dam	FALSE	C00135	(No IS)			Baseline	29570000	4998000	0.1	0.09	142.3	TRUE	<2 points		0.19	0.16	1.41	1.49
25570	122	FB-P5_2_S1_D1000_B1	84	Unknown	2021-07-12 14:23:21	cgb_Pos_2.dam	FALSE	C00993	(No IS)			Baseline	6230	1080	0.14	0.1	35.6	TRUE	<2 points		0.17	0.16	1.23	1.42
25571	122	FB-P5_2_S1_D1000_B1	84	Unknown	2021-07-12 14:23:21	cgb_Pos_2.dam	FALSE	C00166	(No IS)			Baseline	439	210	0.24	0.03	2.6	TRUE	<2 points		0.07	0.06	0.95	0.91
25572	122	FB-P5_2_S1_D1000_B1	84	Unknown	2021-07-12 14:23:21	cgb_Pos_2.dam	FALSE	C00079	(No IS)			Baseline	44990	6913	0.14	0.1	14.4	TRUE	<2 points		0.21	0.19	1.49	1.83
25573	122	FB-P5_2_S1_D1000_B1	84	Unknown	2021-07-12 14:23:21	cgb_Pos_2.dam	FALSE	C00255	(No IS)			Baseline	627.2	112	0.14	0.12	4.1	TRUE	<2 points		0.17	0.17	1.32	1.7
25574	122	FB-P5_2_S1_D1000_B1	84	Unknown	2021-07-12 14:23:21	cgb_Pos_2.dam	FALSE	C00062	(No IS)			Baseline	4725	840	0.11	0.08	17.2	TRUE	<2 points		0.32	0.18	4.87	4.74
25575	122	FB-P5_2_S1_D1000_B1	84	Unknown	2021-07-12 14:23:21	cgb_Pos_2.dam	FALSE	C00327	(No IS)			Baseline	32240	4662	0.13	0.1	16.3	TRUE	<2 points		0.29	0.27	1.27	1.79
25576	122	FB-P5_2_S1_D1000_B1	84	Unknown	2021-07-12 14:23:21	cgb_Pos_2.dam	FALSE	C01419	(No IS)			Baseline	146.3	70	0.14	0.04	0.5	TRUE	<2 points		0.06	0.06	0.92	0.79
25577	122	FB-P5_2_S1_D1000_B1	84	Unknown	2021-07-12 14:23:21	cgb_Pos_2.dam	FALSE	C00082	(No IS)			Baseline	11310	1912	0.14	0.09	10.2	TRUE	<2 points		0.24	0.21	1.77	2.22
25578	122	FB-P5_2_S1_D1000_B1	84	Unknown	2021-07-12 14:23:21	cgb_Pos_2.dam	FALSE	C00624	(No IS)			Baseline	5018	940	0.15	0.09	10	TRUE	<2 points		0.13	0.13	1.04	1.1
25579	122	FB-P5_2_S1_D1000_B1	84	Unknown	2021-07-12 14:23:21	cgb_Pos_2.dam	FALSE	C00680	(No IS)			Baseline	1045	180	0.12	0.09	8.7	TRUE	<2 points		0.19	0.17	2.89	4.55
25580	122	FB-P5_2_S1_D1000_B1	84	Unknown	2021-07-12 14:23:21	cgb_Pos_2.dam	FALSE	C00078	(No IS)			Baseline	6230	1080	0.13	0.09	17	TRUE	<2 points		0.2	0.18	1.45	1.79
25581	122	FB-P5_2_S1_D1000_B1	84	Unknown	2021-07-12 14:23:21	cgb_Pos_2.dam	FALSE	C00931	(No IS)			Baseline	313.6	65	0.17	0.1	3.2	TRUE	<2 points		0.13	0.13	1.85	2.71
25582	122	FB-P5_2_S1_D1000_B1	84	Unknown	2021-07-12 14:23:21	cgb_Pos_2.dam	FALSE	C00120	(No IS)			Baseline	4223	553.3	0.19	0.17	4.2	TRUE	<2 points		0.2	0.2	0.72	0.43
25583	122	FB-P5_2_S1_D1000_B1	84	Unknown	2021-07-12 14:23:21	cgb_Pos_2.dam	FALSE	C00129	(No IS)			Baseline	710.8	140	0.16	0.09	2.8	TRUE	<2 points		0.13	0.13	0.66	0.32
25584	122	FB-P5_2_S1_D1000_B1	84	Unknown	2021-07-12 14:23:21	cgb_Pos_2.dam	FALSE	C00669	(No IS)			Baseline	606.3	130	0.15	0.08	6.5	TRUE	<2 points		0.13	0.12	1.08	1.22
25585	122	FB-P5_2_S1_D1000_B1	84	Unknown	2021-07-12 14:23:21	cgb_Pos_2.dam	FALSE	C05198	(No IS)			Baseline	265600	51640	0.12	0.08	101.4	TRUE	<2 points		0.16	0.14	2.48	3.5
25586	122	FB-P5_2_S1_D1000_B1	84	Unknown	2021-07-12 14:23:21	cgb_Pos_2.dam	FALSE	C15586	(No IS)			Baseline	1380	213.3	0.25	0.1	4.7	TRUE	<2 points		0.19	0.19	1.38	1.75
25587	122	FB-P5_2_S1_D1000_B1	84	Unknown	2021-07-12 14:23:21	cgb_Pos_2.dam	FALSE	C00352	(No IS)			Baseline	460	100	0.16	0.07	5	TRUE	<2 points		0.16	0.14	0.82	0.6
25588	122	FB-P5_2_S1_D1000_B1	84	Unknown	2021-07-12 14:23:21	cgb_Pos_2.dam	FALSE	C00378	(No IS)			Baseline	62.72	30	0.1	0.04	1.4	TRUE	<2 points		0.06	0.06	0.86	0.67
25589	122	FB-P5_2_S1_D1000_B1	84	Unknown	2021-07-12 14:23:21	cgb_Pos_2.dam	FALSE	C00212	(No IS)			Baseline	9115	1156	0.12	0.08	14	TRUE	<2 points		0.34	0.33	5.21	9.69
25590	122	FB-P5_2_S1_D1000_B1	84	Unknown	2021-07-12 14:23:21	cgb_Pos_2.dam	FALSE	C00330	(No IS)			Baseline	35560	6425	0.12	0.08	51.5	TRUE	<2 points		0.17	0.15	2.47	3.72
25591	122	FB-P5_2_S1_D1000_B1	84	Unknown	2021-07-12 14:23:21	cgb_Pos_2.dam	FALSE	C03539	(No IS)			Baseline	522.6	150	0.1	0.05	5.2	TRUE	<2 points		0.12	0.11	1.14	1.39
25592	122	FB-P5_2_S1_D1000_B1	84	Unknown	2021-07-12 14:23:21	cgb_Pos_2.dam	FALSE	C00170	(No IS)			Valley	5312	965.5	0.13	0.09	17.3	TRUE	<2 points		0.18	0.17	1.16	1.48
25593	122	FB-P5_2_S1_D1000_B1	84	Unknown	2021-07-12 14:23:21	cgb_Pos_2.dam	FALSE	C00051	(No IS)			Baseline	209.1	100	0.14	0.03	3.3	TRUE	<2 points		0.07	0.06	1	1
25594	122	FB-P5_2_S1_D1000_B1	84	Unknown	2021-07-12 14:23:21	cgb_Pos_2.dam	FALSE	C00239	(No IS)			Baseline	83.64	40	0.17	0.03	2	TRUE	<2 points		0.07	0.06	1	1
25595	122	FB-P5_2_S1_D1000_B1	84	Unknown	2021-07-12 14:23:21	cgb_Pos_2.dam	FALSE	C00055	(No IS)			Baseline	202200	36300	0.13	0.09	91	TRUE	<2 points		0.16	0.14	1.21	1.05
25596	122	FB-P5_2_S1_D1000_B1	84	Unknown	2021-07-12 14:23:21	cgb_Pos_2.dam	FALSE	C00105	(No IS)			Baseline	30460	6572	0.14	0.07	50.8	TRUE	<2 points		0.17	0.15	1.24	1.36
25597	122	FB-P5_2_S1_D1000_B1	84	Unknown	2021-07-12 14:23:21	cgb_Pos_2.dam	FALSE	C01081	(No IS)			Baseline	41.81	20	0.7	0.03	1	TRUE	<2 points		0.07	0.06	1	1
25598	122	FB-P5_2_S1_D1000_B1	84	Unknown	2021-07-12 14:23:21	cgb_Pos_2.dam	FALSE	C00655	(No IS)			Baseline	125.5	60	0.42	0.03	3	TRUE	<2 points		0.07	0.06	1	1
25599	122	FB-P5_2_S1_D1000_B1	84	Unknown	2021-07-12 14:23:21	cgb_Pos_2.dam	FALSE	C00021	(No IS)			Baseline	42730	10870	0.11	0.06	129.1	TRUE	<2 points		0.14	0.12	2.08	2.96
25600	122	FB-P5_2_S1_D1000_B1	84	Unknown	2021-07-12 14:23:21	cgb_Pos_2.dam	FALSE	C00019	(No IS)			Baseline	3972	740	0.12	0.08	21.4	TRUE	<2 points		0.16	0.15	1.19	1.29
25601	122	FB-P5_2_S1_D1000_B1	84	Unknown	2021-07-12 14:23:21	cgb_Pos_2.dam	FALSE	C00415	(No IS)			Baseline	125.5	40	0.84	0.05	2	TRUE	<2 points		0.1	0.09	0.75	0.5
25602	122	FB-P5_2_S1_D1000_B1	84	Unknown	2021-07-12 14:23:21	cgb_Pos_2.dam	FALSE	C00101	(No IS)			Baseline	104.5	50	0.31	0.04	2.5	TRUE	<2 points		0.06	0.06	0.9	0.75
25603	122	FB-P5_2_S1_D1000_B1	84	Unknown	2021-07-12 14:23:21	cgb_Pos_2.dam	FALSE	C00440	(No IS)			Baseline	125.4	40	0.45	0.05	2	TRUE	<2 points		0.1	0.09	0.75	0.5
25604	122	FB-P5_2_S1_D1000_B1	84	Unknown	2021-07-12 14:23:21	cgb_Pos_2.dam	FALSE	C03479	(No IS)			Baseline	167.2	80	0.35	0.03	4	TRUE	<2 points		0.07	0.06	1	1
25605	122	FB-P5_2_S1_D1000_B1	84	Unknown	2021-07-12 14:23:21	cgb_Pos_2.dam	FALSE	C00127	(No IS)			Baseline	41.82	20	0.03	0.03	1	TRUE	<2 points		0.07	0.06	1	1
25606	122	FB-P5_2_S1_D1000_B1	84	Unknown	2021-07-12 14:23:21	cgb_Pos_2.dam	FALSE	C00010	(No IS)			Baseline	41.82	20	0.07	0.03	1	TRUE	<2 points		0.07	0.06	1	1
25607	122	FB-P5_2_S1_D1000_B1	84	Unknown	2021-07-12 14:23:21	cgb_Pos_2.dam	FALSE	C00016	(No IS)			Baseline	83.62	40	0.1	0.03	2	TRUE	<2 points		0.07	0.06	1	1
26165	125	FB-P5_2_S1_D1000_B1	87	Unknown	2021-07-12 14:27:53	cgb_Pos_1.dam	FALSE	C00037	(No IS)			Baseline	113400	20570	0.14	0.09	50.1	TRUE	<2 points		0.17	0.15	1.26	1.27
26166	125	FB-P5_2_S1_D1000_B1	87	Unknown	2021-07-12 14:27:53	cgb_Pos_1.dam	FALSE	C00555	(No IS)			Baseline	606.3	150	0.1	0.07	2.5	TRUE	<2 points		0.12	0.11	0.84	0.63
26167	125	FB-P5_2_S1_D1000_B1	87	Unknown	2021-07-12 14:27:53	cgb_Pos_1.dam	FALSE	C00134	(No IS)			Valley	7056	570	0.37	0.25	4.9	TRUE	<2 points		0.3	0.3	0.65	0.31
26168	125	FB-P5_2_S1_D1000_B1	87	Unknown	2021-07-12 14:27:53	cgb_Pos_1.dam	FALSE	C00041	(No IS)			Baseline	200500	35250	0.14	0.09	28	TRUE	<2 points		0.18	0.15	1.32	1.34
26169	125	FB-P5_2_S1_D1000_B1	87	Unknown	2021-07-12 14:27:53	cgb_Pos_1.dam	FALSE	C00334	(No IS)			Baseline	83.64	40	0.14	0.03	2	TRUE	<2 points		0.07	0.06	1	1
26170	125	FB-P5_2_S1_D1000_B1	87	Unknown	2021-07-12 14:27:53	cgb_Pos_1.dam	FALSE	C03401	(No IS)			Baseline	794.5	380	0.07	0.04	2.1	TRUE	<2 points		0.06	0.06	0.86	0.68
26171	125	FB-P5_2_S1_D1000_B1	87	Unknown	2021-07-12 14:27:53	cgb_Pos_1.dam	FALSE	C00065	(No IS)			Baseline	36090	5587	0.13	0.09	12.7	TRUE	<2 points		0.26	0.22	1.34	1.52
26172	125	FB-P5_2_S1_D1000_B1	87	Unknown	2021-07-12 14:27:53	cgb_Pos_1.dam	FALSE	C00380	(No IS)			Baseline	42820	8530	0.13	0.07	40	TRUE	<2 points		0.19	0.16	1.38	1.39
26173	125	FB-P5_2_S1_D1000_B1	87	Unknown	2021-07-12 14:27:53	cgb_Pos_1.dam	FALSE	C00791	(No IS)			Baseline	271.8	130	0.14	0.04	2.3	TRUE	<2 points		0.06	0.06	0.89	0.73
26174	125	FB-P5_2_S1_D1000_B1	87	Unknown	2021-07-12 14:27:53	cgb_Pos_1.dam	FALSE	C00148	(No IS)			Baseline	955400	185700	0.13	0.08	58.7	TRUE	<2 points		0.17	0.14	1.23	1.12
26175	125	FB-P5_2_S1_D1000_B1	87	Unknown	2021-07-12 14:27:53	cgb_Pos_1.dam	FALSE	C00441	(No IS)			Baseline	125.5	40	0.24	0.05	2	TRUE	<2 points		0.1	0.09	0.75	0.5
26176	125	FB-P5_2_S1_D1000_B1	87	Unknown	2021-07-12 14:27:53	cgb_Pos_1.dam	FALSE	C00431	(No IS)			Baseline	4349	992	0.11	0.07	12	TRUE	<2 points		0.17	0.15	2.56	3.94
26177	125	FB-P5_2_S1_D1000_B1	87	Unknown	2021-07-12 14:27:53	cgb_Pos_1.dam	FALSE	C00183_C00431_C00441	(No IS)			Baseline	7861	1204	0.14	0.1	12.9	TRUE	<2 points		0.21	0.14	3.18	3.3
26178	125	FB-P5_2_S1_D1000_B1	87	Unknown	2021-07-12 14:27:53	cgb_Pos_1.dam	FALSE	C00188	(No IS)			Baseline	8551	1590	0.12	0.08	14.1	TRUE	<2 points		0.18	0.16	1.2	1.68
26179	125	FB-P5_2_S1_D1000_B1	87	Unknown	2021-07-12 14:27:53	cgb_Pos_1.dam	FALSE	C00263	(No IS)			Baseline	5812	1316	0.11	0.08	16.4	TRUE	<2 points		0.14	0.13	2.01	3.06
26180	125	FB-P5_2_S1_D1000_B1	87	Unknown	2021-07-12 14:27:53	cgb_Pos_1.dam	FALSE	C00097	(No IS)			Baseline	3450	506	0.13	0.1	14.1	TRUE	<2 points		0.3	0.28	2.1	3.19
26181	125	FB-P5_2_S1_D1000_B1	87	Unknown	2021-07-12 14:27:53	cgb_Pos_1.dam	FALSE	C00253	(No IS)			Baseline	836.3	131.4	0.23	0.11	2.6	TRUE	<2 points		0.22	0.2	1.39	2.05
26182	125	FB-P5_2_S1_D1000_B1	87	Unknown	2021-07-12 14:27:53	cgb_Pos_1.dam	FALSE	C00153	(No IS)			Baseline	250.9	93.34	0.17	0.04	2	TRUE	<2 points		0.1	0.1	0.72	0.42
26183	125	FB-P5_2_S1_D1000_B1	87	Unknown	2021-07-12 14:27:53	cgb_Pos_1.dam	FALSE	C01879	(No IS)			Baseline	167.3	80	0.14	0.04	0.9	TRUE	<2 points		0.06	0.06	1.16	1.39
26184	125	FB-P5_2_S1_D1000_B1	87	Unknown	2021-07-12 14:27:53	cgb_Pos_1.dam	FALSE	C00233	(No IS)			Baseline	104.5	50	0.17	0.04	2.5	TRUE	<2 points		0.06	0.06	1.13	1.33
26185	125	FB-P5_2_S1_D1000_B1	87	Unknown	2021-07-12 14:27:53	cgb_Pos_1.dam	FALSE	C00407	(No IS)			Baseline	3721	790	0.11	0.07	11.3	TRUE	<2 points		0.23	0.19	1.98	2.73
26186	125	FB-P5_2_S1_D1000_B1	87	Unknown	2021-07-12 14:27:53	cgb_Pos_1.dam	FALSE	C00123	(No IS)									TRUE
26187	125	FB-P5_2_S1_D1000_B1	87	Unknown	2021-07-12 14:27:53	cgb_Pos_1.dam	FALSE	C00077	(No IS)			Baseline	102300	22850	0.11	0.07	26.1	TRUE	<2 points		0.19	0.14	1.79	3.07
26188	125	FB-P5_2_S1_D1000_B1	87	Unknown	2021-07-12 14:27:53	cgb_Pos_1.dam	FALSE	C00152	(No IS)			Baseline	8739	1237	0.14	0.08	7.5	TRUE	<2 points		0.23	0.22	1.65	2.34
26189	125	FB-P5_2_S1_D1000_B1	87	Unknown	2021-07-12 14:27:53	cgb_Pos_1.dam	FALSE	C00049	(No IS)			Baseline	58270	11650	0.12	0.08	18	TRUE	<2 points		0.16	0.14	1.19	1.16
26190	125	FB-P5_2_S1_D1000_B1	87	Unknown	2021-07-12 14:27:53	cgb_Pos_1.dam	FALSE	C00147	(No IS)			Baseline	206800	41260	0.12	0.08	43.2	TRUE	<2 points		0.17	0.14	2.57	3.43
26191	125	FB-P5_2_S1_D1000_B1	87	Unknown	2021-07-12 14:27:53	cgb_Pos_1.dam	FALSE	C00155	(No IS)			Manual	3723	612.2	0.12	0.1	17.6	TRUE	<2 points		0.3	0.21	2.58	3.19
26192	125	FB-P5_2_S1_D1000_B1	87	Unknown	2021-07-12 14:27:53	cgb_Pos_1.dam	FALSE	C01279	(No IS)			Baseline	606.3	290	0.21	0.04	2.4	TRUE	<2 points		0.06	0.06	1.12	1.3
26193	125	FB-P5_2_S1_D1000_B1	87	Unknown	2021-07-12 14:27:53	cgb_Pos_1.dam	FALSE	C00860	(No IS)			Baseline	2342	652	0.11	0.06	12.2	TRUE	<2 points		0.13	0.11	1.87	2.31
26194	125	FB-P5_2_S1_D1000_B1	87	Unknown	2021-07-12 14:27:53	cgb_Pos_1.dam	FALSE	C04294	(No IS)			Baseline	1129	290	0.14	0.1	3.1	TRUE	<2 points		0.13	0.13	0.64	0.27
26195	125	FB-P5_2_S1_D1000_B1	87	Unknown	2021-07-12 14:27:53	cgb_Pos_1.dam	FALSE	C00315	(No IS)			Baseline	1631	780.2	0.07	0.04	2.5	TRUE	<2 points		0.05	0.05	0.75	0.47
26196	125	FB-P5_2_S1_D1000_B1	87	Unknown	2021-07-12 14:27:53	cgb_Pos_1.dam	FALSE	C00064	(No IS)			Baseline	79950	18130	0.11	0.07	58.6	TRUE	<2 points		0.16	0.13	2.43	3.13
26197	125	FB-P5_2_S1_D1000_B1	87	Unknown	2021-07-12 14:27:53	cgb_Pos_1.dam	FALSE	C03114	(No IS)									TRUE
26198	125	FB-P5_2_S1_D1000_B1	87	Unknown	2021-07-12 14:27:53	cgb_Pos_1.dam	FALSE	C00047_C00064	(No IS)			Baseline	11060000	2429000	0.11	0.07	81.9	TRUE	<2 points		0.16	0.13	2.43	3.19
26199	125	FB-P5_2_S1_D1000_B1	87	Unknown	2021-07-12 14:27:53	cgb_Pos_1.dam	FALSE	C00025	(No IS)			Baseline	1874000	383900	0.12	0.07	91.3	TRUE	<2 points		0.18	0.15	1.45	1.88
26200	125	FB-P5_2_S1_D1000_B1	87	Unknown	2021-07-12 14:27:53	cgb_Pos_1.dam	FALSE	C00979	(No IS)			Baseline	2801	440	0.12	0.1	3.4	TRUE	<2 points		0.2	0.19	0.99	0.96
26201	125	FB-P5_2_S1_D1000_B1	87	Unknown	2021-07-12 14:27:53	cgb_Pos_1.dam	FALSE	C00073	(No IS)			Manual	6920	1156	0.11	0.1	18.3	TRUE	<2 points		0.17	0.16	1.27	1.48
26202	125	FB-P5_2_S1_D1000_B1	87	Unknown	2021-07-12 14:27:53	cgb_Pos_1.dam	FALSE	C00135	(No IS)			Baseline	30260000	5089000	0.1	0.09	135.1	TRUE	<2 points		0.19	0.16	1.4	1.49
26414	126	FB-P5_2_S1_D1000_B1	88	Unknown	2021-07-12 14:29:24	cgb_Pos_2.dam	FALSE	C00993	(No IS)			Baseline	5979	940	0.13	0.1	34.8	TRUE	<2 points		0.24	0.16	1.73	1.45
26415	126	FB-P5_2_S1_D1000_B1	88	Unknown	2021-07-12 14:29:24	cgb_Pos_2.dam	FALSE	C00166	(No IS)			Baseline	752.6	360	0.21	0.04	3.2	TRUE	<2 points		0.06	0.06	0.93	0.81
26416	126	FB-P5_2_S1_D1000_B1	88	Unknown	2021-07-12 14:29:24	cgb_Pos_2.dam	FALSE	C00079	(No IS)			Baseline	46160	7440	0.14	0.1	15	TRUE	<2 points		0.29	0.19	2.18	2.03
26417	126	FB-P5_2_S1_D1000_B1	88	Unknown	2021-07-12 14:29:24	cgb_Pos_2.dam	FALSE	C00255	(No IS)			Baseline	836.2	120	0.24	0.05	6	TRUE	<2 points		0.33	0.31	1	1
26418	126	FB-P5_2_S1_D1000_B1	88	Unknown	2021-07-12 14:29:24	cgb_Pos_2.dam	FALSE	C00062	(No IS)			Baseline	3345	740	0.14	0.06	21.6	TRUE	<2 points		0.18	0.16	1.33	1.52
26419	126	FB-P5_2_S1_D1000_B1	88	Unknown	2021-07-12 14:29:24	cgb_Pos_2.dam	FALSE	C00327	(No IS)			Baseline	32320	5442	0.13	0.08	18.1	TRUE	<2 points		0.28	0.23	1.35	2.27
26420	126	FB-P5_2_S1_D1000_B1	88	Unknown	2021-07-12 14:29:24	cgb_Pos_2.dam	FALSE	C01419	(No IS)			Baseline	2049	251.1	0.29	0.17	1.9	TRUE	<2 points		0.23	0.23	0.71	0.43
26421	126	FB-P5_2_S1_D1000_B1	88	Unknown	2021-07-12 14:29:24	cgb_Pos_2.dam	FALSE	C00082	(No IS)			Baseline	8948	2200	0.14	0.07	12.3	TRUE	<2 points		0.14	0.12	1.1	1.14
26422	126	FB-P5_2_S1_D1000_B1	88	Unknown	2021-07-12 14:29:24	cgb_Pos_2.dam	FALSE	C00624	(No IS)			Baseline	4809	1136	0.14	0.07	13.2	TRUE	<2 points		0.16	0.13	1.23	1.14
26423	126	FB-P5_2_S1_D1000_B1	88	Unknown	2021-07-12 14:29:24	cgb_Pos_2.dam	FALSE	C00680	(No IS)			Baseline	1254	220	0.13	0.08	8.8	TRUE	<2 points		0.23	0.22	1.72	2.39
26424	126	FB-P5_2_S1_D1000_B1	88	Unknown	2021-07-12 14:29:24	cgb_Pos_2.dam	FALSE	C00078	(No IS)			Baseline	7296	1145	0.13	0.09	14.9	TRUE	<2 points		0.26	0.25	1.95	2.83
26425	126	FB-P5_2_S1_D1000_B1	88	Unknown	2021-07-12 14:29:24	cgb_Pos_2.dam	FALSE	C00931	(No IS)			Baseline	62.72	30	0.1	0.04	1.5	TRUE	<2 points		0.06	0.06	1.2	1.48
26426	126	FB-P5_2_S1_D1000_B1	88	Unknown	2021-07-12 14:29:24	cgb_Pos_2.dam	FALSE	C00120	(No IS)			Baseline	2133	593.3	0.12	0.07	4.6	TRUE	<2 points		0.1	0.1	1.6	2.31
26427	126	FB-P5_2_S1_D1000_B1	88	Unknown	2021-07-12 14:29:24	cgb_Pos_2.dam	FALSE	C00129	(No IS)			Baseline	334.5	100	0.2	0.08	1.6	TRUE	<2 points		0.1	0.1	0.7	0.38
26428	126	FB-P5_2_S1_D1000_B1	88	Unknown	2021-07-12 14:29:24	cgb_Pos_2.dam	FALSE	C00669	(No IS)			Baseline	606.3	155	0.1	0.05	7.8	TRUE	<2 points		0.14	0.13	2.13	3.43
26429	126	FB-P5_2_S1_D1000_B1	88	Unknown	2021-07-12 14:29:24	cgb_Pos_2.dam	FALSE	C05198	(No IS)			Baseline	259500	48170	0.12	0.08	104.9	TRUE	<2 points		0.16	0.14	2.46	3.33
26430	126	FB-P5_2_S1_D1000_B1	88	Unknown	2021-07-12 14:29:24	cgb_Pos_2.dam	FALSE	C15586	(No IS)			Baseline	2425	315.6	0.16	0.15	5.7	TRUE	<2 points		0.27	0.27	1.4	1.86
26431	126	FB-P5_2_S1_D1000_B1	88	Unknown	2021-07-12 14:29:24	cgb_Pos_2.dam	FALSE	C00352	(No IS)			Baseline	710.8	140	0.15	0.08	7	TRUE	<2 points		0.16	0.15	1.25	1.5
26432	126	FB-P5_2_S1_D1000_B1	88	Unknown	2021-07-12 14:29:24	cgb_Pos_2.dam	FALSE	C00378	(No IS)			Baseline	62.71	30	0.24	0.04	1.4	TRUE	<2 points		0.06	0.06	1.2	1.48
26433	126	FB-P5_2_S1_D1000_B1	88	Unknown	2021-07-12 14:29:24	cgb_Pos_2.dam	FALSE	C00212	(No IS)			Baseline	7631	988	0.13	0.1	10.9	TRUE	<2 points		0.26	0.24	1.51	2.47
26434	126	FB-P5_2_S1_D1000_B1	88	Unknown	2021-07-12 14:29:24	cgb_Pos_2.dam	FALSE	C00330	(No IS)			Baseline	37930	7936	0.12	0.07	65.1	TRUE	<2 points		0.17	0.15	2.53	3.71
26435	126	FB-P5_2_S1_D1000_B1	88	Unknown	2021-07-12 14:29:24	cgb_Pos_2.dam	FALSE	C03539	(No IS)			Baseline	815.4	205	0.13	0.07	7.3	TRUE	<2 points		0.12	0.11	0.71	0.44
26436	126	FB-P5_2_S1_D1000_B1	88	Unknown	2021-07-12 14:29:24	cgb_Pos_2.dam	FALSE	C00170	(No IS)			Baseline	6272	968.6	0.13	0.11	17.4	TRUE	<2 points		0.22	0.19	2.23	4.47
26437	126	FB-P5_2_S1_D1000_B1	88	Unknown	2021-07-12 14:29:24	cgb_Pos_2.dam	FALSE	C00051	(No IS)			Baseline	961.7	228.6	0.14	0.05	11.4	TRUE	<2 points		0.22	0.19	1.1	1.38
26438	126	FB-P5_2_S1_D1000_B1	88	Unknown	2021-07-12 14:29:24	cgb_Pos_2.dam	FALSE	C00239	(No IS)			Baseline	209.1	60	0.14	0.05	3	TRUE	<2 points		0.13	0.12	1	1
26439	126	FB-P5_2_S1_D1000_B1	88	Unknown	2021-07-12 14:29:24	cgb_Pos_2.dam	FALSE	C00055	(No IS)			Baseline	202900	38180	0.12	0.08	106	TRUE	<2 points		0.16	0.13	1.2	1.05
26440	126	FB-P5_2_S1_D1000_B1	88	Unknown	2021-07-12 14:29:24	cgb_Pos_2.dam	FALSE	C00105	(No IS)			Baseline	33620	6730	0.13	0.08	55.8	TRUE	<2 points		0.16	0.13	1.2	1.06
26441	126	FB-P5_2_S1_D1000_B1	88	Unknown	2021-07-12 14:29:24	cgb_Pos_2.dam	FALSE	C01081	(No IS)			Baseline	41.81	20	0.21	0.03	1	TRUE	<2 points		0.07	0.06	1	1
26442	126	FB-P5_2_S1_D1000_B1	88	Unknown	2021-07-12 14:29:24	cgb_Pos_2.dam	FALSE	C00655	(No IS)			Baseline	62.72	30	0.28	0.04	1.5	TRUE	<2 points		0.06	0.06	1.2	1.48
26443	126	FB-P5_2_S1_D1000_B1	88	Unknown	2021-07-12 14:29:24	cgb_Pos_2.dam	FALSE	C00021	(No IS)			Baseline	41940	10640	0.11	0.06	67.5	TRUE	<2 points		0.14	0.13	2.08	3.04
26444	126	FB-P5_2_S1_D1000_B1	88	Unknown	2021-07-12 14:29:24	cgb_Pos_2.dam	FALSE	C00019	(No IS)			Baseline	3554	700	0.12	0.08	16.7	TRUE	<2 points		0.16	0.14	2.47	3.52
26445	126	FB-P5_2_S1_D1000_B1	88	Unknown	2021-07-12 14:29:24	cgb_Pos_2.dam	FALSE	C00415	(No IS)			Baseline	167.3	60	0.84	0.04	3	TRUE	<2 points		0.1	0.09	1.47	1.89
26446	126	FB-P5_2_S1_D1000_B1	88	Unknown	2021-07-12 14:29:24	cgb_Pos_2.dam	FALSE	C00101	(No IS)			Baseline	125.4	60	0.24	0.03	3	TRUE	<2 points		0.07	0.06	1	1
26447	126	FB-P5_2_S1_D1000_B1	88	Unknown	2021-07-12 14:29:24	cgb_Pos_2.dam	FALSE	C00440	(No IS)			Baseline	209.1	60	0.11	0.06	3	TRUE	<2 points		0.1	0.1	1.51	2.06
26448	126	FB-P5_2_S1_D1000_B1	88	Unknown	2021-07-12 14:29:24	cgb_Pos_2.dam	FALSE	C03479	(No IS)			Baseline	83.62	40	0.56	0.03	2	TRUE	<2 points		0.07	0.06	1	1
26449	126	FB-P5_2_S1_D1000_B1	88	Unknown	2021-07-12 14:29:24	cgb_Pos_2.dam	FALSE	C00127	(No IS)			Baseline	41.8	20	0.07	0.03	1	TRUE	<2 points		0.07	0.06	1	1
26450	126	FB-P5_2_S1_D1000_B1	88	Unknown	2021-07-12 14:29:24	cgb_Pos_2.dam	FALSE	C00010	(No IS)			Baseline	83.61	20	0.09	0.07	1	TRUE	<2 points		0.1	0.1	1.53	2.11
26451	126	FB-P5_2_S1_D1000_B1	88	Unknown	2021-07-12 14:29:24	cgb_Pos_2.dam	FALSE	C00016	(No IS)			Baseline	167.2	80	0.07	0.03	4	TRUE	<2 points		0.07	0.06	1	1
27009	129	FB-P5_1_S1_D1000_B1	93	Unknown	2021-07-12 14:36:58	cgb_Pos_1.dam	FALSE	C00037	(No IS)			Baseline	110300	20580	0.14	0.09	53.6	TRUE	<2 points		0.17	0.15	1.25	1.33
27010	129	FB-P5_1_S1_D1000_B1	93	Unknown	2021-07-12 14:36:58	cgb_Pos_1.dam	FALSE	C00555	(No IS)			Baseline	439	130	0.14	0.06	1.8	TRUE	<2 points		0.11	0.1	1.35	2
27011	129	FB-P5_1_S1_D1000_B1	93	Unknown	2021-07-12 14:36:58	cgb_Pos_1.dam	FALSE	C00134	(No IS)			Baseline	5122	507.5	0.27	0.12	3.9	TRUE	<2 points		0.22	0.22	0.73	0.47
27012	129	FB-P5_1_S1_D1000_B1	93	Unknown	2021-07-12 14:36:58	cgb_Pos_1.dam	FALSE	C00041	(No IS)			Baseline	246100	42610	0.13	0.1	30.4	TRUE	<2 points		0.17	0.15	1.26	1.34
27013	129	FB-P5_1_S1_D1000_B1	93	Unknown	2021-07-12 14:36:58	cgb_Pos_1.dam	FALSE	C00334	(No IS)			Baseline	125.4	40	0.1	0.05	2	TRUE	<2 points		0.1	0.09	1.5	2
27014	129	FB-P5_1_S1_D1000_B1	93	Unknown	2021-07-12 14:36:58	cgb_Pos_1.dam	FALSE	C03401	(No IS)			Baseline	480.9	230	0.14	0.05	0.9	TRUE	<2 points		0.06	0.05	1.32	1.74
27015	129	FB-P5_1_S1_D1000_B1	93	Unknown	2021-07-12 14:36:58	cgb_Pos_1.dam	FALSE	C00065	(No IS)			Baseline	38970	5960	0.13	0.1	14.4	TRUE	<2 points		0.23	0.19	3.49	5.1
27016	129	FB-P5_1_S1_D1000_B1	93	Unknown	2021-07-12 14:36:58	cgb_Pos_1.dam	FALSE	C00380	(No IS)			Baseline	44040	8025	0.12	0.09	34.8	TRUE	<2 points		0.18	0.16	2.68	3.92
27017	129	FB-P5_1_S1_D1000_B1	93	Unknown	2021-07-12 14:36:58	cgb_Pos_1.dam	FALSE	C00791	(No IS)			Baseline	1192	166.7	0.27	0.15	2.8	TRUE	<2 points		0.19	0.19	1.76	2.67
27018	129	FB-P5_1_S1_D1000_B1	93	Unknown	2021-07-12 14:36:58	cgb_Pos_1.dam	FALSE	C00148	(No IS)			Baseline	1062000	201000	0.13	0.08	57.7	TRUE	<2 points		0.16	0.14	1.2	1.09
27019	129	FB-P5_1_S1_D1000_B1	93	Unknown	2021-07-12 14:36:58	cgb_Pos_1.dam	FALSE	C00441	(No IS)			Baseline	167.3	40	0.26	0.07	2	TRUE	<2 points		0.1	0.1	1.53	2.11
27020	129	FB-P5_1_S1_D1000_B1	93	Unknown	2021-07-12 14:36:58	cgb_Pos_1.dam	FALSE	C00431	(No IS)			Baseline	3261	706.7	0.1	0.05	7.7	TRUE	<2 points		0.19	0.17	1.92	3.78
27021	129	FB-P5_1_S1_D1000_B1	93	Unknown	2021-07-12 14:36:58	cgb_Pos_1.dam	FALSE	C00183_C00431_C00441	(No IS)			Baseline	11080	1647	0.13	0.1	15.3	TRUE	<2 points		0.28	0.23	1.65	2.29
27022	129	FB-P5_1_S1_D1000_B1	93	Unknown	2021-07-12 14:36:58	cgb_Pos_1.dam	FALSE	C00188	(No IS)			Baseline	8738	1800	0.13	0.08	15.4	TRUE	<2 points		0.16	0.15	0.83	0.67
27023	129	FB-P5_1_S1_D1000_B1	93	Unknown	2021-07-12 14:36:58	cgb_Pos_1.dam	FALSE	C00263	(No IS)			Baseline	4745	970	0.13	0.08	12.9	TRUE	<2 points		0.16	0.14	0.98	0.99
27024	129	FB-P5_1_S1_D1000_B1	93	Unknown	2021-07-12 14:36:58	cgb_Pos_1.dam	FALSE	C00097	(No IS)			Baseline	3763	782.9	0.12	0.07	20.4	TRUE	<2 points		0.2	0.17	2.98	4.51
27025	129	FB-P5_1_S1_D1000_B1	93	Unknown	2021-07-12 14:36:58	cgb_Pos_1.dam	FALSE	C00253	(No IS)			Baseline	982.7	160	0.2	0.15	3.6	TRUE	<2 points		0.19	0.19	1.8	2.86
27026	129	FB-P5_1_S1_D1000_B1	93	Unknown	2021-07-12 14:36:58	cgb_Pos_1.dam	FALSE	C00153	(No IS)			Baseline	669	120	0.17	0.11	2.2	TRUE	<2 points		0.17	0.16	1.29	1.69
27027	129	FB-P5_1_S1_D1000_B1	93	Unknown	2021-07-12 14:36:58	cgb_Pos_1.dam	FALSE	C01879	(No IS)			Baseline	1673	368	0.21	0.09	5.2	TRUE	<2 points		0.17	0.17	2.67	4.59
27028	129	FB-P5_1_S1_D1000_B1	93	Unknown	2021-07-12 14:36:58	cgb_Pos_1.dam	FALSE	C00233	(No IS)			Baseline	83.62	40	0.07	0.03	2	TRUE	<2 points		0.07	0.06	1	1
27029	129	FB-P5_1_S1_D1000_B1	93	Unknown	2021-07-12 14:36:58	cgb_Pos_1.dam	FALSE	C00407	(No IS)			Baseline	3094	674.3	0.11	0.06	10.6	TRUE	<2 points		0.21	0.18	1.5	2.57
27030	129	FB-P5_1_S1_D1000_B1	93	Unknown	2021-07-12 14:36:58	cgb_Pos_1.dam	FALSE	C00123	(No IS)			Baseline	41.8	20	0.8	0.03	1	TRUE	<2 points		0.07	0.06	1	1
27031	129	FB-P5_1_S1_D1000_B1	93	Unknown	2021-07-12 14:36:58	cgb_Pos_1.dam	FALSE	C00077	(No IS)			Baseline	91140	21810	0.11	0.06	26.4	TRUE	<2 points		0.17	0.13	1.8	2.88
27032	129	FB-P5_1_S1_D1000_B1	93	Unknown	2021-07-12 14:36:58	cgb_Pos_1.dam	FALSE	C00152	(No IS)			Baseline	5561	600	0.17	0.1	5.8	TRUE	<2 points		0.24	0.23	1.72	2.36
27033	129	FB-P5_1_S1_D1000_B1	93	Unknown	2021-07-12 14:36:58	cgb_Pos_1.dam	FALSE	C00049	(No IS)			Baseline	67560	12460	0.12	0.08	18	TRUE	<2 points		0.17	0.14	2.44	3.2
27034	129	FB-P5_1_S1_D1000_B1	93	Unknown	2021-07-12 14:36:58	cgb_Pos_1.dam	FALSE	C00147	(No IS)			Baseline	211200	43520	0.12	0.07	44.7	TRUE	<2 points		0.17	0.14	2.51	3.28
27035	129	FB-P5_1_S1_D1000_B1	93	Unknown	2021-07-12 14:36:58	cgb_Pos_1.dam	FALSE	C00155	(No IS)			Baseline	2592	480	0.14	0.09	17.7	TRUE	<2 points		0.19	0.16	0.99	1.28
27036	129	FB-P5_1_S1_D1000_B1	93	Unknown	2021-07-12 14:36:58	cgb_Pos_1.dam	FALSE	C01279	(No IS)			Baseline	836.3	400	0.07	0.04	3	TRUE	<2 points		0.06	0.06	0.88	0.72
27037	129	FB-P5_1_S1_D1000_B1	93	Unknown	2021-07-12 14:36:58	cgb_Pos_1.dam	FALSE	C00860	(No IS)			Baseline	3763	691.1	0.1	0.05	16.1	TRUE	<2 points		0.3	0.27	2.72	5.35
27038	129	FB-P5_1_S1_D1000_B1	93	Unknown	2021-07-12 14:36:58	cgb_Pos_1.dam	FALSE	C04294	(No IS)			Baseline	2717	473.3	0.11	0.1	4.2	TRUE	<2 points		0.2	0.2	1.59	2.26
27039	129	FB-P5_1_S1_D1000_B1	93	Unknown	2021-07-12 14:36:58	cgb_Pos_1.dam	FALSE	C00315	(No IS)			Baseline	1777	850.2	0.07	0.04	2.9	TRUE	<2 points		0.05	0.05	0.75	0.48
27040	129	FB-P5_1_S1_D1000_B1	93	Unknown	2021-07-12 14:36:58	cgb_Pos_1.dam	FALSE	C00064	(No IS)			Baseline	81520	20190	0.11	0.06	83.6	TRUE	<2 points		0.15	0.13	2.31	3.08
27041	129	FB-P5_1_S1_D1000_B1	93	Unknown	2021-07-12 14:36:58	cgb_Pos_1.dam	FALSE	C03114	(No IS)									TRUE
27042	129	FB-P5_1_S1_D1000_B1	93	Unknown	2021-07-12 14:36:58	cgb_Pos_1.dam	FALSE	C00047_C00064	(No IS)			Baseline	10900000	2398000	0.11	0.07	102.4	TRUE	<2 points		0.16	0.13	2.46	3.2
27043	129	FB-P5_1_S1_D1000_B1	93	Unknown	2021-07-12 14:36:58	cgb_Pos_1.dam	FALSE	C00025	(No IS)			Baseline	1809000	398100	0.12	0.07	82.7	TRUE	<2 points		0.15	0.13	2.28	3.1
27044	129	FB-P5_1_S1_D1000_B1	93	Unknown	2021-07-12 14:36:58	cgb_Pos_1.dam	FALSE	C00979	(No IS)			Baseline	2676	600	0.13	0.07	3.5	TRUE	<2 points		0.14	0.14	1.01	1.05
27045	129	FB-P5_1_S1_D1000_B1	93	Unknown	2021-07-12 14:36:58	cgb_Pos_1.dam	FALSE	C00073	(No IS)			Baseline	6125	1475	0.11	0.06	28.3	TRUE	<2 points		0.18	0.14	2.01	3.2
27046	129	FB-P5_1_S1_D1000_B1	93	Unknown	2021-07-12 14:36:58	cgb_Pos_1.dam	FALSE	C00135	(No IS)			Baseline	25080000	4999000	0.11	0.07	123	TRUE	<2 points		0.19	0.16	1.43	1.58
27258	130	FB-P5_1_S1_D1000_B1	94	Unknown	2021-07-12 14:38:29	cgb_Pos_2.dam	FALSE	C00993	(No IS)			Baseline	6062	1080	0.15	0.09	40.3	TRUE	<2 points		0.17	0.16	1.31	1.49
27259	130	FB-P5_1_S1_D1000_B1	94	Unknown	2021-07-12 14:38:29	cgb_Pos_2.dam	FALSE	C00166	(No IS)			Baseline	1275	230	0.15	0.08	3.7	TRUE	<2 points		0.2	0.19	1.04	1.08
27260	130	FB-P5_1_S1_D1000_B1	94	Unknown	2021-07-12 14:38:29	cgb_Pos_2.dam	FALSE	C00079	(No IS)			Baseline	44740	7156	0.14	0.1	14.1	TRUE	<2 points		0.24	0.17	1.45	1.53
27261	130	FB-P5_1_S1_D1000_B1	94	Unknown	2021-07-12 14:38:29	cgb_Pos_2.dam	FALSE	C00255	(No IS)			Baseline	250.9	40	0.14	0.1	1.6	TRUE	<2 points		0.14	0.13	2.05	3.22
27262	130	FB-P5_1_S1_D1000_B1	94	Unknown	2021-07-12 14:38:29	cgb_Pos_2.dam	FALSE	C00062	(No IS)			Baseline	3366	546	0.13	0.08	15.4	TRUE	<2 points		0.26	0.2	1.5	1.95
27263	130	FB-P5_1_S1_D1000_B1	94	Unknown	2021-07-12 14:38:29	cgb_Pos_2.dam	FALSE	C00327	(No IS)			Baseline	38950	4898	0.13	0.12	15.7	TRUE	<2 points		0.33	0.32	1.97	3.39
27264	130	FB-P5_1_S1_D1000_B1	94	Unknown	2021-07-12 14:38:29	cgb_Pos_2.dam	FALSE	C01419	(No IS)			Baseline	731.8	150	0.28	0.09	1.3	TRUE	<2 points		0.12	0.12	1.16	1.37
27265	130	FB-P5_1_S1_D1000_B1	94	Unknown	2021-07-12 14:38:29	cgb_Pos_2.dam	FALSE	C00082	(No IS)			Baseline	13020	1877	0.14	0.11	12.7	TRUE	<2 points		0.2	0.2	3.07	5.25
27266	130	FB-P5_1_S1_D1000_B1	94	Unknown	2021-07-12 14:38:29	cgb_Pos_2.dam	FALSE	C00624	(No IS)			Baseline	5937	1280	0.14	0.07	20	TRUE	<2 points		0.19	0.17	1.44	1.73
27267	130	FB-P5_1_S1_D1000_B1	94	Unknown	2021-07-12 14:38:29	cgb_Pos_2.dam	FALSE	C00680	(No IS)			Baseline	794.4	226.7	0.13	0.06	11.3	TRUE	<2 points		0.1	0.09	0.77	0.52
27268	130	FB-P5_1_S1_D1000_B1	94	Unknown	2021-07-12 14:38:29	cgb_Pos_2.dam	FALSE	C00078	(No IS)			Baseline	7045	1152	0.13	0.08	14.4	TRUE	<2 points		0.25	0.22	1.81	2.32
27269	130	FB-P5_1_S1_D1000_B1	94	Unknown	2021-07-12 14:38:29	cgb_Pos_2.dam	FALSE	C00931	(No IS)			Baseline	62.71	30	0.17	0.04	1.5	TRUE	<2 points		0.06	0.06	0.86	0.68
27270	130	FB-P5_1_S1_D1000_B1	94	Unknown	2021-07-12 14:38:29	cgb_Pos_2.dam	FALSE	C00120	(No IS)			Baseline	3533	530	0.12	0.12	5.8	TRUE	<2 points		0.2	0.19	1.05	1.16
27271	130	FB-P5_1_S1_D1000_B1	94	Unknown	2021-07-12 14:38:29	cgb_Pos_2.dam	FALSE	C00129	(No IS)			Baseline	250.9	93.34	0.14	0.04	1.7	TRUE	<2 points		0.08	0.07	1.11	1.1
27272	130	FB-P5_1_S1_D1000_B1	94	Unknown	2021-07-12 14:38:29	cgb_Pos_2.dam	FALSE	C00669	(No IS)			Baseline	752.6	80	0.18	0.19	4	TRUE	<2 points		0.24	0.23	1.16	1.33
27273	130	FB-P5_1_S1_D1000_B1	94	Unknown	2021-07-12 14:38:29	cgb_Pos_2.dam	FALSE	C05198	(No IS)			Baseline	262800	50330	0.12	0.08	118	TRUE	<2 points		0.17	0.14	2.5	3.32
27274	130	FB-P5_1_S1_D1000_B1	94	Unknown	2021-07-12 14:38:29	cgb_Pos_2.dam	FALSE	C15586	(No IS)			Baseline	4181	592.7	0.21	0.17	10	TRUE	<2 points		0.34	0.31	1.29	1.63
27275	130	FB-P5_1_S1_D1000_B1	94	Unknown	2021-07-12 14:38:29	cgb_Pos_2.dam	FALSE	C00352	(No IS)			Baseline	501.7	120	0.17	0.06	6	TRUE	<2 points		0.16	0.14	0.84	0.71
27276	130	FB-P5_1_S1_D1000_B1	94	Unknown	2021-07-12 14:38:29	cgb_Pos_2.dam	FALSE	C00378	(No IS)			Baseline	125.4	60	0.21	0.04	1.9	TRUE	<2 points		0.06	0.06	1.2	1.48
27277	130	FB-P5_1_S1_D1000_B1	94	Unknown	2021-07-12 14:38:29	cgb_Pos_2.dam	FALSE	C00212	(No IS)			Baseline	7651	1134	0.12	0.1	11.5	TRUE	<2 points		0.2	0.2	2.98	5.03
27278	130	FB-P5_1_S1_D1000_B1	94	Unknown	2021-07-12 14:38:29	cgb_Pos_2.dam	FALSE	C00330	(No IS)			Baseline	31940	6650	0.13	0.08	48.1	TRUE	<2 points		0.16	0.14	1.21	1.2
27279	130	FB-P5_1_S1_D1000_B1	94	Unknown	2021-07-12 14:38:29	cgb_Pos_2.dam	FALSE	C03539	(No IS)			Baseline	292.7	120	0.1	0.04	4.8	TRUE	<2 points		0.09	0.08	0.78	0.64
27280	130	FB-P5_1_S1_D1000_B1	94	Unknown	2021-07-12 14:38:29	cgb_Pos_2.dam	FALSE	C00170	(No IS)			Baseline	6815	1300	0.13	0.08	27	TRUE	<2 points		0.16	0.15	1.18	1.23
27281	130	FB-P5_1_S1_D1000_B1	94	Unknown	2021-07-12 14:38:29	cgb_Pos_2.dam	FALSE	C00051	(No IS)			Baseline	1442	292.5	0.13	0.06	9.7	TRUE	<2 points		0.26	0.24	1.51	2.27
27282	130	FB-P5_1_S1_D1000_B1	94	Unknown	2021-07-12 14:38:29	cgb_Pos_2.dam	FALSE	C00239	(No IS)			Baseline	83.62	40	0.14	0.03	2	TRUE	<2 points		0.07	0.06	1	1
27283	130	FB-P5_1_S1_D1000_B1	94	Unknown	2021-07-12 14:38:29	cgb_Pos_2.dam	FALSE	C00055	(No IS)			Baseline	194700	34630	0.13	0.09	87.5	TRUE	<2 points		0.16	0.14	1.19	1.1
27284	130	FB-P5_1_S1_D1000_B1	94	Unknown	2021-07-12 14:38:29	cgb_Pos_2.dam	FALSE	C00105	(No IS)			Baseline	36980	7122	0.13	0.08	49.5	TRUE	<2 points		0.17	0.14	1.28	1.09
27285	130	FB-P5_1_S1_D1000_B1	94	Unknown	2021-07-12 14:38:29	cgb_Pos_2.dam	FALSE	C01081	(No IS)			Baseline	41.82	20	0.42	0.03	1	TRUE	<2 points		0.07	0.06	1	1
27286	130	FB-P5_1_S1_D1000_B1	94	Unknown	2021-07-12 14:38:29	cgb_Pos_2.dam	FALSE	C00655	(No IS)			Baseline	83.62	40	0.17	0.03	2	TRUE	<2 points		0.07	0.06	1	1
27287	130	FB-P5_1_S1_D1000_B1	94	Unknown	2021-07-12 14:38:29	cgb_Pos_2.dam	FALSE	C00021	(No IS)			Baseline	37250	9660	0.11	0.06	122.1	TRUE	<2 points		0.13	0.12	2.04	2.86
27288	130	FB-P5_1_S1_D1000_B1	94	Unknown	2021-07-12 14:38:29	cgb_Pos_2.dam	FALSE	C00019	(No IS)			Baseline	2927	620	0.11	0.08	24	TRUE	<2 points		0.18	0.13	2.72	3.15
27289	130	FB-P5_1_S1_D1000_B1	94	Unknown	2021-07-12 14:38:29	cgb_Pos_2.dam	FALSE	C00415	(No IS)			Baseline	125.4	40	0.8	0.05	2	TRUE	<2 points		0.1	0.09	0.75	0.5
27290	130	FB-P5_1_S1_D1000_B1	94	Unknown	2021-07-12 14:38:29	cgb_Pos_2.dam	FALSE	C00101	(No IS)			Baseline	167.2	60	0.66	0.04	3	TRUE	<2 points		0.1	0.09	1.47	1.89
27291	130	FB-P5_1_S1_D1000_B1	94	Unknown	2021-07-12 14:38:29	cgb_Pos_2.dam	FALSE	C00440	(No IS)			Baseline	83.64	26.67	0.03	0.05	1.3	TRUE	<2 points		0.08	0.08	1.13	1.2
27292	130	FB-P5_1_S1_D1000_B1	94	Unknown	2021-07-12 14:38:29	cgb_Pos_2.dam	FALSE	C03479	(No IS)			Baseline	83.64	40	0.56	0.03	2	TRUE	<2 points		0.07	0.06	1	1
27293	130	FB-P5_1_S1_D1000_B1	94	Unknown	2021-07-12 14:38:29	cgb_Pos_2.dam	FALSE	C00127	(No IS)			Baseline	41.81	20	0.31	0.03	1	TRUE	<2 points		0.07	0.06	1	1
27294	130	FB-P5_1_S1_D1000_B1	94	Unknown	2021-07-12 14:38:29	cgb_Pos_2.dam	FALSE	C00010	(No IS)			Baseline	167.2	60	0.1	0.04	3	TRUE	<2 points		0.1	0.09	1.47	1.89
27295	130	FB-P5_1_S1_D1000_B1	94	Unknown	2021-07-12 14:38:29	cgb_Pos_2.dam	FALSE	C00016	(No IS)			Baseline	83.62	26.67	0.1	0.05	1.3	TRUE	<2 points		0.08	0.08	0.89	0.83
29541	141	FB-P5_4_S1_D1000_B1	107	Unknown	2021-07-12 14:58:07	cgb_Pos_1.dam	FALSE	C00037	(No IS)			Baseline	103600	17670	0.13	0.1	50.8	TRUE	<2 points		0.17	0.15	1.26	1.28
29542	141	FB-P5_4_S1_D1000_B1	107	Unknown	2021-07-12 14:58:07	cgb_Pos_1.dam	FALSE	C00555	(No IS)			Baseline	1463	228	0.22	0.12	2.6	TRUE	<2 points		0.17	0.16	1.22	1.46
29543	141	FB-P5_4_S1_D1000_B1	107	Unknown	2021-07-12 14:58:07	cgb_Pos_1.dam	FALSE	C00134	(No IS)			Baseline	4118	452.5	0.27	0.19	3.3	TRUE	<2 points		0.22	0.21	0.95	0.95
29544	141	FB-P5_4_S1_D1000_B1	107	Unknown	2021-07-12 14:58:07	cgb_Pos_1.dam	FALSE	C00041	(No IS)			Baseline	235800	40070	0.13	0.1	28.9	TRUE	<2 points		0.17	0.16	1.26	1.36
29545	141	FB-P5_4_S1_D1000_B1	107	Unknown	2021-07-12 14:58:07	cgb_Pos_1.dam	FALSE	C00334	(No IS)			Baseline	167.2	40	0.28	0.09	2	TRUE	<2 points		0.13	0.13	0.66	0.32
29546	141	FB-P5_4_S1_D1000_B1	107	Unknown	2021-07-12 14:58:07	cgb_Pos_1.dam	FALSE	C03401	(No IS)			Baseline	1380	480	0.21	0.08	2.7	TRUE	<2 points		0.1	0.09	1.82	2.78
29547	141	FB-P5_4_S1_D1000_B1	107	Unknown	2021-07-12 14:58:07	cgb_Pos_1.dam	FALSE	C00065	(No IS)			Baseline	61670	9348	0.13	0.1	13.7	TRUE	<2 points		0.21	0.16	1.4	1.4
29548	141	FB-P5_4_S1_D1000_B1	107	Unknown	2021-07-12 14:58:07	cgb_Pos_1.dam	FALSE	C00380	(No IS)			Baseline	40560	7500	0.13	0.08	34.7	TRUE	<2 points		0.19	0.15	1.41	1.3
29549	141	FB-P5_4_S1_D1000_B1	107	Unknown	2021-07-12 14:58:07	cgb_Pos_1.dam	FALSE	C00791	(No IS)			Baseline	397.2	190	0.07	0.04	3	TRUE	<2 points		0.06	0.06	0.88	0.71
29550	141	FB-P5_4_S1_D1000_B1	107	Unknown	2021-07-12 14:58:07	cgb_Pos_1.dam	FALSE	C00148	(No IS)			Baseline	1002000	191400	0.13	0.08	58.6	TRUE	<2 points		0.16	0.14	1.21	1.1
29551	141	FB-P5_4_S1_D1000_B1	107	Unknown	2021-07-12 14:58:07	cgb_Pos_1.dam	FALSE	C00441	(No IS)			Baseline	167.3	40	0.14	0.09	2	TRUE	<2 points		0.13	0.13	2.03	3.11
29552	141	FB-P5_4_S1_D1000_B1	107	Unknown	2021-07-12 14:58:07	cgb_Pos_1.dam	FALSE	C00431	(No IS)			Baseline	3136	780	0.11	0.06	9.1	TRUE	<2 points		0.17	0.17	2.66	4.56
29553	141	FB-P5_4_S1_D1000_B1	107	Unknown	2021-07-12 14:58:07	cgb_Pos_1.dam	FALSE	C00183_C00431_C00441	(No IS)			Baseline	9743	1843	0.14	0.09	17.5	TRUE	<2 points		0.19	0.17	1.34	1.48
29554	141	FB-P5_4_S1_D1000_B1	107	Unknown	2021-07-12 14:58:07	cgb_Pos_1.dam	FALSE	C00188	(No IS)			Baseline	8844	1673	0.12	0.08	12.3	TRUE	<2 points		0.19	0.15	1.4	1.22
29555	141	FB-P5_4_S1_D1000_B1	107	Unknown	2021-07-12 14:58:07	cgb_Pos_1.dam	FALSE	C00263	(No IS)			Manual	7625	1600	0.12	0.08	21.4	TRUE	<2 points		0.14	0.13	2.1	3.22
29556	141	FB-P5_4_S1_D1000_B1	107	Unknown	2021-07-12 14:58:07	cgb_Pos_1.dam	FALSE	C00097	(No IS)			Baseline	2362	430	0.12	0.09	16.2	TRUE	<2 points		0.18	0.16	1.17	1.69
29557	141	FB-P5_4_S1_D1000_B1	107	Unknown	2021-07-12 14:58:07	cgb_Pos_1.dam	FALSE	C00253	(No IS)			Baseline	1965	223.3	0.27	0.1	7.1	TRUE	<2 points		0.39	0.38	1.31	1.74
29558	141	FB-P5_4_S1_D1000_B1	107	Unknown	2021-07-12 14:58:07	cgb_Pos_1.dam	FALSE	C00153	(No IS)			Baseline	2090	204	0.2	0.2	6	TRUE	<2 points		0.33	0.32	1.4	1.94
29559	141	FB-P5_4_S1_D1000_B1	107	Unknown	2021-07-12 14:58:07	cgb_Pos_1.dam	FALSE	C01879	(No IS)			Baseline	752.6	326.7	0.28	0.04	4.8	TRUE	<2 points		0.08	0.07	0.89	0.94
29560	141	FB-P5_4_S1_D1000_B1	107	Unknown	2021-07-12 14:58:07	cgb_Pos_1.dam	FALSE	C00233	(No IS)			Baseline	83.6	40	0.21	0.03	2	TRUE	<2 points		0.07	0.06	1	1
29561	141	FB-P5_4_S1_D1000_B1	107	Unknown	2021-07-12 14:58:07	cgb_Pos_1.dam	FALSE	C00407	(No IS)			Baseline	2425	440	0.12	0.08	6.3	TRUE	<2 points		0.19	0.18	1.1	1.29
29562	141	FB-P5_4_S1_D1000_B1	107	Unknown	2021-07-12 14:58:07	cgb_Pos_1.dam	FALSE	C00123	(No IS)									TRUE
29563	141	FB-P5_4_S1_D1000_B1	107	Unknown	2021-07-12 14:58:07	cgb_Pos_1.dam	FALSE	C00077	(No IS)			Baseline	131700	28670	0.11	0.06	29.3	TRUE	<2 points		0.18	0.14	1.82	2.94
29564	141	FB-P5_4_S1_D1000_B1	107	Unknown	2021-07-12 14:58:07	cgb_Pos_1.dam	FALSE	C00152	(No IS)			Baseline	3993	685	0.14	0.1	3.5	TRUE	<2 points		0.14	0.13	0.66	0.32
29565	141	FB-P5_4_S1_D1000_B1	107	Unknown	2021-07-12 14:58:07	cgb_Pos_1.dam	FALSE	C00049	(No IS)			Baseline	67570	11940	0.12	0.09	17.5	TRUE	<2 points		0.19	0.15	2.76	3.57
29566	141	FB-P5_4_S1_D1000_B1	107	Unknown	2021-07-12 14:58:07	cgb_Pos_1.dam	FALSE	C00147	(No IS)			Baseline	200400	38940	0.12	0.08	41.8	TRUE	<2 points		0.17	0.14	2.55	3.41
29567	141	FB-P5_4_S1_D1000_B1	107	Unknown	2021-07-12 14:58:07	cgb_Pos_1.dam	FALSE	C00155	(No IS)			Baseline	2342	500	0.13	0.07	13.1	TRUE	<2 points		0.24	0.16	1.08	1.4
29568	141	FB-P5_4_S1_D1000_B1	107	Unknown	2021-07-12 14:58:07	cgb_Pos_1.dam	FALSE	C01279	(No IS)			Baseline	2425	412	0.11	0.1	3.3	TRUE	<2 points		0.14	0.13	1.03	1.09
29569	141	FB-P5_4_S1_D1000_B1	107	Unknown	2021-07-12 14:58:07	cgb_Pos_1.dam	FALSE	C00860	(No IS)			Baseline	2990	613.3	0.12	0.07	12.1	TRUE	<2 points		0.19	0.18	1.64	2.51
29570	141	FB-P5_4_S1_D1000_B1	107	Unknown	2021-07-12 14:58:07	cgb_Pos_1.dam	FALSE	C04294	(No IS)			Baseline	501.8	153.3	0.11	0.06	2.2	TRUE	<2 points		0.1	0.1	1.6	2.29
29571	141	FB-P5_4_S1_D1000_B1	107	Unknown	2021-07-12 14:58:07	cgb_Pos_1.dam	FALSE	C00315	(No IS)			Baseline	15470	1356	0.35	0.26	5.8	TRUE	<2 points		0.33	0.31	1.07	1.25
29572	141	FB-P5_4_S1_D1000_B1	107	Unknown	2021-07-12 14:58:07	cgb_Pos_1.dam	FALSE	C00064	(No IS)			Baseline	72860	17090	0.11	0.06	86.7	TRUE	<2 points		0.17	0.13	2.49	3.23
29573	141	FB-P5_4_S1_D1000_B1	107	Unknown	2021-07-12 14:58:07	cgb_Pos_1.dam	FALSE	C03114	(No IS)									TRUE
29574	141	FB-P5_4_S1_D1000_B1	107	Unknown	2021-07-12 14:58:07	cgb_Pos_1.dam	FALSE	C00047_C00064	(No IS)			Baseline	9815000	2162000	0.11	0.07	78.7	TRUE	<2 points		0.16	0.13	2.46	3.19
29575	141	FB-P5_4_S1_D1000_B1	107	Unknown	2021-07-12 14:58:07	cgb_Pos_1.dam	FALSE	C00025	(No IS)			Baseline	1807000	402700	0.12	0.07	82.5	TRUE	<2 points		0.15	0.13	2.29	3.13
29576	141	FB-P5_4_S1_D1000_B1	107	Unknown	2021-07-12 14:58:07	cgb_Pos_1.dam	FALSE	C00979	(No IS)			Baseline	8488	907.3	0.1	0.2	8.7	TRUE	<2 points		0.37	0.35	2.9	5.36
29577	141	FB-P5_4_S1_D1000_B1	107	Unknown	2021-07-12 14:58:07	cgb_Pos_1.dam	FALSE	C00073	(No IS)			Manual	7159	1251	0.1	0.09	16.9	TRUE	<2 points		0.19	0.18	1.43	1.7
29578	141	FB-P5_4_S1_D1000_B1	107	Unknown	2021-07-12 14:58:07	cgb_Pos_1.dam	FALSE	C00135	(No IS)			Baseline	27410000	4637000	0.1	0.09	139.3	TRUE	<2 points		0.19	0.16	1.37	1.47
29790	142	FB-P5_4_S1_D1000_B1	108	Unknown	2021-07-12 14:59:38	cgb_Pos_2.dam	FALSE	C00993	(No IS)			Baseline	5644	880	0.13	0.11	31.5	TRUE	<2 points		0.18	0.16	2.75	4.25
29791	142	FB-P5_4_S1_D1000_B1	108	Unknown	2021-07-12 14:59:38	cgb_Pos_2.dam	FALSE	C00166	(No IS)			Baseline	2216	516	0.24	0.05	5.7	TRUE	<2 points		0.16	0.14	1.26	1.93
29792	142	FB-P5_4_S1_D1000_B1	108	Unknown	2021-07-12 14:59:38	cgb_Pos_2.dam	FALSE	C00079	(No IS)			Baseline	43550	6807	0.14	0.1	16.7	TRUE	<2 points		0.23	0.21	1.69	2.2
29793	142	FB-P5_4_S1_D1000_B1	108	Unknown	2021-07-12 14:59:38	cgb_Pos_2.dam	FALSE	C00255	(No IS)			Baseline	146.3	70	0.14	0.04	2.5	TRUE	<2 points		0.06	0.06	1.1	1.27
29794	142	FB-P5_4_S1_D1000_B1	108	Unknown	2021-07-12 14:59:38	cgb_Pos_2.dam	FALSE	C00062	(No IS)			Baseline	4014	644	0.14	0.11	12.8	TRUE	<2 points		0.17	0.16	1.27	1.45
29795	142	FB-P5_4_S1_D1000_B1	108	Unknown	2021-07-12 14:59:38	cgb_Pos_2.dam	FALSE	C00327	(No IS)			Baseline	47500	7209	0.13	0.09	17.8	TRUE	<2 points		0.29	0.23	1.28	1.97
29796	142	FB-P5_4_S1_D1000_B1	108	Unknown	2021-07-12 14:59:38	cgb_Pos_2.dam	FALSE	C01419	(No IS)			Baseline	648.1	195	0.28	0.04	1.5	TRUE	<2 points		0.08	0.08	0.85	0.79
29797	142	FB-P5_4_S1_D1000_B1	108	Unknown	2021-07-12 14:59:38	cgb_Pos_2.dam	FALSE	C00082	(No IS)			Baseline	23430	3165	0.14	0.11	18.4	TRUE	<2 points		0.28	0.25	2.05	2.75
29798	142	FB-P5_4_S1_D1000_B1	108	Unknown	2021-07-12 14:59:38	cgb_Pos_2.dam	FALSE	C00624	(No IS)			Baseline	6104	1091	0.13	0.09	12.8	TRUE	<2 points		0.2	0.18	1.41	1.65
29799	142	FB-P5_4_S1_D1000_B1	108	Unknown	2021-07-12 14:59:38	cgb_Pos_2.dam	FALSE	C00680	(No IS)			Baseline	752.6	180	0.11	0.07	6.5	TRUE	<2 points		0.13	0.13	2	3
29800	142	FB-P5_4_S1_D1000_B1	108	Unknown	2021-07-12 14:59:38	cgb_Pos_2.dam	FALSE	C00078	(No IS)			Baseline	9595	1707	0.13	0.09	19	TRUE	<2 points		0.25	0.21	1.67	2.03
29801	142	FB-P5_4_S1_D1000_B1	108	Unknown	2021-07-12 14:59:38	cgb_Pos_2.dam	FALSE	C00931	(No IS)			Baseline	83.62	40	0.1	0.03	2	TRUE	<2 points		0.07	0.06	1	1
29802	142	FB-P5_4_S1_D1000_B1	108	Unknown	2021-07-12 14:59:38	cgb_Pos_2.dam	FALSE	C00120	(No IS)			Baseline	4808	813.3	0.12	0.13	8.3	TRUE	<2 points		0.19	0.19	1.8	2.83
29803	142	FB-P5_4_S1_D1000_B1	108	Unknown	2021-07-12 14:59:38	cgb_Pos_2.dam	FALSE	C00129	(No IS)			Baseline	125.4	60	0.21	0.04	2.3	TRUE	<2 points		0.06	0.06	1.2	1.48
29804	142	FB-P5_4_S1_D1000_B1	108	Unknown	2021-07-12 14:59:38	cgb_Pos_2.dam	FALSE	C00669	(No IS)			Baseline	459.9	88	0.16	0.11	4.4	TRUE	<2 points		0.16	0.16	0.87	0.75
29805	142	FB-P5_4_S1_D1000_B1	108	Unknown	2021-07-12 14:59:38	cgb_Pos_2.dam	FALSE	C05198	(No IS)			Baseline	231100	43380	0.12	0.08	102.7	TRUE	<2 points		0.16	0.14	2.47	3.53
29806	142	FB-P5_4_S1_D1000_B1	108	Unknown	2021-07-12 14:59:38	cgb_Pos_2.dam	FALSE	C15586	(No IS)			Baseline	2237	297.5	0.18	0.15	5	TRUE	<2 points		0.27	0.26	1.45	2.02
29807	142	FB-P5_4_S1_D1000_B1	108	Unknown	2021-07-12 14:59:38	cgb_Pos_2.dam	FALSE	C00352	(No IS)			Baseline	919.8	160	0.16	0.08	8	TRUE	<2 points		0.2	0.19	1.01	1.05
29808	142	FB-P5_4_S1_D1000_B1	108	Unknown	2021-07-12 14:59:38	cgb_Pos_2.dam	FALSE	C00378	(No IS)			Baseline	125.4	60	0.21	0.04	2	TRUE	<2 points		0.06	0.06	0.86	0.68
29809	142	FB-P5_4_S1_D1000_B1	108	Unknown	2021-07-12 14:59:38	cgb_Pos_2.dam	FALSE	C00212	(No IS)			Baseline	7359	972	0.13	0.13	10.5	TRUE	<2 points		0.28	0.24	2.24	4.88
29810	142	FB-P5_4_S1_D1000_B1	108	Unknown	2021-07-12 14:59:38	cgb_Pos_2.dam	FALSE	C00330	(No IS)			Baseline	35450	6507	0.12	0.09	51.2	TRUE	<2 points		0.16	0.13	2.4	3.28
29811	142	FB-P5_4_S1_D1000_B1	108	Unknown	2021-07-12 14:59:38	cgb_Pos_2.dam	FALSE	C03539	(No IS)			Baseline	104.6	50	0.07	0.04	1.8	TRUE	<2 points		0.06	0.06	1.13	1.33
29812	142	FB-P5_4_S1_D1000_B1	108	Unknown	2021-07-12 14:59:38	cgb_Pos_2.dam	FALSE	C00170	(No IS)			Baseline	5937	985	0.13	0.11	22.1	TRUE	<2 points		0.2	0.17	3.01	4.24
29813	142	FB-P5_4_S1_D1000_B1	108	Unknown	2021-07-12 14:59:38	cgb_Pos_2.dam	FALSE	C00051	(No IS)			Baseline	982.6	170	0.13	0.07	8.5	TRUE	<2 points		0.26	0.25	0.94	0.87
29814	142	FB-P5_4_S1_D1000_B1	108	Unknown	2021-07-12 14:59:38	cgb_Pos_2.dam	FALSE	C00239	(No IS)			Baseline	125.4	60	0.1	0.03	3	TRUE	<2 points		0.07	0.06	1	1
29815	142	FB-P5_4_S1_D1000_B1	108	Unknown	2021-07-12 14:59:38	cgb_Pos_2.dam	FALSE	C00055	(No IS)			Baseline	175400	31770	0.13	0.09	92.4	TRUE	<2 points		0.16	0.14	1.21	1.1
29816	142	FB-P5_4_S1_D1000_B1	108	Unknown	2021-07-12 14:59:38	cgb_Pos_2.dam	FALSE	C00105	(No IS)			Baseline	32900	6085	0.12	0.09	44.8	TRUE	<2 points		0.16	0.14	2.38	3.23
29817	142	FB-P5_4_S1_D1000_B1	108	Unknown	2021-07-12 14:59:38	cgb_Pos_2.dam	FALSE	C01081	(No IS)			Baseline	41.81	20	0.17	0.03	1	TRUE	<2 points		0.07	0.06	1	1
29818	142	FB-P5_4_S1_D1000_B1	108	Unknown	2021-07-12 14:59:38	cgb_Pos_2.dam	FALSE	C00655	(No IS)			Baseline	209.1	60	0.1	0.06	3	TRUE	<2 points		0.1	0.1	0.75	0.49
29819	142	FB-P5_4_S1_D1000_B1	108	Unknown	2021-07-12 14:59:38	cgb_Pos_2.dam	FALSE	C00021	(No IS)			Baseline	38510	9197	0.11	0.07	113.9	TRUE	<2 points		0.15	0.13	2.23	3.11
29820	142	FB-P5_4_S1_D1000_B1	108	Unknown	2021-07-12 14:59:38	cgb_Pos_2.dam	FALSE	C00019	(No IS)			Baseline	2718	580	0.12	0.07	28.1	TRUE	<2 points		0.16	0.14	2.35	3.37
29821	142	FB-P5_4_S1_D1000_B1	108	Unknown	2021-07-12 14:59:38	cgb_Pos_2.dam	FALSE	C00415	(No IS)			Baseline	83.62	40	0.84	0.03	2	TRUE	<2 points		0.07	0.06	1	1
29822	142	FB-P5_4_S1_D1000_B1	108	Unknown	2021-07-12 14:59:38	cgb_Pos_2.dam	FALSE	C00101	(No IS)			Baseline	125.4	40	0.49	0.05	2	TRUE	<2 points		0.1	0.09	0.75	0.5
29823	142	FB-P5_4_S1_D1000_B1	108	Unknown	2021-07-12 14:59:38	cgb_Pos_2.dam	FALSE	C00440	(No IS)			Baseline	125.5	30	0.04	0.05	1.5	TRUE	<2 points		0.08	0.08	1.21	1.35
29824	142	FB-P5_4_S1_D1000_B1	108	Unknown	2021-07-12 14:59:38	cgb_Pos_2.dam	FALSE	C03479	(No IS)			Baseline	41.82	20	0.31	0.03	1	TRUE	<2 points		0.07	0.06	1	1
29825	142	FB-P5_4_S1_D1000_B1	108	Unknown	2021-07-12 14:59:38	cgb_Pos_2.dam	FALSE	C00127	(No IS)			Baseline	83.62	40	0.14	0.03	2	TRUE	<2 points		0.07	0.06	1	1
29826	142	FB-P5_4_S1_D1000_B1	108	Unknown	2021-07-12 14:59:38	cgb_Pos_2.dam	FALSE	C00010	(No IS)			Baseline	41.81	20	0.17	0.03	1	TRUE	<2 points		0.07	0.06	1	1
29827	142	FB-P5_4_S1_D1000_B1	108	Unknown	2021-07-12 14:59:38	cgb_Pos_2.dam	FALSE	C00016	(No IS)			Baseline	585.4	100	0.13	0.12	5	TRUE	<2 points		0.2	0.18	1.5	2
29963	143	FB-P7_4_S1_D1000_B1	109	Unknown	2021-07-12 15:01:09	cgb_Pos_1.dam	FALSE	C00037	(No IS)			Baseline	131700	23590	0.13	0.09	57.7	TRUE	<2 points		0.17	0.15	1.26	1.29
29964	143	FB-P7_4_S1_D1000_B1	109	Unknown	2021-07-12 15:01:09	cgb_Pos_1.dam	FALSE	C00555	(No IS)			Baseline	1066	170	0.18	0.1	3	TRUE	<2 points		0.2	0.19	1.06	1.11
29965	143	FB-P7_4_S1_D1000_B1	109	Unknown	2021-07-12 15:01:09	cgb_Pos_1.dam	FALSE	C00134	(No IS)			Baseline	6376	582.5	0.26	0.24	5.1	TRUE	<2 points		0.26	0.26	0.83	0.67
29966	143	FB-P7_4_S1_D1000_B1	109	Unknown	2021-07-12 15:01:09	cgb_Pos_1.dam	FALSE	C00041	(No IS)			Baseline	401200	68860	0.13	0.09	36.4	TRUE	<2 points		0.17	0.15	1.27	1.35
29967	143	FB-P7_4_S1_D1000_B1	109	Unknown	2021-07-12 15:01:09	cgb_Pos_1.dam	FALSE	C00334	(No IS)									TRUE
29968	143	FB-P7_4_S1_D1000_B1	109	Unknown	2021-07-12 15:01:09	cgb_Pos_1.dam	FALSE	C03401	(No IS)			Baseline	1338	232	0.22	0.08	1.1	TRUE	<2 points		0.12	0.11	0.72	0.45
29969	143	FB-P7_4_S1_D1000_B1	109	Unknown	2021-07-12 15:01:09	cgb_Pos_1.dam	FALSE	C00065	(No IS)			Baseline	59580	9871	0.13	0.1	13.2	TRUE	<2 points		0.22	0.17	1.61	1.6
29970	143	FB-P7_4_S1_D1000_B1	109	Unknown	2021-07-12 15:01:09	cgb_Pos_1.dam	FALSE	C00380	(No IS)			Baseline	50360	9596	0.13	0.09	37.8	TRUE	<2 points		0.16	0.15	1.21	1.21
29971	143	FB-P7_4_S1_D1000_B1	109	Unknown	2021-07-12 15:01:09	cgb_Pos_1.dam	FALSE	C00791	(No IS)			Baseline	355.5	170	0.03	0.05	3.6	TRUE	<2 points		0.06	0.06	0.81	0.59
29972	143	FB-P7_4_S1_D1000_B1	109	Unknown	2021-07-12 15:01:09	cgb_Pos_1.dam	FALSE	C00148	(No IS)			Baseline	835600	169000	0.13	0.08	54.1	TRUE	<2 points		0.16	0.14	1.22	1.15
29973	143	FB-P7_4_S1_D1000_B1	109	Unknown	2021-07-12 15:01:09	cgb_Pos_1.dam	FALSE	C00441	(No IS)			Baseline	209.1	60	0.13	0.06	3	TRUE	<2 points		0.1	0.1	0.75	0.49
29974	143	FB-P7_4_S1_D1000_B1	109	Unknown	2021-07-12 15:01:09	cgb_Pos_1.dam	FALSE	C00431	(No IS)			Baseline	3429	500	0.13	0.13	6.4	TRUE	<2 points		0.2	0.19	1.59	2.4
29975	143	FB-P7_4_S1_D1000_B1	109	Unknown	2021-07-12 15:01:09	cgb_Pos_1.dam	FALSE	C00183_C00431_C00441	(No IS)			Baseline	7067	1466	0.14	0.07	18.2	TRUE	<2 points		0.18	0.15	1.31	1.23
29976	143	FB-P7_4_S1_D1000_B1	109	Unknown	2021-07-12 15:01:09	cgb_Pos_1.dam	FALSE	C00188	(No IS)			Baseline	9408	1813	0.12	0.08	11.8	TRUE	<2 points		0.19	0.16	2.84	4.13
29977	143	FB-P7_4_S1_D1000_B1	109	Unknown	2021-07-12 15:01:09	cgb_Pos_1.dam	FALSE	C00263	(No IS)			Baseline	3261	570	0.13	0.08	10.5	TRUE	<2 points		0.24	0.2	1.17	1.3
29978	143	FB-P7_4_S1_D1000_B1	109	Unknown	2021-07-12 15:01:09	cgb_Pos_1.dam	FALSE	C00097	(No IS)			Baseline	8781	1660	0.13	0.09	28	TRUE	<2 points		0.16	0.13	1.17	1.03
29979	143	FB-P7_4_S1_D1000_B1	109	Unknown	2021-07-12 15:01:09	cgb_Pos_1.dam	FALSE	C00253	(No IS)			Baseline	857.1	130	0.19	0.14	3.9	TRUE	<2 points		0.2	0.2	0.97	0.92
29980	143	FB-P7_4_S1_D1000_B1	109	Unknown	2021-07-12 15:01:09	cgb_Pos_1.dam	FALSE	C00153	(No IS)			Baseline	961.7	128	0.19	0.13	2.7	TRUE	<2 points		0.17	0.17	1.21	1.43
29981	143	FB-P7_4_S1_D1000_B1	109	Unknown	2021-07-12 15:01:09	cgb_Pos_1.dam	FALSE	C01879	(No IS)			Baseline	3470	380	0.26	0.29	6.5	TRUE	<2 points		0.34	0.33	2.95	5.29
29982	143	FB-P7_4_S1_D1000_B1	109	Unknown	2021-07-12 15:01:09	cgb_Pos_1.dam	FALSE	C00233	(No IS)			Baseline	292.7	72	0.24	0.05	3.6	TRUE	<2 points		0.15	0.15	1.56	2.42
29983	143	FB-P7_4_S1_D1000_B1	109	Unknown	2021-07-12 15:01:09	cgb_Pos_1.dam	FALSE	C00407	(No IS)			Baseline	2655	510	0.13	0.08	7.6	TRUE	<2 points		0.18	0.16	1.22	1.41
29984	143	FB-P7_4_S1_D1000_B1	109	Unknown	2021-07-12 15:01:09	cgb_Pos_1.dam	FALSE	C00123	(No IS)			Baseline	125.4	40	0.7	0.05	2	TRUE	<2 points		0.1	0.09	1.5	2
29985	143	FB-P7_4_S1_D1000_B1	109	Unknown	2021-07-12 15:01:09	cgb_Pos_1.dam	FALSE	C00077	(No IS)			Baseline	56450	12610	0.11	0.06	24.2	TRUE	<2 points		0.25	0.15	1.93	1.95
29986	143	FB-P7_4_S1_D1000_B1	109	Unknown	2021-07-12 15:01:09	cgb_Pos_1.dam	FALSE	C00152	(No IS)			Baseline	7192	1616	0.13	0.07	7	TRUE	<2 points		0.15	0.14	0.91	0.76
29987	143	FB-P7_4_S1_D1000_B1	109	Unknown	2021-07-12 15:01:09	cgb_Pos_1.dam	FALSE	C00049	(No IS)			Baseline	122200	23680	0.12	0.08	23.2	TRUE	<2 points		0.15	0.13	1.14	1
29988	143	FB-P7_4_S1_D1000_B1	109	Unknown	2021-07-12 15:01:09	cgb_Pos_1.dam	FALSE	C00147	(No IS)			Baseline	223900	41710	0.12	0.08	40.8	TRUE	<2 points		0.17	0.14	2.56	3.51
29989	143	FB-P7_4_S1_D1000_B1	109	Unknown	2021-07-12 15:01:09	cgb_Pos_1.dam	FALSE	C00155	(No IS)			Baseline	2802	596	0.12	0.07	16.7	TRUE	<2 points		0.17	0.16	2.55	3.99
29990	143	FB-P7_4_S1_D1000_B1	109	Unknown	2021-07-12 15:01:09	cgb_Pos_1.dam	FALSE	C01279	(No IS)			Baseline	752.6	200	0.16	0.06	2	TRUE	<2 points		0.09	0.09	0.79	0.6
29991	143	FB-P7_4_S1_D1000_B1	109	Unknown	2021-07-12 15:01:09	cgb_Pos_1.dam	FALSE	C00860	(No IS)			Baseline	2007	374.3	0.1	0.05	11.3	TRUE	<2 points		0.23	0.22	1.96	3.29
29992	143	FB-P7_4_S1_D1000_B1	109	Unknown	2021-07-12 15:01:09	cgb_Pos_1.dam	FALSE	C04294	(No IS)			Baseline	1213	393.3	0.1	0.06	3.8	TRUE	<2 points		0.1	0.1	1.68	2.49
29993	143	FB-P7_4_S1_D1000_B1	109	Unknown	2021-07-12 15:01:09	cgb_Pos_1.dam	FALSE	C00315	(No IS)			Baseline	3638	1194	0.07	0.08	3.4	TRUE	<2 points		0.09	0.09	0.66	0.31
29994	143	FB-P7_4_S1_D1000_B1	109	Unknown	2021-07-12 15:01:09	cgb_Pos_1.dam	FALSE	C00064	(No IS)			Baseline	107500	24380	0.11	0.07	77.4	TRUE	<2 points		0.16	0.13	2.46	3.17
29995	143	FB-P7_4_S1_D1000_B1	109	Unknown	2021-07-12 15:01:09	cgb_Pos_1.dam	FALSE	C03114	(No IS)			Baseline	41.81	20	0.28	0.03	1	TRUE	<2 points		0.07	0.06	1	1
29996	143	FB-P7_4_S1_D1000_B1	109	Unknown	2021-07-12 15:01:09	cgb_Pos_1.dam	FALSE	C00047_C00064	(No IS)			Baseline	14240000	3112000	0.11	0.07	79.2	TRUE	<2 points		0.17	0.13	2.5	3.23
29997	143	FB-P7_4_S1_D1000_B1	109	Unknown	2021-07-12 15:01:09	cgb_Pos_1.dam	FALSE	C00025	(No IS)			Baseline	1782000	388800	0.12	0.07	78.7	TRUE	<2 points		0.16	0.13	2.34	3.17
29998	143	FB-P7_4_S1_D1000_B1	109	Unknown	2021-07-12 15:01:09	cgb_Pos_1.dam	FALSE	C00979	(No IS)			Baseline	5603	822.9	0.12	0.1	7.5	TRUE	<2 points		0.22	0.21	0.97	1
29999	143	FB-P7_4_S1_D1000_B1	109	Unknown	2021-07-12 15:01:09	cgb_Pos_1.dam	FALSE	C00073	(No IS)			Baseline	5247	950	0.1	0.09	18	TRUE	<2 points		0.17	0.16	1.25	1.48
30000	143	FB-P7_4_S1_D1000_B1	109	Unknown	2021-07-12 15:01:09	cgb_Pos_1.dam	FALSE	C00135	(No IS)			Baseline	32450000	5323000	0.1	0.1	137.8	TRUE	<2 points		0.19	0.16	1.43	1.51
30212	144	FB-P7_4_S1_D1000_B1	110	Unknown	2021-07-12 15:02:40	cgb_Pos_2.dam	FALSE	C00993	(No IS)			Baseline	9407	1680	0.13	0.09	47.2	TRUE	<2 points		0.19	0.15	2.8	3.91
30213	144	FB-P7_4_S1_D1000_B1	110	Unknown	2021-07-12 15:02:40	cgb_Pos_2.dam	FALSE	C00166	(No IS)			Baseline	585.3	240	0.17	0.04	3	TRUE	<2 points		0.07	0.07	1.03	1.11
30214	144	FB-P7_4_S1_D1000_B1	110	Unknown	2021-07-12 15:02:40	cgb_Pos_2.dam	FALSE	C00079	(No IS)			Baseline	42730	6950	0.14	0.1	15	TRUE	<2 points		0.26	0.16	1.9	1.41
30215	144	FB-P7_4_S1_D1000_B1	110	Unknown	2021-07-12 15:02:40	cgb_Pos_2.dam	FALSE	C00255	(No IS)			Baseline	710.8	164	0.11	0.1	7.1	TRUE	<2 points		0.14	0.14	2.04	3.25
30216	144	FB-P7_4_S1_D1000_B1	110	Unknown	2021-07-12 15:02:40	cgb_Pos_2.dam	FALSE	C00062	(No IS)			Baseline	4808	800	0.13	0.1	18	TRUE	<2 points		0.19	0.17	1.38	1.55
30217	144	FB-P7_4_S1_D1000_B1	110	Unknown	2021-07-12 15:02:40	cgb_Pos_2.dam	FALSE	C00327	(No IS)			Baseline	40330	5868	0.13	0.09	20.3	TRUE	<2 points		0.32	0.27	1.44	2.95
30218	144	FB-P7_4_S1_D1000_B1	110	Unknown	2021-07-12 15:02:40	cgb_Pos_2.dam	FALSE	C01419	(No IS)			Baseline	710.8	240	0.07	0.05	1.5	TRUE	<2 points		0.07	0.07	1.02	0.98
30219	144	FB-P7_4_S1_D1000_B1	110	Unknown	2021-07-12 15:02:40	cgb_Pos_2.dam	FALSE	C00082	(No IS)			Baseline	10330	1826	0.14	0.09	11.6	TRUE	<2 points		0.2	0.19	1.48	1.88
30220	144	FB-P7_4_S1_D1000_B1	110	Unknown	2021-07-12 15:02:40	cgb_Pos_2.dam	FALSE	C00624	(No IS)			Baseline	11080	2149	0.13	0.08	16.8	TRUE	<2 points		0.17	0.14	1.29	1.13
30221	144	FB-P7_4_S1_D1000_B1	110	Unknown	2021-07-12 15:02:40	cgb_Pos_2.dam	FALSE	C00680	(No IS)			Baseline	2174	323.6	0.12	0.09	16.2	TRUE	<2 points		0.34	0.32	3.58	8.44
30222	144	FB-P7_4_S1_D1000_B1	110	Unknown	2021-07-12 15:02:40	cgb_Pos_2.dam	FALSE	C00078	(No IS)			Baseline	6355	914.3	0.14	0.11	11.9	TRUE	<2 points		0.22	0.21	0.93	0.89
30223	144	FB-P7_4_S1_D1000_B1	110	Unknown	2021-07-12 15:02:40	cgb_Pos_2.dam	FALSE	C00931	(No IS)			Baseline	83.62	40	0.14	0.03	2	TRUE	<2 points		0.07	0.06	1	1
30224	144	FB-P7_4_S1_D1000_B1	110	Unknown	2021-07-12 15:02:40	cgb_Pos_2.dam	FALSE	C00120	(No IS)			Baseline	2341	480	0.12	0.08	3.8	TRUE	<2 points		0.13	0.13	0.93	0.82
30225	144	FB-P7_4_S1_D1000_B1	110	Unknown	2021-07-12 15:02:40	cgb_Pos_2.dam	FALSE	C00129	(No IS)			Baseline	2467	233.3	0.31	0.26	4.7	TRUE	<2 points		0.31	0.3	0.88	0.75
30226	144	FB-P7_4_S1_D1000_B1	110	Unknown	2021-07-12 15:02:40	cgb_Pos_2.dam	FALSE	C00669	(No IS)			Baseline	752.6	120	0.14	0.11	6	TRUE	<2 points		0.17	0.16	1.23	1.44
30227	144	FB-P7_4_S1_D1000_B1	110	Unknown	2021-07-12 15:02:40	cgb_Pos_2.dam	FALSE	C05198	(No IS)			Baseline	272000	52590	0.12	0.08	101.4	TRUE	<2 points		0.17	0.14	2.51	3.52
30228	144	FB-P7_4_S1_D1000_B1	110	Unknown	2021-07-12 15:02:40	cgb_Pos_2.dam	FALSE	C15586	(No IS)			Baseline	1589	170	0.18	0.18	5	TRUE	<2 points		0.27	0.27	2.15	3.47
30229	144	FB-P7_4_S1_D1000_B1	110	Unknown	2021-07-12 15:02:40	cgb_Pos_2.dam	FALSE	C00352	(No IS)			Baseline	1422	220	0.13	0.1	11	TRUE	<2 points		0.23	0.22	3.51	6.06
30230	144	FB-P7_4_S1_D1000_B1	110	Unknown	2021-07-12 15:02:40	cgb_Pos_2.dam	FALSE	C00378	(No IS)			Baseline	83.62	40	0.14	0.03	1.4	TRUE	<2 points		0.07	0.06	1	1
30231	144	FB-P7_4_S1_D1000_B1	110	Unknown	2021-07-12 15:02:40	cgb_Pos_2.dam	FALSE	C00212	(No IS)			Baseline	6752	1397	0.12	0.08	14	TRUE	<2 points		0.21	0.19	3.18	5.22
30232	144	FB-P7_4_S1_D1000_B1	110	Unknown	2021-07-12 15:02:40	cgb_Pos_2.dam	FALSE	C00330	(No IS)			Baseline	43090	8435	0.12	0.08	72.9	TRUE	<2 points		0.17	0.15	2.53	3.75
30233	144	FB-P7_4_S1_D1000_B1	110	Unknown	2021-07-12 15:02:40	cgb_Pos_2.dam	FALSE	C03539	(No IS)			Baseline	585.3	88	0.12	0.13	3.4	TRUE	<2 points		0.17	0.16	0.86	0.73
30234	144	FB-P7_4_S1_D1000_B1	110	Unknown	2021-07-12 15:02:40	cgb_Pos_2.dam	FALSE	C00170	(No IS)			Baseline	10160	1725	0.12	0.08	28.6	TRUE	<2 points		0.29	0.17	2.16	1.55
30235	144	FB-P7_4_S1_D1000_B1	110	Unknown	2021-07-12 15:02:40	cgb_Pos_2.dam	FALSE	C00051	(No IS)			Baseline	961.6	168	0.15	0.1	6.1	TRUE	<2 points		0.14	0.13	1	1.02
30236	144	FB-P7_4_S1_D1000_B1	110	Unknown	2021-07-12 15:02:40	cgb_Pos_2.dam	FALSE	C00239	(No IS)			Baseline	62.71	30	0.17	0.04	1.5	TRUE	<2 points		0.06	0.06	0.86	0.68
30237	144	FB-P7_4_S1_D1000_B1	110	Unknown	2021-07-12 15:02:40	cgb_Pos_2.dam	FALSE	C00055	(No IS)			Baseline	310900	57180	0.12	0.08	102.1	TRUE	<2 points		0.16	0.14	1.21	1.18
30238	144	FB-P7_4_S1_D1000_B1	110	Unknown	2021-07-12 15:02:40	cgb_Pos_2.dam	FALSE	C00105	(No IS)			Baseline	54860	10490	0.13	0.08	71.4	TRUE	<2 points		0.17	0.15	1.25	1.28
30239	144	FB-P7_4_S1_D1000_B1	110	Unknown	2021-07-12 15:02:40	cgb_Pos_2.dam	FALSE	C01081	(No IS)			Baseline	41.82	20	0.21	0.03	1	TRUE	<2 points		0.07	0.06	1	1
30240	144	FB-P7_4_S1_D1000_B1	110	Unknown	2021-07-12 15:02:40	cgb_Pos_2.dam	FALSE	C00655	(No IS)			Baseline	209.1	60	0.17	0.04	3	TRUE	<2 points		0.13	0.13	2	3
30241	144	FB-P7_4_S1_D1000_B1	110	Unknown	2021-07-12 15:02:40	cgb_Pos_2.dam	FALSE	C00021	(No IS)			Baseline	14380	3556	0.11	0.06	69.7	TRUE	<2 points		0.13	0.12	1.99	2.85
30242	144	FB-P7_4_S1_D1000_B1	110	Unknown	2021-07-12 15:02:40	cgb_Pos_2.dam	FALSE	C00019	(No IS)			Baseline	5853	1400	0.12	0.07	50.6	TRUE	<2 points		0.13	0.12	2.01	2.87
30243	144	FB-P7_4_S1_D1000_B1	110	Unknown	2021-07-12 15:02:40	cgb_Pos_2.dam	FALSE	C00415	(No IS)			Baseline	209.1	60	0.79	0.06	3	TRUE	<2 points		0.1	0.1	0.75	0.49
30244	144	FB-P7_4_S1_D1000_B1	110	Unknown	2021-07-12 15:02:40	cgb_Pos_2.dam	FALSE	C00101	(No IS)			Baseline	83.64	40	0.49	0.03	2	TRUE	<2 points		0.07	0.06	1	1
30245	144	FB-P7_4_S1_D1000_B1	110	Unknown	2021-07-12 15:02:40	cgb_Pos_2.dam	FALSE	C00440	(No IS)			Baseline	167.3	60	0.38	0.04	3	TRUE	<2 points		0.1	0.09	1.47	1.89
30246	144	FB-P7_4_S1_D1000_B1	110	Unknown	2021-07-12 15:02:40	cgb_Pos_2.dam	FALSE	C03479	(No IS)			Baseline	41.81	20	0.45	0.03	1	TRUE	<2 points		0.07	0.06	1	1
30247	144	FB-P7_4_S1_D1000_B1	110	Unknown	2021-07-12 15:02:40	cgb_Pos_2.dam	FALSE	C00127	(No IS)			Baseline	125.4	40	0.35	0.05	2	TRUE	<2 points		0.1	0.09	0.75	0.5
30248	144	FB-P7_4_S1_D1000_B1	110	Unknown	2021-07-12 15:02:40	cgb_Pos_2.dam	FALSE	C00010	(No IS)			Baseline	209.1	60	0.11	0.06	3	TRUE	<2 points		0.1	0.1	1.51	2.06
30249	144	FB-P7_4_S1_D1000_B1	110	Unknown	2021-07-12 15:02:40	cgb_Pos_2.dam	FALSE	C00016	(No IS)			Baseline	501.7	120	0.1	0.1	6	TRUE	<2 points		0.14	0.13	2.05	3.2
31651	151	FB-P5_4_S1_D1000_B1	117	Unknown	2021-07-12 15:13:15	cgb_Pos_1.dam	FALSE	C00037	(No IS)			Baseline	85970	19380	0.15	0.07	55.2	TRUE	<2 points		0.16	0.14	1.34	1.63
31652	151	FB-P5_4_S1_D1000_B1	117	Unknown	2021-07-12 15:13:15	cgb_Pos_1.dam	FALSE	C00555	(No IS)			Baseline	836.3	220	0.16	0.07	3.2	TRUE	<2 points		0.1	0.1	0.74	0.48
31653	151	FB-P5_4_S1_D1000_B1	117	Unknown	2021-07-12 15:13:15	cgb_Pos_1.dam	FALSE	C00134	(No IS)			Baseline	878	286.6	0.17	0.05	1.9	TRUE	<2 points		0.07	0.07	1.01	1.08
31654	151	FB-P5_4_S1_D1000_B1	117	Unknown	2021-07-12 15:13:15	cgb_Pos_1.dam	FALSE	C00041	(No IS)			Baseline	238800	41840	0.13	0.1	29.5	TRUE	<2 points		0.17	0.15	1.27	1.34
31655	151	FB-P5_4_S1_D1000_B1	117	Unknown	2021-07-12 15:13:15	cgb_Pos_1.dam	FALSE	C00334	(No IS)			Baseline	83.64	26.67	0.14	0.05	1.3	TRUE	<2 points		0.08	0.08	0.89	0.83
31656	151	FB-P5_4_S1_D1000_B1	117	Unknown	2021-07-12 15:13:15	cgb_Pos_1.dam	FALSE	C03401	(No IS)			Baseline	4411	450	0.26	0.1	3.2	TRUE	<2 points		0.28	0.27	1.35	1.77
31657	151	FB-P5_4_S1_D1000_B1	117	Unknown	2021-07-12 15:13:15	cgb_Pos_1.dam	FALSE	C00065	(No IS)			Baseline	54730	9135	0.13	0.09	13.4	TRUE	<2 points		0.23	0.2	1.54	1.94
31658	151	FB-P5_4_S1_D1000_B1	117	Unknown	2021-07-12 15:13:15	cgb_Pos_1.dam	FALSE	C00380	(No IS)			Baseline	41040	7672	0.12	0.08	36	TRUE	<2 points		0.17	0.15	1.28	1.2
31659	151	FB-P5_4_S1_D1000_B1	117	Unknown	2021-07-12 15:13:15	cgb_Pos_1.dam	FALSE	C00791	(No IS)			Baseline	250.9	120	0.1	0.03	1.9	TRUE	<2 points		0.07	0.06	1	1
31660	151	FB-P5_4_S1_D1000_B1	117	Unknown	2021-07-12 15:13:15	cgb_Pos_1.dam	FALSE	C00148	(No IS)			Baseline	1033000	196200	0.13	0.08	60.6	TRUE	<2 points		0.16	0.14	1.22	1.12
31661	151	FB-P5_4_S1_D1000_B1	117	Unknown	2021-07-12 15:13:15	cgb_Pos_1.dam	FALSE	C00441	(No IS)			Baseline	167.3	40	0.16	0.07	2	TRUE	<2 points		0.1	0.1	1.53	2.11
31662	151	FB-P5_4_S1_D1000_B1	117	Unknown	2021-07-12 15:13:15	cgb_Pos_1.dam	FALSE	C00431	(No IS)			Baseline	2592	600	0.12	0.07	9.3	TRUE	<2 points		0.14	0.13	2.13	3.45
31663	151	FB-P5_4_S1_D1000_B1	117	Unknown	2021-07-12 15:13:15	cgb_Pos_1.dam	FALSE	C00183_C00431_C00441	(No IS)			Baseline	8342	1307	0.14	0.11	10.5	TRUE	<2 points		0.18	0.16	2.04	3.76
31664	151	FB-P5_4_S1_D1000_B1	117	Unknown	2021-07-12 15:13:15	cgb_Pos_1.dam	FALSE	C00188	(No IS)			Baseline	10200	1906	0.12	0.08	11.7	TRUE	<2 points		0.19	0.17	1.42	1.54
31665	151	FB-P5_4_S1_D1000_B1	117	Unknown	2021-07-12 15:13:15	cgb_Pos_1.dam	FALSE	C00263	(No IS)			Manual	4776	913.4	0.13	0.07	16.8	TRUE	<2 points		0.15	0.13	1.05	0.96
31666	151	FB-P5_4_S1_D1000_B1	117	Unknown	2021-07-12 15:13:15	cgb_Pos_1.dam	FALSE	C00097	(No IS)			Baseline	2969	480	0.14	0.1	22.1	TRUE	<2 points		0.22	0.2	1.21	1.55
31667	151	FB-P5_4_S1_D1000_B1	117	Unknown	2021-07-12 15:13:15	cgb_Pos_1.dam	FALSE	C00253	(No IS)			Baseline	606.3	125	0.18	0.05	3.1	TRUE	<2 points		0.12	0.11	0.72	0.44
31668	151	FB-P5_4_S1_D1000_B1	117	Unknown	2021-07-12 15:13:15	cgb_Pos_1.dam	FALSE	C00153	(No IS)			Baseline	1861	297.5	0.17	0.09	5.7	TRUE	<2 points		0.24	0.24	1.82	2.78
31669	151	FB-P5_4_S1_D1000_B1	117	Unknown	2021-07-12 15:13:15	cgb_Pos_1.dam	FALSE	C01879	(No IS)			Baseline	250.9	80	0.14	0.05	1.3	TRUE	<2 points		0.08	0.08	1.13	1.2
31670	151	FB-P5_4_S1_D1000_B1	117	Unknown	2021-07-12 15:13:15	cgb_Pos_1.dam	FALSE	C00233	(No IS)			Baseline	167.3	60	0.14	0.04	3	TRUE	<2 points		0.1	0.09	1.47	1.89
31671	151	FB-P5_4_S1_D1000_B1	117	Unknown	2021-07-12 15:13:15	cgb_Pos_1.dam	FALSE	C00407	(No IS)			Baseline	3763	540	0.14	0.11	6.9	TRUE	<2 points		0.19	0.18	0.9	0.73
31672	151	FB-P5_4_S1_D1000_B1	117	Unknown	2021-07-12 15:13:15	cgb_Pos_1.dam	FALSE	C00123	(No IS)			Baseline	62.71	30	0.59	0.04	1.5	TRUE	<2 points		0.06	0.06	0.86	0.68
31673	151	FB-P5_4_S1_D1000_B1	117	Unknown	2021-07-12 15:13:15	cgb_Pos_1.dam	FALSE	C00077	(No IS)			Baseline	112800	25880	0.11	0.06	27.9	TRUE	<2 points		0.18	0.14	2.09	3.22
31674	151	FB-P5_4_S1_D1000_B1	117	Unknown	2021-07-12 15:13:15	cgb_Pos_1.dam	FALSE	C00152	(No IS)			Baseline	5687	1020	0.13	0.1	6	TRUE	<2 points		0.16	0.14	1.43	2.49
31675	151	FB-P5_4_S1_D1000_B1	117	Unknown	2021-07-12 15:13:15	cgb_Pos_1.dam	FALSE	C00049	(No IS)			Baseline	72050	12630	0.12	0.08	19.6	TRUE	<2 points		0.25	0.15	1.16	1.24
31676	151	FB-P5_4_S1_D1000_B1	117	Unknown	2021-07-12 15:13:15	cgb_Pos_1.dam	FALSE	C00147	(No IS)			Baseline	215200	41490	0.12	0.08	42.9	TRUE	<2 points		0.17	0.14	2.51	3.32
31677	151	FB-P5_4_S1_D1000_B1	117	Unknown	2021-07-12 15:13:15	cgb_Pos_1.dam	FALSE	C00155	(No IS)			Baseline	1547	340	0.14	0.08	12.6	TRUE	<2 points		0.13	0.13	1.05	1.1
31678	151	FB-P5_4_S1_D1000_B1	117	Unknown	2021-07-12 15:13:15	cgb_Pos_1.dam	FALSE	C01279	(No IS)			Baseline	1129	406.7	0.07	0.05	4.7	TRUE	<2 points		0.1	0.1	0.71	0.4
31679	151	FB-P5_4_S1_D1000_B1	117	Unknown	2021-07-12 15:13:15	cgb_Pos_1.dam	FALSE	C00860	(No IS)			Baseline	2404	695	0.1	0.04	16.7	TRUE	<2 points		0.13	0.13	2.05	3.1
31680	151	FB-P5_4_S1_D1000_B1	117	Unknown	2021-07-12 15:13:15	cgb_Pos_1.dam	FALSE	C04294	(No IS)			Baseline	1380	420	0.14	0.05	3.9	TRUE	<2 points		0.11	0.1	0.8	0.5
31681	151	FB-P5_4_S1_D1000_B1	117	Unknown	2021-07-12 15:13:15	cgb_Pos_1.dam	FALSE	C00315	(No IS)			Baseline	5059	1700	0.07	0.08	4.4	TRUE	<2 points		0.09	0.09	0.67	0.33
31682	151	FB-P5_4_S1_D1000_B1	117	Unknown	2021-07-12 15:13:15	cgb_Pos_1.dam	FALSE	C00064	(No IS)			Baseline	78530	18010	0.11	0.06	84	TRUE	<2 points		0.16	0.13	2.42	3.14
31683	151	FB-P5_4_S1_D1000_B1	117	Unknown	2021-07-12 15:13:15	cgb_Pos_1.dam	FALSE	C03114	(No IS)			Baseline	83.62	40	0.1	0.03	2	TRUE	<2 points		0.07	0.06	1	1
31684	151	FB-P5_4_S1_D1000_B1	117	Unknown	2021-07-12 15:13:15	cgb_Pos_1.dam	FALSE	C00047_C00064	(No IS)			Baseline	10330000	2299000	0.11	0.07	82	TRUE	<2 points		0.16	0.13	2.42	3.16
31685	151	FB-P5_4_S1_D1000_B1	117	Unknown	2021-07-12 15:13:15	cgb_Pos_1.dam	FALSE	C00025	(No IS)			Baseline	1988000	426700	0.12	0.07	87.9	TRUE	<2 points		0.16	0.13	1.78	2.9
31686	151	FB-P5_4_S1_D1000_B1	117	Unknown	2021-07-12 15:13:15	cgb_Pos_1.dam	FALSE	C00979	(No IS)			Baseline	4265	595	0.15	0.11	4.2	TRUE	<2 points		0.26	0.26	0.76	0.48
31687	151	FB-P5_4_S1_D1000_B1	117	Unknown	2021-07-12 15:13:15	cgb_Pos_1.dam	FALSE	C00073	(No IS)			Baseline	6188	1314	0.12	0.07	23.3	TRUE	<2 points		0.18	0.14	1.63	2.29
31688	151	FB-P5_4_S1_D1000_B1	117	Unknown	2021-07-12 15:13:15	cgb_Pos_1.dam	FALSE	C00135	(No IS)			Baseline	20670000	4761000	0.11	0.06	126.1	TRUE	<2 points		0.18	0.14	1.52	2.06
31900	152	FB-P5_4_S1_D1000_B1	118	Unknown	2021-07-12 15:14:46	cgb_Pos_2.dam	FALSE	C00993	(No IS)			Baseline	5143	1120	0.15	0.07	29.9	TRUE	<2 points		0.16	0.14	1.31	1.59
31901	152	FB-P5_4_S1_D1000_B1	118	Unknown	2021-07-12 15:14:46	cgb_Pos_2.dam	FALSE	C00166	(No IS)			Baseline	167.2	80	0.24	0.04	1.3	TRUE	<2 points		0.06	0.06	1.16	1.39
31902	152	FB-P5_4_S1_D1000_B1	118	Unknown	2021-07-12 15:14:46	cgb_Pos_2.dam	FALSE	C00079	(No IS)			Baseline	41310	6667	0.14	0.1	13.6	TRUE	<2 points		0.26	0.2	1.89	2.05
31903	152	FB-P5_4_S1_D1000_B1	118	Unknown	2021-07-12 15:14:46	cgb_Pos_2.dam	FALSE	C00255	(No IS)			Baseline	209.1	80	0.1	0.04	3.7	TRUE	<2 points		0.1	0.09	1.45	1.78
31904	152	FB-P5_4_S1_D1000_B1	118	Unknown	2021-07-12 15:14:46	cgb_Pos_2.dam	FALSE	C00062	(No IS)			Baseline	4307	900	0.13	0.07	26.8	TRUE	<2 points		0.2	0.17	1.44	1.65
31905	152	FB-P5_4_S1_D1000_B1	118	Unknown	2021-07-12 15:14:46	cgb_Pos_2.dam	FALSE	C00327	(No IS)			Baseline	36920	6092	0.13	0.09	14.9	TRUE	<2 points		0.3	0.27	2.25	3.2
31906	152	FB-P5_4_S1_D1000_B1	118	Unknown	2021-07-12 15:14:46	cgb_Pos_2.dam	FALSE	C01419	(No IS)			Baseline	146.4	70.01	0.35	0.04	0.7	TRUE	<2 points		0.06	0.06	1.25	1.59
31907	152	FB-P5_4_S1_D1000_B1	118	Unknown	2021-07-12 15:14:46	cgb_Pos_2.dam	FALSE	C00082	(No IS)			Baseline	13020	2350	0.14	0.09	11	TRUE	<2 points		0.18	0.17	1.24	1.46
31908	152	FB-P5_4_S1_D1000_B1	118	Unknown	2021-07-12 15:14:46	cgb_Pos_2.dam	FALSE	C00624	(No IS)			Baseline	5582	1240	0.14	0.06	16.9	TRUE	<2 points		0.18	0.17	1.38	1.65
31909	152	FB-P5_4_S1_D1000_B1	118	Unknown	2021-07-12 15:14:46	cgb_Pos_2.dam	FALSE	C00680	(No IS)			Baseline	1045	244	0.11	0.06	12.2	TRUE	<2 points		0.15	0.14	2.21	3.26
31910	152	FB-P5_4_S1_D1000_B1	118	Unknown	2021-07-12 15:14:46	cgb_Pos_2.dam	FALSE	C00078	(No IS)			Baseline	7255	1058	0.12	0.09	16.9	TRUE	<2 points		0.26	0.24	4.01	6.82
31911	152	FB-P5_4_S1_D1000_B1	118	Unknown	2021-07-12 15:14:46	cgb_Pos_2.dam	FALSE	C00931	(No IS)			Baseline	146.4	30	0.13	0.09	1.5	TRUE	<2 points		0.12	0.12	1.71	2.35
31912	152	FB-P5_4_S1_D1000_B1	118	Unknown	2021-07-12 15:14:46	cgb_Pos_2.dam	FALSE	C00120	(No IS)			Baseline	4098	780	0.15	0.08	6.9	TRUE	<2 points		0.16	0.16	1.17	1.35
31913	152	FB-P5_4_S1_D1000_B1	118	Unknown	2021-07-12 15:14:46	cgb_Pos_2.dam	FALSE	C00129	(No IS)			Baseline	585.4	110	0.3	0.11	3.2	TRUE	<2 points		0.13	0.13	2.22	3.64
31914	152	FB-P5_4_S1_D1000_B1	118	Unknown	2021-07-12 15:14:46	cgb_Pos_2.dam	FALSE	C00669	(No IS)			Baseline	230	65	0.17	0.05	3.3	TRUE	<2 points		0.11	0.1	1.54	1.97
31915	152	FB-P5_4_S1_D1000_B1	118	Unknown	2021-07-12 15:14:46	cgb_Pos_2.dam	FALSE	C05198	(No IS)			Baseline	249900	47440	0.12	0.08	106.5	TRUE	<2 points		0.16	0.14	1.2	1.05
31916	152	FB-P5_4_S1_D1000_B1	118	Unknown	2021-07-12 15:14:46	cgb_Pos_2.dam	FALSE	C15586	(No IS)			Baseline	1505	235	0.16	0.1	7.2	TRUE	<2 points		0.23	0.22	0.9	0.83
31917	152	FB-P5_4_S1_D1000_B1	118	Unknown	2021-07-12 15:14:46	cgb_Pos_2.dam	FALSE	C00352	(No IS)			Baseline	627.2	120	0.15	0.1	6	TRUE	<2 points		0.14	0.13	0.66	0.32
31918	152	FB-P5_4_S1_D1000_B1	118	Unknown	2021-07-12 15:14:46	cgb_Pos_2.dam	FALSE	C00378	(No IS)			Baseline	62.73	30	0.14	0.04	1.5	TRUE	<2 points		0.06	0.06	0.86	0.68
31919	152	FB-P5_4_S1_D1000_B1	118	Unknown	2021-07-12 15:14:46	cgb_Pos_2.dam	FALSE	C00212	(No IS)			Baseline	6063	1063	0.12	0.08	11.5	TRUE	<2 points		0.22	0.21	1.63	2.19
31920	152	FB-P5_4_S1_D1000_B1	118	Unknown	2021-07-12 15:14:46	cgb_Pos_2.dam	FALSE	C00330	(No IS)			Baseline	33740	7154	0.12	0.07	59.6	TRUE	<2 points		0.16	0.13	2.47	3.3
31921	152	FB-P5_4_S1_D1000_B1	118	Unknown	2021-07-12 15:14:46	cgb_Pos_2.dam	FALSE	C03539	(No IS)			Baseline	460	104	0.14	0.06	4.5	TRUE	<2 points		0.14	0.13	0.99	0.92
31922	152	FB-P5_4_S1_D1000_B1	118	Unknown	2021-07-12 15:14:46	cgb_Pos_2.dam	FALSE	C00170	(No IS)			Baseline	5561	953.3	0.12	0.09	18.9	TRUE	<2 points		0.24	0.18	1.98	3
31923	152	FB-P5_4_S1_D1000_B1	118	Unknown	2021-07-12 15:14:46	cgb_Pos_2.dam	FALSE	C00051	(No IS)			Baseline	794.5	140	0.16	0.12	7	TRUE	<2 points		0.17	0.16	1.27	1.57
31924	152	FB-P5_4_S1_D1000_B1	118	Unknown	2021-07-12 15:14:46	cgb_Pos_2.dam	FALSE	C00239	(No IS)			Baseline	167.3	40	0.12	0.07	2	TRUE	<2 points		0.1	0.1	1.53	2.11
31925	152	FB-P5_4_S1_D1000_B1	118	Unknown	2021-07-12 15:14:46	cgb_Pos_2.dam	FALSE	C00055	(No IS)			Baseline	198100	37380	0.12	0.08	97.7	TRUE	<2 points		0.16	0.14	1.2	1.1
31926	152	FB-P5_4_S1_D1000_B1	118	Unknown	2021-07-12 15:14:46	cgb_Pos_2.dam	FALSE	C00105	(No IS)			Baseline	37380	7976	0.13	0.07	54.9	TRUE	<2 points		0.17	0.15	1.23	1.32
31927	152	FB-P5_4_S1_D1000_B1	118	Unknown	2021-07-12 15:14:46	cgb_Pos_2.dam	FALSE	C01081	(No IS)			Baseline	41.81	20	0.56	0.03	1	TRUE	<2 points		0.07	0.06	1	1
31928	152	FB-P5_4_S1_D1000_B1	118	Unknown	2021-07-12 15:14:46	cgb_Pos_2.dam	FALSE	C00655	(No IS)			Baseline	125.5	40	0.14	0.05	2	TRUE	<2 points		0.1	0.09	1.5	2
31929	152	FB-P5_4_S1_D1000_B1	118	Unknown	2021-07-12 15:14:46	cgb_Pos_2.dam	FALSE	C00021	(No IS)			Baseline	41060	10360	0.11	0.06	65.8	TRUE	<2 points		0.15	0.13	2.19	3.03
31930	152	FB-P5_4_S1_D1000_B1	118	Unknown	2021-07-12 15:14:46	cgb_Pos_2.dam	FALSE	C00019	(No IS)			Baseline	2592	540	0.12	0.07	27	TRUE	<2 points		0.2	0.12	2.95	2.96
31931	152	FB-P5_4_S1_D1000_B1	118	Unknown	2021-07-12 15:14:46	cgb_Pos_2.dam	FALSE	C00415	(No IS)			Baseline	83.62	40	0.87	0.03	2	TRUE	<2 points		0.07	0.06	1	1
31932	152	FB-P5_4_S1_D1000_B1	118	Unknown	2021-07-12 15:14:46	cgb_Pos_2.dam	FALSE	C00101	(No IS)			Baseline	125.5	40	0.45	0.05	2	TRUE	<2 points		0.1	0.09	0.75	0.5
31933	152	FB-P5_4_S1_D1000_B1	118	Unknown	2021-07-12 15:14:46	cgb_Pos_2.dam	FALSE	C00440	(No IS)			Baseline	125.4	33.33	0.09	0.08	1.7	TRUE	<2 points		0.1	0.1	1.4	1.75
31934	152	FB-P5_4_S1_D1000_B1	118	Unknown	2021-07-12 15:14:46	cgb_Pos_2.dam	FALSE	C03479	(No IS)			Baseline	250.9	120	0.49	0.03	6	TRUE	<2 points		0.07	0.06	1	1
31935	152	FB-P5_4_S1_D1000_B1	118	Unknown	2021-07-12 15:14:46	cgb_Pos_2.dam	FALSE	C00127	(No IS)			Baseline	41.81	20	0.31	0.03	1	TRUE	<2 points		0.07	0.06	1	1
31936	152	FB-P5_4_S1_D1000_B1	118	Unknown	2021-07-12 15:14:46	cgb_Pos_2.dam	FALSE	C00010	(No IS)			Baseline	41.81	20	0.35	0.03	1	TRUE	<2 points		0.07	0.06	1	1
31937	152	FB-P5_4_S1_D1000_B1	118	Unknown	2021-07-12 15:14:46	cgb_Pos_2.dam	FALSE	C00016	(No IS)			Baseline	125.5	40	0.14	0.05	2	TRUE	<2 points		0.1	0.09	0.75	0.5
32073	153	FB-P5_3_S1_D1000_B1	119	Unknown	2021-07-12 15:16:17	cgb_Pos_1.dam	FALSE	C00037	(No IS)			Baseline	115400	22350	0.15	0.08	55.5	TRUE	<2 points		0.17	0.15	1.27	1.38
32074	153	FB-P5_3_S1_D1000_B1	119	Unknown	2021-07-12 15:16:17	cgb_Pos_1.dam	FALSE	C00555	(No IS)			Baseline	585.3	160	0.16	0.08	1.5	TRUE	<2 points		0.09	0.09	1.3	1.56
32075	153	FB-P5_3_S1_D1000_B1	119	Unknown	2021-07-12 15:16:17	cgb_Pos_1.dam	FALSE	C00134	(No IS)			Baseline	6669	842.5	0.26	0.15	4.5	TRUE	<2 points		0.22	0.21	0.95	0.97
32076	153	FB-P5_3_S1_D1000_B1	119	Unknown	2021-07-12 15:16:17	cgb_Pos_1.dam	FALSE	C00041	(No IS)			Baseline	288300	50870	0.13	0.09	32.4	TRUE	<2 points		0.17	0.15	1.26	1.31
32077	153	FB-P5_3_S1_D1000_B1	119	Unknown	2021-07-12 15:16:17	cgb_Pos_1.dam	FALSE	C00334	(No IS)			Baseline	62.71	30	0.07	0.04	1.5	TRUE	<2 points		0.06	0.06	1.2	1.48
32078	153	FB-P5_3_S1_D1000_B1	119	Unknown	2021-07-12 15:16:17	cgb_Pos_1.dam	FALSE	C03401	(No IS)			Baseline	919.9	440	0.07	0.04	2.5	TRUE	<2 points		0.06	0.06	0.84	0.64
32079	153	FB-P5_3_S1_D1000_B1	119	Unknown	2021-07-12 15:16:17	cgb_Pos_1.dam	FALSE	C00065	(No IS)			Baseline	63180	8105	0.13	0.1	14.8	TRUE	<2 points		0.39	0.3	2.15	3.19
32080	153	FB-P5_3_S1_D1000_B1	119	Unknown	2021-07-12 15:16:17	cgb_Pos_1.dam	FALSE	C00380	(No IS)			Baseline	52010	10300	0.13	0.08	42.3	TRUE	<2 points		0.16	0.14	1.2	1.21
32081	153	FB-P5_3_S1_D1000_B1	119	Unknown	2021-07-12 15:16:17	cgb_Pos_1.dam	FALSE	C00791	(No IS)			Baseline	313.6	150	0.03	0.04	4.7	TRUE	<2 points		0.06	0.06	1.13	1.33
32082	153	FB-P5_3_S1_D1000_B1	119	Unknown	2021-07-12 15:16:17	cgb_Pos_1.dam	FALSE	C00148	(No IS)			Baseline	1202000	237300	0.13	0.08	67.5	TRUE	<2 points		0.16	0.14	1.2	1.11
32083	153	FB-P5_3_S1_D1000_B1	119	Unknown	2021-07-12 15:16:17	cgb_Pos_1.dam	FALSE	C00441	(No IS)			Baseline	418.1	60	0.2	0.16	3	TRUE	<2 points		0.2	0.2	1.52	2.08
32084	153	FB-P5_3_S1_D1000_B1	119	Unknown	2021-07-12 15:16:17	cgb_Pos_1.dam	FALSE	C00431	(No IS)			Baseline	2927	572	0.12	0.08	4.9	TRUE	<2 points		0.16	0.15	1.22	1.3
32085	153	FB-P5_3_S1_D1000_B1	119	Unknown	2021-07-12 15:16:17	cgb_Pos_1.dam	FALSE	C00183_C00431_C00441	(No IS)			Baseline	11000	1826	0.13	0.1	16.9	TRUE	<2 points		0.21	0.16	1.56	1.43
32086	153	FB-P5_3_S1_D1000_B1	119	Unknown	2021-07-12 15:16:17	cgb_Pos_1.dam	FALSE	C00188	(No IS)			Baseline	13960	2060	0.13	0.1	15.8	TRUE	<2 points		0.26	0.23	1.86	2.5
32087	153	FB-P5_3_S1_D1000_B1	119	Unknown	2021-07-12 15:16:17	cgb_Pos_1.dam	FALSE	C00263	(No IS)			Baseline	3261	768	0.14	0.07	11.5	TRUE	<2 points		0.17	0.15	1.33	1.47
32088	153	FB-P5_3_S1_D1000_B1	119	Unknown	2021-07-12 15:16:17	cgb_Pos_1.dam	FALSE	C00097	(No IS)			Baseline	4056	600	0.14	0.11	19.6	TRUE	<2 points		0.22	0.17	1.25	1.5
32089	153	FB-P5_3_S1_D1000_B1	119	Unknown	2021-07-12 15:16:17	cgb_Pos_1.dam	FALSE	C00253	(No IS)			Baseline	1045	220	0.22	0.07	5.6	TRUE	<2 points		0.18	0.17	1.17	1.47
32090	153	FB-P5_3_S1_D1000_B1	119	Unknown	2021-07-12 15:16:17	cgb_Pos_1.dam	FALSE	C00153	(No IS)			Baseline	2279	290	0.23	0.13	8.5	TRUE	<2 points		0.31	0.29	0.9	0.79
32091	153	FB-P5_3_S1_D1000_B1	119	Unknown	2021-07-12 15:16:17	cgb_Pos_1.dam	FALSE	C01879	(No IS)			Baseline	543.6	133.3	0.19	0.07	1.2	TRUE	<2 points		0.1	0.09	0.78	0.58
32092	153	FB-P5_3_S1_D1000_B1	119	Unknown	2021-07-12 15:16:17	cgb_Pos_1.dam	FALSE	C00233	(No IS)			Baseline	125.4	40	0.17	0.05	2	TRUE	<2 points		0.1	0.09	1.5	2
32093	153	FB-P5_3_S1_D1000_B1	119	Unknown	2021-07-12 15:16:17	cgb_Pos_1.dam	FALSE	C00407	(No IS)			Baseline	2258	392	0.13	0.1	6.5	TRUE	<2 points		0.17	0.15	0.83	0.72
32094	153	FB-P5_3_S1_D1000_B1	119	Unknown	2021-07-12 15:16:17	cgb_Pos_1.dam	FALSE	C00123	(No IS)			Baseline	125.4	40	0.77	0.05	2	TRUE	<2 points		0.1	0.09	1.5	2
32095	153	FB-P5_3_S1_D1000_B1	119	Unknown	2021-07-12 15:16:17	cgb_Pos_1.dam	FALSE	C00077	(No IS)			Baseline	128100	29630	0.11	0.06	30.4	TRUE	<2 points		0.18	0.14	2.1	3.05
32096	153	FB-P5_3_S1_D1000_B1	119	Unknown	2021-07-12 15:16:17	cgb_Pos_1.dam	FALSE	C00152	(No IS)			Baseline	10950	1407	0.13	0.08	6.5	TRUE	<2 points		0.3	0.29	1.55	2.16
32097	153	FB-P5_3_S1_D1000_B1	119	Unknown	2021-07-12 15:16:17	cgb_Pos_1.dam	FALSE	C00049	(No IS)			Baseline	84730	15550	0.12	0.08	20.1	TRUE	<2 points		0.17	0.15	1.25	1.2
32098	153	FB-P5_3_S1_D1000_B1	119	Unknown	2021-07-12 15:16:17	cgb_Pos_1.dam	FALSE	C00147	(No IS)			Baseline	253800	50530	0.12	0.08	47.7	TRUE	<2 points		0.16	0.13	2.4	3.26
32099	153	FB-P5_3_S1_D1000_B1	119	Unknown	2021-07-12 15:16:17	cgb_Pos_1.dam	FALSE	C00155	(No IS)			Baseline	3261	533.3	0.13	0.1	13.5	TRUE	<2 points		0.21	0.19	3.17	5.25
32100	153	FB-P5_3_S1_D1000_B1	119	Unknown	2021-07-12 15:16:17	cgb_Pos_1.dam	FALSE	C01279	(No IS)			Baseline	313.7	150	0.21	0.04	1.7	TRUE	<2 points		0.07	0.06	1.06	1.14
32101	153	FB-P5_3_S1_D1000_B1	119	Unknown	2021-07-12 15:16:17	cgb_Pos_1.dam	FALSE	C00860	(No IS)			Baseline	3805	912	0.11	0.06	16.8	TRUE	<2 points		0.17	0.16	2.58	4.12
32102	153	FB-P5_3_S1_D1000_B1	119	Unknown	2021-07-12 15:16:17	cgb_Pos_1.dam	FALSE	C04294	(No IS)			Baseline	2341	480	0.12	0.08	5.5	TRUE	<2 points		0.13	0.13	0.95	0.86
32103	153	FB-P5_3_S1_D1000_B1	119	Unknown	2021-07-12 15:16:17	cgb_Pos_1.dam	FALSE	C00315	(No IS)			Baseline	6397	2007	0.07	0.07	7.8	TRUE	<2 points		0.1	0.1	0.7	0.38
32104	153	FB-P5_3_S1_D1000_B1	119	Unknown	2021-07-12 15:16:17	cgb_Pos_1.dam	FALSE	C00064	(No IS)			Baseline	85170	18820	0.12	0.07	90	TRUE	<2 points		0.15	0.13	2.31	3.14
32105	153	FB-P5_3_S1_D1000_B1	119	Unknown	2021-07-12 15:16:17	cgb_Pos_1.dam	FALSE	C03114	(No IS)			Baseline	125.4	40	0.07	0.05	2	TRUE	<2 points		0.1	0.09	1.5	2
32106	153	FB-P5_3_S1_D1000_B1	119	Unknown	2021-07-12 15:16:17	cgb_Pos_1.dam	FALSE	C00047_C00064	(No IS)			Baseline	12000000	2655000	0.11	0.07	88.8	TRUE	<2 points		0.16	0.13	2.38	3.1
32107	153	FB-P5_3_S1_D1000_B1	119	Unknown	2021-07-12 15:16:17	cgb_Pos_1.dam	FALSE	C00025	(No IS)			Baseline	2391000	509800	0.12	0.07	92.4	TRUE	<2 points		0.16	0.13	1.86	2.93
32108	153	FB-P5_3_S1_D1000_B1	119	Unknown	2021-07-12 15:16:17	cgb_Pos_1.dam	FALSE	C00979	(No IS)			Baseline	4474	931.4	0.1	0.05	8.8	TRUE	<2 points		0.18	0.17	2.69	4.32
32109	153	FB-P5_3_S1_D1000_B1	119	Unknown	2021-07-12 15:16:17	cgb_Pos_1.dam	FALSE	C00073	(No IS)			Baseline	6522	1487	0.12	0.07	22.8	TRUE	<2 points		0.17	0.13	1.53	2.73
32110	153	FB-P5_3_S1_D1000_B1	119	Unknown	2021-07-12 15:16:17	cgb_Pos_1.dam	FALSE	C00135	(No IS)			Baseline	23400000	5337000	0.11	0.07	112.9	TRUE	<2 points		0.17	0.13	1.77	2.85
32322	154	FB-P5_3_S1_D1000_B1	120	Unknown	2021-07-12 15:17:48	cgb_Pos_2.dam	FALSE	C00993	(No IS)			Baseline	6690	1040	0.14	0.1	23.8	TRUE	<2 points		0.22	0.16	1.65	1.48
32323	154	FB-P5_3_S1_D1000_B1	120	Unknown	2021-07-12 15:17:48	cgb_Pos_2.dam	FALSE	C00166	(No IS)			Baseline	1547	280	0.26	0.09	3.3	TRUE	<2 points		0.15	0.15	1.1	1.13
32324	154	FB-P5_3_S1_D1000_B1	120	Unknown	2021-07-12 15:17:48	cgb_Pos_2.dam	FALSE	C00079	(No IS)			Baseline	46960	8209	0.14	0.09	15.5	TRUE	<2 points		0.23	0.16	1.69	1.56
32325	154	FB-P5_3_S1_D1000_B1	120	Unknown	2021-07-12 15:17:48	cgb_Pos_2.dam	FALSE	C00255	(No IS)			Baseline	167.3	40	0.15	0.09	1.6	TRUE	<2 points		0.1	0.1	1.55	2.22
32326	154	FB-P5_3_S1_D1000_B1	120	Unknown	2021-07-12 15:17:48	cgb_Pos_2.dam	FALSE	C00062	(No IS)			Baseline	4328	750	0.14	0.1	15.2	TRUE	<2 points		0.18	0.14	1	0.93
32327	154	FB-P5_3_S1_D1000_B1	120	Unknown	2021-07-12 15:17:48	cgb_Pos_2.dam	FALSE	C00327	(No IS)			Baseline	46430	7630	0.13	0.09	19.9	TRUE	<2 points		0.23	0.19	1.21	1.78
32328	154	FB-P5_3_S1_D1000_B1	120	Unknown	2021-07-12 15:17:48	cgb_Pos_2.dam	FALSE	C01419	(No IS)			Baseline	5457	300	0.31	0.42	2.6	TRUE	<2 points		0.46	0.45	0.54	0.08
32329	154	FB-P5_3_S1_D1000_B1	120	Unknown	2021-07-12 15:17:48	cgb_Pos_2.dam	FALSE	C00082	(No IS)			Baseline	14970	3009	0.14	0.07	18	TRUE	<2 points		0.2	0.18	1.52	1.89
32330	154	FB-P5_3_S1_D1000_B1	120	Unknown	2021-07-12 15:17:48	cgb_Pos_2.dam	FALSE	C00624	(No IS)			Baseline	8174	2050	0.14	0.05	25.9	TRUE	<2 points		0.16	0.15	1.23	1.39
32331	154	FB-P5_3_S1_D1000_B1	120	Unknown	2021-07-12 15:17:48	cgb_Pos_2.dam	FALSE	C00680	(No IS)			Baseline	1631	320	0.13	0.07	13.2	TRUE	<2 points		0.18	0.16	1.33	1.55
32332	154	FB-P5_3_S1_D1000_B1	120	Unknown	2021-07-12 15:17:48	cgb_Pos_2.dam	FALSE	C00078	(No IS)			Baseline	6167	1245	0.13	0.07	13.1	TRUE	<2 points		0.17	0.16	1.29	1.51
32333	154	FB-P5_3_S1_D1000_B1	120	Unknown	2021-07-12 15:17:48	cgb_Pos_2.dam	FALSE	C00931	(No IS)			Baseline	104.5	50	0.14	0.04	2.5	TRUE	<2 points		0.06	0.06	1.13	1.33
32334	154	FB-P5_3_S1_D1000_B1	120	Unknown	2021-07-12 15:17:48	cgb_Pos_2.dam	FALSE	C00120	(No IS)			Baseline	3052	524	0.12	0.1	3.4	TRUE	<2 points		0.17	0.16	1.2	1.46
32335	154	FB-P5_3_S1_D1000_B1	120	Unknown	2021-07-12 15:17:48	cgb_Pos_2.dam	FALSE	C00129	(No IS)			Baseline	146.3	69.99	0.14	0.04	2	TRUE	<2 points		0.06	0.06	0.83	0.63
32336	154	FB-P5_3_S1_D1000_B1	120	Unknown	2021-07-12 15:17:48	cgb_Pos_2.dam	FALSE	C00669	(No IS)			Baseline	878.1	200	0.13	0.07	10	TRUE	<2 points		0.15	0.13	1.15	1.09
32337	154	FB-P5_3_S1_D1000_B1	120	Unknown	2021-07-12 15:17:48	cgb_Pos_2.dam	FALSE	C05198	(No IS)			Baseline	328300	68070	0.12	0.07	131.5	TRUE	<2 points		0.16	0.13	2.39	3.26
32338	154	FB-P5_3_S1_D1000_B1	120	Unknown	2021-07-12 15:17:48	cgb_Pos_2.dam	FALSE	C15586	(No IS)			Baseline	2571	336	0.15	0.1	8.7	TRUE	<2 points		0.33	0.3	2.91	5.19
32339	154	FB-P5_3_S1_D1000_B1	120	Unknown	2021-07-12 15:17:48	cgb_Pos_2.dam	FALSE	C00352	(No IS)			Baseline	961.7	220	0.14	0.07	11	TRUE	<2 points		0.15	0.13	1.14	1.09
32340	154	FB-P5_3_S1_D1000_B1	120	Unknown	2021-07-12 15:17:48	cgb_Pos_2.dam	FALSE	C00378	(No IS)			Baseline	250.9	86.66	0.24	0.04	3.6	TRUE	<2 points		0.09	0.08	1.28	1.49
32341	154	FB-P5_3_S1_D1000_B1	120	Unknown	2021-07-12 15:17:48	cgb_Pos_2.dam	FALSE	C00212	(No IS)			Baseline	6021	1256	0.12	0.08	12.3	TRUE	<2 points		0.14	0.13	2.05	3.14
32342	154	FB-P5_3_S1_D1000_B1	120	Unknown	2021-07-12 15:17:48	cgb_Pos_2.dam	FALSE	C00330	(No IS)			Baseline	42000	8565	0.13	0.07	77.2	TRUE	<2 points		0.17	0.14	1.23	1.18
32343	154	FB-P5_3_S1_D1000_B1	120	Unknown	2021-07-12 15:17:48	cgb_Pos_2.dam	FALSE	C03539	(No IS)			Baseline	292.7	73.33	0.12	0.07	2.3	TRUE	<2 points		0.1	0.1	1.44	1.82
32344	154	FB-P5_3_S1_D1000_B1	120	Unknown	2021-07-12 15:17:48	cgb_Pos_2.dam	FALSE	C00170	(No IS)			Baseline	8279	1349	0.12	0.08	31.2	TRUE	<2 points		0.33	0.16	2.32	3.72
32345	154	FB-P5_3_S1_D1000_B1	120	Unknown	2021-07-12 15:17:48	cgb_Pos_2.dam	FALSE	C00051	(No IS)			Baseline	1108	270	0.14	0.07	10	TRUE	<2 points		0.13	0.13	1.04	1.07
32346	154	FB-P5_3_S1_D1000_B1	120	Unknown	2021-07-12 15:17:48	cgb_Pos_2.dam	FALSE	C00239	(No IS)			Baseline	125.5	40	0.17	0.05	2	TRUE	<2 points		0.1	0.09	1.5	2
32347	154	FB-P5_3_S1_D1000_B1	120	Unknown	2021-07-12 15:17:48	cgb_Pos_2.dam	FALSE	C00055	(No IS)			Baseline	229000	41960	0.12	0.09	84.3	TRUE	<2 points		0.16	0.14	1.2	1.11
32348	154	FB-P5_3_S1_D1000_B1	120	Unknown	2021-07-12 15:17:48	cgb_Pos_2.dam	FALSE	C00105	(No IS)			Baseline	39450	6677	0.13	0.1	43.9	TRUE	<2 points		0.17	0.15	2.53	3.7
32349	154	FB-P5_3_S1_D1000_B1	120	Unknown	2021-07-12 15:17:48	cgb_Pos_2.dam	FALSE	C01081	(No IS)			Baseline	41.81	20	0.49	0.03	1	TRUE	<2 points		0.07	0.06	1	1
32350	154	FB-P5_3_S1_D1000_B1	120	Unknown	2021-07-12 15:17:48	cgb_Pos_2.dam	FALSE	C00655	(No IS)			Baseline	146.4	30	0.2	0.09	1.5	TRUE	<2 points		0.12	0.12	1.71	2.35
32351	154	FB-P5_3_S1_D1000_B1	120	Unknown	2021-07-12 15:17:48	cgb_Pos_2.dam	FALSE	C00021	(No IS)			Baseline	49710	11820	0.12	0.07	157.1	TRUE	<2 points		0.14	0.12	2.11	2.91
32352	154	FB-P5_3_S1_D1000_B1	120	Unknown	2021-07-12 15:17:48	cgb_Pos_2.dam	FALSE	C00019	(No IS)			Baseline	4599	1080	0.11	0.07	25.1	TRUE	<2 points		0.15	0.12	2.24	2.95
32353	154	FB-P5_3_S1_D1000_B1	120	Unknown	2021-07-12 15:17:48	cgb_Pos_2.dam	FALSE	C00415	(No IS)			Baseline	83.62	40	0.7	0.03	2	TRUE	<2 points		0.07	0.06	1	1
32354	154	FB-P5_3_S1_D1000_B1	120	Unknown	2021-07-12 15:17:48	cgb_Pos_2.dam	FALSE	C00101	(No IS)									TRUE
32355	154	FB-P5_3_S1_D1000_B1	120	Unknown	2021-07-12 15:17:48	cgb_Pos_2.dam	FALSE	C00440	(No IS)			Baseline	83.62	40	0.1	0.03	2	TRUE	<2 points		0.07	0.06	1	1
32356	154	FB-P5_3_S1_D1000_B1	120	Unknown	2021-07-12 15:17:48	cgb_Pos_2.dam	FALSE	C03479	(No IS)			Baseline	83.62	40	0.56	0.03	2	TRUE	<2 points		0.07	0.06	1	1
32357	154	FB-P5_3_S1_D1000_B1	120	Unknown	2021-07-12 15:17:48	cgb_Pos_2.dam	FALSE	C00127	(No IS)			Baseline	83.62	40	0.24	0.03	2	TRUE	<2 points		0.07	0.06	1	1
32358	154	FB-P5_3_S1_D1000_B1	120	Unknown	2021-07-12 15:17:48	cgb_Pos_2.dam	FALSE	C00010	(No IS)			Baseline	41.82	20	0.17	0.03	1	TRUE	<2 points		0.07	0.06	1	1
32359	154	FB-P5_3_S1_D1000_B1	120	Unknown	2021-07-12 15:17:48	cgb_Pos_2.dam	FALSE	C00016	(No IS)			Baseline	209.1	60	0.14	0.04	3	TRUE	<2 points		0.13	0.13	0.67	0.33
33339	159	FB-P7_1_S1_D1000_B1	127	Unknown	2021-07-12 15:28:23	cgb_Pos_1.dam	FALSE	C00037	(No IS)			Baseline	96750	24440	0.15	0.06	62.9	TRUE	<2 points		0.14	0.12	1.96	2.64
33340	159	FB-P7_1_S1_D1000_B1	127	Unknown	2021-07-12 15:28:23	cgb_Pos_1.dam	FALSE	C00555	(No IS)			Baseline	501.7	186.7	0.14	0.04	2.2	TRUE	<2 points		0.09	0.08	0.8	0.64
33341	159	FB-P7_1_S1_D1000_B1	127	Unknown	2021-07-12 15:28:23	cgb_Pos_1.dam	FALSE	C00134	(No IS)			Baseline	648.3	295	0.21	0.04	2.7	TRUE	<2 points		0.06	0.06	1.18	1.43
33342	159	FB-P7_1_S1_D1000_B1	127	Unknown	2021-07-12 15:28:23	cgb_Pos_1.dam	FALSE	C00041	(No IS)			Baseline	420800	74090	0.13	0.09	32.8	TRUE	<2 points		0.17	0.15	1.24	1.29
33343	159	FB-P7_1_S1_D1000_B1	127	Unknown	2021-07-12 15:28:23	cgb_Pos_1.dam	FALSE	C00334	(No IS)			Baseline	125.4	40	0.14	0.05	2	TRUE	<2 points		0.1	0.09	1.5	2
33344	159	FB-P7_1_S1_D1000_B1	127	Unknown	2021-07-12 15:28:23	cgb_Pos_1.dam	FALSE	C03401	(No IS)			Baseline	5059	620	0.21	0.22	4.4	TRUE	<2 points		0.27	0.27	2.16	3.46
33345	159	FB-P7_1_S1_D1000_B1	127	Unknown	2021-07-12 15:28:23	cgb_Pos_1.dam	FALSE	C00065	(No IS)			Baseline	58120	9149	0.13	0.09	14	TRUE	<2 points		0.35	0.16	2.56	1.39
33346	159	FB-P7_1_S1_D1000_B1	127	Unknown	2021-07-12 15:28:23	cgb_Pos_1.dam	FALSE	C00380	(No IS)			Baseline	66310	12810	0.13	0.08	52	TRUE	<2 points		0.18	0.15	1.3	1.32
33347	159	FB-P7_1_S1_D1000_B1	127	Unknown	2021-07-12 15:28:23	cgb_Pos_1.dam	FALSE	C00791	(No IS)			Baseline	501.8	186.7	0.03	0.04	3.7	TRUE	<2 points		0.1	0.1	1.63	2.38
33348	159	FB-P7_1_S1_D1000_B1	127	Unknown	2021-07-12 15:28:23	cgb_Pos_1.dam	FALSE	C00148	(No IS)			Baseline	1082000	216400	0.13	0.08	62.6	TRUE	<2 points		0.16	0.13	1.17	1.05
33349	159	FB-P7_1_S1_D1000_B1	127	Unknown	2021-07-12 15:28:23	cgb_Pos_1.dam	FALSE	C00441	(No IS)			Baseline	125.4	40	0.14	0.05	2	TRUE	<2 points		0.1	0.09	0.75	0.5
33350	159	FB-P7_1_S1_D1000_B1	127	Unknown	2021-07-12 15:28:23	cgb_Pos_1.dam	FALSE	C00431	(No IS)			Baseline	3219	508.6	0.12	0.08	8	TRUE	<2 points		0.23	0.22	1.15	1.3
33351	159	FB-P7_1_S1_D1000_B1	127	Unknown	2021-07-12 15:28:23	cgb_Pos_1.dam	FALSE	C00183_C00431_C00441	(No IS)			Baseline	7275	1620	0.13	0.07	16	TRUE	<2 points		0.15	0.13	1.15	1.04
33352	159	FB-P7_1_S1_D1000_B1	127	Unknown	2021-07-12 15:28:23	cgb_Pos_1.dam	FALSE	C00188	(No IS)			Baseline	11040	2069	0.13	0.08	14.7	TRUE	<2 points		0.19	0.16	1.34	1.42
33353	159	FB-P7_1_S1_D1000_B1	127	Unknown	2021-07-12 15:28:23	cgb_Pos_1.dam	FALSE	C00263	(No IS)			Baseline	3512	774.3	0.13	0.07	24.6	TRUE	<2 points		0.18	0.12	0.93	0.82
33354	159	FB-P7_1_S1_D1000_B1	127	Unknown	2021-07-12 15:28:23	cgb_Pos_1.dam	FALSE	C00097	(No IS)			Baseline	9491	1600	0.13	0.1	34	TRUE	<2 points		0.19	0.16	1.36	1.39
33355	159	FB-P7_1_S1_D1000_B1	127	Unknown	2021-07-12 15:28:23	cgb_Pos_1.dam	FALSE	C00253	(No IS)			Baseline	1024	206.7	0.17	0.15	5.4	TRUE	<2 points		0.19	0.19	1.78	2.74
33356	159	FB-P7_1_S1_D1000_B1	127	Unknown	2021-07-12 15:28:23	cgb_Pos_1.dam	FALSE	C00153	(No IS)			Baseline	1902	370	0.17	0.07	7.2	TRUE	<2 points		0.19	0.16	1.05	1.38
33357	159	FB-P7_1_S1_D1000_B1	127	Unknown	2021-07-12 15:28:23	cgb_Pos_1.dam	FALSE	C01879	(No IS)			Baseline	1380	233.3	0.25	0.12	2.9	TRUE	<2 points		0.18	0.17	1.26	1.48
33358	159	FB-P7_1_S1_D1000_B1	127	Unknown	2021-07-12 15:28:23	cgb_Pos_1.dam	FALSE	C00233	(No IS)			Baseline	62.72	30	0.28	0.04	1.5	TRUE	<2 points		0.06	0.06	1.2	1.48
33359	159	FB-P7_1_S1_D1000_B1	127	Unknown	2021-07-12 15:28:23	cgb_Pos_1.dam	FALSE	C00407	(No IS)			Baseline	4014	631.4	0.13	0.09	10	TRUE	<2 points		0.22	0.21	1.62	2.14
33360	159	FB-P7_1_S1_D1000_B1	127	Unknown	2021-07-12 15:28:23	cgb_Pos_1.dam	FALSE	C00123	(No IS)			Baseline	41.81	20	0.8	0.03	1	TRUE	<2 points		0.07	0.06	1	1
33361	159	FB-P7_1_S1_D1000_B1	127	Unknown	2021-07-12 15:28:23	cgb_Pos_1.dam	FALSE	C00077	(No IS)			Baseline	50360	10870	0.11	0.07	20.8	TRUE	<2 points		0.21	0.15	1.69	1.94
33362	159	FB-P7_1_S1_D1000_B1	127	Unknown	2021-07-12 15:28:23	cgb_Pos_1.dam	FALSE	C00152	(No IS)			Baseline	5477	1400	0.14	0.06	7.8	TRUE	<2 points		0.15	0.13	0.87	0.86
33363	159	FB-P7_1_S1_D1000_B1	127	Unknown	2021-07-12 15:28:23	cgb_Pos_1.dam	FALSE	C00049	(No IS)			Baseline	141500	26380	0.12	0.08	24.4	TRUE	<2 points		0.16	0.13	2.43	3.2
33364	159	FB-P7_1_S1_D1000_B1	127	Unknown	2021-07-12 15:28:23	cgb_Pos_1.dam	FALSE	C00147	(No IS)			Baseline	266500	51430	0.12	0.08	44.9	TRUE	<2 points		0.17	0.14	2.52	3.33
33365	159	FB-P7_1_S1_D1000_B1	127	Unknown	2021-07-12 15:28:23	cgb_Pos_1.dam	FALSE	C00155	(No IS)			Baseline	3847	720	0.13	0.09	17.6	TRUE	<2 points		0.16	0.14	1.16	1.11
33366	159	FB-P7_1_S1_D1000_B1	127	Unknown	2021-07-12 15:28:23	cgb_Pos_1.dam	FALSE	C01279	(No IS)			Baseline	1045	373.3	0.03	0.04	7.2	TRUE	<2 points		0.1	0.09	1.55	2.03
33367	159	FB-P7_1_S1_D1000_B1	127	Unknown	2021-07-12 15:28:23	cgb_Pos_1.dam	FALSE	C00860	(No IS)			Baseline	1108	233.3	0.1	0.05	6.5	TRUE	<2 points		0.18	0.17	2.35	4.09
33368	159	FB-P7_1_S1_D1000_B1	127	Unknown	2021-07-12 15:28:23	cgb_Pos_1.dam	FALSE	C04294	(No IS)			Baseline	3136	330	0.19	0.21	5.1	TRUE	<2 points		0.27	0.26	0.67	0.33
33369	159	FB-P7_1_S1_D1000_B1	127	Unknown	2021-07-12 15:28:23	cgb_Pos_1.dam	FALSE	C00315	(No IS)			Baseline	12230	1004	0.39	0.27	4.2	TRUE	<2 points		0.34	0.34	1.29	1.6
33370	159	FB-P7_1_S1_D1000_B1	127	Unknown	2021-07-12 15:28:23	cgb_Pos_1.dam	FALSE	C00064	(No IS)			Baseline	126800	27020	0.12	0.07	89.1	TRUE	<2 points		0.16	0.13	2.41	3.16
33371	159	FB-P7_1_S1_D1000_B1	127	Unknown	2021-07-12 15:28:23	cgb_Pos_1.dam	FALSE	C03114	(No IS)			Baseline	41.81	20	0.63	0.03	1	TRUE	<2 points		0.07	0.06	1	1
33372	159	FB-P7_1_S1_D1000_B1	127	Unknown	2021-07-12 15:28:23	cgb_Pos_1.dam	FALSE	C00047_C00064	(No IS)			Baseline	16290000	3429000	0.12	0.07	105.7	TRUE	<2 points		0.17	0.14	2.43	3.13
33373	159	FB-P7_1_S1_D1000_B1	127	Unknown	2021-07-12 15:28:23	cgb_Pos_1.dam	FALSE	C00025	(No IS)			Baseline	2062000	444300	0.12	0.07	86.6	TRUE	<2 points		0.15	0.13	2.25	3.06
33374	159	FB-P7_1_S1_D1000_B1	127	Unknown	2021-07-12 15:28:23	cgb_Pos_1.dam	FALSE	C00979	(No IS)			Baseline	4620	810	0.12	0.08	6.4	TRUE	<2 points		0.19	0.19	1.1	1.28
33375	159	FB-P7_1_S1_D1000_B1	127	Unknown	2021-07-12 15:28:23	cgb_Pos_1.dam	FALSE	C00073	(No IS)			Baseline	5937	1204	0.12	0.08	22.3	TRUE	<2 points		0.14	0.13	0.97	0.89
33376	159	FB-P7_1_S1_D1000_B1	127	Unknown	2021-07-12 15:28:23	cgb_Pos_1.dam	FALSE	C00135	(No IS)			Baseline	25330000	5638000	0.11	0.07	100.6	TRUE	<2 points		0.16	0.13	2.36	3.07
33588	160	FB-P7_1_S1_D1000_B1	128	Unknown	2021-07-12 15:29:54	cgb_Pos_2.dam	FALSE	C00993	(No IS)			Baseline	7297	1693	0.15	0.07	57.1	TRUE	<2 points		0.13	0.12	1.99	2.78
33589	160	FB-P7_1_S1_D1000_B1	128	Unknown	2021-07-12 15:29:54	cgb_Pos_2.dam	FALSE	C00166	(No IS)			Baseline	209	99.99	0.24	0.04	1.3	TRUE	<2 points		0.06	0.06	1.24	1.55
33590	160	FB-P7_1_S1_D1000_B1	128	Unknown	2021-07-12 15:29:54	cgb_Pos_2.dam	FALSE	C00079	(No IS)			Baseline	51660	8442	0.14	0.1	16.1	TRUE	<2 points		0.23	0.17	1.56	1.53
33591	160	FB-P7_1_S1_D1000_B1	128	Unknown	2021-07-12 15:29:54	cgb_Pos_2.dam	FALSE	C00255	(No IS)			Baseline	585.4	88.57	0.25	0.2	4.4	TRUE	<2 points		0.23	0.23	0.67	0.33
33592	160	FB-P7_1_S1_D1000_B1	128	Unknown	2021-07-12 15:29:54	cgb_Pos_2.dam	FALSE	C00062	(No IS)			Baseline	3680	724	0.13	0.09	16.1	TRUE	<2 points		0.17	0.15	1.26	1.37
33593	160	FB-P7_1_S1_D1000_B1	128	Unknown	2021-07-12 15:29:54	cgb_Pos_2.dam	FALSE	C00327	(No IS)			Baseline	35370	5792	0.13	0.08	21.1	TRUE	<2 points		0.32	0.26	1.42	2.79
33594	160	FB-P7_1_S1_D1000_B1	128	Unknown	2021-07-12 15:29:54	cgb_Pos_2.dam	FALSE	C01419	(No IS)			Baseline	501.7	160	0.21	0.05	1.2	TRUE	<2 points		0.1	0.09	1.5	2
33595	160	FB-P7_1_S1_D1000_B1	128	Unknown	2021-07-12 15:29:54	cgb_Pos_2.dam	FALSE	C00082	(No IS)			Baseline	13670	2566	0.14	0.08	19.1	TRUE	<2 points		0.23	0.2	1.75	2.2
33596	160	FB-P7_1_S1_D1000_B1	128	Unknown	2021-07-12 15:29:54	cgb_Pos_2.dam	FALSE	C00624	(No IS)			Baseline	11880	2571	0.14	0.07	24.5	TRUE	<2 points		0.18	0.15	1.35	1.42
33597	160	FB-P7_1_S1_D1000_B1	128	Unknown	2021-07-12 15:29:54	cgb_Pos_2.dam	FALSE	C00680	(No IS)			Baseline	1547	320	0.13	0.08	16	TRUE	<2 points		0.16	0.14	1.17	1.19
33598	160	FB-P7_1_S1_D1000_B1	128	Unknown	2021-07-12 15:29:54	cgb_Pos_2.dam	FALSE	C00078	(No IS)			Baseline	6230	1077	0.14	0.1	11.1	TRUE	<2 points		0.19	0.16	1.14	1.27
33599	160	FB-P7_1_S1_D1000_B1	128	Unknown	2021-07-12 15:29:54	cgb_Pos_2.dam	FALSE	C00931	(No IS)			Baseline	146.3	70	0.07	0.04	3.5	TRUE	<2 points		0.06	0.06	1.1	1.27
33600	160	FB-P7_1_S1_D1000_B1	128	Unknown	2021-07-12 15:29:54	cgb_Pos_2.dam	FALSE	C00120	(No IS)			Baseline	3429	500	0.12	0.13	5.6	TRUE	<2 points		0.19	0.19	0.91	0.78
33601	160	FB-P7_1_S1_D1000_B1	128	Unknown	2021-07-12 15:29:54	cgb_Pos_2.dam	FALSE	C00129	(No IS)			Baseline	209.1	100	0.14	0.03	2.1	TRUE	<2 points		0.07	0.06	1	1
33602	160	FB-P7_1_S1_D1000_B1	128	Unknown	2021-07-12 15:29:54	cgb_Pos_2.dam	FALSE	C00669	(No IS)			Baseline	836.3	180	0.14	0.05	9	TRUE	<2 points		0.19	0.17	0.94	0.76
33603	160	FB-P7_1_S1_D1000_B1	128	Unknown	2021-07-12 15:29:54	cgb_Pos_2.dam	FALSE	C05198	(No IS)			Baseline	347600	69710	0.12	0.08	122.3	TRUE	<2 points		0.16	0.13	2.36	3.25
33604	160	FB-P7_1_S1_D1000_B1	128	Unknown	2021-07-12 15:29:54	cgb_Pos_2.dam	FALSE	C15586	(No IS)			Baseline	2007	365	0.14	0.09	8.4	TRUE	<2 points		0.23	0.21	3.44	5.71
33605	160	FB-P7_1_S1_D1000_B1	128	Unknown	2021-07-12 15:29:54	cgb_Pos_2.dam	FALSE	C00352	(No IS)			Baseline	1589	340	0.17	0.07	17	TRUE	<2 points		0.17	0.15	0.88	0.61
33606	160	FB-P7_1_S1_D1000_B1	128	Unknown	2021-07-12 15:29:54	cgb_Pos_2.dam	FALSE	C00378	(No IS)			Baseline	167.3	66.67	0.03	0.04	2.2	TRUE	<2 points		0.08	0.07	1.08	1
33607	160	FB-P7_1_S1_D1000_B1	128	Unknown	2021-07-12 15:29:54	cgb_Pos_2.dam	FALSE	C00212	(No IS)			Baseline	11650	2166	0.12	0.07	20.1	TRUE	<2 points		0.29	0.28	4.43	7.8
33608	160	FB-P7_1_S1_D1000_B1	128	Unknown	2021-07-12 15:29:54	cgb_Pos_2.dam	FALSE	C00330	(No IS)			Baseline	51350	11040	0.12	0.07	65.2	TRUE	<2 points		0.16	0.13	2.42	3.24
33609	160	FB-P7_1_S1_D1000_B1	128	Unknown	2021-07-12 15:29:54	cgb_Pos_2.dam	FALSE	C03539	(No IS)			Baseline	292.7	140	0.14	0.03	6	TRUE	<2 points		0.07	0.06	1	1
33610	160	FB-P7_1_S1_D1000_B1	128	Unknown	2021-07-12 15:29:54	cgb_Pos_2.dam	FALSE	C00170	(No IS)			Baseline	12170	1809	0.12	0.08	23.9	TRUE	<2 points		0.35	0.32	3.53	8.12
33611	160	FB-P7_1_S1_D1000_B1	128	Unknown	2021-07-12 15:29:54	cgb_Pos_2.dam	FALSE	C00051	(No IS)			Baseline	1547	288.6	0.13	0.07	11.2	TRUE	<2 points		0.22	0.19	1.09	1.2
33612	160	FB-P7_1_S1_D1000_B1	128	Unknown	2021-07-12 15:29:54	cgb_Pos_2.dam	FALSE	C00239	(No IS)			Baseline	125.5	33.34	0.12	0.08	1.7	TRUE	<2 points		0.1	0.1	1.76	2.67
33613	160	FB-P7_1_S1_D1000_B1	128	Unknown	2021-07-12 15:29:54	cgb_Pos_2.dam	FALSE	C00055	(No IS)			Baseline	361400	68500	0.12	0.08	112.2	TRUE	<2 points		0.16	0.14	1.19	1.08
33614	160	FB-P7_1_S1_D1000_B1	128	Unknown	2021-07-12 15:29:54	cgb_Pos_2.dam	FALSE	C00105	(No IS)			Baseline	54460	11290	0.12	0.07	67.9	TRUE	<2 points		0.16	0.14	2.47	3.57
33615	160	FB-P7_1_S1_D1000_B1	128	Unknown	2021-07-12 15:29:54	cgb_Pos_2.dam	FALSE	C01081	(No IS)			Baseline	41.81	20	0.73	0.03	1	TRUE	<2 points		0.07	0.06	1	1
33616	160	FB-P7_1_S1_D1000_B1	128	Unknown	2021-07-12 15:29:54	cgb_Pos_2.dam	FALSE	C00655	(No IS)			Baseline	41.81	20	0.17	0.03	1	TRUE	<2 points		0.07	0.06	1	1
33617	160	FB-P7_1_S1_D1000_B1	128	Unknown	2021-07-12 15:29:54	cgb_Pos_2.dam	FALSE	C00021	(No IS)			Baseline	11040	2777	0.11	0.06	65.4	TRUE	<2 points		0.14	0.13	2.06	3.02
33618	160	FB-P7_1_S1_D1000_B1	128	Unknown	2021-07-12 15:29:54	cgb_Pos_2.dam	FALSE	C00019	(No IS)			Baseline	5979	1160	0.12	0.08	46.7	TRUE	<2 points		0.19	0.15	2.8	3.78
33619	160	FB-P7_1_S1_D1000_B1	128	Unknown	2021-07-12 15:29:54	cgb_Pos_2.dam	FALSE	C00415	(No IS)			Baseline	83.62	40	0.66	0.03	2	TRUE	<2 points		0.07	0.06	1	1
33620	160	FB-P7_1_S1_D1000_B1	128	Unknown	2021-07-12 15:29:54	cgb_Pos_2.dam	FALSE	C00101	(No IS)			Baseline	167.3	40	0.77	0.07	2	TRUE	<2 points		0.13	0.13	1	1
33621	160	FB-P7_1_S1_D1000_B1	128	Unknown	2021-07-12 15:29:54	cgb_Pos_2.dam	FALSE	C00440	(No IS)			Baseline	83.62	40	0.07	0.03	2	TRUE	<2 points		0.07	0.06	1	1
33622	160	FB-P7_1_S1_D1000_B1	128	Unknown	2021-07-12 15:29:54	cgb_Pos_2.dam	FALSE	C03479	(No IS)			Baseline	41.81	20	0.56	0.03	1	TRUE	<2 points		0.07	0.06	1	1
33623	160	FB-P7_1_S1_D1000_B1	128	Unknown	2021-07-12 15:29:54	cgb_Pos_2.dam	FALSE	C00127	(No IS)			Baseline	41.81	20	0.17	0.03	1	TRUE	<2 points		0.07	0.06	1	1
33624	160	FB-P7_1_S1_D1000_B1	128	Unknown	2021-07-12 15:29:54	cgb_Pos_2.dam	FALSE	C00010	(No IS)			Baseline	292.7	80	0.17	0.05	4	TRUE	<2 points		0.13	0.12	0.67	0.35
33625	160	FB-P7_1_S1_D1000_B1	128	Unknown	2021-07-12 15:29:54	cgb_Pos_2.dam	FALSE	C00016	(No IS)			Baseline	209.1	60	0.14	0.05	3	TRUE	<2 points		0.13	0.12	1	1
33761	161	FB-P7_3_S1_D1000_B1	129	Unknown	2021-07-12 15:31:24	cgb_Pos_1.dam	FALSE	C00037	(No IS)			Baseline	148700	25810	0.13	0.09	62.4	TRUE	<2 points		0.17	0.15	1.24	1.27
33762	161	FB-P7_3_S1_D1000_B1	129	Unknown	2021-07-12 15:31:24	cgb_Pos_1.dam	FALSE	C00555	(No IS)			Baseline	919.8	280	0.14	0.05	3.1	TRUE	<2 points		0.09	0.09	1.26	1.46
33763	161	FB-P7_3_S1_D1000_B1	129	Unknown	2021-07-12 15:31:24	cgb_Pos_1.dam	FALSE	C00134	(No IS)			Baseline	878.1	420	0.07	0.04	1.7	TRUE	<2 points		0.06	0.06	0.84	0.65
33764	161	FB-P7_3_S1_D1000_B1	129	Unknown	2021-07-12 15:31:24	cgb_Pos_1.dam	FALSE	C00041	(No IS)			Baseline	454900	77930	0.13	0.1	32.3	TRUE	<2 points		0.17	0.15	1.25	1.31
33765	161	FB-P7_3_S1_D1000_B1	129	Unknown	2021-07-12 15:31:24	cgb_Pos_1.dam	FALSE	C00334	(No IS)									TRUE
33766	161	FB-P7_3_S1_D1000_B1	129	Unknown	2021-07-12 15:31:24	cgb_Pos_1.dam	FALSE	C03401	(No IS)			Baseline	773.6	370	0.07	0.04	1.6	TRUE	<2 points		0.06	0.06	0.83	0.62
33767	161	FB-P7_3_S1_D1000_B1	129	Unknown	2021-07-12 15:31:24	cgb_Pos_1.dam	FALSE	C00065	(No IS)			Baseline	44930	7112	0.13	0.1	13.4	TRUE	<2 points		0.23	0.19	1.62	1.76
33768	161	FB-P7_3_S1_D1000_B1	129	Unknown	2021-07-12 15:31:24	cgb_Pos_1.dam	FALSE	C00380	(No IS)			Baseline	65220	10890	0.13	0.09	37.9	TRUE	<2 points		0.17	0.16	1.25	1.36
33769	161	FB-P7_3_S1_D1000_B1	129	Unknown	2021-07-12 15:31:24	cgb_Pos_1.dam	FALSE	C00791	(No IS)			Baseline	146.4	70.01	0.14	0.04	1.7	TRUE	<2 points		0.06	0.06	0.83	0.63
33770	161	FB-P7_3_S1_D1000_B1	129	Unknown	2021-07-12 15:31:24	cgb_Pos_1.dam	FALSE	C00148	(No IS)			Baseline	911200	182200	0.13	0.08	58.4	TRUE	<2 points		0.16	0.13	1.18	1.06
33771	161	FB-P7_3_S1_D1000_B1	129	Unknown	2021-07-12 15:31:24	cgb_Pos_1.dam	FALSE	C00441	(No IS)			Baseline	250.9	80	0.14	0.05	4	TRUE	<2 points		0.1	0.09	0.75	0.5
33772	161	FB-P7_3_S1_D1000_B1	129	Unknown	2021-07-12 15:31:24	cgb_Pos_1.dam	FALSE	C00431	(No IS)			Baseline	4223	782.9	0.14	0.07	12.9	TRUE	<2 points		0.21	0.2	1.45	2
33773	161	FB-P7_3_S1_D1000_B1	129	Unknown	2021-07-12 15:31:24	cgb_Pos_1.dam	FALSE	C00183_C00431_C00441	(No IS)			Baseline	7819	1403	0.14	0.09	13.5	TRUE	<2 points		0.22	0.19	1.63	1.95
33774	161	FB-P7_3_S1_D1000_B1	129	Unknown	2021-07-12 15:31:24	cgb_Pos_1.dam	FALSE	C00188	(No IS)			Baseline	10720	1905	0.12	0.08	12.2	TRUE	<2 points		0.23	0.2	1.73	2.09
33775	161	FB-P7_3_S1_D1000_B1	129	Unknown	2021-07-12 15:31:24	cgb_Pos_1.dam	FALSE	C00263	(No IS)			Baseline	3847	548.6	0.13	0.14	10.7	TRUE	<2 points		0.21	0.21	1.52	2.1
33776	161	FB-P7_3_S1_D1000_B1	129	Unknown	2021-07-12 15:31:24	cgb_Pos_1.dam	FALSE	C00097	(No IS)			Baseline	12380	2220	0.13	0.09	41.5	TRUE	<2 points		0.17	0.15	1.23	1.31
33777	161	FB-P7_3_S1_D1000_B1	129	Unknown	2021-07-12 15:31:24	cgb_Pos_1.dam	FALSE	C00253	(No IS)			Baseline	710.7	150	0.19	0.07	3.1	TRUE	<2 points		0.1	0.1	0.77	0.56
33778	161	FB-P7_3_S1_D1000_B1	129	Unknown	2021-07-12 15:31:24	cgb_Pos_1.dam	FALSE	C00153	(No IS)			Baseline	1422	296	0.18	0.07	6.8	TRUE	<2 points		0.16	0.16	0.87	0.75
33779	161	FB-P7_3_S1_D1000_B1	129	Unknown	2021-07-12 15:31:24	cgb_Pos_1.dam	FALSE	C01879	(No IS)			Baseline	543.5	186.7	0.24	0.05	2.5	TRUE	<2 points		0.1	0.1	0.72	0.42
33780	161	FB-P7_3_S1_D1000_B1	129	Unknown	2021-07-12 15:31:24	cgb_Pos_1.dam	FALSE	C00233	(No IS)			Baseline	83.64	40	0.03	0.03	2	TRUE	<2 points		0.07	0.06	1	1
33781	161	FB-P7_3_S1_D1000_B1	129	Unknown	2021-07-12 15:31:24	cgb_Pos_1.dam	FALSE	C00407	(No IS)			Baseline	3136	674.3	0.14	0.06	10.9	TRUE	<2 points		0.23	0.21	1.76	2.41
33782	161	FB-P7_3_S1_D1000_B1	129	Unknown	2021-07-12 15:31:24	cgb_Pos_1.dam	FALSE	C00123	(No IS)			Baseline	41.81	20	0.77	0.03	1	TRUE	<2 points		0.07	0.06	1	1
33783	161	FB-P7_3_S1_D1000_B1	129	Unknown	2021-07-12 15:31:24	cgb_Pos_1.dam	FALSE	C00077	(No IS)			Baseline	57110	11750	0.11	0.07	21.2	TRUE	<2 points		0.25	0.15	2.02	2.08
33784	161	FB-P7_3_S1_D1000_B1	129	Unknown	2021-07-12 15:31:24	cgb_Pos_1.dam	FALSE	C00152	(No IS)			Baseline	7275	993.3	0.13	0.16	4.8	TRUE	<2 points		0.2	0.2	1.56	2.19
33785	161	FB-P7_3_S1_D1000_B1	129	Unknown	2021-07-12 15:31:24	cgb_Pos_1.dam	FALSE	C00049	(No IS)			Baseline	138100	27270	0.12	0.08	25.2	TRUE	<2 points		0.17	0.13	1.25	1.03
33786	161	FB-P7_3_S1_D1000_B1	129	Unknown	2021-07-12 15:31:24	cgb_Pos_1.dam	FALSE	C00147	(No IS)			Baseline	286000	54530	0.12	0.08	47.8	TRUE	<2 points		0.16	0.14	2.41	3.32
33787	161	FB-P7_3_S1_D1000_B1	129	Unknown	2021-07-12 15:31:24	cgb_Pos_1.dam	FALSE	C00155	(No IS)			Baseline	4014	660	0.12	0.08	17.4	TRUE	<2 points		0.3	0.27	4.54	7.67
33788	161	FB-P7_3_S1_D1000_B1	129	Unknown	2021-07-12 15:31:24	cgb_Pos_1.dam	FALSE	C01279	(No IS)			Baseline	2237	300	0.21	0.14	3.6	TRUE	<2 points		0.2	0.2	0.77	0.52
33789	161	FB-P7_3_S1_D1000_B1	129	Unknown	2021-07-12 15:31:24	cgb_Pos_1.dam	FALSE	C00860	(No IS)			Baseline	1505	386.7	0.1	0.05	9.8	TRUE	<2 points		0.17	0.16	2.57	4.15
33790	161	FB-P7_3_S1_D1000_B1	129	Unknown	2021-07-12 15:31:24	cgb_Pos_1.dam	FALSE	C04294	(No IS)			Baseline	2341	368	0.09	0.13	3.6	TRUE	<2 points		0.17	0.16	1.33	1.73
33791	161	FB-P7_3_S1_D1000_B1	129	Unknown	2021-07-12 15:31:24	cgb_Pos_1.dam	FALSE	C00315	(No IS)			Baseline	1944	554.9	0.2	0.05	2.2	TRUE	<2 points		0.07	0.07	1.01	1.08
33792	161	FB-P7_3_S1_D1000_B1	129	Unknown	2021-07-12 15:31:24	cgb_Pos_1.dam	FALSE	C00064	(No IS)			Baseline	122500	26680	0.12	0.07	93	TRUE	<2 points		0.16	0.13	2.38	3.14
33793	161	FB-P7_3_S1_D1000_B1	129	Unknown	2021-07-12 15:31:24	cgb_Pos_1.dam	FALSE	C03114	(No IS)			Baseline	125.4	60	0.14	0.03	3	TRUE	<2 points		0.07	0.06	1	1
33794	161	FB-P7_3_S1_D1000_B1	129	Unknown	2021-07-12 15:31:24	cgb_Pos_1.dam	FALSE	C00047_C00064	(No IS)			Baseline	15950000	3329000	0.12	0.07	102	TRUE	<2 points		0.17	0.13	2.49	3.21
33795	161	FB-P7_3_S1_D1000_B1	129	Unknown	2021-07-12 15:31:24	cgb_Pos_1.dam	FALSE	C00025	(No IS)			Baseline	2129000	468100	0.12	0.07	86.2	TRUE	<2 points		0.15	0.13	2.23	3.1
33796	161	FB-P7_3_S1_D1000_B1	129	Unknown	2021-07-12 15:31:24	cgb_Pos_1.dam	FALSE	C00979	(No IS)			Baseline	10830	2207	0.08	0.1	12.9	TRUE	<2 points		0.2	0.17	3	4.51
33797	161	FB-P7_3_S1_D1000_B1	129	Unknown	2021-07-12 15:31:24	cgb_Pos_1.dam	FALSE	C00073	(No IS)			Manual	6459	1140	0.1	0.09	15.6	TRUE	<2 points		0.17	0.16	1.28	1.48
33798	161	FB-P7_3_S1_D1000_B1	129	Unknown	2021-07-12 15:31:24	cgb_Pos_1.dam	FALSE	C00135	(No IS)			Baseline	36290000	5724000	0.1	0.1	126.6	TRUE	<2 points		0.2	0.17	1.45	1.53
34010	162	FB-P7_3_S1_D1000_B1	130	Unknown	2021-07-12 15:32:55	cgb_Pos_2.dam	FALSE	C00993	(No IS)			Baseline	11670	1900	0.13	0.1	35	TRUE	<2 points		0.17	0.16	2.56	4.13
34011	162	FB-P7_3_S1_D1000_B1	130	Unknown	2021-07-12 15:32:55	cgb_Pos_2.dam	FALSE	C00166	(No IS)			Baseline	1777	366.7	0.24	0.09	4.6	TRUE	<2 points		0.17	0.17	0.62	0.23
34012	162	FB-P7_3_S1_D1000_B1	130	Unknown	2021-07-12 15:32:55	cgb_Pos_2.dam	FALSE	C00079	(No IS)			Baseline	46240	6936	0.15	0.1	17	TRUE	<2 points		0.28	0.21	2.04	2.13
34013	162	FB-P7_3_S1_D1000_B1	130	Unknown	2021-07-12 15:32:55	cgb_Pos_2.dam	FALSE	C00255	(No IS)			Baseline	292.7	140	0.1	0.03	7	TRUE	<2 points		0.07	0.06	1	1
34014	162	FB-P7_3_S1_D1000_B1	130	Unknown	2021-07-12 15:32:55	cgb_Pos_2.dam	FALSE	C00062	(No IS)			Baseline	4369	746.7	0.14	0.1	14.7	TRUE	<2 points		0.19	0.17	1.4	1.67
34015	162	FB-P7_3_S1_D1000_B1	130	Unknown	2021-07-12 15:32:55	cgb_Pos_2.dam	FALSE	C00327	(No IS)			Baseline	36190	4880	0.13	0.09	16.8	TRUE	<2 points		0.38	0.33	1.94	3.04
34016	162	FB-P7_3_S1_D1000_B1	130	Unknown	2021-07-12 15:32:55	cgb_Pos_2.dam	FALSE	C01419	(No IS)			Baseline	1422	260	0.18	0.13	2	TRUE	<2 points		0.16	0.15	1.51	2.13
34017	162	FB-P7_3_S1_D1000_B1	130	Unknown	2021-07-12 15:32:55	cgb_Pos_2.dam	FALSE	C00082	(No IS)			Baseline	8864	1813	0.13	0.08	13.3	TRUE	<2 points		0.15	0.13	0.89	0.93
34018	162	FB-P7_3_S1_D1000_B1	130	Unknown	2021-07-12 15:32:55	cgb_Pos_2.dam	FALSE	C00624	(No IS)			Baseline	15220	3000	0.14	0.08	24.3	TRUE	<2 points		0.17	0.15	1.27	1.3
34019	162	FB-P7_3_S1_D1000_B1	130	Unknown	2021-07-12 15:32:55	cgb_Pos_2.dam	FALSE	C00680	(No IS)			Baseline	1610	302.5	0.11	0.07	15.1	TRUE	<2 points		0.19	0.17	2.78	4.26
34020	162	FB-P7_3_S1_D1000_B1	130	Unknown	2021-07-12 15:32:55	cgb_Pos_2.dam	FALSE	C00078	(No IS)			Baseline	7484	1277	0.13	0.09	19.9	TRUE	<2 points		0.2	0.17	1.44	1.56
34021	162	FB-P7_3_S1_D1000_B1	130	Unknown	2021-07-12 15:32:55	cgb_Pos_2.dam	FALSE	C00931	(No IS)			Baseline	146.3	70	0.35	0.04	3.2	TRUE	<2 points		0.06	0.06	1.1	1.27
34022	162	FB-P7_3_S1_D1000_B1	130	Unknown	2021-07-12 15:32:55	cgb_Pos_2.dam	FALSE	C00120	(No IS)			Baseline	3220	760	0.1	0.09	6.1	TRUE	<2 points		0.15	0.13	1.56	2.87
34023	162	FB-P7_3_S1_D1000_B1	130	Unknown	2021-07-12 15:32:55	cgb_Pos_2.dam	FALSE	C00129	(No IS)			Baseline	669	180	0.26	0.07	3.3	TRUE	<2 points		0.1	0.1	1.67	2.47
34024	162	FB-P7_3_S1_D1000_B1	130	Unknown	2021-07-12 15:32:55	cgb_Pos_2.dam	FALSE	C00669	(No IS)			Baseline	1087	160	0.12	0.09	8	TRUE	<2 points		0.22	0.2	2	3.83
34025	162	FB-P7_3_S1_D1000_B1	130	Unknown	2021-07-12 15:32:55	cgb_Pos_2.dam	FALSE	C05198	(No IS)			Baseline	366300	79400	0.12	0.07	128.2	TRUE	<2 points		0.16	0.13	2.34	3.19
34026	162	FB-P7_3_S1_D1000_B1	130	Unknown	2021-07-12 15:32:55	cgb_Pos_2.dam	FALSE	C15586	(No IS)			Baseline	2174	268.6	0.16	0.16	6.9	TRUE	<2 points		0.24	0.23	1.74	2.6
34027	162	FB-P7_3_S1_D1000_B1	130	Unknown	2021-07-12 15:32:55	cgb_Pos_2.dam	FALSE	C00352	(No IS)			Baseline	2174	320	0.14	0.13	16	TRUE	<2 points		0.19	0.17	1.23	1.5
34028	162	FB-P7_3_S1_D1000_B1	130	Unknown	2021-07-12 15:32:55	cgb_Pos_2.dam	FALSE	C00378	(No IS)			Baseline	125.4	33.33	0.16	0.08	1.1	TRUE	<2 points		0.1	0.1	1.4	1.75
34029	162	FB-P7_3_S1_D1000_B1	130	Unknown	2021-07-12 15:32:55	cgb_Pos_2.dam	FALSE	C00212	(No IS)			Baseline	14300	2438	0.12	0.07	17.3	TRUE	<2 points		0.27	0.24	2.47	5.1
34030	162	FB-P7_3_S1_D1000_B1	130	Unknown	2021-07-12 15:32:55	cgb_Pos_2.dam	FALSE	C00330	(No IS)			Baseline	55320	10800	0.12	0.08	72.2	TRUE	<2 points		0.16	0.14	2.46	3.45
34031	162	FB-P7_3_S1_D1000_B1	130	Unknown	2021-07-12 15:32:55	cgb_Pos_2.dam	FALSE	C03539	(No IS)			Baseline	292.7	110	0.14	0.04	3.7	TRUE	<2 points		0.08	0.07	0.91	1
34032	162	FB-P7_3_S1_D1000_B1	130	Unknown	2021-07-12 15:32:55	cgb_Pos_2.dam	FALSE	C00170	(No IS)			Baseline	10750	1835	0.13	0.08	27.2	TRUE	<2 points		0.28	0.2	2.06	2.07
34033	162	FB-P7_3_S1_D1000_B1	130	Unknown	2021-07-12 15:32:55	cgb_Pos_2.dam	FALSE	C00051	(No IS)			Baseline	1338	200	0.15	0.1	10	TRUE	<2 points		0.22	0.2	1.1	1.05
34034	162	FB-P7_3_S1_D1000_B1	130	Unknown	2021-07-12 15:32:55	cgb_Pos_2.dam	FALSE	C00239	(No IS)			Baseline	334.5	80	0.1	0.09	4	TRUE	<2 points		0.13	0.13	2.03	3.11
34035	162	FB-P7_3_S1_D1000_B1	130	Unknown	2021-07-12 15:32:55	cgb_Pos_2.dam	FALSE	C00055	(No IS)			Baseline	363800	67770	0.12	0.08	103.8	TRUE	<2 points		0.16	0.14	2.4	3.31
34036	162	FB-P7_3_S1_D1000_B1	130	Unknown	2021-07-12 15:32:55	cgb_Pos_2.dam	FALSE	C00105	(No IS)			Baseline	67020	13240	0.12	0.08	81.2	TRUE	<2 points		0.16	0.14	2.42	3.47
34037	162	FB-P7_3_S1_D1000_B1	130	Unknown	2021-07-12 15:32:55	cgb_Pos_2.dam	FALSE	C01081	(No IS)			Baseline	41.82	20	0.84	0.03	1	TRUE	<2 points		0.07	0.06	1	1
34038	162	FB-P7_3_S1_D1000_B1	130	Unknown	2021-07-12 15:32:55	cgb_Pos_2.dam	FALSE	C00655	(No IS)			Baseline	62.72	30	0.14	0.04	1.5	TRUE	<2 points		0.06	0.06	1.2	1.48
34039	162	FB-P7_3_S1_D1000_B1	130	Unknown	2021-07-12 15:32:55	cgb_Pos_2.dam	FALSE	C00021	(No IS)			Baseline	17180	4520	0.11	0.06	53.4	TRUE	<2 points		0.15	0.1	2.23	2.21
34040	162	FB-P7_3_S1_D1000_B1	130	Unknown	2021-07-12 15:32:55	cgb_Pos_2.dam	FALSE	C00019	(No IS)			Baseline	5728	1252	0.12	0.07	27.6	TRUE	<2 points		0.13	0.12	1.96	2.82
34041	162	FB-P7_3_S1_D1000_B1	130	Unknown	2021-07-12 15:32:55	cgb_Pos_2.dam	FALSE	C00415	(No IS)			Baseline	209.1	100	0.84	0.03	5	TRUE	<2 points		0.07	0.06	1	1
34042	162	FB-P7_3_S1_D1000_B1	130	Unknown	2021-07-12 15:32:55	cgb_Pos_2.dam	FALSE	C00101	(No IS)			Baseline	83.62	40	0.24	0.03	2	TRUE	<2 points		0.07	0.06	1	1
34043	162	FB-P7_3_S1_D1000_B1	130	Unknown	2021-07-12 15:32:55	cgb_Pos_2.dam	FALSE	C00440	(No IS)			Baseline	62.72	30	0.28	0.04	1.5	TRUE	<2 points		0.06	0.06	0.86	0.67
34044	162	FB-P7_3_S1_D1000_B1	130	Unknown	2021-07-12 15:32:55	cgb_Pos_2.dam	FALSE	C03479	(No IS)			Baseline	125.4	40	0.56	0.05	2	TRUE	<2 points		0.1	0.09	0.75	0.5
34045	162	FB-P7_3_S1_D1000_B1	130	Unknown	2021-07-12 15:32:55	cgb_Pos_2.dam	FALSE	C00127	(No IS)			Baseline	41.81	20	0.35	0.03	1	TRUE	<2 points		0.07	0.06	1	1
34046	162	FB-P7_3_S1_D1000_B1	130	Unknown	2021-07-12 15:32:55	cgb_Pos_2.dam	FALSE	C00010	(No IS)			Baseline	167.3	60	0.17	0.04	3	TRUE	<2 points		0.1	0.09	1.47	1.89
34047	162	FB-P7_3_S1_D1000_B1	130	Unknown	2021-07-12 15:32:55	cgb_Pos_2.dam	FALSE	C00016	(No IS)			Baseline	501.8	100	0.15	0.1	5	TRUE	<2 points		0.16	0.15	0.63	0.26
34183	163	FB-P5_3_S1_D1000_B1	131	Unknown	2021-07-12 15:34:25	cgb_Pos_1.dam	FALSE	C00037	(No IS)			Baseline	128400	23240	0.13	0.09	61.5	TRUE	<2 points		0.17	0.15	1.26	1.3
34184	163	FB-P5_3_S1_D1000_B1	131	Unknown	2021-07-12 15:34:25	cgb_Pos_1.dam	FALSE	C00555	(No IS)			Baseline	2070	530	0.18	0.06	5.7	TRUE	<2 points		0.13	0.12	1.05	1.16
34185	163	FB-P5_3_S1_D1000_B1	131	Unknown	2021-07-12 15:34:25	cgb_Pos_1.dam	FALSE	C00134	(No IS)			Baseline	5602	550	0.26	0.23	4	TRUE	<2 points		0.27	0.27	1.03	1.07
34186	163	FB-P5_3_S1_D1000_B1	131	Unknown	2021-07-12 15:34:25	cgb_Pos_1.dam	FALSE	C00041	(No IS)			Baseline	287200	52110	0.13	0.09	33.7	TRUE	<2 points		0.17	0.15	1.25	1.29
34187	163	FB-P5_3_S1_D1000_B1	131	Unknown	2021-07-12 15:34:25	cgb_Pos_1.dam	FALSE	C00334	(No IS)			Baseline	83.64	40	0.52	0.03	2	TRUE	<2 points		0.07	0.06	1	1
34188	163	FB-P5_3_S1_D1000_B1	131	Unknown	2021-07-12 15:34:25	cgb_Pos_1.dam	FALSE	C03401	(No IS)			Baseline	7526	704	0.26	0.14	4.1	TRUE	<2 points		0.31	0.3	0.91	0.84
34189	163	FB-P5_3_S1_D1000_B1	131	Unknown	2021-07-12 15:34:25	cgb_Pos_1.dam	FALSE	C00065	(No IS)			Baseline	64810	12030	0.13	0.09	22.4	TRUE	<2 points		0.17	0.15	1.24	1.32
34190	163	FB-P5_3_S1_D1000_B1	131	Unknown	2021-07-12 15:34:25	cgb_Pos_1.dam	FALSE	C00380	(No IS)			Baseline	55550	10490	0.13	0.08	45.8	TRUE	<2 points		0.17	0.15	1.24	1.29
34191	163	FB-P5_3_S1_D1000_B1	131	Unknown	2021-07-12 15:34:25	cgb_Pos_1.dam	FALSE	C00791	(No IS)			Baseline	83.6	40	0.1	0.03	0.9	TRUE	<2 points		0.07	0.06	1	1
34192	163	FB-P5_3_S1_D1000_B1	131	Unknown	2021-07-12 15:34:25	cgb_Pos_1.dam	FALSE	C00148	(No IS)			Baseline	1243000	250400	0.13	0.08	64.6	TRUE	<2 points		0.16	0.13	1.18	1.06
34193	163	FB-P5_3_S1_D1000_B1	131	Unknown	2021-07-12 15:34:25	cgb_Pos_1.dam	FALSE	C00441	(No IS)			Baseline	83.62	20	0.12	0.07	1	TRUE	<2 points		0.1	0.1	1.53	2.11
34194	163	FB-P5_3_S1_D1000_B1	131	Unknown	2021-07-12 15:34:25	cgb_Pos_1.dam	FALSE	C00431	(No IS)			Baseline	3387	800	0.13	0.07	9.7	TRUE	<2 points		0.14	0.13	1.01	0.91
34195	163	FB-P5_3_S1_D1000_B1	131	Unknown	2021-07-12 15:34:25	cgb_Pos_1.dam	FALSE	C00183_C00431_C00441	(No IS)			Baseline	10850	1822	0.13	0.1	16	TRUE	<2 points		0.16	0.14	1.2	1.04
34196	163	FB-P5_3_S1_D1000_B1	131	Unknown	2021-07-12 15:34:25	cgb_Pos_1.dam	FALSE	C00188	(No IS)			Baseline	12460	2149	0.13	0.08	15	TRUE	<2 points		0.29	0.24	1.21	1.3
34197	163	FB-P5_3_S1_D1000_B1	131	Unknown	2021-07-12 15:34:25	cgb_Pos_1.dam	FALSE	C00263	(No IS)			Baseline	3387	700	0.13	0.07	14.3	TRUE	<2 points		0.17	0.16	1.25	1.43
34198	163	FB-P5_3_S1_D1000_B1	131	Unknown	2021-07-12 15:34:25	cgb_Pos_1.dam	FALSE	C00097	(No IS)			Baseline	4077	820	0.13	0.08	20.6	TRUE	<2 points		0.15	0.14	1.11	1.06
34199	163	FB-P5_3_S1_D1000_B1	131	Unknown	2021-07-12 15:34:25	cgb_Pos_1.dam	FALSE	C00253	(No IS)			Baseline	1631	186.7	0.23	0.16	4.9	TRUE	<2 points		0.2	0.2	0.98	0.94
34200	163	FB-P5_3_S1_D1000_B1	131	Unknown	2021-07-12 15:34:25	cgb_Pos_1.dam	FALSE	C00153	(No IS)			Baseline	1756	255	0.17	0.14	5	TRUE	<2 points		0.26	0.23	0.84	0.6
34201	163	FB-P5_3_S1_D1000_B1	131	Unknown	2021-07-12 15:34:25	cgb_Pos_1.dam	FALSE	C01879	(No IS)			Baseline	1212	220	0.19	0.05	2.9	TRUE	<2 points		0.15	0.15	0.65	0.3
34202	163	FB-P5_3_S1_D1000_B1	131	Unknown	2021-07-12 15:34:25	cgb_Pos_1.dam	FALSE	C00233	(No IS)			Baseline	209	60	0.08	0.06	3	TRUE	<2 points		0.1	0.1	1.51	2.05
34203	163	FB-P5_3_S1_D1000_B1	131	Unknown	2021-07-12 15:34:25	cgb_Pos_1.dam	FALSE	C00407	(No IS)			Baseline	4056	808	0.13	0.08	12.5	TRUE	<2 points		0.17	0.15	1.29	1.41
34204	163	FB-P5_3_S1_D1000_B1	131	Unknown	2021-07-12 15:34:25	cgb_Pos_1.dam	FALSE	C00123	(No IS)			Baseline	167.2	60	0.38	0.04	3	TRUE	<2 points		0.1	0.09	0.76	0.53
34205	163	FB-P5_3_S1_D1000_B1	131	Unknown	2021-07-12 15:34:25	cgb_Pos_1.dam	FALSE	C00077	(No IS)			Baseline	134500	31190	0.11	0.06	32.1	TRUE	<2 points		0.18	0.14	1.98	3.08
34206	163	FB-P5_3_S1_D1000_B1	131	Unknown	2021-07-12 15:34:25	cgb_Pos_1.dam	FALSE	C00152	(No IS)			Baseline	7192	1460	0.12	0.08	7.6	TRUE	<2 points		0.14	0.13	0.99	0.93
34207	163	FB-P5_3_S1_D1000_B1	131	Unknown	2021-07-12 15:34:25	cgb_Pos_1.dam	FALSE	C00049	(No IS)			Baseline	94950	17290	0.12	0.08	21.2	TRUE	<2 points		0.18	0.14	1.32	1.02
34208	163	FB-P5_3_S1_D1000_B1	131	Unknown	2021-07-12 15:34:25	cgb_Pos_1.dam	FALSE	C00147	(No IS)			Baseline	263900	51570	0.12	0.08	45	TRUE	<2 points		0.17	0.13	2.54	3.27
34209	163	FB-P5_3_S1_D1000_B1	131	Unknown	2021-07-12 15:34:25	cgb_Pos_1.dam	FALSE	C00155	(No IS)			Baseline	3261	614.3	0.12	0.08	19.5	TRUE	<2 points		0.2	0.19	2.97	4.79
34210	163	FB-P5_3_S1_D1000_B1	131	Unknown	2021-07-12 15:34:25	cgb_Pos_1.dam	FALSE	C01279	(No IS)			Baseline	752.6	233.3	0.07	0.05	2.4	TRUE	<2 points		0.09	0.09	0.79	0.58
34211	163	FB-P5_3_S1_D1000_B1	131	Unknown	2021-07-12 15:34:25	cgb_Pos_1.dam	FALSE	C00860	(No IS)			Baseline	4223	764	0.1	0.05	14	TRUE	<2 points		0.3	0.28	4.45	7.99
34212	163	FB-P5_3_S1_D1000_B1	131	Unknown	2021-07-12 15:34:25	cgb_Pos_1.dam	FALSE	C04294	(No IS)			Baseline	2300	516	0.14	0.06	6	TRUE	<2 points		0.16	0.15	0.85	0.63
34213	163	FB-P5_3_S1_D1000_B1	131	Unknown	2021-07-12 15:34:25	cgb_Pos_1.dam	FALSE	C00315	(No IS)			Baseline	2488	1190	0.07	0.05	3.2	TRUE	<2 points		0.05	0.05	0.78	0.53
34214	163	FB-P5_3_S1_D1000_B1	131	Unknown	2021-07-12 15:34:25	cgb_Pos_1.dam	FALSE	C00064	(No IS)			Baseline	90890	20980	0.11	0.07	64.9	TRUE	<2 points		0.17	0.13	2.47	3.15
34215	163	FB-P5_3_S1_D1000_B1	131	Unknown	2021-07-12 15:34:25	cgb_Pos_1.dam	FALSE	C03114	(No IS)			Baseline	83.62	20	0.12	0.07	1	TRUE	<2 points		0.1	0.1	1.53	2.11
34216	163	FB-P5_3_S1_D1000_B1	131	Unknown	2021-07-12 15:34:25	cgb_Pos_1.dam	FALSE	C00047_C00064	(No IS)			Baseline	12440000	2733000	0.11	0.07	76	TRUE	<2 points		0.17	0.13	2.49	3.22
34217	163	FB-P5_3_S1_D1000_B1	131	Unknown	2021-07-12 15:34:25	cgb_Pos_1.dam	FALSE	C00025	(No IS)			Baseline	2339000	510200	0.12	0.07	80	TRUE	<2 points		0.15	0.13	2.27	3.1
34218	163	FB-P5_3_S1_D1000_B1	131	Unknown	2021-07-12 15:34:25	cgb_Pos_1.dam	FALSE	C00979	(No IS)			Baseline	4892	1300	0.07	0.09	8	TRUE	<2 points		0.13	0.13	2.22	3.64
34219	163	FB-P5_3_S1_D1000_B1	131	Unknown	2021-07-12 15:34:25	cgb_Pos_1.dam	FALSE	C00073	(No IS)			Baseline	8320	1640	0.11	0.08	24.7	TRUE	<2 points		0.19	0.17	1.45	1.77
34220	163	FB-P5_3_S1_D1000_B1	131	Unknown	2021-07-12 15:34:25	cgb_Pos_1.dam	FALSE	C00135	(No IS)			Baseline	32760000	5247000	0.1	0.1	115.3	TRUE	<2 points		0.2	0.17	1.45	1.51
34432	164	FB-P5_3_S1_D1000_B1	132	Unknown	2021-07-12 15:35:56	cgb_Pos_2.dam	FALSE	C00993	(No IS)			Baseline	7359	1400	0.13	0.09	45	TRUE	<2 points		0.17	0.15	1.25	1.25
34433	164	FB-P5_3_S1_D1000_B1	132	Unknown	2021-07-12 15:35:56	cgb_Pos_2.dam	FALSE	C00166	(No IS)			Baseline	501.7	240	0.24	0.04	2.9	TRUE	<2 points		0.06	0.06	0.91	0.77
34434	164	FB-P5_3_S1_D1000_B1	132	Unknown	2021-07-12 15:35:56	cgb_Pos_2.dam	FALSE	C00079	(No IS)			Baseline	55400	8867	0.14	0.1	18.2	TRUE	<2 points		0.25	0.18	1.82	1.81
34435	164	FB-P5_3_S1_D1000_B1	132	Unknown	2021-07-12 15:35:56	cgb_Pos_2.dam	FALSE	C00255	(No IS)			Baseline	627.2	144	0.11	0.04	7.2	TRUE	<2 points		0.16	0.16	2.4	3.91
34436	164	FB-P5_3_S1_D1000_B1	132	Unknown	2021-07-12 15:35:56	cgb_Pos_2.dam	FALSE	C00062	(No IS)			Baseline	5080	787.5	0.14	0.1	17.7	TRUE	<2 points		0.22	0.2	1.6	1.99
34437	164	FB-P5_3_S1_D1000_B1	132	Unknown	2021-07-12 15:35:56	cgb_Pos_2.dam	FALSE	C00327	(No IS)			Baseline	39640	6656	0.13	0.09	16.3	TRUE	<2 points		0.3	0.16	2.19	1.45
34438	164	FB-P5_3_S1_D1000_B1	132	Unknown	2021-07-12 15:35:56	cgb_Pos_2.dam	FALSE	C01419	(No IS)			Baseline	501.7	146.7	0.22	0.06	1.3	TRUE	<2 points		0.1	0.09	1.4	1.82
34439	164	FB-P5_3_S1_D1000_B1	132	Unknown	2021-07-12 15:35:56	cgb_Pos_2.dam	FALSE	C00082	(No IS)			Baseline	14590	2606	0.13	0.09	13.5	TRUE	<2 points		0.17	0.15	1.2	1.31
34440	164	FB-P5_3_S1_D1000_B1	132	Unknown	2021-07-12 15:35:56	cgb_Pos_2.dam	FALSE	C00624	(No IS)			Baseline	9241	1846	0.14	0.08	25	TRUE	<2 points		0.2	0.18	1.53	1.85
34441	164	FB-P5_3_S1_D1000_B1	132	Unknown	2021-07-12 15:35:56	cgb_Pos_2.dam	FALSE	C00680	(No IS)			Baseline	1631	280	0.14	0.1	14	TRUE	<2 points		0.17	0.16	1.23	1.42
34442	164	FB-P5_3_S1_D1000_B1	132	Unknown	2021-07-12 15:35:56	cgb_Pos_2.dam	FALSE	C00078	(No IS)			Baseline	6732	1272	0.13	0.08	19	TRUE	<2 points		0.16	0.15	1.22	1.37
34443	164	FB-P5_3_S1_D1000_B1	132	Unknown	2021-07-12 15:35:56	cgb_Pos_2.dam	FALSE	C00931	(No IS)			Baseline	209.1	60	0.15	0.06	3	TRUE	<2 points		0.1	0.1	1.51	2.06
34444	164	FB-P5_3_S1_D1000_B1	132	Unknown	2021-07-12 15:35:56	cgb_Pos_2.dam	FALSE	C00120	(No IS)			Baseline	3136	566.7	0.14	0.08	6.2	TRUE	<2 points		0.19	0.17	0.8	0.62
34445	164	FB-P5_3_S1_D1000_B1	132	Unknown	2021-07-12 15:35:56	cgb_Pos_2.dam	FALSE	C00129	(No IS)			Baseline	669	124	0.16	0.09	3.8	TRUE	<2 points		0.16	0.16	1.42	1.97
34446	164	FB-P5_3_S1_D1000_B1	132	Unknown	2021-07-12 15:35:56	cgb_Pos_2.dam	FALSE	C00669	(No IS)			Baseline	627.3	220	0.14	0.04	11	TRUE	<2 points		0.12	0.1	1	1
34447	164	FB-P5_3_S1_D1000_B1	132	Unknown	2021-07-12 15:35:56	cgb_Pos_2.dam	FALSE	C05198	(No IS)			Baseline	336600	66980	0.12	0.08	137.8	TRUE	<2 points		0.16	0.13	2.43	3.28
34448	164	FB-P5_3_S1_D1000_B1	132	Unknown	2021-07-12 15:35:56	cgb_Pos_2.dam	FALSE	C15586	(No IS)			Baseline	2718	285	0.15	0.22	5.9	TRUE	<2 points		0.27	0.27	1.37	1.75
34449	164	FB-P5_3_S1_D1000_B1	132	Unknown	2021-07-12 15:35:56	cgb_Pos_2.dam	FALSE	C00352	(No IS)			Baseline	606.3	145	0.17	0.05	7.2	TRUE	<2 points		0.13	0.12	0.68	0.35
34450	164	FB-P5_3_S1_D1000_B1	132	Unknown	2021-07-12 15:35:56	cgb_Pos_2.dam	FALSE	C00378	(No IS)			Baseline	188.2	90	0.21	0.04	2.8	TRUE	<2 points		0.06	0.06	1.09	1.24
34451	164	FB-P5_3_S1_D1000_B1	132	Unknown	2021-07-12 15:35:56	cgb_Pos_2.dam	FALSE	C00212	(No IS)			Baseline	5227	1267	0.13	0.07	12.3	TRUE	<2 points		0.13	0.12	0.95	0.76
34452	164	FB-P5_3_S1_D1000_B1	132	Unknown	2021-07-12 15:35:56	cgb_Pos_2.dam	FALSE	C00330	(No IS)			Baseline	46790	8473	0.12	0.08	59.1	TRUE	<2 points		0.17	0.14	1.25	1.19
34453	164	FB-P5_3_S1_D1000_B1	132	Unknown	2021-07-12 15:35:56	cgb_Pos_2.dam	FALSE	C03539	(No IS)			Baseline	167.3	40	0.05	0.07	1.9	TRUE	<2 points		0.1	0.1	1.53	2.11
34454	164	FB-P5_3_S1_D1000_B1	132	Unknown	2021-07-12 15:35:56	cgb_Pos_2.dam	FALSE	C00170	(No IS)			Baseline	6774	1317	0.13	0.08	27.5	TRUE	<2 points		0.17	0.15	1.2	1.29
34455	164	FB-P5_3_S1_D1000_B1	132	Unknown	2021-07-12 15:35:56	cgb_Pos_2.dam	FALSE	C00051	(No IS)			Baseline	1171	220	0.17	0.07	9.4	TRUE	<2 points		0.2	0.2	1.51	2.05
34456	164	FB-P5_3_S1_D1000_B1	132	Unknown	2021-07-12 15:35:56	cgb_Pos_2.dam	FALSE	C00239	(No IS)			Baseline	167.3	60	0.17	0.04	3	TRUE	<2 points		0.1	0.09	0.76	0.53
34457	164	FB-P5_3_S1_D1000_B1	132	Unknown	2021-07-12 15:35:56	cgb_Pos_2.dam	FALSE	C00055	(No IS)			Baseline	229400	41100	0.12	0.09	83.3	TRUE	<2 points		0.17	0.15	1.22	1.23
34458	164	FB-P5_3_S1_D1000_B1	132	Unknown	2021-07-12 15:35:56	cgb_Pos_2.dam	FALSE	C00105	(No IS)			Baseline	48670	10200	0.13	0.07	88.3	TRUE	<2 points		0.17	0.15	1.27	1.28
34459	164	FB-P5_3_S1_D1000_B1	132	Unknown	2021-07-12 15:35:56	cgb_Pos_2.dam	FALSE	C01081	(No IS)			Baseline	41.82	20	0.42	0.03	1	TRUE	<2 points		0.07	0.06	1	1
34460	164	FB-P5_3_S1_D1000_B1	132	Unknown	2021-07-12 15:35:56	cgb_Pos_2.dam	FALSE	C00655	(No IS)			Baseline	83.64	26.67	0.42	0.05	1.3	TRUE	<2 points		0.08	0.08	1.13	1.2
34461	164	FB-P5_3_S1_D1000_B1	132	Unknown	2021-07-12 15:35:56	cgb_Pos_2.dam	FALSE	C00021	(No IS)			Baseline	49380	12780	0.11	0.06	80.9	TRUE	<2 points		0.14	0.12	2.05	2.87
34462	164	FB-P5_3_S1_D1000_B1	132	Unknown	2021-07-12 15:35:56	cgb_Pos_2.dam	FALSE	C00019	(No IS)			Baseline	3011	660	0.12	0.07	29	TRUE	<2 points		0.15	0.13	2.32	3.29
34463	164	FB-P5_3_S1_D1000_B1	132	Unknown	2021-07-12 15:35:56	cgb_Pos_2.dam	FALSE	C00415	(No IS)			Baseline	83.62	40	0.7	0.03	2	TRUE	<2 points		0.07	0.06	1	1
34464	164	FB-P5_3_S1_D1000_B1	132	Unknown	2021-07-12 15:35:56	cgb_Pos_2.dam	FALSE	C00101	(No IS)			Baseline	125.5	60	0.42	0.03	3	TRUE	<2 points		0.07	0.06	1	1
34465	164	FB-P5_3_S1_D1000_B1	132	Unknown	2021-07-12 15:35:56	cgb_Pos_2.dam	FALSE	C00440	(No IS)			Baseline	209.1	80	0.1	0.04	4	TRUE	<2 points		0.1	0.09	0.76	0.56
34466	164	FB-P5_3_S1_D1000_B1	132	Unknown	2021-07-12 15:35:56	cgb_Pos_2.dam	FALSE	C03479	(No IS)			Baseline	125.4	60	0.35	0.03	3	TRUE	<2 points		0.07	0.06	1	1
34467	164	FB-P5_3_S1_D1000_B1	132	Unknown	2021-07-12 15:35:56	cgb_Pos_2.dam	FALSE	C00127	(No IS)			Baseline	41.81	20	0.07	0.03	1	TRUE	<2 points		0.07	0.06	1	1
34468	164	FB-P5_3_S1_D1000_B1	132	Unknown	2021-07-12 15:35:56	cgb_Pos_2.dam	FALSE	C00010	(No IS)			Baseline	167.3	40	0.1	0.09	2	TRUE	<2 points		0.13	0.13	2.03	3.11
34469	164	FB-P5_3_S1_D1000_B1	132	Unknown	2021-07-12 15:35:56	cgb_Pos_2.dam	FALSE	C00016	(No IS)			Baseline	209.1	100	0.07	0.03	5	TRUE	<2 points		0.07	0.06	1	1
35449	169	FB-P7_3_S1_D1000_B1	139	Unknown	2021-07-12 15:46:29	cgb_Pos_1.dam	FALSE	C00037	(No IS)			Baseline	117300	25810	0.15	0.07	64.3	TRUE	<2 points		0.16	0.14	1.31	1.61
35450	169	FB-P7_3_S1_D1000_B1	139	Unknown	2021-07-12 15:46:29	cgb_Pos_1.dam	FALSE	C00555	(No IS)			Baseline	585.4	280	0.14	0.04	2.6	TRUE	<2 points		0.07	0.06	0.94	0.87
35451	169	FB-P7_3_S1_D1000_B1	139	Unknown	2021-07-12 15:46:29	cgb_Pos_1.dam	FALSE	C00134	(No IS)			Baseline	10870	698.7	0.32	0.46	6	TRUE	<2 points		0.49	0.48	0.54	0.08
35452	169	FB-P7_3_S1_D1000_B1	139	Unknown	2021-07-12 15:46:29	cgb_Pos_1.dam	FALSE	C00041	(No IS)			Baseline	434700	78010	0.14	0.09	38.6	TRUE	<2 points		0.17	0.15	1.26	1.32
35453	169	FB-P7_3_S1_D1000_B1	139	Unknown	2021-07-12 15:46:29	cgb_Pos_1.dam	FALSE	C00334	(No IS)			Baseline	83.62	40	0.21	0.03	2	TRUE	<2 points		0.07	0.06	1	1
35454	169	FB-P7_3_S1_D1000_B1	139	Unknown	2021-07-12 15:46:29	cgb_Pos_1.dam	FALSE	C03401	(No IS)			Baseline	836.4	400.1	0.07	0.04	1.8	TRUE	<2 points		0.05	0.05	0.77	0.51
35455	169	FB-P7_3_S1_D1000_B1	139	Unknown	2021-07-12 15:46:29	cgb_Pos_1.dam	FALSE	C00065	(No IS)			Baseline	51950	7207	0.14	0.1	13.8	TRUE	<2 points		0.4	0.29	2.33	3.27
35456	169	FB-P7_3_S1_D1000_B1	139	Unknown	2021-07-12 15:46:29	cgb_Pos_1.dam	FALSE	C00380	(No IS)			Baseline	63680	11250	0.12	0.09	44	TRUE	<2 points		0.17	0.15	1.26	1.33
35457	169	FB-P7_3_S1_D1000_B1	139	Unknown	2021-07-12 15:46:29	cgb_Pos_1.dam	FALSE	C00791	(No IS)			Baseline	397.2	190	0.07	0.03	2.8	TRUE	<2 points		0.07	0.06	0.95	0.9
35458	169	FB-P7_3_S1_D1000_B1	139	Unknown	2021-07-12 15:46:29	cgb_Pos_1.dam	FALSE	C00148	(No IS)			Baseline	885900	171200	0.13	0.08	55.3	TRUE	<2 points		0.16	0.13	1.21	1.06
35459	169	FB-P7_3_S1_D1000_B1	139	Unknown	2021-07-12 15:46:29	cgb_Pos_1.dam	FALSE	C00441	(No IS)			Baseline	292.7	140	0.1	0.03	7	TRUE	<2 points		0.07	0.06	1	1
35460	169	FB-P7_3_S1_D1000_B1	139	Unknown	2021-07-12 15:46:29	cgb_Pos_1.dam	FALSE	C00431	(No IS)			Baseline	2969	780	0.13	0.06	9.3	TRUE	<2 points		0.13	0.12	1.05	1.07
35461	169	FB-P7_3_S1_D1000_B1	139	Unknown	2021-07-12 15:46:29	cgb_Pos_1.dam	FALSE	C00183_C00431_C00441	(No IS)			Baseline	7965	1196	0.12	0.09	17.6	TRUE	<2 points		0.29	0.25	4.15	6.65
35462	169	FB-P7_3_S1_D1000_B1	139	Unknown	2021-07-12 15:46:29	cgb_Pos_1.dam	FALSE	C00188	(No IS)			Baseline	9805	1515	0.13	0.1	9.1	TRUE	<2 points		0.22	0.21	3.23	5.39
35463	169	FB-P7_3_S1_D1000_B1	139	Unknown	2021-07-12 15:46:29	cgb_Pos_1.dam	FALSE	C00263	(No IS)			Baseline	2843	508	0.12	0.08	11.1	TRUE	<2 points		0.16	0.15	2.41	3.8
35464	169	FB-P7_3_S1_D1000_B1	139	Unknown	2021-07-12 15:46:29	cgb_Pos_1.dam	FALSE	C00097	(No IS)			Baseline	12670	2487	0.14	0.09	31.6	TRUE	<2 points		0.16	0.14	1.23	1.14
35465	169	FB-P7_3_S1_D1000_B1	139	Unknown	2021-07-12 15:46:29	cgb_Pos_1.dam	FALSE	C00253	(No IS)			Baseline	334.5	126.7	0.31	0.04	3.2	TRUE	<2 points		0.09	0.08	0.83	0.7
35466	169	FB-P7_3_S1_D1000_B1	139	Unknown	2021-07-12 15:46:29	cgb_Pos_1.dam	FALSE	C00153	(No IS)			Baseline	2300	268.6	0.18	0.18	5.6	TRUE	<2 points		0.23	0.22	3.37	5.93
35467	169	FB-P7_3_S1_D1000_B1	139	Unknown	2021-07-12 15:46:29	cgb_Pos_1.dam	FALSE	C01879	(No IS)			Baseline	1045	306.7	0.24	0.06	2.9	TRUE	<2 points		0.09	0.09	0.8	0.61
35468	169	FB-P7_3_S1_D1000_B1	139	Unknown	2021-07-12 15:46:29	cgb_Pos_1.dam	FALSE	C00233	(No IS)			Baseline	167.2	80	0.07	0.03	4	TRUE	<2 points		0.07	0.06	1	1
35469	169	FB-P7_3_S1_D1000_B1	139	Unknown	2021-07-12 15:46:29	cgb_Pos_1.dam	FALSE	C00407	(No IS)			Baseline	2425	480	0.14	0.09	6.2	TRUE	<2 points		0.13	0.13	1.03	1.08
35470	169	FB-P7_3_S1_D1000_B1	139	Unknown	2021-07-12 15:46:29	cgb_Pos_1.dam	FALSE	C00123	(No IS)			Baseline	83.62	40	0.52	0.03	2	TRUE	<2 points		0.07	0.06	1	1
35471	169	FB-P7_3_S1_D1000_B1	139	Unknown	2021-07-12 15:46:29	cgb_Pos_1.dam	FALSE	C00077	(No IS)			Baseline	57780	12060	0.11	0.07	22.3	TRUE	<2 points		0.26	0.17	2.25	2.69
35472	169	FB-P7_3_S1_D1000_B1	139	Unknown	2021-07-12 15:46:29	cgb_Pos_1.dam	FALSE	C00152	(No IS)			Baseline	6439	871.4	0.14	0.12	6.3	TRUE	<2 points		0.2	0.19	1.41	1.75
35473	169	FB-P7_3_S1_D1000_B1	139	Unknown	2021-07-12 15:46:29	cgb_Pos_1.dam	FALSE	C00049	(No IS)			Baseline	138700	25250	0.12	0.08	21.8	TRUE	<2 points		0.16	0.14	1.19	1.03
35474	169	FB-P7_3_S1_D1000_B1	139	Unknown	2021-07-12 15:46:29	cgb_Pos_1.dam	FALSE	C00147	(No IS)			Baseline	296600	57630	0.12	0.08	48.1	TRUE	<2 points		0.16	0.14	2.47	3.35
35475	169	FB-P7_3_S1_D1000_B1	139	Unknown	2021-07-12 15:46:29	cgb_Pos_1.dam	FALSE	C00155	(No IS)			Baseline	4453	753.3	0.12	0.09	23	TRUE	<2 points		0.19	0.17	1.43	1.58
35476	169	FB-P7_3_S1_D1000_B1	139	Unknown	2021-07-12 15:46:29	cgb_Pos_1.dam	FALSE	C01279	(No IS)			Baseline	1087	286.7	0.05	0.07	2.4	TRUE	<2 points		0.1	0.1	1.6	2.31
35477	169	FB-P7_3_S1_D1000_B1	139	Unknown	2021-07-12 15:46:29	cgb_Pos_1.dam	FALSE	C00860	(No IS)			Baseline	878	233.3	0.12	0.07	4.7	TRUE	<2 points		0.1	0.1	1.58	2.22
35478	169	FB-P7_3_S1_D1000_B1	139	Unknown	2021-07-12 15:46:29	cgb_Pos_1.dam	FALSE	C04294	(No IS)			Baseline	4516	748.6	0.14	0.1	7.3	TRUE	<2 points		0.23	0.21	2.06	3.79
35479	169	FB-P7_3_S1_D1000_B1	139	Unknown	2021-07-12 15:46:29	cgb_Pos_1.dam	FALSE	C00315	(No IS)			Valley	18910	1943	0.31	0.14	8.6	TRUE	<2 points		0.23	0.23	0.91	0.84
35480	169	FB-P7_3_S1_D1000_B1	139	Unknown	2021-07-12 15:46:29	cgb_Pos_1.dam	FALSE	C00064	(No IS)			Baseline	131000	29110	0.12	0.07	91.5	TRUE	<2 points		0.16	0.13	2.46	3.18
35481	169	FB-P7_3_S1_D1000_B1	139	Unknown	2021-07-12 15:46:29	cgb_Pos_1.dam	FALSE	C03114	(No IS)			Baseline	41.81	20	0.31	0.03	1	TRUE	<2 points		0.07	0.06	1	1
35482	169	FB-P7_3_S1_D1000_B1	139	Unknown	2021-07-12 15:46:29	cgb_Pos_1.dam	FALSE	C00047_C00064	(No IS)			Baseline	16540000	3623000	0.11	0.07	80.9	TRUE	<2 points		0.17	0.13	2.47	3.23
35483	169	FB-P7_3_S1_D1000_B1	139	Unknown	2021-07-12 15:46:29	cgb_Pos_1.dam	FALSE	C00025	(No IS)			Baseline	2152000	461000	0.12	0.07	81.9	TRUE	<2 points		0.15	0.13	2.23	3.03
35484	169	FB-P7_3_S1_D1000_B1	139	Unknown	2021-07-12 15:46:29	cgb_Pos_1.dam	FALSE	C00979	(No IS)			Baseline	4975	1052	0.12	0.07	7.1	TRUE	<2 points		0.14	0.12	2.04	2.58
35485	169	FB-P7_3_S1_D1000_B1	139	Unknown	2021-07-12 15:46:29	cgb_Pos_1.dam	FALSE	C00073	(No IS)			Baseline	5268	1212	0.12	0.07	19.5	TRUE	<2 points		0.13	0.12	1.98	2.9
35486	169	FB-P7_3_S1_D1000_B1	139	Unknown	2021-07-12 15:46:29	cgb_Pos_1.dam	FALSE	C00135	(No IS)			Baseline	25650000	5655000	0.11	0.07	92.2	TRUE	<2 points		0.17	0.13	2.38	3.07
35698	170	FB-P7_3_S1_D1000_B1	140	Unknown	2021-07-12 15:48:00	cgb_Pos_2.dam	FALSE	C00993	(No IS)			Baseline	7024	1514	0.15	0.07	56.1	TRUE	<2 points		0.19	0.14	1.9	3.07
35699	170	FB-P7_3_S1_D1000_B1	140	Unknown	2021-07-12 15:48:00	cgb_Pos_2.dam	FALSE	C00166	(No IS)			Baseline	2007	317.1	0.24	0.08	4	TRUE	<2 points		0.23	0.22	1.1	1.21
35700	170	FB-P7_3_S1_D1000_B1	140	Unknown	2021-07-12 15:48:00	cgb_Pos_2.dam	FALSE	C00079	(No IS)			Baseline	43090	7127	0.14	0.1	13.5	TRUE	<2 points		0.21	0.18	1.38	1.67
35701	170	FB-P7_3_S1_D1000_B1	140	Unknown	2021-07-12 15:48:00	cgb_Pos_2.dam	FALSE	C00255	(No IS)			Baseline	585.4	100	0.14	0.05	5	TRUE	<2 points		0.27	0.25	2.18	3.83
35702	170	FB-P7_3_S1_D1000_B1	140	Unknown	2021-07-12 15:48:00	cgb_Pos_2.dam	FALSE	C00062	(No IS)			Baseline	4474	780	0.15	0.09	14.7	TRUE	<2 points		0.19	0.16	1.42	1.58
35703	170	FB-P7_3_S1_D1000_B1	140	Unknown	2021-07-12 15:48:00	cgb_Pos_2.dam	FALSE	C00327	(No IS)			Baseline	33800	4993	0.13	0.09	17.5	TRUE	<2 points		0.39	0.34	1.77	3.95
35704	170	FB-P7_3_S1_D1000_B1	140	Unknown	2021-07-12 15:48:00	cgb_Pos_2.dam	FALSE	C01419	(No IS)			Baseline	836.2	266.7	0.07	0.05	1.6	TRUE	<2 points		0.07	0.07	1.08	1.09
35705	170	FB-P7_3_S1_D1000_B1	140	Unknown	2021-07-12 15:48:00	cgb_Pos_2.dam	FALSE	C00082	(No IS)			Baseline	10580	1920	0.13	0.08	11	TRUE	<2 points		0.24	0.19	1.13	1.75
35706	170	FB-P7_3_S1_D1000_B1	140	Unknown	2021-07-12 15:48:00	cgb_Pos_2.dam	FALSE	C00624	(No IS)			Baseline	15780	3083	0.14	0.07	23.2	TRUE	<2 points		0.33	0.14	2.49	1.25
35707	170	FB-P7_3_S1_D1000_B1	140	Unknown	2021-07-12 15:48:00	cgb_Pos_2.dam	FALSE	C00680	(No IS)			Baseline	2132	554.3	0.1	0.05	27.7	TRUE	<2 points		0.18	0.14	2.72	3.23
35708	170	FB-P7_3_S1_D1000_B1	140	Unknown	2021-07-12 15:48:00	cgb_Pos_2.dam	FALSE	C00078	(No IS)			Baseline	6648	1337	0.14	0.07	20.3	TRUE	<2 points		0.23	0.19	1.79	2.08
35709	170	FB-P7_3_S1_D1000_B1	140	Unknown	2021-07-12 15:48:00	cgb_Pos_2.dam	FALSE	C00931	(No IS)			Baseline	83.62	26.67	0.1	0.05	1.3	TRUE	<2 points		0.08	0.08	1.13	1.2
35710	170	FB-P7_3_S1_D1000_B1	140	Unknown	2021-07-12 15:48:00	cgb_Pos_2.dam	FALSE	C00120	(No IS)			Baseline	2759	708	0.1	0.06	6.8	TRUE	<2 points		0.17	0.15	1.32	1.57
35711	170	FB-P7_3_S1_D1000_B1	140	Unknown	2021-07-12 15:48:00	cgb_Pos_2.dam	FALSE	C00129	(No IS)			Baseline	334.5	93.33	0.15	0.08	2.1	TRUE	<2 points		0.1	0.09	1.85	2.86
35712	170	FB-P7_3_S1_D1000_B1	140	Unknown	2021-07-12 15:48:00	cgb_Pos_2.dam	FALSE	C00669	(No IS)			Baseline	1463	220	0.13	0.08	11	TRUE	<2 points		0.28	0.26	1.1	1.13
35713	170	FB-P7_3_S1_D1000_B1	140	Unknown	2021-07-12 15:48:00	cgb_Pos_2.dam	FALSE	C05198	(No IS)			Baseline	376800	74870	0.12	0.08	145.3	TRUE	<2 points		0.16	0.14	2.42	3.32
35714	170	FB-P7_3_S1_D1000_B1	140	Unknown	2021-07-12 15:48:00	cgb_Pos_2.dam	FALSE	C15586	(No IS)			Baseline	3010	365.7	0.19	0.17	7.3	TRUE	<2 points		0.23	0.22	0.68	0.31
35715	170	FB-P7_3_S1_D1000_B1	140	Unknown	2021-07-12 15:48:00	cgb_Pos_2.dam	FALSE	C00352	(No IS)			Baseline	1923	340	0.16	0.09	17	TRUE	<2 points		0.2	0.19	0.98	0.91
35716	170	FB-P7_3_S1_D1000_B1	140	Unknown	2021-07-12 15:48:00	cgb_Pos_2.dam	FALSE	C00378	(No IS)			Baseline	167.2	53.33	0.24	0.06	2.5	TRUE	<2 points		0.1	0.1	1.68	2.5
35717	170	FB-P7_3_S1_D1000_B1	140	Unknown	2021-07-12 15:48:00	cgb_Pos_2.dam	FALSE	C00212	(No IS)			Baseline	12360	1753	0.12	0.08	13.9	TRUE	<2 points		0.34	0.33	2.47	3.91
35718	170	FB-P7_3_S1_D1000_B1	140	Unknown	2021-07-12 15:48:00	cgb_Pos_2.dam	FALSE	C00330	(No IS)			Baseline	51430	10780	0.13	0.07	73.9	TRUE	<2 points		0.17	0.13	1.23	1.01
35719	170	FB-P7_3_S1_D1000_B1	140	Unknown	2021-07-12 15:48:00	cgb_Pos_2.dam	FALSE	C03539	(No IS)			Baseline	250.9	60	0.11	0.07	2.3	TRUE	<2 points		0.13	0.13	2	3
35720	170	FB-P7_3_S1_D1000_B1	140	Unknown	2021-07-12 15:48:00	cgb_Pos_2.dam	FALSE	C00170	(No IS)			Baseline	12540	2176	0.12	0.08	33.4	TRUE	<2 points		0.28	0.16	2.09	1.46
35721	170	FB-P7_3_S1_D1000_B1	140	Unknown	2021-07-12 15:48:00	cgb_Pos_2.dam	FALSE	C00051	(No IS)			Baseline	1693	230	0.2	0.18	9.8	TRUE	<2 points		0.24	0.24	1.17	1.37
35722	170	FB-P7_3_S1_D1000_B1	140	Unknown	2021-07-12 15:48:00	cgb_Pos_2.dam	FALSE	C00239	(No IS)			Baseline	167.2	40	0.16	0.07	2	TRUE	<2 points		0.1	0.1	1.53	2.11
35723	170	FB-P7_3_S1_D1000_B1	140	Unknown	2021-07-12 15:48:00	cgb_Pos_2.dam	FALSE	C00055	(No IS)			Baseline	360100	65110	0.13	0.09	99.2	TRUE	<2 points		0.17	0.15	1.22	1.2
35724	170	FB-P7_3_S1_D1000_B1	140	Unknown	2021-07-12 15:48:00	cgb_Pos_2.dam	FALSE	C00105	(No IS)			Baseline	63890	10960	0.13	0.1	50.4	TRUE	<2 points		0.17	0.15	1.24	1.23
35725	170	FB-P7_3_S1_D1000_B1	140	Unknown	2021-07-12 15:48:00	cgb_Pos_2.dam	FALSE	C01081	(No IS)			Baseline	41.81	20	0.49	0.03	1	TRUE	<2 points		0.07	0.06	1	1
35726	170	FB-P7_3_S1_D1000_B1	140	Unknown	2021-07-12 15:48:00	cgb_Pos_2.dam	FALSE	C00655	(No IS)			Baseline	41.81	20	0.31	0.03	1	TRUE	<2 points		0.07	0.06	1	1
35727	170	FB-P7_3_S1_D1000_B1	140	Unknown	2021-07-12 15:48:00	cgb_Pos_2.dam	FALSE	C00021	(No IS)			Baseline	17480	4777	0.11	0.05	92.3	TRUE	<2 points		0.15	0.12	2.22	2.85
35728	170	FB-P7_3_S1_D1000_B1	140	Unknown	2021-07-12 15:48:00	cgb_Pos_2.dam	FALSE	C00019	(No IS)			Baseline	5268	1100	0.12	0.07	30	TRUE	<2 points		0.18	0.15	2.65	3.89
35729	170	FB-P7_3_S1_D1000_B1	140	Unknown	2021-07-12 15:48:00	cgb_Pos_2.dam	FALSE	C00415	(No IS)			Baseline	125.5	40	0.52	0.05	2	TRUE	<2 points		0.1	0.09	1.5	2
35730	170	FB-P7_3_S1_D1000_B1	140	Unknown	2021-07-12 15:48:00	cgb_Pos_2.dam	FALSE	C00101	(No IS)			Baseline	209.1	60	0.24	0.04	3	TRUE	<2 points		0.13	0.13	0.67	0.33
35731	170	FB-P7_3_S1_D1000_B1	140	Unknown	2021-07-12 15:48:00	cgb_Pos_2.dam	FALSE	C00440	(No IS)			Baseline	167.2	80	0.1	0.03	3.9	TRUE	<2 points		0.07	0.06	1	1
35732	170	FB-P7_3_S1_D1000_B1	140	Unknown	2021-07-12 15:48:00	cgb_Pos_2.dam	FALSE	C03479	(No IS)			Baseline	209.1	60	0.14	0.05	3	TRUE	<2 points		0.13	0.12	1	1
35733	170	FB-P7_3_S1_D1000_B1	140	Unknown	2021-07-12 15:48:00	cgb_Pos_2.dam	FALSE	C00127	(No IS)			Baseline	41.81	20	0.45	0.03	1	TRUE	<2 points		0.07	0.06	1	1
35734	170	FB-P7_3_S1_D1000_B1	140	Unknown	2021-07-12 15:48:00	cgb_Pos_2.dam	FALSE	C00010	(No IS)			Baseline	585.4	80	0.15	0.13	4	TRUE	<2 points		0.17	0.17	2.57	4.3
35735	170	FB-P7_3_S1_D1000_B1	140	Unknown	2021-07-12 15:48:00	cgb_Pos_2.dam	FALSE	C00016	(No IS)			Baseline	167.2	60	0.1	0.04	3	TRUE	<2 points		0.1	0.09	1.47	1.89
35871	171	FB-P7_2_S1_D1000_B1	141	Unknown	2021-07-12 15:49:31	cgb_Pos_1.dam	FALSE	C00037	(No IS)			Baseline	138900	24260	0.13	0.09	69.4	TRUE	<2 points		0.17	0.16	1.27	1.37
35872	171	FB-P7_2_S1_D1000_B1	141	Unknown	2021-07-12 15:49:31	cgb_Pos_1.dam	FALSE	C00555	(No IS)			Baseline	1003	333.3	0.14	0.05	3.3	TRUE	<2 points		0.1	0.1	1.56	2.1
35873	171	FB-P7_2_S1_D1000_B1	141	Unknown	2021-07-12 15:49:31	cgb_Pos_1.dam	FALSE	C00134	(No IS)			Baseline	9220	774	0.28	0.28	5.1	TRUE	<2 points		0.32	0.32	2.05	3.37
35874	171	FB-P7_2_S1_D1000_B1	141	Unknown	2021-07-12 15:49:31	cgb_Pos_1.dam	FALSE	C00041	(No IS)			Baseline	331700	56150	0.13	0.1	32.4	TRUE	<2 points		0.17	0.15	1.25	1.3
35875	171	FB-P7_2_S1_D1000_B1	141	Unknown	2021-07-12 15:49:31	cgb_Pos_1.dam	FALSE	C00334	(No IS)									TRUE
35876	171	FB-P7_2_S1_D1000_B1	141	Unknown	2021-07-12 15:49:31	cgb_Pos_1.dam	FALSE	C03401	(No IS)			Baseline	3178	380	0.23	0.15	2.3	TRUE	<2 points		0.19	0.19	0.79	0.59
35877	171	FB-P7_2_S1_D1000_B1	141	Unknown	2021-07-12 15:49:31	cgb_Pos_1.dam	FALSE	C00065	(No IS)			Baseline	33160	5780	0.13	0.1	12.9	TRUE	<2 points		0.17	0.15	1.25	1.36
35878	171	FB-P7_2_S1_D1000_B1	141	Unknown	2021-07-12 15:49:31	cgb_Pos_1.dam	FALSE	C00380	(No IS)			Baseline	70220	10730	0.12	0.09	39.2	TRUE	<2 points		0.38	0.37	5.6	10.59
35879	171	FB-P7_2_S1_D1000_B1	141	Unknown	2021-07-12 15:49:31	cgb_Pos_1.dam	FALSE	C00791	(No IS)			Baseline	313.7	150	0.03	0.04	2.2	TRUE	<2 points		0.06	0.06	0.9	0.75
35880	171	FB-P7_2_S1_D1000_B1	141	Unknown	2021-07-12 15:49:31	cgb_Pos_1.dam	FALSE	C00148	(No IS)			Baseline	848400	165600	0.13	0.08	55.9	TRUE	<2 points		0.17	0.14	1.22	1.14
35881	171	FB-P7_2_S1_D1000_B1	141	Unknown	2021-07-12 15:49:31	cgb_Pos_1.dam	FALSE	C00441	(No IS)			Baseline	41.81	20	0.1	0.03	1	TRUE	<2 points		0.07	0.06	1	1
35882	171	FB-P7_2_S1_D1000_B1	141	Unknown	2021-07-12 15:49:31	cgb_Pos_1.dam	FALSE	C00431	(No IS)			Baseline	4411	836.7	0.12	0.07	13.3	TRUE	<2 points		0.18	0.17	2.72	4.44
35883	171	FB-P7_2_S1_D1000_B1	141	Unknown	2021-07-12 15:49:31	cgb_Pos_1.dam	FALSE	C00183_C00431_C00441	(No IS)			Baseline	8028	1535	0.13	0.08	18.2	TRUE	<2 points		0.2	0.18	1.48	1.74
35884	171	FB-P7_2_S1_D1000_B1	141	Unknown	2021-07-12 15:49:31	cgb_Pos_1.dam	FALSE	C00188	(No IS)			Baseline	10750	1411	0.13	0.1	9.6	TRUE	<2 points		0.33	0.31	2.41	3.72
35885	171	FB-P7_2_S1_D1000_B1	141	Unknown	2021-07-12 15:49:31	cgb_Pos_1.dam	FALSE	C00263	(No IS)			Valley	2237	415	0.12	0.09	10.2	TRUE	<2 points		0.14	0.14	2.02	3.18
35886	171	FB-P7_2_S1_D1000_B1	141	Unknown	2021-07-12 15:49:31	cgb_Pos_1.dam	FALSE	C00097	(No IS)			Baseline	11370	1960	0.13	0.1	24.9	TRUE	<2 points		0.16	0.15	1.19	1.26
35887	171	FB-P7_2_S1_D1000_B1	141	Unknown	2021-07-12 15:49:31	cgb_Pos_1.dam	FALSE	C00253	(No IS)			Baseline	376.3	126.7	0.28	0.05	3.3	TRUE	<2 points		0.1	0.1	0.71	0.41
35888	171	FB-P7_2_S1_D1000_B1	141	Unknown	2021-07-12 15:49:31	cgb_Pos_1.dam	FALSE	C00153	(No IS)			Baseline	1965	220	0.15	0.22	4.7	TRUE	<2 points		0.27	0.27	2.14	3.4
35889	171	FB-P7_2_S1_D1000_B1	141	Unknown	2021-07-12 15:49:31	cgb_Pos_1.dam	FALSE	C01879	(No IS)			Baseline	627.2	186.7	0.2	0.06	2.5	TRUE	<2 points		0.1	0.1	0.72	0.42
35890	171	FB-P7_2_S1_D1000_B1	141	Unknown	2021-07-12 15:49:31	cgb_Pos_1.dam	FALSE	C00233	(No IS)			Baseline	125.4	46.67	0.17	0.04	2.3	TRUE	<2 points		0.08	0.07	0.91	0.91
35891	171	FB-P7_2_S1_D1000_B1	141	Unknown	2021-07-12 15:49:31	cgb_Pos_1.dam	FALSE	C00407	(No IS)			Baseline	2843	560	0.13	0.08	9.5	TRUE	<2 points		0.16	0.15	1.2	1.3
35892	171	FB-P7_2_S1_D1000_B1	141	Unknown	2021-07-12 15:49:31	cgb_Pos_1.dam	FALSE	C00123	(No IS)			Baseline	41.81	20	0.8	0.03	1	TRUE	<2 points		0.07	0.06	1	1
35893	171	FB-P7_2_S1_D1000_B1	141	Unknown	2021-07-12 15:49:31	cgb_Pos_1.dam	FALSE	C00077	(No IS)			Baseline	56630	11110	0.11	0.07	19.1	TRUE	<2 points		0.3	0.16	2.45	1.93
35894	171	FB-P7_2_S1_D1000_B1	141	Unknown	2021-07-12 15:49:31	cgb_Pos_1.dam	FALSE	C00152	(No IS)			Baseline	6522	1111	0.11	0.1	6.9	TRUE	<2 points		0.21	0.2	1.51	2.14
35895	171	FB-P7_2_S1_D1000_B1	141	Unknown	2021-07-12 15:49:31	cgb_Pos_1.dam	FALSE	C00049	(No IS)			Baseline	130900	24020	0.12	0.08	21.5	TRUE	<2 points		0.17	0.13	2.53	3.27
35896	171	FB-P7_2_S1_D1000_B1	141	Unknown	2021-07-12 15:49:31	cgb_Pos_1.dam	FALSE	C00147	(No IS)			Baseline	246800	46590	0.12	0.08	42.8	TRUE	<2 points		0.17	0.14	2.51	3.44
35897	171	FB-P7_2_S1_D1000_B1	141	Unknown	2021-07-12 15:49:31	cgb_Pos_1.dam	FALSE	C00155	(No IS)			Baseline	4202	972.5	0.11	0.07	24.8	TRUE	<2 points		0.16	0.13	1.64	2.83
35898	171	FB-P7_2_S1_D1000_B1	141	Unknown	2021-07-12 15:49:31	cgb_Pos_1.dam	FALSE	C01279	(No IS)			Baseline	669.4	246.7	0.03	0.04	2.5	TRUE	<2 points		0.07	0.06	0.95	0.85
35899	171	FB-P7_2_S1_D1000_B1	141	Unknown	2021-07-12 15:49:31	cgb_Pos_1.dam	FALSE	C00860	(No IS)			Baseline	919.8	246.7	0.12	0.07	5.1	TRUE	<2 points		0.1	0.1	1.61	2.34
35900	171	FB-P7_2_S1_D1000_B1	141	Unknown	2021-07-12 15:49:31	cgb_Pos_1.dam	FALSE	C04294	(No IS)			Baseline	878	306.7	0.1	0.04	3	TRUE	<2 points		0.1	0.09	0.78	0.56
35901	171	FB-P7_2_S1_D1000_B1	141	Unknown	2021-07-12 15:49:31	cgb_Pos_1.dam	FALSE	C00315	(No IS)			Baseline	836.2	340	0.21	0.05	1.2	TRUE	<2 points		0.06	0.05	1.34	1.76
35902	171	FB-P7_2_S1_D1000_B1	141	Unknown	2021-07-12 15:49:31	cgb_Pos_1.dam	FALSE	C00064	(No IS)			Baseline	119200	26170	0.12	0.07	87.1	TRUE	<2 points		0.16	0.13	2.44	3.26
35903	171	FB-P7_2_S1_D1000_B1	141	Unknown	2021-07-12 15:49:31	cgb_Pos_1.dam	FALSE	C03114	(No IS)			Baseline	41.81	20	0.35	0.03	1	TRUE	<2 points		0.07	0.06	1	1
35904	171	FB-P7_2_S1_D1000_B1	141	Unknown	2021-07-12 15:49:31	cgb_Pos_1.dam	FALSE	C00047_C00064	(No IS)			Baseline	15760000	3397000	0.11	0.07	78.7	TRUE	<2 points		0.17	0.13	2.49	3.2
35905	171	FB-P7_2_S1_D1000_B1	141	Unknown	2021-07-12 15:49:31	cgb_Pos_1.dam	FALSE	C00025	(No IS)			Baseline	2129000	464600	0.12	0.07	80.8	TRUE	<2 points		0.15	0.13	2.29	3.14
35906	171	FB-P7_2_S1_D1000_B1	141	Unknown	2021-07-12 15:49:31	cgb_Pos_1.dam	FALSE	C00979	(No IS)			Baseline	7233	1009	0.13	0.14	7.3	TRUE	<2 points		0.24	0.22	1.13	1.43
35907	171	FB-P7_2_S1_D1000_B1	141	Unknown	2021-07-12 15:49:31	cgb_Pos_1.dam	FALSE	C00073	(No IS)			Baseline	6397	1327	0.11	0.07	23.5	TRUE	<2 points		0.19	0.16	1.62	2.4
35908	171	FB-P7_2_S1_D1000_B1	141	Unknown	2021-07-12 15:49:31	cgb_Pos_1.dam	FALSE	C00135	(No IS)			Baseline	29900000	5567000	0.11	0.08	101.6	TRUE	<2 points		0.2	0.16	1.51	1.66
36120	172	FB-P7_2_S1_D1000_B1	142	Unknown	2021-07-12 15:51:02	cgb_Pos_2.dam	FALSE	C00993	(No IS)			Baseline	10450	1600	0.13	0.11	52.1	TRUE	<2 points		0.19	0.17	1.37	1.53
36121	172	FB-P7_2_S1_D1000_B1	142	Unknown	2021-07-12 15:51:02	cgb_Pos_2.dam	FALSE	C00166	(No IS)			Baseline	1882	360	0.21	0.08	3.5	TRUE	<2 points		0.19	0.18	1.12	1.34
36122	172	FB-P7_2_S1_D1000_B1	142	Unknown	2021-07-12 15:51:02	cgb_Pos_2.dam	FALSE	C00079	(No IS)			Baseline	45160	6892	0.14	0.1	16.6	TRUE	<2 points		0.3	0.21	2.17	2.26
36123	172	FB-P7_2_S1_D1000_B1	142	Unknown	2021-07-12 15:51:02	cgb_Pos_2.dam	FALSE	C00255	(No IS)			Baseline	125.4	60	0.07	0.04	2.7	TRUE	<2 points		0.06	0.06	1.2	1.48
36124	172	FB-P7_2_S1_D1000_B1	142	Unknown	2021-07-12 15:51:02	cgb_Pos_2.dam	FALSE	C00062	(No IS)			Baseline	4014	744	0.12	0.1	17.7	TRUE	<2 points		0.16	0.15	2.42	3.8
36125	172	FB-P7_2_S1_D1000_B1	142	Unknown	2021-07-12 15:51:02	cgb_Pos_2.dam	FALSE	C00327	(No IS)			Baseline	29870	4240	0.13	0.1	17.6	TRUE	<2 points		0.32	0.27	1.41	2.9
36126	172	FB-P7_2_S1_D1000_B1	142	Unknown	2021-07-12 15:51:02	cgb_Pos_2.dam	FALSE	C01419	(No IS)			Baseline	292.7	73.33	0.19	0.07	0.5	TRUE	<2 points		0.09	0.09	0.83	0.68
36127	172	FB-P7_2_S1_D1000_B1	142	Unknown	2021-07-12 15:51:02	cgb_Pos_2.dam	FALSE	C00082	(No IS)			Baseline	12920	1944	0.13	0.09	13.2	TRUE	<2 points		0.29	0.26	1.21	1.55
36128	172	FB-P7_2_S1_D1000_B1	142	Unknown	2021-07-12 15:51:02	cgb_Pos_2.dam	FALSE	C00624	(No IS)			Baseline	12940	2740	0.14	0.07	25.9	TRUE	<2 points		0.18	0.16	1.34	1.48
36129	172	FB-P7_2_S1_D1000_B1	142	Unknown	2021-07-12 15:51:02	cgb_Pos_2.dam	FALSE	C00680	(No IS)			Baseline	1380	220	0.15	0.1	11	TRUE	<2 points		0.18	0.16	1.07	1.33
36130	172	FB-P7_2_S1_D1000_B1	142	Unknown	2021-07-12 15:51:02	cgb_Pos_2.dam	FALSE	C00078	(No IS)			Baseline	7066	1129	0.13	0.1	13.7	TRUE	<2 points		0.2	0.19	1.02	1.06
36131	172	FB-P7_2_S1_D1000_B1	142	Unknown	2021-07-12 15:51:02	cgb_Pos_2.dam	FALSE	C00931	(No IS)			Baseline	418.1	100	0.14	0.05	5	TRUE	<2 points		0.16	0.15	1.32	1.83
36132	172	FB-P7_2_S1_D1000_B1	142	Unknown	2021-07-12 15:51:02	cgb_Pos_2.dam	FALSE	C00120	(No IS)			Baseline	4474	692	0.15	0.13	5.1	TRUE	<2 points		0.16	0.16	2.36	3.86
36133	172	FB-P7_2_S1_D1000_B1	142	Unknown	2021-07-12 15:51:02	cgb_Pos_2.dam	FALSE	C00129	(No IS)			Baseline	710.9	172	0.18	0.06	4.7	TRUE	<2 points		0.15	0.14	1.78	3.01
36134	172	FB-P7_2_S1_D1000_B1	142	Unknown	2021-07-12 15:51:02	cgb_Pos_2.dam	FALSE	C00669	(No IS)			Baseline	543.5	120	0.13	0.07	6	TRUE	<2 points		0.16	0.15	1.2	1.28
36135	172	FB-P7_2_S1_D1000_B1	142	Unknown	2021-07-12 15:51:02	cgb_Pos_2.dam	FALSE	C05198	(No IS)			Baseline	306600	56540	0.12	0.08	103.5	TRUE	<2 points		0.17	0.14	1.22	1.17
36136	172	FB-P7_2_S1_D1000_B1	142	Unknown	2021-07-12 15:51:02	cgb_Pos_2.dam	FALSE	C15586	(No IS)			Baseline	1840	220	0.16	0.18	5.2	TRUE	<2 points		0.24	0.24	1.19	1.44
36137	172	FB-P7_2_S1_D1000_B1	142	Unknown	2021-07-12 15:51:02	cgb_Pos_2.dam	FALSE	C00352	(No IS)			Baseline	1756	300	0.14	0.1	11.4	TRUE	<2 points		0.17	0.15	1.08	1.15
36138	172	FB-P7_2_S1_D1000_B1	142	Unknown	2021-07-12 15:51:02	cgb_Pos_2.dam	FALSE	C00378	(No IS)			Baseline	710.8	140	0.41	0.07	5.5	TRUE	<2 points		0.17	0.16	0.62	0.24
36139	172	FB-P7_2_S1_D1000_B1	142	Unknown	2021-07-12 15:51:02	cgb_Pos_2.dam	FALSE	C00212	(No IS)			Baseline	9031	1424	0.12	0.08	12.3	TRUE	<2 points		0.29	0.27	2.51	4.91
36140	172	FB-P7_2_S1_D1000_B1	142	Unknown	2021-07-12 15:51:02	cgb_Pos_2.dam	FALSE	C00330	(No IS)			Baseline	39490	7822	0.12	0.08	62.9	TRUE	<2 points		0.17	0.14	1.26	1.1
36141	172	FB-P7_2_S1_D1000_B1	142	Unknown	2021-07-12 15:51:02	cgb_Pos_2.dam	FALSE	C03539	(No IS)			Baseline	125.4	40	0.1	0.05	1.8	TRUE	<2 points		0.1	0.09	1.5	2
36142	172	FB-P7_2_S1_D1000_B1	142	Unknown	2021-07-12 15:51:02	cgb_Pos_2.dam	FALSE	C00170	(No IS)			Baseline	9282	1610	0.14	0.09	21.2	TRUE	<2 points		0.21	0.19	1.5	1.85
36143	172	FB-P7_2_S1_D1000_B1	142	Unknown	2021-07-12 15:51:02	cgb_Pos_2.dam	FALSE	C00051	(No IS)			Baseline	1108	190	0.16	0.09	7.9	TRUE	<2 points		0.19	0.18	0.92	0.8
36144	172	FB-P7_2_S1_D1000_B1	142	Unknown	2021-07-12 15:51:02	cgb_Pos_2.dam	FALSE	C00239	(No IS)			Baseline	41.82	20	0.17	0.03	1	TRUE	<2 points		0.07	0.06	1	1
36145	172	FB-P7_2_S1_D1000_B1	142	Unknown	2021-07-12 15:51:02	cgb_Pos_2.dam	FALSE	C00055	(No IS)			Baseline	352000	61450	0.12	0.09	100.3	TRUE	<2 points		0.17	0.14	2.54	3.57
36146	172	FB-P7_2_S1_D1000_B1	142	Unknown	2021-07-12 15:51:02	cgb_Pos_2.dam	FALSE	C00105	(No IS)			Baseline	52010	8755	0.13	0.1	54.1	TRUE	<2 points		0.17	0.14	2.53	3.56
36147	172	FB-P7_2_S1_D1000_B1	142	Unknown	2021-07-12 15:51:02	cgb_Pos_2.dam	FALSE	C01081	(No IS)			Baseline	41.81	20	0.03	0.03	1	TRUE	<2 points		0.07	0.06	1	1
36148	172	FB-P7_2_S1_D1000_B1	142	Unknown	2021-07-12 15:51:02	cgb_Pos_2.dam	FALSE	C00655	(No IS)									TRUE
36149	172	FB-P7_2_S1_D1000_B1	142	Unknown	2021-07-12 15:51:02	cgb_Pos_2.dam	FALSE	C00021	(No IS)			Baseline	23180	5497	0.11	0.07	87.9	TRUE	<2 points		0.15	0.13	2.3	3.22
36150	172	FB-P7_2_S1_D1000_B1	142	Unknown	2021-07-12 15:51:02	cgb_Pos_2.dam	FALSE	C00019	(No IS)			Baseline	6564	1400	0.12	0.07	50.1	TRUE	<2 points		0.16	0.14	2.39	3.33
36151	172	FB-P7_2_S1_D1000_B1	142	Unknown	2021-07-12 15:51:02	cgb_Pos_2.dam	FALSE	C00415	(No IS)			Baseline	125.5	40	0.77	0.05	2	TRUE	<2 points		0.1	0.09	1.5	2
36152	172	FB-P7_2_S1_D1000_B1	142	Unknown	2021-07-12 15:51:02	cgb_Pos_2.dam	FALSE	C00101	(No IS)			Baseline	83.62	40	0.73	0.03	2	TRUE	<2 points		0.07	0.06	1	1
36153	172	FB-P7_2_S1_D1000_B1	142	Unknown	2021-07-12 15:51:02	cgb_Pos_2.dam	FALSE	C00440	(No IS)			Baseline	125.4	60	0.14	0.03	3	TRUE	<2 points		0.07	0.06	1	1
36154	172	FB-P7_2_S1_D1000_B1	142	Unknown	2021-07-12 15:51:02	cgb_Pos_2.dam	FALSE	C03479	(No IS)			Baseline	83.62	40	0.42	0.03	2	TRUE	<2 points		0.07	0.06	1	1
36155	172	FB-P7_2_S1_D1000_B1	142	Unknown	2021-07-12 15:51:02	cgb_Pos_2.dam	FALSE	C00127	(No IS)			Baseline	41.81	20	0.7	0.03	1	TRUE	<2 points		0.07	0.06	1	1
36156	172	FB-P7_2_S1_D1000_B1	142	Unknown	2021-07-12 15:51:02	cgb_Pos_2.dam	FALSE	C00010	(No IS)			Baseline	418.1	100	0.15	0.09	5	TRUE	<2 points		0.13	0.13	2.04	3.15
36157	172	FB-P7_2_S1_D1000_B1	142	Unknown	2021-07-12 15:51:02	cgb_Pos_2.dam	FALSE	C00016	(No IS)			Baseline	334.5	100	0.13	0.06	5	TRUE	<2 points		0.1	0.1	0.75	0.49
37137	177	FB-P7_3_S1_D1000_B1	147	Unknown	2021-07-12 15:58:36	cgb_Pos_1.dam	FALSE	C00037	(No IS)			Baseline	145300	26090	0.13	0.09	57.8	TRUE	<2 points		0.17	0.15	1.24	1.27
37138	177	FB-P7_3_S1_D1000_B1	147	Unknown	2021-07-12 15:58:36	cgb_Pos_1.dam	FALSE	C00555	(No IS)			Baseline	1882	340	0.16	0.08	5	TRUE	<2 points		0.15	0.15	0.65	0.29
37139	177	FB-P7_3_S1_D1000_B1	147	Unknown	2021-07-12 15:58:36	cgb_Pos_1.dam	FALSE	C00134	(No IS)			Baseline	1359	650	0.07	0.04	3.8	TRUE	<2 points		0.06	0.06	0.9	0.75
37140	177	FB-P7_3_S1_D1000_B1	147	Unknown	2021-07-12 15:58:36	cgb_Pos_1.dam	FALSE	C00041	(No IS)			Baseline	433600	77550	0.13	0.09	39	TRUE	<2 points		0.17	0.15	1.26	1.34
37141	177	FB-P7_3_S1_D1000_B1	147	Unknown	2021-07-12 15:58:36	cgb_Pos_1.dam	FALSE	C00334	(No IS)			Baseline	167.2	60	0.1	0.04	3	TRUE	<2 points		0.1	0.09	0.76	0.53
37142	177	FB-P7_3_S1_D1000_B1	147	Unknown	2021-07-12 15:58:36	cgb_Pos_1.dam	FALSE	C03401	(No IS)			Baseline	731.6	350	0.07	0.04	2.1	TRUE	<2 points		0.06	0.06	0.86	0.69
37143	177	FB-P7_3_S1_D1000_B1	147	Unknown	2021-07-12 15:58:36	cgb_Pos_1.dam	FALSE	C00065	(No IS)			Baseline	39560	6446	0.13	0.1	12.9	TRUE	<2 points		0.19	0.16	1.35	1.44
37144	177	FB-P7_3_S1_D1000_B1	147	Unknown	2021-07-12 15:58:36	cgb_Pos_1.dam	FALSE	C00380	(No IS)			Baseline	65650	11750	0.12	0.09	43.9	TRUE	<2 points		0.18	0.15	2.67	3.91
37145	177	FB-P7_3_S1_D1000_B1	147	Unknown	2021-07-12 15:58:36	cgb_Pos_1.dam	FALSE	C00791	(No IS)			Baseline	480.8	110	0.11	0.09	2.9	TRUE	<2 points		0.12	0.12	0.86	0.69
37146	177	FB-P7_3_S1_D1000_B1	147	Unknown	2021-07-12 15:58:36	cgb_Pos_1.dam	FALSE	C00148	(No IS)			Baseline	867000	177000	0.13	0.08	57	TRUE	<2 points		0.16	0.13	1.19	1.06
37147	177	FB-P7_3_S1_D1000_B1	147	Unknown	2021-07-12 15:58:36	cgb_Pos_1.dam	FALSE	C00441	(No IS)			Baseline	104.6	50	0.21	0.04	2.5	TRUE	<2 points		0.06	0.06	0.9	0.75
37148	177	FB-P7_3_S1_D1000_B1	147	Unknown	2021-07-12 15:58:36	cgb_Pos_1.dam	FALSE	C00431	(No IS)			Baseline	4913	763.3	0.13	0.07	9.9	TRUE	<2 points		0.3	0.29	2.22	3.46
37149	177	FB-P7_3_S1_D1000_B1	147	Unknown	2021-07-12 15:58:36	cgb_Pos_1.dam	FALSE	C00183_C00431_C00441	(No IS)			Baseline	8843	1312	0.13	0.09	21.6	TRUE	<2 points		0.29	0.26	2.13	2.91
37150	177	FB-P7_3_S1_D1000_B1	147	Unknown	2021-07-12 15:58:36	cgb_Pos_1.dam	FALSE	C00188	(No IS)			Baseline	9115	1912	0.13	0.07	12	TRUE	<2 points		0.16	0.15	1.17	1.27
37151	177	FB-P7_3_S1_D1000_B1	147	Unknown	2021-07-12 15:58:36	cgb_Pos_1.dam	FALSE	C00263	(No IS)			Baseline	3596	470	0.13	0.11	10.6	TRUE	<2 points		0.2	0.19	2.9	4.82
37152	177	FB-P7_3_S1_D1000_B1	147	Unknown	2021-07-12 15:58:36	cgb_Pos_1.dam	FALSE	C00097	(No IS)			Baseline	12420	2560	0.13	0.08	39.8	TRUE	<2 points		0.16	0.13	1.2	1.07
37153	177	FB-P7_3_S1_D1000_B1	147	Unknown	2021-07-12 15:58:36	cgb_Pos_1.dam	FALSE	C00253	(No IS)			Baseline	439.1	150	0.17	0.04	3.3	TRUE	<2 points		0.11	0.1	1.39	1.94
37154	177	FB-P7_3_S1_D1000_B1	147	Unknown	2021-07-12 15:58:36	cgb_Pos_1.dam	FALSE	C00153	(No IS)			Baseline	1589	173.3	0.21	0.2	4.9	TRUE	<2 points		0.29	0.29	0.84	0.65
37155	177	FB-P7_3_S1_D1000_B1	147	Unknown	2021-07-12 15:58:36	cgb_Pos_1.dam	FALSE	C01879	(No IS)			Baseline	355.5	170	0.17	0.04	2.3	TRUE	<2 points		0.06	0.06	0.9	0.76
37156	177	FB-P7_3_S1_D1000_B1	147	Unknown	2021-07-12 15:58:36	cgb_Pos_1.dam	FALSE	C00233	(No IS)			Baseline	83.62	26.66	0.24	0.05	1.3	TRUE	<2 points		0.08	0.08	0.89	0.83
37157	177	FB-P7_3_S1_D1000_B1	147	Unknown	2021-07-12 15:58:36	cgb_Pos_1.dam	FALSE	C00407	(No IS)			Baseline	2948	710	0.11	0.07	9.9	TRUE	<2 points		0.14	0.13	2.01	3.03
37158	177	FB-P7_3_S1_D1000_B1	147	Unknown	2021-07-12 15:58:36	cgb_Pos_1.dam	FALSE	C00123	(No IS)			Baseline	41.81	20	0.66	0.03	1	TRUE	<2 points		0.07	0.06	1	1
37159	177	FB-P7_3_S1_D1000_B1	147	Unknown	2021-07-12 15:58:36	cgb_Pos_1.dam	FALSE	C00077	(No IS)			Baseline	58870	12250	0.11	0.06	24.3	TRUE	<2 points		0.25	0.16	2.05	2.01
37160	177	FB-P7_3_S1_D1000_B1	147	Unknown	2021-07-12 15:58:36	cgb_Pos_1.dam	FALSE	C00152	(No IS)			Baseline	9241	1027	0.17	0.17	6.8	TRUE	<2 points		0.27	0.27	1.29	1.54
37161	177	FB-P7_3_S1_D1000_B1	147	Unknown	2021-07-12 15:58:36	cgb_Pos_1.dam	FALSE	C00049	(No IS)			Baseline	143600	26970	0.12	0.08	23.9	TRUE	<2 points		0.18	0.14	1.31	1.03
37162	177	FB-P7_3_S1_D1000_B1	147	Unknown	2021-07-12 15:58:36	cgb_Pos_1.dam	FALSE	C00147	(No IS)			Baseline	287600	55320	0.12	0.08	46.5	TRUE	<2 points		0.17	0.14	2.49	3.3
37163	177	FB-P7_3_S1_D1000_B1	147	Unknown	2021-07-12 15:58:36	cgb_Pos_1.dam	FALSE	C00155	(No IS)			Baseline	3031	606.7	0.12	0.08	9.8	TRUE	<2 points		0.14	0.13	1.01	0.96
37164	177	FB-P7_3_S1_D1000_B1	147	Unknown	2021-07-12 15:58:36	cgb_Pos_1.dam	FALSE	C01279	(No IS)			Baseline	606.2	290	0.24	0.04	3.7	TRUE	<2 points		0.06	0.06	1.12	1.3
37165	177	FB-P7_3_S1_D1000_B1	147	Unknown	2021-07-12 15:58:36	cgb_Pos_1.dam	FALSE	C00860	(No IS)			Baseline	1129	240	0.12	0.08	8.9	TRUE	<2 points		0.13	0.12	1.97	2.89
37166	177	FB-P7_3_S1_D1000_B1	147	Unknown	2021-07-12 15:58:36	cgb_Pos_1.dam	FALSE	C04294	(No IS)			Baseline	3261	468.6	0.11	0.11	6	TRUE	<2 points		0.22	0.21	1.13	1.25
37167	177	FB-P7_3_S1_D1000_B1	147	Unknown	2021-07-12 15:58:36	cgb_Pos_1.dam	FALSE	C00315	(No IS)			Baseline	2592	1240	0.07	0.04	5	TRUE	<2 points		0.06	0.06	0.84	0.65
37168	177	FB-P7_3_S1_D1000_B1	147	Unknown	2021-07-12 15:58:36	cgb_Pos_1.dam	FALSE	C00064	(No IS)			Baseline	125800	28870	0.11	0.07	88.4	TRUE	<2 points		0.16	0.13	2.35	3.13
37169	177	FB-P7_3_S1_D1000_B1	147	Unknown	2021-07-12 15:58:36	cgb_Pos_1.dam	FALSE	C03114	(No IS)			Baseline	62.72	30	0.56	0.04	1.5	TRUE	<2 points		0.06	0.06	0.86	0.67
37170	177	FB-P7_3_S1_D1000_B1	147	Unknown	2021-07-12 15:58:36	cgb_Pos_1.dam	FALSE	C00047_C00064	(No IS)			Baseline	16160000	3432000	0.12	0.07	101.1	TRUE	<2 points		0.17	0.13	2.46	3.2
37171	177	FB-P7_3_S1_D1000_B1	147	Unknown	2021-07-12 15:58:36	cgb_Pos_1.dam	FALSE	C00025	(No IS)			Baseline	2071000	457000	0.12	0.07	85.3	TRUE	<2 points		0.15	0.13	2.25	3.11
37172	177	FB-P7_3_S1_D1000_B1	147	Unknown	2021-07-12 15:58:36	cgb_Pos_1.dam	FALSE	C00979	(No IS)			Baseline	11330	1478	0.1	0.12	7.9	TRUE	<2 points		0.31	0.26	2.48	3.73
37173	177	FB-P7_3_S1_D1000_B1	147	Unknown	2021-07-12 15:58:36	cgb_Pos_1.dam	FALSE	C00073	(No IS)			Manual	7542	1379	0.11	0.09	24.3	TRUE	<2 points		0.17	0.16	1.28	1.48
37174	177	FB-P7_3_S1_D1000_B1	147	Unknown	2021-07-12 15:58:36	cgb_Pos_1.dam	FALSE	C00135	(No IS)			Baseline	36180000	5584000	0.1	0.1	120	TRUE	<2 points		0.2	0.17	1.46	1.52
37386	178	FB-P7_3_S1_D1000_B1	148	Unknown	2021-07-12 16:00:07	cgb_Pos_2.dam	FALSE	C00993	(No IS)			Baseline	11120	2173	0.14	0.08	54.9	TRUE	<2 points		0.18	0.16	1.34	1.42
37387	178	FB-P7_3_S1_D1000_B1	148	Unknown	2021-07-12 16:00:07	cgb_Pos_2.dam	FALSE	C00166	(No IS)			Baseline	2237	290	0.22	0.09	3.8	TRUE	<2 points		0.27	0.26	0.99	1.01
37388	178	FB-P7_3_S1_D1000_B1	148	Unknown	2021-07-12 16:00:07	cgb_Pos_2.dam	FALSE	C00079	(No IS)			Baseline	45450	6687	0.14	0.1	16.6	TRUE	<2 points		0.27	0.25	1.93	2.68
37389	178	FB-P7_3_S1_D1000_B1	148	Unknown	2021-07-12 16:00:07	cgb_Pos_2.dam	FALSE	C00255	(No IS)			Baseline	125.4	46.67	0.1	0.04	2.1	TRUE	<2 points		0.08	0.07	0.91	0.91
37390	178	FB-P7_3_S1_D1000_B1	148	Unknown	2021-07-12 16:00:07	cgb_Pos_2.dam	FALSE	C00062	(No IS)			Baseline	4349	720	0.12	0.1	19.8	TRUE	<2 points		0.2	0.18	3.03	4.84
37391	178	FB-P7_3_S1_D1000_B1	148	Unknown	2021-07-12 16:00:07	cgb_Pos_2.dam	FALSE	C00327	(No IS)			Baseline	32180	5168	0.12	0.08	17.6	TRUE	<2 points		0.3	0.27	1.67	2.76
37392	178	FB-P7_3_S1_D1000_B1	148	Unknown	2021-07-12 16:00:07	cgb_Pos_2.dam	FALSE	C01419	(No IS)			Baseline	1171	240	0.23	0.08	1.9	TRUE	<2 points		0.13	0.13	0.97	0.93
37393	178	FB-P7_3_S1_D1000_B1	148	Unknown	2021-07-12 16:00:07	cgb_Pos_2.dam	FALSE	C00082	(No IS)			Baseline	13420	1956	0.13	0.1	12.8	TRUE	<2 points		0.28	0.2	1.57	4.64
37394	178	FB-P7_3_S1_D1000_B1	148	Unknown	2021-07-12 16:00:07	cgb_Pos_2.dam	FALSE	C00624	(No IS)			Baseline	14220	2747	0.13	0.08	21.5	TRUE	<2 points		0.2	0.16	1.48	1.43
37395	178	FB-P7_3_S1_D1000_B1	148	Unknown	2021-07-12 16:00:07	cgb_Pos_2.dam	FALSE	C00680	(No IS)			Baseline	1965	460	0.11	0.05	15.9	TRUE	<2 points		0.19	0.18	2.93	4.71
37396	178	FB-P7_3_S1_D1000_B1	148	Unknown	2021-07-12 16:00:07	cgb_Pos_2.dam	FALSE	C00078	(No IS)			Baseline	5854	1171	0.12	0.08	16.4	TRUE	<2 points		0.17	0.13	0.94	0.98
37397	178	FB-P7_3_S1_D1000_B1	148	Unknown	2021-07-12 16:00:07	cgb_Pos_2.dam	FALSE	C00931	(No IS)			Baseline	480.8	125	0.17	0.05	6.2	TRUE	<2 points		0.13	0.12	0.69	0.37
37398	178	FB-P7_3_S1_D1000_B1	148	Unknown	2021-07-12 16:00:07	cgb_Pos_2.dam	FALSE	C00120	(No IS)			Baseline	2342	686.7	0.11	0.06	5.9	TRUE	<2 points		0.1	0.09	1.37	1.72
37399	178	FB-P7_3_S1_D1000_B1	148	Unknown	2021-07-12 16:00:07	cgb_Pos_2.dam	FALSE	C00129	(No IS)			Baseline	209.1	80	0.17	0.04	2.7	TRUE	<2 points		0.1	0.09	0.76	0.56
37400	178	FB-P7_3_S1_D1000_B1	148	Unknown	2021-07-12 16:00:07	cgb_Pos_2.dam	FALSE	C00669	(No IS)			Baseline	961.8	240	0.14	0.05	12	TRUE	<2 points		0.16	0.16	1.26	1.53
37401	178	FB-P7_3_S1_D1000_B1	148	Unknown	2021-07-12 16:00:07	cgb_Pos_2.dam	FALSE	C05198	(No IS)			Baseline	358200	74370	0.12	0.07	138	TRUE	<2 points		0.16	0.13	2.4	3.24
37402	178	FB-P7_3_S1_D1000_B1	148	Unknown	2021-07-12 16:00:07	cgb_Pos_2.dam	FALSE	C15586	(No IS)			Baseline	2258	220	0.2	0.23	5.9	TRUE	<2 points		0.34	0.31	2.02	3.48
37403	178	FB-P7_3_S1_D1000_B1	148	Unknown	2021-07-12 16:00:07	cgb_Pos_2.dam	FALSE	C00352	(No IS)			Baseline	2216	460	0.16	0.09	19.9	TRUE	<2 points		0.15	0.14	0.74	0.34
37404	178	FB-P7_3_S1_D1000_B1	148	Unknown	2021-07-12 16:00:07	cgb_Pos_2.dam	FALSE	C00378	(No IS)			Baseline	334.5	80	0.22	0.07	2.7	TRUE	<2 points		0.13	0.12	1.04	1.17
37405	178	FB-P7_3_S1_D1000_B1	148	Unknown	2021-07-12 16:00:07	cgb_Pos_2.dam	FALSE	C00212	(No IS)			Baseline	10500	2037	0.12	0.08	18.4	TRUE	<2 points		0.19	0.17	2.89	4.35
37406	178	FB-P7_3_S1_D1000_B1	148	Unknown	2021-07-12 16:00:07	cgb_Pos_2.dam	FALSE	C00330	(No IS)			Baseline	47380	8900	0.12	0.09	68.3	TRUE	<2 points		0.14	0.13	1.06	1
37407	178	FB-P7_3_S1_D1000_B1	148	Unknown	2021-07-12 16:00:07	cgb_Pos_2.dam	FALSE	C03539	(No IS)			Baseline	376.4	120	0.14	0.05	3.7	TRUE	<2 points		0.08	0.08	0.85	0.74
37408	178	FB-P7_3_S1_D1000_B1	148	Unknown	2021-07-12 16:00:07	cgb_Pos_2.dam	FALSE	C00170	(No IS)			Baseline	10330	1780	0.12	0.09	32.7	TRUE	<2 points		0.22	0.17	3.32	4.35
37409	178	FB-P7_3_S1_D1000_B1	148	Unknown	2021-07-12 16:00:07	cgb_Pos_2.dam	FALSE	C00051	(No IS)			Baseline	1213	220	0.17	0.15	8.1	TRUE	<2 points		0.23	0.22	1.77	2.58
37410	178	FB-P7_3_S1_D1000_B1	148	Unknown	2021-07-12 16:00:07	cgb_Pos_2.dam	FALSE	C00239	(No IS)			Baseline	418.1	140	0.17	0.05	7	TRUE	<2 points		0.1	0.09	0.75	0.51
37411	178	FB-P7_3_S1_D1000_B1	148	Unknown	2021-07-12 16:00:07	cgb_Pos_2.dam	FALSE	C00055	(No IS)			Baseline	339100	58510	0.12	0.09	89.1	TRUE	<2 points		0.17	0.15	1.21	1.2
37412	178	FB-P7_3_S1_D1000_B1	148	Unknown	2021-07-12 16:00:07	cgb_Pos_2.dam	FALSE	C00105	(No IS)			Baseline	61650	12500	0.12	0.08	61.2	TRUE	<2 points		0.16	0.14	2.44	3.3
37413	178	FB-P7_3_S1_D1000_B1	148	Unknown	2021-07-12 16:00:07	cgb_Pos_2.dam	FALSE	C01081	(No IS)			Baseline	83.62	20	0.19	0.07	1	TRUE	<2 points		0.1	0.1	1.53	2.11
37414	178	FB-P7_3_S1_D1000_B1	148	Unknown	2021-07-12 16:00:07	cgb_Pos_2.dam	FALSE	C00655	(No IS)			Baseline	292.7	60	0.17	0.08	3	TRUE	<2 points		0.16	0.15	0.82	0.63
37415	178	FB-P7_3_S1_D1000_B1	148	Unknown	2021-07-12 16:00:07	cgb_Pos_2.dam	FALSE	C00021	(No IS)			Baseline	19150	5020	0.11	0.06	91.1	TRUE	<2 points		0.13	0.12	2.03	2.86
37416	178	FB-P7_3_S1_D1000_B1	148	Unknown	2021-07-12 16:00:07	cgb_Pos_2.dam	FALSE	C00019	(No IS)			Baseline	6439	1500	0.11	0.07	31.9	TRUE	<2 points		0.17	0.13	2.51	3.29
37417	178	FB-P7_3_S1_D1000_B1	148	Unknown	2021-07-12 16:00:07	cgb_Pos_2.dam	FALSE	C00415	(No IS)			Baseline	83.62	40	0.77	0.03	2	TRUE	<2 points		0.07	0.06	1	1
37418	178	FB-P7_3_S1_D1000_B1	148	Unknown	2021-07-12 16:00:07	cgb_Pos_2.dam	FALSE	C00101	(No IS)			Baseline	41.81	20	0.28	0.03	1	TRUE	<2 points		0.07	0.06	1	1
37419	178	FB-P7_3_S1_D1000_B1	148	Unknown	2021-07-12 16:00:07	cgb_Pos_2.dam	FALSE	C00440	(No IS)			Baseline	83.62	26.66	0.1	0.05	1.3	TRUE	<2 points		0.08	0.08	1.13	1.2
37420	178	FB-P7_3_S1_D1000_B1	148	Unknown	2021-07-12 16:00:07	cgb_Pos_2.dam	FALSE	C03479	(No IS)			Baseline	41.82	20	0.7	0.03	1	TRUE	<2 points		0.07	0.06	1	1
37421	178	FB-P7_3_S1_D1000_B1	148	Unknown	2021-07-12 16:00:07	cgb_Pos_2.dam	FALSE	C00127	(No IS)			Baseline	41.82	20	0.14	0.03	1	TRUE	<2 points		0.07	0.06	1	1
37422	178	FB-P7_3_S1_D1000_B1	148	Unknown	2021-07-12 16:00:07	cgb_Pos_2.dam	FALSE	C00010	(No IS)			Baseline	209.1	60	0.17	0.04	3	TRUE	<2 points		0.13	0.13	0.67	0.33
37423	178	FB-P7_3_S1_D1000_B1	148	Unknown	2021-07-12 16:00:07	cgb_Pos_2.dam	FALSE	C00016	(No IS)			Baseline	543.6	160	0.14	0.04	8	TRUE	<2 points		0.19	0.17	1.69	3
47341	225	FB-P7_1_S1_D1000_B1	242	Unknown	2021-07-12 18:48:11	cgb_Neg_1.dam	FALSE	C00058	(No IS)			Baseline	23060000	2503000	0.21	0.27	6.4	TRUE	<2 points		0.29	0.29	1.93	2.96
47342	225	FB-P7_1_S1_D1000_B1	242	Unknown	2021-07-12 18:48:11	cgb_Neg_1.dam	FALSE	C01755	(No IS)			Baseline	52380	9133	0.05	0.14	13	TRUE	<2 points		0.18	0.18	3.34	6
47343	225	FB-P7_1_S1_D1000_B1	242	Unknown	2021-07-12 18:48:11	cgb_Neg_1.dam	FALSE	C00048	(No IS)			Baseline	8678	2187	0.09	0.04	7.9	TRUE	<2 points		0.11	0.11	1.79	2.54
47344	225	FB-P7_1_S1_D1000_B1	242	Unknown	2021-07-12 18:48:11	cgb_Neg_1.dam	FALSE	C00160	(No IS)			Baseline	24070	7210	0.09	0.04	14	TRUE	<2 points		0.17	0.15	0.97	1.07
47345	225	FB-P7_1_S1_D1000_B1	242	Unknown	2021-07-12 18:48:11	cgb_Neg_1.dam	FALSE	C00022	(No IS)			Baseline	26660	4777	0.05	0.07	4.8	TRUE	<2 points		0.12	0.11	1.89	2.55
47346	225	FB-P7_1_S1_D1000_B1	242	Unknown	2021-07-12 18:48:11	cgb_Neg_1.dam	FALSE	C00099	(No IS)			Baseline	224.4	80	0.06	0.05	1.9	TRUE	<2 points		0.09	0.08	1.5	2
47347	225	FB-P7_1_S1_D1000_B1	242	Unknown	2021-07-12 18:48:11	cgb_Neg_1.dam	FALSE	C00186	(No IS)			Baseline	682800	153500	0.11	0.07	18.9	TRUE	<2 points		0.16	0.12	0.8	0.96
47348	225	FB-P7_1_S1_D1000_B1	242	Unknown	2021-07-12 18:48:11	cgb_Neg_1.dam	FALSE	C00116	(No IS)			Baseline	598.6	136	0.2	0.12	3.4	TRUE	<2 points		0.15	0.15	0.62	0.22
47349	225	FB-P7_1_S1_D1000_B1	242	Unknown	2021-07-12 18:48:11	cgb_Neg_1.dam	FALSE	C00009	(No IS)			Baseline	28890000	4965000	0.12	0.09	65.6	TRUE	<2 points		0.18	0.14	1.49	1.44
47350	225	FB-P7_1_S1_D1000_B1	242	Unknown	2021-07-12 18:48:11	cgb_Neg_1.dam	FALSE	C00232_C00109	(No IS)			Baseline	25920	6060	0.11	0.07	9.1	TRUE	<2 points		0.11	0.1	1.69	2.34
47351	225	FB-P7_1_S1_D1000_B1	242	Unknown	2021-07-12 18:48:11	cgb_Neg_1.dam	FALSE	C00168	(No IS)			Baseline	1440	475	0.09	0.07	5.4	TRUE	<2 points		0.12	0.12	0.64	0.26
47352	225	FB-P7_1_S1_D1000_B1	242	Unknown	2021-07-12 18:48:11	cgb_Neg_1.dam	FALSE	C01751	(No IS)			Baseline	10180	1846	0.15	0.08	11.9	TRUE	<2 points		0.19	0.18	0.97	0.98
47353	225	FB-P7_1_S1_D1000_B1	242	Unknown	2021-07-12 18:48:11	cgb_Neg_1.dam	FALSE	C00106	(No IS)			Baseline	24540	5540	0.11	0.07	23.7	TRUE	<2 points		0.14	0.12	1.12	0.98
47354	225	FB-P7_1_S1_D1000_B1	242	Unknown	2021-07-12 18:48:11	cgb_Neg_1.dam	FALSE	C00141_C00122	(No IS)			Baseline	18810	5436	0.09	0.05	11.3	TRUE	<2 points		0.14	0.13	0.85	0.74
47355	225	FB-P7_1_S1_D1000_B1	242	Unknown	2021-07-12 18:48:11	cgb_Neg_1.dam	FALSE	C00042	(No IS)			Baseline	630700	153700	0.11	0.06	34.9	TRUE	<2 points		0.13	0.11	1.62	2.7
47356	225	FB-P7_1_S1_D1000_B1	242	Unknown	2021-07-12 18:48:11	cgb_Neg_1.dam	FALSE	C15587	(No IS)			Baseline	336.7	113.3	0.18	0.04	2.5	TRUE	<2 points		0.07	0.07	0.89	0.82
47357	225	FB-P7_1_S1_D1000_B1	242	Unknown	2021-07-12 18:48:11	cgb_Neg_1.dam	FALSE	C00180	(No IS)			Baseline	5631	1375	0.57	0.07	1.6	TRUE	<2 points		0.12	0.11	1.87	2.79
47358	225	FB-P7_1_S1_D1000_B1	242	Unknown	2021-07-12 18:48:11	cgb_Neg_1.dam	FALSE	C00245	(No IS)			Baseline	261.8	140	0.09	0.03	1.1	TRUE	<2 points		0.06	0.06	1.1	1.27
47359	225	FB-P7_1_S1_D1000_B1	242	Unknown	2021-07-12 18:48:11	cgb_Neg_1.dam	FALSE	C02814	(No IS)			Baseline	69310	17490	0.16	0.04	17.1	TRUE	<2 points		0.17	0.16	2.9	4.78
47360	225	FB-P7_1_S1_D1000_B1	242	Unknown	2021-07-12 18:48:11	cgb_Neg_1.dam	FALSE	C00430	(No IS)			Baseline	2918	953.3	0.38	0.06	1.3	TRUE	<2 points		0.09	0.09	1.67	2.47
47361	225	FB-P7_1_S1_D1000_B1	242	Unknown	2021-07-12 18:48:11	cgb_Neg_1.dam	FALSE	C00036_C00489	(No IS)			Baseline	125600	32870	0.1	0.06	26.2	TRUE	<2 points		0.14	0.11	1.23	1.29
47362	225	FB-P7_1_S1_D1000_B1	242	Unknown	2021-07-12 18:48:11	cgb_Neg_1.dam	FALSE	C00149	(No IS)			Baseline	325700	73440	0.1	0.07	50.8	TRUE	<2 points		0.17	0.14	1.45	1.66
47363	225	FB-P7_1_S1_D1000_B1	242	Unknown	2021-07-12 18:48:11	cgb_Neg_1.dam	FALSE	C00262	(No IS)			Baseline	7594	951.4	0.24	0.16	4	TRUE	<2 points		0.18	0.17	1.07	1.17
47364	225	FB-P7_1_S1_D1000_B1	242	Unknown	2021-07-12 18:48:11	cgb_Neg_1.dam	FALSE	C00568_C00108	(No IS)			Baseline	935.2	190	0.69	0.09	1.5	TRUE	<2 points		0.12	0.11	0.68	0.35
47365	225	FB-P7_1_S1_D1000_B1	242	Unknown	2021-07-12 18:48:11	cgb_Neg_1.dam	FALSE	C00156	(No IS)			Baseline	395500	43680	0.23	0.29	7	TRUE	<2 points		0.32	0.31	2.38	4.05
47366	225	FB-P7_1_S1_D1000_B1	242	Unknown	2021-07-12 18:48:11	cgb_Neg_1.dam	FALSE	C00169	(No IS)			Baseline	9670	1488	0.1	0.09	29.1	TRUE	<2 points		0.3	0.2	2.53	2.56
47367	225	FB-P7_1_S1_D1000_B1	242	Unknown	2021-07-12 18:48:11	cgb_Neg_1.dam	FALSE	C00026	(No IS)			Baseline	1016000	226100	0.1	0.08	28.4	TRUE	<2 points		0.14	0.12	1.19	1.08
47368	225	FB-P7_1_S1_D1000_B1	242	Unknown	2021-07-12 18:48:11	cgb_Neg_1.dam	FALSE	C00522	(No IS)			Baseline	673.3	193.3	0.29	0.07	2.9	TRUE	<2 points		0.08	0.08	0.8	0.61
47369	225	FB-P7_1_S1_D1000_B1	242	Unknown	2021-07-12 18:48:11	cgb_Neg_1.dam	FALSE	C01087	(No IS)			Baseline	228000	54550	0.1	0.07	54.1	TRUE	<2 points		0.15	0.12	1.24	1.1
47370	225	FB-P7_1_S1_D1000_B1	242	Unknown	2021-07-12 18:48:11	cgb_Neg_1.dam	FALSE	C08353	(No IS)			Baseline	4376	1252	0.09	0.05	7.3	TRUE	<2 points		0.15	0.11	1.33	1.14
47371	225	FB-P7_1_S1_D1000_B1	242	Unknown	2021-07-12 18:48:11	cgb_Neg_1.dam	FALSE	C00121_C08353_C16639	(No IS)			Baseline	2880	720	0.09	0.07	3.2	TRUE	<2 points		0.12	0.11	0.94	0.83
47372	225	FB-P7_1_S1_D1000_B1	242	Unknown	2021-07-12 18:48:11	cgb_Neg_1.dam	FALSE	C00230_C00628	(No IS)			Baseline	68940	16740	0.09	0.06	21.6	TRUE	<2 points		0.17	0.14	1.42	1.57
47373	225	FB-P7_1_S1_D1000_B1	242	Unknown	2021-07-12 18:48:11	cgb_Neg_1.dam	FALSE	C00295	(No IS)			Baseline	628000	133500	0.09	0.08	30.9	TRUE	<2 points		0.16	0.12	1.32	1.07
47374	225	FB-P7_1_S1_D1000_B1	242	Unknown	2021-07-12 18:48:11	cgb_Neg_1.dam	FALSE	C00988	(No IS)			Baseline	19600	3104	0.08	0.09	14.3	TRUE	<2 points		0.29	0.27	3.59	7.93
47586	226	FB-P7_1_S1_D1000_B1	243	Unknown	2021-07-12 18:49:43	cgb_Neg_2.dam	FALSE	C03722	(No IS)			Baseline	486.4	180	0.22	0.05	2.3	TRUE	<2 points		0.09	0.09	1.67	2.47
47587	226	FB-P7_1_S1_D1000_B1	243	Unknown	2021-07-12 18:49:43	cgb_Neg_2.dam	FALSE	C00250	(No IS)			Baseline	3498	765	0.07	0.09	6.1	TRUE	<2 points		0.12	0.12	0.66	0.32
47588	226	FB-P7_1_S1_D1000_B1	243	Unknown	2021-07-12 18:49:43	cgb_Neg_2.dam	FALSE	C00074	(No IS)			Baseline	898700	176600	0.11	0.08	105.6	TRUE	<2 points		0.15	0.14	1.23	1.31
47589	226	FB-P7_1_S1_D1000_B1	243	Unknown	2021-07-12 18:49:43	cgb_Neg_2.dam	FALSE	C00111	(No IS)			Baseline	249200	43370	0.12	0.09	74.6	TRUE	<2 points		0.17	0.15	1.41	1.48
47590	226	FB-P7_1_S1_D1000_B1	243	Unknown	2021-07-12 18:49:43	cgb_Neg_2.dam	FALSE	C00118_C00111	(No IS)			Baseline	732900	131700	0.12	0.09	68	TRUE	<2 points		0.16	0.14	2.7	4.02
47591	226	FB-P7_1_S1_D1000_B1	243	Unknown	2021-07-12 18:49:43	cgb_Neg_2.dam	FALSE	C00093	(No IS)			Baseline	10330	3727	0.09	0.05	4.6	TRUE	<2 points		0.09	0.09	1.62	2.37
47592	226	FB-P7_1_S1_D1000_B1	243	Unknown	2021-07-12 18:49:43	cgb_Neg_2.dam	FALSE	C03189_C00093	(No IS)			Baseline	41940	7894	0.11	0.08	57.3	TRUE	<2 points		0.18	0.14	2.95	3.81
47593	226	FB-P7_1_S1_D1000_B1	243	Unknown	2021-07-12 18:49:43	cgb_Neg_2.dam	FALSE	C00417	(No IS)			Baseline	73510	15860	0.11	0.07	23.6	TRUE	<2 points		0.12	0.12	0.99	0.94
47594	226	FB-P7_1_S1_D1000_B1	243	Unknown	2021-07-12 18:49:43	cgb_Neg_2.dam	FALSE	C00493	(No IS)			Baseline	5312	1126	0.11	0.07	22.4	TRUE	<2 points		0.15	0.13	2.37	3.34
47595	226	FB-P7_1_S1_D1000_B1	243	Unknown	2021-07-12 18:49:43	cgb_Neg_2.dam	FALSE	C00072	(No IS)			Baseline	860.4	373.3	0.09	0.04	5.1	TRUE	<2 points		0.08	0.07	1.29	1.46
47596	226	FB-P7_1_S1_D1000_B1	243	Unknown	2021-07-12 18:49:43	cgb_Neg_2.dam	FALSE	C04411	(No IS)			Baseline	3853	368.9	0.38	0.21	2.8	TRUE	<2 points		0.25	0.24	1	0.99
47597	226	FB-P7_1_S1_D1000_B1	243	Unknown	2021-07-12 18:49:43	cgb_Neg_2.dam	FALSE	C00013	(No IS)			Baseline	1890000	428300	0.11	0.07	201.5	TRUE	<2 points		0.13	0.12	1.05	0.97
47598	226	FB-P7_1_S1_D1000_B1	243	Unknown	2021-07-12 18:49:43	cgb_Neg_2.dam	FALSE	C00031	(No IS)			Baseline	21420	4360	0.11	0.08	23.9	TRUE	<2 points		0.19	0.12	3.07	3.13
47599	226	FB-P7_1_S1_D1000_B1	243	Unknown	2021-07-12 18:49:43	cgb_Neg_2.dam	FALSE	C00137	(No IS)			Baseline	841.7	230	0.11	0.06	5.4	TRUE	<2 points		0.1	0.1	0.83	0.56
47600	226	FB-P7_1_S1_D1000_B1	243	Unknown	2021-07-12 18:49:43	cgb_Neg_2.dam	FALSE	C01179	(No IS)			Baseline	3891	1156	0.12	0.05	9	TRUE	<2 points		0.14	0.12	0.78	0.5
47601	226	FB-P7_1_S1_D1000_B1	243	Unknown	2021-07-12 18:49:43	cgb_Neg_2.dam	FALSE	C00095	(No IS)			Baseline	10180	2920	0.1	0.06	17.5	TRUE	<2 points		0.12	0.1	2.06	2.77
47602	226	FB-P7_1_S1_D1000_B1	243	Unknown	2021-07-12 18:49:43	cgb_Neg_2.dam	FALSE	C00984	(No IS)			Baseline	211200	19640	0.23	0.2	7.1	TRUE	<2 points		0.26	0.26	0.96	0.94
47603	226	FB-P7_1_S1_D1000_B1	243	Unknown	2021-07-12 18:49:43	cgb_Neg_2.dam	FALSE	C00392	(No IS)			Baseline	4545	685	0.09	0.11	8.1	TRUE	<2 points		0.23	0.21	1.89	2.64
47604	226	FB-P7_1_S1_D1000_B1	243	Unknown	2021-07-12 18:49:43	cgb_Neg_2.dam	FALSE	C01005	(No IS)			Baseline	42030	7114	0.11	0.09	40.1	TRUE	<2 points		0.19	0.17	1.06	0.9
47605	226	FB-P7_1_S1_D1000_B1	243	Unknown	2021-07-12 18:49:43	cgb_Neg_2.dam	FALSE	C00197	(No IS)			Baseline	1499000	254500	0.1	0.09	103	TRUE	<2 points		0.18	0.16	1.5	1.82
47606	226	FB-P7_1_S1_D1000_B1	243	Unknown	2021-07-12 18:49:43	cgb_Neg_2.dam	FALSE	C20258	(No IS)			Baseline	1309	160	0.32	0.18	2.4	TRUE	<2 points		0.21	0.21	0.7	0.39
47607	226	FB-P7_1_S1_D1000_B1	243	Unknown	2021-07-12 18:49:43	cgb_Neg_2.dam	FALSE	C00158	(No IS)			Baseline	173400	35380	0.1	0.07	76	TRUE	<2 points		0.18	0.17	1.51	2.04
47608	226	FB-P7_1_S1_D1000_B1	243	Unknown	2021-07-12 18:49:43	cgb_Neg_2.dam	FALSE	C00311	(No IS)			Baseline	45860	10670	0.1	0.06	21.1	TRUE	<2 points		0.17	0.16	1.48	1.88
47609	226	FB-P7_1_S1_D1000_B1	243	Unknown	2021-07-12 18:49:43	cgb_Neg_2.dam	FALSE	C00191	(No IS)			Baseline	22150	4169	0.11	0.08	47.5	TRUE	<2 points		0.2	0.17	1.68	2.06
47610	226	FB-P7_1_S1_D1000_B1	243	Unknown	2021-07-12 18:49:43	cgb_Neg_2.dam	FALSE	C01300	(No IS)			Baseline	224.5	93.33	0.25	0.04	1.3	TRUE	<2 points		0.09	0.09	0.72	0.42
47611	226	FB-P7_1_S1_D1000_B1	243	Unknown	2021-07-12 18:49:43	cgb_Neg_2.dam	FALSE	C00257	(No IS)			Baseline	6435	1394	0.1	0.07	25.2	TRUE	<2 points		0.2	0.18	1.71	2.28
47612	226	FB-P7_1_S1_D1000_B1	243	Unknown	2021-07-12 18:49:43	cgb_Neg_2.dam	FALSE	C00279	(No IS)			Baseline	69100	12060	0.09	0.09	64.4	TRUE	<2 points		0.19	0.15	1.61	1.57
47613	226	FB-P7_1_S1_D1000_B1	243	Unknown	2021-07-12 18:49:43	cgb_Neg_2.dam	FALSE	C03657	(No IS)			Baseline	3891	568.6	0.41	0.1	3	TRUE	<2 points		0.21	0.2	0.59	0.16
47614	226	FB-P7_1_S1_D1000_B1	243	Unknown	2021-07-12 18:49:43	cgb_Neg_2.dam	FALSE	C16241	(No IS)			Baseline	74.82	20	0.08	0.06	1	TRUE	<2 points		0.09	0.09	1.53	2.11
47615	226	FB-P7_1_S1_D1000_B1	243	Unknown	2021-07-12 18:49:43	cgb_Neg_2.dam	FALSE	C01909	(No IS)			Baseline	56.11	30	0.16	0.04	1.5	TRUE	<2 points		0.05	0.05	0.86	0.68
47616	226	FB-P7_1_S1_D1000_B1	243	Unknown	2021-07-12 18:49:43	cgb_Neg_2.dam	FALSE	C11437	(No IS)			Baseline	5368	895	0.09	0.09	18	TRUE	<2 points		0.24	0.22	1.98	2.83
47617	226	FB-P7_1_S1_D1000_B1	243	Unknown	2021-07-12 18:49:43	cgb_Neg_2.dam	FALSE	C00864	(No IS)			Baseline	1047	400	0.09	0.04	13.6	TRUE	<2 points		0.11	0.09	0.96	0.83
47618	226	FB-P7_1_S1_D1000_B1	243	Unknown	2021-07-12 18:49:43	cgb_Neg_2.dam	FALSE	C00117	(No IS)			Baseline	48970	8520	0.09	0.09	30	TRUE	<2 points		0.18	0.14	1.52	1.46
47619	226	FB-P7_1_S1_D1000_B1	243	Unknown	2021-07-12 18:49:43	cgb_Neg_2.dam	FALSE	C00235	(No IS)			Baseline	299.3	120	0.22	0.04	2.3	TRUE	<2 points		0.09	0.09	1.73	2.59
47831	227	FB-P7_1_S1_D1000_B1	244	Unknown	2021-07-12 18:51:15	cgb_Neg_3.dam	FALSE	C00129_C00235	(No IS)			Baseline	14400	2728	0.12	0.09	17.3	TRUE	<2 points		0.14	0.13	2.41	3.68
47832	227	FB-P7_1_S1_D1000_B1	244	Unknown	2021-07-12 18:51:15	cgb_Neg_3.dam	FALSE	C00018	(No IS)			Baseline	2114	725	0.09	0.04	19.7	TRUE	<2 points		0.12	0.11	1.95	2.87
47833	227	FB-P7_1_S1_D1000_B1	244	Unknown	2021-07-12 18:51:15	cgb_Neg_3.dam	FALSE	C00536	(No IS)			Baseline	7706	1640	0.11	0.08	46.6	TRUE	<2 points		0.12	0.12	1	0.98
47834	227	FB-P7_1_S1_D1000_B1	244	Unknown	2021-07-12 18:51:15	cgb_Neg_3.dam	FALSE	C00085_C00092_C01172	(No IS)			Baseline	1253000	221500	0.12	0.09	88.6	TRUE	<2 points		0.16	0.14	1.35	1.4
47835	227	FB-P7_1_S1_D1000_B1	244	Unknown	2021-07-12 18:51:15	cgb_Neg_3.dam	FALSE	C00668_C00275_C00446_C00092_C01172	(No IS)			Baseline	2281000	412100	0.12	0.09	94.7	TRUE	<2 points		0.17	0.14	1.37	1.37
47836	227	FB-P7_1_S1_D1000_B1	244	Unknown	2021-07-12 18:51:15	cgb_Neg_3.dam	FALSE	C11811	(No IS)			Baseline	785.6	180	0.12	0.09	9	TRUE	<2 points		0.14	0.12	2.37	3.45
47837	227	FB-P7_1_S1_D1000_B1	244	Unknown	2021-07-12 18:51:15	cgb_Neg_3.dam	FALSE	C00345	(No IS)			Baseline	38070	7343	0.11	0.07	36.2	TRUE	<2 points		0.23	0.19	3.89	5.83
47838	227	FB-P7_1_S1_D1000_B1	244	Unknown	2021-07-12 18:51:15	cgb_Neg_3.dam	FALSE	C04462	(No IS)			Baseline	4153	866.7	0.12	0.07	10	TRUE	<2 points		0.17	0.16	0.7	0.34
47839	227	FB-P7_1_S1_D1000_B1	244	Unknown	2021-07-12 18:51:15	cgb_Neg_3.dam	FALSE	C03373	(No IS)			Valley	3128	494.3	0.26	0.08	14.5	TRUE	<2 points		0.27	0.26	1.18	1.45
47840	227	FB-P7_1_S1_D1000_B1	244	Unknown	2021-07-12 18:51:15	cgb_Neg_3.dam	FALSE	C04501	(No IS)			Baseline	2993	520	0.11	0.09	23.7	TRUE	<2 points		0.32	0.23	5.42	7.11
47841	227	FB-P7_1_S1_D1000_B1	244	Unknown	2021-07-12 18:51:15	cgb_Neg_3.dam	FALSE	C00365	(No IS)			Baseline	168.3	89.99	0.09	0.04	2	TRUE	<2 points		0.05	0.05	0.86	0.68
47842	227	FB-P7_1_S1_D1000_B1	244	Unknown	2021-07-12 18:51:15	cgb_Neg_3.dam	FALSE	C00341	(No IS)			Baseline	149.6	60	0.31	0.04	3	TRUE	<2 points		0.09	0.08	1.47	1.89
47843	227	FB-P7_1_S1_D1000_B1	244	Unknown	2021-07-12 18:51:15	cgb_Neg_3.dam	FALSE	C00921	(No IS)			Baseline	935.3	500	0.09	0.03	6.2	TRUE	<2 points		0.06	0.06	1	1
47844	227	FB-P7_1_S1_D1000_B1	244	Unknown	2021-07-12 18:51:15	cgb_Neg_3.dam	FALSE	C00364	(No IS)			Baseline	2114	670	0.12	0.05	8.5	TRUE	<2 points		0.11	0.1	0.92	0.74
47845	227	FB-P7_1_S1_D1000_B1	244	Unknown	2021-07-12 18:51:15	cgb_Neg_3.dam	FALSE	C01269	(No IS)			Baseline	353500	70300	0.11	0.07	63.4	TRUE	<2 points		0.17	0.14	1.59	2.09
47846	227	FB-P7_1_S1_D1000_B1	244	Unknown	2021-07-12 18:51:15	cgb_Neg_3.dam	FALSE	C00105_C01269	(No IS)			Baseline	412200	77630	0.11	0.08	84.3	TRUE	<2 points		0.18	0.15	1.58	1.98
47847	227	FB-P7_1_S1_D1000_B1	244	Unknown	2021-07-12 18:51:15	cgb_Neg_3.dam	FALSE	C00575	(No IS)			Baseline	6622	640	0.12	0.26	10.8	TRUE	<2 points		0.39	0.38	3.3	5.71
47848	227	FB-P7_1_S1_D1000_B1	244	Unknown	2021-07-12 18:51:15	cgb_Neg_3.dam	FALSE	C00455	(No IS)			Baseline	2039	570	0.09	0.06	10.4	TRUE	<2 points		0.12	0.11	1.09	1.24
47849	227	FB-P7_1_S1_D1000_B1	244	Unknown	2021-07-12 18:51:15	cgb_Neg_3.dam	FALSE	C21113	(No IS)			Baseline	46030	8965	0.1	0.07	49.8	TRUE	<2 points		0.3	0.19	2.57	2.52
47850	227	FB-P7_1_S1_D1000_B1	244	Unknown	2021-07-12 18:51:15	cgb_Neg_3.dam	FALSE	C04677	(No IS)			Baseline	40570	5940	0.1	0.09	41.6	TRUE	<2 points		0.41	0.21	3.48	2.75
47851	227	FB-P7_1_S1_D1000_B1	244	Unknown	2021-07-12 18:51:15	cgb_Neg_3.dam	FALSE	C00354	(No IS)			Baseline	308200	46600	0.1	0.1	76.7	TRUE	<2 points		0.2	0.16	1.11	0.78
47852	227	FB-P7_1_S1_D1000_B1	244	Unknown	2021-07-12 18:51:15	cgb_Neg_3.dam	FALSE	C00208_C01083	(No IS)			Baseline	137800	24780	0.1	0.09	54.1	TRUE	<2 points		0.19	0.15	1.6	1.63
47853	227	FB-P7_1_S1_D1000_B1	244	Unknown	2021-07-12 18:51:15	cgb_Neg_3.dam	FALSE	C00020	(No IS)			Baseline	405700	76950	0.1	0.08	113.2	TRUE	<2 points		0.18	0.15	1.51	1.65
47854	227	FB-P7_1_S1_D1000_B1	244	Unknown	2021-07-12 18:51:15	cgb_Neg_3.dam	FALSE	C00130	(No IS)			Baseline	80540	14090	0.1	0.09	37.8	TRUE	<2 points		0.19	0.16	1.61	1.72
47855	227	FB-P7_1_S1_D1000_B1	244	Unknown	2021-07-12 18:51:15	cgb_Neg_3.dam	FALSE	C04807	(No IS)			Baseline	3666	580	0.1	0.08	18.1	TRUE	<2 points		0.29	0.26	2.41	3.6
47856	227	FB-P7_1_S1_D1000_B1	244	Unknown	2021-07-12 18:51:15	cgb_Neg_3.dam	FALSE	C18239	(No IS)			Baseline	1908	340	0.11	0.09	16.5	TRUE	<2 points		0.18	0.17	0.98	0.91
47857	227	FB-P7_1_S1_D1000_B1	244	Unknown	2021-07-12 18:51:15	cgb_Neg_3.dam	FALSE	C00144_C18239	(No IS)			Baseline	595600	103300	0.1	0.09	76.8	TRUE	<2 points		0.18	0.15	1.49	1.56
47858	227	FB-P7_1_S1_D1000_B1	244	Unknown	2021-07-12 18:51:15	cgb_Neg_3.dam	FALSE	C04734	(No IS)			Baseline	1160	296	0.09	0.06	3.4	TRUE	<2 points		0.12	0.12	1.02	1.02
47859	227	FB-P7_1_S1_D1000_B1	244	Unknown	2021-07-12 18:51:15	cgb_Neg_3.dam	FALSE	C01103	(No IS)			Baseline	2058	512	0.27	0.05	2.9	TRUE	<2 points		0.09	0.09	0.77	0.57
47860	227	FB-P7_1_S1_D1000_B1	244	Unknown	2021-07-12 18:51:15	cgb_Neg_3.dam	FALSE	C16826	(No IS)			Baseline	9315	1860	0.08	0.08	37.9	TRUE	<2 points		0.15	0.13	1.19	1.14
47861	227	FB-P7_1_S1_D1000_B1	244	Unknown	2021-07-12 18:51:15	cgb_Neg_3.dam	FALSE	C00448_C16826	(No IS)			Baseline	318	105	0.25	0.04	5.3	TRUE	<2 points		0.11	0.1	0.7	0.4
47862	227	FB-P7_1_S1_D1000_B1	244	Unknown	2021-07-12 18:51:15	cgb_Neg_3.dam	FALSE	C00119	(No IS)			Baseline	2731	792	0.07	0.06	5	TRUE	<2 points		0.12	0.11	1.93	2.75
47863	227	FB-P7_1_S1_D1000_B1	244	Unknown	2021-07-12 18:51:15	cgb_Neg_3.dam	FALSE	C00363	(No IS)			Baseline	991.4	166.7	0.09	0.1	6.4	TRUE	<2 points		0.17	0.15	1.4	2.17
47864	227	FB-P7_1_S1_D1000_B1	244	Unknown	2021-07-12 18:51:15	cgb_Neg_3.dam	FALSE	C00015	(No IS)			Baseline	422300	87280	0.09	0.08	73.3	TRUE	<2 points		0.15	0.12	1.24	1.14
48076	228	FB-P7_1_S1_D1000_B1	245	Unknown	2021-07-12 18:52:46	cgb_Neg_4.dam	FALSE	C00068	(No IS)			Baseline	254.1	140	0.09	0.03	7	TRUE	<2 points		0.06	0.05	1	1
48077	228	FB-P7_1_S1_D1000_B1	245	Unknown	2021-07-12 18:52:46	cgb_Neg_4.dam	FALSE	C00224	(No IS)			Baseline	1017	260	0.13	0.06	13	TRUE	<2 points		0.13	0.11	0.91	0.95
48078	228	FB-P7_1_S1_D1000_B1	245	Unknown	2021-07-12 18:52:46	cgb_Neg_4.dam	FALSE	C00008_C00054_C00224	(No IS)			Baseline	98360	18760	0.12	0.08	82.6	TRUE	<2 points		0.18	0.15	1.52	1.63
48079	228	FB-P7_1_S1_D1000_B1	245	Unknown	2021-07-12 18:52:46	cgb_Neg_4.dam	FALSE	C00035	(No IS)			Baseline	62620	10560	0.12	0.09	61	TRUE	<2 points		0.2	0.16	1.73	1.77
48080	228	FB-P7_1_S1_D1000_B1	245	Unknown	2021-07-12 18:52:46	cgb_Neg_4.dam	FALSE	C00353	(No IS)			Baseline	3671000	820400	0.11	0.07	248.1	TRUE	<2 points		0.14	0.12	1.19	1.04
48081	228	FB-P7_1_S1_D1000_B1	245	Unknown	2021-07-12 18:52:46	cgb_Neg_4.dam	FALSE	C00061	(No IS)			Baseline	12960	1707	0.12	0.08	20.3	TRUE	<2 points		0.45	0.41	3.87	6.35
48082	228	FB-P7_1_S1_D1000_B1	245	Unknown	2021-07-12 18:52:46	cgb_Neg_4.dam	FALSE	C00143	(No IS)			Baseline	36.3	20	0.09	0.03	1	TRUE	<2 points		0.06	0.05	1	1
48083	228	FB-P7_1_S1_D1000_B1	245	Unknown	2021-07-12 18:52:46	cgb_Neg_4.dam	FALSE	C00458	(No IS)			Baseline	36.3	20	0.85	0.03	1	TRUE	<2 points		0.06	0.05	1	1
48084	228	FB-P7_1_S1_D1000_B1	245	Unknown	2021-07-12 18:52:46	cgb_Neg_4.dam	FALSE	C00460	(No IS)			Baseline	181.6	40	0.74	0.08	2	TRUE	<2 points		0.12	0.11	1.01	1.06
48085	228	FB-P7_1_S1_D1000_B1	245	Unknown	2021-07-12 18:52:46	cgb_Neg_4.dam	FALSE	C00459	(No IS)			Baseline	181.6	100	0.82	0.03	3.4	TRUE	<2 points		0.06	0.05	1	1
48086	228	FB-P7_1_S1_D1000_B1	245	Unknown	2021-07-12 18:52:46	cgb_Neg_4.dam	FALSE	C00063	(No IS)			Baseline	1234	320	0.09	0.06	15	TRUE	<2 points		0.14	0.12	2.4	3.56
48087	228	FB-P7_1_S1_D1000_B1	245	Unknown	2021-07-12 18:52:46	cgb_Neg_4.dam	FALSE	C00075	(No IS)			Baseline	1924	560	0.12	0.06	26	TRUE	<2 points		0.11	0.11	0.98	0.93
48088	228	FB-P7_1_S1_D1000_B1	245	Unknown	2021-07-12 18:52:46	cgb_Neg_4.dam	FALSE	C00002	(No IS)			Baseline	5138	1084	0.12	0.06	26.1	TRUE	<2 points		0.27	0.25	2.36	3.53
48089	228	FB-P7_1_S1_D1000_B1	245	Unknown	2021-07-12 18:52:46	cgb_Neg_4.dam	FALSE	C00286	(No IS)			Baseline	1271	360	0.1	0.06	18	TRUE	<2 points		0.11	0.1	1.92	2.67
48090	228	FB-P7_1_S1_D1000_B1	245	Unknown	2021-07-12 18:52:46	cgb_Neg_4.dam	FALSE	C00081	(No IS)			Baseline	2469	540	0.11	0.08	10.7	TRUE	<2 points		0.12	0.11	2.04	3.17
48091	228	FB-P7_1_S1_D1000_B1	245	Unknown	2021-07-12 18:52:46	cgb_Neg_4.dam	FALSE	C11435	(No IS)			Baseline	145.2	40	0.11	0.06	2	TRUE	<2 points		0.09	0.08	1.53	2.11
48092	228	FB-P7_1_S1_D1000_B1	245	Unknown	2021-07-12 18:52:46	cgb_Neg_4.dam	FALSE	C00044	(No IS)			Baseline	13560	2097	0.11	0.09	24.8	TRUE	<2 points		0.36	0.26	3.34	4.57
48093	228	FB-P7_1_S1_D1000_B1	245	Unknown	2021-07-12 18:52:46	cgb_Neg_4.dam	FALSE	C00700	(No IS)			Baseline	145.2	46.67	0.25	0.05	2.3	TRUE	<2 points		0.08	0.08	1.3	1.55
48094	228	FB-P7_1_S1_D1000_B1	245	Unknown	2021-07-12 18:52:46	cgb_Neg_4.dam	FALSE	C02191	(No IS)			Baseline	72.62	40	0.3	0.03	2	TRUE	<2 points		0.06	0.05	1	1
48095	228	FB-P7_1_S1_D1000_B1	245	Unknown	2021-07-12 18:52:46	cgb_Neg_4.dam	FALSE	C00842	(No IS)			Baseline	780.6	153.3	0.11	0.09	7.7	TRUE	<2 points		0.17	0.16	1.72	2.69
48096	228	FB-P7_1_S1_D1000_B1	245	Unknown	2021-07-12 18:52:46	cgb_Neg_4.dam	FALSE	C00029	(No IS)			Baseline	8024	1629	0.11	0.08	47.2	TRUE	<2 points		0.17	0.15	0.95	0.76
48097	228	FB-P7_1_S1_D1000_B1	245	Unknown	2021-07-12 18:52:46	cgb_Neg_4.dam	FALSE	C00052	(No IS)			Baseline	417.5	110	0.11	0.06	5.5	TRUE	<2 points		0.12	0.11	1.04	1.09
48098	228	FB-P7_1_S1_D1000_B1	245	Unknown	2021-07-12 18:52:46	cgb_Neg_4.dam	FALSE	C00167	(No IS)			Baseline	4357	868.6	0.11	0.08	27.5	TRUE	<2 points		0.15	0.14	0.83	0.64
48099	228	FB-P7_1_S1_D1000_B1	245	Unknown	2021-07-12 18:52:46	cgb_Neg_4.dam	FALSE	C00500	(No IS)			Baseline	36.31	20	0.3	0.03	1	TRUE	<2 points		0.06	0.05	1	1
48100	228	FB-P7_1_S1_D1000_B1	245	Unknown	2021-07-12 18:52:46	cgb_Neg_4.dam	FALSE	C00498	(No IS)			Baseline	36.31	20	0.06	0.03	1	TRUE	<2 points		0.06	0.05	1	1
48101	228	FB-P7_1_S1_D1000_B1	245	Unknown	2021-07-12 18:52:46	cgb_Neg_4.dam	FALSE	C00043	(No IS)			Baseline	3958	680	0.1	0.1	34	TRUE	<2 points		0.17	0.16	0.95	0.81
48102	228	FB-P7_1_S1_D1000_B1	245	Unknown	2021-07-12 18:52:46	cgb_Neg_4.dam	FALSE	C03263	(No IS)			Baseline	36.3	20	0.57	0.03	1	TRUE	<2 points		0.06	0.05	1	1
48103	228	FB-P7_1_S1_D1000_B1	245	Unknown	2021-07-12 18:52:46	cgb_Neg_4.dam	FALSE	C00003	(No IS)			Baseline	36.32	20	0.15	0.03	1	TRUE	<2 points		0.06	0.05	1	1
48104	228	FB-P7_1_S1_D1000_B1	245	Unknown	2021-07-12 18:52:46	cgb_Neg_4.dam	FALSE	C00004	(No IS)			Baseline	1561	235.6	0.09	0.06	11.8	TRUE	<2 points		0.26	0.25	2.52	4.48
48105	228	FB-P7_1_S1_D1000_B1	245	Unknown	2021-07-12 18:52:46	cgb_Neg_4.dam	FALSE	C00006	(No IS)			Baseline	181.5	40	0.09	0.09	2	TRUE	<2 points		0.12	0.11	2.05	3.22
48106	228	FB-P7_1_S1_D1000_B1	245	Unknown	2021-07-12 18:52:46	cgb_Neg_4.dam	FALSE	C00005	(No IS)			Baseline	580.9	140	0.1	0.07	5.2	TRUE	<2 points		0.12	0.11	1	1.02
48107	228	FB-P7_1_S1_D1000_B1	245	Unknown	2021-07-12 18:52:46	cgb_Neg_4.dam	FALSE	C00083	(No IS)			Baseline	181.5	40	0.21	0.09	2	TRUE	<2 points		0.15	0.14	1.26	1.56
48108	228	FB-P7_1_S1_D1000_B1	245	Unknown	2021-07-12 18:52:46	cgb_Neg_4.dam	FALSE	C01024	(No IS)			Baseline	108.9	60	0.42	0.03	3	TRUE	<2 points		0.06	0.05	1	1
48185	229	FB-P5_4_S1_D1000_B1	246	Unknown	2021-07-12 18:54:18	cgb_Neg_1.dam	FALSE	C00058	(No IS)			Baseline	14940000	2335000	0.22	0.12	4.3	TRUE	<2 points		0.15	0.15	0.85	0.71
48186	229	FB-P5_4_S1_D1000_B1	246	Unknown	2021-07-12 18:54:18	cgb_Neg_1.dam	FALSE	C01755	(No IS)			Baseline	41750	9360	0.05	0.1	10	TRUE	<2 points		0.15	0.15	2.78	4.8
48187	229	FB-P5_4_S1_D1000_B1	246	Unknown	2021-07-12 18:54:18	cgb_Neg_1.dam	FALSE	C00048	(No IS)			Baseline	6771	1620	0.09	0.04	6.9	TRUE	<2 points		0.18	0.17	1	0.95
48188	229	FB-P5_4_S1_D1000_B1	246	Unknown	2021-07-12 18:54:18	cgb_Neg_1.dam	FALSE	C00160	(No IS)			Baseline	27230	9231	0.09	0.04	16.1	TRUE	<2 points		0.18	0.09	1.2	1.95
48189	229	FB-P5_4_S1_D1000_B1	246	Unknown	2021-07-12 18:54:18	cgb_Neg_1.dam	FALSE	C00022	(No IS)			Baseline	15900	4260	0.05	0.06	3.5	TRUE	<2 points		0.08	0.08	1.33	1.62
48190	229	FB-P5_4_S1_D1000_B1	246	Unknown	2021-07-12 18:54:18	cgb_Neg_1.dam	FALSE	C00099	(No IS)			Baseline	299.3	160	0.09	0.03	3.1	TRUE	<2 points		0.06	0.06	1	1
48191	229	FB-P5_4_S1_D1000_B1	246	Unknown	2021-07-12 18:54:18	cgb_Neg_1.dam	FALSE	C00186	(No IS)			Baseline	245900	64990	0.12	0.06	12.5	TRUE	<2 points		0.12	0.11	0.94	0.85
48192	229	FB-P5_4_S1_D1000_B1	246	Unknown	2021-07-12 18:54:18	cgb_Neg_1.dam	FALSE	C00116	(No IS)			Baseline	299.3	160	0.09	0.03	5.1	TRUE	<2 points		0.06	0.06	1	1
48193	229	FB-P5_4_S1_D1000_B1	246	Unknown	2021-07-12 18:54:18	cgb_Neg_1.dam	FALSE	C00009	(No IS)			Baseline	31450000	5301000	0.12	0.09	66	TRUE	<2 points		0.19	0.15	1.56	1.49
48194	229	FB-P5_4_S1_D1000_B1	246	Unknown	2021-07-12 18:54:18	cgb_Neg_1.dam	FALSE	C00232_C00109	(No IS)			Baseline	39010	10670	0.11	0.06	11.6	TRUE	<2 points		0.09	0.09	1.48	2.01
48195	229	FB-P5_4_S1_D1000_B1	246	Unknown	2021-07-12 18:54:18	cgb_Neg_1.dam	FALSE	C00168	(No IS)			Baseline	1047	346.7	0.09	0.06	2.9	TRUE	<2 points		0.09	0.09	0.71	0.39
48196	229	FB-P5_4_S1_D1000_B1	246	Unknown	2021-07-12 18:54:18	cgb_Neg_1.dam	FALSE	C01751	(No IS)			Baseline	6772	2040	0.16	0.06	11.9	TRUE	<2 points		0.12	0.12	2.14	3.47
48197	229	FB-P5_4_S1_D1000_B1	246	Unknown	2021-07-12 18:54:18	cgb_Neg_1.dam	FALSE	C00106	(No IS)			Baseline	21550	5253	0.11	0.06	22.5	TRUE	<2 points		0.13	0.11	2.22	2.91
48198	229	FB-P5_4_S1_D1000_B1	246	Unknown	2021-07-12 18:54:18	cgb_Neg_1.dam	FALSE	C00141_C00122	(No IS)			Baseline	13390	2888	0.08	0.08	5.2	TRUE	<2 points		0.14	0.14	0.77	0.51
48199	229	FB-P5_4_S1_D1000_B1	246	Unknown	2021-07-12 18:54:18	cgb_Neg_1.dam	FALSE	C00042	(No IS)			Baseline	344800	82410	0.11	0.06	28	TRUE	<2 points		0.14	0.11	1.5	2.59
48200	229	FB-P5_4_S1_D1000_B1	246	Unknown	2021-07-12 18:54:18	cgb_Neg_1.dam	FALSE	C15587	(No IS)			Baseline	486.4	84	0.19	0.11	2.2	TRUE	<2 points		0.15	0.15	1.36	1.77
48201	229	FB-P5_4_S1_D1000_B1	246	Unknown	2021-07-12 18:54:18	cgb_Neg_1.dam	FALSE	C00180	(No IS)			Baseline	1627	870	0.56	0.03	1.2	TRUE	<2 points		0.06	0.06	0.93	0.82
48202	229	FB-P5_4_S1_D1000_B1	246	Unknown	2021-07-12 18:54:18	cgb_Neg_1.dam	FALSE	C00245	(No IS)			Baseline	467.7	250	0.09	0.04	2.4	TRUE	<2 points		0.05	0.05	0.85	0.66
48203	229	FB-P5_4_S1_D1000_B1	246	Unknown	2021-07-12 18:54:18	cgb_Neg_1.dam	FALSE	C02814	(No IS)			Baseline	111700	21460	0.16	0.05	17.8	TRUE	<2 points		0.24	0.22	1	0.94
48204	229	FB-P5_4_S1_D1000_B1	246	Unknown	2021-07-12 18:54:18	cgb_Neg_1.dam	FALSE	C00430	(No IS)			Baseline	7183	2060	0.37	0.07	2.6	TRUE	<2 points		0.12	0.12	0.65	0.28
48205	229	FB-P5_4_S1_D1000_B1	246	Unknown	2021-07-12 18:54:18	cgb_Neg_1.dam	FALSE	C00036_C00489	(No IS)			Baseline	80270	21260	0.1	0.06	23.1	TRUE	<2 points		0.14	0.11	1.07	1.25
48206	229	FB-P5_4_S1_D1000_B1	246	Unknown	2021-07-12 18:54:18	cgb_Neg_1.dam	FALSE	C00149	(No IS)			Baseline	143400	35060	0.1	0.06	35.5	TRUE	<2 points		0.17	0.13	1.51	1.56
48207	229	FB-P5_4_S1_D1000_B1	246	Unknown	2021-07-12 18:54:18	cgb_Neg_1.dam	FALSE	C00262	(No IS)			Baseline	3292	1008	0.22	0.06	5.2	TRUE	<2 points		0.1	0.1	1.31	1.8
48208	229	FB-P5_4_S1_D1000_B1	246	Unknown	2021-07-12 18:54:18	cgb_Neg_1.dam	FALSE	C00568_C00108	(No IS)			Baseline	748.2	400	0.78	0.03	2.3	TRUE	<2 points		0.06	0.05	0.9	0.75
48209	229	FB-P5_4_S1_D1000_B1	246	Unknown	2021-07-12 18:54:18	cgb_Neg_1.dam	FALSE	C00156	(No IS)			Baseline	432100	42250	0.23	0.32	7.1	TRUE	<2 points		0.34	0.34	2.8	4.77
48210	229	FB-P5_4_S1_D1000_B1	246	Unknown	2021-07-12 18:54:18	cgb_Neg_1.dam	FALSE	C00169	(No IS)			Baseline	8435	2052	0.1	0.06	27.9	TRUE	<2 points		0.18	0.14	1.53	1.71
48211	229	FB-P5_4_S1_D1000_B1	246	Unknown	2021-07-12 18:54:18	cgb_Neg_1.dam	FALSE	C00026	(No IS)			Baseline	1648000	374600	0.1	0.07	35.2	TRUE	<2 points		0.14	0.12	1.19	1.09
48212	229	FB-P5_4_S1_D1000_B1	246	Unknown	2021-07-12 18:54:18	cgb_Neg_1.dam	FALSE	C00522	(No IS)			Baseline	486.3	146.7	0.27	0.06	1.9	TRUE	<2 points		0.09	0.09	0.72	0.41
48213	229	FB-P5_4_S1_D1000_B1	246	Unknown	2021-07-12 18:54:18	cgb_Neg_1.dam	FALSE	C01087	(No IS)			Baseline	160200	41370	0.09	0.06	49	TRUE	<2 points		0.13	0.12	1.14	1.07
48214	229	FB-P5_4_S1_D1000_B1	246	Unknown	2021-07-12 18:54:18	cgb_Neg_1.dam	FALSE	C08353	(No IS)			Baseline	1908	900.1	0.09	0.03	5.3	TRUE	<2 points		0.06	0.06	0.95	0.84
48215	229	FB-P5_4_S1_D1000_B1	246	Unknown	2021-07-12 18:54:18	cgb_Neg_1.dam	FALSE	C00121_C08353_C16639	(No IS)			Baseline	673.5	360	0.09	0.04	1.5	TRUE	<2 points		0.05	0.05	0.83	0.62
48216	229	FB-P5_4_S1_D1000_B1	246	Unknown	2021-07-12 18:54:18	cgb_Neg_1.dam	FALSE	C00230_C00628	(No IS)			Baseline	57520	13580	0.09	0.06	18.8	TRUE	<2 points		0.17	0.12	1.38	1.02
48217	229	FB-P5_4_S1_D1000_B1	246	Unknown	2021-07-12 18:54:18	cgb_Neg_1.dam	FALSE	C00295	(No IS)			Baseline	720800	164800	0.08	0.07	36.6	TRUE	<2 points		0.16	0.12	1.29	1.05
48218	229	FB-P5_4_S1_D1000_B1	246	Unknown	2021-07-12 18:54:18	cgb_Neg_1.dam	FALSE	C00988	(No IS)			Baseline	17560	3205	0.08	0.08	17.6	TRUE	<2 points		0.25	0.24	2.06	3.06
48430	230	FB-P5_4_S1_D1000_B1	247	Unknown	2021-07-12 18:55:51	cgb_Neg_2.dam	FALSE	C03722	(No IS)			Baseline	187.1	100	0.12	0.04	1.4	TRUE	<2 points		0.05	0.05	0.84	0.64
48431	230	FB-P5_4_S1_D1000_B1	247	Unknown	2021-07-12 18:55:51	cgb_Neg_2.dam	FALSE	C00250	(No IS)			Baseline	2937	785	0.09	0.09	7.1	TRUE	<2 points		0.12	0.12	0.64	0.27
48432	230	FB-P5_4_S1_D1000_B1	247	Unknown	2021-07-12 18:55:51	cgb_Neg_2.dam	FALSE	C00074	(No IS)			Baseline	402000	81480	0.11	0.08	81.2	TRUE	<2 points		0.15	0.13	2.5	3.72
48433	230	FB-P5_4_S1_D1000_B1	247	Unknown	2021-07-12 18:55:51	cgb_Neg_2.dam	FALSE	C00111	(No IS)			Baseline	105700	18660	0.12	0.09	55.8	TRUE	<2 points		0.19	0.15	3.29	4.23
48434	230	FB-P5_4_S1_D1000_B1	247	Unknown	2021-07-12 18:55:51	cgb_Neg_2.dam	FALSE	C00118_C00111	(No IS)			Baseline	371300	67020	0.12	0.09	48.7	TRUE	<2 points		0.15	0.14	1.26	1.31
48435	230	FB-P5_4_S1_D1000_B1	247	Unknown	2021-07-12 18:55:51	cgb_Neg_2.dam	FALSE	C00093	(No IS)			Baseline	12010	5107	0.09	0.04	7	TRUE	<2 points		0.09	0.08	1.52	1.92
[truncated: 3,065 more rows]
